# Supplementary material for: Developing Interface Force Fields for Water and Oxygen on Pt, and Pt 3 Ni, Pt 3 Co Alloy Surfaces for Proton-Exchange Membrane Fuel Cell (PEMFC) Applications
Source: ACS Omega. 2026 Feb 6;11(6):10649–63. doi: 10.1021/acsomega.5c11427 (PMC12917792; doi:10.1021/acsomega.5c11427)
Supplement: Supplementary file 1 [file ao5c11427_si_001.zip]

Archive with 606 entries (567 files):
- Supporting_material/
- Supporting_material/00.Important_LAMMPS_QE_input_scripts/
- Supporting_material/00.Important_LAMMPS_QE_input_scripts/00.Pt-H2O.lmp
- Supporting_material/00.Important_LAMMPS_QE_input_scripts/H2O.scf.in
- Supporting_material/00.Important_LAMMPS_QE_input_scripts/Pt-H2O.scf.in
- Supporting_material/00.Important_LAMMPS_QE_input_scripts/Pt.scf.in
- Supporting_material/00.vc-relax/
- Supporting_material/00.vc-relax/Pt3Co_vc_relax/
- Supporting_material/00.vc-relax/Pt3Co_vc_relax/Pt3Co_vc_relax.in
- Supporting_material/00.vc-relax/Pt3Co_vc_relax/Pt3Co_vc_relax.out
- Supporting_material/00.vc-relax/Pt3Ni_vc_relax/
- Supporting_material/00.vc-relax/Pt3Ni_vc_relax/Pt3Ni_vc_relax.in
- Supporting_material/00.vc-relax/Pt3Ni_vc_relax/Pt3Ni_vc_relax.out
- Supporting_material/00.vc-relax/Pt_vc_relax/
- Supporting_material/00.vc-relax/Pt_vc_relax/Pt_vc_relax.in
- Supporting_material/00.vc-relax/Pt_vc_relax/Pt_vc_relax.out
- Supporting_material/01.Cycle01_config_generation_and_DFT_calculations/
- Supporting_material/01.Cycle01_config_generation_and_DFT_calculations/00.Iterat.coeff
- Supporting_material/01.Cycle01_config_generation_and_DFT_calculations/00.Log_plot.png
- Supporting_material/01.Cycle01_config_generation_and_DFT_calculations/00.Param.in
- Supporting_material/01.Cycle01_config_generation_and_DFT_calculations/00.plot_log.py
- Supporting_material/01.Cycle01_config_generation_and_DFT_calculations/00.Pt-H2O.lmp
- Supporting_material/01.Cycle01_config_generation_and_DFT_calculations/00.scf_2_forces.py
- Supporting_material/01.Cycle01_config_generation_and_DFT_calculations/000.Init.exe
- Supporting_material/01.Cycle01_config_generation_and_DFT_calculations/01.Init.sh
- Supporting_material/01.Cycle01_config_generation_and_DFT_calculations/02.Lammps.sh
- Supporting_material/01.Cycle01_config_generation_and_DFT_calculations/03.Lammps_Rerun.sh
- Supporting_material/01.Cycle01_config_generation_and_DFT_calculations/04.Dump2QE.sh
- Supporting_material/01.Cycle01_config_generation_and_DFT_calculations/05.1.QE_B.sh
- Supporting_material/01.Cycle01_config_generation_and_DFT_calculations/05.2.QE_Pt.sh
- Supporting_material/01.Cycle01_config_generation_and_DFT_calculations/05.3.QE_Pt_H2O.sh
- Supporting_material/01.Cycle01_config_generation_and_DFT_calculations/05.QE_job.sh
- Supporting_material/01.Cycle01_config_generation_and_DFT_calculations/06.DumpRef.sh
- Supporting_material/01.Cycle01_config_generation_and_DFT_calculations/Bulk/
- Supporting_material/01.Cycle01_config_generation_and_DFT_calculations/Bulk/00.H2O.lmp
- Supporting_material/01.Cycle01_config_generation_and_DFT_calculations/Bulk/bulk.data
- Supporting_material/01.Cycle01_config_generation_and_DFT_calculations/Bulk/H2O.log
- Supporting_material/01.Cycle01_config_generation_and_DFT_calculations/Bulk/H2O_equil.log
- Supporting_material/01.Cycle01_config_generation_and_DFT_calculations/Bulk/H2O_init.log
- Supporting_material/01.Cycle01_config_generation_and_DFT_calculations/Bulk/H2O_setup.dump
- Supporting_material/01.Cycle01_config_generation_and_DFT_calculations/Bulk/H2O_xyz.log
- Supporting_material/01.Cycle01_config_generation_and_DFT_calculations/Bulk/log.lammps
- Supporting_material/01.Cycle01_config_generation_and_DFT_calculations/Bulk/restart.equil
- Supporting_material/01.Cycle01_config_generation_and_DFT_calculations/Bulk/restart.init
- Supporting_material/01.Cycle01_config_generation_and_DFT_calculations/Bulk/restart.xyz
- Supporting_material/01.Cycle01_config_generation_and_DFT_calculations/Bulk/SCF/
- Supporting_material/01.Cycle01_config_generation_and_DFT_calculations/Bulk/SCF/SCF_DO001/
- Supporting_material/01.Cycle01_config_generation_and_DFT_calculations/Bulk/SCF/SCF_DO001/05.1.QE_B.sh
- Supporting_material/01.Cycle01_config_generation_and_DFT_calculations/Bulk/SCF/SCF_DO001/energy.out
- Supporting_material/01.Cycle01_config_generation_and_DFT_calculations/Bulk/SCF/SCF_DO001/forces.out
- Supporting_material/01.Cycle01_config_generation_and_DFT_calculations/Bulk/SCF/SCF_DO001/H2O.scf.in
- Supporting_material/01.Cycle01_config_generation_and_DFT_calculations/Bulk/SCF/SCF_DO001/H2O.scf.out
- Supporting_material/01.Cycle01_config_generation_and_DFT_calculations/Bulk/SCF/SCF_DO001/H2O.xml
- Supporting_material/01.Cycle01_config_generation_and_DFT_calculations/Bulk/SCF/SCF_DO002/
- Supporting_material/01.Cycle01_config_generation_and_DFT_calculations/Bulk/SCF/SCF_DO002/05.1.QE_B.sh
- Supporting_material/01.Cycle01_config_generation_and_DFT_calculations/Bulk/SCF/SCF_DO002/energy.out
- Supporting_material/01.Cycle01_config_generation_and_DFT_calculations/Bulk/SCF/SCF_DO002/forces.out
- Supporting_material/01.Cycle01_config_generation_and_DFT_calculations/Bulk/SCF/SCF_DO002/H2O.scf.in
- Supporting_material/01.Cycle01_config_generation_and_DFT_calculations/Bulk/SCF/SCF_DO002/H2O.scf.out
- Supporting_material/01.Cycle01_config_generation_and_DFT_calculations/Bulk/SCF/SCF_DO002/H2O.xml
- Supporting_material/01.Cycle01_config_generation_and_DFT_calculations/Bulk/SCF/SCF_DO003/
- Supporting_material/01.Cycle01_config_generation_and_DFT_calculations/Bulk/SCF/SCF_DO003/05.1.QE_B.sh
- Supporting_material/01.Cycle01_config_generation_and_DFT_calculations/Bulk/SCF/SCF_DO003/energy.out
- Supporting_material/01.Cycle01_config_generation_and_DFT_calculations/Bulk/SCF/SCF_DO003/forces.out
- Supporting_material/01.Cycle01_config_generation_and_DFT_calculations/Bulk/SCF/SCF_DO003/H2O.scf.in
- Supporting_material/01.Cycle01_config_generation_and_DFT_calculations/Bulk/SCF/SCF_DO003/H2O.scf.out
- Supporting_material/01.Cycle01_config_generation_and_DFT_calculations/Bulk/SCF/SCF_DO003/H2O.xml
- Supporting_material/01.Cycle01_config_generation_and_DFT_calculations/Bulk/SCF/SCF_UP001/
- Supporting_material/01.Cycle01_config_generation_and_DFT_calculations/Bulk/SCF/SCF_UP001/05.1.QE_B.sh
- Supporting_material/01.Cycle01_config_generation_and_DFT_calculations/Bulk/SCF/SCF_UP001/energy.out
- Supporting_material/01.Cycle01_config_generation_and_DFT_calculations/Bulk/SCF/SCF_UP001/forces.out
- Supporting_material/01.Cycle01_config_generation_and_DFT_calculations/Bulk/SCF/SCF_UP001/H2O.scf.in
- Supporting_material/01.Cycle01_config_generation_and_DFT_calculations/Bulk/SCF/SCF_UP001/H2O.scf.out
- Supporting_material/01.Cycle01_config_generation_and_DFT_calculations/Bulk/SCF/SCF_UP001/H2O.xml
- Supporting_material/01.Cycle01_config_generation_and_DFT_calculations/Bulk/SCF/SCF_UP002/
- Supporting_material/01.Cycle01_config_generation_and_DFT_calculations/Bulk/SCF/SCF_UP002/05.1.QE_B.sh
- Supporting_material/01.Cycle01_config_generation_and_DFT_calculations/Bulk/SCF/SCF_UP002/energy.out
- Supporting_material/01.Cycle01_config_generation_and_DFT_calculations/Bulk/SCF/SCF_UP002/forces.out
- Supporting_material/01.Cycle01_config_generation_and_DFT_calculations/Bulk/SCF/SCF_UP002/H2O.scf.in
- Supporting_material/01.Cycle01_config_generation_and_DFT_calculations/Bulk/SCF/SCF_UP002/H2O.scf.out
- Supporting_material/01.Cycle01_config_generation_and_DFT_calculations/Bulk/SCF/SCF_UP002/H2O.xml
- Supporting_material/01.Cycle01_config_generation_and_DFT_calculations/Bulk/SCF/SCF_UP003/
- Supporting_material/01.Cycle01_config_generation_and_DFT_calculations/Bulk/SCF/SCF_UP003/05.1.QE_B.sh
- Supporting_material/01.Cycle01_config_generation_and_DFT_calculations/Bulk/SCF/SCF_UP003/energy.out
- Supporting_material/01.Cycle01_config_generation_and_DFT_calculations/Bulk/SCF/SCF_UP003/forces.out
- Supporting_material/01.Cycle01_config_generation_and_DFT_calculations/Bulk/SCF/SCF_UP003/H2O.scf.in
- Supporting_material/01.Cycle01_config_generation_and_DFT_calculations/Bulk/SCF/SCF_UP003/H2O.scf.out
- Supporting_material/01.Cycle01_config_generation_and_DFT_calculations/Bulk/SCF/SCF_UP003/H2O.xml
- Supporting_material/01.Cycle01_config_generation_and_DFT_calculations/Fortran/
- Supporting_material/01.Cycle01_config_generation_and_DFT_calculations/Fortran/bAveFin.f95
- Supporting_material/01.Cycle01_config_generation_and_DFT_calculations/Fortran/Dump2QE.f95
- Supporting_material/01.Cycle01_config_generation_and_DFT_calculations/Fortran/DumpRef.f95
- Supporting_material/01.Cycle01_config_generation_and_DFT_calculations/Fortran/Init.f95
- Supporting_material/01.Cycle01_config_generation_and_DFT_calculations/Fortran/Init_Pt3Co.f95
- Supporting_material/01.Cycle01_config_generation_and_DFT_calculations/Fortran/Init_Pt3Ni.f95
- Supporting_material/01.Cycle01_config_generation_and_DFT_calculations/Fortran/inSCF.f95
- Supporting_material/01.Cycle01_config_generation_and_DFT_calculations/Fortran/lmp2tri.f95
- Supporting_material/01.Cycle01_config_generation_and_DFT_calculations/Fortran/mean.f95
- Supporting_material/01.Cycle01_config_generation_and_DFT_calculations/Fortran/tri2lmp.f95
- Supporting_material/01.Cycle01_config_generation_and_DFT_calculations/Fortran/var.f95
- Supporting_material/01.Cycle01_config_generation_and_DFT_calculations/Fortran/varS.f95
- Supporting_material/01.Cycle01_config_generation_and_DFT_calculations/H2O_Data/
- Supporting_material/01.Cycle01_config_generation_and_DFT_calculations/H2O_Data/H2O-001M.data
- Supporting_material/01.Cycle01_config_generation_and_DFT_calculations/H2O_Data/H2O.coeff
- Supporting_material/01.Cycle01_config_generation_and_DFT_calculations/log.lammps
- Supporting_material/01.Cycle01_config_generation_and_DFT_calculations/LogVar/
- Supporting_material/01.Cycle01_config_generation_and_DFT_calculations/LogVar/BkProp.log
- Supporting_material/01.Cycle01_config_generation_and_DFT_calculations/LogVar/dxCM.log
- Supporting_material/01.Cycle01_config_generation_and_DFT_calculations/LogVar/dxSB.log
- Supporting_material/01.Cycle01_config_generation_and_DFT_calculations/LogVar/NB.log
- Supporting_material/01.Cycle01_config_generation_and_DFT_calculations/LogVar/nSx.log
- Supporting_material/01.Cycle01_config_generation_and_DFT_calculations/LogVar/nSy.log
- Supporting_material/01.Cycle01_config_generation_and_DFT_calculations/LogVar/nSz.log
- Supporting_material/01.Cycle01_config_generation_and_DFT_calculations/LogVar/NxB.log
- Supporting_material/01.Cycle01_config_generation_and_DFT_calculations/LogVar/Nxyz.log
- Supporting_material/01.Cycle01_config_generation_and_DFT_calculations/LogVar/NyB.log
- Supporting_material/01.Cycle01_config_generation_and_DFT_calculations/LogVar/NzB.log
- Supporting_material/01.Cycle01_config_generation_and_DFT_calculations/LogVar/rc.log
- Supporting_material/01.Cycle01_config_generation_and_DFT_calculations/LogVar/rcS.log
- Supporting_material/01.Cycle01_config_generation_and_DFT_calculations/LogVar/SLat.log
- Supporting_material/01.Cycle01_config_generation_and_DFT_calculations/LogVar/SProp.log
- Supporting_material/01.Cycle01_config_generation_and_DFT_calculations/LogVar/SType1.log
- Supporting_material/01.Cycle01_config_generation_and_DFT_calculations/LogVar/SType2.log
- Supporting_material/01.Cycle01_config_generation_and_DFT_calculations/LogVar/T.log
- Supporting_material/01.Cycle01_config_generation_and_DFT_calculations/LogVar/V.log
- Supporting_material/01.Cycle01_config_generation_and_DFT_calculations/LogVar/VB.log
- Supporting_material/01.Cycle01_config_generation_and_DFT_calculations/LogVar/xhi.log
- Supporting_material/01.Cycle01_config_generation_and_DFT_calculations/LogVar/xhiB.log
- Supporting_material/01.Cycle01_config_generation_and_DFT_calculations/LogVar/xlo.log
- Supporting_material/01.Cycle01_config_generation_and_DFT_calculations/LogVar/xloB.log
- Supporting_material/01.Cycle01_config_generation_and_DFT_calculations/LogVar/xS1.log
- Supporting_material/01.Cycle01_config_generation_and_DFT_calculations/LogVar/xS2.log
- Supporting_material/01.Cycle01_config_generation_and_DFT_calculations/LogVar/xy.log
- Supporting_material/01.Cycle01_config_generation_and_DFT_calculations/LogVar/xyB.log
- Supporting_material/01.Cycle01_config_generation_and_DFT_calculations/LogVar/xz.log
- Supporting_material/01.Cycle01_config_generation_and_DFT_calculations/LogVar/xzB.log
- Supporting_material/01.Cycle01_config_generation_and_DFT_calculations/LogVar/yhi.log
- Supporting_material/01.Cycle01_config_generation_and_DFT_calculations/LogVar/yhiB.log
- Supporting_material/01.Cycle01_config_generation_and_DFT_calculations/LogVar/ylo.log
- Supporting_material/01.Cycle01_config_generation_and_DFT_calculations/LogVar/yloB.log
- Supporting_material/01.Cycle01_config_generation_and_DFT_calculations/LogVar/yz.log
- Supporting_material/01.Cycle01_config_generation_and_DFT_calculations/LogVar/yzB.log
- Supporting_material/01.Cycle01_config_generation_and_DFT_calculations/LogVar/zhi.log
- Supporting_material/01.Cycle01_config_generation_and_DFT_calculations/LogVar/zhiB.log
- Supporting_material/01.Cycle01_config_generation_and_DFT_calculations/LogVar/zlo.log
- Supporting_material/01.Cycle01_config_generation_and_DFT_calculations/LogVar/zloB.log
- Supporting_material/01.Cycle01_config_generation_and_DFT_calculations/Pseudo/
- Supporting_material/01.Cycle01_config_generation_and_DFT_calculations/Pseudo/H.pbe-rrkjus_psl.1.0.0.UPF
- Supporting_material/01.Cycle01_config_generation_and_DFT_calculations/Pseudo/O.pbe-n-rrkjus_psl.1.0.0.UPF
- Supporting_material/01.Cycle01_config_generation_and_DFT_calculations/Pseudo/Pt.pbe-n-rrkjus_psl.1.0.0.UPF
- Supporting_material/01.Cycle01_config_generation_and_DFT_calculations/Pt/
- Supporting_material/01.Cycle01_config_generation_and_DFT_calculations/Pt/00.Pt.lmp
- Supporting_material/01.Cycle01_config_generation_and_DFT_calculations/Pt/library.meam
- Supporting_material/01.Cycle01_config_generation_and_DFT_calculations/Pt/log.lammps
- Supporting_material/01.Cycle01_config_generation_and_DFT_calculations/Pt/Pt-RLX.dump
- Supporting_material/01.Cycle01_config_generation_and_DFT_calculations/Pt/Pt.data
- Supporting_material/01.Cycle01_config_generation_and_DFT_calculations/Pt/Pt.dump
- Supporting_material/01.Cycle01_config_generation_and_DFT_calculations/Pt/Pt.log
- Supporting_material/01.Cycle01_config_generation_and_DFT_calculations/Pt/Pt.meam
- Supporting_material/01.Cycle01_config_generation_and_DFT_calculations/Pt/SCF/
- Supporting_material/01.Cycle01_config_generation_and_DFT_calculations/Pt/SCF/SCF_DO001/
- Supporting_material/01.Cycle01_config_generation_and_DFT_calculations/Pt/SCF/SCF_DO001/05.2.QE_Pt.sh
- Supporting_material/01.Cycle01_config_generation_and_DFT_calculations/Pt/SCF/SCF_DO001/energy.out
- Supporting_material/01.Cycle01_config_generation_and_DFT_calculations/Pt/SCF/SCF_DO001/forces.out
- Supporting_material/01.Cycle01_config_generation_and_DFT_calculations/Pt/SCF/SCF_DO001/Pt.scf.in
- Supporting_material/01.Cycle01_config_generation_and_DFT_calculations/Pt/SCF/SCF_DO001/Pt.scf.out
- Supporting_material/01.Cycle01_config_generation_and_DFT_calculations/Pt/SCF/SCF_DO001/Pt.xml
- Supporting_material/01.Cycle01_config_generation_and_DFT_calculations/Pt/SCF/SCF_UP001/
- Supporting_material/01.Cycle01_config_generation_and_DFT_calculations/Pt/SCF/SCF_UP001/05.2.QE_Pt.sh
- Supporting_material/01.Cycle01_config_generation_and_DFT_calculations/Pt/SCF/SCF_UP001/energy.out
- Supporting_material/01.Cycle01_config_generation_and_DFT_calculations/Pt/SCF/SCF_UP001/forces.out
- Supporting_material/01.Cycle01_config_generation_and_DFT_calculations/Pt/SCF/SCF_UP001/Pt.scf.in
- Supporting_material/01.Cycle01_config_generation_and_DFT_calculations/Pt/SCF/SCF_UP001/Pt.scf.out
- Supporting_material/01.Cycle01_config_generation_and_DFT_calculations/Pt/SCF/SCF_UP001/Pt.xml
- Supporting_material/01.Cycle01_config_generation_and_DFT_calculations/Pt-H2O-run.dump
- Supporting_material/01.Cycle01_config_generation_and_DFT_calculations/Pt-H2O.log
- Supporting_material/01.Cycle01_config_generation_and_DFT_calculations/Pt-H2O_setup.dump
- Supporting_material/01.Cycle01_config_generation_and_DFT_calculations/QE/
- Supporting_material/01.Cycle01_config_generation_and_DFT_calculations/QE/000.Dump2QE.exe
- Supporting_material/01.Cycle01_config_generation_and_DFT_calculations/QE/SCF/
- Supporting_material/01.Cycle01_config_generation_and_DFT_calculations/QE/SCF/SCF_DO001/
- Supporting_material/01.Cycle01_config_generation_and_DFT_calculations/QE/SCF/SCF_DO001/000.DumpRef.exe
- Supporting_material/01.Cycle01_config_generation_and_DFT_calculations/QE/SCF/SCF_DO001/05.3.QE_Pt_H2O.sh
- Supporting_material/01.Cycle01_config_generation_and_DFT_calculations/QE/SCF/SCF_DO001/casoF.log
- Supporting_material/01.Cycle01_config_generation_and_DFT_calculations/QE/SCF/SCF_DO001/dxCM.out
- Supporting_material/01.Cycle01_config_generation_and_DFT_calculations/QE/SCF/SCF_DO001/energy.out
- Supporting_material/01.Cycle01_config_generation_and_DFT_calculations/QE/SCF/SCF_DO001/forces.out
- Supporting_material/01.Cycle01_config_generation_and_DFT_calculations/QE/SCF/SCF_DO001/MDenergy.out
- Supporting_material/01.Cycle01_config_generation_and_DFT_calculations/QE/SCF/SCF_DO001/MDforces.out
- Supporting_material/01.Cycle01_config_generation_and_DFT_calculations/QE/SCF/SCF_DO001/NDump.log
- Supporting_material/01.Cycle01_config_generation_and_DFT_calculations/QE/SCF/SCF_DO001/Pt-H2O-ePair.log
- Supporting_material/01.Cycle01_config_generation_and_DFT_calculations/QE/SCF/SCF_DO001/Pt-H2O-ePairC.log
- Supporting_material/01.Cycle01_config_generation_and_DFT_calculations/QE/SCF/SCF_DO001/Pt-H2O-ePairQ.log
- Supporting_material/01.Cycle01_config_generation_and_DFT_calculations/QE/SCF/SCF_DO001/Pt-H2O-Ref.dump
- Supporting_material/01.Cycle01_config_generation_and_DFT_calculations/QE/SCF/SCF_DO001/Pt-H2O-RefC.dump
- Supporting_material/01.Cycle01_config_generation_and_DFT_calculations/QE/SCF/SCF_DO001/Pt-H2O-RefQ.dump
- Supporting_material/01.Cycle01_config_generation_and_DFT_calculations/QE/SCF/SCF_DO001/Pt-H2O.scf.in
- Supporting_material/01.Cycle01_config_generation_and_DFT_calculations/QE/SCF/SCF_DO001/Pt-H2O.scf.out
- Supporting_material/01.Cycle01_config_generation_and_DFT_calculations/QE/SCF/SCF_DO001/Pt-H2O.xml
- Supporting_material/01.Cycle01_config_generation_and_DFT_calculations/QE/SCF/SCF_DO002/
- Supporting_material/01.Cycle01_config_generation_and_DFT_calculations/QE/SCF/SCF_DO002/05.3.QE_Pt_H2O.sh
- Supporting_material/01.Cycle01_config_generation_and_DFT_calculations/QE/SCF/SCF_DO002/casoF.log
- Supporting_material/01.Cycle01_config_generation_and_DFT_calculations/QE/SCF/SCF_DO002/DumpRef.exe
- Supporting_material/01.Cycle01_config_generation_and_DFT_calculations/QE/SCF/SCF_DO002/dxCM.out
- Supporting_material/01.Cycle01_config_generation_and_DFT_calculations/QE/SCF/SCF_DO002/energy.out
- Supporting_material/01.Cycle01_config_generation_and_DFT_calculations/QE/SCF/SCF_DO002/forces.out
- Supporting_material/01.Cycle01_config_generation_and_DFT_calculations/QE/SCF/SCF_DO002/MDenergy.out
- Supporting_material/01.Cycle01_config_generation_and_DFT_calculations/QE/SCF/SCF_DO002/MDforces.out
- Supporting_material/01.Cycle01_config_generation_and_DFT_calculations/QE/SCF/SCF_DO002/NDump.log
- Supporting_material/01.Cycle01_config_generation_and_DFT_calculations/QE/SCF/SCF_DO002/Pt-H2O-ePair.log
- Supporting_material/01.Cycle01_config_generation_and_DFT_calculations/QE/SCF/SCF_DO002/Pt-H2O-ePairC.log
- Supporting_material/01.Cycle01_config_generation_and_DFT_calculations/QE/SCF/SCF_DO002/Pt-H2O-ePairQ.log
- Supporting_material/01.Cycle01_config_generation_and_DFT_calculations/QE/SCF/SCF_DO002/Pt-H2O-Ref.dump
- Supporting_material/01.Cycle01_config_generation_and_DFT_calculations/QE/SCF/SCF_DO002/Pt-H2O-RefC.dump
- Supporting_material/01.Cycle01_config_generation_and_DFT_calculations/QE/SCF/SCF_DO002/Pt-H2O-RefQ.dump
- Supporting_material/01.Cycle01_config_generation_and_DFT_calculations/QE/SCF/SCF_DO002/Pt-H2O.scf.in
- Supporting_material/01.Cycle01_config_generation_and_DFT_calculations/QE/SCF/SCF_DO002/Pt-H2O.scf.out
- Supporting_material/01.Cycle01_config_generation_and_DFT_calculations/QE/SCF/SCF_DO002/Pt-H2O.xml
- Supporting_material/01.Cycle01_config_generation_and_DFT_calculations/QE/SCF/SCF_DO003/
- Supporting_material/01.Cycle01_config_generation_and_DFT_calculations/QE/SCF/SCF_DO003/05.3.QE_Pt_H2O.sh
- Supporting_material/01.Cycle01_config_generation_and_DFT_calculations/QE/SCF/SCF_DO003/casoF.log
- Supporting_material/01.Cycle01_config_generation_and_DFT_calculations/QE/SCF/SCF_DO003/DumpRef.exe
- Supporting_material/01.Cycle01_config_generation_and_DFT_calculations/QE/SCF/SCF_DO003/dxCM.out
- Supporting_material/01.Cycle01_config_generation_and_DFT_calculations/QE/SCF/SCF_DO003/energy.out
- Supporting_material/01.Cycle01_config_generation_and_DFT_calculations/QE/SCF/SCF_DO003/forces.out
- Supporting_material/01.Cycle01_config_generation_and_DFT_calculations/QE/SCF/SCF_DO003/MDenergy.out
- Supporting_material/01.Cycle01_config_generation_and_DFT_calculations/QE/SCF/SCF_DO003/MDforces.out
- Supporting_material/01.Cycle01_config_generation_and_DFT_calculations/QE/SCF/SCF_DO003/NDump.log
- Supporting_material/01.Cycle01_config_generation_and_DFT_calculations/QE/SCF/SCF_DO003/Pt-H2O-ePair.log
- Supporting_material/01.Cycle01_config_generation_and_DFT_calculations/QE/SCF/SCF_DO003/Pt-H2O-ePairC.log
- Supporting_material/01.Cycle01_config_generation_and_DFT_calculations/QE/SCF/SCF_DO003/Pt-H2O-ePairQ.log
- Supporting_material/01.Cycle01_config_generation_and_DFT_calculations/QE/SCF/SCF_DO003/Pt-H2O-Ref.dump
- Supporting_material/01.Cycle01_config_generation_and_DFT_calculations/QE/SCF/SCF_DO003/Pt-H2O-RefC.dump
- Supporting_material/01.Cycle01_config_generation_and_DFT_calculations/QE/SCF/SCF_DO003/Pt-H2O-RefQ.dump
- Supporting_material/01.Cycle01_config_generation_and_DFT_calculations/QE/SCF/SCF_DO003/Pt-H2O.scf.in
- Supporting_material/01.Cycle01_config_generation_and_DFT_calculations/QE/SCF/SCF_DO003/Pt-H2O.scf.out
- Supporting_material/01.Cycle01_config_generation_and_DFT_calculations/QE/SCF/SCF_DO003/Pt-H2O.xml
- Supporting_material/01.Cycle01_config_generation_and_DFT_calculations/QE/SCF/SCF_UP001/
- Supporting_material/01.Cycle01_config_generation_and_DFT_calculations/QE/SCF/SCF_UP001/05.3.QE_Pt_H2O.sh
- Supporting_material/01.Cycle01_config_generation_and_DFT_calculations/QE/SCF/SCF_UP001/casoF.log
- Supporting_material/01.Cycle01_config_generation_and_DFT_calculations/QE/SCF/SCF_UP001/DumpRef.exe
- Supporting_material/01.Cycle01_config_generation_and_DFT_calculations/QE/SCF/SCF_UP001/dxCM.out
- Supporting_material/01.Cycle01_config_generation_and_DFT_calculations/QE/SCF/SCF_UP001/energy.out
- Supporting_material/01.Cycle01_config_generation_and_DFT_calculations/QE/SCF/SCF_UP001/forces.out
- Supporting_material/01.Cycle01_config_generation_and_DFT_calculations/QE/SCF/SCF_UP001/MDenergy.out
- Supporting_material/01.Cycle01_config_generation_and_DFT_calculations/QE/SCF/SCF_UP001/MDforces.out
- Supporting_material/01.Cycle01_config_generation_and_DFT_calculations/QE/SCF/SCF_UP001/NDump.log
- Supporting_material/01.Cycle01_config_generation_and_DFT_calculations/QE/SCF/SCF_UP001/Pt-H2O-ePair.log
- Supporting_material/01.Cycle01_config_generation_and_DFT_calculations/QE/SCF/SCF_UP001/Pt-H2O-ePairC.log
- Supporting_material/01.Cycle01_config_generation_and_DFT_calculations/QE/SCF/SCF_UP001/Pt-H2O-ePairQ.log
- Supporting_material/01.Cycle01_config_generation_and_DFT_calculations/QE/SCF/SCF_UP001/Pt-H2O-Ref.dump
- Supporting_material/01.Cycle01_config_generation_and_DFT_calculations/QE/SCF/SCF_UP001/Pt-H2O-RefC.dump
- Supporting_material/01.Cycle01_config_generation_and_DFT_calculations/QE/SCF/SCF_UP001/Pt-H2O-RefQ.dump
- Supporting_material/01.Cycle01_config_generation_and_DFT_calculations/QE/SCF/SCF_UP001/Pt-H2O.scf.in
- Supporting_material/01.Cycle01_config_generation_and_DFT_calculations/QE/SCF/SCF_UP001/Pt-H2O.scf.out
- Supporting_material/01.Cycle01_config_generation_and_DFT_calculations/QE/SCF/SCF_UP001/Pt-H2O.xml
- Supporting_material/01.Cycle01_config_generation_and_DFT_calculations/QE/SCF/SCF_UP002/
- Supporting_material/01.Cycle01_config_generation_and_DFT_calculations/QE/SCF/SCF_UP002/05.3.QE_Pt_H2O.sh
- Supporting_material/01.Cycle01_config_generation_and_DFT_calculations/QE/SCF/SCF_UP002/casoF.log
- Supporting_material/01.Cycle01_config_generation_and_DFT_calculations/QE/SCF/SCF_UP002/DumpRef.exe
- Supporting_material/01.Cycle01_config_generation_and_DFT_calculations/QE/SCF/SCF_UP002/dxCM.out
- Supporting_material/01.Cycle01_config_generation_and_DFT_calculations/QE/SCF/SCF_UP002/energy.out
- Supporting_material/01.Cycle01_config_generation_and_DFT_calculations/QE/SCF/SCF_UP002/forces.out
- Supporting_material/01.Cycle01_config_generation_and_DFT_calculations/QE/SCF/SCF_UP002/MDenergy.out
- Supporting_material/01.Cycle01_config_generation_and_DFT_calculations/QE/SCF/SCF_UP002/MDforces.out
- Supporting_material/01.Cycle01_config_generation_and_DFT_calculations/QE/SCF/SCF_UP002/NDump.log
- Supporting_material/01.Cycle01_config_generation_and_DFT_calculations/QE/SCF/SCF_UP002/Pt-H2O-ePair.log
- Supporting_material/01.Cycle01_config_generation_and_DFT_calculations/QE/SCF/SCF_UP002/Pt-H2O-ePairC.log
- Supporting_material/01.Cycle01_config_generation_and_DFT_calculations/QE/SCF/SCF_UP002/Pt-H2O-ePairQ.log
- Supporting_material/01.Cycle01_config_generation_and_DFT_calculations/QE/SCF/SCF_UP002/Pt-H2O-Ref.dump
- Supporting_material/01.Cycle01_config_generation_and_DFT_calculations/QE/SCF/SCF_UP002/Pt-H2O-RefC.dump
- Supporting_material/01.Cycle01_config_generation_and_DFT_calculations/QE/SCF/SCF_UP002/Pt-H2O-RefQ.dump
- Supporting_material/01.Cycle01_config_generation_and_DFT_calculations/QE/SCF/SCF_UP002/Pt-H2O.scf.in
- Supporting_material/01.Cycle01_config_generation_and_DFT_calculations/QE/SCF/SCF_UP002/Pt-H2O.scf.out
- Supporting_material/01.Cycle01_config_generation_and_DFT_calculations/QE/SCF/SCF_UP002/Pt-H2O.xml
- Supporting_material/01.Cycle01_config_generation_and_DFT_calculations/QE/SCF/SCF_UP003/
- Supporting_material/01.Cycle01_config_generation_and_DFT_calculations/QE/SCF/SCF_UP003/05.3.QE_Pt_H2O.sh
- Supporting_material/01.Cycle01_config_generation_and_DFT_calculations/QE/SCF/SCF_UP003/casoF.log
- Supporting_material/01.Cycle01_config_generation_and_DFT_calculations/QE/SCF/SCF_UP003/DumpRef.exe
- Supporting_material/01.Cycle01_config_generation_and_DFT_calculations/QE/SCF/SCF_UP003/dxCM.out
- Supporting_material/01.Cycle01_config_generation_and_DFT_calculations/QE/SCF/SCF_UP003/energy.out
- Supporting_material/01.Cycle01_config_generation_and_DFT_calculations/QE/SCF/SCF_UP003/forces.out
- Supporting_material/01.Cycle01_config_generation_and_DFT_calculations/QE/SCF/SCF_UP003/MDenergy.out
- Supporting_material/01.Cycle01_config_generation_and_DFT_calculations/QE/SCF/SCF_UP003/MDforces.out
- Supporting_material/01.Cycle01_config_generation_and_DFT_calculations/QE/SCF/SCF_UP003/NDump.log
- Supporting_material/01.Cycle01_config_generation_and_DFT_calculations/QE/SCF/SCF_UP003/Pt-H2O-ePair.log
- Supporting_material/01.Cycle01_config_generation_and_DFT_calculations/QE/SCF/SCF_UP003/Pt-H2O-ePairC.log
- Supporting_material/01.Cycle01_config_generation_and_DFT_calculations/QE/SCF/SCF_UP003/Pt-H2O-ePairQ.log
- Supporting_material/01.Cycle01_config_generation_and_DFT_calculations/QE/SCF/SCF_UP003/Pt-H2O-Ref.dump
- Supporting_material/01.Cycle01_config_generation_and_DFT_calculations/QE/SCF/SCF_UP003/Pt-H2O-RefC.dump
- Supporting_material/01.Cycle01_config_generation_and_DFT_calculations/QE/SCF/SCF_UP003/Pt-H2O-RefQ.dump
- Supporting_material/01.Cycle01_config_generation_and_DFT_calculations/QE/SCF/SCF_UP003/Pt-H2O.scf.in
- Supporting_material/01.Cycle01_config_generation_and_DFT_calculations/QE/SCF/SCF_UP003/Pt-H2O.scf.out
- Supporting_material/01.Cycle01_config_generation_and_DFT_calculations/QE/SCF/SCF_UP003/Pt-H2O.xml
- Supporting_material/01.Cycle01_config_generation_and_DFT_calculations/README
- Supporting_material/01.Cycle01_config_generation_and_DFT_calculations/Rerun/
- Supporting_material/01.Cycle01_config_generation_and_DFT_calculations/Rerun/00.H2O.lmp
- Supporting_material/01.Cycle01_config_generation_and_DFT_calculations/Rerun/00.Pt-H2O.lmp
- Supporting_material/01.Cycle01_config_generation_and_DFT_calculations/Rerun/00.Pt.lmp
- Supporting_material/01.Cycle01_config_generation_and_DFT_calculations/Rerun/H2O-DO.dump
[truncated: 306 more entries]
