# Supplementary material for: Developing Interface Force Fields for Water and Oxygen on Pt, and Pt 3 Ni, Pt 3 Co Alloy Surfaces for Proton-Exchange Membrane Fuel Cell (PEMFC) Applications
Source: ACS Omega. 2026 Feb 6;11(6):10649–63. doi: 10.1021/acsomega.5c11427 (PMC12917792; doi:10.1021/acsomega.5c11427)
Supplement: Supplementary file 1 [file ao5c11427_si_001.zip › Supporting_material/00.Important_LAMMPS_QE_input_scripts/00.Pt-H2O.lmp]

# ----------------------------------------------------------
# LAMMPS Input Script
# Pt–H2O capacitor model generation and simulation
# ----------------------------------------------------------
# Units: real (distance in Å, time in fs, energy in kcal/mol)
# ----------------------------------------------------------

units           real
dimension       3	
boundary        p p p
atom_style      full
kspace_style    ewald 1.0e-5

# ----------------------------------------------------------
# Input variables (read from external log files or set here)
# ----------------------------------------------------------

variable        T        file LogVar/T.log            # Target temperature (e.g. 298.15 K)
variable        rc       file LogVar/rc.log           # Cutoff radius (e.g. 8.0 Å)

variable        PtType    file LogVar/SType1.log      # Platinum atom type (3)
variable        Pt1_Type  file LogVar/SType2.log      # Secondary Platinum atom type (4)

variable        dt       equal 0.5                    # Time step (fs)
variable        tequil   equal 1000000                # Equilibration steps
variable        trun     equal 1000000                # Production run steps
variable        tdump01  equal 1000                    # Dump interval during equilibration
variable        tdump02  equal ${trun}/200            # Dump interval during production
variable        dthermo  equal 1                      # Thermo output frequency

# ----------------------------------------------------------
# Interaction styles and potentials
# ----------------------------------------------------------

bond_style      harmonic
angle_style     harmonic
dihedral_style  opls
improper_style  cvff

# Hybrid pair style: LJ + Coulomb + MEAM
pair_style      hybrid lj/cut/coul/long 8.0 8.0 meam
special_bonds   lj/coul 0.0 0.0 0.5

# ----------------------------------------------------------
# System setup: Read structure data
# ----------------------------------------------------------

# Bulk water coordinates
read_data       Bulk/bulk.data
delete_atoms    group all                             # Clear system

# Pt slab coordinates
read_dump       Pt/Pt-RLX.dump 0 q x y z box yes add yes

# Append bulk water data
read_data       Bulk/bulk.data add append
include         ./H2O_Data/H2O.coeff

# MEAM potential for Pt
pair_coeff      * * meam ./Pt/library.meam Pt ./Pt/Pt.meam NULL NULL Pt Pt

# ----------------------------------------------------------
# Include IFF parameters for current iteration
# ----------------------------------------------------------
include         ./00.Iterat.log

# ----------------------------------------------------------
# Clean overlaps and create groups
# ----------------------------------------------------------

delete_atoms    overlap 0.1 all all

group           pt1 type ${PtType}
group           pt2 type ${Pt1_Type}
group           pt union pt1 pt2
group           fluid subtract all pt                # All non-Pt atoms

# Include additional property definitions
include         LogVar/SProp.log

# Save coefficients
write_coeff     full.coeff

thermo          ${dthermo}

# ----------------------------------------------------------
# ENERGY MINIMIZATION
# ----------------------------------------------------------

reset_timestep  0
fix             Fpt pt setforce 0.0 0.0 0.0           # Zero forces on Pt atoms (MEAM restriction)
minimize        1.0e-4 1.0e-6 100 1000

# ----------------------------------------------------------
# EQUILIBRATION / THERMALIZATION
# ----------------------------------------------------------

reset_timestep  0
velocity        all create $T 58459 dist gaussian     # Random initial velocities

log             Pt-H2O.log
thermo_style    custom step temp press epair pe ke etotal

fix             NVT fluid nvt temp $T $T $(100*dt)    # NVT thermostat only on fluid atoms

# Constrain water bond lengths/angles
fix             BONDS fluid shake 1e-5 20 0 b 1       

# Dump trajectory during equilibration
dump            myDump01 all custom ${tdump01} Pt-H2O_setup.dump id type mol xs ys zs vx vy vz
dump_modify     myDump01 sort id

run             ${tequil}

undump          myDump01
write_restart   restart.equil

# ----------------------------------------------------------
# PRODUCTION RUN
# ----------------------------------------------------------

reset_timestep  0

# Dump production trajectory
dump            myDump02 all custom ${tdump02} Pt-H2O-run.dump id type mol xu yu zu vx vy vz
dump_modify     myDump02 format 4 %20.17g format 5 %20.17g format 6 %20.17g format 7 %20.17g format 8 %20.17g format 9 %20.17g
dump_modify     myDump02 sort id

run             ${trun}

# ----------------------------------------------------------
# Final output and cleanup
# ----------------------------------------------------------

undump          myDump02
write_restart   restart.run
write_data      run.data

unfix           BONDS
unfix           Fpt
unfix           NVT

quit
