# Supplementary material for: Developing Interface Force Fields for Water and Oxygen on Pt, and Pt 3 Ni, Pt 3 Co Alloy Surfaces for Proton-Exchange Membrane Fuel Cell (PEMFC) Applications
Source: ACS Omega. 2026 Feb 6;11(6):10649–63. doi: 10.1021/acsomega.5c11427 (PMC12917792; doi:10.1021/acsomega.5c11427)
Supplement: Supplementary file 1 [file ao5c11427_si_001.zip › Supporting_material/00.Important_LAMMPS_QE_input_scripts/Pt-H2O.scf.in]

 &control
 calculation = 'scf' 
 restart_mode = 'from_scratch' 
 max_seconds = 171000, 
 pseudo_dir = '../../../../Pseudo/', 
 prefix =  'Pt-H2O',
 tprnfor = .true., 
 outdir = ./out, 
 /
 &system
 ibrav = 14, 
 celldm(1) =    131.34719511912488     
 celldm(2) =   0.16182789324440627     
 celldm(3) =   0.16182789275273818     
 celldm(4) =  -0.49984886353856350     
 celldm(5) =   -0.0000000000000000     
 celldm(6) =   -0.0000000000000000     
 nat =            87
 ntyp =            3
 ecutwfc = 50.0, 
 ecutrho = 600.0, 
 occupations = 'smearing', 
 degauss = 0.00735, 
 smearing = 'marzari-vanderbilt', 
 vdw_corr = 'DFT-D3', 
 dftd3_version = 4, 
 /
 &electrons
 electron_maxstep = 1000, 
 mixing_mode = 'local-TF', 
 mixing_beta = 0.2, 
 conv_thr = 1.0D-4, 
 /
 ATOMIC_SPECIES
 O 15.999 O.pbe-n-rrkjus_psl.1.0.0.UPF             
 H 1.008 H.pbe-rrkjus_psl.1.0.0.UPF                
 Pt 195.08 Pt.pbe-n-rrkjus_psl.1.0.0.UPF           
 ATOMIC_POSITIONS (crystal)
 Pt   3.3982900000000003E-002   1.7074547358220116E-006  0.99999800000000005     
 Pt   6.6066000000000000E-002  0.16666700000000004        8.3333299999999999E-002
 Pt   9.8149100000000003E-002   8.3331600000000020E-002  0.16666800000000001     
 Pt   3.3982900000000003E-002  0.25000199999572537       0.99999800000000005     
 Pt   6.6066000000000000E-002  0.41666700000000001        8.3333299999999999E-002
 Pt   9.8149100000000003E-002  0.33333200000000002       0.16666800000000001     
 Pt   3.3982900000000003E-002  0.50000199999572537       0.99999800000000005     
 Pt   6.6066000000000000E-002  0.66666700000000001        8.3333299999999999E-002
 Pt   9.8149100000000003E-002  0.58333200000000007       0.16666800000000001     
 Pt   3.3982900000000003E-002  0.75000199999999995       0.99999800000000005     
 Pt   6.6066000000000000E-002  0.91666700000000556        8.3333299999999999E-002
 Pt   9.8149100000000003E-002  0.83333199999999996       0.16666800000000001     
 Pt   3.3982900000000003E-002   1.7074590398791223E-006  0.24999800000000000     
 Pt   6.6066000000000000E-002  0.16666699999999987       0.33333299999999999     
 Pt   9.8149100000000003E-002   8.3331599998479916E-002  0.41666800000000004     
 Pt   3.3982900000000003E-002  0.25000200000000000       0.24999800000000000     
 Pt   6.6066000000000000E-002  0.41666700000000007       0.33333299999999999     
 Pt   9.8149100000000003E-002  0.33333199999999996       0.41666800000000004     
 Pt   3.3982900000000003E-002  0.50000199999999995       0.24999800000000000     
 Pt   6.6066000000000000E-002  0.66666700000000012       0.33333299999999999     
 Pt   9.8149100000000003E-002  0.58333199999999996       0.41666800000000004     
 Pt   3.3982900000000003E-002  0.75000200000000006       0.24999800000000000     
 Pt   6.6066000000000000E-002  0.91666699999999990       0.33333299999999999     
 Pt   9.8149100000000003E-002  0.83333199999999996       0.41666800000000004     
 Pt   3.3982900000000003E-002   1.7074584656995295E-006  0.49999800000000000     
 Pt   6.6066000000000000E-002  0.16666699999825380       0.58333299999999999     
 Pt   9.8149100000000003E-002   8.3331600000000006E-002  0.66666800000000004     
 Pt   3.3982900000000003E-002  0.25000200000000000       0.49999800000000000     
 Pt   6.6066000000000000E-002  0.41666700000000001       0.58333299999999999     
 Pt   9.8149100000000003E-002  0.33333200000000002       0.66666800000000004     
 Pt   3.3982900000000003E-002  0.50000199999999995       0.49999800000000000     
 Pt   6.6066000000000000E-002  0.66666699999999990       0.58333299999999999     
 Pt   9.8149100000000003E-002  0.58333199999999996       0.66666800000000004     
 Pt   3.3982900000000003E-002  0.75000199999999995       0.49999800000000000     
 Pt   6.6066000000000000E-002  0.91666699999999990       0.58333299999999999     
 Pt   9.8149100000000003E-002  0.83333199999999996       0.66666800000000004     
 Pt   3.3982900000000003E-002   1.7074569597652633E-006  0.74999800000000005     
 Pt   6.6066000000000000E-002  0.16666699999695975       0.83333299999999999     
 Pt   9.8149100000000003E-002   8.3331599999995898E-002  0.91666800000000015     
 Pt   3.3982900000000003E-002  0.25000199999781908       0.74999800000000005     
 Pt   6.6066000000000000E-002  0.41666699999695983       0.83333299999999999     
 Pt   9.8149100000000003E-002  0.33333199999781027       0.91666800000000015     
 Pt   3.3982900000000003E-002  0.50000199999999995       0.74999800000000005     
 Pt   6.6066000000000000E-002  0.66666699999999990       0.83333299999999999     
 Pt   9.8149100000000003E-002  0.58333199999999996       0.91666800000000015     
 Pt   3.3982900000000003E-002  0.75000200000000006       0.74999800000000005     
 Pt   6.6066000000000000E-002  0.91666699999999990       0.83333299999999999     
 Pt   9.8149100000000003E-002  0.83333199999999996       0.91666800000000015     
 O   0.14621982004818007       0.43989875669253709       0.23522338113427613     
 H   0.15793923305074059       0.46234740632636412       0.19867924628404285     
 H   0.13616833629219707       0.43974483070689707       0.17153745154275768     
 O   0.13740550885824801        4.9669009852688524E-002   6.4826565861126886E-003
 H   0.14228193072080805       0.95589062776492539       0.93963500184928961     
 H   0.12343867179950836        4.2649544807768613E-002  0.98252331087713674     
 O   0.14859167133796575       0.86462112246990941       0.51111042470033463     
 H   0.16208720352038580       0.89327050088294691       0.54369858682306316     
 H   0.14882208079018319       0.76255325418988651       0.45076154262547724     
 O   0.14251274885406554       0.38265305236195685       0.93937258119478573     
 H   0.14101584300028133       0.28678458287228192       0.86105512235123971     
 H   0.15579326325721513       0.41784552007666220       0.94146507560503789     
 O   0.13617997836420051       0.13328677641228737       0.56291426387884425     
 H   0.14125506828980777        4.6127661417957072E-002  0.48439292543759954     
 H   0.12688076924352754       0.10763453264730044       0.61418846725490095     
 O   0.14424804134564781        7.5655518933992860E-002  0.76864239014581237     
 H   0.14252063429639486       0.99969144116916997       0.67183880440279209     
 H   0.14665437066581974        3.8695654205902874E-002  0.83176588139218666     
 O   0.14270581647621383       0.60083191530075997       0.53339086994862850     
 H   0.13703931551450463       0.55782713081542834       0.43915836838207362     
 H   0.13975152099586063       0.54587923880471312       0.57876147445761594     
 O   0.14644151486947463       0.22993025412904000       0.28403653612893320     
 H   0.14870642280488527       0.31754342639098976       0.28367162209726438     
 H   0.14296295531660755       0.17693100323652544       0.18450468240683660     
 O   0.14247263336862387       0.67069844948412971       0.16336629779046463     
 H   0.14533172457829918       0.76586227350802449       0.18267747910388676     
 H   0.12852589433006603       0.64580831325114307       0.14747803637691526     
 O   0.15197057949191731       0.81418790915185268       0.79167254979354729     
 H   0.15249935685713137       0.75370644180591517       0.83319964450861550     
 H   0.15630793827968462       0.74076019899434220       0.69892386922845073     
 O   0.14579569217590582       0.64247090473596113       0.90397527381671094     
 H   0.14712161514457195       0.66839743770828397        2.5656457270790689E-003
 H   0.14356789044824320       0.54127799635181173       0.85913671932382707     
 O   0.13793254744635478       0.41111752689083580       0.61704946847492304     
 H   0.12395703980842755       0.43373447550701710       0.63624241264345116     
 H   0.13744284054794642       0.30896337266054097       0.57415526703765574     
 O   0.14804399173339028       0.93406103798169304       0.24112771746146500     
 H   0.16010288655814631       0.92646733043308860       0.18928998866111968     
 H   0.14107509088403150        1.7239883731543046E-002  0.25338767434551634     
 K_POINTS automatic
           1           3           3           0           0           0
