# Supplementary material for: Developing Interface Force Fields for Water and Oxygen on Pt, and Pt 3 Ni, Pt 3 Co Alloy Surfaces for Proton-Exchange Membrane Fuel Cell (PEMFC) Applications
Source: ACS Omega. 2026 Feb 6;11(6):10649–63. doi: 10.1021/acsomega.5c11427 (PMC12917792; doi:10.1021/acsomega.5c11427)
Supplement: Supplementary file 1 [file ao5c11427_si_001.zip › Supporting_material/00.Important_LAMMPS_QE_input_scripts/Pt.scf.in]

 &control
 calculation = 'scf' 
 restart_mode = 'from_scratch' 
 max_seconds = 171000, 
 pseudo_dir = '../../../../Pseudo/', 
 prefix =  'Pt',
 tprnfor = .true., 
 outdir = ./out, 
 /
 &system
 ibrav = 14, 
 celldm(1) =    131.34719511912488     
 celldm(2) =   0.16182789324440627     
 celldm(3) =   0.16182789275273818     
 celldm(4) =  -0.49984886353856350     
 celldm(5) =   -0.0000000000000000     
 celldm(6) =   -0.0000000000000000     
 nat =            48
 ntyp =            1
 ecutwfc = 50.0, 
 ecutrho = 600.0, 
 occupations = 'smearing', 
 degauss = 0.00735, 
 smearing = 'marzari-vanderbilt', 
 vdw_corr = 'DFT-D3', 
 dftd3_version = 4, 
 /
 &electrons
 electron_maxstep = 1000, 
 mixing_mode = 'local-TF', 
 mixing_beta = 0.2, 
 conv_thr = 1.0D-4, 
 /
 ATOMIC_SPECIES
 Pt 195.08 Pt.pbe-n-rrkjus_psl.1.0.0.UPF           
 ATOMIC_POSITIONS (crystal)
 Pt   3.3982900000000003E-002   1.7074547358220116E-006  0.99999800000000005     
 Pt   6.6066000000000000E-002  0.16666700000000004        8.3333299999999999E-002
 Pt   9.8149100000000003E-002   8.3331600000000020E-002  0.16666800000000001     
 Pt   3.3982900000000003E-002  0.25000199999572537       0.99999800000000005     
 Pt   6.6066000000000000E-002  0.41666700000000001        8.3333299999999999E-002
 Pt   9.8149100000000003E-002  0.33333200000000002       0.16666800000000001     
 Pt   3.3982900000000003E-002  0.50000199999572537       0.99999800000000005     
 Pt   6.6066000000000000E-002  0.66666700000000001        8.3333299999999999E-002
 Pt   9.8149100000000003E-002  0.58333200000000007       0.16666800000000001     
 Pt   3.3982900000000003E-002  0.75000199999999995       0.99999800000000005     
 Pt   6.6066000000000000E-002  0.91666700000000556        8.3333299999999999E-002
 Pt   9.8149100000000003E-002  0.83333199999999996       0.16666800000000001     
 Pt   3.3982900000000003E-002   1.7074590398791223E-006  0.24999800000000000     
 Pt   6.6066000000000000E-002  0.16666699999999987       0.33333299999999999     
 Pt   9.8149100000000003E-002   8.3331599998479916E-002  0.41666800000000004     
 Pt   3.3982900000000003E-002  0.25000200000000000       0.24999800000000000     
 Pt   6.6066000000000000E-002  0.41666700000000007       0.33333299999999999     
 Pt   9.8149100000000003E-002  0.33333199999999996       0.41666800000000004     
 Pt   3.3982900000000003E-002  0.50000199999999995       0.24999800000000000     
 Pt   6.6066000000000000E-002  0.66666700000000012       0.33333299999999999     
 Pt   9.8149100000000003E-002  0.58333199999999996       0.41666800000000004     
 Pt   3.3982900000000003E-002  0.75000200000000006       0.24999800000000000     
 Pt   6.6066000000000000E-002  0.91666699999999990       0.33333299999999999     
 Pt   9.8149100000000003E-002  0.83333199999999996       0.41666800000000004     
 Pt   3.3982900000000003E-002   1.7074584656995295E-006  0.49999800000000000     
 Pt   6.6066000000000000E-002  0.16666699999825380       0.58333299999999999     
 Pt   9.8149100000000003E-002   8.3331600000000006E-002  0.66666800000000004     
 Pt   3.3982900000000003E-002  0.25000200000000000       0.49999800000000000     
 Pt   6.6066000000000000E-002  0.41666700000000001       0.58333299999999999     
 Pt   9.8149100000000003E-002  0.33333200000000002       0.66666800000000004     
 Pt   3.3982900000000003E-002  0.50000199999999995       0.49999800000000000     
 Pt   6.6066000000000000E-002  0.66666699999999990       0.58333299999999999     
 Pt   9.8149100000000003E-002  0.58333199999999996       0.66666800000000004     
 Pt   3.3982900000000003E-002  0.75000199999999995       0.49999800000000000     
 Pt   6.6066000000000000E-002  0.91666699999999990       0.58333299999999999     
 Pt   9.8149100000000003E-002  0.83333199999999996       0.66666800000000004     
 Pt   3.3982900000000003E-002   1.7074569597652633E-006  0.74999800000000005     
 Pt   6.6066000000000000E-002  0.16666699999695975       0.83333299999999999     
 Pt   9.8149100000000003E-002   8.3331599999995898E-002  0.91666800000000015     
 Pt   3.3982900000000003E-002  0.25000199999781908       0.74999800000000005     
 Pt   6.6066000000000000E-002  0.41666699999695983       0.83333299999999999     
 Pt   9.8149100000000003E-002  0.33333199999781027       0.91666800000000015     
 Pt   3.3982900000000003E-002  0.50000199999999995       0.74999800000000005     
 Pt   6.6066000000000000E-002  0.66666699999999990       0.83333299999999999     
 Pt   9.8149100000000003E-002  0.58333199999999996       0.91666800000000015     
 Pt   3.3982900000000003E-002  0.75000200000000006       0.74999800000000005     
 Pt   6.6066000000000000E-002  0.91666699999999990       0.83333299999999999     
 Pt   9.8149100000000003E-002  0.83333199999999996       0.91666800000000015     
 K_POINTS automatic
           1           3           3           0           0           0
