# Supplementary material for: Developing Interface Force Fields for Water and Oxygen on Pt, and Pt 3 Ni, Pt 3 Co Alloy Surfaces for Proton-Exchange Membrane Fuel Cell (PEMFC) Applications
Source: ACS Omega. 2026 Feb 6;11(6):10649–63. doi: 10.1021/acsomega.5c11427 (PMC12917792; doi:10.1021/acsomega.5c11427)
Supplement: Supplementary file 1 [file ao5c11427_si_001.zip › Supporting_material/00.vc-relax/Pt3Co_vc_relax/Pt3Co_vc_relax.in]

&CONTROL
  calculation = 'vc-relax'
  !etot_conv_thr =   6.4000000000d-04
  !forc_conv_thr =   1.0000000000d-04
  outdir = './out/'
  prefix = '12_atoms'
  pseudo_dir = '../../Pseudo/'
  tprnfor = .true.
  tstress = .true.
  verbosity = 'high'
/
&SYSTEM
  degauss =   1.4699723600d-02
  ecutrho =   4.0000000000d+02
  ecutwfc =   5.0000000000d+01
  ibrav = 0
  nat = 12
  nosym = .false.
  ntyp = 2
  occupations = 'smearing'
  smearing = 'gaussian'
/
&ELECTRONS
  conv_thr =   1.2800000000d-08
  electron_maxstep = 500
  mixing_beta =   4.0000000000d-01
/
&IONS
 ion_dynamics = 'bfgs'
 /
 &CELL
 cell_dynamics = 'bfgs',
 press = 0 ,
 cell_dofree = "ibrav"
 press_conv_thr = 0.5
 /
ATOMIC_SPECIES
Pt 195.08 Pt.pbe-n-rrkjus_psl.1.0.0.UPF
Co 58.9332 Co.pbe-spn-rrkjus_psl.0.3.1.UPF
ATOMIC_POSITIONS angstrom
Pt    0.000000    0.000000    6.887968
Co    0.000000    3.247019    4.591979
Pt   -1.406000    2.435264    6.887968
Co    2.812001    1.623510    2.295989
Co    1.406001    0.811755    4.591979
Pt    2.812001    0.000000    6.887968
Pt   -1.406000    4.058774    2.295989
Co    2.812001    3.247019    4.591979
Pt    1.406000    2.435264    6.887968
Pt    1.406001    4.058774    2.295989
Pt    0.000000    1.623510    2.295989
Co    4.218001    0.811755    4.591979
K_POINTS automatic
6 9 9 0 0 0
CELL_PARAMETERS angstrom
        5.6240019798         0.0000000000         0.0000000000
       -2.8120009899         4.8705285855         0.0000000000
        0.0000000000         0.0000000000         6.8879675865
