# Supplementary material for: Developing Interface Force Fields for Water and Oxygen on Pt, and Pt 3 Ni, Pt 3 Co Alloy Surfaces for Proton-Exchange Membrane Fuel Cell (PEMFC) Applications
Source: ACS Omega. 2026 Feb 6;11(6):10649–63. doi: 10.1021/acsomega.5c11427 (PMC12917792; doi:10.1021/acsomega.5c11427)
Supplement: Supplementary file 1 [file ao5c11427_si_001.zip › Supporting_material/00.vc-relax/Pt3Co_vc_relax/Pt3Co_vc_relax.out]

     Program PWSCF v.7.1 starts on  8Jul2024 at 13:54:50 

     This program is part of the open-source Quantum ESPRESSO suite
     for quantum simulation of materials; please cite
         "P. Giannozzi et al., J. Phys.:Condens. Matter 21 395502 (2009);
         "P. Giannozzi et al., J. Phys.:Condens. Matter 29 465901 (2017);
         "P. Giannozzi et al., J. Chem. Phys. 152 154105 (2020);
          URL http://www.quantum-espresso.org", 
     in publications or presentations arising from this work. More details at
     http://www.quantum-espresso.org/quote

     Parallel version (MPI), running on    40 processors

     MPI processes distributed on     2 nodes
     115367 MiB available memory on the printing compute node when the environment starts
 
     Reading input from Pt3Co_vc_relax.in

     Current dimensions of program PWSCF are:
     Max number of different atomic species (ntypx) = 10
     Max number of k-points (npk) =  40000
     Max angular momentum in pseudopotentials (lmaxx) =  4
     file Pt.pbe-n-rrkjus_psl.1.0.0.UPF: wavefunction(s)  6S renormalized
     file Co.pbe-spn-rrkjus_psl.0.3.1.UPF: wavefunction(s)  3P renormalized
     Message from routine setup:
     using ibrav=0 with symmetry is DISCOURAGED, use correct ibrav instead
 
     K-points division:     npool     =       2
     R & G space division:  proc/nbgrp/npool/nimage =      20
     Subspace diagonalization in iterative solution of the eigenvalue problem:
     a serial algorithm will be used

 
     Parallelization info
     --------------------
     sticks:   dense  smooth     PW     G-vecs:    dense   smooth      PW
     Min         155      77     21                 8601     3045     451
     Max         156      78     22                 8608     3050     458
     Sum        3103    1555    439               172073    60941    9085
 
     Using Slab Decomposition
 


     bravais-lattice index     =            0
     lattice parameter (alat)  =      10.6278  a.u.
     unit-cell volume          =    1273.2370 (a.u.)^3
     number of atoms/cell      =           12
     number of atomic types    =            2
     number of electrons       =       155.00
     number of Kohn-Sham states=           94
     kinetic-energy cutoff     =      50.0000  Ry
     charge density cutoff     =     400.0000  Ry
     scf convergence threshold =      1.3E-08
     mixing beta               =       0.4000
     number of iterations used =            8  plain     mixing
     energy convergence thresh.=      1.0E-04
     force convergence thresh. =      1.0E-03
     press convergence thresh. =      5.0E-01
     Exchange-correlation= PBE
                           (   1   4   3   4   0   0   0)
     nstep                     =           50


     celldm(1)=  10.627823  celldm(2)=   0.000000  celldm(3)=   0.000000
     celldm(4)=   0.000000  celldm(5)=   0.000000  celldm(6)=   0.000000

     crystal axes: (cart. coord. in units of alat)
               a(1) = (   1.000000   0.000000   0.000000 )  
               a(2) = (  -0.500000   0.866025   0.000000 )  
               a(3) = (   0.000000   0.000000   1.224745 )  

     reciprocal axes: (cart. coord. in units 2 pi/alat)
               b(1) = (  1.000000  0.577350  0.000000 )  
               b(2) = (  0.000000  1.154701  0.000000 )  
               b(3) = (  0.000000  0.000000  0.816497 )  


     PseudoPot. # 1 for Pt read from file:
     ../../Pseudo/Pt.pbe-n-rrkjus_psl.1.0.0.UPF
     MD5 check sum: 6bc887cfe28d63a5fc1f72d35a7d3ef7
     Pseudo is Ultrasoft + core correction, Zval = 10.0
     Generated using &quot;atomic&quot; code by A. Dal Corso  v.6.3
     Using radial grid of 1277 points,  6 beta functions with: 
                l(1) =   0
                l(2) =   0
                l(3) =   1
                l(4) =   1
                l(5) =   2
                l(6) =   2
     Q(r) pseudized with 0 coefficients 


     PseudoPot. # 2 for Co read from file:
     ../../Pseudo/Co.pbe-spn-rrkjus_psl.0.3.1.UPF
     MD5 check sum: f06f3866756ce9acbc375cb07d997156
     Pseudo is Ultrasoft + core correction, Zval = 17.0
     Generated using &quot;atomic&quot; code by A. Dal Corso  v.6.2.2
     Using radial grid of 1193 points,  6 beta functions with: 
                l(1) =   0
                l(2) =   0
                l(3) =   1
                l(4) =   1
                l(5) =   2
                l(6) =   2
     Q(r) pseudized with 0 coefficients 


     atomic species   valence    mass     pseudopotential
        Pt            10.00   195.08000     Pt( 1.00)
        Co            17.00    58.93320     Co( 1.00)

      6 Sym. Ops. (no inversion) found


                                    s                        frac. trans.

      isym =  1     identity                                     

 cryst.   s( 1) = (     1          0          0      )
                  (     0          1          0      )
                  (     0          0          1      )

 cart.    s( 1) = (  1.0000000  0.0000000  0.0000000 )
                  (  0.0000000  1.0000000  0.0000000 )
                  (  0.0000000  0.0000000  1.0000000 )


      isym =  2     120 deg rotation - cryst. axis [0,0,1]       

 cryst.   s( 2) = (     0          1          0      )
                  (    -1         -1          0      )
                  (     0          0          1      )

 cart.    s( 2) = ( -0.5000000 -0.8660254  0.0000000 )
                  (  0.8660254 -0.5000000  0.0000000 )
                  (  0.0000000  0.0000000  1.0000000 )


      isym =  3     120 deg rotation - cryst. axis [0,0,-1]      

 cryst.   s( 3) = (    -1         -1          0      )
                  (     1          0          0      )
                  (     0          0          1      )

 cart.    s( 3) = ( -0.5000000  0.8660254  0.0000000 )
                  ( -0.8660254 -0.5000000  0.0000000 )
                  (  0.0000000  0.0000000  1.0000000 )


      isym =  4     inv. 180 deg rotation - cart. axis [1,0,0]   

 cryst.   s( 4) = (    -1          0          0      )
                  (     1          1          0      )
                  (     0          0          1      )

 cart.    s( 4) = ( -1.0000000  0.0000000  0.0000000 )
                  (  0.0000000  1.0000000  0.0000000 )
                  (  0.0000000  0.0000000  1.0000000 )


      isym =  5     inv. 180 deg rotation - cryst. axis [0,1,0]  

 cryst.   s( 5) = (     1          1          0      )
                  (     0         -1          0      )
                  (     0          0          1      )

 cart.    s( 5) = (  0.5000000  0.8660254  0.0000000 )
                  (  0.8660254 -0.5000000  0.0000000 )
                  (  0.0000000  0.0000000  1.0000000 )


      isym =  6     inv. 180 deg rotation - cryst. axis [1,1,0]  

 cryst.   s( 6) = (     0         -1          0      )
                  (    -1          0          0      )
                  (     0          0          1      )

 cart.    s( 6) = (  0.5000000 -0.8660254  0.0000000 )
                  ( -0.8660254 -0.5000000  0.0000000 )
                  (  0.0000000  0.0000000  1.0000000 )


   Cartesian axes

     site n.     atom                  positions (alat units)
         1           Pt  tau(   1) = (   0.0000000   0.0000000   1.2247449  )
         2           Co  tau(   2) = (   0.0000000   0.5773503   0.8164967  )
         3           Pt  tau(   3) = (  -0.2499999   0.4330126   1.2247449  )
         4           Co  tau(   4) = (   0.5000000   0.2886752   0.4082483  )
         5           Co  tau(   5) = (   0.2500001   0.1443376   0.8164967  )
         6           Pt  tau(   6) = (   0.5000000   0.0000000   1.2247449  )
         7           Pt  tau(   7) = (  -0.2499999   0.7216879   0.4082483  )
         8           Co  tau(   8) = (   0.5000000   0.5773503   0.8164967  )
         9           Pt  tau(   9) = (   0.2499999   0.4330126   1.2247449  )
        10           Pt  tau(  10) = (   0.2500001   0.7216879   0.4082483  )
        11           Pt  tau(  11) = (   0.0000000   0.2886752   0.4082483  )
        12           Co  tau(  12) = (   0.7499999   0.1443376   0.8164967  )

   Crystallographic axes

     site n.     atom                  positions (cryst. coord.)
         1           Pt  tau(   1) = (  0.0000000  0.0000000  1.0000001  )
         2           Co  tau(   2) = (  0.3333333  0.6666667  0.6666668  )
         3           Pt  tau(   3) = (  0.0000001  0.4999999  1.0000001  )
         4           Co  tau(   4) = (  0.6666667  0.3333334  0.3333333  )
         5           Co  tau(   5) = (  0.3333334  0.1666667  0.6666668  )
         6           Pt  tau(   6) = (  0.5000000  0.0000000  1.0000001  )
         7           Pt  tau(   7) = (  0.1666668  0.8333334  0.3333333  )
         8           Co  tau(   8) = (  0.8333333  0.6666667  0.6666668  )
         9           Pt  tau(   9) = (  0.4999999  0.4999999  1.0000001  )
        10           Pt  tau(  10) = (  0.6666668  0.8333334  0.3333333  )
        11           Pt  tau(  11) = (  0.1666667  0.3333334  0.3333333  )
        12           Co  tau(  12) = (  0.8333333  0.1666667  0.6666668  )

     number of k points=   182  Gaussian smearing, width (Ry)=  0.0147
                       cart. coord. in units 2pi/alat
        k(    1) = (   0.0000000   0.0000000   0.0000000), wk =   0.0041152
        k(    2) = (   0.0000000   0.0000000   0.0907218), wk =   0.0082305
        k(    3) = (   0.0000000   0.0000000   0.1814437), wk =   0.0082305
        k(    4) = (   0.0000000   0.0000000   0.2721655), wk =   0.0082305
        k(    5) = (   0.0000000   0.0000000   0.3628874), wk =   0.0082305
        k(    6) = (   0.0000000   0.1283001   0.0000000), wk =   0.0082305
        k(    7) = (   0.0000000   0.1283001   0.0907218), wk =   0.0082305
        k(    8) = (   0.0000000   0.1283001   0.1814437), wk =   0.0082305
        k(    9) = (   0.0000000   0.1283001   0.2721655), wk =   0.0082305
        k(   10) = (   0.0000000   0.1283001   0.3628874), wk =   0.0082305
        k(   11) = (   0.0000000   0.2566001   0.0000000), wk =   0.0082305
        k(   12) = (   0.0000000   0.2566001   0.0907218), wk =   0.0082305
        k(   13) = (   0.0000000   0.2566001   0.1814437), wk =   0.0082305
        k(   14) = (   0.0000000   0.2566001   0.2721655), wk =   0.0082305
        k(   15) = (   0.0000000   0.2566001   0.3628874), wk =   0.0082305
        k(   16) = (   0.0000000   0.3849002   0.0000000), wk =   0.0246914
        k(   17) = (   0.0000000   0.3849002   0.0907218), wk =   0.0246914
        k(   18) = (   0.0000000   0.3849002   0.1814437), wk =   0.0246914
        k(   19) = (   0.0000000   0.3849002   0.2721655), wk =   0.0246914
        k(   20) = (   0.0000000   0.3849002   0.3628874), wk =   0.0246914
        k(   21) = (   0.0000000   0.5132002   0.0000000), wk =   0.0082305
        k(   22) = (   0.0000000   0.5132002   0.0907218), wk =   0.0082305
        k(   23) = (   0.0000000   0.5132002   0.1814437), wk =   0.0082305
        k(   24) = (   0.0000000   0.5132002   0.2721655), wk =   0.0082305
        k(   25) = (   0.0000000   0.5132002   0.3628874), wk =   0.0082305
        k(   26) = (   0.1666667   0.0962250   0.0000000), wk =   0.0082305
        k(   27) = (   0.1666667   0.0962250   0.0907218), wk =   0.0082305
        k(   28) = (   0.1666667   0.0962250   0.1814437), wk =   0.0082305
        k(   29) = (   0.1666667   0.0962250   0.2721655), wk =   0.0082305
        k(   30) = (   0.1666667   0.0962250   0.3628874), wk =   0.0082305
        k(   31) = (   0.1666667   0.2245251   0.0000000), wk =   0.0082305
        k(   32) = (   0.1666667   0.2245251   0.0907218), wk =   0.0082305
        k(   33) = (   0.1666667   0.2245251   0.1814437), wk =   0.0082305
        k(   34) = (   0.1666667   0.2245251   0.2721655), wk =   0.0082305
        k(   35) = (   0.1666667   0.2245251   0.3628874), wk =   0.0082305
        k(   36) = (   0.1666667   0.3528252   0.0000000), wk =   0.0082305
        k(   37) = (   0.1666667   0.3528252   0.0907218), wk =   0.0082305
        k(   38) = (   0.1666667   0.3528252   0.1814437), wk =   0.0082305
        k(   39) = (   0.1666667   0.3528252   0.2721655), wk =   0.0082305
        k(   40) = (   0.1666667   0.3528252   0.3628874), wk =   0.0082305
        k(   41) = (   0.1666667   0.4811252   0.0000000), wk =   0.0164609
        k(   42) = (   0.1666667   0.4811252   0.0907218), wk =   0.0164609
        k(   43) = (   0.1666667   0.4811252   0.1814437), wk =   0.0164609
        k(   44) = (   0.1666667   0.4811252   0.2721655), wk =   0.0164609
        k(   45) = (   0.1666667   0.4811252   0.3628874), wk =   0.0164609
        k(   46) = (   0.1666667   0.6094253   0.0000000), wk =   0.0082305
        k(   47) = (   0.1666667   0.6094253   0.0907218), wk =   0.0082305
        k(   48) = (   0.1666667   0.6094253   0.1814437), wk =   0.0082305
        k(   49) = (   0.1666667   0.6094253   0.2721655), wk =   0.0082305
        k(   50) = (   0.1666667   0.6094253   0.3628874), wk =   0.0082305
        k(   51) = (   0.1666667  -0.4169752   0.0000000), wk =   0.0082305
        k(   52) = (   0.1666667  -0.4169752   0.0907218), wk =   0.0082305
        k(   53) = (   0.1666667  -0.4169752   0.1814437), wk =   0.0082305
        k(   54) = (   0.1666667  -0.4169752   0.2721655), wk =   0.0082305
        k(   55) = (   0.1666667  -0.4169752   0.3628874), wk =   0.0082305
        k(   56) = (   0.1666667  -0.2886751   0.0000000), wk =   0.0082305
        k(   57) = (   0.1666667  -0.2886751   0.0907218), wk =   0.0164609
        k(   58) = (   0.1666667  -0.2886751   0.1814437), wk =   0.0164609
        k(   59) = (   0.1666667  -0.2886751   0.2721655), wk =   0.0164609
        k(   60) = (   0.1666667  -0.2886751   0.3628874), wk =   0.0164609
        k(   61) = (   0.1666667  -0.1603751   0.0000000), wk =   0.0082305
        k(   62) = (   0.1666667  -0.1603751   0.0907218), wk =   0.0082305
        k(   63) = (   0.1666667  -0.1603751   0.1814437), wk =   0.0082305
        k(   64) = (   0.1666667  -0.1603751   0.2721655), wk =   0.0082305
        k(   65) = (   0.1666667  -0.1603751   0.3628874), wk =   0.0082305
        k(   66) = (   0.1666667  -0.0320750   0.0000000), wk =   0.0082305
        k(   67) = (   0.1666667  -0.0320750   0.0907218), wk =   0.0082305
        k(   68) = (   0.1666667  -0.0320750   0.1814437), wk =   0.0082305
        k(   69) = (   0.1666667  -0.0320750   0.2721655), wk =   0.0082305
        k(   70) = (   0.1666667  -0.0320750   0.3628874), wk =   0.0082305
        k(   71) = (   0.3333333   0.3207501   0.0000000), wk =   0.0164609
        k(   72) = (   0.3333333   0.3207501   0.0907218), wk =   0.0164609
        k(   73) = (   0.3333333   0.3207501   0.1814437), wk =   0.0164609
        k(   74) = (   0.3333333   0.3207501   0.2721655), wk =   0.0164609
        k(   75) = (   0.3333333   0.3207501   0.3628874), wk =   0.0164609
        k(   76) = (   0.3333333   0.4490502   0.0000000), wk =   0.0164609
        k(   77) = (   0.3333333   0.4490502   0.0907218), wk =   0.0164609
        k(   78) = (   0.3333333   0.4490502   0.1814437), wk =   0.0164609
        k(   79) = (   0.3333333   0.4490502   0.2721655), wk =   0.0164609
        k(   80) = (   0.3333333   0.4490502   0.3628874), wk =   0.0164609
        k(   81) = (   0.3333333   0.5773503   0.0000000), wk =   0.0082305
        k(   82) = (   0.3333333   0.5773503   0.0907218), wk =   0.0164609
        k(   83) = (   0.3333333   0.5773503   0.1814437), wk =   0.0164609
        k(   84) = (   0.3333333   0.5773503   0.2721655), wk =   0.0164609
        k(   85) = (   0.3333333   0.5773503   0.3628874), wk =   0.0164609
        k(   86) = (   0.3333333  -0.0641500   0.0000000), wk =   0.0164609
        k(   87) = (   0.3333333  -0.0641500   0.0907218), wk =   0.0164609
        k(   88) = (   0.3333333  -0.0641500   0.1814437), wk =   0.0164609
        k(   89) = (   0.3333333  -0.0641500   0.2721655), wk =   0.0164609
        k(   90) = (   0.3333333  -0.0641500   0.3628874), wk =   0.0164609
        k(   91) = (  -0.5000000  -0.2886751   0.0000000), wk =   0.0041152
        k(   92) = (  -0.5000000  -0.2886751   0.0907218), wk =   0.0082305
        k(   93) = (  -0.5000000  -0.2886751   0.1814437), wk =   0.0082305
        k(   94) = (  -0.5000000  -0.2886751   0.2721655), wk =   0.0082305
        k(   95) = (  -0.5000000  -0.2886751   0.3628874), wk =   0.0082305
        k(   96) = (  -0.5000000  -0.1603751   0.0000000), wk =   0.0082305
        k(   97) = (  -0.5000000  -0.1603751   0.0907218), wk =   0.0082305
        k(   98) = (  -0.5000000  -0.1603751   0.1814437), wk =   0.0082305
        k(   99) = (  -0.5000000  -0.1603751   0.2721655), wk =   0.0082305
        k(  100) = (  -0.5000000  -0.1603751   0.3628874), wk =   0.0082305
        k(  101) = (  -0.5000000  -0.0320750   0.0000000), wk =   0.0082305
        k(  102) = (  -0.5000000  -0.0320750   0.0907218), wk =   0.0082305
        k(  103) = (  -0.5000000  -0.0320750   0.1814437), wk =   0.0082305
        k(  104) = (  -0.5000000  -0.0320750   0.2721655), wk =   0.0082305
        k(  105) = (  -0.5000000  -0.0320750   0.3628874), wk =   0.0082305
        k(  106) = (  -0.5000000   0.2245251   0.0000000), wk =   0.0082305
        k(  107) = (  -0.5000000   0.2245251   0.0907218), wk =   0.0082305
        k(  108) = (  -0.5000000   0.2245251   0.1814437), wk =   0.0082305
        k(  109) = (  -0.5000000   0.2245251   0.2721655), wk =   0.0082305
        k(  110) = (  -0.5000000   0.2245251   0.3628874), wk =   0.0082305
        k(  111) = (   0.0000000  -0.1283001   0.0907218), wk =   0.0082305
        k(  112) = (   0.0000000  -0.1283001   0.1814437), wk =   0.0082305
        k(  113) = (   0.0000000  -0.1283001   0.2721655), wk =   0.0082305
        k(  114) = (   0.0000000  -0.1283001   0.3628874), wk =   0.0082305
        k(  115) = (   0.0000000  -0.2566001   0.0907218), wk =   0.0082305
        k(  116) = (   0.0000000  -0.2566001   0.1814437), wk =   0.0082305
        k(  117) = (   0.0000000  -0.2566001   0.2721655), wk =   0.0082305
        k(  118) = (   0.0000000  -0.2566001   0.3628874), wk =   0.0082305
        k(  119) = (   0.0000000  -0.3849002   0.0907218), wk =   0.0246914
        k(  120) = (   0.0000000  -0.3849002   0.1814437), wk =   0.0246914
        k(  121) = (   0.0000000  -0.3849002   0.2721655), wk =   0.0246914
        k(  122) = (   0.0000000  -0.3849002   0.3628874), wk =   0.0246914
        k(  123) = (   0.0000000  -0.5132002   0.0907218), wk =   0.0082305
        k(  124) = (   0.0000000  -0.5132002   0.1814437), wk =   0.0082305
        k(  125) = (   0.0000000  -0.5132002   0.2721655), wk =   0.0082305
        k(  126) = (   0.0000000  -0.5132002   0.3628874), wk =   0.0082305
        k(  127) = (  -0.1666667  -0.0962250   0.0907218), wk =   0.0082305
        k(  128) = (  -0.1666667  -0.0962250   0.1814437), wk =   0.0082305
        k(  129) = (  -0.1666667  -0.0962250   0.2721655), wk =   0.0082305
        k(  130) = (  -0.1666667  -0.0962250   0.3628874), wk =   0.0082305
        k(  131) = (  -0.1666667  -0.2245251   0.0907218), wk =   0.0082305
        k(  132) = (  -0.1666667  -0.2245251   0.1814437), wk =   0.0082305
        k(  133) = (  -0.1666667  -0.2245251   0.2721655), wk =   0.0082305
        k(  134) = (  -0.1666667  -0.2245251   0.3628874), wk =   0.0082305
        k(  135) = (  -0.1666667  -0.3528252   0.0907218), wk =   0.0082305
        k(  136) = (  -0.1666667  -0.3528252   0.1814437), wk =   0.0082305
        k(  137) = (  -0.1666667  -0.3528252   0.2721655), wk =   0.0082305
        k(  138) = (  -0.1666667  -0.3528252   0.3628874), wk =   0.0082305
        k(  139) = (  -0.1666667  -0.4811252   0.0907218), wk =   0.0164609
        k(  140) = (  -0.1666667  -0.4811252   0.1814437), wk =   0.0164609
        k(  141) = (  -0.1666667  -0.4811252   0.2721655), wk =   0.0164609
        k(  142) = (  -0.1666667  -0.4811252   0.3628874), wk =   0.0164609
        k(  143) = (  -0.1666667  -0.6094253   0.0907218), wk =   0.0082305
        k(  144) = (  -0.1666667  -0.6094253   0.1814437), wk =   0.0082305
        k(  145) = (  -0.1666667  -0.6094253   0.2721655), wk =   0.0082305
        k(  146) = (  -0.1666667  -0.6094253   0.3628874), wk =   0.0082305
        k(  147) = (  -0.1666667   0.4169752   0.0907218), wk =   0.0082305
        k(  148) = (  -0.1666667   0.4169752   0.1814437), wk =   0.0082305
        k(  149) = (  -0.1666667   0.4169752   0.2721655), wk =   0.0082305
        k(  150) = (  -0.1666667   0.4169752   0.3628874), wk =   0.0082305
        k(  151) = (  -0.1666667   0.1603751   0.0907218), wk =   0.0082305
        k(  152) = (  -0.1666667   0.1603751   0.1814437), wk =   0.0082305
        k(  153) = (  -0.1666667   0.1603751   0.2721655), wk =   0.0082305
        k(  154) = (  -0.1666667   0.1603751   0.3628874), wk =   0.0082305
        k(  155) = (  -0.1666667   0.0320750   0.0907218), wk =   0.0082305
        k(  156) = (  -0.1666667   0.0320750   0.1814437), wk =   0.0082305
        k(  157) = (  -0.1666667   0.0320750   0.2721655), wk =   0.0082305
        k(  158) = (  -0.1666667   0.0320750   0.3628874), wk =   0.0082305
        k(  159) = (  -0.3333333  -0.3207501   0.0907218), wk =   0.0164609
        k(  160) = (  -0.3333333  -0.3207501   0.1814437), wk =   0.0164609
        k(  161) = (  -0.3333333  -0.3207501   0.2721655), wk =   0.0164609
        k(  162) = (  -0.3333333  -0.3207501   0.3628874), wk =   0.0164609
        k(  163) = (  -0.3333333  -0.4490502   0.0907218), wk =   0.0164609
        k(  164) = (  -0.3333333  -0.4490502   0.1814437), wk =   0.0164609
        k(  165) = (  -0.3333333  -0.4490502   0.2721655), wk =   0.0164609
        k(  166) = (  -0.3333333  -0.4490502   0.3628874), wk =   0.0164609
        k(  167) = (  -0.3333333   0.0641500   0.0907218), wk =   0.0164609
        k(  168) = (  -0.3333333   0.0641500   0.1814437), wk =   0.0164609
        k(  169) = (  -0.3333333   0.0641500   0.2721655), wk =   0.0164609
        k(  170) = (  -0.3333333   0.0641500   0.3628874), wk =   0.0164609
        k(  171) = (   0.5000000   0.1603751   0.0907218), wk =   0.0082305
        k(  172) = (   0.5000000   0.1603751   0.1814437), wk =   0.0082305
        k(  173) = (   0.5000000   0.1603751   0.2721655), wk =   0.0082305
        k(  174) = (   0.5000000   0.1603751   0.3628874), wk =   0.0082305
        k(  175) = (   0.5000000   0.0320750   0.0907218), wk =   0.0082305
        k(  176) = (   0.5000000   0.0320750   0.1814437), wk =   0.0082305
        k(  177) = (   0.5000000   0.0320750   0.2721655), wk =   0.0082305
        k(  178) = (   0.5000000   0.0320750   0.3628874), wk =   0.0082305
        k(  179) = (   0.5000000  -0.2245251   0.0907218), wk =   0.0082305
        k(  180) = (   0.5000000  -0.2245251   0.1814437), wk =   0.0082305
        k(  181) = (   0.5000000  -0.2245251   0.2721655), wk =   0.0082305
        k(  182) = (   0.5000000  -0.2245251   0.3628874), wk =   0.0082305

                       cryst. coord.
        k(    1) = (   0.0000000   0.0000000   0.0000000), wk =   0.0041152
        k(    2) = (   0.0000000   0.0000000   0.1111111), wk =   0.0082305
        k(    3) = (   0.0000000   0.0000000   0.2222222), wk =   0.0082305
        k(    4) = (   0.0000000   0.0000000   0.3333333), wk =   0.0082305
        k(    5) = (   0.0000000   0.0000000   0.4444444), wk =   0.0082305
        k(    6) = (   0.0000000   0.1111111   0.0000000), wk =   0.0082305
        k(    7) = (   0.0000000   0.1111111   0.1111111), wk =   0.0082305
        k(    8) = (   0.0000000   0.1111111   0.2222222), wk =   0.0082305
        k(    9) = (   0.0000000   0.1111111   0.3333333), wk =   0.0082305
        k(   10) = (   0.0000000   0.1111111   0.4444444), wk =   0.0082305
        k(   11) = (   0.0000000   0.2222222   0.0000000), wk =   0.0082305
        k(   12) = (   0.0000000   0.2222222   0.1111111), wk =   0.0082305
        k(   13) = (   0.0000000   0.2222222   0.2222222), wk =   0.0082305
        k(   14) = (   0.0000000   0.2222222   0.3333333), wk =   0.0082305
        k(   15) = (   0.0000000   0.2222222   0.4444444), wk =   0.0082305
        k(   16) = (   0.0000000   0.3333333   0.0000000), wk =   0.0246914
        k(   17) = (   0.0000000   0.3333333   0.1111111), wk =   0.0246914
        k(   18) = (   0.0000000   0.3333333   0.2222222), wk =   0.0246914
        k(   19) = (   0.0000000   0.3333333   0.3333333), wk =   0.0246914
        k(   20) = (   0.0000000   0.3333333   0.4444444), wk =   0.0246914
        k(   21) = (   0.0000000   0.4444444   0.0000000), wk =   0.0082305
        k(   22) = (   0.0000000   0.4444444   0.1111111), wk =   0.0082305
        k(   23) = (   0.0000000   0.4444444   0.2222222), wk =   0.0082305
        k(   24) = (   0.0000000   0.4444444   0.3333333), wk =   0.0082305
        k(   25) = (   0.0000000   0.4444444   0.4444444), wk =   0.0082305
        k(   26) = (   0.1666667   0.0000000   0.0000000), wk =   0.0082305
        k(   27) = (   0.1666667   0.0000000   0.1111111), wk =   0.0082305
        k(   28) = (   0.1666667   0.0000000   0.2222222), wk =   0.0082305
        k(   29) = (   0.1666667   0.0000000   0.3333333), wk =   0.0082305
        k(   30) = (   0.1666667   0.0000000   0.4444444), wk =   0.0082305
        k(   31) = (   0.1666667   0.1111111   0.0000000), wk =   0.0082305
        k(   32) = (   0.1666667   0.1111111   0.1111111), wk =   0.0082305
        k(   33) = (   0.1666667   0.1111111   0.2222222), wk =   0.0082305
        k(   34) = (   0.1666667   0.1111111   0.3333333), wk =   0.0082305
        k(   35) = (   0.1666667   0.1111111   0.4444444), wk =   0.0082305
        k(   36) = (   0.1666667   0.2222222   0.0000000), wk =   0.0082305
        k(   37) = (   0.1666667   0.2222222   0.1111111), wk =   0.0082305
        k(   38) = (   0.1666667   0.2222222   0.2222222), wk =   0.0082305
        k(   39) = (   0.1666667   0.2222222   0.3333333), wk =   0.0082305
        k(   40) = (   0.1666667   0.2222222   0.4444444), wk =   0.0082305
        k(   41) = (   0.1666667   0.3333333   0.0000000), wk =   0.0164609
        k(   42) = (   0.1666667   0.3333333   0.1111111), wk =   0.0164609
        k(   43) = (   0.1666667   0.3333333   0.2222222), wk =   0.0164609
        k(   44) = (   0.1666667   0.3333333   0.3333333), wk =   0.0164609
        k(   45) = (   0.1666667   0.3333333   0.4444444), wk =   0.0164609
        k(   46) = (   0.1666667   0.4444444   0.0000000), wk =   0.0082305
        k(   47) = (   0.1666667   0.4444444   0.1111111), wk =   0.0082305
        k(   48) = (   0.1666667   0.4444444   0.2222222), wk =   0.0082305
        k(   49) = (   0.1666667   0.4444444   0.3333333), wk =   0.0082305
        k(   50) = (   0.1666667   0.4444444   0.4444444), wk =   0.0082305
        k(   51) = (   0.1666667  -0.4444444   0.0000000), wk =   0.0082305
        k(   52) = (   0.1666667  -0.4444444   0.1111111), wk =   0.0082305
        k(   53) = (   0.1666667  -0.4444444   0.2222222), wk =   0.0082305
        k(   54) = (   0.1666667  -0.4444444   0.3333333), wk =   0.0082305
        k(   55) = (   0.1666667  -0.4444444   0.4444444), wk =   0.0082305
        k(   56) = (   0.1666667  -0.3333333   0.0000000), wk =   0.0082305
        k(   57) = (   0.1666667  -0.3333333   0.1111111), wk =   0.0164609
        k(   58) = (   0.1666667  -0.3333333   0.2222222), wk =   0.0164609
        k(   59) = (   0.1666667  -0.3333333   0.3333333), wk =   0.0164609
        k(   60) = (   0.1666667  -0.3333333   0.4444444), wk =   0.0164609
        k(   61) = (   0.1666667  -0.2222222   0.0000000), wk =   0.0082305
        k(   62) = (   0.1666667  -0.2222222   0.1111111), wk =   0.0082305
        k(   63) = (   0.1666667  -0.2222222   0.2222222), wk =   0.0082305
        k(   64) = (   0.1666667  -0.2222222   0.3333333), wk =   0.0082305
        k(   65) = (   0.1666667  -0.2222222   0.4444444), wk =   0.0082305
        k(   66) = (   0.1666667  -0.1111111   0.0000000), wk =   0.0082305
        k(   67) = (   0.1666667  -0.1111111   0.1111111), wk =   0.0082305
        k(   68) = (   0.1666667  -0.1111111   0.2222222), wk =   0.0082305
        k(   69) = (   0.1666667  -0.1111111   0.3333333), wk =   0.0082305
        k(   70) = (   0.1666667  -0.1111111   0.4444444), wk =   0.0082305
        k(   71) = (   0.3333333   0.1111111   0.0000000), wk =   0.0164609
        k(   72) = (   0.3333333   0.1111111   0.1111111), wk =   0.0164609
        k(   73) = (   0.3333333   0.1111111   0.2222222), wk =   0.0164609
        k(   74) = (   0.3333333   0.1111111   0.3333333), wk =   0.0164609
        k(   75) = (   0.3333333   0.1111111   0.4444444), wk =   0.0164609
        k(   76) = (   0.3333333   0.2222222   0.0000000), wk =   0.0164609
        k(   77) = (   0.3333333   0.2222222   0.1111111), wk =   0.0164609
        k(   78) = (   0.3333333   0.2222222   0.2222222), wk =   0.0164609
        k(   79) = (   0.3333333   0.2222222   0.3333333), wk =   0.0164609
        k(   80) = (   0.3333333   0.2222222   0.4444444), wk =   0.0164609
        k(   81) = (   0.3333333   0.3333333   0.0000000), wk =   0.0082305
        k(   82) = (   0.3333333   0.3333333   0.1111111), wk =   0.0164609
        k(   83) = (   0.3333333   0.3333333   0.2222222), wk =   0.0164609
        k(   84) = (   0.3333333   0.3333333   0.3333333), wk =   0.0164609
        k(   85) = (   0.3333333   0.3333333   0.4444444), wk =   0.0164609
        k(   86) = (   0.3333333  -0.2222222   0.0000000), wk =   0.0164609
        k(   87) = (   0.3333333  -0.2222222   0.1111111), wk =   0.0164609
        k(   88) = (   0.3333333  -0.2222222   0.2222222), wk =   0.0164609
        k(   89) = (   0.3333333  -0.2222222   0.3333333), wk =   0.0164609
        k(   90) = (   0.3333333  -0.2222222   0.4444444), wk =   0.0164609
        k(   91) = (  -0.5000000   0.0000000   0.0000000), wk =   0.0041152
        k(   92) = (  -0.5000000   0.0000000   0.1111111), wk =   0.0082305
        k(   93) = (  -0.5000000   0.0000000   0.2222222), wk =   0.0082305
        k(   94) = (  -0.5000000   0.0000000   0.3333333), wk =   0.0082305
        k(   95) = (  -0.5000000   0.0000000   0.4444444), wk =   0.0082305
        k(   96) = (  -0.5000000   0.1111111   0.0000000), wk =   0.0082305
        k(   97) = (  -0.5000000   0.1111111   0.1111111), wk =   0.0082305
        k(   98) = (  -0.5000000   0.1111111   0.2222222), wk =   0.0082305
        k(   99) = (  -0.5000000   0.1111111   0.3333333), wk =   0.0082305
        k(  100) = (  -0.5000000   0.1111111   0.4444444), wk =   0.0082305
        k(  101) = (  -0.5000000   0.2222222   0.0000000), wk =   0.0082305
        k(  102) = (  -0.5000000   0.2222222   0.1111111), wk =   0.0082305
        k(  103) = (  -0.5000000   0.2222222   0.2222222), wk =   0.0082305
        k(  104) = (  -0.5000000   0.2222222   0.3333333), wk =   0.0082305
        k(  105) = (  -0.5000000   0.2222222   0.4444444), wk =   0.0082305
        k(  106) = (  -0.5000000   0.4444444   0.0000000), wk =   0.0082305
        k(  107) = (  -0.5000000   0.4444444   0.1111111), wk =   0.0082305
        k(  108) = (  -0.5000000   0.4444444   0.2222222), wk =   0.0082305
        k(  109) = (  -0.5000000   0.4444444   0.3333333), wk =   0.0082305
        k(  110) = (  -0.5000000   0.4444444   0.4444444), wk =   0.0082305
        k(  111) = (   0.0000000  -0.1111111   0.1111111), wk =   0.0082305
        k(  112) = (   0.0000000  -0.1111111   0.2222222), wk =   0.0082305
        k(  113) = (   0.0000000  -0.1111111   0.3333333), wk =   0.0082305
        k(  114) = (   0.0000000  -0.1111111   0.4444444), wk =   0.0082305
        k(  115) = (   0.0000000  -0.2222222   0.1111111), wk =   0.0082305
        k(  116) = (   0.0000000  -0.2222222   0.2222222), wk =   0.0082305
        k(  117) = (   0.0000000  -0.2222222   0.3333333), wk =   0.0082305
        k(  118) = (   0.0000000  -0.2222222   0.4444444), wk =   0.0082305
        k(  119) = (   0.0000000  -0.3333333   0.1111111), wk =   0.0246914
        k(  120) = (   0.0000000  -0.3333333   0.2222222), wk =   0.0246914
        k(  121) = (   0.0000000  -0.3333333   0.3333333), wk =   0.0246914
        k(  122) = (   0.0000000  -0.3333333   0.4444444), wk =   0.0246914
        k(  123) = (   0.0000000  -0.4444444   0.1111111), wk =   0.0082305
        k(  124) = (   0.0000000  -0.4444444   0.2222222), wk =   0.0082305
        k(  125) = (   0.0000000  -0.4444444   0.3333333), wk =   0.0082305
        k(  126) = (   0.0000000  -0.4444444   0.4444444), wk =   0.0082305
        k(  127) = (  -0.1666667  -0.0000000   0.1111111), wk =   0.0082305
        k(  128) = (  -0.1666667  -0.0000000   0.2222222), wk =   0.0082305
        k(  129) = (  -0.1666667  -0.0000000   0.3333333), wk =   0.0082305
        k(  130) = (  -0.1666667  -0.0000000   0.4444444), wk =   0.0082305
        k(  131) = (  -0.1666667  -0.1111111   0.1111111), wk =   0.0082305
        k(  132) = (  -0.1666667  -0.1111111   0.2222222), wk =   0.0082305
        k(  133) = (  -0.1666667  -0.1111111   0.3333333), wk =   0.0082305
        k(  134) = (  -0.1666667  -0.1111111   0.4444444), wk =   0.0082305
        k(  135) = (  -0.1666667  -0.2222222   0.1111111), wk =   0.0082305
        k(  136) = (  -0.1666667  -0.2222222   0.2222222), wk =   0.0082305
        k(  137) = (  -0.1666667  -0.2222222   0.3333333), wk =   0.0082305
        k(  138) = (  -0.1666667  -0.2222222   0.4444444), wk =   0.0082305
        k(  139) = (  -0.1666667  -0.3333333   0.1111111), wk =   0.0164609
        k(  140) = (  -0.1666667  -0.3333333   0.2222222), wk =   0.0164609
        k(  141) = (  -0.1666667  -0.3333333   0.3333333), wk =   0.0164609
        k(  142) = (  -0.1666667  -0.3333333   0.4444444), wk =   0.0164609
        k(  143) = (  -0.1666667  -0.4444444   0.1111111), wk =   0.0082305
        k(  144) = (  -0.1666667  -0.4444444   0.2222222), wk =   0.0082305
        k(  145) = (  -0.1666667  -0.4444444   0.3333333), wk =   0.0082305
        k(  146) = (  -0.1666667  -0.4444444   0.4444444), wk =   0.0082305
        k(  147) = (  -0.1666667   0.4444444   0.1111111), wk =   0.0082305
        k(  148) = (  -0.1666667   0.4444444   0.2222222), wk =   0.0082305
        k(  149) = (  -0.1666667   0.4444444   0.3333333), wk =   0.0082305
        k(  150) = (  -0.1666667   0.4444444   0.4444444), wk =   0.0082305
        k(  151) = (  -0.1666667   0.2222222   0.1111111), wk =   0.0082305
        k(  152) = (  -0.1666667   0.2222222   0.2222222), wk =   0.0082305
        k(  153) = (  -0.1666667   0.2222222   0.3333333), wk =   0.0082305
        k(  154) = (  -0.1666667   0.2222222   0.4444444), wk =   0.0082305
        k(  155) = (  -0.1666667   0.1111111   0.1111111), wk =   0.0082305
        k(  156) = (  -0.1666667   0.1111111   0.2222222), wk =   0.0082305
        k(  157) = (  -0.1666667   0.1111111   0.3333333), wk =   0.0082305
        k(  158) = (  -0.1666667   0.1111111   0.4444444), wk =   0.0082305
        k(  159) = (  -0.3333333  -0.1111111   0.1111111), wk =   0.0164609
        k(  160) = (  -0.3333333  -0.1111111   0.2222222), wk =   0.0164609
        k(  161) = (  -0.3333333  -0.1111111   0.3333333), wk =   0.0164609
        k(  162) = (  -0.3333333  -0.1111111   0.4444444), wk =   0.0164609
        k(  163) = (  -0.3333333  -0.2222222   0.1111111), wk =   0.0164609
        k(  164) = (  -0.3333333  -0.2222222   0.2222222), wk =   0.0164609
        k(  165) = (  -0.3333333  -0.2222222   0.3333333), wk =   0.0164609
        k(  166) = (  -0.3333333  -0.2222222   0.4444444), wk =   0.0164609
        k(  167) = (  -0.3333333   0.2222222   0.1111111), wk =   0.0164609
        k(  168) = (  -0.3333333   0.2222222   0.2222222), wk =   0.0164609
        k(  169) = (  -0.3333333   0.2222222   0.3333333), wk =   0.0164609
        k(  170) = (  -0.3333333   0.2222222   0.4444444), wk =   0.0164609
        k(  171) = (   0.5000000  -0.1111111   0.1111111), wk =   0.0082305
        k(  172) = (   0.5000000  -0.1111111   0.2222222), wk =   0.0082305
        k(  173) = (   0.5000000  -0.1111111   0.3333333), wk =   0.0082305
        k(  174) = (   0.5000000  -0.1111111   0.4444444), wk =   0.0082305
        k(  175) = (   0.5000000  -0.2222222   0.1111111), wk =   0.0082305
        k(  176) = (   0.5000000  -0.2222222   0.2222222), wk =   0.0082305
        k(  177) = (   0.5000000  -0.2222222   0.3333333), wk =   0.0082305
        k(  178) = (   0.5000000  -0.2222222   0.4444444), wk =   0.0082305
        k(  179) = (   0.5000000  -0.4444444   0.1111111), wk =   0.0082305
        k(  180) = (   0.5000000  -0.4444444   0.2222222), wk =   0.0082305
        k(  181) = (   0.5000000  -0.4444444   0.3333333), wk =   0.0082305
        k(  182) = (   0.5000000  -0.4444444   0.4444444), wk =   0.0082305

     Dense  grid:   172073 G-vectors     FFT dimensions: (  72,  72,  90)

     Smooth grid:    60941 G-vectors     FFT dimensions: (  48,  48,  60)

     Dynamical RAM for                 wfc:       0.55 MB

     Dynamical RAM for     wfc (w. buffer):      50.14 MB

     Dynamical RAM for           str. fact:       0.26 MB

     Dynamical RAM for           local pot:       0.00 MB

     Dynamical RAM for          nlocal pot:       1.25 MB

     Dynamical RAM for                qrad:       6.42 MB

     Dynamical RAM for          rho,v,vnew:       0.99 MB

     Dynamical RAM for               rhoin:       0.33 MB

     Dynamical RAM for            rho*nmix:       2.10 MB

     Dynamical RAM for           G-vectors:       0.52 MB

     Dynamical RAM for          h,s,v(r/c):       1.62 MB

     Dynamical RAM for          <psi|beta>:       0.31 MB

     Dynamical RAM for                 psi:       1.09 MB

     Dynamical RAM for                hpsi:       1.09 MB

     Dynamical RAM for                spsi:       1.09 MB

     Dynamical RAM for      wfcinit/wfcrot:       1.60 MB

     Dynamical RAM for           addusdens:      12.73 MB

     Dynamical RAM for          addusforce:      13.55 MB

     Dynamical RAM for         addusstress:      13.22 MB

     Estimated static dynamical RAM per process >      61.29 MB

     Estimated max dynamical RAM per process >      76.94 MB

     Estimated total dynamical RAM >       2.96 GB

     Check: negative core charge=   -0.000019

     Initial potential from superposition of free atoms

     starting charge     154.9974, renormalised to     155.0000
     Starting wfcs are  113 randomized atomic wfcs

     total cpu time spent up to now is        6.2 secs

     Self-consistent Calculation

     iteration #  1     ecut=    50.00 Ry     beta= 0.40
     Davidson diagonalization with overlap

---- Real-time Memory Report at c_bands before calling an iterative solver
           185 MiB given to the printing process from OS
             0 MiB allocation reported by mallinfo(arena+hblkhd)
        113365 MiB available memory on the node where the printing process lives
------------------
     ethr =  1.00E-02,  avg # of iterations =  6.2

     total cpu time spent up to now is       23.4 secs

     total energy              =   -1896.50876158 Ry
     estimated scf accuracy    <      32.71734540 Ry

     iteration #  2     ecut=    50.00 Ry     beta= 0.40
     Davidson diagonalization with overlap

---- Real-time Memory Report at c_bands before calling an iterative solver
           206 MiB given to the printing process from OS
             0 MiB allocation reported by mallinfo(arena+hblkhd)
        113048 MiB available memory on the node where the printing process lives
------------------
     ethr =  1.00E-02,  avg # of iterations =  9.0

     total cpu time spent up to now is       50.8 secs

     total energy              =   -1898.54557833 Ry
     estimated scf accuracy    <     405.72071184 Ry

     iteration #  3     ecut=    50.00 Ry     beta= 0.40
     Davidson diagonalization with overlap

---- Real-time Memory Report at c_bands before calling an iterative solver
           211 MiB given to the printing process from OS
             0 MiB allocation reported by mallinfo(arena+hblkhd)
        113015 MiB available memory on the node where the printing process lives
------------------
     ethr =  1.00E-02,  avg # of iterations =  9.0

     total cpu time spent up to now is       77.4 secs

     total energy              =   -1914.07733976 Ry
     estimated scf accuracy    <      44.22754374 Ry

     iteration #  4     ecut=    50.00 Ry     beta= 0.40
     Davidson diagonalization with overlap

---- Real-time Memory Report at c_bands before calling an iterative solver
           213 MiB given to the printing process from OS
             0 MiB allocation reported by mallinfo(arena+hblkhd)
        113011 MiB available memory on the node where the printing process lives
------------------
     ethr =  1.00E-02,  avg # of iterations =  1.2

     total cpu time spent up to now is       87.3 secs

     total energy              =   -1913.88379324 Ry
     estimated scf accuracy    <      44.92066861 Ry

     iteration #  5     ecut=    50.00 Ry     beta= 0.40
     Davidson diagonalization with overlap

---- Real-time Memory Report at c_bands before calling an iterative solver
           214 MiB given to the printing process from OS
             0 MiB allocation reported by mallinfo(arena+hblkhd)
        113010 MiB available memory on the node where the printing process lives
------------------
     ethr =  1.00E-02,  avg # of iterations =  1.5

     total cpu time spent up to now is       97.7 secs

     total energy              =   -1914.35610264 Ry
     estimated scf accuracy    <      13.01158089 Ry

     iteration #  6     ecut=    50.00 Ry     beta= 0.40
     Davidson diagonalization with overlap

---- Real-time Memory Report at c_bands before calling an iterative solver
           215 MiB given to the printing process from OS
             0 MiB allocation reported by mallinfo(arena+hblkhd)
        113010 MiB available memory on the node where the printing process lives
------------------
     ethr =  8.39E-03,  avg # of iterations =  1.3

     total cpu time spent up to now is      107.8 secs

     total energy              =   -1914.19951669 Ry
     estimated scf accuracy    <       6.23553540 Ry

     iteration #  7     ecut=    50.00 Ry     beta= 0.40
     Davidson diagonalization with overlap

---- Real-time Memory Report at c_bands before calling an iterative solver
           216 MiB given to the printing process from OS
             0 MiB allocation reported by mallinfo(arena+hblkhd)
        113009 MiB available memory on the node where the printing process lives
------------------
     ethr =  4.02E-03,  avg # of iterations =  4.6

     total cpu time spent up to now is      122.8 secs

     total energy              =   -1914.65994354 Ry
     estimated scf accuracy    <       1.56234143 Ry

     iteration #  8     ecut=    50.00 Ry     beta= 0.40
     Davidson diagonalization with overlap

---- Real-time Memory Report at c_bands before calling an iterative solver
           217 MiB given to the printing process from OS
             0 MiB allocation reported by mallinfo(arena+hblkhd)
        113007 MiB available memory on the node where the printing process lives
------------------
     ethr =  1.01E-03,  avg # of iterations =  9.5

     total cpu time spent up to now is      148.3 secs

     total energy              =   -1914.93209193 Ry
     estimated scf accuracy    <       9.05708596 Ry

     iteration #  9     ecut=    50.00 Ry     beta= 0.40
     Davidson diagonalization with overlap

---- Real-time Memory Report at c_bands before calling an iterative solver
           218 MiB given to the printing process from OS
             0 MiB allocation reported by mallinfo(arena+hblkhd)
        113003 MiB available memory on the node where the printing process lives
------------------
     ethr =  1.01E-03,  avg # of iterations =  1.2

     total cpu time spent up to now is      158.2 secs

     total energy              =   -1914.94785661 Ry
     estimated scf accuracy    <       2.89888465 Ry

     iteration # 10     ecut=    50.00 Ry     beta= 0.40
     Davidson diagonalization with overlap

---- Real-time Memory Report at c_bands before calling an iterative solver
           218 MiB given to the printing process from OS
             0 MiB allocation reported by mallinfo(arena+hblkhd)
        113004 MiB available memory on the node where the printing process lives
------------------
     ethr =  1.01E-03,  avg # of iterations =  1.1

     total cpu time spent up to now is      167.9 secs

     total energy              =   -1914.95805061 Ry
     estimated scf accuracy    <       1.91611917 Ry

     iteration # 11     ecut=    50.00 Ry     beta= 0.40
     Davidson diagonalization with overlap

---- Real-time Memory Report at c_bands before calling an iterative solver
           219 MiB given to the printing process from OS
             0 MiB allocation reported by mallinfo(arena+hblkhd)
        113004 MiB available memory on the node where the printing process lives
------------------
     ethr =  1.01E-03,  avg # of iterations =  1.1

     total cpu time spent up to now is      177.8 secs

     total energy              =   -1914.91894473 Ry
     estimated scf accuracy    <       1.87992735 Ry

     iteration # 12     ecut=    50.00 Ry     beta= 0.40
     Davidson diagonalization with overlap

---- Real-time Memory Report at c_bands before calling an iterative solver
           219 MiB given to the printing process from OS
             0 MiB allocation reported by mallinfo(arena+hblkhd)
        113003 MiB available memory on the node where the printing process lives
------------------
     ethr =  1.01E-03,  avg # of iterations =  1.2

     total cpu time spent up to now is      187.6 secs

     total energy              =   -1914.94646712 Ry
     estimated scf accuracy    <       0.56469829 Ry

     iteration # 13     ecut=    50.00 Ry     beta= 0.40
     Davidson diagonalization with overlap

---- Real-time Memory Report at c_bands before calling an iterative solver
           220 MiB given to the printing process from OS
             0 MiB allocation reported by mallinfo(arena+hblkhd)
        113002 MiB available memory on the node where the printing process lives
------------------
     ethr =  3.64E-04,  avg # of iterations =  1.8

     total cpu time spent up to now is      199.1 secs

     total energy              =   -1914.94735124 Ry
     estimated scf accuracy    <       1.77760551 Ry

     iteration # 14     ecut=    50.00 Ry     beta= 0.40
     Davidson diagonalization with overlap

---- Real-time Memory Report at c_bands before calling an iterative solver
           220 MiB given to the printing process from OS
             0 MiB allocation reported by mallinfo(arena+hblkhd)
        113002 MiB available memory on the node where the printing process lives
------------------
     ethr =  3.64E-04,  avg # of iterations =  1.0

     total cpu time spent up to now is      208.7 secs

     total energy              =   -1914.94707546 Ry
     estimated scf accuracy    <       0.97961969 Ry

     iteration # 15     ecut=    50.00 Ry     beta= 0.40
     Davidson diagonalization with overlap

---- Real-time Memory Report at c_bands before calling an iterative solver
           220 MiB given to the printing process from OS
             0 MiB allocation reported by mallinfo(arena+hblkhd)
        113000 MiB available memory on the node where the printing process lives
------------------
     ethr =  3.64E-04,  avg # of iterations =  1.1

     total cpu time spent up to now is      218.4 secs

     total energy              =   -1914.91467634 Ry
     estimated scf accuracy    <       0.92228673 Ry

     iteration # 16     ecut=    50.00 Ry     beta= 0.40
     Davidson diagonalization with overlap

---- Real-time Memory Report at c_bands before calling an iterative solver
           221 MiB given to the printing process from OS
             0 MiB allocation reported by mallinfo(arena+hblkhd)
        113000 MiB available memory on the node where the printing process lives
------------------
     ethr =  3.64E-04,  avg # of iterations =  1.0

     total cpu time spent up to now is      227.9 secs

     total energy              =   -1914.92027083 Ry
     estimated scf accuracy    <       0.23505546 Ry

     iteration # 17     ecut=    50.00 Ry     beta= 0.40
     Davidson diagonalization with overlap

---- Real-time Memory Report at c_bands before calling an iterative solver
           221 MiB given to the printing process from OS
             0 MiB allocation reported by mallinfo(arena+hblkhd)
        113001 MiB available memory on the node where the printing process lives
------------------
     ethr =  1.52E-04,  avg # of iterations =  1.4

     total cpu time spent up to now is      238.1 secs

     total energy              =   -1914.92585401 Ry
     estimated scf accuracy    <       0.00684806 Ry

     iteration # 18     ecut=    50.00 Ry     beta= 0.40
     Davidson diagonalization with overlap

---- Real-time Memory Report at c_bands before calling an iterative solver
           221 MiB given to the printing process from OS
             0 MiB allocation reported by mallinfo(arena+hblkhd)
        113001 MiB available memory on the node where the printing process lives
------------------
     c_bands:  1 eigenvalues not converged
     c_bands:  1 eigenvalues not converged
     ethr =  4.42E-06,  avg # of iterations =  8.5

     total cpu time spent up to now is      259.5 secs

     total energy              =   -1914.92663616 Ry
     estimated scf accuracy    <       0.00563723 Ry

     iteration # 19     ecut=    50.00 Ry     beta= 0.40
     Davidson diagonalization with overlap

---- Real-time Memory Report at c_bands before calling an iterative solver
           222 MiB given to the printing process from OS
             0 MiB allocation reported by mallinfo(arena+hblkhd)
        112998 MiB available memory on the node where the printing process lives
------------------
     ethr =  3.64E-06,  avg # of iterations =  1.2

     total cpu time spent up to now is      269.5 secs

     total energy              =   -1914.92691095 Ry
     estimated scf accuracy    <       0.00072336 Ry

     iteration # 20     ecut=    50.00 Ry     beta= 0.40
     Davidson diagonalization with overlap

---- Real-time Memory Report at c_bands before calling an iterative solver
           222 MiB given to the printing process from OS
             0 MiB allocation reported by mallinfo(arena+hblkhd)
        112995 MiB available memory on the node where the printing process lives
------------------
     ethr =  4.67E-07,  avg # of iterations =  5.5

     total cpu time spent up to now is      287.3 secs

     total energy              =   -1914.92702791 Ry
     estimated scf accuracy    <       0.00221989 Ry

     iteration # 21     ecut=    50.00 Ry     beta= 0.40
     Davidson diagonalization with overlap

---- Real-time Memory Report at c_bands before calling an iterative solver
           222 MiB given to the printing process from OS
             0 MiB allocation reported by mallinfo(arena+hblkhd)
        112995 MiB available memory on the node where the printing process lives
------------------
     ethr =  4.67E-07,  avg # of iterations =  1.1

     total cpu time spent up to now is      297.0 secs

     total energy              =   -1914.92710746 Ry
     estimated scf accuracy    <       0.00020727 Ry

     iteration # 22     ecut=    50.00 Ry     beta= 0.40
     Davidson diagonalization with overlap

---- Real-time Memory Report at c_bands before calling an iterative solver
           222 MiB given to the printing process from OS
             0 MiB allocation reported by mallinfo(arena+hblkhd)
        112995 MiB available memory on the node where the printing process lives
------------------
     ethr =  1.34E-07,  avg # of iterations =  3.4

     total cpu time spent up to now is      310.2 secs

     total energy              =   -1914.92712774 Ry
     estimated scf accuracy    <       0.00000900 Ry

     iteration # 23     ecut=    50.00 Ry     beta= 0.40
     Davidson diagonalization with overlap

---- Real-time Memory Report at c_bands before calling an iterative solver
           222 MiB given to the printing process from OS
             0 MiB allocation reported by mallinfo(arena+hblkhd)
        112995 MiB available memory on the node where the printing process lives
------------------
     ethr =  5.81E-09,  avg # of iterations = 10.1

     total cpu time spent up to now is      342.5 secs

     total energy              =   -1914.92713915 Ry
     estimated scf accuracy    <       0.00005215 Ry

     iteration # 24     ecut=    50.00 Ry     beta= 0.40
     Davidson diagonalization with overlap

---- Real-time Memory Report at c_bands before calling an iterative solver
           223 MiB given to the printing process from OS
             0 MiB allocation reported by mallinfo(arena+hblkhd)
        112993 MiB available memory on the node where the printing process lives
------------------
     ethr =  5.81E-09,  avg # of iterations =  1.0

     total cpu time spent up to now is      352.0 secs

     total energy              =   -1914.92714032 Ry
     estimated scf accuracy    <       0.00000540 Ry

     iteration # 25     ecut=    50.00 Ry     beta= 0.40
     Davidson diagonalization with overlap

---- Real-time Memory Report at c_bands before calling an iterative solver
           223 MiB given to the printing process from OS
             0 MiB allocation reported by mallinfo(arena+hblkhd)
        112993 MiB available memory on the node where the printing process lives
------------------
     ethr =  3.48E-09,  avg # of iterations =  1.0

     total cpu time spent up to now is      361.5 secs

     total energy              =   -1914.92714030 Ry
     estimated scf accuracy    <       0.00000509 Ry

     iteration # 26     ecut=    50.00 Ry     beta= 0.40
     Davidson diagonalization with overlap

---- Real-time Memory Report at c_bands before calling an iterative solver
           223 MiB given to the printing process from OS
             0 MiB allocation reported by mallinfo(arena+hblkhd)
        112992 MiB available memory on the node where the printing process lives
------------------
     ethr =  3.28E-09,  avg # of iterations =  1.0

     total cpu time spent up to now is      371.2 secs

     total energy              =   -1914.92714035 Ry
     estimated scf accuracy    <       0.00000392 Ry

     iteration # 27     ecut=    50.00 Ry     beta= 0.40
     Davidson diagonalization with overlap

---- Real-time Memory Report at c_bands before calling an iterative solver
           223 MiB given to the printing process from OS
             0 MiB allocation reported by mallinfo(arena+hblkhd)
        112990 MiB available memory on the node where the printing process lives
------------------
     ethr =  2.53E-09,  avg # of iterations =  1.0

     total cpu time spent up to now is      380.7 secs

     total energy              =   -1914.92714023 Ry
     estimated scf accuracy    <       0.00001961 Ry

     iteration # 28     ecut=    50.00 Ry     beta= 0.40
     Davidson diagonalization with overlap

---- Real-time Memory Report at c_bands before calling an iterative solver
           223 MiB given to the printing process from OS
             0 MiB allocation reported by mallinfo(arena+hblkhd)
        112989 MiB available memory on the node where the printing process lives
------------------
     ethr =  2.53E-09,  avg # of iterations =  1.0

     total cpu time spent up to now is      390.3 secs

     total energy              =   -1914.92714057 Ry
     estimated scf accuracy    <       0.00000003 Ry

     iteration # 29     ecut=    50.00 Ry     beta= 0.40
     Davidson diagonalization with overlap

---- Real-time Memory Report at c_bands before calling an iterative solver
           223 MiB given to the printing process from OS
             0 MiB allocation reported by mallinfo(arena+hblkhd)
        112989 MiB available memory on the node where the printing process lives
------------------
     ethr =  1.64E-11,  avg # of iterations =  8.8

     total cpu time spent up to now is      421.9 secs

     End of self-consistent calculation

          k = 0.0000 0.0000 0.0000 (  7535 PWs)   bands (ev):

   -80.0575 -80.0520 -80.0463 -80.0436 -80.0436 -43.3508 -43.3453 -43.3447
   -43.3447 -43.3392 -43.3392 -43.3357 -43.3311 -43.3311 -43.3078 -43.2914
   -43.2880 -43.2880 -43.2699 -43.2699   5.7153   7.7904   8.4761   8.4761
     8.4762   8.8152   8.9969   8.9969   9.0485   9.4166   9.4166   9.5879
    10.6555  10.7977  10.7977  11.2123  11.2123  11.2556  11.2556  11.3145
    11.5970  11.7870  11.8061  11.8061  11.8165  11.9713  11.9713  12.2232
    12.2232  12.6053  12.6893  12.6893  12.8041  12.8903  12.8903  13.0112
    13.0551  13.0551  13.1851  13.2669  13.3056  13.3056  13.8070  13.8070
    14.0676  14.0676  14.3300  14.3300  14.5827  14.5827  14.5936  14.6345
    14.6345  14.6472  14.6731  14.6731  14.6817  14.8202  14.8324  14.8324
    14.8743  14.8743  14.9079  16.2514  16.3608  16.3608  16.5511  16.5511
    16.5512  16.8235  16.9103  16.9103  19.9126  19.9126

     occupation numbers 
     1.0000   1.0000   1.0000   1.0000   1.0000   1.0000   1.0000   1.0000
     1.0000   1.0000   1.0000   1.0000   1.0000   1.0000   1.0000   1.0000
     1.0000   1.0000   1.0000   1.0000   1.0000   1.0000   1.0000   1.0000
     1.0000   1.0000   1.0000   1.0000   1.0000   1.0000   1.0000   1.0000
     1.0000   1.0000   1.0000   1.0000   1.0000   1.0000   1.0000   1.0000
     1.0000   1.0000   1.0000   1.0000   1.0000   1.0000   1.0000   1.0000
     1.0000   1.0000   1.0000   1.0000   1.0000   1.0000   1.0000   1.0000
     1.0000   1.0000   1.0000   1.0000   1.0000   1.0000   1.0000   1.0000
     0.9990   0.9990   0.8911   0.8911   0.2894   0.2894   0.2636   0.1784
     0.1784   0.1560   0.1162   0.1162   0.1048   0.0127   0.0102   0.0102
     0.0044   0.0044   0.0022   0.0000   0.0000   0.0000   0.0000   0.0000
     0.0000   0.0000   0.0000   0.0000   0.0000   0.0000

          k = 0.0000 0.0000 0.0907 (  7559 PWs)   bands (ev):

   -80.0576 -80.0521 -80.0463 -80.0436 -80.0436 -43.3515 -43.3450 -43.3446
   -43.3446 -43.3397 -43.3397 -43.3361 -43.3311 -43.3311 -43.3081 -43.2911
   -43.2877 -43.2877 -43.2704 -43.2704   5.7487   7.7492   8.4699   8.4702
     8.4702   8.8038   8.9930   8.9930   9.0598   9.4253   9.4253   9.5306
    10.5781  10.7167  10.7167  11.2491  11.2491  11.2851  11.3515  11.3515
    11.4655  11.7366  11.7366  11.7655  11.9681  11.9681  12.1286  12.2002
    12.2002  12.6082  12.7653  12.7653  12.8931  12.9157  12.9157  13.0689
    13.1241  13.1241  13.2379  13.3226  13.3363  13.3363  13.7730  13.7730
    14.0334  14.0334  14.3817  14.3817  14.5648  14.5648  14.5716  14.6304
    14.6304  14.6419  14.6758  14.6758  14.6867  14.6946  14.7087  14.7087
    14.8343  14.8343  14.8897  16.0671  16.1382  16.1382  16.5977  16.6487
    16.6487  16.9384  17.0156  17.0156  19.7814  19.7814

     occupation numbers 
     1.0000   1.0000   1.0000   1.0000   1.0000   1.0000   1.0000   1.0000
     1.0000   1.0000   1.0000   1.0000   1.0000   1.0000   1.0000   1.0000
     1.0000   1.0000   1.0000   1.0000   1.0000   1.0000   1.0000   1.0000
     1.0000   1.0000   1.0000   1.0000   1.0000   1.0000   1.0000   1.0000
     1.0000   1.0000   1.0000   1.0000   1.0000   1.0000   1.0000   1.0000
     1.0000   1.0000   1.0000   1.0000   1.0000   1.0000   1.0000   1.0000
     1.0000   1.0000   1.0000   1.0000   1.0000   1.0000   1.0000   1.0000
     1.0000   1.0000   1.0000   1.0000   1.0000   1.0000   1.0000   1.0000
     0.9996   0.9996   0.8068   0.8068   0.3342   0.3342   0.3168   0.1862
     0.1862   0.1651   0.1125   0.1125   0.0985   0.0892   0.0741   0.0741
     0.0098   0.0098   0.0032   0.0000   0.0000   0.0000   0.0000   0.0000
     0.0000   0.0000   0.0000   0.0000   0.0000   0.0000

          k = 0.0000 0.0000 0.1814 (  7595 PWs)   bands (ev):

   -80.0576 -80.0523 -80.0464 -80.0436 -80.0436 -43.3522 -43.3451 -43.3447
   -43.3447 -43.3399 -43.3399 -43.3362 -43.3314 -43.3314 -43.3083 -43.2912
   -43.2879 -43.2879 -43.2711 -43.2711   5.8425   7.6289   8.4536   8.4547
     8.4547   8.7806   8.9849   8.9849   9.0729   9.4144   9.4471   9.4471
    10.4324  10.5913  10.5913  11.1336  11.2517  11.2517  11.5236  11.5236
    11.5657  11.6958  11.6958  11.7159  11.9630  11.9630  12.1718  12.1718
    12.3572  12.7452  12.8494  12.8494  12.9773  12.9773  13.0283  13.2173
    13.3476  13.3476  13.4221  13.4221  13.4616  13.5460  13.7106  13.7106
    13.9910  13.9910  14.3568  14.3568  14.3876  14.4747  14.4747  14.4887
    14.5031  14.5031  14.6223  14.6223  14.6320  14.6847  14.6847  14.6990
    14.7947  14.7947  14.8496  15.6947  15.7456  15.7456  16.6815  16.7527
    16.7527  17.1202  17.1976  17.1976  19.5988  19.5988

     occupation numbers 
     1.0000   1.0000   1.0000   1.0000   1.0000   1.0000   1.0000   1.0000
     1.0000   1.0000   1.0000   1.0000   1.0000   1.0000   1.0000   1.0000
     1.0000   1.0000   1.0000   1.0000   1.0000   1.0000   1.0000   1.0000
     1.0000   1.0000   1.0000   1.0000   1.0000   1.0000   1.0000   1.0000
     1.0000   1.0000   1.0000   1.0000   1.0000   1.0000   1.0000   1.0000
     1.0000   1.0000   1.0000   1.0000   1.0000   1.0000   1.0000   1.0000
     1.0000   1.0000   1.0000   1.0000   1.0000   1.0000   1.0000   1.0000
     1.0000   1.0000   1.0000   1.0000   1.0000   1.0000   1.0000   1.0000
     0.9999   0.9999   0.8514   0.8514   0.7952   0.5828   0.5828   0.5437
     0.5032   0.5032   0.2019   0.2019   0.1832   0.1009   0.1009   0.0843
     0.0200   0.0200   0.0073   0.0000   0.0000   0.0000   0.0000   0.0000
     0.0000   0.0000   0.0000   0.0000   0.0000   0.0000

          k = 0.0000 0.0000 0.2722 (  7613 PWs)   bands (ev):

   -80.0577 -80.0522 -80.0464 -80.0437 -80.0437 -43.3516 -43.3454 -43.3448
   -43.3448 -43.3400 -43.3399 -43.3362 -43.3316 -43.3316 -43.3085 -43.2915
   -43.2881 -43.2881 -43.2710 -43.2710   5.9712   7.4584   8.4349   8.4365
     8.4365   8.7595   8.9785   8.9785   9.0571   9.3422   9.4725   9.4725
    10.3100  10.4937  10.4937  11.0369  11.2533  11.2533  11.4270  11.4270
    11.6664  11.6729  11.8877  11.8877  12.0237  12.0237  12.2106  12.2106
    12.4821  12.8399  12.8648  12.8648  13.0525  13.0525  13.1304  13.3861
    13.3861  13.4136  13.6812  13.6812  13.7914  13.7914  13.8283  13.9427
    13.9427  13.9775  14.0029  14.0029  14.0403  14.3452  14.3684  14.3684
    14.5715  14.5715  14.6166  14.6166  14.6241  14.6968  14.6968  14.7124
    14.7617  14.7617  14.8150  15.2494  15.2845  15.2845  16.7468  16.8230
    16.8230  17.2573  17.3414  17.3414  19.4761  19.4761

     occupation numbers 
     1.0000   1.0000   1.0000   1.0000   1.0000   1.0000   1.0000   1.0000
     1.0000   1.0000   1.0000   1.0000   1.0000   1.0000   1.0000   1.0000
     1.0000   1.0000   1.0000   1.0000   1.0000   1.0000   1.0000   1.0000
     1.0000   1.0000   1.0000   1.0000   1.0000   1.0000   1.0000   1.0000
     1.0000   1.0000   1.0000   1.0000   1.0000   1.0000   1.0000   1.0000
     1.0000   1.0000   1.0000   1.0000   1.0000   1.0000   1.0000   1.0000
     1.0000   1.0000   1.0000   1.0000   1.0000   1.0000   1.0000   1.0000
     1.0000   1.0000   1.0000   1.0000   1.0000   1.0000   1.0000   1.0000
     1.0000   0.9999   0.9998   0.9998   0.9995   0.8696   0.8316   0.8316
     0.3173   0.3173   0.2134   0.2134   0.1983   0.0867   0.0867   0.0705
     0.0343   0.0343   0.0140   0.0000   0.0000   0.0000   0.0000   0.0000
     0.0000   0.0000   0.0000   0.0000   0.0000   0.0000

          k = 0.0000 0.0000 0.3629 (  7584 PWs)   bands (ev):

   -80.0576 -80.0523 -80.0463 -80.0436 -80.0436 -43.3517 -43.3450 -43.3447
   -43.3447 -43.3397 -43.3397 -43.3361 -43.3311 -43.3311 -43.3081 -43.2912
   -43.2879 -43.2879 -43.2711 -43.2711   6.0759   7.3202   8.4225   8.4244
     8.4244   8.7470   8.9758   8.9758   9.0316   9.3269   9.4897   9.4897
    10.2426  10.4414  10.4414  10.9929  11.2542  11.2542  11.3575  11.3575
    11.6374  11.7256  11.9013  11.9013  12.0828  12.0828  12.4940  12.4940
    12.6013  12.7699  12.7699  12.8603  13.1256  13.1256  13.2473  13.3189
    13.3189  13.5853  13.5900  13.5900  13.6628  13.8010  13.8010  13.9926
    13.9926  14.2045  14.2256  14.2256  14.2839  14.2839  14.2859  14.3834
    14.6070  14.6070  14.6207  14.6239  14.6239  14.7136  14.7136  14.7249
    14.7392  14.7392  14.7843  14.7957  14.8025  14.8025  16.7787  16.8578
    16.8578  17.3239  17.4162  17.4162  19.4179  19.4180

     occupation numbers 
     1.0000   1.0000   1.0000   1.0000   1.0000   1.0000   1.0000   1.0000
     1.0000   1.0000   1.0000   1.0000   1.0000   1.0000   1.0000   1.0000
     1.0000   1.0000   1.0000   1.0000   1.0000   1.0000   1.0000   1.0000
     1.0000   1.0000   1.0000   1.0000   1.0000   1.0000   1.0000   1.0000
     1.0000   1.0000   1.0000   1.0000   1.0000   1.0000   1.0000   1.0000
     1.0000   1.0000   1.0000   1.0000   1.0000   1.0000   1.0000   1.0000
     1.0000   1.0000   1.0000   1.0000   1.0000   1.0000   1.0000   1.0000
     1.0000   1.0000   1.0000   1.0000   1.0000   1.0000   1.0000   0.9999
     0.9999   0.9830   0.9756   0.9756   0.9404   0.9404   0.9387   0.8036
     0.2337   0.2337   0.2050   0.1988   0.1988   0.0694   0.0694   0.0593
     0.0483   0.0483   0.0238   0.0197   0.0175   0.0175   0.0000   0.0000
     0.0000   0.0000   0.0000   0.0000   0.0000   0.0000

          k = 0.0000 0.1283 0.0000 (  7581 PWs)   bands (ev):

   -80.0576 -80.0521 -80.0464 -80.0437 -80.0436 -43.3513 -43.3452 -43.3449
   -43.3447 -43.3389 -43.3383 -43.3352 -43.3311 -43.3310 -43.3079 -43.2919
   -43.2891 -43.2878 -43.2731 -43.2710   5.8167   7.8889   8.4815   8.5586
     8.5616   8.8770   9.0336   9.0527   9.1005   9.4380   9.4709   9.6465
    10.6592  10.7934  10.8275  11.0985  11.1541  11.1670  11.2775  11.3258
    11.5418  11.6937  11.7366  11.7983  11.7989  11.9986  12.0101  12.1533
    12.2209  12.5703  12.6818  12.7079  12.7631  12.8786  12.8879  13.0004
    13.0087  13.0268  13.0352  13.2193  13.3065  13.3857  13.8081  13.8100
    14.0219  14.1726  14.3700  14.4473  14.4506  14.4574  14.4892  14.5405
    14.5508  14.5669  14.5699  14.5733  14.6297  14.6324  14.6507  14.6590
    14.8052  14.8078  14.8470  15.4100  16.0580  16.1884  16.3689  16.8470
    16.8680  17.3214  17.3639  17.6378  19.4465  19.6572

     occupation numbers 
     1.0000   1.0000   1.0000   1.0000   1.0000   1.0000   1.0000   1.0000
     1.0000   1.0000   1.0000   1.0000   1.0000   1.0000   1.0000   1.0000
     1.0000   1.0000   1.0000   1.0000   1.0000   1.0000   1.0000   1.0000
     1.0000   1.0000   1.0000   1.0000   1.0000   1.0000   1.0000   1.0000
     1.0000   1.0000   1.0000   1.0000   1.0000   1.0000   1.0000   1.0000
     1.0000   1.0000   1.0000   1.0000   1.0000   1.0000   1.0000   1.0000
     1.0000   1.0000   1.0000   1.0000   1.0000   1.0000   1.0000   1.0000
     1.0000   1.0000   1.0000   1.0000   1.0000   1.0000   1.0000   1.0000
     0.9997   0.9905   0.8288   0.6564   0.6477   0.6297   0.5423   0.3987
     0.3710   0.3288   0.3212   0.3127   0.1874   0.1823   0.1502   0.1370
     0.0167   0.0159   0.0077   0.0000   0.0000   0.0000   0.0000   0.0000
     0.0000   0.0000   0.0000   0.0000   0.0000   0.0000

          k = 0.0000 0.1283 0.0907 (  7568 PWs)   bands (ev):

   -80.0576 -80.0520 -80.0463 -80.0437 -80.0436 -43.3510 -43.3452 -43.3447
   -43.3446 -43.3386 -43.3382 -43.3350 -43.3311 -43.3308 -43.3079 -43.2919
   -43.2891 -43.2877 -43.2727 -43.2710   5.8503   7.8474   8.4844   8.5464
     8.5535   8.8664   9.0315   9.0431   9.1128   9.4573   9.4699   9.5878
    10.5676  10.7053  10.7562  11.1405  11.1960  11.2757  11.2786  11.3478
    11.4485  11.7072  11.7224  11.7843  11.8798  11.9891  12.1087  12.1601
    12.1948  12.5690  12.7774  12.7816  12.8359  12.9089  12.9310  13.0382
    13.0410  13.0551  13.0862  13.2462  13.3234  13.4384  13.7858  13.7904
    14.0401  14.0791  14.3301  14.4104  14.4465  14.4560  14.4592  14.4889
    14.4958  14.5387  14.5582  14.5596  14.6279  14.6344  14.6368  14.6597
    14.7913  14.7917  14.8324  15.5457  15.8370  15.9512  16.6072  16.6521
    16.9162  17.0385  17.6829  17.6850  19.5033  19.9743

     occupation numbers 
     1.0000   1.0000   1.0000   1.0000   1.0000   1.0000   1.0000   1.0000
     1.0000   1.0000   1.0000   1.0000   1.0000   1.0000   1.0000   1.0000
     1.0000   1.0000   1.0000   1.0000   1.0000   1.0000   1.0000   1.0000
     1.0000   1.0000   1.0000   1.0000   1.0000   1.0000   1.0000   1.0000
     1.0000   1.0000   1.0000   1.0000   1.0000   1.0000   1.0000   1.0000
     1.0000   1.0000   1.0000   1.0000   1.0000   1.0000   1.0000   1.0000
     1.0000   1.0000   1.0000   1.0000   1.0000   1.0000   1.0000   1.0000
     1.0000   1.0000   1.0000   1.0000   1.0000   1.0000   1.0000   1.0000
     0.9995   0.9987   0.8909   0.7464   0.6585   0.6336   0.6248   0.5432
     0.5238   0.4038   0.3513   0.3476   0.1910   0.1787   0.1743   0.1359
     0.0212   0.0210   0.0102   0.0000   0.0000   0.0000   0.0000   0.0000
     0.0000   0.0000   0.0000   0.0000   0.0000   0.0000

          k = 0.0000 0.1283 0.1814 (  7568 PWs)   bands (ev):

   -80.0576 -80.0520 -80.0463 -80.0437 -80.0436 -43.3513 -43.3449 -43.3445
   -43.3445 -43.3387 -43.3381 -43.3350 -43.3311 -43.3308 -43.3078 -43.2920
   -43.2891 -43.2878 -43.2725 -43.2712   5.9441   7.7262   8.4751   8.5273
     8.5355   8.8438   9.0221   9.0333   9.1229   9.4570   9.4854   9.4995
    10.4210  10.5760  10.6448  11.0693  11.2182  11.3149  11.3919  11.4743
    11.5344  11.6464  11.6550  11.8133  11.9349  11.9654  12.0978  12.1884
    12.3434  12.6843  12.8532  12.8812  12.9419  12.9714  13.0356  13.1409
    13.2159  13.2267  13.2315  13.3620  13.3939  13.5436  13.7314  13.7318
    13.9933  14.0531  14.1057  14.1542  14.2182  14.3926  14.4115  14.4691
    14.4698  14.5262  14.5465  14.5470  14.6349  14.6398  14.6698  14.7414
    14.7431  14.7960  14.8340  15.5604  15.6185  15.6637  16.2635  16.5041
    16.5683  17.6260  17.8849  17.9086  19.6166  20.0574

     occupation numbers 
     1.0000   1.0000   1.0000   1.0000   1.0000   1.0000   1.0000   1.0000
     1.0000   1.0000   1.0000   1.0000   1.0000   1.0000   1.0000   1.0000
     1.0000   1.0000   1.0000   1.0000   1.0000   1.0000   1.0000   1.0000
     1.0000   1.0000   1.0000   1.0000   1.0000   1.0000   1.0000   1.0000
     1.0000   1.0000   1.0000   1.0000   1.0000   1.0000   1.0000   1.0000
     1.0000   1.0000   1.0000   1.0000   1.0000   1.0000   1.0000   1.0000
     1.0000   1.0000   1.0000   1.0000   1.0000   1.0000   1.0000   1.0000
     1.0000   1.0000   1.0000   1.0000   1.0000   1.0000   1.0000   1.0000
     0.9998   0.9993   0.9976   0.9933   0.9784   0.7849   0.7440   0.5982
     0.5963   0.4382   0.3826   0.3812   0.1777   0.1688   0.1208   0.0468
     0.0456   0.0196   0.0098   0.0000   0.0000   0.0000   0.0000   0.0000
     0.0000   0.0000   0.0000   0.0000   0.0000   0.0000

          k = 0.0000 0.1283 0.2722 (  7593 PWs)   bands (ev):

   -80.0576 -80.0521 -80.0464 -80.0437 -80.0436 -43.3515 -43.3452 -43.3448
   -43.3447 -43.3388 -43.3383 -43.3352 -43.3311 -43.3310 -43.3081 -43.2919
   -43.2890 -43.2879 -43.2728 -43.2714   6.0731   7.5536   8.4577   8.5102
     8.5158   8.8222   9.0117   9.0291   9.1034   9.3906   9.5102   9.5150
    10.3160  10.4777  10.5531  11.0076  11.2086  11.3199  11.3689  11.4332
    11.6036  11.6729  11.7543  11.9335  11.9996  12.0060  12.1207  12.2643
    12.4757  12.7957  12.8627  12.8910  13.0122  13.0173  13.0982  13.2592
    13.3338  13.4270  13.5065  13.5250  13.5629  13.6516  13.7036  13.7704
    13.8285  13.8452  13.9205  14.0059  14.0158  14.2963  14.4006  14.4104
    14.5109  14.5185  14.5248  14.5401  14.6415  14.6497  14.6785  14.6886
    14.6954  14.7403  15.0843  15.3063  15.3901  15.4289  15.8393  16.4730
    16.5586  17.9250  17.9846  18.2044  19.7475  19.8395

     occupation numbers 
     1.0000   1.0000   1.0000   1.0000   1.0000   1.0000   1.0000   1.0000
     1.0000   1.0000   1.0000   1.0000   1.0000   1.0000   1.0000   1.0000
     1.0000   1.0000   1.0000   1.0000   1.0000   1.0000   1.0000   1.0000
     1.0000   1.0000   1.0000   1.0000   1.0000   1.0000   1.0000   1.0000
     1.0000   1.0000   1.0000   1.0000   1.0000   1.0000   1.0000   1.0000
     1.0000   1.0000   1.0000   1.0000   1.0000   1.0000   1.0000   1.0000
     1.0000   1.0000   1.0000   1.0000   1.0000   1.0000   1.0000   1.0000
     1.0000   1.0000   1.0000   1.0000   1.0000   1.0000   1.0000   1.0000
     1.0000   1.0000   1.0000   0.9998   0.9997   0.9293   0.7682   0.7465
     0.4813   0.4599   0.4423   0.3998   0.1659   0.1519   0.1090   0.0961
     0.0882   0.0475   0.0000   0.0000   0.0000   0.0000   0.0000   0.0000
     0.0000   0.0000   0.0000   0.0000   0.0000   0.0000

          k = 0.0000 0.1283 0.3629 (  7597 PWs)   bands (ev):

   -80.0576 -80.0521 -80.0464 -80.0437 -80.0436 -43.3514 -43.3453 -43.3449
   -43.3449 -43.3386 -43.3382 -43.3352 -43.3312 -43.3311 -43.3080 -43.2920
   -43.2891 -43.2878 -43.2729 -43.2716   6.1785   7.4136   8.4398   8.5035
     8.5043   8.8085   9.0041   9.0307   9.0771   9.3748   9.5191   9.5338
    10.2664  10.4318  10.4949  10.9785  11.2039  11.3223  11.3271  11.3650
    11.5825  11.7270  11.8149  11.9068  12.0124  12.0895  12.3962  12.5270
    12.6103  12.7372  12.7670  12.8542  13.0372  13.0662  13.1638  13.2457
    13.2576  13.3925  13.4933  13.5333  13.7022  13.7494  13.7580  13.8008
    13.8456  13.8774  13.9892  14.0094  14.0507  14.1844  14.2520  14.2590
    14.5252  14.5812  14.5877  14.5949  14.6499  14.6604  14.6781  14.6830
    14.6894  14.7009  14.9058  15.1508  15.2166  15.3182  15.7648  16.4739
    16.5726  17.9622  18.0084  18.5037  19.5263  19.6397

     occupation numbers 
     1.0000   1.0000   1.0000   1.0000   1.0000   1.0000   1.0000   1.0000
     1.0000   1.0000   1.0000   1.0000   1.0000   1.0000   1.0000   1.0000
     1.0000   1.0000   1.0000   1.0000   1.0000   1.0000   1.0000   1.0000
     1.0000   1.0000   1.0000   1.0000   1.0000   1.0000   1.0000   1.0000
     1.0000   1.0000   1.0000   1.0000   1.0000   1.0000   1.0000   1.0000
     1.0000   1.0000   1.0000   1.0000   1.0000   1.0000   1.0000   1.0000
     1.0000   1.0000   1.0000   1.0000   1.0000   1.0000   1.0000   1.0000
     1.0000   1.0000   1.0000   1.0000   1.0000   1.0000   1.0000   1.0000
     1.0000   1.0000   0.9999   0.9998   0.9993   0.9881   0.9627   0.9585
     0.4411   0.2930   0.2776   0.2608   0.1515   0.1347   0.1095   0.1030
     0.0953   0.0822   0.0023   0.0000   0.0000   0.0000   0.0000   0.0000
     0.0000   0.0000   0.0000   0.0000   0.0000   0.0000

          k = 0.0000 0.2566 0.0000 (  7607 PWs)   bands (ev):

   -80.0576 -80.0518 -80.0465 -80.0441 -80.0437 -43.3508 -43.3459 -43.3450
   -43.3448 -43.3360 -43.3355 -43.3323 -43.3310 -43.3291 -43.3077 -43.2949
   -43.2927 -43.2873 -43.2779 -43.2725   6.1137   8.1614   8.4742   8.7904
     8.7918   9.0387   9.1502   9.2105   9.2591   9.5029   9.6299   9.8119
    10.6274  10.7057  10.8903  10.9019  10.9433  11.0057  11.1579  11.3807
    11.5113  11.5228  11.6139  11.7206  11.7620  11.9867  12.0470  12.0610
    12.2307  12.3408  12.4949  12.5714  12.6805  12.8366  12.8961  12.9360
    12.9790  12.9817  13.0948  13.1917  13.3031  13.4214  13.7739  13.7787
    13.8334  13.8361  13.9515  14.0791  14.1760  14.2701  14.3023  14.3711
    14.3874  14.4149  14.4269  14.4525  14.5486  14.5531  14.5604  14.6098
    14.7257  14.7641  14.7970  14.8289  15.9013  16.0533  16.1129  17.3331
    17.4083  17.4137  18.0693  18.0798  19.4602  19.6330

     occupation numbers 
     1.0000   1.0000   1.0000   1.0000   1.0000   1.0000   1.0000   1.0000
     1.0000   1.0000   1.0000   1.0000   1.0000   1.0000   1.0000   1.0000
     1.0000   1.0000   1.0000   1.0000   1.0000   1.0000   1.0000   1.0000
     1.0000   1.0000   1.0000   1.0000   1.0000   1.0000   1.0000   1.0000
     1.0000   1.0000   1.0000   1.0000   1.0000   1.0000   1.0000   1.0000
     1.0000   1.0000   1.0000   1.0000   1.0000   1.0000   1.0000   1.0000
     1.0000   1.0000   1.0000   1.0000   1.0000   1.0000   1.0000   1.0000
     1.0000   1.0000   1.0000   1.0000   1.0000   1.0000   1.0000   1.0000
     1.0000   1.0000   1.0000   0.9987   0.9899   0.9511   0.9233   0.8267
     0.7956   0.7361   0.7077   0.6427   0.3768   0.3649   0.3456   0.2277
     0.0587   0.0331   0.0192   0.0109   0.0000   0.0000   0.0000   0.0000
     0.0000   0.0000   0.0000   0.0000   0.0000   0.0000

          k = 0.0000 0.2566 0.0907 (  7595 PWs)   bands (ev):

   -80.0576 -80.0517 -80.0465 -80.0441 -80.0437 -43.3507 -43.3457 -43.3448
   -43.3446 -43.3361 -43.3355 -43.3322 -43.3309 -43.3290 -43.3076 -43.2948
   -43.2926 -43.2870 -43.2779 -43.2724   6.1464   8.1204   8.4910   8.7724
     8.7810   9.0365   9.1341   9.1973   9.2709   9.5374   9.6180   9.7462
    10.4378  10.6838  10.8579  10.8926  10.9945  11.1216  11.1730  11.3711
    11.5272  11.6374  11.6504  11.7287  11.7404  11.9826  12.0535  12.1035
    12.2134  12.3343  12.5754  12.6391  12.7297  12.8291  12.8920  12.9499
    12.9963  13.0136  13.1384  13.1590  13.3037  13.4838  13.7858  13.8003
    13.8070  13.8341  13.9332  14.0388  14.1254  14.1447  14.2256  14.2711
    14.3405  14.3595  14.3917  14.4005  14.5498  14.5554  14.5661  14.6776
    14.7530  14.7543  14.7791  15.1066  15.8146  15.9769  16.5658  16.9487
    16.9965  17.0080  18.5514  18.5554  19.7058  19.8242

     occupation numbers 
     1.0000   1.0000   1.0000   1.0000   1.0000   1.0000   1.0000   1.0000
     1.0000   1.0000   1.0000   1.0000   1.0000   1.0000   1.0000   1.0000
     1.0000   1.0000   1.0000   1.0000   1.0000   1.0000   1.0000   1.0000
     1.0000   1.0000   1.0000   1.0000   1.0000   1.0000   1.0000   1.0000
     1.0000   1.0000   1.0000   1.0000   1.0000   1.0000   1.0000   1.0000
     1.0000   1.0000   1.0000   1.0000   1.0000   1.0000   1.0000   1.0000
     1.0000   1.0000   1.0000   1.0000   1.0000   1.0000   1.0000   1.0000
     1.0000   1.0000   1.0000   1.0000   1.0000   1.0000   1.0000   1.0000
     1.0000   1.0000   1.0000   0.9995   0.9963   0.9945   0.9756   0.9504
     0.8765   0.8470   0.7869   0.7685   0.3735   0.3587   0.3309   0.1101
     0.0393   0.0385   0.0260   0.0000   0.0000   0.0000   0.0000   0.0000
     0.0000   0.0000   0.0000   0.0000   0.0000   0.0000

          k = 0.0000 0.2566 0.1814 (  7578 PWs)   bands (ev):

   -80.0576 -80.0517 -80.0464 -80.0440 -80.0437 -43.3506 -43.3452 -43.3448
   -43.3446 -43.3360 -43.3354 -43.3321 -43.3309 -43.3287 -43.3074 -43.2946
   -43.2925 -43.2868 -43.2776 -43.2724   6.2396   7.9985   8.4954   8.7494
     8.7600   9.0166   9.1126   9.1874   9.2686   9.5538   9.6265   9.6463
    10.2967  10.5863  10.7694  10.8848  11.0618  11.2457  11.2734  11.4077
    11.5355  11.5824  11.6740  11.7711  11.8226  11.9667  12.0287  12.2168
    12.2307  12.4329  12.7034  12.7584  12.8108  12.8820  12.9102  12.9590
    13.0279  13.0830  13.1695  13.1909  13.3569  13.5492  13.6448  13.6772
    13.7449  13.7734  13.8230  13.9980  14.0866  14.1232  14.1998  14.2427
    14.3297  14.3476  14.3883  14.3963  14.5705  14.5745  14.5780  14.7149
    14.7220  14.7250  14.7444  15.4421  15.6842  15.8269  15.9656  16.6444
    16.7196  17.8246  18.7889  18.8236  20.2503  20.2728

     occupation numbers 
     1.0000   1.0000   1.0000   1.0000   1.0000   1.0000   1.0000   1.0000
     1.0000   1.0000   1.0000   1.0000   1.0000   1.0000   1.0000   1.0000
     1.0000   1.0000   1.0000   1.0000   1.0000   1.0000   1.0000   1.0000
     1.0000   1.0000   1.0000   1.0000   1.0000   1.0000   1.0000   1.0000
     1.0000   1.0000   1.0000   1.0000   1.0000   1.0000   1.0000   1.0000
     1.0000   1.0000   1.0000   1.0000   1.0000   1.0000   1.0000   1.0000
     1.0000   1.0000   1.0000   1.0000   1.0000   1.0000   1.0000   1.0000
     1.0000   1.0000   1.0000   1.0000   1.0000   1.0000   1.0000   1.0000
     1.0000   1.0000   1.0000   0.9998   0.9984   0.9965   0.9843   0.9678
     0.8915   0.8659   0.7938   0.7773   0.3196   0.3097   0.3009   0.0681
     0.0618   0.0592   0.0448   0.0000   0.0000   0.0000   0.0000   0.0000
     0.0000   0.0000   0.0000   0.0000   0.0000   0.0000

          k = 0.0000 0.2566 0.2722 (  7587 PWs)   bands (ev):

   -80.0576 -80.0517 -80.0464 -80.0440 -80.0436 -43.3508 -43.3455 -43.3448
   -43.3446 -43.3361 -43.3353 -43.3322 -43.3308 -43.3289 -43.3074 -43.2946
   -43.2925 -43.2870 -43.2776 -43.2724   6.3689   7.8226   8.4851   8.7338
     8.7378   8.9872   9.0981   9.1856   9.2361   9.5155   9.6206   9.6492
    10.2664  10.4932  10.6902  10.8832  11.0878  11.2593  11.3387  11.4788
    11.5327  11.5434  11.6950  11.8451  11.9107  12.0057  12.0374  12.2942
    12.3216  12.5952  12.7696  12.8085  12.8299  12.9116  12.9174  13.0231
    13.0382  13.1225  13.1408  13.2515  13.4373  13.4777  13.4990  13.6265
    13.6274  13.7238  13.8079  13.9962  14.0409  14.0920  14.2434  14.2856
    14.3389  14.4263  14.4301  14.4540  14.5678  14.6032  14.6102  14.6229
    14.6231  14.6750  14.7351  15.3432  15.5807  15.7064  15.8776  16.4423
    16.5455  18.6535  18.8917  18.9769  20.3003  20.4771

     occupation numbers 
     1.0000   1.0000   1.0000   1.0000   1.0000   1.0000   1.0000   1.0000
     1.0000   1.0000   1.0000   1.0000   1.0000   1.0000   1.0000   1.0000
     1.0000   1.0000   1.0000   1.0000   1.0000   1.0000   1.0000   1.0000
     1.0000   1.0000   1.0000   1.0000   1.0000   1.0000   1.0000   1.0000
     1.0000   1.0000   1.0000   1.0000   1.0000   1.0000   1.0000   1.0000
     1.0000   1.0000   1.0000   1.0000   1.0000   1.0000   1.0000   1.0000
     1.0000   1.0000   1.0000   1.0000   1.0000   1.0000   1.0000   1.0000
     1.0000   1.0000   1.0000   1.0000   1.0000   1.0000   1.0000   1.0000
     1.0000   1.0000   1.0000   0.9998   0.9995   0.9982   0.9674   0.9390
     0.8788   0.7092   0.7000   0.6387   0.3264   0.2421   0.2269   0.2006
     0.2003   0.1136   0.0513   0.0000   0.0000   0.0000   0.0000   0.0000
     0.0000   0.0000   0.0000   0.0000   0.0000   0.0000

          k = 0.0000 0.2566 0.3629 (  7580 PWs)   bands (ev):

   -80.0576 -80.0517 -80.0464 -80.0440 -80.0437 -43.3503 -43.3454 -43.3449
   -43.3448 -43.3361 -43.3352 -43.3322 -43.3309 -43.3290 -43.3073 -43.2945
   -43.2923 -43.2868 -43.2771 -43.2723   6.4760   7.6790   8.4628   8.7256
     8.7333   8.9612   9.0947   9.1904   9.2052   9.5051   9.5948   9.6766
    10.3085  10.4319  10.6307  10.8927  11.0969  11.2472  11.3293  11.4195
    11.5432  11.6229  11.7113  11.8211  11.9376  12.0873  12.2601  12.4388
    12.4514  12.6307  12.6441  12.7157  12.7903  12.8272  12.9019  13.0211
    13.0966  13.1228  13.1971  13.2847  13.3958  13.4465  13.4599  13.5683
    13.6712  13.7893  13.8774  13.9984  14.0462  14.0570  14.2685  14.2872
    14.3223  14.4578  14.4596  14.5382  14.5465  14.5500  14.5603  14.6148
    14.6799  14.6923  14.7108  14.8583  15.5785  15.6881  16.2089  16.3372
    16.4501  18.8739  18.9322  19.5067  19.6821  20.1565

     occupation numbers 
     1.0000   1.0000   1.0000   1.0000   1.0000   1.0000   1.0000   1.0000
     1.0000   1.0000   1.0000   1.0000   1.0000   1.0000   1.0000   1.0000
     1.0000   1.0000   1.0000   1.0000   1.0000   1.0000   1.0000   1.0000
     1.0000   1.0000   1.0000   1.0000   1.0000   1.0000   1.0000   1.0000
     1.0000   1.0000   1.0000   1.0000   1.0000   1.0000   1.0000   1.0000
     1.0000   1.0000   1.0000   1.0000   1.0000   1.0000   1.0000   1.0000
     1.0000   1.0000   1.0000   1.0000   1.0000   1.0000   1.0000   1.0000
     1.0000   1.0000   1.0000   1.0000   1.0000   1.0000   1.0000   1.0000
     1.0000   1.0000   1.0000   0.9998   0.9994   0.9992   0.9522   0.9376
     0.9008   0.6288   0.6238   0.4050   0.3826   0.3731   0.3460   0.2172
     0.1071   0.0917   0.0721   0.0062   0.0000   0.0000   0.0000   0.0000
     0.0000   0.0000   0.0000   0.0000   0.0000   0.0000

          k = 0.0000 0.3849 0.0000 (  7611 PWs)   bands (ev):

   -80.0576 -80.0513 -80.0466 -80.0445 -80.0437 -43.3496 -43.3467 -43.3451
   -43.3448 -43.3346 -43.3331 -43.3299 -43.3288 -43.3234 -43.3069 -43.2982
   -43.2972 -43.2856 -43.2853 -43.2742   6.5791   8.2496   8.6042   9.0964
     9.1114   9.2258   9.3802   9.4564   9.5274   9.6325   9.8680  10.0181
    10.4073  10.5054  10.6918  10.7100  10.8997  10.9735  11.0502  11.1759
    11.3444  11.4303  11.4767  11.5743  11.8023  11.8195  11.9035  12.0334
    12.1430  12.2141  12.2255  12.4853  12.5654  12.7861  12.8861  12.9150
    12.9410  12.9970  13.1144  13.1486  13.2541  13.2716  13.3749  13.4385
    13.5305  13.7061  13.7507  13.8408  13.9723  13.9902  14.0415  14.1230
    14.1514  14.2159  14.2399  14.4232  14.5300  14.5344  14.5432  14.6841
    14.6852  14.7149  14.7346  15.2786  15.6551  15.9580  16.1212  16.7717
    17.8561  17.8807  18.4953  18.5025  19.7687  19.9285

     occupation numbers 
     1.0000   1.0000   1.0000   1.0000   1.0000   1.0000   1.0000   1.0000
     1.0000   1.0000   1.0000   1.0000   1.0000   1.0000   1.0000   1.0000
     1.0000   1.0000   1.0000   1.0000   1.0000   1.0000   1.0000   1.0000
     1.0000   1.0000   1.0000   1.0000   1.0000   1.0000   1.0000   1.0000
     1.0000   1.0000   1.0000   1.0000   1.0000   1.0000   1.0000   1.0000
     1.0000   1.0000   1.0000   1.0000   1.0000   1.0000   1.0000   1.0000
     1.0000   1.0000   1.0000   1.0000   1.0000   1.0000   1.0000   1.0000
     1.0000   1.0000   1.0000   1.0000   1.0000   1.0000   1.0000   1.0000
     1.0000   1.0000   1.0000   1.0000   0.9999   0.9999   0.9995   0.9965
     0.9937   0.9793   0.9692   0.7167   0.4278   0.4155   0.3914   0.1017
     0.1004   0.0682   0.0517   0.0000   0.0000   0.0000   0.0000   0.0000
     0.0000   0.0000   0.0000   0.0000   0.0000   0.0000

          k = 0.0000 0.3849 0.0907 (  7600 PWs)   bands (ev):

   -80.0576 -80.0513 -80.0465 -80.0445 -80.0437 -43.3496 -43.3462 -43.3451
   -43.3448 -43.3345 -43.3332 -43.3299 -43.3287 -43.3231 -43.3069 -43.2982
   -43.2971 -43.2854 -43.2852 -43.2740   6.6088   8.2787   8.5681   9.0861
     9.0931   9.2281   9.3411   9.4403   9.5245   9.6823   9.8480   9.9473
    10.1847  10.6063  10.6456  10.8556  10.9043  11.0019  11.0051  11.1962
    11.4360  11.5014  11.5533  11.5843  11.7726  11.8163  11.9103  12.0653
    12.1542  12.1560  12.1834  12.5037  12.5737  12.7584  12.8869  12.9230
    12.9807  13.0308  13.1253  13.1324  13.2217  13.2913  13.3411  13.4269
    13.5548  13.6984  13.8068  13.9011  13.9539  13.9939  14.0317  14.1078
    14.1506  14.1952  14.2101  14.2987  14.4262  14.4352  14.5349  14.5468
    14.7185  14.7227  14.7411  15.6274  15.8708  16.0570  16.0916  16.6616
    17.3285  17.3659  19.2568  19.2630  19.7303  19.8761

     occupation numbers 
     1.0000   1.0000   1.0000   1.0000   1.0000   1.0000   1.0000   1.0000
     1.0000   1.0000   1.0000   1.0000   1.0000   1.0000   1.0000   1.0000
     1.0000   1.0000   1.0000   1.0000   1.0000   1.0000   1.0000   1.0000
     1.0000   1.0000   1.0000   1.0000   1.0000   1.0000   1.0000   1.0000
     1.0000   1.0000   1.0000   1.0000   1.0000   1.0000   1.0000   1.0000
     1.0000   1.0000   1.0000   1.0000   1.0000   1.0000   1.0000   1.0000
     1.0000   1.0000   1.0000   1.0000   1.0000   1.0000   1.0000   1.0000
     1.0000   1.0000   1.0000   1.0000   1.0000   1.0000   1.0000   1.0000
     1.0000   1.0000   1.0000   1.0000   1.0000   0.9998   0.9996   0.9975
     0.9938   0.9856   0.9812   0.9270   0.7094   0.6872   0.4142   0.3816
     0.0649   0.0612   0.0470   0.0000   0.0000   0.0000   0.0000   0.0000
     0.0000   0.0000   0.0000   0.0000   0.0000   0.0000

          k = 0.0000 0.3849 0.1814 (  7588 PWs)   bands (ev):

   -80.0576 -80.0513 -80.0465 -80.0444 -80.0436 -43.3500 -43.3462 -43.3449
   -43.3446 -43.3343 -43.3330 -43.3298 -43.3286 -43.3230 -43.3067 -43.2981
   -43.2970 -43.2854 -43.2851 -43.2740   6.6979   8.2760   8.4884   9.0604
     9.0734   9.1880   9.3026   9.4302   9.4962   9.6906   9.8474   9.8532
    10.0968  10.5972  10.6690  10.9068  10.9157  11.0354  11.0926  11.2210
    11.4186  11.5375  11.5957  11.7037  11.7991  11.8154  11.9105  12.1152
    12.1374  12.1444  12.1919  12.5133  12.5785  12.7219  12.8621  12.9207
    13.0234  13.0613  13.1294  13.1380  13.2065  13.3054  13.3559  13.3575
    13.5889  13.6670  13.8429  13.8564  13.9516  14.0141  14.0242  14.0901
    14.1329  14.1601  14.2219  14.2294  14.3458  14.4369  14.5873  14.5930
    14.7099  14.7147  14.7332  15.5454  15.8296  15.9916  16.1317  16.8856
    16.9505  17.5565  19.7641  19.8248  20.0814  20.1139

     occupation numbers 
     1.0000   1.0000   1.0000   1.0000   1.0000   1.0000   1.0000   1.0000
     1.0000   1.0000   1.0000   1.0000   1.0000   1.0000   1.0000   1.0000
     1.0000   1.0000   1.0000   1.0000   1.0000   1.0000   1.0000   1.0000
     1.0000   1.0000   1.0000   1.0000   1.0000   1.0000   1.0000   1.0000
     1.0000   1.0000   1.0000   1.0000   1.0000   1.0000   1.0000   1.0000
     1.0000   1.0000   1.0000   1.0000   1.0000   1.0000   1.0000   1.0000
     1.0000   1.0000   1.0000   1.0000   1.0000   1.0000   1.0000   1.0000
     1.0000   1.0000   1.0000   1.0000   1.0000   1.0000   1.0000   1.0000
     1.0000   1.0000   1.0000   1.0000   1.0000   0.9997   0.9997   0.9983
     0.9957   0.9925   0.9771   0.9740   0.8687   0.6829   0.2785   0.2651
     0.0729   0.0683   0.0527   0.0000   0.0000   0.0000   0.0000   0.0000
     0.0000   0.0000   0.0000   0.0000   0.0000   0.0000

          k = 0.0000 0.3849 0.2722 (  7584 PWs)   bands (ev):

   -80.0575 -80.0513 -80.0465 -80.0444 -80.0436 -43.3494 -43.3460 -43.3448
   -43.3447 -43.3343 -43.3330 -43.3298 -43.3286 -43.3228 -43.3065 -43.2983
   -43.2971 -43.2854 -43.2849 -43.2741   6.8244   8.1738   8.4398   9.0387
     9.0466   9.1222   9.2934   9.4298   9.4377   9.6555   9.7849   9.8752
    10.1864  10.5379  10.7010  10.8472  10.9343  11.1231  11.1477  11.2961
    11.3763  11.5374  11.6489  11.6933  11.8166  11.8908  11.9469  12.1165
    12.1250  12.2215  12.2260  12.4971  12.5536  12.6932  12.7848  12.8949
    12.9839  13.0776  13.0896  13.1461  13.2592  13.3109  13.3595  13.4087
    13.6057  13.6378  13.7583  13.7937  13.9826  13.9829  14.0388  14.1027
    14.1568  14.1737  14.3238  14.3308  14.3862  14.4401  14.6439  14.6467
    14.6532  14.6665  14.6753  15.0913  15.7902  15.9486  16.5056  16.6577
    16.7217  18.5651  19.8642  19.8926  20.5861  20.8819

     occupation numbers 
     1.0000   1.0000   1.0000   1.0000   1.0000   1.0000   1.0000   1.0000
     1.0000   1.0000   1.0000   1.0000   1.0000   1.0000   1.0000   1.0000
     1.0000   1.0000   1.0000   1.0000   1.0000   1.0000   1.0000   1.0000
     1.0000   1.0000   1.0000   1.0000   1.0000   1.0000   1.0000   1.0000
     1.0000   1.0000   1.0000   1.0000   1.0000   1.0000   1.0000   1.0000
     1.0000   1.0000   1.0000   1.0000   1.0000   1.0000   1.0000   1.0000
     1.0000   1.0000   1.0000   1.0000   1.0000   1.0000   1.0000   1.0000
     1.0000   1.0000   1.0000   1.0000   1.0000   1.0000   1.0000   1.0000
     1.0000   1.0000   1.0000   1.0000   0.9999   0.9999   0.9995   0.9977
     0.9930   0.9903   0.8990   0.8899   0.7980   0.6749   0.1616   0.1569
     0.1461   0.1256   0.1132   0.0000   0.0000   0.0000   0.0000   0.0000
     0.0000   0.0000   0.0000   0.0000   0.0000   0.0000

          k = 0.0000 0.3849 0.3629 (  7608 PWs)   bands (ev):

   -80.0576 -80.0513 -80.0466 -80.0445 -80.0437 -43.3496 -43.3462 -43.3448
   -43.3447 -43.3345 -43.3333 -43.3300 -43.3289 -43.3230 -43.3068 -43.2982
   -43.2971 -43.2857 -43.2851 -43.2743   6.9322   8.0477   8.4160   8.9948
     9.0512   9.0887   9.3040   9.3935   9.4373   9.6393   9.7519   9.9043
    10.3271  10.4805  10.7280  10.7844  10.9630  11.1315  11.1337  11.3364
    11.3810  11.5146  11.6698  11.7309  11.8196  11.9003  12.0174  12.0883
    12.1759  12.2386  12.2654  12.4381  12.5329  12.6827  12.7138  12.8681
    12.8979  13.0567  13.0710  13.1769  13.2869  13.3770  13.4007  13.4666
    13.5422  13.6221  13.7116  13.7754  14.0153  14.0455  14.0813  14.0918
    14.1413  14.1580  14.4261  14.4697  14.4746  14.4990  14.5086  14.5163
    14.5531  14.6943  14.7474  14.7698  15.8362  15.9815  16.3383  16.4826
    17.1857  19.4891  19.7677  19.9650  20.0662  20.4670

     occupation numbers 
     1.0000   1.0000   1.0000   1.0000   1.0000   1.0000   1.0000   1.0000
     1.0000   1.0000   1.0000   1.0000   1.0000   1.0000   1.0000   1.0000
     1.0000   1.0000   1.0000   1.0000   1.0000   1.0000   1.0000   1.0000
     1.0000   1.0000   1.0000   1.0000   1.0000   1.0000   1.0000   1.0000
     1.0000   1.0000   1.0000   1.0000   1.0000   1.0000   1.0000   1.0000
     1.0000   1.0000   1.0000   1.0000   1.0000   1.0000   1.0000   1.0000
     1.0000   1.0000   1.0000   1.0000   1.0000   1.0000   1.0000   1.0000
     1.0000   1.0000   1.0000   1.0000   1.0000   1.0000   1.0000   1.0000
     1.0000   1.0000   1.0000   1.0000   0.9997   0.9994   0.9986   0.9982
     0.9949   0.9928   0.7096   0.5963   0.5831   0.5149   0.4878   0.4659
     0.3648   0.0894   0.0428   0.0302   0.0000   0.0000   0.0000   0.0000
     0.0000   0.0000   0.0000   0.0000   0.0000   0.0000

          k = 0.0000 0.5132 0.0000 (  7600 PWs)   bands (ev):

   -80.0576 -80.0509 -80.0467 -80.0447 -80.0437 -43.3484 -43.3474 -43.3450
   -43.3447 -43.3343 -43.3321 -43.3279 -43.3261 -43.3158 -43.3066 -43.3010
   -43.3009 -43.2917 -43.2842 -43.2753   7.1435   7.8332   8.9067   9.3047
     9.3435   9.4189   9.6850   9.7972   9.8131   9.8635  10.0393  10.1137
    10.2027  10.2945  10.5187  10.5973  10.7165  10.8658  10.9507  10.9694
    11.1322  11.2679  11.3391  11.4501  11.5636  11.7113  11.8625  11.9864
    12.0601  12.2103  12.3880  12.4941  12.5415  12.6166  12.6959  12.7808
    12.8601  12.9537  12.9781  13.0281  13.1997  13.2262  13.3072  13.4309
    13.5374  13.6090  13.7407  13.7962  13.8182  13.8388  13.8957  13.9382
    14.0113  14.0449  14.1114  14.2630  14.5858  14.5896  14.5971  14.6446
    14.6541  14.6624  15.0066  15.3341  15.7222  15.9733  16.1372  16.2614
    18.1745  18.2015  18.4784  18.5272  20.6076  20.6749

     occupation numbers 
     1.0000   1.0000   1.0000   1.0000   1.0000   1.0000   1.0000   1.0000
     1.0000   1.0000   1.0000   1.0000   1.0000   1.0000   1.0000   1.0000
     1.0000   1.0000   1.0000   1.0000   1.0000   1.0000   1.0000   1.0000
     1.0000   1.0000   1.0000   1.0000   1.0000   1.0000   1.0000   1.0000
     1.0000   1.0000   1.0000   1.0000   1.0000   1.0000   1.0000   1.0000
     1.0000   1.0000   1.0000   1.0000   1.0000   1.0000   1.0000   1.0000
     1.0000   1.0000   1.0000   1.0000   1.0000   1.0000   1.0000   1.0000
     1.0000   1.0000   1.0000   1.0000   1.0000   1.0000   1.0000   1.0000
     1.0000   1.0000   1.0000   1.0000   1.0000   1.0000   1.0000   1.0000
     0.9998   0.9994   0.9973   0.9560   0.2822   0.2731   0.2557   0.1605
     0.1446   0.1317   0.0002   0.0000   0.0000   0.0000   0.0000   0.0000
     0.0000   0.0000   0.0000   0.0000   0.0000   0.0000

          k = 0.0000 0.5132 0.0907 (  7598 PWs)   bands (ev):

   -80.0576 -80.0509 -80.0467 -80.0447 -80.0437 -43.3486 -43.3473 -43.3450
   -43.3447 -43.3343 -43.3321 -43.3279 -43.3261 -43.3157 -43.3067 -43.3010
   -43.3009 -43.2917 -43.2842 -43.2754   7.1653   7.8722   8.8726   9.3041
     9.3277   9.3938   9.6361   9.7688   9.7811   9.8867  10.0010  10.0425
    10.1566  10.4076  10.6128  10.6198  10.6837  10.8688  10.9165  11.0055
    11.1542  11.2636  11.4457  11.4667  11.5685  11.7022  11.8481  11.9847
    12.0288  12.1471  12.3964  12.4963  12.5211  12.6518  12.6761  12.7973
    12.8749  12.9456  12.9996  13.0558  13.1959  13.2081  13.2964  13.4048
    13.5039  13.6127  13.7723  13.8182  13.8433  13.8695  13.9134  13.9564
    13.9949  14.0139  14.0940  14.2774  14.4976  14.5084  14.6006  14.6046
    14.6742  14.6834  14.7026  15.6033  15.9365  16.1193  16.1525  16.3108
    17.6105  17.6352  19.1494  19.1948  20.6533  20.6849

     occupation numbers 
     1.0000   1.0000   1.0000   1.0000   1.0000   1.0000   1.0000   1.0000
     1.0000   1.0000   1.0000   1.0000   1.0000   1.0000   1.0000   1.0000
     1.0000   1.0000   1.0000   1.0000   1.0000   1.0000   1.0000   1.0000
     1.0000   1.0000   1.0000   1.0000   1.0000   1.0000   1.0000   1.0000
     1.0000   1.0000   1.0000   1.0000   1.0000   1.0000   1.0000   1.0000
     1.0000   1.0000   1.0000   1.0000   1.0000   1.0000   1.0000   1.0000
     1.0000   1.0000   1.0000   1.0000   1.0000   1.0000   1.0000   1.0000
     1.0000   1.0000   1.0000   1.0000   1.0000   1.0000   1.0000   1.0000
     1.0000   1.0000   1.0000   1.0000   1.0000   1.0000   1.0000   0.9999
     0.9998   0.9997   0.9981   0.9456   0.5188   0.4883   0.2479   0.2391
     0.1147   0.1025   0.0804   0.0000   0.0000   0.0000   0.0000   0.0000
     0.0000   0.0000   0.0000   0.0000   0.0000   0.0000

          k = 0.0000 0.5132 0.1814 (  7616 PWs)   bands (ev):

   -80.0576 -80.0510 -80.0467 -80.0448 -80.0437 -43.3488 -43.3472 -43.3452
   -43.3449 -43.3344 -43.3323 -43.3280 -43.3262 -43.3156 -43.3068 -43.3011
   -43.3011 -43.2918 -43.2844 -43.2756   7.2422   7.9392   8.7798   9.2612
     9.3068   9.3184   9.5560   9.6964   9.7545   9.8295   9.9541  10.0568
    10.2006  10.5410  10.6182  10.7043  10.7423  10.8562  10.8872  11.0482
    11.1775  11.2401  11.4304  11.4600  11.6781  11.7301  11.8440  11.9801
    12.0138  12.0958  12.3975  12.4762  12.4828  12.6214  12.6337  12.8221
    12.8990  12.9483  13.0389  13.1019  13.1784  13.2093  13.2979  13.3810
    13.4595  13.5786  13.7781  13.8168  13.8715  13.8982  13.9420  13.9632
    14.0499  14.0505  14.1415  14.1436  14.2881  14.3950  14.6651  14.6713
    14.6968  14.6983  14.7167  15.2349  15.9217  16.1041  16.7277  17.0879
    17.0983  17.1330  19.8403  19.9028  20.8230  20.8625

     occupation numbers 
     1.0000   1.0000   1.0000   1.0000   1.0000   1.0000   1.0000   1.0000
     1.0000   1.0000   1.0000   1.0000   1.0000   1.0000   1.0000   1.0000
     1.0000   1.0000   1.0000   1.0000   1.0000   1.0000   1.0000   1.0000
     1.0000   1.0000   1.0000   1.0000   1.0000   1.0000   1.0000   1.0000
     1.0000   1.0000   1.0000   1.0000   1.0000   1.0000   1.0000   1.0000
     1.0000   1.0000   1.0000   1.0000   1.0000   1.0000   1.0000   1.0000
     1.0000   1.0000   1.0000   1.0000   1.0000   1.0000   1.0000   1.0000
     1.0000   1.0000   1.0000   1.0000   1.0000   1.0000   1.0000   1.0000
     1.0000   1.0000   1.0000   1.0000   1.0000   1.0000   1.0000   0.9999
     0.9993   0.9993   0.9948   0.9946   0.9368   0.7800   0.1276   0.1187
     0.0866   0.0850   0.0665   0.0000   0.0000   0.0000   0.0000   0.0000
     0.0000   0.0000   0.0000   0.0000   0.0000   0.0000

          k = 0.0000 0.5132 0.2722 (  7596 PWs)   bands (ev):

   -80.0576 -80.0510 -80.0467 -80.0447 -80.0436 -43.3485 -43.3469 -43.3446
   -43.3446 -43.3342 -43.3321 -43.3280 -43.3261 -43.3156 -43.3067 -43.3011
   -43.3008 -43.2918 -43.2845 -43.2756   7.3554   8.0091   8.6434   9.1069
     9.2913   9.3005   9.5000   9.6158   9.7570   9.7770   9.9600  10.0746
    10.3075  10.5563  10.6406  10.7839  10.8320  10.8636  10.8845  11.0618
    11.1990  11.2086  11.3813  11.4320  11.6663  11.7866  11.9101  11.9755
    12.0504  12.0702  12.3836  12.4215  12.4580  12.5426  12.5828  12.8491
    12.9160  12.9523  13.0119  13.1637  13.1680  13.2532  13.3137  13.3632
    13.4701  13.5578  13.7647  13.8018  13.8424  13.8694  13.8821  13.9367
    14.0335  14.2007  14.2388  14.2467  14.3008  14.3500  14.6478  14.6669
    14.6773  14.7446  14.7738  14.8628  15.9274  16.1014  16.6385  16.7517
    17.4257  18.0518  20.4638  20.4948  20.8548  21.0257

     occupation numbers 
     1.0000   1.0000   1.0000   1.0000   1.0000   1.0000   1.0000   1.0000
     1.0000   1.0000   1.0000   1.0000   1.0000   1.0000   1.0000   1.0000
     1.0000   1.0000   1.0000   1.0000   1.0000   1.0000   1.0000   1.0000
     1.0000   1.0000   1.0000   1.0000   1.0000   1.0000   1.0000   1.0000
     1.0000   1.0000   1.0000   1.0000   1.0000   1.0000   1.0000   1.0000
     1.0000   1.0000   1.0000   1.0000   1.0000   1.0000   1.0000   1.0000
     1.0000   1.0000   1.0000   1.0000   1.0000   1.0000   1.0000   1.0000
     1.0000   1.0000   1.0000   1.0000   1.0000   1.0000   1.0000   1.0000
     1.0000   1.0000   1.0000   1.0000   1.0000   1.0000   1.0000   1.0000
     0.9996   0.9841   0.9697   0.9657   0.9248   0.8622   0.1550   0.1250
     0.1106   0.0446   0.0283   0.0056   0.0000   0.0000   0.0000   0.0000
     0.0000   0.0000   0.0000   0.0000   0.0000   0.0000

          k = 0.0000 0.5132 0.3629 (  7601 PWs)   bands (ev):

   -80.0576 -80.0510 -80.0467 -80.0447 -80.0436 -43.3486 -43.3472 -43.3446
   -43.3445 -43.3343 -43.3321 -43.3279 -43.3261 -43.3157 -43.3067 -43.3010
   -43.3007 -43.2919 -43.2846 -43.2757   7.4564   8.0419   8.5328   8.9854
     9.2878   9.2915   9.4779   9.5847   9.7555   9.7721   9.9631  10.0884
    10.4166  10.5418  10.6436  10.7850  10.8044  10.9257  10.9690  11.0608
    11.1900  11.2060  11.3303  11.3906  11.6464  11.7676  11.9718  12.0055
    12.0769  12.0904  12.3455  12.3895  12.4340  12.4873  12.5657  12.8424
    12.9027  12.9602  12.9854  13.1497  13.1991  13.3134  13.3421  13.3705
    13.5126  13.5634  13.6425  13.7803  13.7805  13.8389  13.8779  13.9347
    14.1741  14.2146  14.3026  14.4240  14.4322  14.4580  14.5403  14.5477
    14.5544  14.5602  14.8058  14.8451  15.9705  16.1320  16.3863  16.5257
    18.1019  19.0636  19.8590  20.0027  20.9532  21.0088

     occupation numbers 
     1.0000   1.0000   1.0000   1.0000   1.0000   1.0000   1.0000   1.0000
     1.0000   1.0000   1.0000   1.0000   1.0000   1.0000   1.0000   1.0000
     1.0000   1.0000   1.0000   1.0000   1.0000   1.0000   1.0000   1.0000
     1.0000   1.0000   1.0000   1.0000   1.0000   1.0000   1.0000   1.0000
     1.0000   1.0000   1.0000   1.0000   1.0000   1.0000   1.0000   1.0000
     1.0000   1.0000   1.0000   1.0000   1.0000   1.0000   1.0000   1.0000
     1.0000   1.0000   1.0000   1.0000   1.0000   1.0000   1.0000   1.0000
     1.0000   1.0000   1.0000   1.0000   1.0000   1.0000   1.0000   1.0000
     1.0000   1.0000   1.0000   1.0000   1.0000   1.0000   1.0000   1.0000
     0.9902   0.9797   0.9231   0.7147   0.6947   0.6282   0.3993   0.3793
     0.3615   0.3461   0.0165   0.0080   0.0000   0.0000   0.0000   0.0000
     0.0000   0.0000   0.0000   0.0000   0.0000   0.0000

          k = 0.1667 0.0962 0.0000 (  7593 PWs)   bands (ev):

   -80.0576 -80.0519 -80.0464 -80.0439 -80.0437 -43.3512 -43.3454 -43.3448
   -43.3448 -43.3377 -43.3368 -43.3339 -43.3311 -43.3304 -43.3079 -43.2931
   -43.2907 -43.2875 -43.2753 -43.2717   5.9419   8.0075   8.4846   8.6586
     8.6600   8.9494   9.0802   9.1200   9.1662   9.4645   9.5380   9.7182
    10.6546  10.7773  10.8610  10.9825  11.0653  11.0847  11.2295  11.4112
    11.4713  11.6039  11.6777  11.7729  11.7901  12.0157  12.0275  12.0941
    12.2259  12.4813  12.6215  12.6648  12.7352  12.8600  12.8914  12.9636
    12.9857  12.9905  13.0365  13.1917  13.3064  13.4070  13.8027  13.8163
    13.9816  14.1398  14.1649  14.2748  14.3530  14.4001  14.4031  14.4210
    14.4438  14.4727  14.4978  14.5045  14.5868  14.5879  14.6139  14.6189
    14.7602  14.7889  14.8236  14.9523  15.9658  16.1326  16.2046  17.1068
    17.1364  17.5886  17.7254  17.7463  19.5226  19.5989

     occupation numbers 
     1.0000   1.0000   1.0000   1.0000   1.0000   1.0000   1.0000   1.0000
     1.0000   1.0000   1.0000   1.0000   1.0000   1.0000   1.0000   1.0000
     1.0000   1.0000   1.0000   1.0000   1.0000   1.0000   1.0000   1.0000
     1.0000   1.0000   1.0000   1.0000   1.0000   1.0000   1.0000   1.0000
     1.0000   1.0000   1.0000   1.0000   1.0000   1.0000   1.0000   1.0000
     1.0000   1.0000   1.0000   1.0000   1.0000   1.0000   1.0000   1.0000
     1.0000   1.0000   1.0000   1.0000   1.0000   1.0000   1.0000   1.0000
     1.0000   1.0000   1.0000   1.0000   1.0000   1.0000   1.0000   1.0000
     0.9999   0.9950   0.9918   0.9476   0.8575   0.7693   0.7628   0.7218
     0.6654   0.5883   0.5180   0.4991   0.2796   0.2771   0.2191   0.2086
     0.0352   0.0220   0.0120   0.0008   0.0000   0.0000   0.0000   0.0000
     0.0000   0.0000   0.0000   0.0000   0.0000   0.0000

          k = 0.1667 0.0962 0.0907 (  7585 PWs)   bands (ev):

   -80.0576 -80.0519 -80.0464 -80.0439 -80.0436 -43.3508 -43.3454 -43.3448
   -43.3447 -43.3374 -43.3368 -43.3338 -43.3311 -43.3304 -43.3078 -43.2931
   -43.2907 -43.2876 -43.2751 -43.2718   5.9758   7.9665   8.4654   8.6555
     8.6622   8.9353   9.0697   9.1250   9.1735   9.4596   9.5613   9.6585
    10.5645  10.7399  10.7548  11.0541  11.1155  11.1736  11.2603  11.4111
    11.4117  11.6084  11.7195  11.7582  11.7795  12.0291  12.0324  12.1168
    12.2236  12.4947  12.6811  12.7589  12.8204  12.9026  12.9156  12.9625
    12.9654  13.0028  13.1062  13.2119  13.3400  13.4283  13.7325  13.7674
    13.9624  14.0282  14.0520  14.3768  14.3946  14.4054  14.4267  14.4554
    14.4838  14.5066  14.5194  14.5723  14.5901  14.5911  14.6036  14.6086
    14.6779  14.8007  14.8247  14.8708  15.4293  16.1200  16.2618  17.1294
    17.1539  17.5729  17.5957  18.3989  19.4020  19.5217

     occupation numbers 
     1.0000   1.0000   1.0000   1.0000   1.0000   1.0000   1.0000   1.0000
     1.0000   1.0000   1.0000   1.0000   1.0000   1.0000   1.0000   1.0000
     1.0000   1.0000   1.0000   1.0000   1.0000   1.0000   1.0000   1.0000
     1.0000   1.0000   1.0000   1.0000   1.0000   1.0000   1.0000   1.0000
     1.0000   1.0000   1.0000   1.0000   1.0000   1.0000   1.0000   1.0000
     1.0000   1.0000   1.0000   1.0000   1.0000   1.0000   1.0000   1.0000
     1.0000   1.0000   1.0000   1.0000   1.0000   1.0000   1.0000   1.0000
     1.0000   1.0000   1.0000   1.0000   1.0000   1.0000   1.0000   1.0000
     0.9999   0.9996   0.9993   0.8163   0.7810   0.7577   0.7083   0.6350
     0.5576   0.4932   0.4572   0.3150   0.2718   0.2696   0.2411   0.2303
     0.1097   0.0180   0.0117   0.0048   0.0000   0.0000   0.0000   0.0000
     0.0000   0.0000   0.0000   0.0000   0.0000   0.0000

          k = 0.1667 0.0962 0.1814 (  7575 PWs)   bands (ev):

   -80.0576 -80.0519 -80.0464 -80.0438 -80.0436 -43.3510 -43.3449 -43.3446
   -43.3445 -43.3374 -43.3366 -43.3338 -43.3311 -43.3301 -43.3077 -43.2930
   -43.2905 -43.2874 -43.2749 -43.2718   6.0699   7.8447   8.4451   8.6396
     8.6522   8.9106   9.0521   9.1214   9.1793   9.4679   9.5465   9.5898
    10.4353  10.6222  10.6331  11.0239  11.1791  11.3014  11.3348  11.4167
    11.4991  11.5653  11.7471  11.7526  11.8005  12.0258  12.0387  12.2002
    12.2958  12.5549  12.8359  12.9052  12.9420  12.9492  12.9651  13.0249
    13.0353  13.0958  13.2342  13.2566  13.3479  13.5199  13.6806  13.7147
    13.8414  13.8638  13.9768  14.2519  14.3229  14.3448  14.3992  14.4786
    14.4851  14.5000  14.5094  14.5356  14.5900  14.6012  14.6038  14.6301
    14.6452  14.8215  14.8741  14.9414  15.0041  16.1934  16.3199  16.5882
    16.6261  17.9424  17.9716  19.1460  19.4129  19.5375

     occupation numbers 
     1.0000   1.0000   1.0000   1.0000   1.0000   1.0000   1.0000   1.0000
     1.0000   1.0000   1.0000   1.0000   1.0000   1.0000   1.0000   1.0000
     1.0000   1.0000   1.0000   1.0000   1.0000   1.0000   1.0000   1.0000
     1.0000   1.0000   1.0000   1.0000   1.0000   1.0000   1.0000   1.0000
     1.0000   1.0000   1.0000   1.0000   1.0000   1.0000   1.0000   1.0000
     1.0000   1.0000   1.0000   1.0000   1.0000   1.0000   1.0000   1.0000
     1.0000   1.0000   1.0000   1.0000   1.0000   1.0000   1.0000   1.0000
     1.0000   1.0000   1.0000   1.0000   1.0000   1.0000   1.0000   1.0000
     1.0000   1.0000   0.9999   0.9628   0.9001   0.8703   0.7711   0.5719
     0.5539   0.5121   0.4855   0.4121   0.2722   0.2464   0.2406   0.1868
     0.1594   0.0124   0.0045   0.0010   0.0002   0.0000   0.0000   0.0000
     0.0000   0.0000   0.0000   0.0000   0.0000   0.0000

          k = 0.1667 0.0962 0.2722 (  7600 PWs)   bands (ev):

   -80.0576 -80.0520 -80.0464 -80.0439 -80.0436 -43.3513 -43.3455 -43.3448
   -43.3447 -43.3375 -43.3368 -43.3341 -43.3312 -43.3305 -43.3078 -43.2931
   -43.2906 -43.2876 -43.2748 -43.2719   6.1991   7.6698   8.4338   8.6192
     8.6327   8.8884   9.0401   9.1137   9.1563   9.4463   9.5183   9.6089
    10.3437  10.5191  10.5571  10.9823  11.1577  11.3395  11.3733  11.4152
    11.4818  11.6637  11.7800  11.8207  11.8462  12.1004  12.1731  12.1915
    12.4367  12.6666  12.8390  12.9012  12.9482  13.0343  13.0481  13.1374
    13.1522  13.2677  13.3136  13.3694  13.3834  13.5670  13.6361  13.6599
    13.7897  13.8120  13.9665  13.9968  14.1339  14.2336  14.2685  14.3291
    14.4207  14.5028  14.5112  14.5281  14.5407  14.6218  14.6243  14.6326
    14.6355  14.7822  14.8226  15.0458  15.3772  15.9834  16.0209  16.3112
    16.4429  18.2244  18.2543  19.4750  19.5034  19.6113

     occupation numbers 
     1.0000   1.0000   1.0000   1.0000   1.0000   1.0000   1.0000   1.0000
     1.0000   1.0000   1.0000   1.0000   1.0000   1.0000   1.0000   1.0000
     1.0000   1.0000   1.0000   1.0000   1.0000   1.0000   1.0000   1.0000
     1.0000   1.0000   1.0000   1.0000   1.0000   1.0000   1.0000   1.0000
     1.0000   1.0000   1.0000   1.0000   1.0000   1.0000   1.0000   1.0000
     1.0000   1.0000   1.0000   1.0000   1.0000   1.0000   1.0000   1.0000
     1.0000   1.0000   1.0000   1.0000   1.0000   1.0000   1.0000   1.0000
     1.0000   1.0000   1.0000   1.0000   1.0000   1.0000   1.0000   1.0000
     1.0000   1.0000   0.9999   0.9998   0.9956   0.9722   0.9523   0.8923
     0.7227   0.5039   0.4805   0.4329   0.3984   0.2029   0.1980   0.1821
     0.1767   0.0247   0.0122   0.0001   0.0000   0.0000   0.0000   0.0000
     0.0000   0.0000   0.0000   0.0000   0.0000   0.0000

          k = 0.1667 0.0962 0.3629 (  7595 PWs)   bands (ev):

   -80.0576 -80.0520 -80.0464 -80.0439 -80.0436 -43.3512 -43.3453 -43.3448
   -43.3448 -43.3375 -43.3368 -43.3340 -43.3311 -43.3304 -43.3079 -43.2930
   -43.2905 -43.2875 -43.2749 -43.2718   6.3048   7.5272   8.4377   8.6032
     8.6126   8.8764   9.0361   9.1056   9.1308   9.4331   9.5342   9.6097
    10.3005  10.4467  10.5325  10.9571  11.1513  11.3058  11.3404  11.4107
    11.5044  11.7152  11.7658  11.8847  11.8929  12.1373  12.3777  12.4604
    12.5774  12.6464  12.7853  12.7914  12.9287  13.0182  13.0257  13.1007
    13.1947  13.3415  13.3926  13.4002  13.4750  13.5645  13.6085  13.6488
    13.7201  13.8694  13.9405  14.0284  14.0733  14.1567  14.1811  14.2078
    14.4254  14.5318  14.5367  14.5465  14.5672  14.6269  14.6317  14.6383
    14.6441  14.7249  14.7467  15.1333  15.5722  15.6280  15.7372  16.3285
    16.4596  18.3710  18.4057  19.3349  19.5738  19.6528

     occupation numbers 
     1.0000   1.0000   1.0000   1.0000   1.0000   1.0000   1.0000   1.0000
     1.0000   1.0000   1.0000   1.0000   1.0000   1.0000   1.0000   1.0000
     1.0000   1.0000   1.0000   1.0000   1.0000   1.0000   1.0000   1.0000
     1.0000   1.0000   1.0000   1.0000   1.0000   1.0000   1.0000   1.0000
     1.0000   1.0000   1.0000   1.0000   1.0000   1.0000   1.0000   1.0000
     1.0000   1.0000   1.0000   1.0000   1.0000   1.0000   1.0000   1.0000
     1.0000   1.0000   1.0000   1.0000   1.0000   1.0000   1.0000   1.0000
     1.0000   1.0000   1.0000   1.0000   1.0000   1.0000   1.0000   1.0000
     1.0000   1.0000   1.0000   0.9996   0.9988   0.9930   0.9888   0.9820
     0.7115   0.4227   0.4093   0.3824   0.3281   0.1928   0.1837   0.1716
     0.1614   0.0594   0.0432   0.0000   0.0000   0.0000   0.0000   0.0000
     0.0000   0.0000   0.0000   0.0000   0.0000   0.0000

          k = 0.1667 0.2245 0.0000 (  7601 PWs)   bands (ev):

   -80.0576 -80.0517 -80.0465 -80.0442 -80.0437 -43.3506 -43.3457 -43.3451
   -43.3448 -43.3361 -43.3345 -43.3316 -43.3308 -43.3285 -43.3075 -43.2965
   -43.2909 -43.2880 -43.2788 -43.2730   6.1867   8.2306   8.5434   8.6737
     8.9319   9.0886   9.1697   9.2404   9.3086   9.5218   9.6574   9.8522
    10.6223  10.6773  10.8647  10.8843  10.8900  10.9719  11.1332  11.3449
    11.4336  11.5840  11.6333  11.6948  11.7422  11.9672  12.0489  12.0812
    12.1598  12.3001  12.4036  12.5885  12.6529  12.8330  12.8530  12.9531
    12.9938  13.0168  13.0902  13.2082  13.3083  13.4274  13.6102  13.7472
    13.7716  13.8297  13.8730  13.9654  14.1876  14.2251  14.2561  14.3030
    14.3575  14.3936  14.4293  14.4975  14.5018  14.5105  14.6732  14.7006
    14.7106  14.7496  14.8388  14.8845  15.2332  16.2373  16.6268  16.9529
    17.4399  17.5003  17.7302  18.2109  20.0697  20.1516

     occupation numbers 
     1.0000   1.0000   1.0000   1.0000   1.0000   1.0000   1.0000   1.0000
     1.0000   1.0000   1.0000   1.0000   1.0000   1.0000   1.0000   1.0000
     1.0000   1.0000   1.0000   1.0000   1.0000   1.0000   1.0000   1.0000
     1.0000   1.0000   1.0000   1.0000   1.0000   1.0000   1.0000   1.0000
     1.0000   1.0000   1.0000   1.0000   1.0000   1.0000   1.0000   1.0000
     1.0000   1.0000   1.0000   1.0000   1.0000   1.0000   1.0000   1.0000
     1.0000   1.0000   1.0000   1.0000   1.0000   1.0000   1.0000   1.0000
     1.0000   1.0000   1.0000   1.0000   1.0000   1.0000   1.0000   1.0000
     1.0000   1.0000   1.0000   0.9999   0.9874   0.9758   0.9603   0.9227
     0.8503   0.7829   0.7018   0.5189   0.5069   0.4822   0.1161   0.0825
     0.0723   0.0413   0.0090   0.0036   0.0000   0.0000   0.0000   0.0000
     0.0000   0.0000   0.0000   0.0000   0.0000   0.0000

          k = 0.1667 0.2245 0.0907 (  7598 PWs)   bands (ev):

   -80.0576 -80.0517 -80.0465 -80.0442 -80.0436 -43.3506 -43.3457 -43.3452
   -43.3444 -43.3360 -43.3345 -43.3316 -43.3307 -43.3285 -43.3075 -43.2965
   -43.2910 -43.2879 -43.2789 -43.2730   6.2203   8.1897   8.5224   8.6838
     8.9250   9.0716   9.1639   9.2415   9.3108   9.5265   9.6759   9.7868
    10.4754  10.7274  10.7939  10.8954  10.9581  11.0334  11.1738  11.3295
    11.4748  11.5829  11.6504  11.6952  11.7334  11.9639  12.0225  12.1003
    12.1870  12.3029  12.4646  12.6229  12.7065  12.8343  12.8788  12.9484
    12.9930  13.0249  13.1302  13.2270  13.3133  13.4560  13.5661  13.6886
    13.7440  13.7723  13.8653  13.9725  14.1929  14.2510  14.2828  14.3503
    14.3661  14.3938  14.4212  14.4819  14.5082  14.5166  14.5740  14.6023
    14.7614  14.7906  14.8076  15.0289  15.2954  15.5515  16.9391  17.0923
    17.2391  17.4148  18.1856  18.3147  19.8052  20.2364

     occupation numbers 
     1.0000   1.0000   1.0000   1.0000   1.0000   1.0000   1.0000   1.0000
     1.0000   1.0000   1.0000   1.0000   1.0000   1.0000   1.0000   1.0000
     1.0000   1.0000   1.0000   1.0000   1.0000   1.0000   1.0000   1.0000
     1.0000   1.0000   1.0000   1.0000   1.0000   1.0000   1.0000   1.0000
     1.0000   1.0000   1.0000   1.0000   1.0000   1.0000   1.0000   1.0000
     1.0000   1.0000   1.0000   1.0000   1.0000   1.0000   1.0000   1.0000
     1.0000   1.0000   1.0000   1.0000   1.0000   1.0000   1.0000   1.0000
     1.0000   1.0000   1.0000   1.0000   1.0000   1.0000   1.0000   1.0000
     1.0000   1.0000   1.0000   0.9999   0.9862   0.9633   0.9413   0.8619
     0.8356   0.7826   0.7215   0.5628   0.4887   0.4651   0.3109   0.2441
     0.0345   0.0214   0.0160   0.0001   0.0000   0.0000   0.0000   0.0000
     0.0000   0.0000   0.0000   0.0000   0.0000   0.0000

          k = 0.1667 0.2245 0.1814 (  7593 PWs)   bands (ev):

   -80.0576 -80.0517 -80.0465 -80.0442 -80.0436 -43.3504 -43.3455 -43.3450
   -43.3445 -43.3359 -43.3345 -43.3316 -43.3308 -43.3284 -43.3073 -43.2964
   -43.2911 -43.2879 -43.2788 -43.2729   6.3141   8.0677   8.5035   8.6813
     8.9057   9.0438   9.1420   9.2404   9.2998   9.5430   9.6521   9.7202
    10.3526  10.6176  10.7280  10.8891  11.0586  11.1619  11.2232  11.3783
    11.5081  11.5786  11.6730  11.7140  11.7680  11.9494  12.0428  12.1667
    12.2043  12.3572  12.5701  12.7324  12.7987  12.8255  12.9091  12.9569
    12.9902  13.0893  13.1769  13.2326  13.3227  13.4971  13.5088  13.6060
    13.6885  13.7376  13.8458  13.9909  14.1495  14.2028  14.2352  14.3088
    14.3611  14.3764  14.4248  14.4540  14.4976  14.5294  14.5364  14.6101
    14.7266  14.7814  14.8168  15.0566  15.3360  15.4499  16.2794  16.9559
    17.2091  18.1700  18.3214  18.9363  19.5805  20.3719

     occupation numbers 
     1.0000   1.0000   1.0000   1.0000   1.0000   1.0000   1.0000   1.0000
     1.0000   1.0000   1.0000   1.0000   1.0000   1.0000   1.0000   1.0000
     1.0000   1.0000   1.0000   1.0000   1.0000   1.0000   1.0000   1.0000
     1.0000   1.0000   1.0000   1.0000   1.0000   1.0000   1.0000   1.0000
     1.0000   1.0000   1.0000   1.0000   1.0000   1.0000   1.0000   1.0000
     1.0000   1.0000   1.0000   1.0000   1.0000   1.0000   1.0000   1.0000
     1.0000   1.0000   1.0000   1.0000   1.0000   1.0000   1.0000   1.0000
     1.0000   1.0000   1.0000   1.0000   1.0000   1.0000   1.0000   1.0000
     1.0000   1.0000   1.0000   0.9999   0.9939   0.9835   0.9715   0.9165
     0.8442   0.8169   0.7129   0.6388   0.5188   0.4294   0.4100   0.2271
     0.0579   0.0250   0.0135   0.0000   0.0000   0.0000   0.0000   0.0000
     0.0000   0.0000   0.0000   0.0000   0.0000   0.0000

          k = 0.1667 0.2245 0.2722 (  7605 PWs)   bands (ev):

   -80.0576 -80.0517 -80.0465 -80.0442 -80.0436 -43.3507 -43.3456 -43.3451
   -43.3446 -43.3359 -43.3345 -43.3317 -43.3308 -43.3284 -43.3074 -43.2965
   -43.2911 -43.2879 -43.2789 -43.2730   6.4434   7.8901   8.4982   8.6658
     8.8829   9.0196   9.1163   9.2382   9.2653   9.5419   9.6030   9.7312
    10.3166  10.5175  10.6725  10.8810  11.0695  11.2273  11.2833  11.3647
    11.5667  11.5902  11.7170  11.7497  11.8253  12.0262  12.0981  12.2154
    12.2777  12.4630  12.6314  12.7856  12.8090  12.8497  12.8981  12.9414
    13.0313  13.1176  13.1584  13.2076  13.3339  13.4461  13.5351  13.5970
    13.6397  13.7584  13.7939  14.0141  14.0791  14.1845  14.1899  14.2439
    14.3118  14.3722  14.4485  14.4720  14.4922  14.5667  14.5695  14.5752
    14.6499  14.7572  14.7875  14.9147  15.3534  15.6564  15.9571  16.6766
    17.3081  18.2573  18.9233  19.3961  19.7427  20.2008

     occupation numbers 
     1.0000   1.0000   1.0000   1.0000   1.0000   1.0000   1.0000   1.0000
     1.0000   1.0000   1.0000   1.0000   1.0000   1.0000   1.0000   1.0000
     1.0000   1.0000   1.0000   1.0000   1.0000   1.0000   1.0000   1.0000
     1.0000   1.0000   1.0000   1.0000   1.0000   1.0000   1.0000   1.0000
     1.0000   1.0000   1.0000   1.0000   1.0000   1.0000   1.0000   1.0000
     1.0000   1.0000   1.0000   1.0000   1.0000   1.0000   1.0000   1.0000
     1.0000   1.0000   1.0000   1.0000   1.0000   1.0000   1.0000   1.0000
     1.0000   1.0000   1.0000   1.0000   1.0000   1.0000   1.0000   1.0000
     1.0000   1.0000   1.0000   0.9997   0.9987   0.9881   0.9869   0.9672
     0.9132   0.8248   0.6533   0.5901   0.5340   0.3293   0.3222   0.3080
     0.1515   0.0368   0.0226   0.0019   0.0000   0.0000   0.0000   0.0000
     0.0000   0.0000   0.0000   0.0000   0.0000   0.0000

          k = 0.1667 0.2245 0.3629 (  7589 PWs)   bands (ev):

   -80.0576 -80.0517 -80.0464 -80.0441 -80.0436 -43.3501 -43.3455 -43.3449
   -43.3447 -43.3358 -43.3342 -43.3316 -43.3307 -43.3284 -43.3073 -43.2964
   -43.2909 -43.2879 -43.2785 -43.2732   6.5498   7.7444   8.5094   8.6441
     8.8670   9.0072   9.0981   9.2307   9.2433   9.5374   9.5962   9.7299
    10.3390  10.4361  10.6462  10.8772  11.0689  11.2300  11.3031  11.3390
    11.5759  11.6410  11.7314  11.7817  11.8712  12.1092  12.2583  12.3253
    12.4175  12.5103  12.5887  12.6280  12.7141  12.8278  12.9169  12.9483
    13.0419  13.1032  13.1400  13.2096  13.3460  13.4212  13.4891  13.5437
    13.6644  13.8459  13.8694  14.0438  14.0872  14.1090  14.1846  14.1987
    14.2993  14.3461  14.5019  14.5222  14.5387  14.5904  14.5941  14.6075
    14.6123  14.6990  14.7147  14.9384  15.1408  15.3697  16.3794  16.4708
    17.4083  18.1562  19.3655  19.4794  19.7192  20.1605

     occupation numbers 
     1.0000   1.0000   1.0000   1.0000   1.0000   1.0000   1.0000   1.0000
     1.0000   1.0000   1.0000   1.0000   1.0000   1.0000   1.0000   1.0000
     1.0000   1.0000   1.0000   1.0000   1.0000   1.0000   1.0000   1.0000
     1.0000   1.0000   1.0000   1.0000   1.0000   1.0000   1.0000   1.0000
     1.0000   1.0000   1.0000   1.0000   1.0000   1.0000   1.0000   1.0000
     1.0000   1.0000   1.0000   1.0000   1.0000   1.0000   1.0000   1.0000
     1.0000   1.0000   1.0000   1.0000   1.0000   1.0000   1.0000   1.0000
     1.0000   1.0000   1.0000   1.0000   1.0000   1.0000   1.0000   1.0000
     1.0000   1.0000   1.0000   0.9994   0.9984   0.9974   0.9881   0.9846
     0.9263   0.8683   0.5067   0.4495   0.4038   0.2711   0.2626   0.2327
     0.2223   0.0842   0.0683   0.0011   0.0000   0.0000   0.0000   0.0000
     0.0000   0.0000   0.0000   0.0000   0.0000   0.0000

          k = 0.1667 0.3528 0.0000 (  7615 PWs)   bands (ev):

   -80.0576 -80.0513 -80.0465 -80.0447 -80.0436 -43.3496 -43.3463 -43.3457
   -43.3445 -43.3347 -43.3329 -43.3300 -43.3270 -43.3243 -43.3069 -43.3018
   -43.2924 -43.2879 -43.2847 -43.2749   6.6073   8.4765   8.6100   8.7818
     9.2392   9.3007   9.3675   9.4369   9.5668   9.6363   9.8294  10.0342
    10.4283  10.5182  10.6172  10.7519  10.8310  10.9227  11.0668  11.1859
    11.2835  11.3633  11.4755  11.5626  11.7777  11.8794  11.9485  12.0300
    12.0931  12.1399  12.2222  12.5306  12.5668  12.7671  12.8404  12.8935
    12.9899  13.0545  13.0979  13.1695  13.2178  13.3159  13.3555  13.4802
    13.5190  13.7213  13.8604  13.9189  13.9695  14.0255  14.1344  14.1695
    14.2192  14.2720  14.3024  14.3596  14.3793  14.4134  14.5377  14.5839
    14.6523  14.7004  14.9586  15.0071  15.2234  16.1152  16.4920  17.0249
    17.2929  17.3710  17.9025  19.1804  20.3975  21.1866

     occupation numbers 
     1.0000   1.0000   1.0000   1.0000   1.0000   1.0000   1.0000   1.0000
     1.0000   1.0000   1.0000   1.0000   1.0000   1.0000   1.0000   1.0000
     1.0000   1.0000   1.0000   1.0000   1.0000   1.0000   1.0000   1.0000
     1.0000   1.0000   1.0000   1.0000   1.0000   1.0000   1.0000   1.0000
     1.0000   1.0000   1.0000   1.0000   1.0000   1.0000   1.0000   1.0000
     1.0000   1.0000   1.0000   1.0000   1.0000   1.0000   1.0000   1.0000
     1.0000   1.0000   1.0000   1.0000   1.0000   1.0000   1.0000   1.0000
     1.0000   1.0000   1.0000   1.0000   1.0000   1.0000   1.0000   1.0000
     1.0000   1.0000   1.0000   1.0000   0.9999   0.9996   0.9955   0.9910
     0.9781   0.9497   0.9233   0.8468   0.8116   0.7397   0.4065   0.2867
     0.1476   0.0827   0.0007   0.0002   0.0000   0.0000   0.0000   0.0000
     0.0000   0.0000   0.0000   0.0000   0.0000   0.0000

          k = 0.1667 0.3528 0.0907 (  7617 PWs)   bands (ev):

   -80.0576 -80.0513 -80.0466 -80.0447 -80.0436 -43.3497 -43.3462 -43.3457
   -43.3445 -43.3347 -43.3329 -43.3300 -43.3272 -43.3244 -43.3070 -43.3018
   -43.2924 -43.2880 -43.2846 -43.2749   6.6391   8.4856   8.5844   8.7634
     9.2238   9.2959   9.3523   9.4312   9.5454   9.6738   9.8302   9.9622
    10.2434  10.6180  10.6932  10.7781  10.8386  10.9182  11.0635  11.2006
    11.3327  11.3795  11.5080  11.5850  11.7698  11.8826  11.9487  12.0311
    12.0801  12.1479  12.2236  12.5210  12.5750  12.7548  12.8455  12.9108
    12.9894  13.0642  13.1054  13.1519  13.2282  13.3237  13.3484  13.4740
    13.5389  13.7314  13.8291  13.9171  13.9682  14.0259  14.0892  14.1332
    14.2325  14.2544  14.3022  14.3411  14.3660  14.4151  14.5867  14.6499
    14.6713  14.7165  14.7363  14.9268  15.5687  15.8684  16.3058  17.0151
    17.2601  17.9227  18.0811  18.9590  20.5326  21.2043

     occupation numbers 
     1.0000   1.0000   1.0000   1.0000   1.0000   1.0000   1.0000   1.0000
     1.0000   1.0000   1.0000   1.0000   1.0000   1.0000   1.0000   1.0000
     1.0000   1.0000   1.0000   1.0000   1.0000   1.0000   1.0000   1.0000
     1.0000   1.0000   1.0000   1.0000   1.0000   1.0000   1.0000   1.0000
     1.0000   1.0000   1.0000   1.0000   1.0000   1.0000   1.0000   1.0000
     1.0000   1.0000   1.0000   1.0000   1.0000   1.0000   1.0000   1.0000
     1.0000   1.0000   1.0000   1.0000   1.0000   1.0000   1.0000   1.0000
     1.0000   1.0000   1.0000   1.0000   1.0000   1.0000   1.0000   1.0000
     1.0000   1.0000   1.0000   1.0000   0.9999   0.9996   0.9983   0.9957
     0.9727   0.9614   0.9234   0.8756   0.8357   0.7358   0.2799   0.1515
     0.1188   0.0667   0.0504   0.0014   0.0000   0.0000   0.0000   0.0000
     0.0000   0.0000   0.0000   0.0000   0.0000   0.0000

          k = 0.1667 0.3528 0.1814 (  7610 PWs)   bands (ev):

   -80.0576 -80.0513 -80.0465 -80.0447 -80.0436 -43.3497 -43.3460 -43.3456
   -43.3446 -43.3346 -43.3329 -43.3300 -43.3271 -43.3242 -43.3069 -43.3017
   -43.2925 -43.2880 -43.2845 -43.2748   6.7301   8.4065   8.5726   8.7450
     9.1894   9.2657   9.3185   9.4261   9.5067   9.6854   9.8168   9.9019
    10.1468  10.6176  10.6919  10.8278  10.8981  10.9905  11.0802  11.2146
    11.3518  11.4201  11.5518  11.6705  11.7646  11.8860  11.9436  12.0433
    12.0931  12.1628  12.2453  12.4927  12.5803  12.7399  12.8502  12.8904
    12.9845  13.0678  13.1157  13.1568  13.2217  13.3250  13.3813  13.4764
    13.5643  13.6897  13.7752  13.8936  13.9669  14.0192  14.0679  14.1021
    14.1588  14.3230  14.3495  14.3925  14.4254  14.4547  14.4952  14.6281
    14.6925  14.7054  14.7315  14.8696  15.3618  15.7454  16.0864  17.1748
    17.8729  18.1337  18.6452  18.7598  20.1936  21.2951

     occupation numbers 
     1.0000   1.0000   1.0000   1.0000   1.0000   1.0000   1.0000   1.0000
     1.0000   1.0000   1.0000   1.0000   1.0000   1.0000   1.0000   1.0000
     1.0000   1.0000   1.0000   1.0000   1.0000   1.0000   1.0000   1.0000
     1.0000   1.0000   1.0000   1.0000   1.0000   1.0000   1.0000   1.0000
     1.0000   1.0000   1.0000   1.0000   1.0000   1.0000   1.0000   1.0000
     1.0000   1.0000   1.0000   1.0000   1.0000   1.0000   1.0000   1.0000
     1.0000   1.0000   1.0000   1.0000   1.0000   1.0000   1.0000   1.0000
     1.0000   1.0000   1.0000   1.0000   1.0000   1.0000   1.0000   1.0000
     1.0000   1.0000   1.0000   1.0000   0.9999   0.9997   0.9990   0.9978
     0.9927   0.9000   0.8631   0.7852   0.7114   0.6370   0.5254   0.1906
     0.0915   0.0775   0.0540   0.0049   0.0000   0.0000   0.0000   0.0000
     0.0000   0.0000   0.0000   0.0000   0.0000   0.0000

          k = 0.1667 0.3528 0.2722 (  7612 PWs)   bands (ev):

   -80.0576 -80.0513 -80.0465 -80.0447 -80.0436 -43.3496 -43.3460 -43.3454
   -43.3445 -43.3346 -43.3329 -43.3301 -43.3270 -43.3242 -43.3068 -43.3017
   -43.2925 -43.2882 -43.2845 -43.2749   6.8572   8.2404   8.5795   8.7391
     9.1550   9.2142   9.2833   9.4176   9.4694   9.6549   9.7839   9.9132
    10.2076  10.5516  10.6960  10.8187  10.9203  11.0459  11.1316  11.2467
    11.3639  11.4579  11.6063  11.7274  11.7969  11.8814  11.9529  12.0621
    12.1384  12.1905  12.2807  12.4588  12.5396  12.7021  12.7756  12.8704
    12.9755  13.0299  13.0998  13.1481  13.2774  13.3194  13.4266  13.4758
    13.5908  13.6869  13.7713  13.8484  13.9739  14.0273  14.0783  14.0939
    14.2145  14.3003  14.3553  14.4610  14.4783  14.5133  14.5296  14.5795
    14.6801  14.6914  14.7221  14.8070  15.0494  15.2301  16.6756  17.1399
    18.2139  18.4222  18.8776  19.4472  19.8548  20.5095

     occupation numbers 
     1.0000   1.0000   1.0000   1.0000   1.0000   1.0000   1.0000   1.0000
     1.0000   1.0000   1.0000   1.0000   1.0000   1.0000   1.0000   1.0000
     1.0000   1.0000   1.0000   1.0000   1.0000   1.0000   1.0000   1.0000
     1.0000   1.0000   1.0000   1.0000   1.0000   1.0000   1.0000   1.0000
     1.0000   1.0000   1.0000   1.0000   1.0000   1.0000   1.0000   1.0000
     1.0000   1.0000   1.0000   1.0000   1.0000   1.0000   1.0000   1.0000
     1.0000   1.0000   1.0000   1.0000   1.0000   1.0000   1.0000   1.0000
     1.0000   1.0000   1.0000   1.0000   1.0000   1.0000   1.0000   1.0000
     1.0000   1.0000   1.0000   1.0000   0.9999   0.9996   0.9987   0.9981
     0.9798   0.9254   0.8538   0.6201   0.5727   0.4744   0.4288   0.2973
     0.1069   0.0929   0.0617   0.0161   0.0001   0.0000   0.0000   0.0000
     0.0000   0.0000   0.0000   0.0000   0.0000   0.0000

          k = 0.1667 0.3528 0.3629 (  7606 PWs)   bands (ev):

   -80.0576 -80.0513 -80.0465 -80.0446 -80.0436 -43.3495 -43.3458 -43.3452
   -43.3446 -43.3345 -43.3329 -43.3301 -43.3267 -43.3239 -43.3067 -43.3018
   -43.2925 -43.2882 -43.2847 -43.2749   6.9638   8.0961   8.5747   8.7477
     9.1226   9.1846   9.2660   9.4004   9.4606   9.6387   9.7687   9.9226
    10.3304  10.4659  10.7072  10.7962  10.9433  11.0536  11.1319  11.2327
    11.4142  11.5036  11.6482  11.7404  11.8233  11.8718  11.9915  12.0815
    12.1597  12.2640  12.3261  12.4215  12.4784  12.5233  12.7819  12.8679
    12.9544  12.9985  13.0823  13.1474  13.2915  13.3552  13.4338  13.4727
    13.6088  13.6973  13.7798  13.9287  13.9968  14.0523  14.0849  14.1097
    14.1764  14.3463  14.3966  14.4447  14.5274  14.5416  14.6136  14.6162
    14.6246  14.6268  14.6903  14.7589  14.7863  14.9825  17.1496  17.2246
    18.0917  18.4866  19.4593  19.7318  19.9110  20.2875

     occupation numbers 
     1.0000   1.0000   1.0000   1.0000   1.0000   1.0000   1.0000   1.0000
     1.0000   1.0000   1.0000   1.0000   1.0000   1.0000   1.0000   1.0000
     1.0000   1.0000   1.0000   1.0000   1.0000   1.0000   1.0000   1.0000
     1.0000   1.0000   1.0000   1.0000   1.0000   1.0000   1.0000   1.0000
     1.0000   1.0000   1.0000   1.0000   1.0000   1.0000   1.0000   1.0000
     1.0000   1.0000   1.0000   1.0000   1.0000   1.0000   1.0000   1.0000
     1.0000   1.0000   1.0000   1.0000   1.0000   1.0000   1.0000   1.0000
     1.0000   1.0000   1.0000   1.0000   1.0000   1.0000   1.0000   1.0000
     1.0000   1.0000   1.0000   1.0000   0.9998   0.9993   0.9985   0.9974
     0.9898   0.8679   0.7768   0.6632   0.4350   0.3957   0.2196   0.2142
     0.1974   0.1930   0.0941   0.0358   0.0230   0.0004   0.0000   0.0000
     0.0000   0.0000   0.0000   0.0000   0.0000   0.0000

          k = 0.1667 0.4811 0.0000 (  7614 PWs)   bands (ev):

   -80.0576 -80.0509 -80.0465 -80.0451 -80.0435 -43.3486 -43.3470 -43.3458
   -43.3444 -43.3344 -43.3321 -43.3273 -43.3243 -43.3176 -43.3084 -43.3041
   -43.2967 -43.2898 -43.2859 -43.2768   7.1564   8.1108   8.8727   9.0644
     9.4506   9.5208   9.6606   9.7137   9.8051   9.8855   9.9764  10.1296
    10.2481  10.3139  10.4497  10.6026  10.7222  10.7813  10.9499  10.9883
    11.0294  11.1500  11.3151  11.4254  11.5660  11.7499  11.8609  11.8982
    12.0761  12.1995  12.3957  12.5182  12.5599  12.6297  12.7238  12.7668
    12.9133  13.0407  13.0579  13.1237  13.2030  13.3000  13.4244  13.5044
    13.5860  13.6127  13.7025  13.7278  13.8126  13.8751  13.9593  14.0563
    14.1134  14.1472  14.1615  14.3028  14.3697  14.4250  14.4333  14.4435
    14.5282  14.5631  15.0276  15.2595  15.6637  15.7385  16.4337  16.7207
    17.1956  17.2577  18.8328  19.9345  20.0843  20.9393

     occupation numbers 
     1.0000   1.0000   1.0000   1.0000   1.0000   1.0000   1.0000   1.0000
     1.0000   1.0000   1.0000   1.0000   1.0000   1.0000   1.0000   1.0000
     1.0000   1.0000   1.0000   1.0000   1.0000   1.0000   1.0000   1.0000
     1.0000   1.0000   1.0000   1.0000   1.0000   1.0000   1.0000   1.0000
     1.0000   1.0000   1.0000   1.0000   1.0000   1.0000   1.0000   1.0000
     1.0000   1.0000   1.0000   1.0000   1.0000   1.0000   1.0000   1.0000
     1.0000   1.0000   1.0000   1.0000   1.0000   1.0000   1.0000   1.0000
     1.0000   1.0000   1.0000   1.0000   1.0000   1.0000   1.0000   1.0000
     1.0000   1.0000   1.0000   1.0000   1.0000   1.0000   0.9999   0.9992
     0.9971   0.9942   0.9923   0.9229   0.8293   0.7123   0.6919   0.6661
     0.4328   0.3385   0.0001   0.0000   0.0000   0.0000   0.0000   0.0000
     0.0000   0.0000   0.0000   0.0000   0.0000   0.0000

          k = 0.1667 0.4811 0.0907 (  7611 PWs)   bands (ev):

   -80.0576 -80.0509 -80.0465 -80.0451 -80.0435 -43.3486 -43.3468 -43.3460
   -43.3444 -43.3342 -43.3322 -43.3271 -43.3243 -43.3174 -43.3085 -43.3040
   -43.2968 -43.2898 -43.2860 -43.2767   7.1822   8.1487   8.8521   9.0297
     9.4292   9.5056   9.6308   9.7092   9.7949   9.8762   9.9679  10.0572
    10.1729  10.4099  10.5353  10.6078  10.6913  10.8064  10.9322  10.9988
    11.0434  11.1832  11.3687  11.4550  11.5646  11.7475  11.8594  11.8954
    12.0642  12.1741  12.3814  12.4964  12.5483  12.6346  12.7395  12.7549
    12.9071  13.0441  13.0769  13.1289  13.2339  13.2724  13.4176  13.4748
    13.5809  13.6025  13.7141  13.7603  13.8191  13.9011  13.9288  14.0306
    14.0559  14.1463  14.1779  14.2034  14.4026  14.4336  14.4519  14.5540
    14.5646  14.5841  14.8918  15.0107  15.7679  16.1085  16.1742  16.5824
    17.2339  17.8279  18.8553  19.4864  20.4284  21.3293

     occupation numbers 
     1.0000   1.0000   1.0000   1.0000   1.0000   1.0000   1.0000   1.0000
     1.0000   1.0000   1.0000   1.0000   1.0000   1.0000   1.0000   1.0000
     1.0000   1.0000   1.0000   1.0000   1.0000   1.0000   1.0000   1.0000
     1.0000   1.0000   1.0000   1.0000   1.0000   1.0000   1.0000   1.0000
     1.0000   1.0000   1.0000   1.0000   1.0000   1.0000   1.0000   1.0000
     1.0000   1.0000   1.0000   1.0000   1.0000   1.0000   1.0000   1.0000
     1.0000   1.0000   1.0000   1.0000   1.0000   1.0000   1.0000   1.0000
     1.0000   1.0000   1.0000   1.0000   1.0000   1.0000   1.0000   1.0000
     1.0000   1.0000   1.0000   1.0000   1.0000   1.0000   1.0000   0.9996
     0.9992   0.9943   0.9895   0.9833   0.7638   0.6914   0.6444   0.3625
     0.3348   0.2862   0.0031   0.0002   0.0000   0.0000   0.0000   0.0000
     0.0000   0.0000   0.0000   0.0000   0.0000   0.0000

          k = 0.1667 0.4811 0.1814 (  7617 PWs)   bands (ev):

   -80.0576 -80.0510 -80.0465 -80.0451 -80.0436 -43.3488 -43.3468 -43.3458
   -43.3446 -43.3344 -43.3323 -43.3273 -43.3242 -43.3174 -43.3086 -43.3042
   -43.2968 -43.2898 -43.2860 -43.2767   7.2636   8.2080   8.8129   8.9565
     9.3663   9.4313   9.5935   9.6659   9.7462   9.8206   9.9751  10.0535
    10.1772  10.4839  10.5881  10.6501  10.7213  10.8122  10.9219  11.0232
    11.0617  11.1969  11.4087  11.4446  11.6462  11.7814  11.8581  11.9016
    12.0482  12.1410  12.3598  12.4493  12.5026  12.6286  12.7036  12.7692
    12.8919  13.0324  13.1058  13.1565  13.2296  13.3207  13.3855  13.4375
    13.5384  13.6003  13.7210  13.7612  13.8312  13.8756  13.9194  13.9520
    14.0460  14.1346  14.2445  14.2787  14.4341  14.5014  14.5251  14.6005
    14.6091  14.6157  14.6239  14.9736  15.3344  15.6277  16.6988  17.2471
    17.4221  18.5489  18.7491  19.2431  20.6314  21.5095

     occupation numbers 
     1.0000   1.0000   1.0000   1.0000   1.0000   1.0000   1.0000   1.0000
     1.0000   1.0000   1.0000   1.0000   1.0000   1.0000   1.0000   1.0000
     1.0000   1.0000   1.0000   1.0000   1.0000   1.0000   1.0000   1.0000
     1.0000   1.0000   1.0000   1.0000   1.0000   1.0000   1.0000   1.0000
     1.0000   1.0000   1.0000   1.0000   1.0000   1.0000   1.0000   1.0000
     1.0000   1.0000   1.0000   1.0000   1.0000   1.0000   1.0000   1.0000
     1.0000   1.0000   1.0000   1.0000   1.0000   1.0000   1.0000   1.0000
     1.0000   1.0000   1.0000   1.0000   1.0000   1.0000   1.0000   1.0000
     1.0000   1.0000   1.0000   1.0000   1.0000   1.0000   1.0000   1.0000
     0.9994   0.9955   0.9669   0.9446   0.6901   0.5080   0.4412   0.2480
     0.2293   0.2154   0.1988   0.0005   0.0000   0.0000   0.0000   0.0000
     0.0000   0.0000   0.0000   0.0000   0.0000   0.0000

          k = 0.1667 0.4811 0.2722 (  7608 PWs)   bands (ev):

   -80.0576 -80.0509 -80.0465 -80.0451 -80.0436 -43.3487 -43.3467 -43.3455
   -43.3444 -43.3342 -43.3322 -43.3273 -43.3240 -43.3174 -43.3085 -43.3042
   -43.2969 -43.2898 -43.2862 -43.2766   7.3809   8.2628   8.6989   8.9229
     9.2424   9.3701   9.5499   9.6293   9.7311   9.7759   9.9985  10.0753
    10.2560  10.4876  10.5786  10.7054  10.7797  10.8228  10.9293  11.0357
    11.0825  11.1935  11.3853  11.4497  11.7303  11.8071  11.8865  11.9243
    12.0680  12.1151  12.3345  12.3864  12.4499  12.5438  12.6784  12.7967
    12.8631  13.0111  13.0973  13.2162  13.2446  13.3361  13.3534  13.4463
    13.5200  13.5928  13.6948  13.7325  13.8280  13.8610  13.9246  14.0430
    14.0947  14.1304  14.3460  14.3770  14.4162  14.4294  14.6059  14.6140
    14.6205  14.6219  14.6311  14.9096  14.9457  15.2132  17.3029  17.4309
    18.3330  18.4339  19.2545  19.4487  20.5226  20.8865

     occupation numbers 
     1.0000   1.0000   1.0000   1.0000   1.0000   1.0000   1.0000   1.0000
     1.0000   1.0000   1.0000   1.0000   1.0000   1.0000   1.0000   1.0000
     1.0000   1.0000   1.0000   1.0000   1.0000   1.0000   1.0000   1.0000
     1.0000   1.0000   1.0000   1.0000   1.0000   1.0000   1.0000   1.0000
     1.0000   1.0000   1.0000   1.0000   1.0000   1.0000   1.0000   1.0000
     1.0000   1.0000   1.0000   1.0000   1.0000   1.0000   1.0000   1.0000
     1.0000   1.0000   1.0000   1.0000   1.0000   1.0000   1.0000   1.0000
     1.0000   1.0000   1.0000   1.0000   1.0000   1.0000   1.0000   1.0000
     1.0000   1.0000   1.0000   1.0000   1.0000   1.0000   1.0000   0.9994
     0.9981   0.9959   0.8684   0.8159   0.7331   0.7018   0.2361   0.2189
     0.2054   0.2026   0.1848   0.0021   0.0009   0.0000   0.0000   0.0000
     0.0000   0.0000   0.0000   0.0000   0.0000   0.0000

          k = 0.1667 0.4811 0.3629 (  7595 PWs)   bands (ev):

   -80.0575 -80.0509 -80.0465 -80.0450 -80.0435 -43.3485 -43.3467 -43.3451
   -43.3443 -43.3342 -43.3321 -43.3272 -43.3238 -43.3173 -43.3083 -43.3041
   -43.2969 -43.2899 -43.2861 -43.2766   7.4831   8.2753   8.5895   8.9288
     9.1467   9.3455   9.5211   9.6223   9.7243   9.7682  10.0054  10.0926
    10.3479  10.4593  10.5759  10.7276  10.7750  10.8529  10.9628  11.0051
    11.1137  11.1845  11.3515  11.4611  11.7553  11.7767  11.9275  11.9883
    12.0919  12.1458  12.3030  12.3286  12.3776  12.4869  12.6836  12.7937
    12.8415  13.0005  13.0849  13.2199  13.2921  13.3132  13.3445  13.4526
    13.5101  13.5813  13.7209  13.7598  13.8198  13.8715  13.9332  14.0619
    14.1637  14.2583  14.3616  14.4114  14.4684  14.4788  14.4992  14.5650
    14.5703  14.5782  14.6899  14.7032  14.9041  15.0164  17.4742  18.0196
    18.1919  19.3411  19.5893  19.8854  20.0853  20.2236

     occupation numbers 
     1.0000   1.0000   1.0000   1.0000   1.0000   1.0000   1.0000   1.0000
     1.0000   1.0000   1.0000   1.0000   1.0000   1.0000   1.0000   1.0000
     1.0000   1.0000   1.0000   1.0000   1.0000   1.0000   1.0000   1.0000
     1.0000   1.0000   1.0000   1.0000   1.0000   1.0000   1.0000   1.0000
     1.0000   1.0000   1.0000   1.0000   1.0000   1.0000   1.0000   1.0000
     1.0000   1.0000   1.0000   1.0000   1.0000   1.0000   1.0000   1.0000
     1.0000   1.0000   1.0000   1.0000   1.0000   1.0000   1.0000   1.0000
     1.0000   1.0000   1.0000   1.0000   1.0000   1.0000   1.0000   1.0000
     1.0000   1.0000   1.0000   1.0000   1.0000   1.0000   1.0000   0.9991
     0.9920   0.9590   0.8434   0.7443   0.6000   0.5715   0.5143   0.3338
     0.3202   0.3005   0.0947   0.0798   0.0023   0.0001   0.0000   0.0000
     0.0000   0.0000   0.0000   0.0000   0.0000   0.0000

          k = 0.1667 0.6094 0.0000 (  7621 PWs)   bands (ev):

   -80.0576 -80.0509 -80.0465 -80.0453 -80.0435 -43.3483 -43.3472 -43.3459
   -43.3443 -43.3345 -43.3320 -43.3261 -43.3238 -43.3143 -43.3108 -43.3035
   -43.2991 -43.2909 -43.2857 -43.2773   7.4290   7.8628   8.9304   9.1567
     9.5078   9.6068   9.7662   9.8488   9.8932   9.9467   9.9800  10.1191
    10.2189  10.2773  10.4179  10.4877  10.6392  10.7395  10.8249  10.9102
    11.0155  11.1491  11.3044  11.3944  11.5458  11.6548  11.7893  11.8976
    12.0794  12.2583  12.3479  12.5181  12.5773  12.6684  12.7131  12.7992
    12.8836  12.9757  13.0887  13.1199  13.1797  13.3082  13.4338  13.4943
    13.5605  13.6241  13.6436  13.6964  13.7957  13.8580  13.9017  13.9785
    14.0442  14.0943  14.2315  14.3256  14.3477  14.3836  14.3989  14.4576
    14.5115  14.5295  15.0407  15.3973  15.5574  15.9041  16.1935  16.7769
    17.1656  17.2338  19.2235  19.8392  20.2563  20.5769

     occupation numbers 
     1.0000   1.0000   1.0000   1.0000   1.0000   1.0000   1.0000   1.0000
     1.0000   1.0000   1.0000   1.0000   1.0000   1.0000   1.0000   1.0000
     1.0000   1.0000   1.0000   1.0000   1.0000   1.0000   1.0000   1.0000
     1.0000   1.0000   1.0000   1.0000   1.0000   1.0000   1.0000   1.0000
     1.0000   1.0000   1.0000   1.0000   1.0000   1.0000   1.0000   1.0000
     1.0000   1.0000   1.0000   1.0000   1.0000   1.0000   1.0000   1.0000
     1.0000   1.0000   1.0000   1.0000   1.0000   1.0000   1.0000   1.0000
     1.0000   1.0000   1.0000   1.0000   1.0000   1.0000   1.0000   1.0000
     1.0000   1.0000   1.0000   1.0000   1.0000   1.0000   1.0000   0.9999
     0.9994   0.9981   0.9731   0.8967   0.8658   0.8032   0.7718   0.6292
     0.4795   0.4291   0.0001   0.0000   0.0000   0.0000   0.0000   0.0000
     0.0000   0.0000   0.0000   0.0000   0.0000   0.0000

          k = 0.1667 0.6094 0.0907 (  7622 PWs)   bands (ev):

   -80.0576 -80.0509 -80.0465 -80.0453 -80.0436 -43.3483 -43.3472 -43.3461
   -43.3444 -43.3345 -43.3321 -43.3262 -43.3238 -43.3144 -43.3108 -43.3035
   -43.2991 -43.2909 -43.2855 -43.2771   7.4623   7.8739   8.9404   9.1322
     9.4872   9.5551   9.7441   9.7955   9.8932   9.9536   9.9603  10.0750
    10.2486  10.3099  10.4667  10.5164  10.6589  10.7360  10.8441  10.9199
    11.0000  11.1551  11.2733  11.3967  11.5601  11.6862  11.7983  11.8959
    12.0741  12.2647  12.3332  12.5002  12.5563  12.6786  12.7032  12.8062
    12.8639  12.9698  13.0832  13.1226  13.1945  13.3146  13.4156  13.5092
    13.5431  13.5992  13.6533  13.6782  13.7897  13.8613  13.9225  13.9822
    14.0199  14.1163  14.2323  14.2466  14.3205  14.4489  14.4844  14.4989
    14.5417  14.5544  15.0315  15.0833  15.3740  16.1048  16.3715  16.6911
    17.2543  17.6610  19.2793  19.4479  20.4351  20.7628

     occupation numbers 
     1.0000   1.0000   1.0000   1.0000   1.0000   1.0000   1.0000   1.0000
     1.0000   1.0000   1.0000   1.0000   1.0000   1.0000   1.0000   1.0000
     1.0000   1.0000   1.0000   1.0000   1.0000   1.0000   1.0000   1.0000
     1.0000   1.0000   1.0000   1.0000   1.0000   1.0000   1.0000   1.0000
     1.0000   1.0000   1.0000   1.0000   1.0000   1.0000   1.0000   1.0000
     1.0000   1.0000   1.0000   1.0000   1.0000   1.0000   1.0000   1.0000
     1.0000   1.0000   1.0000   1.0000   1.0000   1.0000   1.0000   1.0000
     1.0000   1.0000   1.0000   1.0000   1.0000   1.0000   1.0000   1.0000
     1.0000   1.0000   1.0000   1.0000   1.0000   1.0000   1.0000   0.9999
     0.9997   0.9970   0.9728   0.9657   0.9031   0.6521   0.5557   0.5150
     0.3956   0.3614   0.0001   0.0000   0.0000   0.0000   0.0000   0.0000
     0.0000   0.0000   0.0000   0.0000   0.0000   0.0000

          k = 0.1667 0.6094 0.1814 (  7613 PWs)   bands (ev):

   -80.0576 -80.0509 -80.0465 -80.0452 -80.0435 -43.3483 -43.3472 -43.3457
   -43.3444 -43.3343 -43.3322 -43.3261 -43.3236 -43.3143 -43.3107 -43.3035
   -43.2991 -43.2908 -43.2857 -43.2772   7.5440   7.9281   8.9460   9.0461
     9.3673   9.4948   9.6548   9.7479   9.8531   9.9196   9.9918  10.0801
    10.2727  10.3795  10.5275  10.5674  10.6886  10.7492  10.8630  10.9161
    11.0014  11.1855  11.2535  11.3883  11.5955  11.7436  11.8256  11.9012
    12.0571  12.2493  12.3042  12.4591  12.5108  12.6466  12.7029  12.7899
    12.8602  12.9619  13.0586  13.1501  13.2334  13.3170  13.3903  13.4747
    13.5241  13.5600  13.6632  13.7516  13.8120  13.8436  13.9019  13.9384
    13.9971  14.1743  14.2153  14.2502  14.3214  14.5449  14.5522  14.5669
    14.6202  14.6216  14.7054  14.9954  15.0424  15.8106  16.8440  17.2310
    17.4183  18.4286  18.8957  19.4682  20.5360  21.0974

     occupation numbers 
     1.0000   1.0000   1.0000   1.0000   1.0000   1.0000   1.0000   1.0000
     1.0000   1.0000   1.0000   1.0000   1.0000   1.0000   1.0000   1.0000
     1.0000   1.0000   1.0000   1.0000   1.0000   1.0000   1.0000   1.0000
     1.0000   1.0000   1.0000   1.0000   1.0000   1.0000   1.0000   1.0000
     1.0000   1.0000   1.0000   1.0000   1.0000   1.0000   1.0000   1.0000
     1.0000   1.0000   1.0000   1.0000   1.0000   1.0000   1.0000   1.0000
     1.0000   1.0000   1.0000   1.0000   1.0000   1.0000   1.0000   1.0000
     1.0000   1.0000   1.0000   1.0000   1.0000   1.0000   1.0000   1.0000
     1.0000   1.0000   1.0000   1.0000   1.0000   1.0000   1.0000   1.0000
     0.9998   0.9902   0.9795   0.9638   0.9020   0.3869   0.3671   0.3288
     0.2060   0.2034   0.0775   0.0003   0.0001   0.0000   0.0000   0.0000
     0.0000   0.0000   0.0000   0.0000   0.0000   0.0000

          k = 0.1667 0.6094 0.2722 (  7602 PWs)   bands (ev):

   -80.0576 -80.0508 -80.0465 -80.0452 -80.0435 -43.3482 -43.3471 -43.3454
   -43.3443 -43.3342 -43.3321 -43.3261 -43.3234 -43.3142 -43.3107 -43.3034
   -43.2990 -43.2907 -43.2857 -43.2772   7.6521   8.0115   8.8690   8.9670
     9.2188   9.4376   9.5868   9.7225   9.8125   9.9216  10.0322  10.0901
    10.2934  10.4478  10.5608  10.6110  10.6987  10.7733  10.8592  10.9077
    11.0452  11.1841  11.2581  11.3707  11.6414  11.7803  11.8753  11.9356
    12.0500  12.2159  12.2777  12.3890  12.4328  12.5851  12.7099  12.7775
    12.8634  12.9478  13.0476  13.1897  13.2449  13.3293  13.3775  13.4329
    13.5091  13.5570  13.6711  13.7614  13.7863  13.8407  13.9254  14.0003
    14.0059  14.2203  14.2520  14.3259  14.3751  14.4570  14.5759  14.5852
    14.6087  14.6749  14.6954  14.7037  15.0053  15.3332  17.4116  17.7062
    18.0713  18.4413  19.2936  19.7133  20.6464  20.8898

     occupation numbers 
     1.0000   1.0000   1.0000   1.0000   1.0000   1.0000   1.0000   1.0000
     1.0000   1.0000   1.0000   1.0000   1.0000   1.0000   1.0000   1.0000
     1.0000   1.0000   1.0000   1.0000   1.0000   1.0000   1.0000   1.0000
     1.0000   1.0000   1.0000   1.0000   1.0000   1.0000   1.0000   1.0000
     1.0000   1.0000   1.0000   1.0000   1.0000   1.0000   1.0000   1.0000
     1.0000   1.0000   1.0000   1.0000   1.0000   1.0000   1.0000   1.0000
     1.0000   1.0000   1.0000   1.0000   1.0000   1.0000   1.0000   1.0000
     1.0000   1.0000   1.0000   1.0000   1.0000   1.0000   1.0000   1.0000
     1.0000   1.0000   1.0000   1.0000   1.0000   1.0000   1.0000   0.9998
     0.9998   0.9777   0.9628   0.8963   0.8194   0.6308   0.3063   0.2834
     0.2300   0.1137   0.0882   0.0792   0.0002   0.0000   0.0000   0.0000
     0.0000   0.0000   0.0000   0.0000   0.0000   0.0000

          k = 0.1667 0.6094 0.3629 (  7590 PWs)   bands (ev):

   -80.0575 -80.0508 -80.0465 -80.0451 -80.0435 -43.3480 -43.3470 -43.3452
   -43.3443 -43.3341 -43.3320 -43.3262 -43.3232 -43.3142 -43.3106 -43.3034
   -43.2989 -43.2906 -43.2856 -43.2771   7.7360   8.0884   8.7458   8.9285
     9.1450   9.3920   9.5622   9.7102   9.8009   9.9178  10.0623  10.0922
    10.3130  10.4755  10.5762  10.6091  10.7287  10.7968  10.8663  10.9047
    11.0596  11.1747  11.2596  11.3674  11.6824  11.7673  11.9422  11.9574
    12.0890  12.1711  12.2743  12.2963  12.3600  12.5626  12.7011  12.7833
    12.8586  12.9454  13.0516  13.2001  13.2739  13.3184  13.3457  13.4515
    13.4861  13.5566  13.6782  13.7347  13.7654  13.8528  13.9237  14.0199
    14.2422  14.2505  14.2775  14.3612  14.4141  14.4475  14.4756  14.5475
    14.5546  14.5606  14.7239  14.7447  14.9832  15.0162  17.5570  18.0718
    18.5818  18.9356  19.8015  20.0664  20.1747  20.2992

     occupation numbers 
     1.0000   1.0000   1.0000   1.0000   1.0000   1.0000   1.0000   1.0000
     1.0000   1.0000   1.0000   1.0000   1.0000   1.0000   1.0000   1.0000
     1.0000   1.0000   1.0000   1.0000   1.0000   1.0000   1.0000   1.0000
     1.0000   1.0000   1.0000   1.0000   1.0000   1.0000   1.0000   1.0000
     1.0000   1.0000   1.0000   1.0000   1.0000   1.0000   1.0000   1.0000
     1.0000   1.0000   1.0000   1.0000   1.0000   1.0000   1.0000   1.0000
     1.0000   1.0000   1.0000   1.0000   1.0000   1.0000   1.0000   1.0000
     1.0000   1.0000   1.0000   1.0000   1.0000   1.0000   1.0000   1.0000
     1.0000   1.0000   1.0000   1.0000   1.0000   1.0000   1.0000   0.9997
     0.9680   0.9636   0.9456   0.8441   0.7380   0.6559   0.5803   0.3799
     0.3608   0.3450   0.0602   0.0445   0.0004   0.0001   0.0000   0.0000
     0.0000   0.0000   0.0000   0.0000   0.0000   0.0000

          k = 0.1667-0.4170 0.0000 (  7610 PWs)   bands (ev):

   -80.0576 -80.0511 -80.0465 -80.0450 -80.0435 -43.3490 -43.3467 -43.3459
   -43.3443 -43.3344 -43.3324 -43.3285 -43.3253 -43.3211 -43.3070 -43.3037
   -43.2943 -43.2882 -43.2862 -43.2759   6.8710   8.3351   8.7606   8.9176
     9.3572   9.4091   9.5223   9.5641   9.6962   9.7513   9.9151  10.0994
    10.3215  10.4193  10.5146  10.6714  10.7980  10.8996  11.0264  11.0652
    11.1403  11.2812  11.3188  11.4738  11.6690  11.8344  11.9152  11.9742
    12.0716  12.1535  12.2990  12.5187  12.5498  12.6833  12.7707  12.8363
    12.9427  13.0291  13.1082  13.1314  13.2100  13.2775  13.3715  13.4912
    13.5423  13.6977  13.7681  13.8258  13.8772  13.9714  14.0452  14.0761
    14.1780  14.2114  14.2466  14.2650  14.3577  14.4125  14.4804  14.5473
    14.5537  14.6072  15.0016  15.1279  15.4490  15.9079  16.6009  16.7317
    17.2402  17.3044  18.3725  19.5962  20.2596  21.2847

     occupation numbers 
     1.0000   1.0000   1.0000   1.0000   1.0000   1.0000   1.0000   1.0000
     1.0000   1.0000   1.0000   1.0000   1.0000   1.0000   1.0000   1.0000
     1.0000   1.0000   1.0000   1.0000   1.0000   1.0000   1.0000   1.0000
     1.0000   1.0000   1.0000   1.0000   1.0000   1.0000   1.0000   1.0000
     1.0000   1.0000   1.0000   1.0000   1.0000   1.0000   1.0000   1.0000
     1.0000   1.0000   1.0000   1.0000   1.0000   1.0000   1.0000   1.0000
     1.0000   1.0000   1.0000   1.0000   1.0000   1.0000   1.0000   1.0000
     1.0000   1.0000   1.0000   1.0000   1.0000   1.0000   1.0000   1.0000
     1.0000   1.0000   1.0000   1.0000   1.0000   0.9999   0.9994   0.9988
     0.9895   0.9808   0.9657   0.9547   0.8499   0.7417   0.5668   0.3803
     0.3634   0.2333   0.0002   0.0000   0.0000   0.0000   0.0000   0.0000
     0.0000   0.0000   0.0000   0.0000   0.0000   0.0000

          k = 0.1667-0.4170 0.0907 (  7605 PWs)   bands (ev):

   -80.0576 -80.0511 -80.0465 -80.0449 -80.0435 -43.3492 -43.3463 -43.3457
   -43.3444 -43.3343 -43.3324 -43.3285 -43.3253 -43.3210 -43.3070 -43.3037
   -43.2943 -43.2881 -43.2863 -43.2758   6.9046   8.3174   8.7589   8.9147
     9.3179   9.3992   9.5172   9.5640   9.6793   9.7644   9.9312  10.0104
    10.2362  10.5005  10.6117  10.6996  10.7790  10.9149  11.0222  11.0703
    11.1260  11.2910  11.3224  11.4498  11.6827  11.8292  11.9162  12.0069
    12.0809  12.1578  12.3035  12.4762  12.5516  12.6835  12.7714  12.8441
    12.9397  13.0430  13.0898  13.1256  13.1933  13.3349  13.3688  13.4892
    13.5385  13.6648  13.7211  13.7881  13.8817  14.0361  14.0461  14.0891
    14.1495  14.1944  14.2676  14.3168  14.3959  14.4181  14.4495  14.5299
    14.6210  14.6403  14.9901  15.0344  15.3162  15.6854  16.5124  17.2371
    17.3886  17.4866  18.2906  19.7709  19.8754  21.2485

     occupation numbers 
     1.0000   1.0000   1.0000   1.0000   1.0000   1.0000   1.0000   1.0000
     1.0000   1.0000   1.0000   1.0000   1.0000   1.0000   1.0000   1.0000
     1.0000   1.0000   1.0000   1.0000   1.0000   1.0000   1.0000   1.0000
     1.0000   1.0000   1.0000   1.0000   1.0000   1.0000   1.0000   1.0000
     1.0000   1.0000   1.0000   1.0000   1.0000   1.0000   1.0000   1.0000
     1.0000   1.0000   1.0000   1.0000   1.0000   1.0000   1.0000   1.0000
     1.0000   1.0000   1.0000   1.0000   1.0000   1.0000   1.0000   1.0000
     1.0000   1.0000   1.0000   1.0000   1.0000   1.0000   1.0000   1.0000
     1.0000   1.0000   1.0000   1.0000   1.0000   0.9995   0.9994   0.9983
     0.9939   0.9858   0.9529   0.9074   0.7781   0.7287   0.6507   0.4280
     0.2044   0.1680   0.0003   0.0001   0.0000   0.0000   0.0000   0.0000
     0.0000   0.0000   0.0000   0.0000   0.0000   0.0000

          k = 0.1667-0.4170 0.1814 (  7614 PWs)   bands (ev):

   -80.0576 -80.0511 -80.0465 -80.0449 -80.0436 -43.3493 -43.3464 -43.3456
   -43.3445 -43.3344 -43.3324 -43.3288 -43.3253 -43.3210 -43.3070 -43.3039
   -43.2944 -43.2882 -43.2864 -43.2758   6.9950   8.3212   8.6802   8.9054
     9.2415   9.3792   9.4913   9.5387   9.6417   9.7435   9.9174   9.9862
    10.1810  10.5572  10.6586  10.7234  10.8664  10.9093  11.0237  11.0898
    11.1385  11.2970  11.3814  11.4678  11.6861  11.8437  11.9309  12.0261
    12.0935  12.1649  12.3066  12.4051  12.5190  12.6822  12.7555  12.8340
    12.9324  13.0241  13.0884  13.1338  13.2142  13.3528  13.3868  13.4829
    13.5434  13.6261  13.7140  13.7851  13.9084  14.0120  14.0556  14.0731
    14.1072  14.1948  14.2454  14.3202  14.4840  14.4973  14.5095  14.5183
    14.6893  14.7089  14.7139  14.8382  15.0322  15.9250  16.2960  17.3897
    18.0124  18.1468  18.2977  19.4923  19.8341  21.3897

     occupation numbers 
     1.0000   1.0000   1.0000   1.0000   1.0000   1.0000   1.0000   1.0000
     1.0000   1.0000   1.0000   1.0000   1.0000   1.0000   1.0000   1.0000
     1.0000   1.0000   1.0000   1.0000   1.0000   1.0000   1.0000   1.0000
     1.0000   1.0000   1.0000   1.0000   1.0000   1.0000   1.0000   1.0000
     1.0000   1.0000   1.0000   1.0000   1.0000   1.0000   1.0000   1.0000
     1.0000   1.0000   1.0000   1.0000   1.0000   1.0000   1.0000   1.0000
     1.0000   1.0000   1.0000   1.0000   1.0000   1.0000   1.0000   1.0000
     1.0000   1.0000   1.0000   1.0000   1.0000   1.0000   1.0000   1.0000
     1.0000   1.0000   1.0000   1.0000   1.0000   0.9998   0.9992   0.9989
     0.9975   0.9857   0.9664   0.9034   0.5569   0.5195   0.4850   0.4605
     0.0953   0.0739   0.0691   0.0091   0.0001   0.0000   0.0000   0.0000
     0.0000   0.0000   0.0000   0.0000   0.0000   0.0000

          k = 0.1667-0.4170 0.2722 (  7609 PWs)   bands (ev):

   -80.0576 -80.0511 -80.0465 -80.0449 -80.0436 -43.3491 -43.3463 -43.3454
   -43.3444 -43.3343 -43.3324 -43.3288 -43.3251 -43.3209 -43.3068 -43.3038
   -43.2945 -43.2883 -43.2865 -43.2758   7.1190   8.3232   8.5467   8.8978
     9.1720   9.3381   9.4452   9.5093   9.6153   9.7039   9.8934  10.0279
    10.2385  10.5595  10.6430  10.7325  10.8922  10.9316  11.0512  11.1357
    11.1659  11.2876  11.4361  11.5365  11.7006  11.8690  11.9383  12.0332
    12.1332  12.1786  12.3008  12.3439  12.4577  12.6086  12.7137  12.8224
    12.9176  13.0111  13.0696  13.1584  13.2927  13.3422  13.3730  13.4580
    13.5512  13.6522  13.7123  13.8492  13.9087  13.9821  14.0195  14.0904
    14.1247  14.2390  14.3259  14.3818  14.4589  14.4955  14.5187  14.5436
    14.5553  14.5606  14.7271  14.7489  15.0192  15.4010  17.0055  17.4749
    17.9936  18.7480  19.1879  19.4142  19.6236  20.5817

     occupation numbers 
     1.0000   1.0000   1.0000   1.0000   1.0000   1.0000   1.0000   1.0000
     1.0000   1.0000   1.0000   1.0000   1.0000   1.0000   1.0000   1.0000
     1.0000   1.0000   1.0000   1.0000   1.0000   1.0000   1.0000   1.0000
     1.0000   1.0000   1.0000   1.0000   1.0000   1.0000   1.0000   1.0000
     1.0000   1.0000   1.0000   1.0000   1.0000   1.0000   1.0000   1.0000
     1.0000   1.0000   1.0000   1.0000   1.0000   1.0000   1.0000   1.0000
     1.0000   1.0000   1.0000   1.0000   1.0000   1.0000   1.0000   1.0000
     1.0000   1.0000   1.0000   1.0000   1.0000   1.0000   1.0000   1.0000
     1.0000   1.0000   1.0000   1.0000   1.0000   0.9999   0.9997   0.9983
     0.9964   0.9696   0.8964   0.8067   0.6258   0.5247   0.4593   0.3904
     0.3591   0.3450   0.0575   0.0418   0.0001   0.0000   0.0000   0.0000
     0.0000   0.0000   0.0000   0.0000   0.0000   0.0000

          k = 0.1667-0.4170 0.3629 (  7608 PWs)   bands (ev):

   -80.0576 -80.0511 -80.0465 -80.0448 -80.0436 -43.3491 -43.3463 -43.3452
   -43.3445 -43.3344 -43.3324 -43.3289 -43.3250 -43.3209 -43.3068 -43.3038
   -43.2944 -43.2882 -43.2866 -43.2758   7.2205   8.2671   8.5051   8.8781
     9.1355   9.2910   9.4180   9.5004   9.5980   9.6887   9.8887  10.0336
    10.3432  10.4886  10.6291  10.7752  10.8798  10.9430  11.0520  11.1574
    11.2173  11.2859  11.4783  11.5835  11.7403  11.8908  11.9075  12.0612
    12.1715  12.1956  12.2723  12.3325  12.3942  12.4652  12.7467  12.7919
    12.8992  13.0076  13.0711  13.1745  13.2991  13.3451  13.4033  13.4267
    13.5636  13.6340  13.7363  13.8519  13.9196  14.0081  14.0934  14.1294
    14.1600  14.2334  14.2675  14.3724  14.4560  14.4850  14.5439  14.5523
    14.5608  14.5821  14.7140  14.7328  14.9716  15.0087  17.4688  17.6705
    17.9373  19.2839  19.4027  19.6705  19.7967  20.1699

     occupation numbers 
     1.0000   1.0000   1.0000   1.0000   1.0000   1.0000   1.0000   1.0000
     1.0000   1.0000   1.0000   1.0000   1.0000   1.0000   1.0000   1.0000
     1.0000   1.0000   1.0000   1.0000   1.0000   1.0000   1.0000   1.0000
     1.0000   1.0000   1.0000   1.0000   1.0000   1.0000   1.0000   1.0000
     1.0000   1.0000   1.0000   1.0000   1.0000   1.0000   1.0000   1.0000
     1.0000   1.0000   1.0000   1.0000   1.0000   1.0000   1.0000   1.0000
     1.0000   1.0000   1.0000   1.0000   1.0000   1.0000   1.0000   1.0000
     1.0000   1.0000   1.0000   1.0000   1.0000   1.0000   1.0000   1.0000
     1.0000   1.0000   1.0000   1.0000   1.0000   0.9998   0.9982   0.9960
     0.9925   0.9723   0.9529   0.8244   0.6335   0.5540   0.3895   0.3670
     0.3446   0.2909   0.0690   0.0530   0.0005   0.0002   0.0000   0.0000
     0.0000   0.0000   0.0000   0.0000   0.0000   0.0000

          k = 0.1667-0.2887 0.0000 (  7612 PWs)   bands (ev):

   -80.0576 -80.0515 -80.0465 -80.0444 -80.0436 -43.3501 -43.3460 -43.3455
   -43.3447 -43.3352 -43.3338 -43.3308 -43.3293 -43.3268 -43.3073 -43.2990
   -43.2912 -43.2882 -43.2819 -43.2738   6.3770   8.3911   8.5780   8.6936
     9.0915   9.1960   9.2435   9.3294   9.4257   9.5696   9.7399   9.9448
    10.5518  10.5910  10.7467  10.8226  10.8521  10.9601  11.0840  11.2690
    11.3394  11.5469  11.6287  11.6447  11.7022  11.9548  12.0075  12.0718
    12.1138  12.1606  12.2933  12.5479  12.6044  12.8085  12.8438  12.9409
    13.0258  13.0521  13.1162  13.2426  13.2562  13.3203  13.4454  13.5409
    13.6189  13.7486  13.8785  13.9646  14.0578  14.1264  14.2089  14.2309
    14.3002  14.3287  14.3566  14.4368  14.4457  14.4547  14.6196  14.6260
    14.7003  14.8556  14.9131  14.9438  15.0145  16.3239  16.3941  17.3069
    17.3481  17.4385  17.5046  18.7086  20.4026  20.7748

     occupation numbers 
     1.0000   1.0000   1.0000   1.0000   1.0000   1.0000   1.0000   1.0000
     1.0000   1.0000   1.0000   1.0000   1.0000   1.0000   1.0000   1.0000
     1.0000   1.0000   1.0000   1.0000   1.0000   1.0000   1.0000   1.0000
     1.0000   1.0000   1.0000   1.0000   1.0000   1.0000   1.0000   1.0000
     1.0000   1.0000   1.0000   1.0000   1.0000   1.0000   1.0000   1.0000
     1.0000   1.0000   1.0000   1.0000   1.0000   1.0000   1.0000   1.0000
     1.0000   1.0000   1.0000   1.0000   1.0000   1.0000   1.0000   1.0000
     1.0000   1.0000   1.0000   1.0000   1.0000   1.0000   1.0000   1.0000
     1.0000   1.0000   1.0000   0.9999   0.9992   0.9962   0.9816   0.9734
     0.9255   0.8928   0.8517   0.6832   0.6605   0.6370   0.2072   0.1945
     0.0828   0.0065   0.0019   0.0009   0.0002   0.0000   0.0000   0.0000
     0.0000   0.0000   0.0000   0.0000   0.0000   0.0000

          k = 0.1667-0.2887 0.0907 (  7602 PWs)   bands (ev):

   -80.0576 -80.0515 -80.0465 -80.0444 -80.0436 -43.3501 -43.3459 -43.3454
   -43.3444 -43.3352 -43.3336 -43.3307 -43.3292 -43.3268 -43.3072 -43.2991
   -43.2912 -43.2882 -43.2817 -43.2738   6.4101   8.3520   8.5720   8.6950
     9.0806   9.1821   9.2360   9.3274   9.4200   9.5886   9.7505   9.8753
    10.3619  10.7068  10.7554  10.8273  10.8885  10.9753  11.0984  11.2890
    11.3808  11.5683  11.6235  11.6566  11.7070  11.9433  11.9980  12.0830
    12.1215  12.1784  12.3182  12.5621  12.6359  12.7907  12.8720  12.9467
    13.0301  13.0516  13.1251  13.2402  13.2642  13.3302  13.4626  13.5225
    13.6182  13.7376  13.8001  13.9800  14.0564  14.1196  14.2006  14.2613
    14.2931  14.3478  14.3672  14.3875  14.4334  14.4563  14.5962  14.6494
    14.7087  14.7277  14.8675  14.9693  15.2996  15.7092  16.6144  17.1904
    17.2933  17.5501  18.0963  18.6516  20.1618  20.8223

     occupation numbers 
     1.0000   1.0000   1.0000   1.0000   1.0000   1.0000   1.0000   1.0000
     1.0000   1.0000   1.0000   1.0000   1.0000   1.0000   1.0000   1.0000
     1.0000   1.0000   1.0000   1.0000   1.0000   1.0000   1.0000   1.0000
     1.0000   1.0000   1.0000   1.0000   1.0000   1.0000   1.0000   1.0000
     1.0000   1.0000   1.0000   1.0000   1.0000   1.0000   1.0000   1.0000
     1.0000   1.0000   1.0000   1.0000   1.0000   1.0000   1.0000   1.0000
     1.0000   1.0000   1.0000   1.0000   1.0000   1.0000   1.0000   1.0000
     1.0000   1.0000   1.0000   1.0000   1.0000   1.0000   1.0000   1.0000
     1.0000   1.0000   1.0000   0.9999   0.9992   0.9967   0.9841   0.9571
     0.9323   0.8656   0.8338   0.7954   0.6919   0.6325   0.2577   0.1523
     0.0742   0.0570   0.0051   0.0005   0.0000   0.0000   0.0000   0.0000
     0.0000   0.0000   0.0000   0.0000   0.0000   0.0000

          k = 0.1667-0.2887 0.1814 (  7600 PWs)   bands (ev):

   -80.0576 -80.0515 -80.0465 -80.0444 -80.0436 -43.3501 -43.3457 -43.3453
   -43.3445 -43.3351 -43.3335 -43.3308 -43.3291 -43.3266 -43.3071 -43.2989
   -43.2913 -43.2883 -43.2817 -43.2738   6.5029   8.2324   8.5619   8.6947
     9.0554   9.1550   9.2079   9.3259   9.3947   9.6092   9.7272   9.8101
    10.2476  10.6253  10.7674  10.8117  10.9696  11.0960  11.1343  11.3169
    11.4352  11.5787  11.6439  11.6893  11.7541  11.9239  12.0061  12.0959
    12.1542  12.2314  12.3687  12.6021  12.6830  12.7754  12.8934  12.9531
    12.9991  13.1077  13.1169  13.2007  13.2764  13.3779  13.4303  13.5553
    13.6003  13.6830  13.7562  13.9945  14.0269  14.0923  14.1635  14.2098
    14.2659  14.3997  14.4048  14.4297  14.4474  14.4551  14.4787  14.6254
    14.7383  14.7611  14.8001  14.9887  15.2168  15.7476  16.0179  17.0896
    17.6589  18.0861  18.4987  18.8238  19.8295  20.8280

     occupation numbers 
     1.0000   1.0000   1.0000   1.0000   1.0000   1.0000   1.0000   1.0000
     1.0000   1.0000   1.0000   1.0000   1.0000   1.0000   1.0000   1.0000
     1.0000   1.0000   1.0000   1.0000   1.0000   1.0000   1.0000   1.0000
     1.0000   1.0000   1.0000   1.0000   1.0000   1.0000   1.0000   1.0000
     1.0000   1.0000   1.0000   1.0000   1.0000   1.0000   1.0000   1.0000
     1.0000   1.0000   1.0000   1.0000   1.0000   1.0000   1.0000   1.0000
     1.0000   1.0000   1.0000   1.0000   1.0000   1.0000   1.0000   1.0000
     1.0000   1.0000   1.0000   1.0000   1.0000   1.0000   1.0000   1.0000
     1.0000   1.0000   1.0000   0.9998   0.9996   0.9982   0.9920   0.9813
     0.9540   0.7701   0.7590   0.7010   0.6562   0.6357   0.5715   0.1958
     0.0490   0.0347   0.0182   0.0003   0.0000   0.0000   0.0000   0.0000
     0.0000   0.0000   0.0000   0.0000   0.0000   0.0000

          k = 0.1667-0.2887 0.2722 (  7596 PWs)   bands (ev):

   -80.0576 -80.0515 -80.0465 -80.0444 -80.0436 -43.3501 -43.3456 -43.3452
   -43.3445 -43.3350 -43.3335 -43.3308 -43.3289 -43.3265 -43.3070 -43.2991
   -43.2912 -43.2883 -43.2816 -43.2737   6.6317   8.0550   8.5612   8.6859
     9.0297   9.1313   9.1658   9.3230   9.3567   9.6007   9.6820   9.8180
    10.2602  10.5341  10.7477  10.7979  10.9970  11.1508  11.1929  11.3232
    11.4820  11.6347  11.6740  11.7185  11.8288  11.9428  12.0276  12.1270
    12.2135  12.3063  12.4094  12.6325  12.6626  12.7746  12.8262  12.9245
    12.9977  13.0625  13.1180  13.1776  13.2984  13.3643  13.4723  13.5215
    13.6020  13.7162  13.7771  13.9718  14.0219  14.0928  14.1568  14.1971
    14.2529  14.3011  14.4782  14.4860  14.4954  14.5154  14.5194  14.5349
    14.7211  14.7284  14.7415  14.9581  15.0079  15.4260  16.3103  16.9437
    17.7906  18.3104  18.9838  19.4442  19.6897  20.3725

     occupation numbers 
     1.0000   1.0000   1.0000   1.0000   1.0000   1.0000   1.0000   1.0000
     1.0000   1.0000   1.0000   1.0000   1.0000   1.0000   1.0000   1.0000
     1.0000   1.0000   1.0000   1.0000   1.0000   1.0000   1.0000   1.0000
     1.0000   1.0000   1.0000   1.0000   1.0000   1.0000   1.0000   1.0000
     1.0000   1.0000   1.0000   1.0000   1.0000   1.0000   1.0000   1.0000
     1.0000   1.0000   1.0000   1.0000   1.0000   1.0000   1.0000   1.0000
     1.0000   1.0000   1.0000   1.0000   1.0000   1.0000   1.0000   1.0000
     1.0000   1.0000   1.0000   1.0000   1.0000   1.0000   1.0000   1.0000
     1.0000   1.0000   1.0000   0.9999   0.9997   0.9982   0.9930   0.9851
     0.9622   0.9246   0.5730   0.5513   0.5249   0.4685   0.4572   0.4141
     0.0626   0.0565   0.0467   0.0007   0.0002   0.0000   0.0000   0.0000
     0.0000   0.0000   0.0000   0.0000   0.0000   0.0000

          k = 0.1667-0.2887 0.3629 (  7604 PWs)   bands (ev):

   -80.0576 -80.0515 -80.0465 -80.0444 -80.0437 -43.3498 -43.3457 -43.3451
   -43.3447 -43.3350 -43.3336 -43.3309 -43.3291 -43.3267 -43.3071 -43.2991
   -43.2913 -43.2884 -43.2815 -43.2739   6.7383   7.9081   8.5693   8.6722
     9.0135   9.1188   9.1349   9.3086   9.3440   9.5943   9.6648   9.8200
    10.3404  10.4444  10.7257  10.8002  11.0118  11.1597  11.2096  11.2897
    11.5344  11.6617  11.7017  11.7608  11.8716  12.0107  12.0565  12.2062
    12.3001  12.3489  12.4278  12.5546  12.5865  12.6588  12.8038  12.9345
    12.9835  13.0353  13.0996  13.1533  13.3038  13.3745  13.4647  13.5403
    13.6029  13.7790  13.8213  14.0162  14.0607  14.1217  14.1344  14.1686
    14.2055  14.2818  14.4748  14.5362  14.5572  14.5669  14.5718  14.5775
    14.6619  14.6708  14.6790  14.8980  14.9563  15.0074  16.7861  16.8534
    17.9331  18.1181  19.3625  19.6541  19.8877  20.3243

     occupation numbers 
     1.0000   1.0000   1.0000   1.0000   1.0000   1.0000   1.0000   1.0000
     1.0000   1.0000   1.0000   1.0000   1.0000   1.0000   1.0000   1.0000
     1.0000   1.0000   1.0000   1.0000   1.0000   1.0000   1.0000   1.0000
     1.0000   1.0000   1.0000   1.0000   1.0000   1.0000   1.0000   1.0000
     1.0000   1.0000   1.0000   1.0000   1.0000   1.0000   1.0000   1.0000
     1.0000   1.0000   1.0000   1.0000   1.0000   1.0000   1.0000   1.0000
     1.0000   1.0000   1.0000   1.0000   1.0000   1.0000   1.0000   1.0000
     1.0000   1.0000   1.0000   1.0000   1.0000   1.0000   1.0000   1.0000
     1.0000   1.0000   1.0000   0.9997   0.9991   0.9966   0.9955   0.9912
     0.9827   0.9422   0.5825   0.4106   0.3539   0.3288   0.3164   0.3021
     0.1325   0.1195   0.1082   0.0027   0.0007   0.0002   0.0000   0.0000
     0.0000   0.0000   0.0000   0.0000   0.0000   0.0000

          k = 0.1667-0.1604 0.0000 (  7592 PWs)   bands (ev):

   -80.0576 -80.0518 -80.0464 -80.0440 -80.0437 -43.3508 -43.3455 -43.3449
   -43.3447 -43.3367 -43.3357 -43.3330 -43.3310 -43.3297 -43.3077 -43.2945
   -43.2911 -43.2874 -43.2767 -43.2722   6.0407   8.0988   8.5002   8.6682
     8.7830   9.0050   9.1170   9.1705   9.2214   9.4869   9.5885   9.7736
    10.6453  10.7462  10.8829  10.9255  10.9882  11.0267  11.1898  11.4167
    11.4749  11.5399  11.6581  11.7379  11.7828  11.9938  12.0531  12.0736
    12.2111  12.4097  12.5322  12.6322  12.7039  12.8484  12.8778  12.9525
    12.9766  12.9991  13.0601  13.1895  13.3081  13.4160  13.7890  13.8286
    13.9195  13.9699  13.9773  14.1220  14.2653  14.2988  14.3526  14.3632
    14.4240  14.4574  14.4739  14.5225  14.5525  14.5548  14.5609  14.7163
    14.7276  14.7689  14.7962  14.8589  15.6030  16.1626  16.5105  16.8955
    17.4841  17.5439  17.7703  17.9289  19.5728  19.8185

     occupation numbers 
     1.0000   1.0000   1.0000   1.0000   1.0000   1.0000   1.0000   1.0000
     1.0000   1.0000   1.0000   1.0000   1.0000   1.0000   1.0000   1.0000
     1.0000   1.0000   1.0000   1.0000   1.0000   1.0000   1.0000   1.0000
     1.0000   1.0000   1.0000   1.0000   1.0000   1.0000   1.0000   1.0000
     1.0000   1.0000   1.0000   1.0000   1.0000   1.0000   1.0000   1.0000
     1.0000   1.0000   1.0000   1.0000   1.0000   1.0000   1.0000   1.0000
     1.0000   1.0000   1.0000   1.0000   1.0000   1.0000   1.0000   1.0000
     1.0000   1.0000   1.0000   1.0000   1.0000   1.0000   1.0000   1.0000
     1.0000   0.9999   0.9999   0.9966   0.9544   0.9268   0.8582   0.8407
     0.7147   0.6298   0.5848   0.4485   0.3663   0.3603   0.3443   0.0669
     0.0571   0.0306   0.0195   0.0061   0.0000   0.0000   0.0000   0.0000
     0.0000   0.0000   0.0000   0.0000   0.0000   0.0000

          k = 0.1667-0.1604 0.0907 (  7587 PWs)   bands (ev):

   -80.0576 -80.0518 -80.0464 -80.0440 -80.0436 -43.3508 -43.3455 -43.3449
   -43.3446 -43.3367 -43.3357 -43.3330 -43.3310 -43.3297 -43.3076 -43.2944
   -43.2911 -43.2874 -43.2766 -43.2721   6.0738   8.0572   8.5130   8.6516
     8.7727   8.9984   9.1060   9.1608   9.2322   9.5122   9.5844   9.7100
    10.4896  10.6953  10.8255  10.9532  11.0278  11.1410  11.2153  11.3874
    11.4815  11.6316  11.6836  11.7513  11.7716  11.9985  12.0487  12.1192
    12.1963  12.4050  12.6240  12.7097  12.7613  12.8494  12.8908  12.9482
    12.9983  13.0164  13.1103  13.1793  13.3129  13.4739  13.7915  13.8163
    13.9028  13.9300  13.9996  14.0421  14.1664  14.2647  14.2981  14.3299
    14.3756  14.3946  14.4338  14.4436  14.5519  14.5551  14.5639  14.7461
    14.7622  14.7872  14.9323  14.9870  15.4788  16.3145  16.3906  16.7337
    17.0690  17.3863  17.9078  18.6230  19.5878  20.1236

     occupation numbers 
     1.0000   1.0000   1.0000   1.0000   1.0000   1.0000   1.0000   1.0000
     1.0000   1.0000   1.0000   1.0000   1.0000   1.0000   1.0000   1.0000
     1.0000   1.0000   1.0000   1.0000   1.0000   1.0000   1.0000   1.0000
     1.0000   1.0000   1.0000   1.0000   1.0000   1.0000   1.0000   1.0000
     1.0000   1.0000   1.0000   1.0000   1.0000   1.0000   1.0000   1.0000
     1.0000   1.0000   1.0000   1.0000   1.0000   1.0000   1.0000   1.0000
     1.0000   1.0000   1.0000   1.0000   1.0000   1.0000   1.0000   1.0000
     1.0000   1.0000   1.0000   1.0000   1.0000   1.0000   1.0000   1.0000
     1.0000   1.0000   0.9998   0.9995   0.9916   0.9548   0.9276   0.8911
     0.8185   0.7809   0.6908   0.6661   0.3681   0.3594   0.3367   0.0436
     0.0340   0.0227   0.0012   0.0003   0.0000   0.0000   0.0000   0.0000
     0.0000   0.0000   0.0000   0.0000   0.0000   0.0000

          k = 0.1667-0.1604 0.1814 (  7586 PWs)   bands (ev):

   -80.0576 -80.0518 -80.0464 -80.0440 -80.0436 -43.3508 -43.3453 -43.3449
   -43.3446 -43.3368 -43.3357 -43.3330 -43.3310 -43.3296 -43.3076 -43.2942
   -43.2910 -43.2874 -43.2765 -43.2722   6.1674   7.9346   8.5125   8.6305
     8.7524   8.9770   9.0871   9.1530   9.2325   9.5270   9.5846   9.6205
    10.3453  10.5856  10.7328  10.9330  11.1015  11.2565  11.3231  11.4263
    11.4901  11.5951  11.6830  11.7797  11.8515  11.9826  12.0251  12.2096
    12.2564  12.4954  12.7764  12.8298  12.8563  12.9167  12.9333  12.9711
    13.0218  13.0828  13.1814  13.2148  13.3664  13.5475  13.7135  13.7378
    13.7634  13.7816  13.9100  13.9844  14.1516  14.2073  14.2509  14.3066
    14.3707  14.3806  14.4222  14.4472  14.5592  14.5702  14.5782  14.6927
    14.7408  14.7637  14.9878  15.2888  15.3473  16.0109  16.1123  16.1508
    17.2023  17.8509  18.0862  19.0889  19.8728  20.2410

     occupation numbers 
     1.0000   1.0000   1.0000   1.0000   1.0000   1.0000   1.0000   1.0000
     1.0000   1.0000   1.0000   1.0000   1.0000   1.0000   1.0000   1.0000
     1.0000   1.0000   1.0000   1.0000   1.0000   1.0000   1.0000   1.0000
     1.0000   1.0000   1.0000   1.0000   1.0000   1.0000   1.0000   1.0000
     1.0000   1.0000   1.0000   1.0000   1.0000   1.0000   1.0000   1.0000
     1.0000   1.0000   1.0000   1.0000   1.0000   1.0000   1.0000   1.0000
     1.0000   1.0000   1.0000   1.0000   1.0000   1.0000   1.0000   1.0000
     1.0000   1.0000   1.0000   1.0000   1.0000   1.0000   1.0000   1.0000
     1.0000   1.0000   1.0000   0.9999   0.9937   0.9821   0.9634   0.9189
     0.8275   0.8089   0.7190   0.6566   0.3487   0.3203   0.3004   0.0913
     0.0472   0.0333   0.0003   0.0000   0.0000   0.0000   0.0000   0.0000
     0.0000   0.0000   0.0000   0.0000   0.0000   0.0000

          k = 0.1667-0.1604 0.2722 (  7585 PWs)   bands (ev):

   -80.0576 -80.0518 -80.0464 -80.0440 -80.0436 -43.3508 -43.3454 -43.3448
   -43.3446 -43.3369 -43.3355 -43.3330 -43.3309 -43.3296 -43.3075 -43.2942
   -43.2910 -43.2874 -43.2762 -43.2723   6.2968   7.7587   8.4993   8.6147
     8.7317   8.9523   9.0707   9.1512   9.2035   9.4882   9.5792   9.6284
    10.2923  10.4881  10.6528  10.9202  11.1155  11.2790  11.3745  11.4587
    11.4923  11.6052  11.7101  11.8560  11.9306  11.9979  12.0720  12.2777
    12.3770  12.6441  12.8207  12.8668  12.8828  12.9495  12.9882  13.0476
    13.0763  13.1703  13.2091  13.2607  13.4152  13.5398  13.5684  13.6391
    13.6681  13.7395  13.8238  13.9982  14.0829  14.1426  14.2978  14.3220
    14.3935  14.4363  14.4767  14.4928  14.5464  14.5597  14.6047  14.6072
    14.6704  14.7000  14.9975  15.2027  15.4451  15.7058  15.8873  16.0020
    17.0631  18.1445  18.6840  19.2092  19.9305  20.2947

     occupation numbers 
     1.0000   1.0000   1.0000   1.0000   1.0000   1.0000   1.0000   1.0000
     1.0000   1.0000   1.0000   1.0000   1.0000   1.0000   1.0000   1.0000
     1.0000   1.0000   1.0000   1.0000   1.0000   1.0000   1.0000   1.0000
     1.0000   1.0000   1.0000   1.0000   1.0000   1.0000   1.0000   1.0000
     1.0000   1.0000   1.0000   1.0000   1.0000   1.0000   1.0000   1.0000
     1.0000   1.0000   1.0000   1.0000   1.0000   1.0000   1.0000   1.0000
     1.0000   1.0000   1.0000   1.0000   1.0000   1.0000   1.0000   1.0000
     1.0000   1.0000   1.0000   1.0000   1.0000   1.0000   1.0000   1.0000
     1.0000   1.0000   1.0000   0.9998   0.9986   0.9947   0.9278   0.9013
     0.7832   0.6846   0.5772   0.5321   0.3827   0.3474   0.2388   0.2333
     0.1200   0.0831   0.0002   0.0000   0.0000   0.0000   0.0000   0.0000
     0.0000   0.0000   0.0000   0.0000   0.0000   0.0000

          k = 0.1667-0.1604 0.3629 (  7595 PWs)   bands (ev):

   -80.0576 -80.0518 -80.0464 -80.0440 -80.0437 -43.3506 -43.3454 -43.3449
   -43.3448 -43.3369 -43.3357 -43.3332 -43.3310 -43.3298 -43.3076 -43.2942
   -43.2910 -43.2875 -43.2762 -43.2724   6.4034   7.6153   8.4780   8.6122
     8.7210   8.9327   9.0631   9.1545   9.1744   9.4758   9.5716   9.6445
    10.3049  10.4287  10.5975  10.9205  11.1155  11.2669  11.3487  11.4318
    11.4933  11.6810  11.7334  11.8520  11.9181  12.1010  12.2975  12.4582
    12.5213  12.6642  12.6958  12.7557  12.8480  12.8886  12.9764  13.0486
    13.1513  13.2201  13.2444  13.2894  13.3982  13.4734  13.5049  13.5905
    13.7073  13.8267  13.9022  14.0354  14.0477  14.0828  14.2666  14.2974
    14.4026  14.4332  14.5374  14.5475  14.5580  14.5711  14.5828  14.6361
    14.6588  14.6668  14.8549  15.0433  15.1720  15.8161  15.9479  16.0430
    16.9647  18.2126  19.1035  19.3768  19.5849  19.8038

     occupation numbers 
     1.0000   1.0000   1.0000   1.0000   1.0000   1.0000   1.0000   1.0000
     1.0000   1.0000   1.0000   1.0000   1.0000   1.0000   1.0000   1.0000
     1.0000   1.0000   1.0000   1.0000   1.0000   1.0000   1.0000   1.0000
     1.0000   1.0000   1.0000   1.0000   1.0000   1.0000   1.0000   1.0000
     1.0000   1.0000   1.0000   1.0000   1.0000   1.0000   1.0000   1.0000
     1.0000   1.0000   1.0000   1.0000   1.0000   1.0000   1.0000   1.0000
     1.0000   1.0000   1.0000   1.0000   1.0000   1.0000   1.0000   1.0000
     1.0000   1.0000   1.0000   1.0000   1.0000   1.0000   1.0000   1.0000
     1.0000   1.0000   1.0000   0.9995   0.9994   0.9986   0.9535   0.9282
     0.7638   0.6922   0.4073   0.3797   0.3518   0.3182   0.2892   0.1755
     0.1372   0.1252   0.0066   0.0001   0.0000   0.0000   0.0000   0.0000
     0.0000   0.0000   0.0000   0.0000   0.0000   0.0000

          k = 0.1667-0.0321 0.0000 (  7576 PWs)   bands (ev):

   -80.0576 -80.0520 -80.0464 -80.0438 -80.0436 -43.3512 -43.3453 -43.3448
   -43.3446 -43.3379 -43.3370 -43.3342 -43.3311 -43.3306 -43.3079 -43.2928
   -43.2896 -43.2878 -43.2744 -43.2714   5.8921   7.9610   8.5013   8.5704
     8.6529   8.9218   9.0607   9.0930   9.1406   9.4545   9.5104   9.6903
    10.6586  10.7853  10.8494  11.0309  11.0929  11.1141  11.2491  11.3783
    11.4985  11.6297  11.7148  11.7704  11.8051  11.9973  12.0320  12.1241
    12.2128  12.5237  12.6403  12.7016  12.7483  12.8692  12.8809  12.9811
    12.9897  13.0051  13.0255  13.1999  13.3078  13.4009  13.8026  13.8205
    14.0027  14.1955  14.2716  14.2907  14.3665  14.4442  14.4500  14.4687
    14.4961  14.5092  14.5280  14.5485  14.5665  14.5996  14.6032  14.6137
    14.7742  14.7912  14.8243  15.2435  15.6292  16.3544  16.5604  16.6930
    17.1462  17.3430  17.6695  17.7652  19.4558  19.6058

     occupation numbers 
     1.0000   1.0000   1.0000   1.0000   1.0000   1.0000   1.0000   1.0000
     1.0000   1.0000   1.0000   1.0000   1.0000   1.0000   1.0000   1.0000
     1.0000   1.0000   1.0000   1.0000   1.0000   1.0000   1.0000   1.0000
     1.0000   1.0000   1.0000   1.0000   1.0000   1.0000   1.0000   1.0000
     1.0000   1.0000   1.0000   1.0000   1.0000   1.0000   1.0000   1.0000
     1.0000   1.0000   1.0000   1.0000   1.0000   1.0000   1.0000   1.0000
     1.0000   1.0000   1.0000   1.0000   1.0000   1.0000   1.0000   1.0000
     1.0000   1.0000   1.0000   1.0000   1.0000   1.0000   1.0000   1.0000
     0.9998   0.9855   0.9500   0.9344   0.8349   0.6644   0.6493   0.5993
     0.5228   0.4861   0.4332   0.3772   0.3298   0.2501   0.2420   0.2195
     0.0281   0.0212   0.0118   0.0000   0.0000   0.0000   0.0000   0.0000
     0.0000   0.0000   0.0000   0.0000   0.0000   0.0000

          k = 0.1667-0.0321 0.0907 (  7579 PWs)   bands (ev):

   -80.0576 -80.0520 -80.0464 -80.0438 -80.0436 -43.3510 -43.3453 -43.3448
   -43.3446 -43.3380 -43.3371 -43.3343 -43.3311 -43.3306 -43.3079 -43.2928
   -43.2897 -43.2878 -43.2742 -43.2715   5.9256   7.9194   8.5054   8.5577
     8.6445   8.9116   9.0544   9.0861   9.1522   9.4694   9.5143   9.6301
    10.5533  10.7052  10.7770  11.0761  11.1311  11.2114  11.2819  11.3849
    11.4261  11.6798  11.7113  11.7847  11.8261  12.0006  12.0787  12.1441
    12.1951  12.5222  12.7351  12.7854  12.8203  12.8954  12.9157  12.9805
    13.0038  13.0272  13.0909  13.2110  13.3233  13.4515  13.7823  13.7939
    13.9974  14.1656  14.2090  14.2202  14.3354  14.3490  14.4140  14.4302
    14.4575  14.4876  14.5113  14.5191  14.6015  14.6058  14.6169  14.7341
    14.7595  14.7904  14.8241  15.3575  15.4633  16.2247  16.3183  16.9317
    17.1014  17.1764  17.4570  18.3035  19.5703  19.7394

     occupation numbers 
     1.0000   1.0000   1.0000   1.0000   1.0000   1.0000   1.0000   1.0000
     1.0000   1.0000   1.0000   1.0000   1.0000   1.0000   1.0000   1.0000
     1.0000   1.0000   1.0000   1.0000   1.0000   1.0000   1.0000   1.0000
     1.0000   1.0000   1.0000   1.0000   1.0000   1.0000   1.0000   1.0000
     1.0000   1.0000   1.0000   1.0000   1.0000   1.0000   1.0000   1.0000
     1.0000   1.0000   1.0000   1.0000   1.0000   1.0000   1.0000   1.0000
     1.0000   1.0000   1.0000   1.0000   1.0000   1.0000   1.0000   1.0000
     1.0000   1.0000   1.0000   1.0000   1.0000   1.0000   1.0000   1.0000
     0.9998   0.9917   0.9816   0.9777   0.8837   0.8638   0.7383   0.6997
     0.6295   0.5468   0.4802   0.4583   0.2459   0.2364   0.2129   0.0521
     0.0355   0.0215   0.0119   0.0000   0.0000   0.0000   0.0000   0.0000
     0.0000   0.0000   0.0000   0.0000   0.0000   0.0000

          k = 0.1667-0.0321 0.1814 (  7578 PWs)   bands (ev):

   -80.0576 -80.0520 -80.0464 -80.0438 -80.0436 -43.3511 -43.3450 -43.3446
   -43.3446 -43.3380 -43.3371 -43.3344 -43.3311 -43.3305 -43.3078 -43.2927
   -43.2896 -43.2877 -43.2739 -43.2716   6.0195   7.7976   8.4966   8.5392
     8.6263   8.8891   9.0406   9.0786   9.1594   9.4777   9.5170   9.5452
    10.4077  10.5801  10.6704  11.0260  11.1835  11.3231  11.3678  11.4434
    11.4814  11.6235  11.6820  11.8067  11.8899  11.9908  12.0608  12.1924
    12.3211  12.6207  12.8468  12.8998  12.9155  12.9577  13.0254  13.0653
    13.1132  13.1413  13.2222  13.2709  13.3838  13.5429  13.7152  13.7441
    13.9584  13.9735  13.9908  14.1230  14.1706  14.3411  14.3889  14.4045
    14.4188  14.4780  14.5094  14.5150  14.6090  14.6116  14.6237  14.6790
    14.7651  14.7968  14.9912  15.2581  15.4288  15.9621  16.0584  16.2558
    17.1061  17.5844  17.8181  18.6367  19.7945  19.8837

     occupation numbers 
     1.0000   1.0000   1.0000   1.0000   1.0000   1.0000   1.0000   1.0000
     1.0000   1.0000   1.0000   1.0000   1.0000   1.0000   1.0000   1.0000
     1.0000   1.0000   1.0000   1.0000   1.0000   1.0000   1.0000   1.0000
     1.0000   1.0000   1.0000   1.0000   1.0000   1.0000   1.0000   1.0000
     1.0000   1.0000   1.0000   1.0000   1.0000   1.0000   1.0000   1.0000
     1.0000   1.0000   1.0000   1.0000   1.0000   1.0000   1.0000   1.0000
     1.0000   1.0000   1.0000   1.0000   1.0000   1.0000   1.0000   1.0000
     1.0000   1.0000   1.0000   1.0000   1.0000   1.0000   1.0000   1.0000
     0.9999   0.9999   0.9999   0.9965   0.9908   0.8757   0.7926   0.7596
     0.7272   0.5735   0.4854   0.4698   0.2293   0.2238   0.1991   0.1082
     0.0325   0.0193   0.0003   0.0000   0.0000   0.0000   0.0000   0.0000
     0.0000   0.0000   0.0000   0.0000   0.0000   0.0000

          k = 0.1667-0.0321 0.2722 (  7590 PWs)   bands (ev):

   -80.0576 -80.0520 -80.0464 -80.0438 -80.0436 -43.3513 -43.3453 -43.3449
   -43.3446 -43.3380 -43.3373 -43.3345 -43.3311 -43.3306 -43.3079 -43.2926
   -43.2895 -43.2878 -43.2739 -43.2718   6.1486   7.6236   8.4806   8.5222
     8.6065   8.8670   9.0286   9.0743   9.1370   9.4251   9.5239   9.5617
    10.3172  10.4813  10.5831  10.9835  11.1750  11.3351  11.3723  11.4281
    11.5369  11.6665  11.7368  11.8962  11.9508  12.0324  12.1055  12.2644
    12.4557  12.7476  12.8582  12.8989  12.9499  13.0070  13.0966  13.1947
    13.2524  13.3328  13.3779  13.4144  13.4365  13.6023  13.6761  13.7073
    13.7501  13.8170  13.8759  13.9949  14.0610  14.2506  14.3646  14.4130
    14.4559  14.4985  14.5201  14.5374  14.5719  14.6231  14.6289  14.6359
    14.7079  14.7342  15.0719  15.3046  15.3814  15.6702  15.7818  15.9317
    17.0566  17.6977  18.3906  18.7547  19.6887  19.9815

     occupation numbers 
     1.0000   1.0000   1.0000   1.0000   1.0000   1.0000   1.0000   1.0000
     1.0000   1.0000   1.0000   1.0000   1.0000   1.0000   1.0000   1.0000
     1.0000   1.0000   1.0000   1.0000   1.0000   1.0000   1.0000   1.0000
     1.0000   1.0000   1.0000   1.0000   1.0000   1.0000   1.0000   1.0000
     1.0000   1.0000   1.0000   1.0000   1.0000   1.0000   1.0000   1.0000
     1.0000   1.0000   1.0000   1.0000   1.0000   1.0000   1.0000   1.0000
     1.0000   1.0000   1.0000   1.0000   1.0000   1.0000   1.0000   1.0000
     1.0000   1.0000   1.0000   1.0000   1.0000   1.0000   1.0000   1.0000
     1.0000   1.0000   1.0000   0.9998   0.9991   0.9636   0.8383   0.7407
     0.6336   0.5161   0.4552   0.4074   0.3161   0.2003   0.1890   0.1758
     0.0750   0.0519   0.0000   0.0000   0.0000   0.0000   0.0000   0.0000
     0.0000   0.0000   0.0000   0.0000   0.0000   0.0000

          k = 0.1667-0.0321 0.3629 (  7605 PWs)   bands (ev):

   -80.0576 -80.0520 -80.0464 -80.0438 -80.0437 -43.3512 -43.3454 -43.3450
   -43.3449 -43.3381 -43.3374 -43.3346 -43.3312 -43.3308 -43.3080 -43.2928
   -43.2896 -43.2879 -43.2740 -43.2720   6.2544   7.4822   8.4635   8.5154
     8.5948   8.8525   9.0218   9.0744   9.1101   9.4098   9.5334   9.5739
    10.2829  10.4313  10.5280  10.9640  11.1692  11.3074  11.3568  11.3822
    11.5322  11.7239  11.7849  11.8878  11.9604  12.1021  12.3637  12.5082
    12.5985  12.7057  12.7678  12.8302  12.9499  13.0239  13.1015  13.1878
    13.2252  13.3308  13.4364  13.4819  13.5280  13.5875  13.6714  13.6832
    13.7512  13.8543  13.9419  14.0263  14.0463  14.1601  14.2521  14.2640
    14.5251  14.5541  14.5764  14.5888  14.5935  14.6224  14.6373  14.6608
    14.6701  14.6796  14.9431  14.9787  15.5139  15.5963  15.6410  15.9243
    17.0233  17.7481  18.6638  18.8661  19.4747  19.6817

     occupation numbers 
     1.0000   1.0000   1.0000   1.0000   1.0000   1.0000   1.0000   1.0000
     1.0000   1.0000   1.0000   1.0000   1.0000   1.0000   1.0000   1.0000
     1.0000   1.0000   1.0000   1.0000   1.0000   1.0000   1.0000   1.0000
     1.0000   1.0000   1.0000   1.0000   1.0000   1.0000   1.0000   1.0000
     1.0000   1.0000   1.0000   1.0000   1.0000   1.0000   1.0000   1.0000
     1.0000   1.0000   1.0000   1.0000   1.0000   1.0000   1.0000   1.0000
     1.0000   1.0000   1.0000   1.0000   1.0000   1.0000   1.0000   1.0000
     1.0000   1.0000   1.0000   1.0000   1.0000   1.0000   1.0000   1.0000
     1.0000   1.0000   1.0000   0.9996   0.9994   0.9925   0.9627   0.9553
     0.4414   0.3623   0.3050   0.2749   0.2639   0.2018   0.1733   0.1342
     0.1204   0.1074   0.0010   0.0004   0.0000   0.0000   0.0000   0.0000
     0.0000   0.0000   0.0000   0.0000   0.0000   0.0000

          k = 0.3333 0.3208 0.0000 (  7612 PWs)   bands (ev):

   -80.0576 -80.0511 -80.0466 -80.0449 -80.0436 -43.3488 -43.3468 -43.3457
   -43.3444 -43.3344 -43.3323 -43.3286 -43.3260 -43.3193 -43.3068 -43.3030
   -43.2965 -43.2891 -43.2854 -43.2757   6.9272   8.1436   8.8499   9.0370
     9.3509   9.3991   9.5595   9.6197   9.7277   9.7727   9.9593  10.1061
    10.3120  10.3548  10.5243  10.6450  10.7964  10.8954  11.0162  11.0727
    11.1436  11.2687  11.3156  11.4656  11.6492  11.7948  11.9001  11.9906
    12.0479  12.1866  12.3175  12.5049  12.5477  12.6714  12.7668  12.8201
    12.9262  12.9998  13.0644  13.0807  13.1972  13.2822  13.3722  13.4738
    13.5530  13.6315  13.7276  13.7938  13.8388  13.9150  13.9775  14.0642
    14.0842  14.1475  14.1583  14.3860  14.4166  14.4729  14.4959  14.5573
    14.6241  14.6346  15.0476  15.3243  15.5285  15.6722  16.5179  16.8443
    17.0873  17.6075  18.8304  19.3798  19.7667  21.3124

     occupation numbers 
     1.0000   1.0000   1.0000   1.0000   1.0000   1.0000   1.0000   1.0000
     1.0000   1.0000   1.0000   1.0000   1.0000   1.0000   1.0000   1.0000
     1.0000   1.0000   1.0000   1.0000   1.0000   1.0000   1.0000   1.0000
     1.0000   1.0000   1.0000   1.0000   1.0000   1.0000   1.0000   1.0000
     1.0000   1.0000   1.0000   1.0000   1.0000   1.0000   1.0000   1.0000
     1.0000   1.0000   1.0000   1.0000   1.0000   1.0000   1.0000   1.0000
     1.0000   1.0000   1.0000   1.0000   1.0000   1.0000   1.0000   1.0000
     1.0000   1.0000   1.0000   1.0000   1.0000   1.0000   1.0000   1.0000
     1.0000   1.0000   1.0000   1.0000   1.0000   1.0000   0.9999   0.9991
     0.9985   0.9942   0.9928   0.7984   0.7322   0.5876   0.5234   0.3536
     0.1983   0.1784   0.0001   0.0000   0.0000   0.0000   0.0000   0.0000
     0.0000   0.0000   0.0000   0.0000   0.0000   0.0000

          k = 0.3333 0.3208 0.0907 (  7617 PWs)   bands (ev):

   -80.0576 -80.0511 -80.0466 -80.0449 -80.0436 -43.3491 -43.3468 -43.3456
   -43.3445 -43.3345 -43.3324 -43.3287 -43.3261 -43.3194 -43.3068 -43.3030
   -43.2965 -43.2890 -43.2856 -43.2757   6.9624   8.1308   8.8256   9.0510
     9.3114   9.3822   9.5532   9.6277   9.7123   9.7780   9.9792  10.0096
    10.2637  10.4616  10.5748  10.6666  10.7953  10.9205  11.0389  11.0498
    11.1267  11.2490  11.2913  11.4345  11.6697  11.7979  11.9009  12.0112
    12.0784  12.2043  12.3291  12.4653  12.5462  12.6570  12.7556  12.8305
    12.9253  12.9987  13.0479  13.0950  13.1932  13.3147  13.3807  13.4752
    13.5371  13.6245  13.6611  13.7894  13.8440  13.9354  14.0057  14.0678
    14.0972  14.1344  14.1586  14.3893  14.4122  14.5187  14.5267  14.5352
    14.6637  14.6742  15.0512  15.0958  15.3557  15.6520  16.8384  16.8701
    17.1377  17.8696  18.6325  19.3803  19.8610  21.3380

     occupation numbers 
     1.0000   1.0000   1.0000   1.0000   1.0000   1.0000   1.0000   1.0000
     1.0000   1.0000   1.0000   1.0000   1.0000   1.0000   1.0000   1.0000
     1.0000   1.0000   1.0000   1.0000   1.0000   1.0000   1.0000   1.0000
     1.0000   1.0000   1.0000   1.0000   1.0000   1.0000   1.0000   1.0000
     1.0000   1.0000   1.0000   1.0000   1.0000   1.0000   1.0000   1.0000
     1.0000   1.0000   1.0000   1.0000   1.0000   1.0000   1.0000   1.0000
     1.0000   1.0000   1.0000   1.0000   1.0000   1.0000   1.0000   1.0000
     1.0000   1.0000   1.0000   1.0000   1.0000   1.0000   1.0000   1.0000
     1.0000   1.0000   1.0000   1.0000   1.0000   1.0000   0.9998   0.9990
     0.9980   0.9955   0.9927   0.7918   0.7423   0.4592   0.4369   0.4133
     0.1298   0.1147   0.0001   0.0000   0.0000   0.0000   0.0000   0.0000
     0.0000   0.0000   0.0000   0.0000   0.0000   0.0000

          k = 0.3333 0.3208 0.1814 (  7599 PWs)   bands (ev):

   -80.0576 -80.0510 -80.0466 -80.0448 -80.0436 -43.3491 -43.3466 -43.3453
   -43.3445 -43.3343 -43.3323 -43.3286 -43.3259 -43.3193 -43.3067 -43.3031
   -43.2963 -43.2889 -43.2855 -43.2754   7.0529   8.1479   8.7255   9.0519
     9.2221   9.3649   9.5185   9.6077   9.6787   9.7509   9.9212  10.0300
    10.2330  10.5300  10.6201  10.6969  10.8757  10.9219  11.0327  11.0650
    11.1510  11.2440  11.3310  11.4287  11.6718  11.8163  11.9196  12.0013
    12.1319  12.2059  12.3392  12.3912  12.5162  12.6506  12.7434  12.7926
    12.9199  12.9980  13.0553  13.1288  13.2268  13.3125  13.3738  13.4780
    13.5323  13.6173  13.6401  13.8209  13.8909  13.9646  14.0014  14.0440
    14.1073  14.1246  14.1865  14.2212  14.4026  14.5759  14.5968  14.6015
    14.6501  14.7270  14.7551  14.7919  15.3606  16.2347  16.3292  16.9321
    17.7647  18.1471  18.6686  19.4573  20.1627  21.4138

     occupation numbers 
     1.0000   1.0000   1.0000   1.0000   1.0000   1.0000   1.0000   1.0000
     1.0000   1.0000   1.0000   1.0000   1.0000   1.0000   1.0000   1.0000
     1.0000   1.0000   1.0000   1.0000   1.0000   1.0000   1.0000   1.0000
     1.0000   1.0000   1.0000   1.0000   1.0000   1.0000   1.0000   1.0000
     1.0000   1.0000   1.0000   1.0000   1.0000   1.0000   1.0000   1.0000
     1.0000   1.0000   1.0000   1.0000   1.0000   1.0000   1.0000   1.0000
     1.0000   1.0000   1.0000   1.0000   1.0000   1.0000   1.0000   1.0000
     1.0000   1.0000   1.0000   1.0000   1.0000   1.0000   1.0000   1.0000
     1.0000   1.0000   1.0000   1.0000   1.0000   0.9999   0.9998   0.9994
     0.9975   0.9964   0.9877   0.9773   0.7639   0.3061   0.2564   0.2458
     0.1512   0.0576   0.0380   0.0210   0.0000   0.0000   0.0000   0.0000
     0.0000   0.0000   0.0000   0.0000   0.0000   0.0000

          k = 0.3333 0.3208 0.2722 (  7602 PWs)   bands (ev):

   -80.0576 -80.0511 -80.0466 -80.0448 -80.0436 -43.3489 -43.3466 -43.3452
   -43.3444 -43.3343 -43.3323 -43.3286 -43.3259 -43.3192 -43.3066 -43.3031
   -43.2964 -43.2891 -43.2856 -43.2756   7.1750   8.1829   8.5682   9.0315
     9.1433   9.3382   9.4729   9.5579   9.6565   9.7160   9.9036  10.0615
    10.2890  10.5668  10.6314  10.6856  10.8963  10.9402  11.0397  11.1260
    11.1749  11.2541  11.3734  11.4793  11.6760  11.8261  11.9413  12.0079
    12.1812  12.1935  12.3022  12.3597  12.4627  12.5936  12.6914  12.7677
    12.9103  13.0112  13.0523  13.1666  13.3005  13.3063  13.3491  13.4645
    13.5155  13.6132  13.6476  13.8744  13.9161  13.9514  14.0080  14.0142
    14.1239  14.1376  14.2160  14.2782  14.3922  14.4457  14.5198  14.6021
    14.6117  14.6447  14.7749  14.8094  15.3604  15.7393  17.0035  17.0749
    17.6968  18.5038  19.5229  19.6519  20.1948  20.5759

     occupation numbers 
     1.0000   1.0000   1.0000   1.0000   1.0000   1.0000   1.0000   1.0000
     1.0000   1.0000   1.0000   1.0000   1.0000   1.0000   1.0000   1.0000
     1.0000   1.0000   1.0000   1.0000   1.0000   1.0000   1.0000   1.0000
     1.0000   1.0000   1.0000   1.0000   1.0000   1.0000   1.0000   1.0000
     1.0000   1.0000   1.0000   1.0000   1.0000   1.0000   1.0000   1.0000
     1.0000   1.0000   1.0000   1.0000   1.0000   1.0000   1.0000   1.0000
     1.0000   1.0000   1.0000   1.0000   1.0000   1.0000   1.0000   1.0000
     1.0000   1.0000   1.0000   1.0000   1.0000   1.0000   1.0000   1.0000
     1.0000   1.0000   1.0000   1.0000   1.0000   1.0000   0.9998   0.9997
     0.9964   0.9952   0.9792   0.9450   0.7858   0.6605   0.4563   0.2444
     0.2236   0.1602   0.0278   0.0155   0.0000   0.0000   0.0000   0.0000
     0.0000   0.0000   0.0000   0.0000   0.0000   0.0000

          k = 0.3333 0.3208 0.3629 (  7601 PWs)   bands (ev):

   -80.0576 -80.0511 -80.0466 -80.0448 -80.0436 -43.3490 -43.3466 -43.3449
   -43.3444 -43.3343 -43.3322 -43.3286 -43.3257 -43.3193 -43.3067 -43.3031
   -43.2964 -43.2891 -43.2856 -43.2756   7.2725   8.2009   8.4628   8.9981
     9.1059   9.3095   9.4465   9.5250   9.6384   9.7059   9.9012  10.0589
    10.3766  10.5055  10.6343  10.7429  10.8714  10.9609  11.0391  11.1598
    11.2153  11.2564  11.4104  11.5390  11.6989  11.8328  11.9296  12.0516
    12.1552  12.1976  12.2734  12.3563  12.4076  12.4814  12.7000  12.7704
    12.8926  13.0141  13.0671  13.1834  13.2988  13.3180  13.3698  13.4483
    13.5013  13.6097  13.6599  13.8436  13.8839  13.9219  13.9892  14.0833
    14.1581  14.2331  14.2918  14.3464  14.3968  14.4182  14.4720  14.5712
    14.5782  14.6098  14.7740  14.8070  15.3279  15.4065  17.0514  17.4392
    17.7696  19.3109  19.6522  19.8684  20.1429  20.4188

     occupation numbers 
     1.0000   1.0000   1.0000   1.0000   1.0000   1.0000   1.0000   1.0000
     1.0000   1.0000   1.0000   1.0000   1.0000   1.0000   1.0000   1.0000
     1.0000   1.0000   1.0000   1.0000   1.0000   1.0000   1.0000   1.0000
     1.0000   1.0000   1.0000   1.0000   1.0000   1.0000   1.0000   1.0000
     1.0000   1.0000   1.0000   1.0000   1.0000   1.0000   1.0000   1.0000
     1.0000   1.0000   1.0000   1.0000   1.0000   1.0000   1.0000   1.0000
     1.0000   1.0000   1.0000   1.0000   1.0000   1.0000   1.0000   1.0000
     1.0000   1.0000   1.0000   1.0000   1.0000   1.0000   1.0000   1.0000
     1.0000   1.0000   1.0000   1.0000   1.0000   1.0000   0.9999   0.9985
     0.9928   0.9724   0.9335   0.8678   0.7762   0.7285   0.5900   0.3179
     0.3005   0.2276   0.0282   0.0161   0.0000   0.0000   0.0000   0.0000
     0.0000   0.0000   0.0000   0.0000   0.0000   0.0000

          k = 0.3333 0.4491 0.0000 (  7635 PWs)   bands (ev):

   -80.0576 -80.0509 -80.0465 -80.0455 -80.0435 -43.3483 -43.3473 -43.3462
   -43.3443 -43.3345 -43.3321 -43.3255 -43.3224 -43.3163 -43.3109 -43.3045
   -43.2983 -43.2896 -43.2870 -43.2781   7.4137   8.0846   8.6841   9.2602
     9.5503   9.6497   9.7508   9.8059   9.8820   9.9543   9.9823  10.1318
    10.1952  10.2989  10.3772  10.4562  10.6197  10.7291  10.8193  10.9436
    10.9919  11.0922  11.2580  11.3973  11.5092  11.6409  11.8372  11.9067
    12.0917  12.2073  12.3642  12.5143  12.5751  12.6515  12.7279  12.8092
    12.8959  13.0267  13.1254  13.1742  13.2533  13.3345  13.4718  13.4936
    13.5493  13.6118  13.6769  13.7403  13.7968  13.8868  13.9395  14.0365
    14.0804  14.1774  14.2096  14.2344  14.2399  14.3186  14.3552  14.4169
    14.4419  14.4869  14.7806  15.4589  15.7854  15.8519  16.3412  16.4229
    16.8575  17.6576  18.7331  19.9111  20.5598  21.1396

     occupation numbers 
     1.0000   1.0000   1.0000   1.0000   1.0000   1.0000   1.0000   1.0000
     1.0000   1.0000   1.0000   1.0000   1.0000   1.0000   1.0000   1.0000
     1.0000   1.0000   1.0000   1.0000   1.0000   1.0000   1.0000   1.0000
     1.0000   1.0000   1.0000   1.0000   1.0000   1.0000   1.0000   1.0000
     1.0000   1.0000   1.0000   1.0000   1.0000   1.0000   1.0000   1.0000
     1.0000   1.0000   1.0000   1.0000   1.0000   1.0000   1.0000   1.0000
     1.0000   1.0000   1.0000   1.0000   1.0000   1.0000   1.0000   1.0000
     1.0000   1.0000   1.0000   1.0000   1.0000   1.0000   1.0000   1.0000
     1.0000   1.0000   1.0000   1.0000   1.0000   1.0000   1.0000   0.9995
     0.9986   0.9896   0.9814   0.9718   0.9692   0.9054   0.8539   0.7315
     0.6703   0.5489   0.0253   0.0000   0.0000   0.0000   0.0000   0.0000
     0.0000   0.0000   0.0000   0.0000   0.0000   0.0000

          k = 0.3333 0.4491 0.0907 (  7616 PWs)   bands (ev):

   -80.0576 -80.0509 -80.0464 -80.0455 -80.0434 -43.3483 -43.3469 -43.3462
   -43.3442 -43.3344 -43.3321 -43.3253 -43.3223 -43.3161 -43.3109 -43.3043
   -43.2982 -43.2895 -43.2868 -43.2779   7.4460   8.0905   8.7051   9.2337
     9.5191   9.5998   9.7241   9.7976   9.8622   9.9347   9.9620  10.1059
    10.1994  10.3357  10.4534  10.4695  10.6514  10.7110  10.8306  10.9284
    11.0289  11.0920  11.2357  11.3955  11.5241  11.6729  11.8394  11.9050
    12.0908  12.2065  12.3536  12.4934  12.5569  12.6656  12.7135  12.8166
    12.8802  13.0139  13.1288  13.1669  13.2469  13.3576  13.4598  13.5106
    13.5425  13.6069  13.6605  13.6951  13.7892  13.9125  13.9355  13.9916
    14.0568  14.1774  14.2219  14.2434  14.2979  14.3666  14.4057  14.4345
    14.4708  14.5164  14.7812  15.2621  15.3220  16.0522  16.1923  16.8963
    17.2583  17.7053  18.7651  19.8089  20.5639  20.9323

     occupation numbers 
     1.0000   1.0000   1.0000   1.0000   1.0000   1.0000   1.0000   1.0000
     1.0000   1.0000   1.0000   1.0000   1.0000   1.0000   1.0000   1.0000
     1.0000   1.0000   1.0000   1.0000   1.0000   1.0000   1.0000   1.0000
     1.0000   1.0000   1.0000   1.0000   1.0000   1.0000   1.0000   1.0000
     1.0000   1.0000   1.0000   1.0000   1.0000   1.0000   1.0000   1.0000
     1.0000   1.0000   1.0000   1.0000   1.0000   1.0000   1.0000   1.0000
     1.0000   1.0000   1.0000   1.0000   1.0000   1.0000   1.0000   1.0000
     1.0000   1.0000   1.0000   1.0000   1.0000   1.0000   1.0000   1.0000
     1.0000   1.0000   1.0000   1.0000   1.0000   1.0000   1.0000   0.9999
     0.9992   0.9896   0.9770   0.9675   0.9277   0.8347   0.7571   0.6889
     0.5933   0.4657   0.0251   0.0000   0.0000   0.0000   0.0000   0.0000
     0.0000   0.0000   0.0000   0.0000   0.0000   0.0000

          k = 0.3333 0.4491 0.1814 (  7619 PWs)   bands (ev):

   -80.0576 -80.0509 -80.0464 -80.0454 -80.0435 -43.3484 -43.3469 -43.3460
   -43.3444 -43.3343 -43.3322 -43.3256 -43.3222 -43.3159 -43.3111 -43.3043
   -43.2983 -43.2895 -43.2867 -43.2779   7.5290   8.1358   8.7338   9.1305
     9.3947   9.5348   9.6611   9.7441   9.8358   9.8802  10.0070  10.1076
    10.2081  10.3967  10.4898  10.5477  10.6900  10.7081  10.8397  10.9159
    11.0376  11.1316  11.2435  11.3932  11.5666  11.7358  11.8502  11.9121
    12.0714  12.2017  12.3141  12.4537  12.4992  12.6459  12.7152  12.8002
    12.8614  12.9931  13.1087  13.1698  13.2869  13.3495  13.4305  13.4899
    13.5399  13.6282  13.6524  13.6945  13.8024  13.8686  13.8813  13.9353
    14.0520  14.2290  14.2468  14.2929  14.3831  14.4299  14.4642  14.4844
    14.5699  14.5825  14.7656  14.8736  14.9314  15.5557  16.8497  17.5357
    17.7964  18.0635  18.8543  19.5398  20.4936  20.7558

     occupation numbers 
     1.0000   1.0000   1.0000   1.0000   1.0000   1.0000   1.0000   1.0000
     1.0000   1.0000   1.0000   1.0000   1.0000   1.0000   1.0000   1.0000
     1.0000   1.0000   1.0000   1.0000   1.0000   1.0000   1.0000   1.0000
     1.0000   1.0000   1.0000   1.0000   1.0000   1.0000   1.0000   1.0000
     1.0000   1.0000   1.0000   1.0000   1.0000   1.0000   1.0000   1.0000
     1.0000   1.0000   1.0000   1.0000   1.0000   1.0000   1.0000   1.0000
     1.0000   1.0000   1.0000   1.0000   1.0000   1.0000   1.0000   1.0000
     1.0000   1.0000   1.0000   1.0000   1.0000   1.0000   1.0000   1.0000
     1.0000   1.0000   1.0000   1.0000   1.0000   1.0000   1.0000   1.0000
     0.9993   0.9742   0.9657   0.9325   0.8042   0.7005   0.6113   0.5558
     0.3213   0.2900   0.0323   0.0045   0.0013   0.0000   0.0000   0.0000
     0.0000   0.0000   0.0000   0.0000   0.0000   0.0000

          k = 0.3333 0.4491 0.2722 (  7603 PWs)   bands (ev):

   -80.0576 -80.0508 -80.0464 -80.0453 -80.0435 -43.3482 -43.3468 -43.3457
   -43.3444 -43.3342 -43.3322 -43.3257 -43.3220 -43.3159 -43.3109 -43.3042
   -43.2981 -43.2893 -43.2867 -43.2778   7.6410   8.2084   8.7433   8.9760
     9.2567   9.4400   9.6110   9.7246   9.8125   9.8738  10.0563  10.1156
    10.2348  10.4248  10.5215  10.5968  10.6911  10.7313  10.8416  10.9191
    11.0668  11.1155  11.2656  11.3990  11.6325  11.8228  11.8604  11.9297
    12.0579  12.2074  12.2584  12.3860  12.4061  12.6013  12.7249  12.7665
    12.8554  12.9739  13.0890  13.1957  13.3191  13.3470  13.4011  13.4378
    13.5177  13.6187  13.6836  13.7489  13.7957  13.8634  13.9060  13.9623
    14.0821  14.2415  14.3219  14.3906  14.4483  14.4625  14.5190  14.5337
    14.5514  14.6139  14.6425  14.6452  14.7403  15.0801  17.6628  17.8928
    18.3548  18.8313  18.9520  19.3640  20.3417  20.6998

     occupation numbers 
     1.0000   1.0000   1.0000   1.0000   1.0000   1.0000   1.0000   1.0000
     1.0000   1.0000   1.0000   1.0000   1.0000   1.0000   1.0000   1.0000
     1.0000   1.0000   1.0000   1.0000   1.0000   1.0000   1.0000   1.0000
     1.0000   1.0000   1.0000   1.0000   1.0000   1.0000   1.0000   1.0000
     1.0000   1.0000   1.0000   1.0000   1.0000   1.0000   1.0000   1.0000
     1.0000   1.0000   1.0000   1.0000   1.0000   1.0000   1.0000   1.0000
     1.0000   1.0000   1.0000   1.0000   1.0000   1.0000   1.0000   1.0000
     1.0000   1.0000   1.0000   1.0000   1.0000   1.0000   1.0000   1.0000
     1.0000   1.0000   1.0000   1.0000   1.0000   1.0000   1.0000   0.9999
     0.9986   0.9684   0.9014   0.7892   0.6537   0.6160   0.4584   0.4175
     0.3693   0.2190   0.1641   0.1594   0.0475   0.0000   0.0000   0.0000
     0.0000   0.0000   0.0000   0.0000   0.0000   0.0000

          k = 0.3333 0.4491 0.3629 (  7603 PWs)   bands (ev):

   -80.0576 -80.0508 -80.0464 -80.0453 -80.0435 -43.3481 -43.3467 -43.3456
   -43.3444 -43.3342 -43.3322 -43.3258 -43.3220 -43.3160 -43.3110 -43.3043
   -43.2982 -43.2893 -43.2866 -43.2777   7.7306   8.2775   8.6989   8.8877
     9.1702   9.3656   9.5932   9.7295   9.8005   9.8704  10.0894  10.1166
    10.2648  10.4211  10.5277  10.6131  10.7083  10.7543  10.8434  10.9307
    11.0487  11.1262  11.2641  11.4112  11.6844  11.8289  11.9252  11.9479
    12.0943  12.1968  12.2418  12.2708  12.3276  12.5818  12.7128  12.7614
    12.8469  12.9663  13.0868  13.2337  13.3088  13.3266  13.3868  13.4367
    13.4984  13.5926  13.6713  13.7423  13.8433  13.8690  13.9915  14.1215
    14.1709  14.2395  14.3015  14.3740  14.4190  14.4808  14.5108  14.5184
    14.5351  14.5438  14.6379  14.6667  14.6695  14.7374  18.0483  18.5066
    18.6152  19.2082  19.5383  19.7975  19.9540  20.0290

     occupation numbers 
     1.0000   1.0000   1.0000   1.0000   1.0000   1.0000   1.0000   1.0000
     1.0000   1.0000   1.0000   1.0000   1.0000   1.0000   1.0000   1.0000
     1.0000   1.0000   1.0000   1.0000   1.0000   1.0000   1.0000   1.0000
     1.0000   1.0000   1.0000   1.0000   1.0000   1.0000   1.0000   1.0000
     1.0000   1.0000   1.0000   1.0000   1.0000   1.0000   1.0000   1.0000
     1.0000   1.0000   1.0000   1.0000   1.0000   1.0000   1.0000   1.0000
     1.0000   1.0000   1.0000   1.0000   1.0000   1.0000   1.0000   1.0000
     1.0000   1.0000   1.0000   1.0000   1.0000   1.0000   1.0000   1.0000
     1.0000   1.0000   1.0000   1.0000   1.0000   1.0000   0.9999   0.9966
     0.9908   0.9694   0.9242   0.8214   0.7266   0.5659   0.4816   0.4601
     0.4136   0.3899   0.1722   0.1253   0.1213   0.0496   0.0000   0.0000
     0.0000   0.0000   0.0000   0.0000   0.0000   0.0000

          k = 0.3333 0.5774 0.0000 (  7638 PWs)   bands (ev):

   -80.0576 -80.0509 -80.0462 -80.0460 -80.0433 -43.3483 -43.3471 -43.3471
   -43.3438 -43.3347 -43.3319 -43.3233 -43.3184 -43.3175 -43.3126 -43.3054
   -43.2999 -43.2885 -43.2877 -43.2795   7.9189   7.9315   8.3392   9.6718
     9.6863   9.7339   9.8573   9.8695   9.8839   9.9861  10.0138  10.0734
    10.1856  10.1918  10.2275  10.3766  10.4031  10.7247  10.7732  10.8487
    11.0890  11.0930  11.1601  11.2459  11.3430  11.7059  11.8475  11.9317
    12.0619  12.2474  12.2542  12.5084  12.5855  12.6516  12.7244  12.7907
    13.0088  13.1408  13.2581  13.2647  13.3183  13.3267  13.4612  13.4641
    13.5345  13.5644  13.7402  13.8082  13.8132  13.8669  13.9154  13.9623
    14.0198  14.0265  14.1656  14.1934  14.1991  14.2547  14.3100  14.3773
    14.4548  14.4553  14.4555  15.7799  15.9013  15.9490  16.1680  16.3229
    16.3627  18.3100  18.5205  19.3265  21.4817  21.8318

     occupation numbers 
     1.0000   1.0000   1.0000   1.0000   1.0000   1.0000   1.0000   1.0000
     1.0000   1.0000   1.0000   1.0000   1.0000   1.0000   1.0000   1.0000
     1.0000   1.0000   1.0000   1.0000   1.0000   1.0000   1.0000   1.0000
     1.0000   1.0000   1.0000   1.0000   1.0000   1.0000   1.0000   1.0000
     1.0000   1.0000   1.0000   1.0000   1.0000   1.0000   1.0000   1.0000
     1.0000   1.0000   1.0000   1.0000   1.0000   1.0000   1.0000   1.0000
     1.0000   1.0000   1.0000   1.0000   1.0000   1.0000   1.0000   1.0000
     1.0000   1.0000   1.0000   1.0000   1.0000   1.0000   1.0000   1.0000
     1.0000   1.0000   1.0000   1.0000   1.0000   1.0000   1.0000   0.9999
     0.9997   0.9996   0.9917   0.9860   0.9845   0.9612   0.9152   0.8153
     0.6367   0.6354   0.6348   0.0000   0.0000   0.0000   0.0000   0.0000
     0.0000   0.0000   0.0000   0.0000   0.0000   0.0000

          k = 0.3333 0.5774 0.0907 (  7626 PWs)   bands (ev):

   -80.0576 -80.0508 -80.0461 -80.0459 -80.0435 -43.3480 -43.3467 -43.3467
   -43.3444 -43.3345 -43.3321 -43.3236 -43.3189 -43.3175 -43.3121 -43.3051
   -43.2997 -43.2883 -43.2876 -43.2793   7.9438   7.9557   8.3561   9.6090
     9.6421   9.7461   9.7504   9.7968   9.9155   9.9693  10.0376  10.0613
    10.2128  10.2222  10.2285  10.4282  10.4474  10.7237  10.7713  10.8492
    11.0864  11.1249  11.1330  11.2831  11.3669  11.7061  11.8632  11.9226
    12.0568  12.2430  12.2472  12.4944  12.5652  12.6616  12.7068  12.7817
    12.9886  13.1135  13.2572  13.2691  13.3303  13.3331  13.4494  13.4767
    13.5587  13.5693  13.6910  13.7588  13.7921  13.8636  13.8664  13.8787
    14.0375  14.0494  14.2359  14.2572  14.2799  14.3037  14.3428  14.3996
    14.4547  14.4553  14.4559  15.4686  15.4992  15.5833  16.6752  16.7393
    16.8109  18.3512  18.5642  19.3811  21.1249  21.4862

     occupation numbers 
     1.0000   1.0000   1.0000   1.0000   1.0000   1.0000   1.0000   1.0000
     1.0000   1.0000   1.0000   1.0000   1.0000   1.0000   1.0000   1.0000
     1.0000   1.0000   1.0000   1.0000   1.0000   1.0000   1.0000   1.0000
     1.0000   1.0000   1.0000   1.0000   1.0000   1.0000   1.0000   1.0000
     1.0000   1.0000   1.0000   1.0000   1.0000   1.0000   1.0000   1.0000
     1.0000   1.0000   1.0000   1.0000   1.0000   1.0000   1.0000   1.0000
     1.0000   1.0000   1.0000   1.0000   1.0000   1.0000   1.0000   1.0000
     1.0000   1.0000   1.0000   1.0000   1.0000   1.0000   1.0000   1.0000
     1.0000   1.0000   1.0000   1.0000   1.0000   1.0000   1.0000   1.0000
     0.9995   0.9994   0.9711   0.9597   0.9437   0.9219   0.8732   0.7703
     0.6369   0.6352   0.6336   0.0000   0.0000   0.0000   0.0000   0.0000
     0.0000   0.0000   0.0000   0.0000   0.0000   0.0000

          k = 0.3333 0.5774 0.1814 (  7605 PWs)   bands (ev):

   -80.0576 -80.0507 -80.0460 -80.0459 -80.0434 -43.3477 -43.3466 -43.3465
   -43.3442 -43.3342 -43.3320 -43.3233 -43.3186 -43.3174 -43.3121 -43.3051
   -43.2996 -43.2882 -43.2874 -43.2792   8.0133   8.0232   8.4028   9.4393
     9.4821   9.5799   9.7414   9.7704   9.9372   9.9573  10.0585  10.0591
    10.2296  10.2503  10.2678  10.4869  10.5707  10.7216  10.7629  10.8513
    11.0755  11.0840  11.1504  11.4041  11.4261  11.7095  11.9012  11.9051
    12.0476  12.2286  12.2322  12.4442  12.4932  12.6746  12.6823  12.7609
    12.9469  13.0479  13.2525  13.2738  13.3372  13.3470  13.4124  13.5163
    13.5845  13.6010  13.6259  13.6962  13.7473  13.7641  13.8317  13.9179
    14.0643  14.0762  14.3448  14.3602  14.3817  14.3899  14.4231  14.4621
    14.4640  14.4675  14.4688  15.0591  15.0678  15.1309  17.4070  17.4491
    17.5003  18.4770  18.6963  19.5441  20.5538  20.9162

     occupation numbers 
     1.0000   1.0000   1.0000   1.0000   1.0000   1.0000   1.0000   1.0000
     1.0000   1.0000   1.0000   1.0000   1.0000   1.0000   1.0000   1.0000
     1.0000   1.0000   1.0000   1.0000   1.0000   1.0000   1.0000   1.0000
     1.0000   1.0000   1.0000   1.0000   1.0000   1.0000   1.0000   1.0000
     1.0000   1.0000   1.0000   1.0000   1.0000   1.0000   1.0000   1.0000
     1.0000   1.0000   1.0000   1.0000   1.0000   1.0000   1.0000   1.0000
     1.0000   1.0000   1.0000   1.0000   1.0000   1.0000   1.0000   1.0000
     1.0000   1.0000   1.0000   1.0000   1.0000   1.0000   1.0000   1.0000
     1.0000   1.0000   1.0000   1.0000   1.0000   1.0000   1.0000   1.0000
     0.9991   0.9988   0.8702   0.8458   0.8069   0.7906   0.7170   0.6172
     0.6118   0.6026   0.5990   0.0000   0.0000   0.0000   0.0000   0.0000
     0.0000   0.0000   0.0000   0.0000   0.0000   0.0000

          k = 0.3333 0.5774 0.2722 (  7629 PWs)   bands (ev):

   -80.0576 -80.0508 -80.0461 -80.0459 -80.0435 -43.3479 -43.3468 -43.3465
   -43.3445 -43.3344 -43.3323 -43.3236 -43.3190 -43.3178 -43.3124 -43.3054
   -43.2998 -43.2883 -43.2875 -43.2793   8.1094   8.1157   8.4653   9.2510
     9.2719   9.4204   9.7370   9.7904   9.9487   9.9565  10.0696  10.0739
    10.2302  10.2736  10.3035  10.5514  10.6631  10.7233  10.7523  10.8534
    11.0053  11.0928  11.1509  11.4258  11.5952  11.7478  11.8795  11.9485
    12.0592  12.2100  12.2172  12.3538  12.3719  12.6439  12.7000  12.7319
    12.9152  12.9893  13.2504  13.2626  13.3329  13.3648  13.3713  13.4947
    13.5072  13.5820  13.7030  13.7359  13.7403  13.7768  13.8843  13.9732
    14.0937  14.1021  14.3876  14.4021  14.4031  14.4552  14.4919  14.5117
    14.5206  14.5213  14.5334  14.7002  14.7004  14.7295  18.2596  18.2809
    18.2902  18.6835  18.9135  19.7975  20.0188  20.3795

     occupation numbers 
     1.0000   1.0000   1.0000   1.0000   1.0000   1.0000   1.0000   1.0000
     1.0000   1.0000   1.0000   1.0000   1.0000   1.0000   1.0000   1.0000
     1.0000   1.0000   1.0000   1.0000   1.0000   1.0000   1.0000   1.0000
     1.0000   1.0000   1.0000   1.0000   1.0000   1.0000   1.0000   1.0000
     1.0000   1.0000   1.0000   1.0000   1.0000   1.0000   1.0000   1.0000
     1.0000   1.0000   1.0000   1.0000   1.0000   1.0000   1.0000   1.0000
     1.0000   1.0000   1.0000   1.0000   1.0000   1.0000   1.0000   1.0000
     1.0000   1.0000   1.0000   1.0000   1.0000   1.0000   1.0000   1.0000
     1.0000   1.0000   1.0000   1.0000   1.0000   1.0000   1.0000   0.9999
     0.9982   0.9978   0.7953   0.7649   0.7627   0.6355   0.5348   0.4790
     0.4538   0.4520   0.4182   0.0829   0.0827   0.0556   0.0000   0.0000
     0.0000   0.0000   0.0000   0.0000   0.0000   0.0000

          k = 0.3333 0.5774 0.3629 (  7599 PWs)   bands (ev):

   -80.0575 -80.0507 -80.0460 -80.0458 -80.0435 -43.3476 -43.3466 -43.3462
   -43.3443 -43.3341 -43.3321 -43.3234 -43.3190 -43.3177 -43.3122 -43.3052
   -43.2995 -43.2880 -43.2872 -43.2789   8.1890   8.1913   8.5149   9.1207
     9.1269   9.3191   9.7388   9.8040   9.9548   9.9572  10.0791  10.0831
    10.2304  10.2843  10.3236  10.5963  10.7050  10.7374  10.7458  10.8550
    10.9399  11.1068  11.1476  11.4337  11.6469  11.8654  11.8827  11.9604
    12.1241  12.1988  12.2015  12.2469  12.2492  12.6257  12.7084  12.7105
    12.9049  12.9635  13.2476  13.2578  13.3296  13.3449  13.3964  13.4542
    13.4674  13.5174  13.7196  13.7404  13.8280  13.9271  14.0175  14.0729
    14.1224  14.1509  14.3564  14.3590  14.3774  14.4401  14.4441  14.4475
    14.5093  14.5358  14.5580  14.5623  14.5659  14.5752  18.9141  18.9553
    19.2049  19.2298  19.3157  19.6243  19.9483  20.0745

     occupation numbers 
     1.0000   1.0000   1.0000   1.0000   1.0000   1.0000   1.0000   1.0000
     1.0000   1.0000   1.0000   1.0000   1.0000   1.0000   1.0000   1.0000
     1.0000   1.0000   1.0000   1.0000   1.0000   1.0000   1.0000   1.0000
     1.0000   1.0000   1.0000   1.0000   1.0000   1.0000   1.0000   1.0000
     1.0000   1.0000   1.0000   1.0000   1.0000   1.0000   1.0000   1.0000
     1.0000   1.0000   1.0000   1.0000   1.0000   1.0000   1.0000   1.0000
     1.0000   1.0000   1.0000   1.0000   1.0000   1.0000   1.0000   1.0000
     1.0000   1.0000   1.0000   1.0000   1.0000   1.0000   1.0000   1.0000
     1.0000   1.0000   1.0000   1.0000   1.0000   1.0000   0.9997   0.9989
     0.9965   0.9938   0.8520   0.8478   0.8151   0.6750   0.6646   0.6558
     0.4856   0.4116   0.3518   0.3406   0.3314   0.3079   0.0000   0.0000
     0.0000   0.0000   0.0000   0.0000   0.0000   0.0000

          k = 0.3333-0.0642 0.0000 (  7601 PWs)   bands (ev):

   -80.0576 -80.0515 -80.0465 -80.0444 -80.0436 -43.3501 -43.3460 -43.3452
   -43.3445 -43.3349 -43.3336 -43.3306 -43.3292 -43.3262 -43.3071 -43.2988
   -43.2924 -43.2873 -43.2822 -43.2740   6.3997   8.3789   8.5297   8.7895
     9.0947   9.1884   9.2696   9.3440   9.4354   9.5760   9.7578   9.9532
    10.5263  10.5803  10.7458  10.8107  10.8629  10.9688  11.0741  11.2599
    11.3449  11.5294  11.6079  11.6352  11.7194  11.9310  11.9967  12.0774
    12.1127  12.1743  12.2866  12.5331  12.5989  12.8065  12.8549  12.9378
    13.0077  13.0317  13.1466  13.2349  13.2506  13.3218  13.4462  13.4985
    13.6108  13.7509  13.8543  13.9605  14.0416  14.0948  14.1878  14.2212
    14.2691  14.3074  14.3578  14.3926  14.4609  14.4811  14.6222  14.6578
    14.6822  14.7114  14.8067  15.0671  15.2702  16.0266  16.7890  16.8860
    17.1472  17.6879  17.9586  18.6320  20.0308  20.4669

     occupation numbers 
     1.0000   1.0000   1.0000   1.0000   1.0000   1.0000   1.0000   1.0000
     1.0000   1.0000   1.0000   1.0000   1.0000   1.0000   1.0000   1.0000
     1.0000   1.0000   1.0000   1.0000   1.0000   1.0000   1.0000   1.0000
     1.0000   1.0000   1.0000   1.0000   1.0000   1.0000   1.0000   1.0000
     1.0000   1.0000   1.0000   1.0000   1.0000   1.0000   1.0000   1.0000
     1.0000   1.0000   1.0000   1.0000   1.0000   1.0000   1.0000   1.0000
     1.0000   1.0000   1.0000   1.0000   1.0000   1.0000   1.0000   1.0000
     1.0000   1.0000   1.0000   1.0000   1.0000   1.0000   1.0000   1.0000
     1.0000   1.0000   1.0000   0.9999   0.9995   0.9981   0.9874   0.9773
     0.9518   0.9180   0.8497   0.7850   0.6204   0.5650   0.2020   0.1387
     0.1041   0.0714   0.0162   0.0000   0.0000   0.0000   0.0000   0.0000
     0.0000   0.0000   0.0000   0.0000   0.0000   0.0000

          k = 0.3333-0.0642 0.0907 (  7600 PWs)   bands (ev):

   -80.0576 -80.0515 -80.0465 -80.0444 -80.0436 -43.3501 -43.3459 -43.3452
   -43.3445 -43.3349 -43.3336 -43.3306 -43.3293 -43.3262 -43.3071 -43.2988
   -43.2924 -43.2873 -43.2821 -43.2738   6.4317   8.3542   8.5380   8.7674
     9.0846   9.1899   9.2446   9.3366   9.4309   9.6112   9.7513   9.8848
    10.3044  10.6853  10.7238  10.8685  10.9192  10.9564  11.0841  11.2762
    11.4343  11.5508  11.6247  11.6592  11.7216  11.9214  12.0081  12.0709
    12.1186  12.1832  12.2847  12.5596  12.6211  12.7824  12.8759  12.9445
    13.0259  13.0621  13.1117  13.2389  13.2597  13.3076  13.4636  13.5028
    13.5971  13.7688  13.8581  13.9765  14.0390  14.0519  14.1536  14.1958
    14.2053  14.2938  14.3228  14.3704  14.4576  14.4840  14.5604  14.6827
    14.6877  14.7035  14.7212  15.1997  15.4046  16.1812  16.3743  16.7881
    16.9837  18.0657  18.3375  18.4873  20.4044  20.4977

     occupation numbers 
     1.0000   1.0000   1.0000   1.0000   1.0000   1.0000   1.0000   1.0000
     1.0000   1.0000   1.0000   1.0000   1.0000   1.0000   1.0000   1.0000
     1.0000   1.0000   1.0000   1.0000   1.0000   1.0000   1.0000   1.0000
     1.0000   1.0000   1.0000   1.0000   1.0000   1.0000   1.0000   1.0000
     1.0000   1.0000   1.0000   1.0000   1.0000   1.0000   1.0000   1.0000
     1.0000   1.0000   1.0000   1.0000   1.0000   1.0000   1.0000   1.0000
     1.0000   1.0000   1.0000   1.0000   1.0000   1.0000   1.0000   1.0000
     1.0000   1.0000   1.0000   1.0000   1.0000   1.0000   1.0000   1.0000
     1.0000   1.0000   1.0000   0.9999   0.9995   0.9993   0.9934   0.9854
     0.9827   0.9316   0.9002   0.8280   0.6292   0.5570   0.3456   0.1034
     0.0973   0.0794   0.0625   0.0000   0.0000   0.0000   0.0000   0.0000
     0.0000   0.0000   0.0000   0.0000   0.0000   0.0000

          k = 0.3333-0.0642 0.1814 (  7604 PWs)   bands (ev):

   -80.0576 -80.0515 -80.0465 -80.0444 -80.0436 -43.3501 -43.3458 -43.3453
   -43.3446 -43.3349 -43.3336 -43.3306 -43.3293 -43.3261 -43.3071 -43.2989
   -43.2925 -43.2874 -43.2822 -43.2739   6.5237   8.2433   8.5435   8.7477
     9.0612   9.1682   9.2071   9.3321   9.4076   9.6306   9.7367   9.8092
    10.1886  10.6128  10.7541  10.8404  10.9570  11.0894  11.1443  11.3034
    11.4759  11.5632  11.6381  11.7126  11.7865  11.9014  12.0071  12.0863
    12.1502  12.2393  12.3186  12.5948  12.6619  12.7702  12.8828  12.9615
    13.0285  13.0733  13.1244  13.1986  13.2546  13.3565  13.4257  13.5123
    13.5959  13.7318  13.7882  13.9688  13.9913  14.0354  14.1373  14.1784
    14.2420  14.2837  14.3452  14.3828  14.3971  14.4986  14.5164  14.6852
    14.7013  14.7141  14.7302  15.1251  15.6861  15.8075  15.8907  16.6907
    17.8343  17.9531  18.3523  19.1955  20.3555  20.5101

     occupation numbers 
     1.0000   1.0000   1.0000   1.0000   1.0000   1.0000   1.0000   1.0000
     1.0000   1.0000   1.0000   1.0000   1.0000   1.0000   1.0000   1.0000
     1.0000   1.0000   1.0000   1.0000   1.0000   1.0000   1.0000   1.0000
     1.0000   1.0000   1.0000   1.0000   1.0000   1.0000   1.0000   1.0000
     1.0000   1.0000   1.0000   1.0000   1.0000   1.0000   1.0000   1.0000
     1.0000   1.0000   1.0000   1.0000   1.0000   1.0000   1.0000   1.0000
     1.0000   1.0000   1.0000   1.0000   1.0000   1.0000   1.0000   1.0000
     1.0000   1.0000   1.0000   1.0000   1.0000   1.0000   1.0000   1.0000
     1.0000   1.0000   1.0000   0.9999   0.9999   0.9995   0.9953   0.9894
     0.9681   0.9406   0.8695   0.8047   0.7757   0.5159   0.4656   0.1003
     0.0817   0.0689   0.0551   0.0000   0.0000   0.0000   0.0000   0.0000
     0.0000   0.0000   0.0000   0.0000   0.0000   0.0000

          k = 0.3333-0.0642 0.2722 (  7600 PWs)   bands (ev):

   -80.0576 -80.0515 -80.0465 -80.0444 -80.0436 -43.3502 -43.3458 -43.3451
   -43.3445 -43.3349 -43.3335 -43.3307 -43.3291 -43.3260 -43.3070 -43.2990
   -43.2924 -43.2874 -43.2821 -43.2739   6.6522   8.0693   8.5411   8.7392
     9.0354   9.1257   9.1824   9.3319   9.3658   9.6090   9.7026   9.8114
    10.2214  10.5297  10.7632  10.7929  10.9840  11.1523  11.1944  11.3484
    11.4660  11.6233  11.6667  11.7311  11.8643  11.9223  12.0270  12.0998
    12.2213  12.3154  12.3601  12.6109  12.6401  12.7781  12.8446  12.9009
    13.0114  13.0319  13.1351  13.1626  13.2878  13.3511  13.4585  13.5117
    13.6023  13.7026  13.7773  13.9085  14.0075  14.0706  14.1504  14.1806
    14.2148  14.3063  14.3543  14.4451  14.4622  14.5674  14.5778  14.5902
    14.6733  14.6821  14.7016  15.0488  15.2556  15.4744  16.3734  16.6318
    17.7142  18.4247  18.8396  19.8582  20.1005  20.3557

     occupation numbers 
     1.0000   1.0000   1.0000   1.0000   1.0000   1.0000   1.0000   1.0000
     1.0000   1.0000   1.0000   1.0000   1.0000   1.0000   1.0000   1.0000
     1.0000   1.0000   1.0000   1.0000   1.0000   1.0000   1.0000   1.0000
     1.0000   1.0000   1.0000   1.0000   1.0000   1.0000   1.0000   1.0000
     1.0000   1.0000   1.0000   1.0000   1.0000   1.0000   1.0000   1.0000
     1.0000   1.0000   1.0000   1.0000   1.0000   1.0000   1.0000   1.0000
     1.0000   1.0000   1.0000   1.0000   1.0000   1.0000   1.0000   1.0000
     1.0000   1.0000   1.0000   1.0000   1.0000   1.0000   1.0000   1.0000
     1.0000   1.0000   1.0000   1.0000   0.9998   0.9989   0.9938   0.9890
     0.9796   0.9192   0.8554   0.6621   0.6169   0.3277   0.3015   0.2715
     0.1160   0.1042   0.0814   0.0001   0.0000   0.0000   0.0000   0.0000
     0.0000   0.0000   0.0000   0.0000   0.0000   0.0000

          k = 0.3333-0.0642 0.3629 (  7595 PWs)   bands (ev):

   -80.0576 -80.0514 -80.0465 -80.0444 -80.0437 -43.3498 -43.3456 -43.3450
   -43.3446 -43.3349 -43.3336 -43.3307 -43.3291 -43.3258 -43.3069 -43.2990
   -43.2925 -43.2874 -43.2819 -43.2738   6.7596   7.9242   8.5226   8.7467
     9.0148   9.0922   9.1784   9.3186   9.3515   9.5994   9.6784   9.8240
    10.3261  10.4507  10.7386  10.7890  11.0069  11.1575  11.2003  11.3126
    11.5163  11.6357  11.7062  11.7518  11.8972  11.9829  12.0667  12.1744
    12.2995  12.3395  12.3833  12.5337  12.5843  12.6779  12.8066  12.9090
    12.9653  13.0232  13.1152  13.1596  13.2941  13.3785  13.4655  13.5341
    13.5920  13.7597  13.8013  13.9118  14.0597  14.1094  14.1182  14.1644
    14.2110  14.3574  14.3686  14.4884  14.5319  14.5451  14.5818  14.5999
    14.6576  14.6656  14.6794  14.7992  15.0327  15.3804  16.6484  16.8382
    17.5144  18.5679  19.5465  19.7673  19.8505  20.3568

     occupation numbers 
     1.0000   1.0000   1.0000   1.0000   1.0000   1.0000   1.0000   1.0000
     1.0000   1.0000   1.0000   1.0000   1.0000   1.0000   1.0000   1.0000
     1.0000   1.0000   1.0000   1.0000   1.0000   1.0000   1.0000   1.0000
     1.0000   1.0000   1.0000   1.0000   1.0000   1.0000   1.0000   1.0000
     1.0000   1.0000   1.0000   1.0000   1.0000   1.0000   1.0000   1.0000
     1.0000   1.0000   1.0000   1.0000   1.0000   1.0000   1.0000   1.0000
     1.0000   1.0000   1.0000   1.0000   1.0000   1.0000   1.0000   1.0000
     1.0000   1.0000   1.0000   1.0000   1.0000   1.0000   1.0000   1.0000
     1.0000   1.0000   1.0000   1.0000   0.9992   0.9974   0.9968   0.9919
     0.9809   0.8504   0.8313   0.5447   0.4223   0.3864   0.2916   0.2493
     0.1391   0.1269   0.1077   0.0185   0.0001   0.0000   0.0000   0.0000
     0.0000   0.0000   0.0000   0.0000   0.0000   0.0000

          k =-0.5000-0.2887 0.0000 (  7632 PWs)   bands (ev):

   -80.0576 -80.0510 -80.0467 -80.0448 -80.0438 -43.3484 -43.3476 -43.3453
   -43.3449 -43.3345 -43.3323 -43.3278 -43.3260 -43.3141 -43.3076 -43.3017
   -43.3015 -43.2933 -43.2841 -43.2758   7.3312   7.6599   8.9511   9.3314
     9.3751   9.4595   9.7885   9.8498   9.9184   9.9447   9.9768  10.0917
    10.1756  10.2641  10.5218  10.5982  10.6481  10.8572  10.8619  10.8769
    11.0989  11.2936  11.3645  11.4211  11.5459  11.6813  11.7854  12.0025
    12.0493  12.2372  12.3654  12.5397  12.5523  12.6416  12.6745  12.7492
    12.7576  12.9458  12.9710  13.0258  13.1853  13.2217  13.2986  13.4039
    13.5785  13.6411  13.7253  13.7832  13.8066  13.8173  13.8512  13.9121
    13.9737  14.0004  14.1706  14.1923  14.6135  14.6143  14.6206  14.6234
    14.6256  14.6300  15.1444  15.1981  15.8324  16.0377  16.0784  16.1391
    18.2294  18.2653  18.4454  18.5079  20.9176  20.9179

     occupation numbers 
     1.0000   1.0000   1.0000   1.0000   1.0000   1.0000   1.0000   1.0000
     1.0000   1.0000   1.0000   1.0000   1.0000   1.0000   1.0000   1.0000
     1.0000   1.0000   1.0000   1.0000   1.0000   1.0000   1.0000   1.0000
     1.0000   1.0000   1.0000   1.0000   1.0000   1.0000   1.0000   1.0000
     1.0000   1.0000   1.0000   1.0000   1.0000   1.0000   1.0000   1.0000
     1.0000   1.0000   1.0000   1.0000   1.0000   1.0000   1.0000   1.0000
     1.0000   1.0000   1.0000   1.0000   1.0000   1.0000   1.0000   1.0000
     1.0000   1.0000   1.0000   1.0000   1.0000   1.0000   1.0000   1.0000
     1.0000   1.0000   1.0000   1.0000   1.0000   1.0000   1.0000   1.0000
     0.9999   0.9998   0.9908   0.9863   0.2198   0.2182   0.2053   0.1997
     0.1954   0.1869   0.0000   0.0000   0.0000   0.0000   0.0000   0.0000
     0.0000   0.0000   0.0000   0.0000   0.0000   0.0000

          k =-0.5000-0.2887 0.0907 (  7598 PWs)   bands (ev):

   -80.0576 -80.0509 -80.0467 -80.0448 -80.0437 -43.3483 -43.3474 -43.3450
   -43.3447 -43.3343 -43.3320 -43.3274 -43.3256 -43.3137 -43.3074 -43.3014
   -43.3013 -43.2930 -43.2840 -43.2756   7.3581   7.6840   8.9259   9.3258
     9.3686   9.4153   9.7508   9.7780   9.9217   9.9271   9.9998  10.0250
    10.2074  10.3541  10.5458  10.5963  10.6722  10.8580  10.8643  10.9175
    11.0870  11.2821  11.3449  11.4128  11.5883  11.6964  11.7901  11.9997
    12.0412  12.2068  12.3774  12.5266  12.5547  12.6423  12.6701  12.7479
    12.7601  12.9460  12.9763  13.0506  13.1738  13.2280  13.3085  13.3914
    13.5509  13.6103  13.7182  13.7970  13.8437  13.8441  13.8846  13.9332
    13.9613  13.9888  14.1645  14.2044  14.5267  14.6173  14.6437  14.6452
    14.6496  14.6579  14.6851  15.4275  15.9321  16.0111  16.1401  16.5036
    17.7103  17.7290  19.0323  19.0711  20.9848  20.9963

     occupation numbers 
     1.0000   1.0000   1.0000   1.0000   1.0000   1.0000   1.0000   1.0000
     1.0000   1.0000   1.0000   1.0000   1.0000   1.0000   1.0000   1.0000
     1.0000   1.0000   1.0000   1.0000   1.0000   1.0000   1.0000   1.0000
     1.0000   1.0000   1.0000   1.0000   1.0000   1.0000   1.0000   1.0000
     1.0000   1.0000   1.0000   1.0000   1.0000   1.0000   1.0000   1.0000
     1.0000   1.0000   1.0000   1.0000   1.0000   1.0000   1.0000   1.0000
     1.0000   1.0000   1.0000   1.0000   1.0000   1.0000   1.0000   1.0000
     1.0000   1.0000   1.0000   1.0000   1.0000   1.0000   1.0000   1.0000
     1.0000   1.0000   1.0000   1.0000   1.0000   1.0000   1.0000   1.0000
     0.9999   0.9999   0.9918   0.9830   0.4368   0.2120   0.1621   0.1595
     0.1520   0.1386   0.1005   0.0000   0.0000   0.0000   0.0000   0.0000
     0.0000   0.0000   0.0000   0.0000   0.0000   0.0000

          k =-0.5000-0.2887 0.1814 (  7622 PWs)   bands (ev):

   -80.0576 -80.0509 -80.0467 -80.0448 -80.0437 -43.3485 -43.3475 -43.3452
   -43.3449 -43.3345 -43.3322 -43.3277 -43.3259 -43.3139 -43.3075 -43.3016
   -43.3015 -43.2931 -43.2841 -43.2758   7.4336   7.7501   8.8457   9.2531
     9.3432   9.3523   9.6257   9.7251   9.8420   9.9082   9.9970  10.0315
    10.3164  10.4667  10.6101  10.6140  10.6927  10.8417  10.8822  10.9898
    11.0803  11.2504  11.3152  11.3900  11.6124  11.7558  11.8205  11.9933
    12.0384  12.1528  12.3819  12.4857  12.5400  12.6287  12.6418  12.7471
    12.7586  12.9493  13.0019  13.1062  13.1461  13.2432  13.3266  13.3882
    13.4979  13.5551  13.6950  13.7996  13.8760  13.8826  13.9394  13.9730
    14.0084  14.0185  14.1811  14.1995  14.2191  14.4201  14.6793  14.6832
    14.6989  14.7104  14.7351  15.0845  15.9557  16.1426  16.7672  17.0330
    17.1900  17.2039  19.7260  19.7666  21.1594  21.2268

     occupation numbers 
     1.0000   1.0000   1.0000   1.0000   1.0000   1.0000   1.0000   1.0000
     1.0000   1.0000   1.0000   1.0000   1.0000   1.0000   1.0000   1.0000
     1.0000   1.0000   1.0000   1.0000   1.0000   1.0000   1.0000   1.0000
     1.0000   1.0000   1.0000   1.0000   1.0000   1.0000   1.0000   1.0000
     1.0000   1.0000   1.0000   1.0000   1.0000   1.0000   1.0000   1.0000
     1.0000   1.0000   1.0000   1.0000   1.0000   1.0000   1.0000   1.0000
     1.0000   1.0000   1.0000   1.0000   1.0000   1.0000   1.0000   1.0000
     1.0000   1.0000   1.0000   1.0000   1.0000   1.0000   1.0000   1.0000
     1.0000   1.0000   1.0000   1.0000   1.0000   1.0000   1.0000   0.9999
     0.9998   0.9997   0.9888   0.9844   0.9781   0.7241   0.1078   0.1028
     0.0843   0.0725   0.0513   0.0000   0.0000   0.0000   0.0000   0.0000
     0.0000   0.0000   0.0000   0.0000   0.0000   0.0000

          k =-0.5000-0.2887 0.2722 (  7586 PWs)   bands (ev):

   -80.0575 -80.0509 -80.0467 -80.0447 -80.0436 -43.3482 -43.3473 -43.3445
   -43.3444 -43.3342 -43.3319 -43.3274 -43.3256 -43.3136 -43.3073 -43.3014
   -43.3011 -43.2929 -43.2842 -43.2758   7.5382   7.8384   8.7195   9.0787
     9.3292   9.3347   9.5349   9.6726   9.7895   9.8975  10.0024  10.0569
    10.4193  10.5390  10.6404  10.6957  10.7221  10.8197  10.9023  11.0150
    11.1175  11.2094  11.2832  11.3614  11.6136  11.7540  11.9100  11.9879
    12.0737  12.1101  12.3586  12.4257  12.5100  12.5340  12.6407  12.7504
    12.7900  12.9540  13.0005  13.1257  13.1773  13.2741  13.3506  13.3993
    13.4774  13.5250  13.6769  13.7762  13.8592  13.8602  13.8997  13.9501
    14.0657  14.1699  14.1997  14.2282  14.2759  14.3479  14.6521  14.6699
    14.6808  14.7425  14.7872  14.8184  15.9738  16.1518  16.6666  16.7703
    17.6619  17.8231  20.4283  20.4396  20.7716  21.1701

     occupation numbers 
     1.0000   1.0000   1.0000   1.0000   1.0000   1.0000   1.0000   1.0000
     1.0000   1.0000   1.0000   1.0000   1.0000   1.0000   1.0000   1.0000
     1.0000   1.0000   1.0000   1.0000   1.0000   1.0000   1.0000   1.0000
     1.0000   1.0000   1.0000   1.0000   1.0000   1.0000   1.0000   1.0000
     1.0000   1.0000   1.0000   1.0000   1.0000   1.0000   1.0000   1.0000
     1.0000   1.0000   1.0000   1.0000   1.0000   1.0000   1.0000   1.0000
     1.0000   1.0000   1.0000   1.0000   1.0000   1.0000   1.0000   1.0000
     1.0000   1.0000   1.0000   1.0000   1.0000   1.0000   1.0000   1.0000
     1.0000   1.0000   1.0000   1.0000   1.0000   1.0000   1.0000   1.0000
     0.9990   0.9910   0.9843   0.9745   0.9468   0.8655   0.1479   0.1207
     0.1059   0.0460   0.0227   0.0131   0.0000   0.0000   0.0000   0.0000
     0.0000   0.0000   0.0000   0.0000   0.0000   0.0000

          k =-0.5000-0.2887 0.3629 (  7618 PWs)   bands (ev):

   -80.0576 -80.0509 -80.0467 -80.0448 -80.0437 -43.3483 -43.3475 -43.3448
   -43.3446 -43.3345 -43.3322 -43.3280 -43.3260 -43.3138 -43.3075 -43.3016
   -43.3014 -43.2932 -43.2844 -43.2760   7.6249   7.9072   8.6104   8.9504
     9.3227   9.3235   9.4997   9.6341   9.7748   9.8927  10.0070  10.0706
    10.4907  10.5680  10.6146  10.7660  10.7849  10.8132  10.9098  11.0092
    11.1582  11.1776  11.2507  11.3392  11.6173  11.7324  11.9860  11.9897
    12.0849  12.0904  12.3245  12.3758  12.4659  12.4952  12.6375  12.7545
    12.8187  12.9531  12.9778  13.1189  13.2129  13.3096  13.3687  13.3866
    13.5046  13.5324  13.6448  13.7461  13.7573  13.8357  13.8455  13.9148
    14.2282  14.2362  14.2701  14.3886  14.3972  14.4383  14.4613  14.5606
    14.5771  14.5815  14.8210  14.8653  16.0042  16.1686  16.3889  16.5255
    18.4758  18.6773  19.8007  20.1055  21.1146  21.1242

     occupation numbers 
     1.0000   1.0000   1.0000   1.0000   1.0000   1.0000   1.0000   1.0000
     1.0000   1.0000   1.0000   1.0000   1.0000   1.0000   1.0000   1.0000
     1.0000   1.0000   1.0000   1.0000   1.0000   1.0000   1.0000   1.0000
     1.0000   1.0000   1.0000   1.0000   1.0000   1.0000   1.0000   1.0000
     1.0000   1.0000   1.0000   1.0000   1.0000   1.0000   1.0000   1.0000
     1.0000   1.0000   1.0000   1.0000   1.0000   1.0000   1.0000   1.0000
     1.0000   1.0000   1.0000   1.0000   1.0000   1.0000   1.0000   1.0000
     1.0000   1.0000   1.0000   1.0000   1.0000   1.0000   1.0000   1.0000
     1.0000   1.0000   1.0000   1.0000   1.0000   1.0000   1.0000   1.0000
     0.9745   0.9710   0.9511   0.7932   0.7754   0.6794   0.6191   0.3452
     0.3032   0.2923   0.0125   0.0053   0.0000   0.0000   0.0000   0.0000
     0.0000   0.0000   0.0000   0.0000   0.0000   0.0000

          k =-0.5000-0.1604 0.0000 (  7613 PWs)   bands (ev):

   -80.0576 -80.0509 -80.0466 -80.0449 -80.0436 -43.3485 -43.3471 -43.3454
   -43.3446 -43.3344 -43.3321 -43.3275 -43.3250 -43.3158 -43.3082 -43.3033
   -43.2985 -43.2912 -43.2849 -43.2762   7.2140   7.9022   8.9883   9.1184
     9.4276   9.4959   9.6990   9.7826   9.8364   9.8997   9.9961  10.1221
    10.2492  10.2658  10.4710  10.6054  10.6899  10.7851  10.9392  10.9685
    11.0499  11.2014  11.3331  11.4229  11.5692  11.7277  11.8096  11.9384
    12.0557  12.2340  12.3875  12.5220  12.5582  12.6291  12.7000  12.7608
    12.8930  12.9717  13.0339  13.0854  13.1492  13.2886  13.3753  13.4797
    13.5531  13.6066  13.7066  13.7254  13.8048  13.8486  13.9026  13.9860
    14.0535  14.0666  14.1500  14.3206  14.4379  14.4993  14.5208  14.5253
    14.5963  14.5980  15.1819  15.3414  15.4967  15.7706  16.2704  16.8239
    17.1833  17.5641  19.1686  19.5700  19.8084  20.9359

     occupation numbers 
     1.0000   1.0000   1.0000   1.0000   1.0000   1.0000   1.0000   1.0000
     1.0000   1.0000   1.0000   1.0000   1.0000   1.0000   1.0000   1.0000
     1.0000   1.0000   1.0000   1.0000   1.0000   1.0000   1.0000   1.0000
     1.0000   1.0000   1.0000   1.0000   1.0000   1.0000   1.0000   1.0000
     1.0000   1.0000   1.0000   1.0000   1.0000   1.0000   1.0000   1.0000
     1.0000   1.0000   1.0000   1.0000   1.0000   1.0000   1.0000   1.0000
     1.0000   1.0000   1.0000   1.0000   1.0000   1.0000   1.0000   1.0000
     1.0000   1.0000   1.0000   1.0000   1.0000   1.0000   1.0000   1.0000
     1.0000   1.0000   1.0000   1.0000   1.0000   1.0000   1.0000   0.9999
     0.9993   0.9990   0.9939   0.9030   0.6805   0.5140   0.4535   0.4409
     0.2576   0.2537   0.0000   0.0000   0.0000   0.0000   0.0000   0.0000
     0.0000   0.0000   0.0000   0.0000   0.0000   0.0000

          k =-0.5000-0.1604 0.0907 (  7615 PWs)   bands (ev):

   -80.0576 -80.0509 -80.0466 -80.0450 -80.0436 -43.3486 -43.3471 -43.3457
   -43.3445 -43.3343 -43.3322 -43.3274 -43.3251 -43.3157 -43.3081 -43.3032
   -43.2986 -43.2913 -43.2851 -43.2764   7.2366   7.9404   8.9541   9.1044
     9.4118   9.4722   9.6556   9.7698   9.8135   9.9046   9.9891  10.0460
    10.1771  10.3949  10.5500  10.5983  10.6760  10.7961  10.9454  10.9725
    11.0516  11.2237  11.3967  11.4429  11.5834  11.7328  11.7891  11.9252
    12.0505  12.1879  12.3858  12.5098  12.5502  12.6292  12.7003  12.7658
    12.8983  12.9891  13.0390  13.0892  13.1705  13.2767  13.3649  13.4362
    13.5166  13.6152  13.7168  13.7784  13.8207  13.8732  13.9130  13.9732
    14.0030  14.0945  14.1385  14.2659  14.3295  14.5229  14.5412  14.6168
    14.6202  14.6277  14.7877  15.3233  15.6485  16.1973  16.3625  16.6285
    16.8214  18.1928  18.7517  19.6769  20.2185  21.0775

     occupation numbers 
     1.0000   1.0000   1.0000   1.0000   1.0000   1.0000   1.0000   1.0000
     1.0000   1.0000   1.0000   1.0000   1.0000   1.0000   1.0000   1.0000
     1.0000   1.0000   1.0000   1.0000   1.0000   1.0000   1.0000   1.0000
     1.0000   1.0000   1.0000   1.0000   1.0000   1.0000   1.0000   1.0000
     1.0000   1.0000   1.0000   1.0000   1.0000   1.0000   1.0000   1.0000
     1.0000   1.0000   1.0000   1.0000   1.0000   1.0000   1.0000   1.0000
     1.0000   1.0000   1.0000   1.0000   1.0000   1.0000   1.0000   1.0000
     1.0000   1.0000   1.0000   1.0000   1.0000   1.0000   1.0000   1.0000
     1.0000   1.0000   1.0000   1.0000   1.0000   1.0000   1.0000   0.9999
     0.9998   0.9981   0.9951   0.9541   0.8917   0.4474   0.3969   0.2130
     0.2061   0.1914   0.0225   0.0000   0.0000   0.0000   0.0000   0.0000
     0.0000   0.0000   0.0000   0.0000   0.0000   0.0000

          k =-0.5000-0.1604 0.1814 (  7619 PWs)   bands (ev):

   -80.0576 -80.0510 -80.0466 -80.0450 -80.0436 -43.3487 -43.3471 -43.3456
   -43.3446 -43.3344 -43.3322 -43.3274 -43.3252 -43.3156 -43.3082 -43.3033
   -43.2987 -43.2913 -43.2851 -43.2763   7.3138   8.0073   8.8590   9.0873
     9.3388   9.4101   9.5958   9.6978   9.7777   9.8487   9.9794  10.0604
    10.2098  10.4985  10.5987  10.6264  10.7234  10.7965  10.9340  11.0006
    11.0642  11.2234  11.4159  11.4264  11.6822  11.7610  11.7868  11.9224
    12.0370  12.1413  12.3779  12.4579  12.5263  12.6082  12.6626  12.7792
    12.8957  12.9982  13.0660  13.1268  13.1936  13.2777  13.3385  13.4010
    13.4770  13.5901  13.7277  13.8083  13.8358  13.8862  13.9193  13.9548
    13.9716  14.1208  14.1752  14.2086  14.3355  14.5178  14.6083  14.6116
    14.6427  14.6544  14.6716  15.2290  15.3176  16.0804  16.7511  16.8702
    17.1817  18.2582  18.9456  19.7523  20.7594  21.4375

     occupation numbers 
     1.0000   1.0000   1.0000   1.0000   1.0000   1.0000   1.0000   1.0000
     1.0000   1.0000   1.0000   1.0000   1.0000   1.0000   1.0000   1.0000
     1.0000   1.0000   1.0000   1.0000   1.0000   1.0000   1.0000   1.0000
     1.0000   1.0000   1.0000   1.0000   1.0000   1.0000   1.0000   1.0000
     1.0000   1.0000   1.0000   1.0000   1.0000   1.0000   1.0000   1.0000
     1.0000   1.0000   1.0000   1.0000   1.0000   1.0000   1.0000   1.0000
     1.0000   1.0000   1.0000   1.0000   1.0000   1.0000   1.0000   1.0000
     1.0000   1.0000   1.0000   1.0000   1.0000   1.0000   1.0000   1.0000
     1.0000   1.0000   1.0000   1.0000   1.0000   1.0000   1.0000   0.9999
     0.9999   0.9967   0.9900   0.9817   0.8836   0.4617   0.2309   0.2238
     0.1637   0.1441   0.1182   0.0000   0.0000   0.0000   0.0000   0.0000
     0.0000   0.0000   0.0000   0.0000   0.0000   0.0000

          k =-0.5000-0.1604 0.2722 (  7602 PWs)   bands (ev):

   -80.0576 -80.0509 -80.0466 -80.0449 -80.0436 -43.3485 -43.3470 -43.3453
   -43.3444 -43.3342 -43.3321 -43.3273 -43.3250 -43.3155 -43.3081 -43.3032
   -43.2986 -43.2912 -43.2851 -43.2763   7.4269   8.0783   8.7161   9.0563
     9.2096   9.3770   9.5416   9.6401   9.7631   9.8112   9.9983  10.0797
    10.3016  10.5013  10.6133  10.7028  10.7695  10.8252  10.9348  11.0033
    11.0876  11.2152  11.3671  11.4224  11.7172  11.7596  11.8778  11.9484
    12.0481  12.1116  12.3589  12.3919  12.4835  12.5310  12.6313  12.8091
    12.8757  12.9914  13.0650  13.1867  13.2253  13.2719  13.3178  13.3982
    13.4872  13.5731  13.7247  13.7396  13.8214  13.8583  13.9131  13.9601
    14.0842  14.1340  14.2889  14.3158  14.3451  14.3798  14.6281  14.6314
    14.6628  14.6941  14.7105  14.8601  15.2766  15.6701  16.8912  17.4704
    17.8510  18.1274  19.7193  19.9540  20.8988  21.0483

     occupation numbers 
     1.0000   1.0000   1.0000   1.0000   1.0000   1.0000   1.0000   1.0000
     1.0000   1.0000   1.0000   1.0000   1.0000   1.0000   1.0000   1.0000
     1.0000   1.0000   1.0000   1.0000   1.0000   1.0000   1.0000   1.0000
     1.0000   1.0000   1.0000   1.0000   1.0000   1.0000   1.0000   1.0000
     1.0000   1.0000   1.0000   1.0000   1.0000   1.0000   1.0000   1.0000
     1.0000   1.0000   1.0000   1.0000   1.0000   1.0000   1.0000   1.0000
     1.0000   1.0000   1.0000   1.0000   1.0000   1.0000   1.0000   1.0000
     1.0000   1.0000   1.0000   1.0000   1.0000   1.0000   1.0000   1.0000
     1.0000   1.0000   1.0000   1.0000   1.0000   1.0000   1.0000   0.9999
     0.9985   0.9956   0.9361   0.9086   0.8698   0.8105   0.1906   0.1842
     0.1311   0.0897   0.0723   0.0059   0.0000   0.0000   0.0000   0.0000
     0.0000   0.0000   0.0000   0.0000   0.0000   0.0000

          k =-0.5000-0.1604 0.3629 (  7591 PWs)   bands (ev):

   -80.0575 -80.0509 -80.0466 -80.0449 -80.0435 -43.3484 -43.3471 -43.3449
   -43.3443 -43.3342 -43.3321 -43.3272 -43.3248 -43.3156 -43.3080 -43.3031
   -43.2985 -43.2911 -43.2851 -43.2763   7.5273   8.1129   8.6001   8.9915
     9.1622   9.3625   9.5129   9.6233   9.7558   9.8086  10.0042  10.0936
    10.3933  10.4843  10.6107  10.7343  10.7643  10.8795  10.9532  10.9896
    11.1090  11.2098  11.3159  11.4105  11.7053  11.7434  11.9581  11.9765
    12.0953  12.1068  12.3272  12.3407  12.4158  12.4965  12.6294  12.8207
    12.8457  12.9833  13.0509  13.1992  13.2423  13.2942  13.3205  13.4164
    13.5017  13.5817  13.6616  13.7337  13.8050  13.8638  13.8848  13.9662
    14.1737  14.2504  14.3353  14.3786  14.4523  14.4709  14.5301  14.5357
    14.5537  14.5628  14.7576  14.7851  15.2676  15.4493  17.0097  17.5234
    18.2111  19.1344  19.8499  20.0470  20.2629  20.5589

     occupation numbers 
     1.0000   1.0000   1.0000   1.0000   1.0000   1.0000   1.0000   1.0000
     1.0000   1.0000   1.0000   1.0000   1.0000   1.0000   1.0000   1.0000
     1.0000   1.0000   1.0000   1.0000   1.0000   1.0000   1.0000   1.0000
     1.0000   1.0000   1.0000   1.0000   1.0000   1.0000   1.0000   1.0000
     1.0000   1.0000   1.0000   1.0000   1.0000   1.0000   1.0000   1.0000
     1.0000   1.0000   1.0000   1.0000   1.0000   1.0000   1.0000   1.0000
     1.0000   1.0000   1.0000   1.0000   1.0000   1.0000   1.0000   1.0000
     1.0000   1.0000   1.0000   1.0000   1.0000   1.0000   1.0000   1.0000
     1.0000   1.0000   1.0000   1.0000   1.0000   1.0000   1.0000   0.9999
     0.9903   0.9637   0.8839   0.8127   0.6433   0.5931   0.4274   0.4120
     0.3634   0.3393   0.0366   0.0235   0.0000   0.0000   0.0000   0.0000
     0.0000   0.0000   0.0000   0.0000   0.0000   0.0000

          k =-0.5000-0.0321 0.0000 (  7612 PWs)   bands (ev):

   -80.0576 -80.0509 -80.0465 -80.0453 -80.0434 -43.3486 -43.3468 -43.3462
   -43.3441 -43.3343 -43.3321 -43.3269 -43.3233 -43.3192 -43.3084 -43.3046
   -43.2955 -43.2886 -43.2872 -43.2770   7.1262   8.3320   8.6452   9.0955
     9.4663   9.5351   9.6401   9.6748   9.7796   9.8771   9.9612  10.1289
    10.2416  10.3622  10.4319  10.5937  10.7478  10.8025  10.9307  10.9453
    11.0559  11.1259  11.3064  11.4312  11.5615  11.7510  11.8855  11.9017
    12.1049  12.1535  12.3999  12.5166  12.5627  12.6249  12.7283  12.7810
    12.9251  13.0545  13.0937  13.1480  13.2517  13.2936  13.4278  13.5072
    13.5818  13.6483  13.7046  13.7813  13.8532  13.9638  14.0046  14.1194
    14.1526  14.1722  14.2061  14.2313  14.2514  14.3351  14.3786  14.4323
    14.5349  14.5698  14.7632  15.3123  15.6197  15.9876  16.3211  16.6493
    16.9051  17.6883  18.3129  20.1786  20.2801  21.3431

     occupation numbers 
     1.0000   1.0000   1.0000   1.0000   1.0000   1.0000   1.0000   1.0000
     1.0000   1.0000   1.0000   1.0000   1.0000   1.0000   1.0000   1.0000
     1.0000   1.0000   1.0000   1.0000   1.0000   1.0000   1.0000   1.0000
     1.0000   1.0000   1.0000   1.0000   1.0000   1.0000   1.0000   1.0000
     1.0000   1.0000   1.0000   1.0000   1.0000   1.0000   1.0000   1.0000
     1.0000   1.0000   1.0000   1.0000   1.0000   1.0000   1.0000   1.0000
     1.0000   1.0000   1.0000   1.0000   1.0000   1.0000   1.0000   1.0000
     1.0000   1.0000   1.0000   1.0000   1.0000   1.0000   1.0000   1.0000
     1.0000   1.0000   1.0000   1.0000   1.0000   0.9999   0.9998   0.9967
     0.9935   0.9906   0.9825   0.9732   0.9631   0.8841   0.8128   0.6946
     0.4142   0.3214   0.0335   0.0000   0.0000   0.0000   0.0000   0.0000
     0.0000   0.0000   0.0000   0.0000   0.0000   0.0000

          k =-0.5000-0.0321 0.0907 (  7614 PWs)   bands (ev):

   -80.0576 -80.0510 -80.0465 -80.0452 -80.0435 -43.3488 -43.3465 -43.3461
   -43.3444 -43.3342 -43.3322 -43.3270 -43.3232 -43.3190 -43.3086 -43.3046
   -43.2955 -43.2886 -43.2871 -43.2771   7.1552   8.3644   8.6316   9.0591
     9.4357   9.5273   9.6242   9.6604   9.7799   9.8582   9.9523  10.0665
    10.1763  10.4195  10.5345  10.6084  10.7204  10.8211  10.9167  10.9564
    11.0663  11.1621  11.3351  11.4361  11.5691  11.7580  11.8888  11.9065
    12.0920  12.1443  12.3863  12.4863  12.5439  12.6437  12.7351  12.7754
    12.9142  13.0525  13.1065  13.1458  13.2402  13.3109  13.4264  13.4928
    13.5861  13.6485  13.7217  13.7781  13.8359  13.8901  13.9788  14.0832
    14.1483  14.1699  14.2181  14.2496  14.2873  14.3452  14.4378  14.5115
    14.5601  14.5827  14.7408  14.9964  15.7452  15.9272  16.0641  16.8534
    17.4871  17.6912  18.3771  19.8704  20.3781  21.4049

     occupation numbers 
     1.0000   1.0000   1.0000   1.0000   1.0000   1.0000   1.0000   1.0000
     1.0000   1.0000   1.0000   1.0000   1.0000   1.0000   1.0000   1.0000
     1.0000   1.0000   1.0000   1.0000   1.0000   1.0000   1.0000   1.0000
     1.0000   1.0000   1.0000   1.0000   1.0000   1.0000   1.0000   1.0000
     1.0000   1.0000   1.0000   1.0000   1.0000   1.0000   1.0000   1.0000
     1.0000   1.0000   1.0000   1.0000   1.0000   1.0000   1.0000   1.0000
     1.0000   1.0000   1.0000   1.0000   1.0000   1.0000   1.0000   1.0000
     1.0000   1.0000   1.0000   1.0000   1.0000   1.0000   1.0000   1.0000
     1.0000   1.0000   1.0000   1.0000   1.0000   1.0000   0.9999   0.9985
     0.9941   0.9910   0.9785   0.9641   0.9375   0.8696   0.6807   0.4795
     0.3463   0.2894   0.0472   0.0003   0.0000   0.0000   0.0000   0.0000
     0.0000   0.0000   0.0000   0.0000   0.0000   0.0000

          k =-0.5000-0.0321 0.1814 (  7622 PWs)   bands (ev):

   -80.0576 -80.0510 -80.0465 -80.0452 -80.0435 -43.3489 -43.3465 -43.3460
   -43.3446 -43.3344 -43.3323 -43.3271 -43.3232 -43.3189 -43.3087 -43.3047
   -43.2959 -43.2887 -43.2873 -43.2771   7.2400   8.4132   8.6247   8.9577
     9.3655   9.4666   9.5944   9.6217   9.7385   9.7991   9.9747  10.0482
    10.1658  10.4739  10.6062  10.6529  10.7345  10.8213  10.9011  11.0025
    11.0774  11.1867  11.3841  11.4271  11.6247  11.8013  11.8921  11.9166
    12.0734  12.1283  12.3547  12.4428  12.4871  12.6449  12.7186  12.7795
    12.8911  13.0320  13.1147  13.1662  13.2144  13.3849  13.4025  13.4782
    13.5805  13.6445  13.6781  13.7751  13.7984  13.8789  13.9566  13.9676
    14.1460  14.1799  14.3294  14.3561  14.3734  14.4190  14.4935  14.5604
    14.6065  14.6148  14.6839  14.7093  15.2433  15.4636  16.6300  17.6272
    17.7460  18.1973  18.5201  19.4730  20.3225  21.1106

     occupation numbers 
     1.0000   1.0000   1.0000   1.0000   1.0000   1.0000   1.0000   1.0000
     1.0000   1.0000   1.0000   1.0000   1.0000   1.0000   1.0000   1.0000
     1.0000   1.0000   1.0000   1.0000   1.0000   1.0000   1.0000   1.0000
     1.0000   1.0000   1.0000   1.0000   1.0000   1.0000   1.0000   1.0000
     1.0000   1.0000   1.0000   1.0000   1.0000   1.0000   1.0000   1.0000
     1.0000   1.0000   1.0000   1.0000   1.0000   1.0000   1.0000   1.0000
     1.0000   1.0000   1.0000   1.0000   1.0000   1.0000   1.0000   1.0000
     1.0000   1.0000   1.0000   1.0000   1.0000   1.0000   1.0000   1.0000
     1.0000   1.0000   1.0000   1.0000   1.0000   1.0000   0.9999   0.9999
     0.9943   0.9891   0.8919   0.8526   0.8225   0.7267   0.5302   0.3456
     0.2349   0.2172   0.1019   0.0735   0.0000   0.0000   0.0000   0.0000
     0.0000   0.0000   0.0000   0.0000   0.0000   0.0000

          k =-0.5000-0.0321 0.2722 (  7610 PWs)   bands (ev):

   -80.0576 -80.0509 -80.0465 -80.0452 -80.0435 -43.3487 -43.3463 -43.3457
   -43.3444 -43.3343 -43.3323 -43.3273 -43.3229 -43.3188 -43.3088 -43.3046
   -43.2958 -43.2887 -43.2874 -43.2770   7.3596   8.4537   8.5924   8.8487
     9.2783   9.3664   9.5457   9.6151   9.7179   9.7539   9.9992  10.0751
    10.2305  10.4853  10.5800  10.6942  10.7982  10.8078  10.9141  11.0475
    11.0809  11.1831  11.3798  11.4559  11.7074  11.8585  11.8979  11.9294
    12.0711  12.1334  12.3139  12.3932  12.4180  12.5580  12.7061  12.7983
    12.8585  13.0094  13.0891  13.1915  13.2698  13.3594  13.3957  13.4711
    13.5726  13.6256  13.7091  13.7588  13.8028  13.8645  13.9532  14.0657
    14.1487  14.2093  14.4162  14.4365  14.4643  14.4899  14.5141  14.5469
    14.5506  14.6287  14.6375  14.6572  14.8308  15.0083  17.3387  17.7800
    18.5418  18.7125  18.9888  19.1510  19.9862  20.7986

     occupation numbers 
     1.0000   1.0000   1.0000   1.0000   1.0000   1.0000   1.0000   1.0000
     1.0000   1.0000   1.0000   1.0000   1.0000   1.0000   1.0000   1.0000
     1.0000   1.0000   1.0000   1.0000   1.0000   1.0000   1.0000   1.0000
     1.0000   1.0000   1.0000   1.0000   1.0000   1.0000   1.0000   1.0000
     1.0000   1.0000   1.0000   1.0000   1.0000   1.0000   1.0000   1.0000
     1.0000   1.0000   1.0000   1.0000   1.0000   1.0000   1.0000   1.0000
     1.0000   1.0000   1.0000   1.0000   1.0000   1.0000   1.0000   1.0000
     1.0000   1.0000   1.0000   1.0000   1.0000   1.0000   1.0000   1.0000
     1.0000   1.0000   1.0000   1.0000   1.0000   1.0000   1.0000   0.9990
     0.9940   0.9815   0.7331   0.6840   0.6112   0.5402   0.4722   0.3814
     0.3714   0.1894   0.1729   0.1398   0.0105   0.0002   0.0000   0.0000
     0.0000   0.0000   0.0000   0.0000   0.0000   0.0000

          k =-0.5000-0.0321 0.3629 (  7610 PWs)   bands (ev):

   -80.0576 -80.0510 -80.0465 -80.0451 -80.0435 -43.3487 -43.3464 -43.3455
   -43.3444 -43.3343 -43.3323 -43.3274 -43.3229 -43.3188 -43.3087 -43.3046
   -43.2959 -43.2886 -43.2873 -43.2771   7.4613   8.4276   8.5570   8.8219
     9.2021   9.3121   9.5196   9.6210   9.7018   9.7469  10.0074  10.0922
    10.3206  10.4581  10.5541  10.7263  10.7882  10.8245  10.9493  11.0269
    11.1079  11.1756  11.3703  11.4786  11.7640  11.8367  11.8984  12.0102
    12.0821  12.1863  12.2746  12.3184  12.3487  12.4849  12.7232  12.7807
    12.8427  13.0004  13.0724  13.2171  13.2985  13.3420  13.3837  13.4363
    13.5480  13.6176  13.7338  13.8101  13.8273  13.9316  13.9708  14.1655
    14.2374  14.2725  14.3367  14.3950  14.4915  14.5137  14.5261  14.5470
    14.5979  14.6005  14.6089  14.6160  14.6295  14.6997  17.8739  18.0605
    18.6582  19.0165  19.5022  19.6957  19.8831  19.9599

     occupation numbers 
     1.0000   1.0000   1.0000   1.0000   1.0000   1.0000   1.0000   1.0000
     1.0000   1.0000   1.0000   1.0000   1.0000   1.0000   1.0000   1.0000
     1.0000   1.0000   1.0000   1.0000   1.0000   1.0000   1.0000   1.0000
     1.0000   1.0000   1.0000   1.0000   1.0000   1.0000   1.0000   1.0000
     1.0000   1.0000   1.0000   1.0000   1.0000   1.0000   1.0000   1.0000
     1.0000   1.0000   1.0000   1.0000   1.0000   1.0000   1.0000   1.0000
     1.0000   1.0000   1.0000   1.0000   1.0000   1.0000   1.0000   1.0000
     1.0000   1.0000   1.0000   1.0000   1.0000   1.0000   1.0000   1.0000
     1.0000   1.0000   1.0000   1.0000   1.0000   1.0000   0.9999   0.9917
     0.9704   0.9494   0.8820   0.7801   0.5359   0.4734   0.4387   0.3812
     0.2538   0.2479   0.2295   0.2147   0.1879   0.0834   0.0000   0.0000
     0.0000   0.0000   0.0000   0.0000   0.0000   0.0000

          k =-0.5000 0.2245 0.0000 (  7601 PWs)   bands (ev):

   -80.0576 -80.0509 -80.0467 -80.0448 -80.0437 -43.3482 -43.3473 -43.3453
   -43.3446 -43.3343 -43.3320 -43.3275 -43.3255 -43.3143 -43.3076 -43.3022
   -43.3002 -43.2925 -43.2843 -43.2758   7.2875   7.7353   8.9629   9.2629
     9.4015   9.4709   9.7549   9.8491   9.8730   9.9146   9.9996  10.1036
    10.2004  10.2679  10.5024  10.5981  10.6655  10.8136  10.8921  10.9199
    11.0866  11.2620  11.3552  11.4219  11.5609  11.6919  11.7877  11.9923
    12.0387  12.2444  12.3736  12.5338  12.5532  12.6292  12.6808  12.7598
    12.8195  12.9273  13.0031  13.0457  13.1468  13.2757  13.3069  13.4234
    13.5722  13.6303  13.7219  13.7555  13.8018  13.8335  13.8659  13.9436
    13.9921  14.0182  14.1564  14.2371  14.5627  14.5811  14.5867  14.5968
    14.6227  14.6286  15.1388  15.3002  15.6674  15.8725  16.1394  16.4420
    17.7087  17.9695  18.8356  18.9780  20.3123  21.1497

     occupation numbers 
     1.0000   1.0000   1.0000   1.0000   1.0000   1.0000   1.0000   1.0000
     1.0000   1.0000   1.0000   1.0000   1.0000   1.0000   1.0000   1.0000
     1.0000   1.0000   1.0000   1.0000   1.0000   1.0000   1.0000   1.0000
     1.0000   1.0000   1.0000   1.0000   1.0000   1.0000   1.0000   1.0000
     1.0000   1.0000   1.0000   1.0000   1.0000   1.0000   1.0000   1.0000
     1.0000   1.0000   1.0000   1.0000   1.0000   1.0000   1.0000   1.0000
     1.0000   1.0000   1.0000   1.0000   1.0000   1.0000   1.0000   1.0000
     1.0000   1.0000   1.0000   1.0000   1.0000   1.0000   1.0000   1.0000
     1.0000   1.0000   1.0000   1.0000   1.0000   1.0000   1.0000   1.0000
     0.9999   0.9997   0.9930   0.9705   0.3395   0.2935   0.2798   0.2564
     0.2010   0.1897   0.0000   0.0000   0.0000   0.0000   0.0000   0.0000
     0.0000   0.0000   0.0000   0.0000   0.0000   0.0000

          k =-0.5000 0.2245 0.0907 (  7613 PWs)   bands (ev):

   -80.0576 -80.0509 -80.0467 -80.0448 -80.0437 -43.3485 -43.3475 -43.3452
   -43.3447 -43.3344 -43.3321 -43.3276 -43.3255 -43.3144 -43.3076 -43.3023
   -43.3003 -43.2925 -43.2844 -43.2759   7.3222   7.7449   8.9407   9.2587
     9.3886   9.4272   9.7172   9.8021   9.8976   9.9080   9.9897  10.0423
    10.2275  10.3600  10.4959  10.6183  10.6950  10.8279  10.9087  10.9386
    11.0664  11.2437  11.3091  11.4015  11.5915  11.7211  11.7987  11.9967
    12.0365  12.2642  12.3512  12.5175  12.5437  12.6267  12.6871  12.7533
    12.8051  12.9338  13.0019  13.0671  13.1433  13.2762  13.3217  13.4193
    13.5516  13.5920  13.6955  13.7758  13.8154  13.8516  13.8950  13.9557
    13.9903  14.0127  14.1749  14.2244  14.4533  14.6160  14.6277  14.6461
    14.6472  14.6549  14.7693  15.3415  15.6894  15.9064  16.4234  16.6547
    17.2388  18.2881  18.5294  19.4349  20.4549  21.1863

     occupation numbers 
     1.0000   1.0000   1.0000   1.0000   1.0000   1.0000   1.0000   1.0000
     1.0000   1.0000   1.0000   1.0000   1.0000   1.0000   1.0000   1.0000
     1.0000   1.0000   1.0000   1.0000   1.0000   1.0000   1.0000   1.0000
     1.0000   1.0000   1.0000   1.0000   1.0000   1.0000   1.0000   1.0000
     1.0000   1.0000   1.0000   1.0000   1.0000   1.0000   1.0000   1.0000
     1.0000   1.0000   1.0000   1.0000   1.0000   1.0000   1.0000   1.0000
     1.0000   1.0000   1.0000   1.0000   1.0000   1.0000   1.0000   1.0000
     1.0000   1.0000   1.0000   1.0000   1.0000   1.0000   1.0000   1.0000
     1.0000   1.0000   1.0000   1.0000   1.0000   1.0000   1.0000   0.9999
     0.9999   0.9997   0.9901   0.9761   0.6407   0.2147   0.1913   0.1578
     0.1560   0.1433   0.0304   0.0000   0.0000   0.0000   0.0000   0.0000
     0.0000   0.0000   0.0000   0.0000   0.0000   0.0000

          k =-0.5000 0.2245 0.1814 (  7603 PWs)   bands (ev):

   -80.0576 -80.0509 -80.0467 -80.0448 -80.0436 -43.3484 -43.3473 -43.3451
   -43.3446 -43.3343 -43.3321 -43.3274 -43.3255 -43.3144 -43.3076 -43.3022
   -43.3002 -43.2925 -43.2844 -43.2759   7.4052   7.7984   8.8607   9.2159
     9.3026   9.3948   9.6186   9.7453   9.8208   9.9055   9.9917  10.0359
    10.3322  10.4296  10.5490  10.6526  10.7248  10.8319  10.9400  10.9867
    11.0552  11.2332  11.2742  11.3730  11.6050  11.7675  11.8327  11.9971
    12.0409  12.2268  12.3432  12.4839  12.5205  12.6268  12.6580  12.7348
    12.8009  12.9424  13.0166  13.1159  13.1448  13.2729  13.3436  13.4185
    13.5081  13.5452  13.6645  13.8077  13.8556  13.9039  13.9288  13.9538
    14.0162  14.0635  14.1907  14.2039  14.2319  14.4817  14.6524  14.6699
    14.6804  14.7158  14.7403  15.0109  15.6880  16.4529  16.6250  16.7050
    17.2494  17.7456  19.2471  19.9579  20.7948  21.3165

     occupation numbers 
     1.0000   1.0000   1.0000   1.0000   1.0000   1.0000   1.0000   1.0000
     1.0000   1.0000   1.0000   1.0000   1.0000   1.0000   1.0000   1.0000
     1.0000   1.0000   1.0000   1.0000   1.0000   1.0000   1.0000   1.0000
     1.0000   1.0000   1.0000   1.0000   1.0000   1.0000   1.0000   1.0000
     1.0000   1.0000   1.0000   1.0000   1.0000   1.0000   1.0000   1.0000
     1.0000   1.0000   1.0000   1.0000   1.0000   1.0000   1.0000   1.0000
     1.0000   1.0000   1.0000   1.0000   1.0000   1.0000   1.0000   1.0000
     1.0000   1.0000   1.0000   1.0000   1.0000   1.0000   1.0000   1.0000
     1.0000   1.0000   1.0000   1.0000   1.0000   1.0000   1.0000   1.0000
     0.9997   0.9991   0.9867   0.9832   0.9729   0.5634   0.1473   0.1208
     0.1064   0.0673   0.0476   0.0002   0.0000   0.0000   0.0000   0.0000
     0.0000   0.0000   0.0000   0.0000   0.0000   0.0000

          k =-0.5000 0.2245 0.2722 (  7604 PWs)   bands (ev):

   -80.0576 -80.0509 -80.0467 -80.0448 -80.0436 -43.3483 -43.3473 -43.3449
   -43.3445 -43.3343 -43.3320 -43.3276 -43.3255 -43.3143 -43.3077 -43.3023
   -43.3002 -43.2925 -43.2845 -43.2760   7.5137   7.8809   8.7278   9.0722
     9.2684   9.3750   9.5352   9.6892   9.7743   9.8917   9.9990  10.0629
    10.4224  10.4991  10.6237  10.6498  10.7679  10.8203  10.9527  11.0064
    11.1014  11.2283  11.2488  11.3463  11.6134  11.7541  11.9142  11.9913
    12.0746  12.1747  12.3265  12.4272  12.4888  12.5475  12.6321  12.7612
    12.8106  12.9389  13.0181  13.1439  13.1798  13.2875  13.3589  13.4314
    13.4864  13.5129  13.6462  13.7834  13.8449  13.8703  13.9105  13.9966
    14.0913  14.1214  14.2009  14.2254  14.3005  14.3646  14.6438  14.6511
    14.6816  14.6876  14.7846  14.8200  15.6890  16.1831  16.5271  17.2606
    17.5429  17.9714  20.0435  20.3835  20.7244  21.1524

     occupation numbers 
     1.0000   1.0000   1.0000   1.0000   1.0000   1.0000   1.0000   1.0000
     1.0000   1.0000   1.0000   1.0000   1.0000   1.0000   1.0000   1.0000
     1.0000   1.0000   1.0000   1.0000   1.0000   1.0000   1.0000   1.0000
     1.0000   1.0000   1.0000   1.0000   1.0000   1.0000   1.0000   1.0000
     1.0000   1.0000   1.0000   1.0000   1.0000   1.0000   1.0000   1.0000
     1.0000   1.0000   1.0000   1.0000   1.0000   1.0000   1.0000   1.0000
     1.0000   1.0000   1.0000   1.0000   1.0000   1.0000   1.0000   1.0000
     1.0000   1.0000   1.0000   1.0000   1.0000   1.0000   1.0000   1.0000
     1.0000   1.0000   1.0000   1.0000   1.0000   1.0000   1.0000   0.9998
     0.9982   0.9966   0.9840   0.9757   0.9252   0.8383   0.1619   0.1495
     0.1049   0.0973   0.0237   0.0128   0.0000   0.0000   0.0000   0.0000
     0.0000   0.0000   0.0000   0.0000   0.0000   0.0000

          k =-0.5000 0.2245 0.3629 (  7609 PWs)   bands (ev):

   -80.0576 -80.0509 -80.0467 -80.0448 -80.0436 -43.3483 -43.3473 -43.3450
   -43.3446 -43.3343 -43.3322 -43.3277 -43.3257 -43.3143 -43.3077 -43.3022
   -43.3003 -43.2925 -43.2845 -43.2761   7.5965   7.9569   8.6098   8.9611
     9.2576   9.3596   9.5023   9.6403   9.7681   9.8738  10.0046  10.0804
    10.4711  10.5511  10.5963  10.7208  10.7848  10.8430  10.9458  11.0048
    11.1294  11.2150  11.2503  11.3386  11.6315  11.7327  11.9727  11.9978
    12.0863  12.1282  12.3128  12.3677  12.4483  12.5032  12.6199  12.7993
    12.8280  12.9232  13.0094  13.1483  13.2102  13.3119  13.3576  13.4128
    13.5021  13.5438  13.6222  13.7505  13.7748  13.8408  13.8670  13.9423
    14.2169  14.2539  14.3031  14.3455  14.3993  14.4206  14.4366  14.5646
    14.5805  14.5900  14.8133  14.8554  15.6883  15.9122  16.5855  16.9684
    18.3955  18.7634  19.7639  20.2143  20.8323  20.8797

     occupation numbers 
     1.0000   1.0000   1.0000   1.0000   1.0000   1.0000   1.0000   1.0000
     1.0000   1.0000   1.0000   1.0000   1.0000   1.0000   1.0000   1.0000
     1.0000   1.0000   1.0000   1.0000   1.0000   1.0000   1.0000   1.0000
     1.0000   1.0000   1.0000   1.0000   1.0000   1.0000   1.0000   1.0000
     1.0000   1.0000   1.0000   1.0000   1.0000   1.0000   1.0000   1.0000
     1.0000   1.0000   1.0000   1.0000   1.0000   1.0000   1.0000   1.0000
     1.0000   1.0000   1.0000   1.0000   1.0000   1.0000   1.0000   1.0000
     1.0000   1.0000   1.0000   1.0000   1.0000   1.0000   1.0000   1.0000
     1.0000   1.0000   1.0000   1.0000   1.0000   1.0000   1.0000   1.0000
     0.9789   0.9617   0.9225   0.8692   0.7709   0.7228   0.6837   0.3347
     0.2948   0.2722   0.0144   0.0065   0.0000   0.0000   0.0000   0.0000
     0.0000   0.0000   0.0000   0.0000   0.0000   0.0000

          k = 0.0000-0.1283 0.0907 (  7568 PWs)   bands (ev):

   -80.0576 -80.0520 -80.0463 -80.0437 -80.0436 -43.3510 -43.3452 -43.3447
   -43.3447 -43.3386 -43.3381 -43.3351 -43.3311 -43.3310 -43.3078 -43.2919
   -43.2890 -43.2877 -43.2727 -43.2710   5.8504   7.8477   8.4672   8.5567
     8.5588   8.8651   9.0234   9.0550   9.1106   9.4373   9.4891   9.5888
    10.5755  10.7272  10.7355  11.1481  11.2182  11.2565  11.3066  11.3258
    11.4495  11.6629  11.7572  11.7767  11.8531  12.0014  12.0921  12.1517
    12.2109  12.5733  12.7479  12.8056  12.8396  12.9171  12.9323  13.0107
    13.0446  13.0544  13.0945  13.2524  13.3417  13.4137  13.7497  13.7840
    13.9776  14.2448  14.3340  14.3419  14.4401  14.4652  14.4904  14.4912
    14.5080  14.5458  14.5592  14.5771  14.6307  14.6332  14.6428  14.7411
    14.7470  14.8266  14.8807  15.2218  15.8027  16.2082  16.3112  16.8597
    16.9079  17.2296  17.2428  18.2145  19.4614  19.4749

     occupation numbers 
     1.0000   1.0000   1.0000   1.0000   1.0000   1.0000   1.0000   1.0000
     1.0000   1.0000   1.0000   1.0000   1.0000   1.0000   1.0000   1.0000
     1.0000   1.0000   1.0000   1.0000   1.0000   1.0000   1.0000   1.0000
     1.0000   1.0000   1.0000   1.0000   1.0000   1.0000   1.0000   1.0000
     1.0000   1.0000   1.0000   1.0000   1.0000   1.0000   1.0000   1.0000
     1.0000   1.0000   1.0000   1.0000   1.0000   1.0000   1.0000   1.0000
     1.0000   1.0000   1.0000   1.0000   1.0000   1.0000   1.0000   1.0000
     1.0000   1.0000   1.0000   1.0000   1.0000   1.0000   1.0000   1.0000
     0.9999   0.9667   0.8857   0.8744   0.6750   0.6088   0.5390   0.5367
     0.4893   0.3845   0.3487   0.3033   0.1855   0.1810   0.1636   0.0470
     0.0430   0.0113   0.0039   0.0000   0.0000   0.0000   0.0000   0.0000
     0.0000   0.0000   0.0000   0.0000   0.0000   0.0000

          k = 0.0000-0.1283 0.1814 (  7568 PWs)   bands (ev):

   -80.0576 -80.0520 -80.0463 -80.0437 -80.0436 -43.3513 -43.3448 -43.3445
   -43.3445 -43.3386 -43.3382 -43.3349 -43.3311 -43.3307 -43.3079 -43.2920
   -43.2891 -43.2878 -43.2725 -43.2712   5.9444   7.7266   8.4478   8.5411
     8.5469   8.8418   9.0096   9.0498   9.1211   9.4422   9.4839   9.5156
    10.4355  10.6078  10.6087  11.0843  11.2152  11.3248  11.3958  11.4682
    11.5290  11.5964  11.7377  11.7678  11.8771  12.0112  12.0962  12.1817
    12.3433  12.6698  12.8547  12.8850  12.9506  12.9874  13.0056  13.1756
    13.1837  13.2326  13.2414  13.3631  13.3706  13.5223  13.6905  13.7352
    13.9703  14.0702  14.0795  14.1441  14.4136  14.4237  14.4783  14.4982
    14.5369  14.5592  14.5645  14.5668  14.6195  14.6352  14.6410  14.6927
    14.6984  14.8098  14.8584  14.9745  15.6000  16.1459  16.1830  16.5162
    16.6160  17.5437  17.5693  18.5742  19.3913  19.5185

     occupation numbers 
     1.0000   1.0000   1.0000   1.0000   1.0000   1.0000   1.0000   1.0000
     1.0000   1.0000   1.0000   1.0000   1.0000   1.0000   1.0000   1.0000
     1.0000   1.0000   1.0000   1.0000   1.0000   1.0000   1.0000   1.0000
     1.0000   1.0000   1.0000   1.0000   1.0000   1.0000   1.0000   1.0000
     1.0000   1.0000   1.0000   1.0000   1.0000   1.0000   1.0000   1.0000
     1.0000   1.0000   1.0000   1.0000   1.0000   1.0000   1.0000   1.0000
     1.0000   1.0000   1.0000   1.0000   1.0000   1.0000   1.0000   1.0000
     1.0000   1.0000   1.0000   1.0000   1.0000   1.0000   1.0000   1.0000
     0.9999   0.9989   0.9987   0.9946   0.7393   0.7156   0.5727   0.5171
     0.4085   0.3488   0.3350   0.3290   0.2075   0.1772   0.1668   0.0913
     0.0848   0.0154   0.0061   0.0004   0.0000   0.0000   0.0000   0.0000
     0.0000   0.0000   0.0000   0.0000   0.0000   0.0000

          k = 0.0000-0.1283 0.2722 (  7593 PWs)   bands (ev):

   -80.0576 -80.0521 -80.0464 -80.0437 -80.0436 -43.3515 -43.3453 -43.3448
   -43.3447 -43.3387 -43.3383 -43.3352 -43.3312 -43.3309 -43.3080 -43.2919
   -43.2891 -43.2879 -43.2728 -43.2714   6.0733   7.5539   8.4327   8.5215
     8.5278   8.8204   9.0014   9.0422   9.1023   9.3906   9.4873   9.5378
    10.3263  10.5093  10.5187  11.0159  11.2043  11.3257  11.3896  11.4094
    11.5802  11.6788  11.8215  11.8580  11.9289  12.0790  12.1844  12.2081
    12.4768  12.7713  12.8672  12.8894  13.0042  13.0634  13.0656  13.2992
    13.3505  13.3725  13.4644  13.4951  13.6055  13.6481  13.7181  13.7390
    13.8269  13.8615  13.9831  14.0026  14.0794  14.3112  14.3370  14.3587
    14.5322  14.5892  14.5895  14.6147  14.6237  14.6417  14.6498  14.6903
    14.7108  14.7623  14.7982  15.0126  15.6184  15.7414  15.7428  16.4707
    16.5833  17.7855  17.8176  18.6875  19.4103  19.5379

     occupation numbers 
     1.0000   1.0000   1.0000   1.0000   1.0000   1.0000   1.0000   1.0000
     1.0000   1.0000   1.0000   1.0000   1.0000   1.0000   1.0000   1.0000
     1.0000   1.0000   1.0000   1.0000   1.0000   1.0000   1.0000   1.0000
     1.0000   1.0000   1.0000   1.0000   1.0000   1.0000   1.0000   1.0000
     1.0000   1.0000   1.0000   1.0000   1.0000   1.0000   1.0000   1.0000
     1.0000   1.0000   1.0000   1.0000   1.0000   1.0000   1.0000   1.0000
     1.0000   1.0000   1.0000   1.0000   1.0000   1.0000   1.0000   1.0000
     1.0000   1.0000   1.0000   1.0000   1.0000   1.0000   1.0000   1.0000
     1.0000   1.0000   0.9999   0.9998   0.9987   0.9139   0.8815   0.8482
     0.4216   0.2740   0.2732   0.2174   0.1991   0.1656   0.1516   0.0941
     0.0721   0.0340   0.0188   0.0002   0.0000   0.0000   0.0000   0.0000
     0.0000   0.0000   0.0000   0.0000   0.0000   0.0000

          k = 0.0000-0.1283 0.3629 (  7597 PWs)   bands (ev):

   -80.0576 -80.0521 -80.0464 -80.0437 -80.0436 -43.3514 -43.3453 -43.3448
   -43.3448 -43.3386 -43.3382 -43.3352 -43.3312 -43.3310 -43.3081 -43.2920
   -43.2891 -43.2878 -43.2729 -43.2716   6.1786   7.4137   8.4296   8.5067
     8.5105   8.8078   9.0003   9.0356   9.0767   9.3751   9.5077   9.5450
    10.2693  10.4456  10.4810  10.9811  11.2023  11.3240  11.3366  11.3538
    11.5792  11.7265  11.8381  11.8824  11.9902  12.1128  12.4245  12.4992
    12.6071  12.7052  12.7942  12.8532  13.0259  13.1047  13.1344  13.2209
    13.3047  13.3588  13.4772  13.5973  13.6873  13.7377  13.7384  13.7942
    13.8586  13.9508  13.9826  14.0179  14.0597  14.1953  14.2086  14.2322
    14.5297  14.5711  14.6205  14.6218  14.6297  14.6458  14.6475  14.6591
    14.6901  14.7151  14.7370  15.2800  15.3113  15.3388  15.7145  16.4757
    16.5833  17.9183  17.9583  18.6546  19.4702  19.4957

     occupation numbers 
     1.0000   1.0000   1.0000   1.0000   1.0000   1.0000   1.0000   1.0000
     1.0000   1.0000   1.0000   1.0000   1.0000   1.0000   1.0000   1.0000
     1.0000   1.0000   1.0000   1.0000   1.0000   1.0000   1.0000   1.0000
     1.0000   1.0000   1.0000   1.0000   1.0000   1.0000   1.0000   1.0000
     1.0000   1.0000   1.0000   1.0000   1.0000   1.0000   1.0000   1.0000
     1.0000   1.0000   1.0000   1.0000   1.0000   1.0000   1.0000   1.0000
     1.0000   1.0000   1.0000   1.0000   1.0000   1.0000   1.0000   1.0000
     1.0000   1.0000   1.0000   1.0000   1.0000   1.0000   1.0000   1.0000
     1.0000   1.0000   0.9999   0.9997   0.9992   0.9855   0.9817   0.9728
     0.4284   0.3182   0.2055   0.2029   0.1875   0.1585   0.1555   0.1367
     0.0943   0.0680   0.0499   0.0000   0.0000   0.0000   0.0000   0.0000
     0.0000   0.0000   0.0000   0.0000   0.0000   0.0000

          k = 0.0000-0.2566 0.0907 (  7595 PWs)   bands (ev):

   -80.0576 -80.0517 -80.0464 -80.0441 -80.0437 -43.3507 -43.3457 -43.3448
   -43.3447 -43.3359 -43.3355 -43.3323 -43.3310 -43.3289 -43.3075 -43.2948
   -43.2927 -43.2870 -43.2779 -43.2724   6.1478   8.1210   8.4507   8.7849
     8.7991   9.0186   9.1447   9.2177   9.2618   9.4950   9.6591   9.7479
    10.5370  10.7569  10.7577  10.9402  10.9957  11.0944  11.1902  11.3474
    11.5219  11.5504  11.5773  11.7353  11.7526  11.9622  12.0590  12.0685
    12.2411  12.3606  12.5644  12.6135  12.7401  12.8729  12.9156  12.9254
    12.9713  12.9856  13.1426  13.2147  13.3301  13.4353  13.6840  13.7227
    13.7388  13.7669  13.9649  14.2057  14.2184  14.2774  14.3092  14.3599
    14.4008  14.4181  14.5356  14.5481  14.5615  14.5661  14.5670  14.5799
    14.6339  14.7753  14.8077  14.8507  15.1932  16.0556  16.2181  17.4032
    17.4234  17.8971  17.9274  18.1071  19.4433  19.6426

     occupation numbers 
     1.0000   1.0000   1.0000   1.0000   1.0000   1.0000   1.0000   1.0000
     1.0000   1.0000   1.0000   1.0000   1.0000   1.0000   1.0000   1.0000
     1.0000   1.0000   1.0000   1.0000   1.0000   1.0000   1.0000   1.0000
     1.0000   1.0000   1.0000   1.0000   1.0000   1.0000   1.0000   1.0000
     1.0000   1.0000   1.0000   1.0000   1.0000   1.0000   1.0000   1.0000
     1.0000   1.0000   1.0000   1.0000   1.0000   1.0000   1.0000   1.0000
     1.0000   1.0000   1.0000   1.0000   1.0000   1.0000   1.0000   1.0000
     1.0000   1.0000   1.0000   1.0000   1.0000   1.0000   1.0000   1.0000
     1.0000   1.0000   0.9999   0.9826   0.9784   0.9457   0.9160   0.8463
     0.7676   0.7288   0.4122   0.3782   0.3426   0.3309   0.3287   0.2963
     0.1795   0.0276   0.0159   0.0071   0.0000   0.0000   0.0000   0.0000
     0.0000   0.0000   0.0000   0.0000   0.0000   0.0000

          k = 0.0000-0.2566 0.1814 (  7578 PWs)   bands (ev):

   -80.0576 -80.0517 -80.0464 -80.0440 -80.0437 -43.3507 -43.3453 -43.3447
   -43.3446 -43.3360 -43.3353 -43.3321 -43.3310 -43.3287 -43.3074 -43.2946
   -43.2925 -43.2869 -43.2776 -43.2724   6.2420   8.0003   8.4310   8.7676
     8.7912   8.9890   9.1259   9.2155   9.2584   9.5070   9.6285   9.6897
    10.4265  10.6420  10.6549  10.9422  11.1354  11.1951  11.2077  11.4574
    11.4819  11.5341  11.6529  11.7409  11.7648  11.9533  12.0623  12.2016
    12.2274  12.4018  12.7217  12.7361  12.8339  12.8957  12.9216  12.9502
    13.0012  13.0269  13.2253  13.2302  13.3246  13.5058  13.5864  13.6281
    13.7045  13.7121  13.9892  14.2116  14.2253  14.2351  14.3153  14.3574
    14.3795  14.4009  14.4223  14.4746  14.4965  14.5292  14.5695  14.5969
    14.5975  14.6176  14.8271  14.8803  15.2377  16.1299  16.2934  16.7959
    16.8200  18.3384  18.3721  18.8443  19.5399  19.7617

     occupation numbers 
     1.0000   1.0000   1.0000   1.0000   1.0000   1.0000   1.0000   1.0000
     1.0000   1.0000   1.0000   1.0000   1.0000   1.0000   1.0000   1.0000
     1.0000   1.0000   1.0000   1.0000   1.0000   1.0000   1.0000   1.0000
     1.0000   1.0000   1.0000   1.0000   1.0000   1.0000   1.0000   1.0000
     1.0000   1.0000   1.0000   1.0000   1.0000   1.0000   1.0000   1.0000
     1.0000   1.0000   1.0000   1.0000   1.0000   1.0000   1.0000   1.0000
     1.0000   1.0000   1.0000   1.0000   1.0000   1.0000   1.0000   1.0000
     1.0000   1.0000   1.0000   1.0000   1.0000   1.0000   1.0000   1.0000
     1.0000   1.0000   0.9999   0.9807   0.9757   0.9715   0.9093   0.8505
     0.8111   0.7674   0.7189   0.5829   0.5217   0.4298   0.3221   0.2560
     0.2547   0.2114   0.0112   0.0039   0.0000   0.0000   0.0000   0.0000
     0.0000   0.0000   0.0000   0.0000   0.0000   0.0000

          k = 0.0000-0.2566 0.2722 (  7587 PWs)   bands (ev):

   -80.0576 -80.0517 -80.0464 -80.0440 -80.0436 -43.3508 -43.3456 -43.3446
   -43.3445 -43.3360 -43.3354 -43.3322 -43.3309 -43.3288 -43.3074 -43.2946
   -43.2925 -43.2870 -43.2776 -43.2724   6.3713   7.8242   8.4258   8.7459
     8.7713   8.9640   9.1092   9.2078   9.2282   9.5115   9.5723   9.7048
    10.3609  10.5346  10.6038  10.9227  11.1126  11.2713  11.2833  11.4033
    11.5398  11.5902  11.6961  11.7570  11.8309  12.1034  12.1062  12.2149
    12.3320  12.5005  12.7906  12.7952  12.8544  12.8809  12.9231  13.0261
    13.0388  13.0917  13.1740  13.2900  13.3479  13.4627  13.5839  13.5842
    13.7673  13.7822  13.8868  14.0140  14.1412  14.1667  14.2184  14.2249
    14.3280  14.3601  14.3871  14.4078  14.4534  14.5787  14.5922  14.6310
    14.6345  14.6459  14.8068  14.8524  15.7619  16.1511  16.2673  16.2695
    16.3543  18.6783  18.7119  19.5317  19.6953  19.9147

     occupation numbers 
     1.0000   1.0000   1.0000   1.0000   1.0000   1.0000   1.0000   1.0000
     1.0000   1.0000   1.0000   1.0000   1.0000   1.0000   1.0000   1.0000
     1.0000   1.0000   1.0000   1.0000   1.0000   1.0000   1.0000   1.0000
     1.0000   1.0000   1.0000   1.0000   1.0000   1.0000   1.0000   1.0000
     1.0000   1.0000   1.0000   1.0000   1.0000   1.0000   1.0000   1.0000
     1.0000   1.0000   1.0000   1.0000   1.0000   1.0000   1.0000   1.0000
     1.0000   1.0000   1.0000   1.0000   1.0000   1.0000   1.0000   1.0000
     1.0000   1.0000   1.0000   1.0000   1.0000   1.0000   1.0000   1.0000
     1.0000   1.0000   1.0000   0.9997   0.9949   0.9915   0.9784   0.9759
     0.8936   0.8459   0.7963   0.7524   0.6403   0.2994   0.2669   0.1851
     0.1784   0.1582   0.0162   0.0069   0.0000   0.0000   0.0000   0.0000
     0.0000   0.0000   0.0000   0.0000   0.0000   0.0000

          k = 0.0000-0.2566 0.3629 (  7580 PWs)   bands (ev):

   -80.0576 -80.0517 -80.0464 -80.0440 -80.0437 -43.3503 -43.3455 -43.3448
   -43.3447 -43.3361 -43.3352 -43.3322 -43.3310 -43.3289 -43.3075 -43.2945
   -43.2923 -43.2868 -43.2771 -43.2723   6.4771   7.6796   8.4388   8.7292
     8.7482   8.9527   9.0986   9.1987   9.2025   9.5073   9.5744   9.6985
    10.3387  10.4492  10.5990  10.9066  11.1022  11.2580  11.3030  11.4016
    11.5426  11.6437  11.7054  11.7905  11.9002  12.1473  12.3208  12.3623
    12.4693  12.5506  12.6549  12.6847  12.8061  12.8508  12.9192  13.0186
    13.1079  13.1368  13.1490  13.3568  13.3793  13.4561  13.4805  13.5501
    13.6747  13.8417  13.9030  14.0283  14.0755  14.1074  14.1717  14.1902
    14.3086  14.4073  14.4125  14.4890  14.5036  14.5914  14.6234  14.6304
    14.6378  14.6716  14.7510  14.7785  15.7862  15.8688  16.1966  16.2519
    16.3946  18.8478  18.8905  19.5445  19.8936  20.0495

     occupation numbers 
     1.0000   1.0000   1.0000   1.0000   1.0000   1.0000   1.0000   1.0000
     1.0000   1.0000   1.0000   1.0000   1.0000   1.0000   1.0000   1.0000
     1.0000   1.0000   1.0000   1.0000   1.0000   1.0000   1.0000   1.0000
     1.0000   1.0000   1.0000   1.0000   1.0000   1.0000   1.0000   1.0000
     1.0000   1.0000   1.0000   1.0000   1.0000   1.0000   1.0000   1.0000
     1.0000   1.0000   1.0000   1.0000   1.0000   1.0000   1.0000   1.0000
     1.0000   1.0000   1.0000   1.0000   1.0000   1.0000   1.0000   1.0000
     1.0000   1.0000   1.0000   1.0000   1.0000   1.0000   1.0000   1.0000
     1.0000   1.0000   1.0000   0.9996   0.9988   0.9975   0.9906   0.9868
     0.9167   0.7534   0.7417   0.5428   0.5019   0.2689   0.1996   0.1861
     0.1725   0.1183   0.0405   0.0262   0.0000   0.0000   0.0000   0.0000
     0.0000   0.0000   0.0000   0.0000   0.0000   0.0000

          k = 0.0000-0.3849 0.0907 (  7600 PWs)   bands (ev):

   -80.0576 -80.0513 -80.0466 -80.0445 -80.0437 -43.3496 -43.3462 -43.3451
   -43.3447 -43.3345 -43.3331 -43.3301 -43.3286 -43.3232 -43.3067 -43.2982
   -43.2972 -43.2855 -43.2852 -43.2740   6.6144   8.2244   8.5751   9.0829
     9.1241   9.1868   9.3886   9.4686   9.5185   9.6237   9.9101   9.9310
    10.4096  10.6044  10.6598  10.7366  10.8635  10.9859  11.0784  11.2103
    11.2849  11.4014  11.4470  11.5760  11.8210  11.8231  11.9140  12.0102
    12.1240  12.2550  12.3305  12.4604  12.5683  12.7942  12.8504  12.9351
    12.9397  12.9867  13.0916  13.1712  13.2451  13.3067  13.4118  13.4525
    13.5343  13.6490  13.6954  13.8507  13.9971  14.0160  14.0464  14.1268
    14.1487  14.2018  14.2266  14.4179  14.5744  14.5773  14.5925  14.6156
    14.7515  14.7841  14.8950  14.9484  15.2650  15.9963  16.1768  17.3734
    17.7571  17.7690  18.4719  18.4766  19.8962  20.0699

     occupation numbers 
     1.0000   1.0000   1.0000   1.0000   1.0000   1.0000   1.0000   1.0000
     1.0000   1.0000   1.0000   1.0000   1.0000   1.0000   1.0000   1.0000
     1.0000   1.0000   1.0000   1.0000   1.0000   1.0000   1.0000   1.0000
     1.0000   1.0000   1.0000   1.0000   1.0000   1.0000   1.0000   1.0000
     1.0000   1.0000   1.0000   1.0000   1.0000   1.0000   1.0000   1.0000
     1.0000   1.0000   1.0000   1.0000   1.0000   1.0000   1.0000   1.0000
     1.0000   1.0000   1.0000   1.0000   1.0000   1.0000   1.0000   1.0000
     1.0000   1.0000   1.0000   1.0000   1.0000   1.0000   1.0000   1.0000
     1.0000   1.0000   1.0000   1.0000   0.9998   0.9997   0.9994   0.9962
     0.9940   0.9838   0.9752   0.7293   0.3099   0.3026   0.2662   0.2154
     0.0402   0.0239   0.0029   0.0008   0.0000   0.0000   0.0000   0.0000
     0.0000   0.0000   0.0000   0.0000   0.0000   0.0000

          k = 0.0000-0.3849 0.1814 (  7588 PWs)   bands (ev):

   -80.0576 -80.0513 -80.0466 -80.0444 -80.0436 -43.3500 -43.3462 -43.3447
   -43.3446 -43.3343 -43.3329 -43.3299 -43.3285 -43.3232 -43.3066 -43.2981
   -43.2970 -43.2854 -43.2851 -43.2740   6.7075   8.2061   8.4804   9.0490
     9.1189   9.1398   9.3731   9.4698   9.4746   9.6436   9.8038   9.9471
    10.3682  10.5789  10.6794  10.7425  10.9801  11.0249  11.0829  11.2614
    11.3453  11.3590  11.4553  11.6167  11.8161  11.8249  11.9598  12.0228
    12.1037  12.2704  12.4300  12.4425  12.5658  12.7870  12.8056  12.8850
    12.9405  13.0419  13.0657  13.1944  13.2761  13.2899  13.4328  13.5032
    13.5459  13.6414  13.6772  13.9002  14.0046  14.0478  14.0551  14.0984
    14.1437  14.1839  14.1924  14.3932  14.4058  14.4855  14.6255  14.6291
    14.6484  14.6593  14.8087  14.8544  15.8577  16.0480  16.2229  17.0938
    17.1351  18.0572  19.0510  19.0681  20.1153  20.2869

     occupation numbers 
     1.0000   1.0000   1.0000   1.0000   1.0000   1.0000   1.0000   1.0000
     1.0000   1.0000   1.0000   1.0000   1.0000   1.0000   1.0000   1.0000
     1.0000   1.0000   1.0000   1.0000   1.0000   1.0000   1.0000   1.0000
     1.0000   1.0000   1.0000   1.0000   1.0000   1.0000   1.0000   1.0000
     1.0000   1.0000   1.0000   1.0000   1.0000   1.0000   1.0000   1.0000
     1.0000   1.0000   1.0000   1.0000   1.0000   1.0000   1.0000   1.0000
     1.0000   1.0000   1.0000   1.0000   1.0000   1.0000   1.0000   1.0000
     1.0000   1.0000   1.0000   1.0000   1.0000   1.0000   1.0000   1.0000
     1.0000   1.0000   1.0000   1.0000   0.9998   0.9994   0.9993   0.9979
     0.9946   0.9883   0.9863   0.7838   0.7567   0.5527   0.1956   0.1886
     0.1539   0.1364   0.0157   0.0066   0.0000   0.0000   0.0000   0.0000
     0.0000   0.0000   0.0000   0.0000   0.0000   0.0000

          k = 0.0000-0.3849 0.2722 (  7584 PWs)   bands (ev):

   -80.0575 -80.0513 -80.0465 -80.0444 -80.0437 -43.3494 -43.3462 -43.3447
   -43.3444 -43.3342 -43.3330 -43.3300 -43.3285 -43.3230 -43.3066 -43.2983
   -43.2971 -43.2854 -43.2850 -43.2741   6.8343   8.1497   8.3865   9.0047
     9.0983   9.1079   9.3462   9.4198   9.4616   9.6423   9.7526   9.9525
    10.3721  10.5856  10.6322  10.7502  11.0079  11.0835  11.1017  11.3223
    11.3278  11.4462  11.5143  11.6883  11.8243  11.8383  11.9880  12.0877
    12.0912  12.2477  12.4330  12.4639  12.5696  12.7527  12.7538  12.7848
    12.9308  13.0450  13.0897  13.2124  13.3176  13.3208  13.4574  13.4604
    13.5154  13.6504  13.7245  13.9161  14.0423  14.0467  14.0747  14.1021
    14.1051  14.1705  14.1818  14.2653  14.3658  14.4191  14.4536  14.6540
    14.6542  14.6647  14.8308  14.8814  16.0700  16.2514  16.5289  16.5906
    16.6216  18.7782  19.5588  19.5824  20.3036  20.3843

     occupation numbers 
     1.0000   1.0000   1.0000   1.0000   1.0000   1.0000   1.0000   1.0000
     1.0000   1.0000   1.0000   1.0000   1.0000   1.0000   1.0000   1.0000
     1.0000   1.0000   1.0000   1.0000   1.0000   1.0000   1.0000   1.0000
     1.0000   1.0000   1.0000   1.0000   1.0000   1.0000   1.0000   1.0000
     1.0000   1.0000   1.0000   1.0000   1.0000   1.0000   1.0000   1.0000
     1.0000   1.0000   1.0000   1.0000   1.0000   1.0000   1.0000   1.0000
     1.0000   1.0000   1.0000   1.0000   1.0000   1.0000   1.0000   1.0000
     1.0000   1.0000   1.0000   1.0000   1.0000   1.0000   1.0000   1.0000
     1.0000   1.0000   1.0000   1.0000   0.9995   0.9994   0.9988   0.9978
     0.9976   0.9909   0.9887   0.9545   0.8362   0.7264   0.6399   0.1448
     0.1445   0.1283   0.0105   0.0038   0.0000   0.0000   0.0000   0.0000
     0.0000   0.0000   0.0000   0.0000   0.0000   0.0000

          k = 0.0000-0.3849 0.3629 (  7608 PWs)   bands (ev):

   -80.0576 -80.0513 -80.0466 -80.0445 -80.0437 -43.3495 -43.3463 -43.3448
   -43.3447 -43.3344 -43.3331 -43.3302 -43.3289 -43.3231 -43.3067 -43.2982
   -43.2971 -43.2857 -43.2851 -43.2743   6.9367   8.0445   8.3853   8.9800
     9.0716   9.0896   9.3214   9.3889   9.4492   9.6362   9.7434   9.9330
    10.4005  10.4852  10.7137  10.7452  10.9969  11.1028  11.1114  11.3198
    11.3818  11.4972  11.6032  11.7509  11.8226  11.8858  12.0194  12.0782
    12.1610  12.2286  12.3698  12.4196  12.5606  12.6809  12.7148  12.7835
    12.9138  13.0397  13.0829  13.2111  13.3517  13.3770  13.4035  13.4714
    13.4794  13.6270  13.7261  13.8544  14.0417  14.0545  14.0765  14.0998
    14.1489  14.2264  14.2838  14.2977  14.3943  14.4121  14.4734  14.6028
    14.6204  14.6267  14.8060  14.8472  16.0028  16.1437  16.2755  16.4108
    17.1625  19.5059  19.6365  19.9130  19.9326  20.6095

     occupation numbers 
     1.0000   1.0000   1.0000   1.0000   1.0000   1.0000   1.0000   1.0000
     1.0000   1.0000   1.0000   1.0000   1.0000   1.0000   1.0000   1.0000
     1.0000   1.0000   1.0000   1.0000   1.0000   1.0000   1.0000   1.0000
     1.0000   1.0000   1.0000   1.0000   1.0000   1.0000   1.0000   1.0000
     1.0000   1.0000   1.0000   1.0000   1.0000   1.0000   1.0000   1.0000
     1.0000   1.0000   1.0000   1.0000   1.0000   1.0000   1.0000   1.0000
     1.0000   1.0000   1.0000   1.0000   1.0000   1.0000   1.0000   1.0000
     1.0000   1.0000   1.0000   1.0000   1.0000   1.0000   1.0000   1.0000
     1.0000   1.0000   1.0000   1.0000   0.9995   0.9993   0.9988   0.9979
     0.9940   0.9752   0.9404   0.9279   0.7816   0.7426   0.5863   0.2428
     0.2057   0.1933   0.0164   0.0077   0.0000   0.0000   0.0000   0.0000
     0.0000   0.0000   0.0000   0.0000   0.0000   0.0000

          k = 0.0000-0.5132 0.0907 (  7598 PWs)   bands (ev):

   -80.0576 -80.0509 -80.0467 -80.0447 -80.0437 -43.3486 -43.3474 -43.3451
   -43.3447 -43.3342 -43.3321 -43.3279 -43.3260 -43.3158 -43.3066 -43.3010
   -43.3008 -43.2916 -43.2842 -43.2754   7.1800   7.8340   8.8857   9.2930
     9.3462   9.3649   9.6566   9.7949   9.8242   9.8521  10.0165  10.0530
    10.2333  10.4149  10.4665  10.6290  10.7435  10.8902  10.9690  10.9904
    11.1087  11.2510  11.2516  11.4173  11.5958  11.7531  11.8579  11.9832
    12.0926  12.2605  12.3636  12.4706  12.5330  12.5893  12.6997  12.7764
    12.8534  12.9660  12.9771  13.0438  13.1799  13.2492  13.3315  13.4281
    13.5365  13.5699  13.6904  13.8003  13.8379  13.8753  13.9132  13.9497
    14.0027  14.0440  14.1337  14.2514  14.5518  14.6230  14.6264  14.6643
    14.6802  14.6959  14.7297  15.2503  15.7501  15.9746  16.1549  16.7701
    17.7757  17.7906  18.8849  18.9105  20.7086  20.7939

     occupation numbers 
     1.0000   1.0000   1.0000   1.0000   1.0000   1.0000   1.0000   1.0000
     1.0000   1.0000   1.0000   1.0000   1.0000   1.0000   1.0000   1.0000
     1.0000   1.0000   1.0000   1.0000   1.0000   1.0000   1.0000   1.0000
     1.0000   1.0000   1.0000   1.0000   1.0000   1.0000   1.0000   1.0000
     1.0000   1.0000   1.0000   1.0000   1.0000   1.0000   1.0000   1.0000
     1.0000   1.0000   1.0000   1.0000   1.0000   1.0000   1.0000   1.0000
     1.0000   1.0000   1.0000   1.0000   1.0000   1.0000   1.0000   1.0000
     1.0000   1.0000   1.0000   1.0000   1.0000   1.0000   1.0000   1.0000
     1.0000   1.0000   1.0000   1.0000   1.0000   1.0000   1.0000   1.0000
     0.9998   0.9994   0.9956   0.9631   0.3684   0.2005   0.1938   0.1288
     0.1067   0.0876   0.0555   0.0000   0.0000   0.0000   0.0000   0.0000
     0.0000   0.0000   0.0000   0.0000   0.0000   0.0000

          k = 0.0000-0.5132 0.1814 (  7616 PWs)   bands (ev):

   -80.0576 -80.0510 -80.0467 -80.0448 -80.0437 -43.3488 -43.3472 -43.3451
   -43.3449 -43.3344 -43.3322 -43.3280 -43.3262 -43.3158 -43.3066 -43.3011
   -43.3011 -43.2919 -43.2844 -43.2756   7.2673   7.8755   8.8025   9.2083
     9.3101   9.3349   9.5827   9.7517   9.7723   9.8310   9.9667  10.0754
    10.3139  10.4868  10.5002  10.6649  10.7846  10.9140  11.0017  11.0294
    11.1141  11.2226  11.2278  11.3805  11.6026  11.8009  11.8663  11.9767
    12.1271  12.2619  12.3210  12.4506  12.5052  12.5833  12.6844  12.7328
    12.8531  12.9731  12.9992  13.1065  13.1486  13.2714  13.3526  13.4209
    13.5189  13.5301  13.6507  13.8138  13.8934  13.9340  13.9543  13.9880
    14.0020  14.0332  14.1554  14.2507  14.2682  14.4430  14.6633  14.6694
    14.6879  14.7472  14.7809  14.9387  15.9826  16.1726  16.4901  17.1385
    17.2157  17.4210  19.5656  19.5837  20.9457  21.0184

     occupation numbers 
     1.0000   1.0000   1.0000   1.0000   1.0000   1.0000   1.0000   1.0000
     1.0000   1.0000   1.0000   1.0000   1.0000   1.0000   1.0000   1.0000
     1.0000   1.0000   1.0000   1.0000   1.0000   1.0000   1.0000   1.0000
     1.0000   1.0000   1.0000   1.0000   1.0000   1.0000   1.0000   1.0000
     1.0000   1.0000   1.0000   1.0000   1.0000   1.0000   1.0000   1.0000
     1.0000   1.0000   1.0000   1.0000   1.0000   1.0000   1.0000   1.0000
     1.0000   1.0000   1.0000   1.0000   1.0000   1.0000   1.0000   1.0000
     1.0000   1.0000   1.0000   1.0000   1.0000   1.0000   1.0000   1.0000
     1.0000   1.0000   1.0000   1.0000   1.0000   1.0000   0.9999   0.9999
     0.9998   0.9996   0.9932   0.9635   0.9525   0.6674   0.1304   0.1215
     0.0971   0.0429   0.0252   0.0011   0.0000   0.0000   0.0000   0.0000
     0.0000   0.0000   0.0000   0.0000   0.0000   0.0000

          k = 0.0000-0.5132 0.2722 (  7596 PWs)   bands (ev):

   -80.0576 -80.0510 -80.0467 -80.0447 -80.0436 -43.3484 -43.3470 -43.3446
   -43.3446 -43.3343 -43.3320 -43.3281 -43.3261 -43.3156 -43.3066 -43.3011
   -43.3008 -43.2918 -43.2845 -43.2756   7.3814   7.9457   8.6609   9.0666
     9.2967   9.3157   9.5099   9.6720   9.7453   9.8175   9.9619  10.0902
    10.4051  10.5620  10.5753  10.6318  10.8452  10.8814  11.0487  11.0517
    11.1570  11.2004  11.2544  11.3538  11.6076  11.7742  11.9443  11.9710
    12.1600  12.1925  12.3114  12.4358  12.4584  12.5698  12.5804  12.7542
    12.8624  12.9723  13.0144  13.1325  13.1740  13.3055  13.3692  13.4310
    13.4961  13.4989  13.6342  13.7933  13.8842  13.9118  13.9482  13.9915
    14.1184  14.1295  14.1647  14.1795  14.3053  14.3616  14.6338  14.6554
    14.6683  14.6790  14.8092  14.8524  16.0091  16.1899  16.6657  16.7602
    17.3432  18.1088  20.2434  20.2513  20.6093  21.3137

     occupation numbers 
     1.0000   1.0000   1.0000   1.0000   1.0000   1.0000   1.0000   1.0000
     1.0000   1.0000   1.0000   1.0000   1.0000   1.0000   1.0000   1.0000
     1.0000   1.0000   1.0000   1.0000   1.0000   1.0000   1.0000   1.0000
     1.0000   1.0000   1.0000   1.0000   1.0000   1.0000   1.0000   1.0000
     1.0000   1.0000   1.0000   1.0000   1.0000   1.0000   1.0000   1.0000
     1.0000   1.0000   1.0000   1.0000   1.0000   1.0000   1.0000   1.0000
     1.0000   1.0000   1.0000   1.0000   1.0000   1.0000   1.0000   1.0000
     1.0000   1.0000   1.0000   1.0000   1.0000   1.0000   1.0000   1.0000
     1.0000   1.0000   1.0000   1.0000   1.0000   1.0000   1.0000   0.9999
     0.9968   0.9960   0.9918   0.9892   0.9202   0.8434   0.1799   0.1426
     0.1230   0.1083   0.0155   0.0069   0.0000   0.0000   0.0000   0.0000
     0.0000   0.0000   0.0000   0.0000   0.0000   0.0000

          k = 0.0000-0.5132 0.3629 (  7601 PWs)   bands (ev):

   -80.0576 -80.0510 -80.0467 -80.0447 -80.0436 -43.3486 -43.3472 -43.3446
   -43.3445 -43.3343 -43.3321 -43.3279 -43.3261 -43.3157 -43.3067 -43.3011
   -43.3007 -43.2918 -43.2846 -43.2757   7.4685   8.0142   8.5370   8.9743
     9.2903   9.2973   9.4784   9.6079   9.7460   9.7946   9.9629  10.0940
    10.4610  10.5582  10.6199  10.6898  10.8331  10.9102  11.0271  11.0694
    11.1915  11.1928  11.2923  11.3557  11.6245  11.7571  11.9694  12.0092
    12.1204  12.1447  12.3162  12.4008  12.4281  12.4927  12.5726  12.7982
    12.8802  12.9665  12.9997  13.1364  13.2041  13.3289  13.3744  13.4042
    13.5148  13.5202  13.6057  13.7701  13.8125  13.8568  13.8872  13.9563
    14.1882  14.2847  14.3168  14.3521  14.3610  14.3826  14.4263  14.5753
    14.5964  14.6016  14.8292  14.8747  16.0225  16.1864  16.3712  16.5043
    18.1415  18.9103  19.7161  20.3283  20.8643  20.8714

     occupation numbers 
     1.0000   1.0000   1.0000   1.0000   1.0000   1.0000   1.0000   1.0000
     1.0000   1.0000   1.0000   1.0000   1.0000   1.0000   1.0000   1.0000
     1.0000   1.0000   1.0000   1.0000   1.0000   1.0000   1.0000   1.0000
     1.0000   1.0000   1.0000   1.0000   1.0000   1.0000   1.0000   1.0000
     1.0000   1.0000   1.0000   1.0000   1.0000   1.0000   1.0000   1.0000
     1.0000   1.0000   1.0000   1.0000   1.0000   1.0000   1.0000   1.0000
     1.0000   1.0000   1.0000   1.0000   1.0000   1.0000   1.0000   1.0000
     1.0000   1.0000   1.0000   1.0000   1.0000   1.0000   1.0000   1.0000
     1.0000   1.0000   1.0000   1.0000   1.0000   1.0000   1.0000   0.9999
     0.9873   0.9397   0.9074   0.8590   0.8445   0.8052   0.7092   0.3076
     0.2572   0.2456   0.0108   0.0044   0.0000   0.0000   0.0000   0.0000
     0.0000   0.0000   0.0000   0.0000   0.0000   0.0000

          k =-0.1667-0.0962 0.0907 (  7585 PWs)   bands (ev):

   -80.0576 -80.0519 -80.0464 -80.0439 -80.0436 -43.3508 -43.3454 -43.3447
   -43.3446 -43.3375 -43.3367 -43.3339 -43.3311 -43.3304 -43.3078 -43.2931
   -43.2906 -43.2875 -43.2751 -43.2718   5.9752   7.9658   8.4942   8.6429
     8.6508   8.9411   9.0739   9.1084   9.1791   9.4910   9.5317   9.6563
    10.5293  10.6957  10.7999  11.0259  11.0838  11.2198  11.2354  11.4176
    11.4202  11.6808  11.6955  11.7797  11.8009  12.0182  12.0517  12.1353
    12.2030  12.4801  12.7373  12.7376  12.7983  12.8877  12.8993  12.9715
    13.0017  13.0093  13.0971  13.1884  13.3146  13.4661  13.7995  13.8066
    14.0666  14.0670  14.1356  14.1441  14.2078  14.3212  14.3338  14.3716
    14.3921  14.4445  14.4782  14.4877  14.5913  14.5916  14.6194  14.7688
    14.7732  14.8005  14.8500  15.0640  15.8057  15.9481  16.7438  16.8171
    16.8376  17.0515  18.1046  18.1096  19.8009  19.8450

     occupation numbers 
     1.0000   1.0000   1.0000   1.0000   1.0000   1.0000   1.0000   1.0000
     1.0000   1.0000   1.0000   1.0000   1.0000   1.0000   1.0000   1.0000
     1.0000   1.0000   1.0000   1.0000   1.0000   1.0000   1.0000   1.0000
     1.0000   1.0000   1.0000   1.0000   1.0000   1.0000   1.0000   1.0000
     1.0000   1.0000   1.0000   1.0000   1.0000   1.0000   1.0000   1.0000
     1.0000   1.0000   1.0000   1.0000   1.0000   1.0000   1.0000   1.0000
     1.0000   1.0000   1.0000   1.0000   1.0000   1.0000   1.0000   1.0000
     1.0000   1.0000   1.0000   1.0000   1.0000   1.0000   1.0000   1.0000
     0.9990   0.9990   0.9954   0.9946   0.9820   0.9022   0.8859   0.8259
     0.7862   0.6637   0.5729   0.5466   0.2690   0.2684   0.2077   0.0307
     0.0286   0.0181   0.0072   0.0000   0.0000   0.0000   0.0000   0.0000
     0.0000   0.0000   0.0000   0.0000   0.0000   0.0000

          k =-0.1667-0.0962 0.1814 (  7575 PWs)   bands (ev):

   -80.0576 -80.0519 -80.0464 -80.0438 -80.0436 -43.3510 -43.3450 -43.3447
   -43.3446 -43.3375 -43.3366 -43.3338 -43.3310 -43.3302 -43.3076 -43.2930
   -43.2905 -43.2874 -43.2749 -43.2718   6.0689   7.8436   8.4906   8.6219
     8.6313   8.9195   9.0604   9.0983   9.1845   9.5006   9.5436   9.5605
    10.3806  10.5768  10.6990  10.9874  11.1546  11.3069  11.3563  11.4468
    11.4737  11.6092  11.6778  11.8147  11.8858  11.9924  12.0290  12.2090
    12.3023  12.5836  12.8416  12.8730  12.9085  12.9635  12.9743  13.0480
    13.0787  13.0813  13.2130  13.2338  13.3782  13.5543  13.7453  13.7473
    13.9008  13.9280  13.9829  14.0305  14.0853  14.2763  14.3402  14.3615
    14.3743  14.4346  14.4752  14.4783  14.6043  14.6052  14.6272  14.7191
    14.7239  14.7644  15.1091  15.1494  15.6119  15.7360  16.1420  16.5461
    16.6191  17.7989  18.3209  18.3500  20.0519  20.2670

     occupation numbers 
     1.0000   1.0000   1.0000   1.0000   1.0000   1.0000   1.0000   1.0000
     1.0000   1.0000   1.0000   1.0000   1.0000   1.0000   1.0000   1.0000
     1.0000   1.0000   1.0000   1.0000   1.0000   1.0000   1.0000   1.0000
     1.0000   1.0000   1.0000   1.0000   1.0000   1.0000   1.0000   1.0000
     1.0000   1.0000   1.0000   1.0000   1.0000   1.0000   1.0000   1.0000
     1.0000   1.0000   1.0000   1.0000   1.0000   1.0000   1.0000   1.0000
     1.0000   1.0000   1.0000   1.0000   1.0000   1.0000   1.0000   1.0000
     1.0000   1.0000   1.0000   1.0000   1.0000   1.0000   1.0000   1.0000
     1.0000   1.0000   0.9999   0.9996   0.9985   0.9465   0.8769   0.8436
     0.8209   0.6887   0.5813   0.5728   0.2396   0.2376   0.1923   0.0643
     0.0602   0.0329   0.0000   0.0000   0.0000   0.0000   0.0000   0.0000
     0.0000   0.0000   0.0000   0.0000   0.0000   0.0000

          k =-0.1667-0.0962 0.2722 (  7600 PWs)   bands (ev):

   -80.0576 -80.0520 -80.0464 -80.0439 -80.0437 -43.3513 -43.3454 -43.3449
   -43.3447 -43.3376 -43.3368 -43.3341 -43.3311 -43.3304 -43.3079 -43.2931
   -43.2906 -43.2876 -43.2748 -43.2719   6.1982   7.6690   8.4753   8.6055
     8.6107   8.8963   9.0470   9.0953   9.1599   9.4466   9.5591   9.5673
    10.3044  10.4782  10.6132  10.9587  11.1570  11.3138  11.3823  11.4396
    11.5370  11.6220  11.7141  11.9383  11.9401  11.9978  12.0718  12.2833
    12.4341  12.7270  12.8641  12.8879  12.9135  12.9982  13.0707  13.1473
    13.1719  13.2761  13.3146  13.3392  13.4397  13.5809  13.6572  13.6805
    13.7035  13.7651  13.8534  14.0025  14.0429  14.2046  14.3660  14.3849
    14.4290  14.4698  14.4756  14.4928  14.6031  14.6101  14.6283  14.6397
    14.6418  14.7020  15.1279  15.4062  15.4786  15.5499  15.5518  16.4225
    16.5225  18.3458  18.4226  18.6128  20.1266  20.1404

     occupation numbers 
     1.0000   1.0000   1.0000   1.0000   1.0000   1.0000   1.0000   1.0000
     1.0000   1.0000   1.0000   1.0000   1.0000   1.0000   1.0000   1.0000
     1.0000   1.0000   1.0000   1.0000   1.0000   1.0000   1.0000   1.0000
     1.0000   1.0000   1.0000   1.0000   1.0000   1.0000   1.0000   1.0000
     1.0000   1.0000   1.0000   1.0000   1.0000   1.0000   1.0000   1.0000
     1.0000   1.0000   1.0000   1.0000   1.0000   1.0000   1.0000   1.0000
     1.0000   1.0000   1.0000   1.0000   1.0000   1.0000   1.0000   1.0000
     1.0000   1.0000   1.0000   1.0000   1.0000   1.0000   1.0000   1.0000
     1.0000   1.0000   1.0000   0.9998   0.9994   0.9829   0.8358   0.8007
     0.7027   0.5961   0.5803   0.5323   0.2422   0.2271   0.1902   0.1691
     0.1653   0.0810   0.0000   0.0000   0.0000   0.0000   0.0000   0.0000
     0.0000   0.0000   0.0000   0.0000   0.0000   0.0000

          k =-0.1667-0.0962 0.3629 (  7595 PWs)   bands (ev):

   -80.0576 -80.0520 -80.0464 -80.0439 -80.0436 -43.3512 -43.3453 -43.3449
   -43.3449 -43.3376 -43.3368 -43.3340 -43.3310 -43.3304 -43.3078 -43.2930
   -43.2905 -43.2875 -43.2749 -43.2718   6.3044   7.5270   8.4545   8.5996
     8.6017   8.8796   9.0387   9.0988   9.1320   9.4320   9.5509   9.5930
    10.2895  10.4277  10.5544  10.9492  11.1524  11.2929  11.3570  11.4102
    11.5151  11.7089  11.7459  11.9171  11.9225  12.0999  12.3312  12.5036
    12.5818  12.7147  12.7397  12.8094  12.9047  13.0032  13.0456  13.0923
    13.2206  13.3487  13.3959  13.4201  13.4250  13.5128  13.6081  13.6543
    13.7124  13.8384  13.9329  14.0223  14.0435  14.1247  14.2820  14.2893
    14.4251  14.5431  14.5454  14.5716  14.5725  14.5789  14.6106  14.6553
    14.6707  14.6800  14.8642  15.2076  15.3934  15.4732  15.7626  16.3629
    16.4812  18.4106  18.4516  19.0858  19.5924  19.8619

     occupation numbers 
     1.0000   1.0000   1.0000   1.0000   1.0000   1.0000   1.0000   1.0000
     1.0000   1.0000   1.0000   1.0000   1.0000   1.0000   1.0000   1.0000
     1.0000   1.0000   1.0000   1.0000   1.0000   1.0000   1.0000   1.0000
     1.0000   1.0000   1.0000   1.0000   1.0000   1.0000   1.0000   1.0000
     1.0000   1.0000   1.0000   1.0000   1.0000   1.0000   1.0000   1.0000
     1.0000   1.0000   1.0000   1.0000   1.0000   1.0000   1.0000   1.0000
     1.0000   1.0000   1.0000   1.0000   1.0000   1.0000   1.0000   1.0000
     1.0000   1.0000   1.0000   1.0000   1.0000   1.0000   1.0000   1.0000
     1.0000   1.0000   1.0000   0.9997   0.9994   0.9964   0.9419   0.9358
     0.7122   0.3918   0.3855   0.3170   0.3146   0.2987   0.2259   0.1427
     0.1196   0.1070   0.0055   0.0000   0.0000   0.0000   0.0000   0.0000
     0.0000   0.0000   0.0000   0.0000   0.0000   0.0000

          k =-0.1667-0.2245 0.0907 (  7598 PWs)   bands (ev):

   -80.0576 -80.0517 -80.0465 -80.0442 -80.0436 -43.3506 -43.3456 -43.3451
   -43.3444 -43.3360 -43.3345 -43.3316 -43.3308 -43.3285 -43.3075 -43.2965
   -43.2910 -43.2879 -43.2789 -43.2730   6.2197   8.1896   8.5556   8.6567
     8.9229   9.0816   9.1558   9.2351   9.3129   9.5428   9.6598   9.7866
    10.4324  10.7039  10.8278  10.8767  10.9709  11.0394  11.1632  11.3390
    11.5082  11.5909  11.6640  11.7054  11.7296  11.9635  12.0456  12.1021
    12.1619  12.3029  12.4580  12.6392  12.6993  12.8165  12.8812  12.9478
    13.0123  13.0300  13.1144  13.2134  13.3085  13.4729  13.5841  13.7089
    13.7640  13.8048  13.8400  13.9759  14.1806  14.2181  14.2392  14.2693
    14.3252  14.3906  14.4014  14.4743  14.4826  14.4941  14.5122  14.6936
    14.7408  14.7632  14.9353  15.1152  15.1630  16.0149  16.6476  16.8000
    17.1372  17.6803  18.0401  18.4980  19.9987  20.3289

     occupation numbers 
     1.0000   1.0000   1.0000   1.0000   1.0000   1.0000   1.0000   1.0000
     1.0000   1.0000   1.0000   1.0000   1.0000   1.0000   1.0000   1.0000
     1.0000   1.0000   1.0000   1.0000   1.0000   1.0000   1.0000   1.0000
     1.0000   1.0000   1.0000   1.0000   1.0000   1.0000   1.0000   1.0000
     1.0000   1.0000   1.0000   1.0000   1.0000   1.0000   1.0000   1.0000
     1.0000   1.0000   1.0000   1.0000   1.0000   1.0000   1.0000   1.0000
     1.0000   1.0000   1.0000   1.0000   1.0000   1.0000   1.0000   1.0000
     1.0000   1.0000   1.0000   1.0000   1.0000   1.0000   1.0000   1.0000
     1.0000   1.0000   1.0000   0.9999   0.9889   0.9785   0.9695   0.9517
     0.8972   0.7892   0.7665   0.5839   0.5608   0.5285   0.4774   0.0903
     0.0472   0.0335   0.0012   0.0000   0.0000   0.0000   0.0000   0.0000
     0.0000   0.0000   0.0000   0.0000   0.0000   0.0000

          k =-0.1667-0.2245 0.1814 (  7593 PWs)   bands (ev):

   -80.0576 -80.0517 -80.0465 -80.0442 -80.0436 -43.3504 -43.3454 -43.3451
   -43.3446 -43.3359 -43.3345 -43.3316 -43.3307 -43.3284 -43.3073 -43.2964
   -43.2911 -43.2879 -43.2788 -43.2729   6.3131   8.0671   8.5549   8.6402
     8.9020   9.0594   9.1298   9.2313   9.3031   9.5613   9.6463   9.7083
    10.3003  10.6041  10.7656  10.8678  11.0365  11.1842  11.2352  11.3747
    11.5378  11.5856  11.6761  11.7133  11.8068  11.9501  12.0391  12.1712
    12.1938  12.3743  12.5591  12.7392  12.7852  12.8254  12.9050  12.9653
    13.0036  13.1070  13.1445  13.2255  13.3346  13.4942  13.5302  13.6172
    13.7159  13.7434  13.7794  13.9795  14.1283  14.1623  14.2381  14.2763
    14.3039  14.3513  14.4033  14.4334  14.4731  14.5083  14.5279  14.6722
    14.7446  14.7680  14.9680  15.0458  15.4984  15.6064  16.0447  16.6065
    17.7782  17.8672  18.0065  19.2766  19.9336  20.1054

     occupation numbers 
     1.0000   1.0000   1.0000   1.0000   1.0000   1.0000   1.0000   1.0000
     1.0000   1.0000   1.0000   1.0000   1.0000   1.0000   1.0000   1.0000
     1.0000   1.0000   1.0000   1.0000   1.0000   1.0000   1.0000   1.0000
     1.0000   1.0000   1.0000   1.0000   1.0000   1.0000   1.0000   1.0000
     1.0000   1.0000   1.0000   1.0000   1.0000   1.0000   1.0000   1.0000
     1.0000   1.0000   1.0000   1.0000   1.0000   1.0000   1.0000   1.0000
     1.0000   1.0000   1.0000   1.0000   1.0000   1.0000   1.0000   1.0000
     1.0000   1.0000   1.0000   1.0000   1.0000   1.0000   1.0000   1.0000
     1.0000   1.0000   1.0000   0.9999   0.9961   0.9922   0.9701   0.9465
     0.9217   0.8603   0.7623   0.6918   0.5870   0.4885   0.4335   0.1174
     0.0446   0.0311   0.0005   0.0001   0.0000   0.0000   0.0000   0.0000
     0.0000   0.0000   0.0000   0.0000   0.0000   0.0000

          k =-0.1667-0.2245 0.2722 (  7605 PWs)   bands (ev):

   -80.0576 -80.0517 -80.0465 -80.0442 -80.0436 -43.3507 -43.3455 -43.3452
   -43.3446 -43.3360 -43.3345 -43.3317 -43.3308 -43.3285 -43.3074 -43.2965
   -43.2911 -43.2879 -43.2789 -43.2730   6.4423   7.8895   8.5455   8.6285
     8.8794   9.0338   9.1043   9.2318   9.2676   9.5441   9.6156   9.7145
    10.2778  10.5080  10.7010  10.8662  11.0588  11.2306  11.2949  11.3875
    11.5646  11.5887  11.7069  11.7707  11.8769  11.9828  12.0843  12.2318
    12.2787  12.4986  12.6227  12.7621  12.8306  12.8540  12.8930  12.9583
    13.0187  13.1153  13.1597  13.1961  13.3414  13.4528  13.5147  13.5885
    13.6290  13.7254  13.7949  14.0019  14.0567  14.1553  14.2006  14.2411
    14.3227  14.3773  14.4775  14.4931  14.5043  14.5286  14.5575  14.5642
    14.7026  14.7187  14.9417  14.9795  15.3755  15.4571  15.9928  16.4596
    17.6760  17.9400  18.8409  19.6928  19.9674  20.0990

     occupation numbers 
     1.0000   1.0000   1.0000   1.0000   1.0000   1.0000   1.0000   1.0000
     1.0000   1.0000   1.0000   1.0000   1.0000   1.0000   1.0000   1.0000
     1.0000   1.0000   1.0000   1.0000   1.0000   1.0000   1.0000   1.0000
     1.0000   1.0000   1.0000   1.0000   1.0000   1.0000   1.0000   1.0000
     1.0000   1.0000   1.0000   1.0000   1.0000   1.0000   1.0000   1.0000
     1.0000   1.0000   1.0000   1.0000   1.0000   1.0000   1.0000   1.0000
     1.0000   1.0000   1.0000   1.0000   1.0000   1.0000   1.0000   1.0000
     1.0000   1.0000   1.0000   1.0000   1.0000   1.0000   1.0000   1.0000
     1.0000   1.0000   1.0000   0.9998   0.9992   0.9932   0.9841   0.9686
     0.9003   0.8153   0.5750   0.5315   0.4997   0.4316   0.3532   0.3357
     0.0804   0.0647   0.0010   0.0004   0.0000   0.0000   0.0000   0.0000
     0.0000   0.0000   0.0000   0.0000   0.0000   0.0000

          k =-0.1667-0.2245 0.3629 (  7589 PWs)   bands (ev):

   -80.0576 -80.0517 -80.0464 -80.0441 -80.0436 -43.3502 -43.3455 -43.3449
   -43.3447 -43.3358 -43.3342 -43.3316 -43.3307 -43.3284 -43.3073 -43.2965
   -43.2909 -43.2879 -43.2785 -43.2732   6.5493   7.7442   8.5293   8.6284
     8.8655   9.0126   9.0933   9.2308   9.2417   9.5365   9.6028   9.7224
    10.3246  10.4331  10.6571  10.8720  11.0661  11.2277  11.3111  11.3464
    11.5760  11.6390  11.7265  11.7922  11.8902  12.0828  12.2496  12.3354
    12.4204  12.5324  12.5786  12.6550  12.7002  12.8286  12.8936  12.9614
    13.0336  13.1028  13.1697  13.1779  13.3354  13.4203  13.4911  13.5569
    13.6608  13.8290  13.8587  14.0245  14.0476  14.0882  14.2160  14.2795
    14.2956  14.3523  14.4990  14.5167  14.5623  14.5712  14.6093  14.6288
    14.6356  14.6454  14.8710  14.9107  15.0023  15.3631  16.3831  16.4033
    17.5302  18.0455  19.4253  19.5537  19.7360  19.9710

     occupation numbers 
     1.0000   1.0000   1.0000   1.0000   1.0000   1.0000   1.0000   1.0000
     1.0000   1.0000   1.0000   1.0000   1.0000   1.0000   1.0000   1.0000
     1.0000   1.0000   1.0000   1.0000   1.0000   1.0000   1.0000   1.0000
     1.0000   1.0000   1.0000   1.0000   1.0000   1.0000   1.0000   1.0000
     1.0000   1.0000   1.0000   1.0000   1.0000   1.0000   1.0000   1.0000
     1.0000   1.0000   1.0000   1.0000   1.0000   1.0000   1.0000   1.0000
     1.0000   1.0000   1.0000   1.0000   1.0000   1.0000   1.0000   1.0000
     1.0000   1.0000   1.0000   1.0000   1.0000   1.0000   1.0000   1.0000
     1.0000   1.0000   1.0000   0.9997   0.9994   0.9984   0.9792   0.9439
     0.9299   0.8587   0.5148   0.4648   0.3407   0.3178   0.2288   0.1891
     0.1765   0.1592   0.0047   0.0020   0.0002   0.0000   0.0000   0.0000
     0.0000   0.0000   0.0000   0.0000   0.0000   0.0000

          k =-0.1667-0.3528 0.0907 (  7617 PWs)   bands (ev):

   -80.0576 -80.0513 -80.0465 -80.0447 -80.0436 -43.3497 -43.3462 -43.3457
   -43.3445 -43.3347 -43.3329 -43.3300 -43.3271 -43.3244 -43.3070 -43.3018
   -43.2924 -43.2880 -43.2846 -43.2749   6.6405   8.4463   8.5941   8.7917
     9.2150   9.2872   9.3664   9.4366   9.5477   9.6585   9.8476   9.9562
    10.2894  10.6167  10.7164  10.7590  10.8055  10.9339  11.0664  11.2050
    11.2953  11.3673  11.4905  11.5611  11.7708  11.8888  11.9356  12.0424
    12.0936  12.1581  12.2417  12.5088  12.5819  12.7539  12.8503  12.9075
    12.9828  13.0494  13.0964  13.1795  13.2371  13.3208  13.3496  13.4846
    13.5292  13.6980  13.7686  13.9146  13.9792  14.0380  14.1239  14.2099
    14.2214  14.2957  14.3294  14.3510  14.4114  14.4375  14.4468  14.6647
    14.6661  14.6850  14.8234  15.0010  15.4706  15.4945  16.5671  17.3099
    17.4120  17.6982  17.8051  19.2539  19.9925  21.3455

     occupation numbers 
     1.0000   1.0000   1.0000   1.0000   1.0000   1.0000   1.0000   1.0000
     1.0000   1.0000   1.0000   1.0000   1.0000   1.0000   1.0000   1.0000
     1.0000   1.0000   1.0000   1.0000   1.0000   1.0000   1.0000   1.0000
     1.0000   1.0000   1.0000   1.0000   1.0000   1.0000   1.0000   1.0000
     1.0000   1.0000   1.0000   1.0000   1.0000   1.0000   1.0000   1.0000
     1.0000   1.0000   1.0000   1.0000   1.0000   1.0000   1.0000   1.0000
     1.0000   1.0000   1.0000   1.0000   1.0000   1.0000   1.0000   1.0000
     1.0000   1.0000   1.0000   1.0000   1.0000   1.0000   1.0000   1.0000
     1.0000   1.0000   1.0000   1.0000   0.9999   0.9995   0.9964   0.9813
     0.9772   0.9298   0.8918   0.8608   0.7441   0.6814   0.6577   0.1283
     0.1261   0.1006   0.0120   0.0002   0.0000   0.0000   0.0000   0.0000
     0.0000   0.0000   0.0000   0.0000   0.0000   0.0000

          k =-0.1667-0.3528 0.1814 (  7610 PWs)   bands (ev):

   -80.0576 -80.0513 -80.0465 -80.0447 -80.0436 -43.3498 -43.3461 -43.3455
   -43.3445 -43.3346 -43.3329 -43.3300 -43.3271 -43.3243 -43.3069 -43.3017
   -43.2925 -43.2880 -43.2845 -43.2748   6.7326   8.3841   8.5406   8.7957
     9.1681   9.2640   9.3400   9.4304   9.5070   9.6737   9.8201   9.9110
    10.1981  10.6214  10.7189  10.7722  10.9107  10.9939  11.0741  11.2251
    11.3269  11.3910  11.5347  11.6142  11.7579  11.8926  11.9543  12.0519
    12.0944  12.1823  12.2820  12.4747  12.5846  12.7365  12.8597  12.8850
    12.9733  13.0456  13.1138  13.1819  13.2190  13.3371  13.3895  13.4978
    13.5468  13.6500  13.7446  13.9015  13.9888  14.0471  14.0892  14.1346
    14.1873  14.2998  14.3446  14.4561  14.4650  14.4807  14.4920  14.5678
    14.6278  14.7213  14.7410  14.9592  15.0235  15.9361  16.0537  17.4337
    17.6960  18.1861  18.3974  19.1603  19.6541  21.4534

     occupation numbers 
     1.0000   1.0000   1.0000   1.0000   1.0000   1.0000   1.0000   1.0000
     1.0000   1.0000   1.0000   1.0000   1.0000   1.0000   1.0000   1.0000
     1.0000   1.0000   1.0000   1.0000   1.0000   1.0000   1.0000   1.0000
     1.0000   1.0000   1.0000   1.0000   1.0000   1.0000   1.0000   1.0000
     1.0000   1.0000   1.0000   1.0000   1.0000   1.0000   1.0000   1.0000
     1.0000   1.0000   1.0000   1.0000   1.0000   1.0000   1.0000   1.0000
     1.0000   1.0000   1.0000   1.0000   1.0000   1.0000   1.0000   1.0000
     1.0000   1.0000   1.0000   1.0000   1.0000   1.0000   1.0000   1.0000
     1.0000   1.0000   1.0000   1.0000   0.9999   0.9994   0.9983   0.9955
     0.9875   0.9258   0.8704   0.6332   0.6093   0.5661   0.5344   0.3264
     0.1911   0.0624   0.0471   0.0006   0.0001   0.0000   0.0000   0.0000
     0.0000   0.0000   0.0000   0.0000   0.0000   0.0000

          k =-0.1667-0.3528 0.2722 (  7612 PWs)   bands (ev):

   -80.0576 -80.0513 -80.0465 -80.0447 -80.0436 -43.3496 -43.3460 -43.3454
   -43.3445 -43.3346 -43.3329 -43.3301 -43.3270 -43.3242 -43.3068 -43.3017
   -43.2925 -43.2882 -43.2846 -43.2748   6.8598   8.2369   8.5269   8.7892
     9.1275   9.2315   9.2956   9.4138   9.4750   9.6523   9.7796   9.9287
    10.2427  10.5583  10.7109  10.7773  10.9366  11.0382  11.1242  11.2388
    11.3617  11.4415  11.6029  11.6798  11.7666  11.8947  11.9798  12.0667
    12.1187  12.2168  12.3262  12.4345  12.5421  12.7003  12.7579  12.8905
    12.9596  13.0277  13.0853  13.1672  13.2911  13.3246  13.4187  13.4766
    13.5738  13.6964  13.7563  13.8956  13.9904  14.0466  14.0854  14.0968
    14.2010  14.3574  14.3883  14.4180  14.5011  14.5190  14.5301  14.5345
    14.5462  14.6654  14.7302  14.7521  15.0093  15.4164  16.6525  17.3597
    17.7472  18.9497  19.0912  19.1216  19.4853  20.4765

     occupation numbers 
     1.0000   1.0000   1.0000   1.0000   1.0000   1.0000   1.0000   1.0000
     1.0000   1.0000   1.0000   1.0000   1.0000   1.0000   1.0000   1.0000
     1.0000   1.0000   1.0000   1.0000   1.0000   1.0000   1.0000   1.0000
     1.0000   1.0000   1.0000   1.0000   1.0000   1.0000   1.0000   1.0000
     1.0000   1.0000   1.0000   1.0000   1.0000   1.0000   1.0000   1.0000
     1.0000   1.0000   1.0000   1.0000   1.0000   1.0000   1.0000   1.0000
     1.0000   1.0000   1.0000   1.0000   1.0000   1.0000   1.0000   1.0000
     1.0000   1.0000   1.0000   1.0000   1.0000   1.0000   1.0000   1.0000
     1.0000   1.0000   1.0000   1.0000   0.9999   0.9994   0.9985   0.9980
     0.9840   0.8504   0.7939   0.7289   0.5087   0.4585   0.4275   0.4153
     0.3834   0.1272   0.0550   0.0398   0.0002   0.0000   0.0000   0.0000
     0.0000   0.0000   0.0000   0.0000   0.0000   0.0000

          k =-0.1667-0.3528 0.3629 (  7606 PWs)   bands (ev):

   -80.0576 -80.0513 -80.0465 -80.0446 -80.0436 -43.3495 -43.3458 -43.3452
   -43.3446 -43.3345 -43.3329 -43.3301 -43.3267 -43.3239 -43.3067 -43.3018
   -43.2925 -43.2882 -43.2846 -43.2749   6.9650   8.0956   8.5502   8.7694
     9.1097   9.1966   9.2685   9.3978   9.4640   9.6384   9.7672   9.9291
    10.3457  10.4656  10.7127  10.7820  10.9504  11.0469  11.1286  11.2276
    11.4112  11.5019  11.6553  11.7175  11.8003  11.8846  12.0060  12.0950
    12.1285  12.2932  12.3639  12.3962  12.4582  12.5279  12.7734  12.8749
    12.9519  13.0005  13.0753  13.1567  13.2957  13.3542  13.4353  13.4708
    13.5933  13.7001  13.7720  13.9717  14.0334  14.0742  14.0925  14.1150
    14.1916  14.2389  14.4077  14.4422  14.5133  14.5420  14.5578  14.5646
    14.5688  14.6748  14.6920  14.7063  14.9401  15.0056  17.2152  17.2391
    17.8918  18.7130  19.3338  19.7108  19.9650  20.0716

     occupation numbers 
     1.0000   1.0000   1.0000   1.0000   1.0000   1.0000   1.0000   1.0000
     1.0000   1.0000   1.0000   1.0000   1.0000   1.0000   1.0000   1.0000
     1.0000   1.0000   1.0000   1.0000   1.0000   1.0000   1.0000   1.0000
     1.0000   1.0000   1.0000   1.0000   1.0000   1.0000   1.0000   1.0000
     1.0000   1.0000   1.0000   1.0000   1.0000   1.0000   1.0000   1.0000
     1.0000   1.0000   1.0000   1.0000   1.0000   1.0000   1.0000   1.0000
     1.0000   1.0000   1.0000   1.0000   1.0000   1.0000   1.0000   1.0000
     1.0000   1.0000   1.0000   1.0000   1.0000   1.0000   1.0000   1.0000
     1.0000   1.0000   1.0000   0.9999   0.9996   0.9988   0.9982   0.9970
     0.9865   0.9697   0.7525   0.6696   0.4745   0.3946   0.3524   0.3347
     0.3240   0.1139   0.0922   0.0765   0.0010   0.0002   0.0000   0.0000
     0.0000   0.0000   0.0000   0.0000   0.0000   0.0000

          k =-0.1667-0.4811 0.0907 (  7611 PWs)   bands (ev):

   -80.0576 -80.0509 -80.0465 -80.0451 -80.0435 -43.3486 -43.3468 -43.3459
   -43.3443 -43.3344 -43.3321 -43.3271 -43.3242 -43.3175 -43.3084 -43.3041
   -43.2969 -43.2898 -43.2860 -43.2767   7.1907   8.1066   8.8866   9.0468
     9.4141   9.4925   9.6432   9.7184   9.7978   9.8681   9.9611  10.0600
    10.2283  10.3888  10.5165  10.6245  10.7587  10.7780  10.9283  10.9925
    11.0328  11.1565  11.2899  11.3944  11.5887  11.7733  11.8711  11.9076
    12.0741  12.2120  12.3940  12.4769  12.5491  12.6386  12.7238  12.7686
    12.9013  13.0182  13.0765  13.1180  13.1984  13.3324  13.4167  13.5079
    13.5702  13.6182  13.6594  13.6906  13.8153  13.9068  13.9772  14.0532
    14.0914  14.1561  14.1723  14.2741  14.4194  14.4339  14.4458  14.4732
    14.5764  14.5949  15.0338  15.1581  15.2163  15.8947  16.4472  16.9746
    17.2969  17.5673  18.8006  19.6328  20.3490  20.8441

     occupation numbers 
     1.0000   1.0000   1.0000   1.0000   1.0000   1.0000   1.0000   1.0000
     1.0000   1.0000   1.0000   1.0000   1.0000   1.0000   1.0000   1.0000
     1.0000   1.0000   1.0000   1.0000   1.0000   1.0000   1.0000   1.0000
     1.0000   1.0000   1.0000   1.0000   1.0000   1.0000   1.0000   1.0000
     1.0000   1.0000   1.0000   1.0000   1.0000   1.0000   1.0000   1.0000
     1.0000   1.0000   1.0000   1.0000   1.0000   1.0000   1.0000   1.0000
     1.0000   1.0000   1.0000   1.0000   1.0000   1.0000   1.0000   1.0000
     1.0000   1.0000   1.0000   1.0000   1.0000   1.0000   1.0000   1.0000
     1.0000   1.0000   1.0000   1.0000   1.0000   1.0000   0.9999   0.9993
     0.9982   0.9931   0.9905   0.9481   0.7257   0.6906   0.6604   0.5868
     0.3050   0.2607   0.0001   0.0000   0.0000   0.0000   0.0000   0.0000
     0.0000   0.0000   0.0000   0.0000   0.0000   0.0000

          k =-0.1667-0.4811 0.1814 (  7617 PWs)   bands (ev):

   -80.0576 -80.0510 -80.0465 -80.0451 -80.0436 -43.3488 -43.3468 -43.3457
   -43.3445 -43.3344 -43.3323 -43.3274 -43.3242 -43.3176 -43.3085 -43.3042
   -43.2969 -43.2898 -43.2861 -43.2767   7.2783   8.1380   8.8540   8.9963
     9.3061   9.4624   9.5940   9.6850   9.7771   9.7956   9.9754  10.0515
    10.2197  10.4710  10.5768  10.6655  10.7647  10.8469  10.8900  10.9698
    11.0819  11.1804  11.3138  11.3737  11.6124  11.8006  11.8949  11.9361
    12.0576  12.2176  12.3512  12.4399  12.4958  12.6391  12.7029  12.7640
    12.8829  13.0037  13.0677  13.1343  13.2475  13.3252  13.4040  13.4820
    13.5495  13.6121  13.6430  13.7296  13.8458  13.9292  13.9572  13.9892
    14.0792  14.1685  14.1934  14.2415  14.4140  14.5155  14.5253  14.5398
    14.6588  14.6672  14.7617  14.8567  15.0379  15.8766  16.5700  17.3227
    17.6831  18.3509  18.6361  19.4025  20.4757  20.9609

     occupation numbers 
     1.0000   1.0000   1.0000   1.0000   1.0000   1.0000   1.0000   1.0000
     1.0000   1.0000   1.0000   1.0000   1.0000   1.0000   1.0000   1.0000
     1.0000   1.0000   1.0000   1.0000   1.0000   1.0000   1.0000   1.0000
     1.0000   1.0000   1.0000   1.0000   1.0000   1.0000   1.0000   1.0000
     1.0000   1.0000   1.0000   1.0000   1.0000   1.0000   1.0000   1.0000
     1.0000   1.0000   1.0000   1.0000   1.0000   1.0000   1.0000   1.0000
     1.0000   1.0000   1.0000   1.0000   1.0000   1.0000   1.0000   1.0000
     1.0000   1.0000   1.0000   1.0000   1.0000   1.0000   1.0000   1.0000
     1.0000   1.0000   1.0000   1.0000   1.0000   1.0000   0.9999   0.9999
     0.9987   0.9912   0.9860   0.9684   0.7383   0.4683   0.4407   0.4008
     0.1372   0.1246   0.0343   0.0063   0.0001   0.0000   0.0000   0.0000
     0.0000   0.0000   0.0000   0.0000   0.0000   0.0000

          k =-0.1667-0.4811 0.2722 (  7608 PWs)   bands (ev):

   -80.0576 -80.0509 -80.0465 -80.0451 -80.0436 -43.3486 -43.3467 -43.3454
   -43.3444 -43.3343 -43.3322 -43.3273 -43.3240 -43.3175 -43.3085 -43.3042
   -43.2969 -43.2898 -43.2862 -43.2767   7.3963   8.1945   8.7167   8.9717
     9.1973   9.4116   9.5419   9.6399   9.7448   9.7776   9.9907  10.0896
    10.2631  10.5144  10.6088  10.6636  10.7586  10.8699  10.9254  10.9657
    11.1301  11.1736  11.3331  11.4051  11.6483  11.8116  11.9305  11.9777
    12.0538  12.2150  12.2928  12.3987  12.4324  12.5627  12.6868  12.7592
    12.8727  12.9979  13.0566  13.1701  13.3027  13.3233  13.3716  13.4456
    13.5248  13.6068  13.6603  13.8033  13.8415  13.9110  13.9675  13.9916
    14.0931  14.1808  14.2668  14.3376  14.4234  14.4824  14.5591  14.5653
    14.5741  14.5865  14.7142  14.7328  15.0186  15.3733  17.3546  17.4545
    18.2587  18.4406  19.2521  19.4973  20.2663  20.7066

     occupation numbers 
     1.0000   1.0000   1.0000   1.0000   1.0000   1.0000   1.0000   1.0000
     1.0000   1.0000   1.0000   1.0000   1.0000   1.0000   1.0000   1.0000
     1.0000   1.0000   1.0000   1.0000   1.0000   1.0000   1.0000   1.0000
     1.0000   1.0000   1.0000   1.0000   1.0000   1.0000   1.0000   1.0000
     1.0000   1.0000   1.0000   1.0000   1.0000   1.0000   1.0000   1.0000
     1.0000   1.0000   1.0000   1.0000   1.0000   1.0000   1.0000   1.0000
     1.0000   1.0000   1.0000   1.0000   1.0000   1.0000   1.0000   1.0000
     1.0000   1.0000   1.0000   1.0000   1.0000   1.0000   1.0000   1.0000
     1.0000   1.0000   1.0000   1.0000   1.0000   1.0000   0.9999   0.9999
     0.9982   0.9889   0.9534   0.8806   0.7161   0.5615   0.3489   0.3329
     0.3107   0.2805   0.0688   0.0530   0.0001   0.0000   0.0000   0.0000
     0.0000   0.0000   0.0000   0.0000   0.0000   0.0000

          k =-0.1667-0.4811 0.3629 (  7595 PWs)   bands (ev):

   -80.0575 -80.0509 -80.0465 -80.0450 -80.0435 -43.3485 -43.3467 -43.3452
   -43.3443 -43.3342 -43.3321 -43.3272 -43.3238 -43.3173 -43.3083 -43.3040
   -43.2969 -43.2898 -43.2862 -43.2766   7.4904   8.2472   8.5908   8.9492
     9.1365   9.3609   9.5177   9.6238   9.7288   9.7715  10.0015  10.1010
    10.3359  10.4930  10.5819  10.7121  10.7602  10.8627  10.9535  10.9921
    11.1256  11.1838  11.3357  11.4471  11.7021  11.7988  11.9315  12.0211
    12.0882  12.1912  12.2842  12.3060  12.3878  12.4936  12.6937  12.7620
    12.8574  12.9962  13.0678  13.2021  13.2999  13.3222  13.3671  13.4408
    13.4992  13.5930  13.7022  13.7814  13.8224  13.9004  13.9802  14.1061
    14.1867  14.2134  14.3033  14.3441  14.4107  14.4563  14.4923  14.5483
    14.5569  14.5782  14.7245  14.7458  14.9945  15.0057  17.5470  18.0211
    18.1352  19.2452  19.6591  19.8064  20.0056  20.2325

     occupation numbers 
     1.0000   1.0000   1.0000   1.0000   1.0000   1.0000   1.0000   1.0000
     1.0000   1.0000   1.0000   1.0000   1.0000   1.0000   1.0000   1.0000
     1.0000   1.0000   1.0000   1.0000   1.0000   1.0000   1.0000   1.0000
     1.0000   1.0000   1.0000   1.0000   1.0000   1.0000   1.0000   1.0000
     1.0000   1.0000   1.0000   1.0000   1.0000   1.0000   1.0000   1.0000
     1.0000   1.0000   1.0000   1.0000   1.0000   1.0000   1.0000   1.0000
     1.0000   1.0000   1.0000   1.0000   1.0000   1.0000   1.0000   1.0000
     1.0000   1.0000   1.0000   1.0000   1.0000   1.0000   1.0000   1.0000
     1.0000   1.0000   1.0000   1.0000   1.0000   1.0000   0.9999   0.9976
     0.9876   0.9801   0.9223   0.8712   0.7457   0.6328   0.5337   0.3776
     0.3549   0.3004   0.0596   0.0438   0.0003   0.0002   0.0000   0.0000
     0.0000   0.0000   0.0000   0.0000   0.0000   0.0000

          k =-0.1667-0.6094 0.0907 (  7622 PWs)   bands (ev):

   -80.0576 -80.0509 -80.0465 -80.0453 -80.0436 -43.3483 -43.3472 -43.3461
   -43.3445 -43.3344 -43.3322 -43.3262 -43.3238 -43.3144 -43.3108 -43.3035
   -43.2991 -43.2909 -43.2855 -43.2771   7.4511   7.8967   8.9261   9.1249
     9.4871   9.5691   9.7297   9.8054   9.8805   9.9522  10.0059  10.0387
    10.2210  10.3377  10.4628  10.5028  10.6457  10.7608  10.8370  10.9134
    10.9868  11.1784  11.3230  11.4094  11.5529  11.6707  11.7911  11.8954
    12.0701  12.2293  12.3464  12.5057  12.5674  12.6629  12.7115  12.7824
    12.8915  12.9829  13.0800  13.1260  13.2025  13.3098  13.4179  13.4617
    13.5329  13.6223  13.6542  13.7255  13.7902  13.8683  13.9156  13.9659
    13.9932  14.1299  14.2046  14.2304  14.3330  14.4354  14.4870  14.5265
    14.5383  14.5508  14.9754  15.0371  15.5649  16.2274  16.3482  16.4419
    17.2359  17.7478  19.1839  19.6123  20.2149  21.0720

     occupation numbers 
     1.0000   1.0000   1.0000   1.0000   1.0000   1.0000   1.0000   1.0000
     1.0000   1.0000   1.0000   1.0000   1.0000   1.0000   1.0000   1.0000
     1.0000   1.0000   1.0000   1.0000   1.0000   1.0000   1.0000   1.0000
     1.0000   1.0000   1.0000   1.0000   1.0000   1.0000   1.0000   1.0000
     1.0000   1.0000   1.0000   1.0000   1.0000   1.0000   1.0000   1.0000
     1.0000   1.0000   1.0000   1.0000   1.0000   1.0000   1.0000   1.0000
     1.0000   1.0000   1.0000   1.0000   1.0000   1.0000   1.0000   1.0000
     1.0000   1.0000   1.0000   1.0000   1.0000   1.0000   1.0000   1.0000
     1.0000   1.0000   1.0000   1.0000   1.0000   1.0000   1.0000   0.9999
     0.9998   0.9959   0.9830   0.9736   0.8870   0.6868   0.5486   0.4374
     0.4048   0.3710   0.0004   0.0001   0.0000   0.0000   0.0000   0.0000
     0.0000   0.0000   0.0000   0.0000   0.0000   0.0000

          k =-0.1667-0.6094 0.1814 (  7613 PWs)   bands (ev):

   -80.0576 -80.0509 -80.0465 -80.0452 -80.0435 -43.3484 -43.3471 -43.3457
   -43.3445 -43.3343 -43.3321 -43.3261 -43.3236 -43.3142 -43.3107 -43.3035
   -43.2990 -43.2908 -43.2857 -43.2772   7.5249   7.9668   8.9232   9.0337
     9.3971   9.4797   9.6633   9.7249   9.8431   9.9195  10.0273  10.0662
    10.2651  10.3692  10.5094  10.5736  10.6796  10.7656  10.8681  10.9179
    10.9751  11.1975  11.3126  11.4123  11.6114  11.7261  11.8114  11.8949
    12.0514  12.1885  12.3357  12.4507  12.5385  12.6268  12.7020  12.7729
    12.8816  12.9777  13.0899  13.1593  13.2155  13.3217  13.3833  13.4421
    13.4898  13.5900  13.6782  13.7752  13.8197  13.8430  13.8654  13.9427
    13.9555  14.1778  14.2212  14.2570  14.3357  14.5470  14.5665  14.5876
    14.5927  14.5988  14.6526  15.0056  15.1697  15.7272  16.9825  17.1247
    17.3244  18.4937  18.8748  19.5296  20.4039  21.5814

     occupation numbers 
     1.0000   1.0000   1.0000   1.0000   1.0000   1.0000   1.0000   1.0000
     1.0000   1.0000   1.0000   1.0000   1.0000   1.0000   1.0000   1.0000
     1.0000   1.0000   1.0000   1.0000   1.0000   1.0000   1.0000   1.0000
     1.0000   1.0000   1.0000   1.0000   1.0000   1.0000   1.0000   1.0000
     1.0000   1.0000   1.0000   1.0000   1.0000   1.0000   1.0000   1.0000
     1.0000   1.0000   1.0000   1.0000   1.0000   1.0000   1.0000   1.0000
     1.0000   1.0000   1.0000   1.0000   1.0000   1.0000   1.0000   1.0000
     1.0000   1.0000   1.0000   1.0000   1.0000   1.0000   1.0000   1.0000
     1.0000   1.0000   1.0000   1.0000   1.0000   1.0000   1.0000   1.0000
     0.9999   0.9895   0.9773   0.9598   0.8834   0.3812   0.3299   0.2777
     0.2659   0.2520   0.1470   0.0002   0.0000   0.0000   0.0000   0.0000
     0.0000   0.0000   0.0000   0.0000   0.0000   0.0000

          k =-0.1667-0.6094 0.2722 (  7602 PWs)   bands (ev):

   -80.0576 -80.0508 -80.0465 -80.0452 -80.0435 -43.3482 -43.3471 -43.3455
   -43.3443 -43.3342 -43.3321 -43.3261 -43.3233 -43.3142 -43.3107 -43.3034
   -43.2990 -43.2907 -43.2857 -43.2773   7.6322   8.0510   8.8555   8.9531
     9.2369   9.4205   9.5928   9.7073   9.8150   9.9094  10.0560  10.0865
    10.3128  10.3927  10.5483  10.6226  10.7240  10.7690  10.8716  10.9198
    11.0029  11.2003  11.2865  11.3900  11.6764  11.7742  11.8509  11.9260
    12.0542  12.1556  12.3164  12.3735  12.4448  12.5864  12.6892  12.7927
    12.8560  12.9672  13.0842  13.2064  13.2250  13.3141  13.3656  13.4260
    13.5049  13.5649  13.6861  13.7160  13.7871  13.8403  13.9347  13.9464
    14.0466  14.1748  14.3231  14.3395  14.3682  14.4315  14.5947  14.6004
    14.6195  14.6571  14.6650  14.7971  14.9778  15.2795  17.3748  17.7355
    18.0538  18.4494  19.3168  19.7310  20.5797  21.0684

     occupation numbers 
     1.0000   1.0000   1.0000   1.0000   1.0000   1.0000   1.0000   1.0000
     1.0000   1.0000   1.0000   1.0000   1.0000   1.0000   1.0000   1.0000
     1.0000   1.0000   1.0000   1.0000   1.0000   1.0000   1.0000   1.0000
     1.0000   1.0000   1.0000   1.0000   1.0000   1.0000   1.0000   1.0000
     1.0000   1.0000   1.0000   1.0000   1.0000   1.0000   1.0000   1.0000
     1.0000   1.0000   1.0000   1.0000   1.0000   1.0000   1.0000   1.0000
     1.0000   1.0000   1.0000   1.0000   1.0000   1.0000   1.0000   1.0000
     1.0000   1.0000   1.0000   1.0000   1.0000   1.0000   1.0000   1.0000
     1.0000   1.0000   1.0000   1.0000   1.0000   1.0000   1.0000   1.0000
     0.9994   0.9901   0.8998   0.8780   0.8319   0.6965   0.2612   0.2482
     0.2075   0.1399   0.1279   0.0192   0.0004   0.0000   0.0000   0.0000
     0.0000   0.0000   0.0000   0.0000   0.0000   0.0000

          k =-0.1667-0.6094 0.3629 (  7590 PWs)   bands (ev):

   -80.0575 -80.0508 -80.0465 -80.0451 -80.0435 -43.3480 -43.3470 -43.3452
   -43.3443 -43.3341 -43.3320 -43.3262 -43.3232 -43.3142 -43.3107 -43.3034
   -43.2989 -43.2906 -43.2856 -43.2771   7.7267   8.1063   8.7433   8.9234
     9.1465   9.3859   9.5641   9.7060   9.8023   9.9120  10.0722  10.0898
    10.3239  10.4429  10.5679  10.6251  10.7343  10.8042  10.8680  10.9156
    11.0329  11.1888  11.2626  11.3753  11.6995  11.7645  11.9362  11.9458
    12.1052  12.1353  12.2922  12.3010  12.3507  12.5654  12.6879  12.8041
    12.8408  12.9565  13.0670  13.1996  13.2811  13.3092  13.3309  13.4469
    13.4992  13.5549  13.6805  13.7174  13.7635  13.8630  13.9366  13.9684
    14.2053  14.3004  14.3154  14.3354  14.4550  14.4767  14.4921  14.5256
    14.5530  14.5619  14.7115  14.7299  14.9513  15.0219  17.5344  18.0794
    18.5453  19.0298  19.8407  20.0649  20.1316  20.2188

     occupation numbers 
     1.0000   1.0000   1.0000   1.0000   1.0000   1.0000   1.0000   1.0000
     1.0000   1.0000   1.0000   1.0000   1.0000   1.0000   1.0000   1.0000
     1.0000   1.0000   1.0000   1.0000   1.0000   1.0000   1.0000   1.0000
     1.0000   1.0000   1.0000   1.0000   1.0000   1.0000   1.0000   1.0000
     1.0000   1.0000   1.0000   1.0000   1.0000   1.0000   1.0000   1.0000
     1.0000   1.0000   1.0000   1.0000   1.0000   1.0000   1.0000   1.0000
     1.0000   1.0000   1.0000   1.0000   1.0000   1.0000   1.0000   1.0000
     1.0000   1.0000   1.0000   1.0000   1.0000   1.0000   1.0000   1.0000
     1.0000   1.0000   1.0000   1.0000   1.0000   1.0000   1.0000   0.9999
     0.9827   0.9252   0.9091   0.8838   0.6361   0.5772   0.5341   0.4399
     0.3651   0.3417   0.0713   0.0553   0.0008   0.0001   0.0000   0.0000
     0.0000   0.0000   0.0000   0.0000   0.0000   0.0000

          k =-0.1667 0.4170 0.0907 (  7605 PWs)   bands (ev):

   -80.0576 -80.0511 -80.0465 -80.0449 -80.0435 -43.3492 -43.3463 -43.3457
   -43.3445 -43.3343 -43.3324 -43.3285 -43.3254 -43.3210 -43.3070 -43.3037
   -43.2943 -43.2881 -43.2863 -43.2758   6.9005   8.3702   8.7265   8.8894
     9.3396   9.4020   9.5047   9.5553   9.6746   9.7807   9.9076  10.0273
    10.1728  10.5021  10.6244  10.6931  10.7934  10.8756  11.0146  11.0940
    11.1627  11.3124  11.3709  11.5100  11.6595  11.8462  11.9210  11.9495
    12.0582  12.1479  12.2916  12.4931  12.5329  12.7013  12.7757  12.8310
    12.9362  13.0569  13.0987  13.1559  13.1934  13.2734  13.3763  13.4685
    13.5592  13.7165  13.7773  13.8338  13.8770  13.9390  14.0141  14.0730
    14.1412  14.1810  14.1986  14.2681  14.3736  14.4227  14.5533  14.5723
    14.6064  14.6247  14.8097  14.9743  15.8205  16.0040  16.0649  16.8011
    17.2435  17.9021  18.4579  19.2349  20.6418  21.3889

     occupation numbers 
     1.0000   1.0000   1.0000   1.0000   1.0000   1.0000   1.0000   1.0000
     1.0000   1.0000   1.0000   1.0000   1.0000   1.0000   1.0000   1.0000
     1.0000   1.0000   1.0000   1.0000   1.0000   1.0000   1.0000   1.0000
     1.0000   1.0000   1.0000   1.0000   1.0000   1.0000   1.0000   1.0000
     1.0000   1.0000   1.0000   1.0000   1.0000   1.0000   1.0000   1.0000
     1.0000   1.0000   1.0000   1.0000   1.0000   1.0000   1.0000   1.0000
     1.0000   1.0000   1.0000   1.0000   1.0000   1.0000   1.0000   1.0000
     1.0000   1.0000   1.0000   1.0000   1.0000   1.0000   1.0000   1.0000
     1.0000   1.0000   1.0000   1.0000   1.0000   1.0000   0.9997   0.9989
     0.9949   0.9889   0.9846   0.9525   0.8222   0.7178   0.3643   0.3150
     0.2350   0.1971   0.0154   0.0004   0.0000   0.0000   0.0000   0.0000
     0.0000   0.0000   0.0000   0.0000   0.0000   0.0000

          k =-0.1667 0.4170 0.1814 (  7614 PWs)   bands (ev):

   -80.0576 -80.0511 -80.0465 -80.0449 -80.0436 -43.3492 -43.3463 -43.3457
   -43.3446 -43.3344 -43.3325 -43.3287 -43.3254 -43.3209 -43.3071 -43.3038
   -43.2944 -43.2882 -43.2864 -43.2758   6.9879   8.4037   8.6518   8.8476
     9.2939   9.3533   9.4714   9.5413   9.6287   9.7566   9.9064   9.9824
    10.1187  10.5581  10.6362  10.7866  10.8495  10.8646  11.0167  11.1052
    11.1787  11.3344  11.4252  11.5619  11.7033  11.8515  11.9207  11.9582
    12.0503  12.1446  12.2813  12.4370  12.5025  12.7005  12.7568  12.8184
    12.9324  13.0733  13.1140  13.1457  13.1817  13.3300  13.3732  13.4479
    13.5693  13.6869  13.7473  13.8069  13.8524  13.9444  13.9966  14.0386
    14.0865  14.1805  14.2927  14.3340  14.4550  14.4835  14.5452  14.5587
    14.6222  14.6525  14.6600  14.9275  15.4731  15.5570  16.3947  17.2248
    17.6612  18.4810  18.6442  18.9196  20.5724  21.4543

     occupation numbers 
     1.0000   1.0000   1.0000   1.0000   1.0000   1.0000   1.0000   1.0000
     1.0000   1.0000   1.0000   1.0000   1.0000   1.0000   1.0000   1.0000
     1.0000   1.0000   1.0000   1.0000   1.0000   1.0000   1.0000   1.0000
     1.0000   1.0000   1.0000   1.0000   1.0000   1.0000   1.0000   1.0000
     1.0000   1.0000   1.0000   1.0000   1.0000   1.0000   1.0000   1.0000
     1.0000   1.0000   1.0000   1.0000   1.0000   1.0000   1.0000   1.0000
     1.0000   1.0000   1.0000   1.0000   1.0000   1.0000   1.0000   1.0000
     1.0000   1.0000   1.0000   1.0000   1.0000   1.0000   1.0000   1.0000
     1.0000   1.0000   1.0000   1.0000   1.0000   1.0000   0.9998   0.9995
     0.9984   0.9890   0.9327   0.8856   0.6360   0.5582   0.3859   0.3500
     0.2020   0.1473   0.1353   0.0014   0.0000   0.0000   0.0000   0.0000
     0.0000   0.0000   0.0000   0.0000   0.0000   0.0000

          k =-0.1667 0.4170 0.2722 (  7609 PWs)   bands (ev):

   -80.0576 -80.0511 -80.0465 -80.0449 -80.0436 -43.3492 -43.3463 -43.3454
   -43.3445 -43.3344 -43.3325 -43.3288 -43.3252 -43.3208 -43.3068 -43.3038
   -43.2945 -43.2883 -43.2864 -43.2758   7.1116   8.3772   8.5589   8.8355
     9.2228   9.2918   9.4385   9.5220   9.5960   9.7056   9.8951  10.0061
    10.2041  10.5482  10.6139  10.8123  10.8527  10.9444  11.0626  11.1028
    11.2060  11.3108  11.4692  11.5826  11.7839  11.8370  11.9248  12.0072
    12.0749  12.1462  12.2749  12.3875  12.4484  12.6076  12.7270  12.8242
    12.9160  13.0375  13.0875  13.1614  13.2604  13.3258  13.3876  13.4654
    13.5793  13.6510  13.7096  13.8041  13.8509  13.9351  13.9997  14.0830
    14.1531  14.1946  14.3326  14.4132  14.4381  14.5441  14.5604  14.5716
    14.6115  14.6481  14.6533  14.8748  15.0539  15.1444  17.0318  17.2740
    18.3466  18.6162  18.8700  19.4173  20.1880  20.6755

     occupation numbers 
     1.0000   1.0000   1.0000   1.0000   1.0000   1.0000   1.0000   1.0000
     1.0000   1.0000   1.0000   1.0000   1.0000   1.0000   1.0000   1.0000
     1.0000   1.0000   1.0000   1.0000   1.0000   1.0000   1.0000   1.0000
     1.0000   1.0000   1.0000   1.0000   1.0000   1.0000   1.0000   1.0000
     1.0000   1.0000   1.0000   1.0000   1.0000   1.0000   1.0000   1.0000
     1.0000   1.0000   1.0000   1.0000   1.0000   1.0000   1.0000   1.0000
     1.0000   1.0000   1.0000   1.0000   1.0000   1.0000   1.0000   1.0000
     1.0000   1.0000   1.0000   1.0000   1.0000   1.0000   1.0000   1.0000
     1.0000   1.0000   1.0000   1.0000   1.0000   1.0000   0.9998   0.9986
     0.9935   0.9857   0.8876   0.7400   0.6800   0.3890   0.3457   0.3170
     0.2241   0.1545   0.1458   0.0044   0.0001   0.0000   0.0000   0.0000
     0.0000   0.0000   0.0000   0.0000   0.0000   0.0000

          k =-0.1667 0.4170 0.3629 (  7608 PWs)   bands (ev):

   -80.0576 -80.0511 -80.0465 -80.0448 -80.0436 -43.3491 -43.3463 -43.3451
   -43.3445 -43.3343 -43.3324 -43.3289 -43.3250 -43.3209 -43.3069 -43.3038
   -43.2944 -43.2883 -43.2865 -43.2758   7.2170   8.2755   8.5277   8.8515
     9.1515   9.2723   9.4179   9.5061   9.5893   9.6884   9.8898  10.0236
    10.3313  10.4809  10.6213  10.8026  10.8670  10.9528  11.0669  11.1373
    11.2335  11.2899  11.4875  11.5981  11.7880  11.8460  11.9206  12.0780
    12.1148  12.1689  12.2803  12.3453  12.4123  12.4549  12.7504  12.8023
    12.8905  13.0137  13.0786  13.1743  13.2935  13.3408  13.3862  13.4451
    13.5931  13.6153  13.7675  13.8356  13.8789  13.9342  14.0089  14.1257
    14.1970  14.2308  14.3986  14.4231  14.4956  14.5135  14.5229  14.5896
    14.6002  14.6519  14.6645  14.6673  14.8417  15.0025  17.3554  17.6603
    18.1056  19.0096  19.6180  19.7678  19.8766  20.2691

     occupation numbers 
     1.0000   1.0000   1.0000   1.0000   1.0000   1.0000   1.0000   1.0000
     1.0000   1.0000   1.0000   1.0000   1.0000   1.0000   1.0000   1.0000
     1.0000   1.0000   1.0000   1.0000   1.0000   1.0000   1.0000   1.0000
     1.0000   1.0000   1.0000   1.0000   1.0000   1.0000   1.0000   1.0000
     1.0000   1.0000   1.0000   1.0000   1.0000   1.0000   1.0000   1.0000
     1.0000   1.0000   1.0000   1.0000   1.0000   1.0000   1.0000   1.0000
     1.0000   1.0000   1.0000   1.0000   1.0000   1.0000   1.0000   1.0000
     1.0000   1.0000   1.0000   1.0000   1.0000   1.0000   1.0000   1.0000
     1.0000   1.0000   1.0000   1.0000   1.0000   1.0000   0.9998   0.9963
     0.9851   0.9734   0.7725   0.7169   0.5244   0.4740   0.4475   0.2730
     0.2488   0.1481   0.1285   0.1244   0.0085   0.0002   0.0000   0.0000
     0.0000   0.0000   0.0000   0.0000   0.0000   0.0000

          k =-0.1667 0.1604 0.0907 (  7587 PWs)   bands (ev):

   -80.0576 -80.0518 -80.0464 -80.0440 -80.0436 -43.3508 -43.3455 -43.3449
   -43.3446 -43.3368 -43.3357 -43.3329 -43.3310 -43.3296 -43.3077 -43.2944
   -43.2911 -43.2874 -43.2766 -43.2721   6.0746   8.0579   8.4789   8.6728
     8.7796   8.9891   9.1087   9.1745   9.2269   9.4836   9.6119   9.7117
    10.5416  10.7364  10.7759  10.9857  11.0444  11.1047  11.2337  11.3703
    11.4789  11.5698  11.6676  11.7397  11.7678  11.9992  12.0335  12.1023
    12.2199  12.4208  12.6044  12.6921  12.7779  12.8826  12.8927  12.9428
    12.9717  13.0044  13.1190  13.2066  13.3320  13.4401  13.7295  13.7559
    13.8344  13.8866  13.9628  14.1956  14.3158  14.3470  14.3643  14.4237
    14.4320  14.4500  14.5010  14.5104  14.5603  14.5623  14.5660  14.6243
    14.7514  14.7791  14.8048  14.8453  15.4112  15.7085  16.6441  17.1741
    17.2206  17.5201  17.9399  18.3023  19.5358  19.7260

     occupation numbers 
     1.0000   1.0000   1.0000   1.0000   1.0000   1.0000   1.0000   1.0000
     1.0000   1.0000   1.0000   1.0000   1.0000   1.0000   1.0000   1.0000
     1.0000   1.0000   1.0000   1.0000   1.0000   1.0000   1.0000   1.0000
     1.0000   1.0000   1.0000   1.0000   1.0000   1.0000   1.0000   1.0000
     1.0000   1.0000   1.0000   1.0000   1.0000   1.0000   1.0000   1.0000
     1.0000   1.0000   1.0000   1.0000   1.0000   1.0000   1.0000   1.0000
     1.0000   1.0000   1.0000   1.0000   1.0000   1.0000   1.0000   1.0000
     1.0000   1.0000   1.0000   1.0000   1.0000   1.0000   1.0000   1.0000
     1.0000   1.0000   0.9999   0.9855   0.9086   0.8669   0.8388   0.7155
     0.6952   0.6494   0.5090   0.4827   0.3458   0.3406   0.3310   0.1980
     0.0402   0.0260   0.0168   0.0079   0.0000   0.0000   0.0000   0.0000
     0.0000   0.0000   0.0000   0.0000   0.0000   0.0000

          k =-0.1667 0.1604 0.1814 (  7586 PWs)   bands (ev):

   -80.0576 -80.0518 -80.0464 -80.0440 -80.0436 -43.3509 -43.3453 -43.3449
   -43.3446 -43.3368 -43.3357 -43.3330 -43.3311 -43.3295 -43.3076 -43.2942
   -43.2910 -43.2874 -43.2765 -43.2722   6.1686   7.9359   8.4588   8.6637
     8.7641   8.9629   9.0894   9.1721   9.2268   9.4948   9.5918   9.6446
    10.4168  10.6155  10.6733  10.9703  11.1408  11.2257  11.2882  11.4461
    11.4816  11.5527  11.7052  11.7555  11.7769  11.9874  12.0477  12.2050
    12.2486  12.4715  12.7725  12.8373  12.8852  12.9000  12.9295  12.9818
    12.9976  13.0562  13.2163  13.2373  13.3414  13.5177  13.6530  13.6883
    13.7270  13.7570  13.9814  14.1946  14.2559  14.2820  14.3166  14.3380
    14.3994  14.4423  14.4581  14.5363  14.5592  14.5760  14.5806  14.5824
    14.6552  14.8132  14.8604  14.9297  15.1571  15.7674  16.5079  16.7040
    16.8260  18.1124  18.1509  19.0665  19.4642  19.8836

     occupation numbers 
     1.0000   1.0000   1.0000   1.0000   1.0000   1.0000   1.0000   1.0000
     1.0000   1.0000   1.0000   1.0000   1.0000   1.0000   1.0000   1.0000
     1.0000   1.0000   1.0000   1.0000   1.0000   1.0000   1.0000   1.0000
     1.0000   1.0000   1.0000   1.0000   1.0000   1.0000   1.0000   1.0000
     1.0000   1.0000   1.0000   1.0000   1.0000   1.0000   1.0000   1.0000
     1.0000   1.0000   1.0000   1.0000   1.0000   1.0000   1.0000   1.0000
     1.0000   1.0000   1.0000   1.0000   1.0000   1.0000   1.0000   1.0000
     1.0000   1.0000   1.0000   1.0000   1.0000   1.0000   1.0000   1.0000
     1.0000   1.0000   0.9999   0.9857   0.9604   0.9420   0.9077   0.8800
     0.7708   0.6694   0.6279   0.4103   0.3487   0.3058   0.2945   0.2903
     0.1429   0.0145   0.0059   0.0013   0.0000   0.0000   0.0000   0.0000
     0.0000   0.0000   0.0000   0.0000   0.0000   0.0000

          k =-0.1667 0.1604 0.2722 (  7585 PWs)   bands (ev):

   -80.0576 -80.0518 -80.0464 -80.0440 -80.0436 -43.3508 -43.3454 -43.3447
   -43.3446 -43.3368 -43.3355 -43.3330 -43.3311 -43.3296 -43.3075 -43.2942
   -43.2910 -43.2874 -43.2762 -43.2723   6.2980   7.7597   8.4504   8.6449
     8.7430   8.9398   9.0731   9.1661   9.1992   9.4869   9.5496   9.6605
    10.3445  10.5149  10.6029  10.9456  11.1245  11.2899  11.3510  11.4139
    11.4867  11.6378  11.7515  11.7742  11.8391  12.0889  12.1324  12.2131
    12.3815  12.5820  12.8204  12.8725  12.8862  12.9519  12.9833  13.0364
    13.0960  13.1450  13.2231  13.2927  13.3590  13.5153  13.5916  13.6251
    13.7556  13.8042  13.8656  14.0067  14.1567  14.1789  14.2347  14.3137
    14.3658  14.4180  14.4566  14.4870  14.5283  14.5971  14.6068  14.6134
    14.6181  14.7820  14.8205  14.9030  15.6213  15.7742  15.9231  16.3544
    16.8329  18.2282  18.6620  19.4277  19.8141  19.8891

     occupation numbers 
     1.0000   1.0000   1.0000   1.0000   1.0000   1.0000   1.0000   1.0000
     1.0000   1.0000   1.0000   1.0000   1.0000   1.0000   1.0000   1.0000
     1.0000   1.0000   1.0000   1.0000   1.0000   1.0000   1.0000   1.0000
     1.0000   1.0000   1.0000   1.0000   1.0000   1.0000   1.0000   1.0000
     1.0000   1.0000   1.0000   1.0000   1.0000   1.0000   1.0000   1.0000
     1.0000   1.0000   1.0000   1.0000   1.0000   1.0000   1.0000   1.0000
     1.0000   1.0000   1.0000   1.0000   1.0000   1.0000   1.0000   1.0000
     1.0000   1.0000   1.0000   1.0000   1.0000   1.0000   1.0000   1.0000
     1.0000   1.0000   1.0000   0.9998   0.9930   0.9893   0.9717   0.9110
     0.8363   0.7291   0.6320   0.5484   0.4325   0.2556   0.2340   0.2200
     0.2104   0.0248   0.0127   0.0024   0.0000   0.0000   0.0000   0.0000
     0.0000   0.0000   0.0000   0.0000   0.0000   0.0000

          k =-0.1667 0.1604 0.3629 (  7595 PWs)   bands (ev):

   -80.0576 -80.0518 -80.0464 -80.0440 -80.0437 -43.3506 -43.3455 -43.3449
   -43.3447 -43.3368 -43.3358 -43.3332 -43.3311 -43.3297 -43.3076 -43.2942
   -43.2910 -43.2875 -43.2762 -43.2724   6.4040   7.6157   8.4582   8.6243
     8.7257   8.9280   9.0641   9.1599   9.1730   9.4772   9.5575   9.6590
    10.3208  10.4421  10.5777  10.9294  11.1165  11.2760  11.3320  11.4244
    11.4907  11.6922  11.7438  11.8237  11.8895  12.1394  12.3373  12.4171
    12.5247  12.6034  12.7166  12.7403  12.8600  12.8930  12.9791  13.0660
    13.1324  13.2105  13.2541  13.3125  13.4034  13.4937  13.5087  13.5759
    13.7129  13.8664  13.9178  14.0349  14.0859  14.1393  14.1599  14.2071
    14.4194  14.4369  14.5013  14.5231  14.5300  14.6029  14.6168  14.6178
    14.6347  14.7220  14.7433  14.9674  15.3865  15.8265  16.0174  16.0527
    16.8925  18.2472  18.9923  19.4425  19.6384  19.8429

     occupation numbers 
     1.0000   1.0000   1.0000   1.0000   1.0000   1.0000   1.0000   1.0000
     1.0000   1.0000   1.0000   1.0000   1.0000   1.0000   1.0000   1.0000
     1.0000   1.0000   1.0000   1.0000   1.0000   1.0000   1.0000   1.0000
     1.0000   1.0000   1.0000   1.0000   1.0000   1.0000   1.0000   1.0000
     1.0000   1.0000   1.0000   1.0000   1.0000   1.0000   1.0000   1.0000
     1.0000   1.0000   1.0000   1.0000   1.0000   1.0000   1.0000   1.0000
     1.0000   1.0000   1.0000   1.0000   1.0000   1.0000   1.0000   1.0000
     1.0000   1.0000   1.0000   1.0000   1.0000   1.0000   1.0000   1.0000
     1.0000   1.0000   1.0000   0.9995   0.9985   0.9951   0.9926   0.9822
     0.7256   0.6830   0.5084   0.4471   0.4278   0.2428   0.2131   0.2111
     0.1782   0.0618   0.0455   0.0005   0.0000   0.0000   0.0000   0.0000
     0.0000   0.0000   0.0000   0.0000   0.0000   0.0000

          k =-0.1667 0.0321 0.0907 (  7579 PWs)   bands (ev):

   -80.0576 -80.0520 -80.0464 -80.0438 -80.0436 -43.3510 -43.3452 -43.3448
   -43.3447 -43.3380 -43.3372 -43.3343 -43.3311 -43.3306 -43.3078 -43.2928
   -43.2897 -43.2878 -43.2742 -43.2715   5.9258   7.9197   8.4855   8.5720
     8.6482   8.9096   9.0510   9.0940   9.1499   9.4553   9.5275   9.6311
    10.5651  10.7219  10.7609  11.0867  11.1571  11.1861  11.2923  11.3787
    11.4231  11.6439  11.7370  11.7752  11.8057  12.0086  12.0656  12.1372
    12.2072  12.5276  12.7159  12.7932  12.8295  12.9040  12.9173  12.9700
    12.9944  13.0241  13.0966  13.2190  13.3352  13.4336  13.7516  13.7803
    13.9700  14.1534  14.1721  14.3045  14.3992  14.4085  14.4376  14.4473
    14.4744  14.5152  14.5227  14.5931  14.6005  14.6053  14.6157  14.6337
    14.7167  14.8126  14.8592  15.0900  15.7063  15.7803  16.6318  16.9269
    17.0652  17.2868  17.4683  18.4200  19.4638  19.5452

     occupation numbers 
     1.0000   1.0000   1.0000   1.0000   1.0000   1.0000   1.0000   1.0000
     1.0000   1.0000   1.0000   1.0000   1.0000   1.0000   1.0000   1.0000
     1.0000   1.0000   1.0000   1.0000   1.0000   1.0000   1.0000   1.0000
     1.0000   1.0000   1.0000   1.0000   1.0000   1.0000   1.0000   1.0000
     1.0000   1.0000   1.0000   1.0000   1.0000   1.0000   1.0000   1.0000
     1.0000   1.0000   1.0000   1.0000   1.0000   1.0000   1.0000   1.0000
     1.0000   1.0000   1.0000   1.0000   1.0000   1.0000   1.0000   1.0000
     1.0000   1.0000   1.0000   1.0000   1.0000   1.0000   1.0000   1.0000
     0.9999   0.9934   0.9906   0.9211   0.7713   0.7507   0.6813   0.6565
     0.5835   0.4690   0.4480   0.2650   0.2479   0.2374   0.2152   0.1799
     0.0665   0.0146   0.0060   0.0000   0.0000   0.0000   0.0000   0.0000
     0.0000   0.0000   0.0000   0.0000   0.0000   0.0000

          k =-0.1667 0.0321 0.1814 (  7578 PWs)   bands (ev):

   -80.0576 -80.0520 -80.0464 -80.0438 -80.0436 -43.3511 -43.3450 -43.3446
   -43.3446 -43.3381 -43.3372 -43.3343 -43.3311 -43.3305 -43.3078 -43.2927
   -43.2896 -43.2878 -43.2739 -43.2716   6.0198   7.7980   8.4657   8.5613
     8.6325   8.8861   9.0351   9.0893   9.1574   9.4631   9.5196   9.5570
    10.4273  10.5967  10.6470  11.0414  11.1891  11.3239  11.3800  11.4107
    11.4899  11.6037  11.7175  11.7807  11.8488  12.0159  12.0599  12.1878
    12.3195  12.6071  12.8463  12.9022  12.9387  12.9562  13.0066  13.0707
    13.0943  13.1487  13.2305  13.2763  13.3691  13.5261  13.6899  13.7313
    13.9303  13.9487  13.9769  14.1926  14.3444  14.3573  14.3870  14.4263
    14.4978  14.5124  14.5282  14.5347  14.5969  14.6048  14.6089  14.6331
    14.8023  14.8477  14.8944  14.9168  15.4262  15.8190  16.3547  16.4090
    16.9344  17.6077  17.8471  18.9556  19.4932  19.5882

     occupation numbers 
     1.0000   1.0000   1.0000   1.0000   1.0000   1.0000   1.0000   1.0000
     1.0000   1.0000   1.0000   1.0000   1.0000   1.0000   1.0000   1.0000
     1.0000   1.0000   1.0000   1.0000   1.0000   1.0000   1.0000   1.0000
     1.0000   1.0000   1.0000   1.0000   1.0000   1.0000   1.0000   1.0000
     1.0000   1.0000   1.0000   1.0000   1.0000   1.0000   1.0000   1.0000
     1.0000   1.0000   1.0000   1.0000   1.0000   1.0000   1.0000   1.0000
     1.0000   1.0000   1.0000   1.0000   1.0000   1.0000   1.0000   1.0000
     1.0000   1.0000   1.0000   1.0000   1.0000   1.0000   1.0000   1.0000
     1.0000   1.0000   0.9999   0.9862   0.8708   0.8507   0.7963   0.7092
     0.5180   0.4770   0.4327   0.4148   0.2561   0.2384   0.2296   0.1811
     0.0175   0.0076   0.0029   0.0018   0.0000   0.0000   0.0000   0.0000
     0.0000   0.0000   0.0000   0.0000   0.0000   0.0000

          k =-0.1667 0.0321 0.2722 (  7590 PWs)   bands (ev):

   -80.0576 -80.0520 -80.0464 -80.0438 -80.0436 -43.3513 -43.3454 -43.3448
   -43.3446 -43.3380 -43.3373 -43.3345 -43.3311 -43.3306 -43.3078 -43.2926
   -43.2895 -43.2878 -43.2740 -43.2718   6.1490   7.6239   8.4522   8.5425
     8.6124   8.8643   9.0240   9.0828   9.1357   9.4251   9.5092   9.5764
    10.3313  10.4987  10.5607  10.9930  11.1735  11.3460  11.3803  11.4089
    11.5152  11.6755  11.7857  11.8356  11.9046  12.0797  12.1472  12.2267
    12.4566  12.7224  12.8528  12.9008  12.9605  13.0239  13.0850  13.2063
    13.2576  13.3024  13.3706  13.4009  13.4478  13.5974  13.6664  13.6952
    13.7789  13.8327  13.9332  13.9919  14.0994  14.2592  14.3182  14.3863
    14.4356  14.5393  14.5550  14.5670  14.5930  14.6136  14.6177  14.6334
    14.7314  14.7587  14.7904  15.2622  15.4159  15.6746  15.9586  16.0024
    16.9716  17.7105  18.2966  19.0974  19.4429  19.7557

     occupation numbers 
     1.0000   1.0000   1.0000   1.0000   1.0000   1.0000   1.0000   1.0000
     1.0000   1.0000   1.0000   1.0000   1.0000   1.0000   1.0000   1.0000
     1.0000   1.0000   1.0000   1.0000   1.0000   1.0000   1.0000   1.0000
     1.0000   1.0000   1.0000   1.0000   1.0000   1.0000   1.0000   1.0000
     1.0000   1.0000   1.0000   1.0000   1.0000   1.0000   1.0000   1.0000
     1.0000   1.0000   1.0000   1.0000   1.0000   1.0000   1.0000   1.0000
     1.0000   1.0000   1.0000   1.0000   1.0000   1.0000   1.0000   1.0000
     1.0000   1.0000   1.0000   1.0000   1.0000   1.0000   1.0000   1.0000
     1.0000   1.0000   1.0000   0.9999   0.9979   0.9584   0.9059   0.7979
     0.6863   0.4021   0.3597   0.3286   0.2650   0.2197   0.2111   0.1804
     0.0541   0.0360   0.0215   0.0000   0.0000   0.0000   0.0000   0.0000
     0.0000   0.0000   0.0000   0.0000   0.0000   0.0000

          k =-0.1667 0.0321 0.3629 (  7605 PWs)   bands (ev):

   -80.0576 -80.0520 -80.0464 -80.0438 -80.0437 -43.3511 -43.3454 -43.3450
   -43.3448 -43.3381 -43.3374 -43.3346 -43.3313 -43.3308 -43.3080 -43.2928
   -43.2896 -43.2879 -43.2740 -43.2720   6.2546   7.4823   8.4517   8.5240
     8.5973   8.8514   9.0200   9.0776   9.1097   9.4102   9.5258   9.5815
    10.2867  10.4403  10.5182  10.9671  11.1683  11.3134  11.3510  11.3814
    11.5282  11.7240  11.8044  11.8657  11.9453  12.1198  12.3855  12.4881
    12.5956  12.6786  12.7869  12.8257  12.9554  13.0314  13.0987  13.1707
    13.2431  13.3103  13.4391  13.4937  13.5303  13.6005  13.6688  13.6944
    13.7587  13.8662  13.9409  14.0292  14.0587  14.1765  14.2005  14.2340
    14.5490  14.5673  14.5745  14.6050  14.6102  14.6196  14.6240  14.6320
    14.6608  14.7027  14.7197  15.1966  15.4693  15.5849  15.7026  15.9362
    16.9979  17.7544  18.5704  19.0369  19.4120  19.6478

     occupation numbers 
     1.0000   1.0000   1.0000   1.0000   1.0000   1.0000   1.0000   1.0000
     1.0000   1.0000   1.0000   1.0000   1.0000   1.0000   1.0000   1.0000
     1.0000   1.0000   1.0000   1.0000   1.0000   1.0000   1.0000   1.0000
     1.0000   1.0000   1.0000   1.0000   1.0000   1.0000   1.0000   1.0000
     1.0000   1.0000   1.0000   1.0000   1.0000   1.0000   1.0000   1.0000
     1.0000   1.0000   1.0000   1.0000   1.0000   1.0000   1.0000   1.0000
     1.0000   1.0000   1.0000   1.0000   1.0000   1.0000   1.0000   1.0000
     1.0000   1.0000   1.0000   1.0000   1.0000   1.0000   1.0000   1.0000
     1.0000   1.0000   1.0000   0.9996   0.9992   0.9898   0.9841   0.9720
     0.3758   0.3279   0.3095   0.2381   0.2269   0.2074   0.1985   0.1831
     0.1341   0.0802   0.0638   0.0000   0.0000   0.0000   0.0000   0.0000
     0.0000   0.0000   0.0000   0.0000   0.0000   0.0000

          k =-0.3333-0.3208 0.0907 (  7617 PWs)   bands (ev):

   -80.0576 -80.0511 -80.0466 -80.0449 -80.0436 -43.3490 -43.3467 -43.3456
   -43.3446 -43.3345 -43.3325 -43.3286 -43.3261 -43.3193 -43.3070 -43.3030
   -43.2965 -43.2890 -43.2856 -43.2757   6.9542   8.1821   8.8090   9.0166
     9.3396   9.3880   9.5271   9.6115   9.7038   9.8070   9.9438  10.0312
    10.1479  10.4745  10.6050  10.6818  10.7913  10.8669  11.0122  11.0867
    11.1750  11.2927  11.4132  11.5132  11.6331  11.8032  11.8990  11.9490
    12.0392  12.1587  12.3105  12.4930  12.5226  12.6881  12.7732  12.8141
    12.9209  13.0326  13.0723  13.1107  13.1914  13.2595  13.3612  13.4432
    13.5716  13.6038  13.7669  13.8195  13.8863  13.9267  13.9513  14.0485
    14.0732  14.0944  14.1712  14.2256  14.4234  14.4849  14.5077  14.6441
    14.6461  14.6539  14.7086  15.2945  15.8290  15.9829  16.4849  16.5733
    16.8147  18.2698  18.5883  19.2695  20.3240  21.3427

     occupation numbers 
     1.0000   1.0000   1.0000   1.0000   1.0000   1.0000   1.0000   1.0000
     1.0000   1.0000   1.0000   1.0000   1.0000   1.0000   1.0000   1.0000
     1.0000   1.0000   1.0000   1.0000   1.0000   1.0000   1.0000   1.0000
     1.0000   1.0000   1.0000   1.0000   1.0000   1.0000   1.0000   1.0000
     1.0000   1.0000   1.0000   1.0000   1.0000   1.0000   1.0000   1.0000
     1.0000   1.0000   1.0000   1.0000   1.0000   1.0000   1.0000   1.0000
     1.0000   1.0000   1.0000   1.0000   1.0000   1.0000   1.0000   1.0000
     1.0000   1.0000   1.0000   1.0000   1.0000   1.0000   1.0000   1.0000
     1.0000   1.0000   1.0000   1.0000   1.0000   1.0000   1.0000   0.9994
     0.9988   0.9981   0.9907   0.9756   0.7162   0.5544   0.4902   0.1614
     0.1580   0.1450   0.0743   0.0000   0.0000   0.0000   0.0000   0.0000
     0.0000   0.0000   0.0000   0.0000   0.0000   0.0000

          k =-0.3333-0.3208 0.1814 (  7599 PWs)   bands (ev):

   -80.0576 -80.0510 -80.0466 -80.0448 -80.0436 -43.3490 -43.3465 -43.3454
   -43.3446 -43.3343 -43.3324 -43.3284 -43.3259 -43.3191 -43.3068 -43.3031
   -43.2963 -43.2889 -43.2854 -43.2754   7.0388   8.2308   8.7033   8.9988
     9.2942   9.3346   9.4854   9.5940   9.6522   9.7780   9.9165  10.0012
    10.1206  10.5568  10.6075  10.8000  10.8209  10.8600  11.0095  11.0958
    11.1910  11.3124  11.4523  11.5566  11.7173  11.8023  11.8969  11.9370
    12.0341  12.1360  12.3032  12.4533  12.4875  12.6729  12.7286  12.8252
    12.9223  13.0742  13.0905  13.1378  13.1932  13.2854  13.3375  13.4023
    13.5564  13.5873  13.7921  13.8247  13.8645  13.9154  13.9580  14.0205
    14.0606  14.0821  14.2080  14.2496  14.4265  14.4752  14.5592  14.5698
    14.6655  14.6724  14.6870  15.2514  15.4144  15.9807  16.4876  16.8033
    17.4276  18.1719  19.0019  19.3475  20.8955  21.4079

     occupation numbers 
     1.0000   1.0000   1.0000   1.0000   1.0000   1.0000   1.0000   1.0000
     1.0000   1.0000   1.0000   1.0000   1.0000   1.0000   1.0000   1.0000
     1.0000   1.0000   1.0000   1.0000   1.0000   1.0000   1.0000   1.0000
     1.0000   1.0000   1.0000   1.0000   1.0000   1.0000   1.0000   1.0000
     1.0000   1.0000   1.0000   1.0000   1.0000   1.0000   1.0000   1.0000
     1.0000   1.0000   1.0000   1.0000   1.0000   1.0000   1.0000   1.0000
     1.0000   1.0000   1.0000   1.0000   1.0000   1.0000   1.0000   1.0000
     1.0000   1.0000   1.0000   1.0000   1.0000   1.0000   1.0000   1.0000
     1.0000   1.0000   1.0000   1.0000   1.0000   1.0000   0.9999   0.9997
     0.9991   0.9986   0.9819   0.9641   0.7086   0.5813   0.3488   0.3214
     0.1270   0.1172   0.0981   0.0000   0.0000   0.0000   0.0000   0.0000
     0.0000   0.0000   0.0000   0.0000   0.0000   0.0000

          k =-0.3333-0.3208 0.2722 (  7602 PWs)   bands (ev):

   -80.0576 -80.0511 -80.0466 -80.0448 -80.0436 -43.3489 -43.3465 -43.3453
   -43.3445 -43.3342 -43.3324 -43.3285 -43.3260 -43.3191 -43.3067 -43.3031
   -43.2964 -43.2891 -43.2856 -43.2756   7.1602   8.2565   8.5615   8.9901
     9.1876   9.3037   9.4571   9.5529   9.6223   9.7260   9.9074  10.0207
    10.2217  10.5457  10.6114  10.8154  10.8478  10.9504  11.0384  11.0917
    11.2082  11.3016  11.4486  11.5633  11.7712  11.8112  11.9288  11.9613
    12.0684  12.1227  12.2934  12.4101  12.4421  12.5859  12.6848  12.8373
    12.9092  13.0415  13.0878  13.1760  13.2455  13.3068  13.3349  13.4081
    13.5352  13.5930  13.7123  13.8169  13.8509  13.9116  13.9452  14.0557
    14.0635  14.1773  14.2757  14.3544  14.3907  14.4249  14.6377  14.6408
    14.6486  14.6558  14.6618  14.9795  15.2190  15.6131  16.8292  17.1317
    17.8081  18.4107  19.4497  19.8148  20.7113  20.8408

     occupation numbers 
     1.0000   1.0000   1.0000   1.0000   1.0000   1.0000   1.0000   1.0000
     1.0000   1.0000   1.0000   1.0000   1.0000   1.0000   1.0000   1.0000
     1.0000   1.0000   1.0000   1.0000   1.0000   1.0000   1.0000   1.0000
     1.0000   1.0000   1.0000   1.0000   1.0000   1.0000   1.0000   1.0000
     1.0000   1.0000   1.0000   1.0000   1.0000   1.0000   1.0000   1.0000
     1.0000   1.0000   1.0000   1.0000   1.0000   1.0000   1.0000   1.0000
     1.0000   1.0000   1.0000   1.0000   1.0000   1.0000   1.0000   1.0000
     1.0000   1.0000   1.0000   1.0000   1.0000   1.0000   1.0000   1.0000
     1.0000   1.0000   1.0000   1.0000   1.0000   1.0000   1.0000   0.9992
     0.9991   0.9896   0.9470   0.8553   0.7890   0.7125   0.1727   0.1671
     0.1536   0.1419   0.1327   0.0004   0.0000   0.0000   0.0000   0.0000
     0.0000   0.0000   0.0000   0.0000   0.0000   0.0000

          k =-0.3333-0.3208 0.3629 (  7601 PWs)   bands (ev):

   -80.0576 -80.0511 -80.0466 -80.0448 -80.0436 -43.3489 -43.3466 -43.3449
   -43.3444 -43.3343 -43.3323 -43.3285 -43.3258 -43.3193 -43.3067 -43.3031
   -43.2964 -43.2891 -43.2856 -43.2756   7.2657   8.2243   8.4712   8.9866
     9.1117   9.2957   9.4437   9.5220   9.6249   9.7082   9.9030  10.0420
    10.3508  10.4922  10.6286  10.7932  10.8567  10.9720  11.0611  11.1201
    11.2360  11.2678  11.4324  11.5682  11.7340  11.8280  11.9283  12.0553
    12.0985  12.1467  12.2820  12.3714  12.4181  12.4722  12.6900  12.8163
    12.8813  13.0181  13.0850  13.1803  13.2890  13.3225  13.3402  13.4395
    13.5236  13.5998  13.6878  13.8077  13.8460  13.9060  13.9610  14.0605
    14.1324  14.2057  14.4091  14.4192  14.4726  14.4823  14.5007  14.5567
    14.5650  14.6165  14.7311  14.7522  15.2103  15.4335  16.9404  17.5043
    17.7821  19.4049  19.6740  19.8689  20.2343  20.3942

     occupation numbers 
     1.0000   1.0000   1.0000   1.0000   1.0000   1.0000   1.0000   1.0000
     1.0000   1.0000   1.0000   1.0000   1.0000   1.0000   1.0000   1.0000
     1.0000   1.0000   1.0000   1.0000   1.0000   1.0000   1.0000   1.0000
     1.0000   1.0000   1.0000   1.0000   1.0000   1.0000   1.0000   1.0000
     1.0000   1.0000   1.0000   1.0000   1.0000   1.0000   1.0000   1.0000
     1.0000   1.0000   1.0000   1.0000   1.0000   1.0000   1.0000   1.0000
     1.0000   1.0000   1.0000   1.0000   1.0000   1.0000   1.0000   1.0000
     1.0000   1.0000   1.0000   1.0000   1.0000   1.0000   1.0000   1.0000
     1.0000   1.0000   1.0000   1.0000   1.0000   1.0000   0.9999   0.9991
     0.9957   0.9826   0.7493   0.7262   0.5885   0.5616   0.5099   0.3554
     0.3337   0.2136   0.0544   0.0398   0.0000   0.0000   0.0000   0.0000
     0.0000   0.0000   0.0000   0.0000   0.0000   0.0000

          k =-0.3333-0.4491 0.0907 (  7616 PWs)   bands (ev):

   -80.0576 -80.0509 -80.0464 -80.0454 -80.0434 -43.3483 -43.3469 -43.3462
   -43.3443 -43.3343 -43.3320 -43.3253 -43.3223 -43.3160 -43.3109 -43.3043
   -43.2982 -43.2895 -43.2867 -43.2779   7.4386   8.1187   8.6808   9.2223
     9.5192   9.6275   9.7192   9.7911   9.8692   9.9112   9.9952  10.0745
    10.2075  10.3359  10.4281  10.4822  10.6176  10.7655  10.8216  10.9177
    10.9840  11.1366  11.2859  11.4055  11.5120  11.6532  11.8466  11.9097
    12.0756  12.1929  12.3512  12.4987  12.5686  12.6455  12.7266  12.8007
    12.8895  13.0216  13.1300  13.1792  13.2817  13.3124  13.4617  13.4779
    13.5681  13.6205  13.6587  13.7378  13.7884  13.8673  13.9150  13.9977
    14.0372  14.1821  14.2242  14.2351  14.2780  14.3798  14.4302  14.4371
    14.4765  14.5130  14.7644  15.0879  15.6881  15.8858  16.3097  16.6239
    17.4136  17.6800  18.7791  19.9938  20.1168  21.7030

     occupation numbers 
     1.0000   1.0000   1.0000   1.0000   1.0000   1.0000   1.0000   1.0000
     1.0000   1.0000   1.0000   1.0000   1.0000   1.0000   1.0000   1.0000
     1.0000   1.0000   1.0000   1.0000   1.0000   1.0000   1.0000   1.0000
     1.0000   1.0000   1.0000   1.0000   1.0000   1.0000   1.0000   1.0000
     1.0000   1.0000   1.0000   1.0000   1.0000   1.0000   1.0000   1.0000
     1.0000   1.0000   1.0000   1.0000   1.0000   1.0000   1.0000   1.0000
     1.0000   1.0000   1.0000   1.0000   1.0000   1.0000   1.0000   1.0000
     1.0000   1.0000   1.0000   1.0000   1.0000   1.0000   1.0000   1.0000
     1.0000   1.0000   1.0000   1.0000   1.0000   1.0000   1.0000   0.9998
     0.9995   0.9886   0.9762   0.9715   0.9452   0.8105   0.6996   0.6824
     0.5776   0.4752   0.0329   0.0000   0.0000   0.0000   0.0000   0.0000
     0.0000   0.0000   0.0000   0.0000   0.0000   0.0000

          k =-0.3333-0.4491 0.1814 (  7619 PWs)   bands (ev):

   -80.0576 -80.0509 -80.0464 -80.0454 -80.0435 -43.3484 -43.3468 -43.3460
   -43.3445 -43.3343 -43.3322 -43.3256 -43.3221 -43.3159 -43.3111 -43.3043
   -43.2983 -43.2895 -43.2867 -43.2779   7.5162   8.1836   8.6945   9.1113
     9.4343   9.5178   9.6778   9.7185   9.8363   9.8712  10.0471  10.0778
    10.2281  10.3605  10.4683  10.5589  10.6508  10.7828  10.8234  10.9203
    10.9915  11.1573  11.3015  11.4150  11.5669  11.7076  11.8675  11.9112
    12.0517  12.1665  12.3252  12.4455  12.5249  12.6301  12.7147  12.7915
    12.8636  13.0007  13.1409  13.1921  13.2635  13.3607  13.4400  13.4545
    13.5379  13.6114  13.6710  13.7317  13.7907  13.8304  13.8604  13.9198
    14.0376  14.2119  14.2867  14.3167  14.4042  14.4349  14.4631  14.4989
    14.5560  14.5640  14.7296  14.7532  15.2530  15.3752  16.9302  17.3959
    17.7381  18.1578  18.8939  19.6044  20.1715  21.2807

     occupation numbers 
     1.0000   1.0000   1.0000   1.0000   1.0000   1.0000   1.0000   1.0000
     1.0000   1.0000   1.0000   1.0000   1.0000   1.0000   1.0000   1.0000
     1.0000   1.0000   1.0000   1.0000   1.0000   1.0000   1.0000   1.0000
     1.0000   1.0000   1.0000   1.0000   1.0000   1.0000   1.0000   1.0000
     1.0000   1.0000   1.0000   1.0000   1.0000   1.0000   1.0000   1.0000
     1.0000   1.0000   1.0000   1.0000   1.0000   1.0000   1.0000   1.0000
     1.0000   1.0000   1.0000   1.0000   1.0000   1.0000   1.0000   1.0000
     1.0000   1.0000   1.0000   1.0000   1.0000   1.0000   1.0000   1.0000
     1.0000   1.0000   1.0000   1.0000   1.0000   1.0000   1.0000   1.0000
     0.9995   0.9806   0.9380   0.9075   0.7604   0.6880   0.6144   0.5149
     0.3571   0.3363   0.0555   0.0392   0.0000   0.0000   0.0000   0.0000
     0.0000   0.0000   0.0000   0.0000   0.0000   0.0000

          k =-0.3333-0.4491 0.2722 (  7603 PWs)   bands (ev):

   -80.0576 -80.0508 -80.0464 -80.0453 -80.0435 -43.3482 -43.3467 -43.3457
   -43.3444 -43.3342 -43.3322 -43.3257 -43.3220 -43.3159 -43.3110 -43.3042
   -43.2981 -43.2893 -43.2867 -43.2778   7.6276   8.2573   8.7087   8.9593
     9.2897   9.4120   9.6188   9.7189   9.8175   9.8613  10.0833  10.1005
    10.2619  10.3713  10.4928  10.6096  10.6958  10.7771  10.8226  10.9524
    10.9956  11.1542  11.2863  11.4132  11.6623  11.7901  11.8761  11.9182
    12.0636  12.1446  12.2966  12.3665  12.4230  12.6037  12.6997  12.7984
    12.8328  12.9807  13.1204  13.2369  13.2662  13.3568  13.3963  13.4651
    13.5250  13.5923  13.6712  13.7168  13.7721  13.8459  13.9112  14.0011
    14.0563  14.2052  14.3876  14.4145  14.4312  14.4855  14.5075  14.5555
    14.5732  14.5889  14.5945  14.6940  14.8547  14.9312  17.6584  17.8708
    18.3191  18.9062  18.9824  19.3448  20.2267  20.9210

     occupation numbers 
     1.0000   1.0000   1.0000   1.0000   1.0000   1.0000   1.0000   1.0000
     1.0000   1.0000   1.0000   1.0000   1.0000   1.0000   1.0000   1.0000
     1.0000   1.0000   1.0000   1.0000   1.0000   1.0000   1.0000   1.0000
     1.0000   1.0000   1.0000   1.0000   1.0000   1.0000   1.0000   1.0000
     1.0000   1.0000   1.0000   1.0000   1.0000   1.0000   1.0000   1.0000
     1.0000   1.0000   1.0000   1.0000   1.0000   1.0000   1.0000   1.0000
     1.0000   1.0000   1.0000   1.0000   1.0000   1.0000   1.0000   1.0000
     1.0000   1.0000   1.0000   1.0000   1.0000   1.0000   1.0000   1.0000
     1.0000   1.0000   1.0000   1.0000   1.0000   1.0000   1.0000   0.9998
     0.9992   0.9828   0.7952   0.7371   0.6972   0.5526   0.4907   0.3584
     0.3129   0.2746   0.2617   0.0899   0.0066   0.0013   0.0000   0.0000
     0.0000   0.0000   0.0000   0.0000   0.0000   0.0000

          k =-0.3333-0.4491 0.3629 (  7603 PWs)   bands (ev):

   -80.0576 -80.0508 -80.0464 -80.0453 -80.0435 -43.3481 -43.3467 -43.3457
   -43.3444 -43.3342 -43.3322 -43.3258 -43.3220 -43.3160 -43.3110 -43.3043
   -43.2982 -43.2893 -43.2866 -43.2777   7.7243   8.2995   8.6898   8.8771
     9.1778   9.3569   9.5956   9.7296   9.8019   9.8653  10.0993  10.1112
    10.2797  10.3944  10.5114  10.6216  10.7156  10.7709  10.8367  10.9507
    11.0136  11.1431  11.2673  11.4151  11.7001  11.8273  11.9230  11.9326
    12.1119  12.1526  12.2658  12.2918  12.3062  12.5854  12.6953  12.7856
    12.8311  12.9700  13.0993  13.2544  13.2973  13.3174  13.3711  13.4718
    13.4893  13.5805  13.6733  13.7447  13.8142  13.8828  13.9501  14.0744
    14.2056  14.2752  14.3261  14.4080  14.4591  14.4787  14.5028  14.5212
    14.5648  14.5749  14.5917  14.6370  14.6403  14.7094  18.0139  18.4429
    18.7097  19.2898  19.5063  19.7703  19.9797  20.0995

     occupation numbers 
     1.0000   1.0000   1.0000   1.0000   1.0000   1.0000   1.0000   1.0000
     1.0000   1.0000   1.0000   1.0000   1.0000   1.0000   1.0000   1.0000
     1.0000   1.0000   1.0000   1.0000   1.0000   1.0000   1.0000   1.0000
     1.0000   1.0000   1.0000   1.0000   1.0000   1.0000   1.0000   1.0000
     1.0000   1.0000   1.0000   1.0000   1.0000   1.0000   1.0000   1.0000
     1.0000   1.0000   1.0000   1.0000   1.0000   1.0000   1.0000   1.0000
     1.0000   1.0000   1.0000   1.0000   1.0000   1.0000   1.0000   1.0000
     1.0000   1.0000   1.0000   1.0000   1.0000   1.0000   1.0000   1.0000
     1.0000   1.0000   1.0000   1.0000   1.0000   1.0000   1.0000   0.9988
     0.9826   0.9473   0.8961   0.7518   0.6253   0.5717   0.5039   0.4524
     0.3342   0.3085   0.2680   0.1739   0.1680   0.0735   0.0000   0.0000
     0.0000   0.0000   0.0000   0.0000   0.0000   0.0000

          k =-0.3333 0.0642 0.0907 (  7600 PWs)   bands (ev):

   -80.0576 -80.0515 -80.0465 -80.0444 -80.0436 -43.3501 -43.3459 -43.3452
   -43.3445 -43.3350 -43.3336 -43.3305 -43.3293 -43.3262 -43.3071 -43.2988
   -43.2924 -43.2874 -43.2821 -43.2738   6.4336   8.3411   8.5047   8.8042
     9.0832   9.1644   9.2718   9.3474   9.4297   9.5797   9.7840   9.8807
    10.4058  10.6968  10.7532  10.8142  10.8562  10.9929  11.0965  11.2789
    11.3435  11.5364  11.5787  11.6564  11.7193  11.9117  11.9924  12.0956
    12.1108  12.1958  12.3397  12.5340  12.6259  12.8026  12.8769  12.9425
    13.0018  13.0257  13.1588  13.2229  13.2740  13.3480  13.4306  13.4952
    13.6202  13.7136  13.7494  13.9863  14.0460  14.1115  14.1860  14.2512
    14.2913  14.3173  14.4198  14.4325  14.4714  14.4932  14.5044  14.6224
    14.7246  14.7496  14.7585  15.2141  15.2952  15.3618  16.9314  16.9934
    17.5551  17.7247  17.8171  18.8439  19.6637  20.6007

     occupation numbers 
     1.0000   1.0000   1.0000   1.0000   1.0000   1.0000   1.0000   1.0000
     1.0000   1.0000   1.0000   1.0000   1.0000   1.0000   1.0000   1.0000
     1.0000   1.0000   1.0000   1.0000   1.0000   1.0000   1.0000   1.0000
     1.0000   1.0000   1.0000   1.0000   1.0000   1.0000   1.0000   1.0000
     1.0000   1.0000   1.0000   1.0000   1.0000   1.0000   1.0000   1.0000
     1.0000   1.0000   1.0000   1.0000   1.0000   1.0000   1.0000   1.0000
     1.0000   1.0000   1.0000   1.0000   1.0000   1.0000   1.0000   1.0000
     1.0000   1.0000   1.0000   1.0000   1.0000   1.0000   1.0000   1.0000
     1.0000   1.0000   1.0000   0.9999   0.9994   0.9973   0.9878   0.9632
     0.9339   0.9069   0.7247   0.6940   0.5919   0.5312   0.4997   0.2017
     0.0596   0.0414   0.0361   0.0000   0.0000   0.0000   0.0000   0.0000
     0.0000   0.0000   0.0000   0.0000   0.0000   0.0000

          k =-0.3333 0.0642 0.1814 (  7604 PWs)   bands (ev):

   -80.0576 -80.0515 -80.0465 -80.0444 -80.0436 -43.3501 -43.3458 -43.3452
   -43.3445 -43.3350 -43.3336 -43.3308 -43.3292 -43.3262 -43.3071 -43.2990
   -43.2926 -43.2874 -43.2822 -43.2739   6.5270   8.2378   8.4749   8.8051
     9.0545   9.1331   9.2514   9.3464   9.4020   9.5999   9.7423   9.8334
    10.3057  10.6336  10.7336  10.8060  10.9924  11.0709  11.1212  11.3233
    11.3834  11.5513  11.5996  11.6988  11.7313  11.8965  12.0171  12.0971
    12.1550  12.2172  12.4042  12.5732  12.6620  12.7834  12.8975  12.9377
    12.9774  13.0683  13.1309  13.2134  13.2899  13.3681  13.4212  13.5481
    13.6005  13.6787  13.7284  14.0056  14.0320  14.1011  14.1473  14.2203
    14.2891  14.3058  14.3387  14.4674  14.5052  14.5333  14.5395  14.5462
    14.5937  14.7748  14.8081  14.8123  15.3461  15.7154  16.2918  17.0790
    17.4199  18.3569  18.5070  18.9240  19.4793  20.8052

     occupation numbers 
     1.0000   1.0000   1.0000   1.0000   1.0000   1.0000   1.0000   1.0000
     1.0000   1.0000   1.0000   1.0000   1.0000   1.0000   1.0000   1.0000
     1.0000   1.0000   1.0000   1.0000   1.0000   1.0000   1.0000   1.0000
     1.0000   1.0000   1.0000   1.0000   1.0000   1.0000   1.0000   1.0000
     1.0000   1.0000   1.0000   1.0000   1.0000   1.0000   1.0000   1.0000
     1.0000   1.0000   1.0000   1.0000   1.0000   1.0000   1.0000   1.0000
     1.0000   1.0000   1.0000   1.0000   1.0000   1.0000   1.0000   1.0000
     1.0000   1.0000   1.0000   1.0000   1.0000   1.0000   1.0000   1.0000
     1.0000   1.0000   1.0000   0.9998   0.9996   0.9978   0.9942   0.9777
     0.9359   0.9197   0.8790   0.6027   0.4971   0.4186   0.4016   0.3834
     0.2635   0.0278   0.0158   0.0147   0.0000   0.0000   0.0000   0.0000
     0.0000   0.0000   0.0000   0.0000   0.0000   0.0000

          k =-0.3333 0.0642 0.2722 (  7600 PWs)   bands (ev):

   -80.0576 -80.0515 -80.0465 -80.0444 -80.0436 -43.3502 -43.3459 -43.3450
   -43.3444 -43.3350 -43.3335 -43.3307 -43.3291 -43.3261 -43.3070 -43.2990
   -43.2924 -43.2874 -43.2821 -43.2739   6.6556   8.0691   8.4714   8.7911
     9.0252   9.1053   9.2190   9.3342   9.3680   9.6015   9.6859   9.8448
    10.3064  10.5445  10.7153  10.8004  11.0137  11.1286  11.1794  11.3155
    11.4525  11.6036  11.6514  11.7329  11.7870  11.9381  12.0379  12.1317
    12.2096  12.2574  12.4427  12.6028  12.6514  12.7681  12.8015  12.9372
    12.9646  13.0576  13.1134  13.2036  13.3080  13.3615  13.4675  13.5235
    13.5753  13.7378  13.7626  13.9946  14.0335  14.0900  14.1374  14.1806
    14.2680  14.3159  14.3559  14.3831  14.4369  14.4784  14.5791  14.5892
    14.5993  14.6275  14.7748  14.8093  15.3589  15.6953  16.3166  17.0212
    17.2603  18.8602  19.1610  19.2017  19.4951  20.3650

     occupation numbers 
     1.0000   1.0000   1.0000   1.0000   1.0000   1.0000   1.0000   1.0000
     1.0000   1.0000   1.0000   1.0000   1.0000   1.0000   1.0000   1.0000
     1.0000   1.0000   1.0000   1.0000   1.0000   1.0000   1.0000   1.0000
     1.0000   1.0000   1.0000   1.0000   1.0000   1.0000   1.0000   1.0000
     1.0000   1.0000   1.0000   1.0000   1.0000   1.0000   1.0000   1.0000
     1.0000   1.0000   1.0000   1.0000   1.0000   1.0000   1.0000   1.0000
     1.0000   1.0000   1.0000   1.0000   1.0000   1.0000   1.0000   1.0000
     1.0000   1.0000   1.0000   1.0000   1.0000   1.0000   1.0000   1.0000
     1.0000   1.0000   1.0000   0.9998   0.9996   0.9983   0.9953   0.9889
     0.9526   0.9085   0.8528   0.8041   0.6830   0.5725   0.2982   0.2739
     0.2508   0.1918   0.0279   0.0155   0.0000   0.0000   0.0000   0.0000
     0.0000   0.0000   0.0000   0.0000   0.0000   0.0000

          k =-0.3333 0.0642 0.3629 (  7595 PWs)   bands (ev):

   -80.0576 -80.0514 -80.0465 -80.0444 -80.0437 -43.3498 -43.3457 -43.3450
   -43.3446 -43.3348 -43.3335 -43.3308 -43.3291 -43.3259 -43.3069 -43.2990
   -43.2925 -43.2874 -43.2819 -43.2738   6.7612   7.9244   8.4933   8.7676
     9.0097   9.0881   9.1910   9.3154   9.3564   9.5984   9.6717   9.8381
    10.3623  10.4491  10.7163  10.7970  11.0187  11.1485  11.1919  11.2975
    11.5115  11.6328  11.6965  11.7536  11.8639  12.0185  12.0471  12.2143
    12.2492  12.3225  12.4496  12.5044  12.5938  12.6700  12.7929  12.9289
    12.9436  13.0397  13.0967  13.1911  13.3099  13.3739  13.4663  13.5143
    13.5834  13.7669  13.8074  14.0461  14.0786  14.1252  14.1340  14.1566
    14.1729  14.2223  14.3727  14.4566  14.4657  14.5173  14.5866  14.5909
    14.6179  14.6572  14.7297  14.7533  15.2316  15.3641  16.7889  16.8256
    17.3554  18.7246  19.4253  19.6777  19.9063  20.0802

     occupation numbers 
     1.0000   1.0000   1.0000   1.0000   1.0000   1.0000   1.0000   1.0000
     1.0000   1.0000   1.0000   1.0000   1.0000   1.0000   1.0000   1.0000
     1.0000   1.0000   1.0000   1.0000   1.0000   1.0000   1.0000   1.0000
     1.0000   1.0000   1.0000   1.0000   1.0000   1.0000   1.0000   1.0000
     1.0000   1.0000   1.0000   1.0000   1.0000   1.0000   1.0000   1.0000
     1.0000   1.0000   1.0000   1.0000   1.0000   1.0000   1.0000   1.0000
     1.0000   1.0000   1.0000   1.0000   1.0000   1.0000   1.0000   1.0000
     1.0000   1.0000   1.0000   1.0000   1.0000   1.0000   1.0000   1.0000
     1.0000   1.0000   1.0000   0.9994   0.9987   0.9963   0.9956   0.9930
     0.9904   0.9769   0.8239   0.6319   0.6073   0.4632   0.2801   0.2699
     0.2107   0.1397   0.0554   0.0391   0.0000   0.0000   0.0000   0.0000
     0.0000   0.0000   0.0000   0.0000   0.0000   0.0000

          k = 0.5000 0.1604 0.0907 (  7615 PWs)   bands (ev):

   -80.0576 -80.0509 -80.0466 -80.0450 -80.0436 -43.3486 -43.3472 -43.3456
   -43.3445 -43.3344 -43.3322 -43.3274 -43.3251 -43.3158 -43.3080 -43.3032
   -43.2986 -43.2913 -43.2851 -43.2764   7.2497   7.9038   8.9686   9.1236
     9.4009   9.4599   9.6755   9.7909   9.8209   9.8839   9.9798  10.0538
    10.2534  10.3602  10.4940  10.6290  10.7248  10.7926  10.9422  10.9847
    11.0337  11.1815  11.2928  11.3961  11.5931  11.7462  11.8299  11.9547
    12.0493  12.2632  12.3719  12.4894  12.5491  12.6248  12.7110  12.7532
    12.8750  12.9662  13.0392  13.0997  13.1499  13.3000  13.3751  13.4908
    13.5409  13.5812  13.6713  13.7190  13.8134  13.8567  13.9401  13.9904
    14.0491  14.0696  14.1658  14.3071  14.3604  14.5493  14.5582  14.5638
    14.6251  14.6284  14.9623  15.2544  15.3697  15.8760  16.7201  16.8189
    16.9132  17.9952  18.8826  19.4705  20.2197  20.9485

     occupation numbers 
     1.0000   1.0000   1.0000   1.0000   1.0000   1.0000   1.0000   1.0000
     1.0000   1.0000   1.0000   1.0000   1.0000   1.0000   1.0000   1.0000
     1.0000   1.0000   1.0000   1.0000   1.0000   1.0000   1.0000   1.0000
     1.0000   1.0000   1.0000   1.0000   1.0000   1.0000   1.0000   1.0000
     1.0000   1.0000   1.0000   1.0000   1.0000   1.0000   1.0000   1.0000
     1.0000   1.0000   1.0000   1.0000   1.0000   1.0000   1.0000   1.0000
     1.0000   1.0000   1.0000   1.0000   1.0000   1.0000   1.0000   1.0000
     1.0000   1.0000   1.0000   1.0000   1.0000   1.0000   1.0000   1.0000
     1.0000   1.0000   1.0000   1.0000   1.0000   1.0000   1.0000   0.9999
     0.9994   0.9989   0.9916   0.9183   0.8454   0.3751   0.3514   0.3368
     0.1963   0.1899   0.0006   0.0000   0.0000   0.0000   0.0000   0.0000
     0.0000   0.0000   0.0000   0.0000   0.0000   0.0000

          k = 0.5000 0.1604 0.1814 (  7619 PWs)   bands (ev):

   -80.0576 -80.0510 -80.0466 -80.0450 -80.0436 -43.3487 -43.3471 -43.3456
   -43.3446 -43.3344 -43.3322 -43.3275 -43.3252 -43.3158 -43.3081 -43.3033
   -43.2987 -43.2913 -43.2851 -43.2763   7.3363   7.9460   8.8826   9.1134
     9.2905   9.4316   9.6040   9.7451   9.7944   9.8340   9.9811  10.0532
    10.2812  10.4458  10.5546  10.6556  10.7737  10.8141  10.9340  10.9889
    11.0600  11.1919  11.2837  11.3686  11.6108  11.7726  11.8630  11.9806
    12.0392  12.2696  12.3225  12.4591  12.5074  12.6254  12.6936  12.7259
    12.8668  12.9692  13.0346  13.1273  13.1948  13.2900  13.3699  13.4731
    13.5269  13.5439  13.6418  13.7929  13.8473  13.8757  13.9391  13.9734
    14.0464  14.1280  14.1794  14.1917  14.3104  14.5976  14.6052  14.6189
    14.6272  14.6943  14.7122  14.9351  15.3549  16.2192  16.5929  16.8870
    17.4457  18.2937  18.7827  19.6840  20.6717  21.0701

     occupation numbers 
     1.0000   1.0000   1.0000   1.0000   1.0000   1.0000   1.0000   1.0000
     1.0000   1.0000   1.0000   1.0000   1.0000   1.0000   1.0000   1.0000
     1.0000   1.0000   1.0000   1.0000   1.0000   1.0000   1.0000   1.0000
     1.0000   1.0000   1.0000   1.0000   1.0000   1.0000   1.0000   1.0000
     1.0000   1.0000   1.0000   1.0000   1.0000   1.0000   1.0000   1.0000
     1.0000   1.0000   1.0000   1.0000   1.0000   1.0000   1.0000   1.0000
     1.0000   1.0000   1.0000   1.0000   1.0000   1.0000   1.0000   1.0000
     1.0000   1.0000   1.0000   1.0000   1.0000   1.0000   1.0000   1.0000
     1.0000   1.0000   1.0000   1.0000   1.0000   1.0000   1.0000   0.9999
     0.9994   0.9961   0.9892   0.9864   0.9148   0.2545   0.2376   0.2088
     0.1923   0.0895   0.0707   0.0012   0.0000   0.0000   0.0000   0.0000
     0.0000   0.0000   0.0000   0.0000   0.0000   0.0000

          k = 0.5000 0.1604 0.2722 (  7602 PWs)   bands (ev):

   -80.0576 -80.0509 -80.0466 -80.0449 -80.0436 -43.3484 -43.3470 -43.3452
   -43.3444 -43.3343 -43.3321 -43.3274 -43.3250 -43.3156 -43.3080 -43.3032
   -43.2986 -43.2913 -43.2851 -43.2763   7.4503   8.0169   8.7330   9.0604
     9.1966   9.4010   9.5371   9.6818   9.7583   9.8299   9.9915  10.0856
    10.3324  10.5196  10.6059  10.6493  10.7748  10.8520  10.9318  10.9903
    11.1206  11.1925  11.2974  11.3582  11.6315  11.7695  11.9209  11.9933
    12.0621  12.2252  12.2961  12.4126  12.4606  12.5570  12.6510  12.7453
    12.8696  12.9688  13.0311  13.1735  13.2236  13.3010  13.3592  13.4615
    13.4977  13.5399  13.6361  13.8181  13.8231  13.8732  13.9397  14.0257
    14.0548  14.1674  14.1951  14.2683  14.3496  14.4128  14.6122  14.6171
    14.6298  14.6588  14.7582  14.7879  15.3466  15.7350  16.9719  17.4335
    17.7960  18.1886  19.6283  19.9519  20.6779  20.8019

     occupation numbers 
     1.0000   1.0000   1.0000   1.0000   1.0000   1.0000   1.0000   1.0000
     1.0000   1.0000   1.0000   1.0000   1.0000   1.0000   1.0000   1.0000
     1.0000   1.0000   1.0000   1.0000   1.0000   1.0000   1.0000   1.0000
     1.0000   1.0000   1.0000   1.0000   1.0000   1.0000   1.0000   1.0000
     1.0000   1.0000   1.0000   1.0000   1.0000   1.0000   1.0000   1.0000
     1.0000   1.0000   1.0000   1.0000   1.0000   1.0000   1.0000   1.0000
     1.0000   1.0000   1.0000   1.0000   1.0000   1.0000   1.0000   1.0000
     1.0000   1.0000   1.0000   1.0000   1.0000   1.0000   1.0000   1.0000
     1.0000   1.0000   1.0000   1.0000   1.0000   1.0000   1.0000   0.9996
     0.9993   0.9914   0.9856   0.9524   0.8629   0.7410   0.2227   0.2124
     0.1874   0.1372   0.0363   0.0224   0.0000   0.0000   0.0000   0.0000
     0.0000   0.0000   0.0000   0.0000   0.0000   0.0000

          k = 0.5000 0.1604 0.3629 (  7591 PWs)   bands (ev):

   -80.0575 -80.0509 -80.0466 -80.0449 -80.0435 -43.3484 -43.3471 -43.3449
   -43.3444 -43.3342 -43.3320 -43.3272 -43.3247 -43.3156 -43.3080 -43.3031
   -43.2985 -43.2911 -43.2851 -43.2763   7.5382   8.0859   8.6038   8.9886
     9.1674   9.3720   9.5101   9.6371   9.7537   9.8185  10.0008  10.0978
    10.3915  10.5261  10.5921  10.7118  10.7593  10.8849  10.9381  10.9955
    11.1317  11.2016  11.2954  11.3842  11.6684  11.7502  11.9552  12.0085
    12.0883  12.1664  12.3003  12.3388  12.4190  12.5019  12.6409  12.7774
    12.8631  12.9729  13.0364  13.2012  13.2291  13.3104  13.3456  13.4459
    13.4828  13.5692  13.6434  13.7641  13.7957  13.8528  13.9153  14.0061
    14.2043  14.2728  14.2888  14.3544  14.3805  14.4167  14.4522  14.5625
    14.5714  14.5922  14.7800  14.8137  15.3262  15.4358  17.0623  17.4959
    18.2435  18.9962  19.7402  20.2768  20.3363  20.5415

     occupation numbers 
     1.0000   1.0000   1.0000   1.0000   1.0000   1.0000   1.0000   1.0000
     1.0000   1.0000   1.0000   1.0000   1.0000   1.0000   1.0000   1.0000
     1.0000   1.0000   1.0000   1.0000   1.0000   1.0000   1.0000   1.0000
     1.0000   1.0000   1.0000   1.0000   1.0000   1.0000   1.0000   1.0000
     1.0000   1.0000   1.0000   1.0000   1.0000   1.0000   1.0000   1.0000
     1.0000   1.0000   1.0000   1.0000   1.0000   1.0000   1.0000   1.0000
     1.0000   1.0000   1.0000   1.0000   1.0000   1.0000   1.0000   1.0000
     1.0000   1.0000   1.0000   1.0000   1.0000   1.0000   1.0000   1.0000
     1.0000   1.0000   1.0000   1.0000   1.0000   1.0000   1.0000   0.9998
     0.9830   0.9491   0.9361   0.8554   0.8091   0.7320   0.6436   0.3402
     0.3173   0.2671   0.0256   0.0143   0.0000   0.0000   0.0000   0.0000
     0.0000   0.0000   0.0000   0.0000   0.0000   0.0000

          k = 0.5000 0.0321 0.0907 (  7614 PWs)   bands (ev):

   -80.0576 -80.0510 -80.0465 -80.0452 -80.0435 -43.3488 -43.3466 -43.3460
   -43.3443 -43.3344 -43.3322 -43.3270 -43.3232 -43.3190 -43.3086 -43.3046
   -43.2956 -43.2885 -43.2872 -43.2771   7.1581   8.3265   8.6684   9.0667
     9.4276   9.5194   9.6262   9.6673   9.7804   9.8575   9.9502  10.0655
    10.1943  10.4165  10.5282  10.6174  10.7455  10.8102  10.9152  10.9512
    11.0573  11.1583  11.3066  11.4074  11.5809  11.7760  11.8854  11.9044
    12.1065  12.1496  12.3939  12.4786  12.5438  12.6474  12.7261  12.7836
    12.9144  13.0468  13.1027  13.1408  13.2180  13.3552  13.4177  13.5032
    13.5765  13.6483  13.6812  13.7395  13.8198  13.9832  14.0341  14.0458
    14.1441  14.1752  14.2279  14.2923  14.2989  14.3229  14.3801  14.5233
    14.5531  14.5677  14.7725  15.0921  15.4422  15.9402  16.1780  17.1664
    17.2234  17.7454  18.3115  20.0222  20.3308  20.9612

     occupation numbers 
     1.0000   1.0000   1.0000   1.0000   1.0000   1.0000   1.0000   1.0000
     1.0000   1.0000   1.0000   1.0000   1.0000   1.0000   1.0000   1.0000
     1.0000   1.0000   1.0000   1.0000   1.0000   1.0000   1.0000   1.0000
     1.0000   1.0000   1.0000   1.0000   1.0000   1.0000   1.0000   1.0000
     1.0000   1.0000   1.0000   1.0000   1.0000   1.0000   1.0000   1.0000
     1.0000   1.0000   1.0000   1.0000   1.0000   1.0000   1.0000   1.0000
     1.0000   1.0000   1.0000   1.0000   1.0000   1.0000   1.0000   1.0000
     1.0000   1.0000   1.0000   1.0000   1.0000   1.0000   1.0000   1.0000
     1.0000   1.0000   1.0000   1.0000   1.0000   0.9999   0.9996   0.9994
     0.9946   0.9900   0.9746   0.9330   0.9268   0.9001   0.8100   0.4463
     0.3649   0.3268   0.0289   0.0000   0.0000   0.0000   0.0000   0.0000
     0.0000   0.0000   0.0000   0.0000   0.0000   0.0000

          k = 0.5000 0.0321 0.1814 (  7622 PWs)   bands (ev):

   -80.0576 -80.0510 -80.0465 -80.0452 -80.0435 -43.3489 -43.3466 -43.3460
   -43.3445 -43.3344 -43.3323 -43.3271 -43.3232 -43.3190 -43.3087 -43.3047
   -43.2959 -43.2886 -43.2873 -43.2771   7.2450   8.3498   8.6823   8.9718
     9.3376   9.4817   9.5951   9.6213   9.7518   9.7923   9.9747  10.0473
    10.1787  10.4751  10.5997  10.6706  10.7445  10.8255  10.9117  10.9601
    11.0844  11.1862  11.3526  11.3914  11.6158  11.8238  11.8920  11.9204
    12.0819  12.1541  12.3575  12.4359  12.4865  12.6489  12.7099  12.7906
    12.8888  13.0204  13.1017  13.1467  13.2308  13.3833  13.4134  13.4914
    13.5730  13.6237  13.6755  13.7203  13.8452  13.9240  13.9763  13.9886
    14.1543  14.2074  14.2844  14.3467  14.3557  14.4304  14.4506  14.5364
    14.6204  14.6255  14.7582  14.7798  14.9697  15.6288  16.5843  17.7310
    17.9383  18.0260  18.3686  19.6891  20.1285  20.9558

     occupation numbers 
     1.0000   1.0000   1.0000   1.0000   1.0000   1.0000   1.0000   1.0000
     1.0000   1.0000   1.0000   1.0000   1.0000   1.0000   1.0000   1.0000
     1.0000   1.0000   1.0000   1.0000   1.0000   1.0000   1.0000   1.0000
     1.0000   1.0000   1.0000   1.0000   1.0000   1.0000   1.0000   1.0000
     1.0000   1.0000   1.0000   1.0000   1.0000   1.0000   1.0000   1.0000
     1.0000   1.0000   1.0000   1.0000   1.0000   1.0000   1.0000   1.0000
     1.0000   1.0000   1.0000   1.0000   1.0000   1.0000   1.0000   1.0000
     1.0000   1.0000   1.0000   1.0000   1.0000   1.0000   1.0000   1.0000
     1.0000   1.0000   1.0000   1.0000   1.0000   1.0000   0.9999   0.9999
     0.9933   0.9821   0.9399   0.8673   0.8532   0.6992   0.6479   0.4100
     0.2058   0.1955   0.0363   0.0257   0.0005   0.0000   0.0000   0.0000
     0.0000   0.0000   0.0000   0.0000   0.0000   0.0000

          k = 0.5000 0.0321 0.2722 (  7610 PWs)   bands (ev):

   -80.0576 -80.0509 -80.0465 -80.0452 -80.0435 -43.3487 -43.3464 -43.3456
   -43.3444 -43.3343 -43.3323 -43.3273 -43.3229 -43.3188 -43.3088 -43.3046
   -43.2959 -43.2886 -43.2874 -43.2770   7.3649   8.3906   8.6340   8.8732
     9.2479   9.3971   9.5415   9.6097   9.7273   9.7552   9.9960  10.0812
    10.2309  10.4935  10.6069  10.6731  10.7728  10.8356  10.9186  11.0065
    11.1015  11.1821  11.3606  11.4405  11.6739  11.8612  11.9137  11.9523
    12.0594  12.1746  12.3005  12.3989  12.4088  12.5645  12.7038  12.7931
    12.8638  13.0033  13.0760  13.1736  13.2933  13.3681  13.3872  13.4503
    13.5608  13.6264  13.7306  13.7642  13.8311  13.9005  13.9569  14.0367
    14.1634  14.2683  14.3789  14.4194  14.4332  14.4937  14.5035  14.5196
    14.5342  14.5883  14.6657  14.6725  14.7456  15.1389  17.3307  17.8746
    18.4108  18.6942  18.9284  19.4348  19.7506  20.7385

     occupation numbers 
     1.0000   1.0000   1.0000   1.0000   1.0000   1.0000   1.0000   1.0000
     1.0000   1.0000   1.0000   1.0000   1.0000   1.0000   1.0000   1.0000
     1.0000   1.0000   1.0000   1.0000   1.0000   1.0000   1.0000   1.0000
     1.0000   1.0000   1.0000   1.0000   1.0000   1.0000   1.0000   1.0000
     1.0000   1.0000   1.0000   1.0000   1.0000   1.0000   1.0000   1.0000
     1.0000   1.0000   1.0000   1.0000   1.0000   1.0000   1.0000   1.0000
     1.0000   1.0000   1.0000   1.0000   1.0000   1.0000   1.0000   1.0000
     1.0000   1.0000   1.0000   1.0000   1.0000   1.0000   1.0000   1.0000
     1.0000   1.0000   1.0000   1.0000   1.0000   1.0000   0.9999   0.9995
     0.9920   0.9523   0.8122   0.7258   0.6922   0.5298   0.5022   0.4568
     0.4161   0.2762   0.1268   0.1170   0.0439   0.0000   0.0000   0.0000
     0.0000   0.0000   0.0000   0.0000   0.0000   0.0000

          k = 0.5000 0.0321 0.3629 (  7610 PWs)   bands (ev):

   -80.0576 -80.0510 -80.0465 -80.0451 -80.0435 -43.3487 -43.3464 -43.3455
   -43.3444 -43.3343 -43.3323 -43.3273 -43.3229 -43.3188 -43.3087 -43.3047
   -43.2959 -43.2886 -43.2873 -43.2771   7.4638   8.4084   8.5598   8.8378
     9.1922   9.3239   9.5177   9.6176   9.7054   9.7487  10.0058  10.0959
    10.3151  10.4689  10.5616  10.7193  10.7783  10.8322  10.9452  11.0238
    11.1045  11.1802  11.3647  11.4746  11.7393  11.8527  11.8963  12.0249
    12.0823  12.2061  12.2660  12.2969  12.3605  12.4874  12.7267  12.7694
    12.8499  12.9983  13.0671  13.2093  13.3015  13.3508  13.3993  13.4122
    13.5414  13.6215  13.7378  13.7955  13.8270  13.9503  14.0866  14.1594
    14.1898  14.2530  14.3065  14.3570  14.4772  14.4870  14.5092  14.5325
    14.5446  14.5650  14.6546  14.6659  14.6773  14.7510  17.9299  18.0722
    18.4985  19.2670  19.3465  19.6413  19.8395  19.9572

     occupation numbers 
     1.0000   1.0000   1.0000   1.0000   1.0000   1.0000   1.0000   1.0000
     1.0000   1.0000   1.0000   1.0000   1.0000   1.0000   1.0000   1.0000
     1.0000   1.0000   1.0000   1.0000   1.0000   1.0000   1.0000   1.0000
     1.0000   1.0000   1.0000   1.0000   1.0000   1.0000   1.0000   1.0000
     1.0000   1.0000   1.0000   1.0000   1.0000   1.0000   1.0000   1.0000
     1.0000   1.0000   1.0000   1.0000   1.0000   1.0000   1.0000   1.0000
     1.0000   1.0000   1.0000   1.0000   1.0000   1.0000   1.0000   1.0000
     1.0000   1.0000   1.0000   1.0000   1.0000   1.0000   1.0000   1.0000
     1.0000   1.0000   1.0000   1.0000   1.0000   1.0000   0.9984   0.9926
     0.9869   0.9622   0.9190   0.8510   0.5757   0.5484   0.4859   0.4207
     0.3877   0.3338   0.1439   0.1265   0.1106   0.0405   0.0000   0.0000
     0.0000   0.0000   0.0000   0.0000   0.0000   0.0000

          k = 0.5000-0.2245 0.0907 (  7613 PWs)   bands (ev):

   -80.0576 -80.0509 -80.0467 -80.0448 -80.0437 -43.3485 -43.3475 -43.3453
   -43.3447 -43.3344 -43.3321 -43.3275 -43.3256 -43.3144 -43.3077 -43.3022
   -43.3003 -43.2925 -43.2843 -43.2759   7.3086   7.7705   8.9332   9.2554
     9.3900   9.4380   9.7072   9.7913   9.8567   9.9246  10.0044  10.0342
    10.1904  10.3766  10.5618  10.5946  10.6665  10.8108  10.8966  10.9474
    11.0793  11.2640  11.3920  11.4242  11.6011  11.6854  11.7814  11.9800
    12.0306  12.1894  12.3915  12.5207  12.5542  12.6312  12.6707  12.7673
    12.8344  12.9251  13.0073  13.0652  13.1500  13.2681  13.3035  13.3998
    13.5342  13.6195  13.7248  13.7920  13.8324  13.8481  13.8896  13.9477
    13.9825  14.0081  14.1420  14.2506  14.4036  14.6039  14.6059  14.6440
    14.6571  14.6703  14.6835  15.5128  15.6878  16.1203  16.3341  16.4716
    17.1513  18.2253  18.6287  19.6152  20.3752  21.2299

     occupation numbers 
     1.0000   1.0000   1.0000   1.0000   1.0000   1.0000   1.0000   1.0000
     1.0000   1.0000   1.0000   1.0000   1.0000   1.0000   1.0000   1.0000
     1.0000   1.0000   1.0000   1.0000   1.0000   1.0000   1.0000   1.0000
     1.0000   1.0000   1.0000   1.0000   1.0000   1.0000   1.0000   1.0000
     1.0000   1.0000   1.0000   1.0000   1.0000   1.0000   1.0000   1.0000
     1.0000   1.0000   1.0000   1.0000   1.0000   1.0000   1.0000   1.0000
     1.0000   1.0000   1.0000   1.0000   1.0000   1.0000   1.0000   1.0000
     1.0000   1.0000   1.0000   1.0000   1.0000   1.0000   1.0000   1.0000
     1.0000   1.0000   1.0000   1.0000   1.0000   1.0000   1.0000   1.0000
     0.9999   0.9998   0.9948   0.9636   0.7617   0.2404   0.2361   0.1616
     0.1398   0.1202   0.1025   0.0000   0.0000   0.0000   0.0000   0.0000
     0.0000   0.0000   0.0000   0.0000   0.0000   0.0000

          k = 0.5000-0.2245 0.1814 (  7603 PWs)   bands (ev):

   -80.0576 -80.0509 -80.0467 -80.0448 -80.0436 -43.3485 -43.3473 -43.3451
   -43.3446 -43.3343 -43.3321 -43.3274 -43.3255 -43.3142 -43.3077 -43.3023
   -43.3002 -43.2924 -43.2844 -43.2759   7.3821   7.8414   8.8470   9.2250
     9.3154   9.3870   9.6121   9.7105   9.8301   9.8630   9.9882  10.0561
    10.2607  10.5170  10.5767  10.6451  10.7084  10.8033  10.8837  11.0076
    11.0734  11.2471  11.3724  11.4119  11.6645  11.7255  11.8056  11.9734
    12.0189  12.1361  12.3936  12.4724  12.5455  12.6071  12.6322  12.7785
    12.8521  12.9247  13.0299  13.1095  13.1593  13.2565  13.3147  13.3883
    13.4791  13.5742  13.7213  13.8080  13.8507  13.8919  13.9308  13.9546
    13.9905  14.0878  14.1493  14.1780  14.2637  14.4480  14.6664  14.6744
    14.6806  14.6882  14.7034  15.1601  15.6600  16.4156  16.6043  16.8802
    17.0243  17.7075  19.3554  20.1185  20.7173  21.4238

     occupation numbers 
     1.0000   1.0000   1.0000   1.0000   1.0000   1.0000   1.0000   1.0000
     1.0000   1.0000   1.0000   1.0000   1.0000   1.0000   1.0000   1.0000
     1.0000   1.0000   1.0000   1.0000   1.0000   1.0000   1.0000   1.0000
     1.0000   1.0000   1.0000   1.0000   1.0000   1.0000   1.0000   1.0000
     1.0000   1.0000   1.0000   1.0000   1.0000   1.0000   1.0000   1.0000
     1.0000   1.0000   1.0000   1.0000   1.0000   1.0000   1.0000   1.0000
     1.0000   1.0000   1.0000   1.0000   1.0000   1.0000   1.0000   1.0000
     1.0000   1.0000   1.0000   1.0000   1.0000   1.0000   1.0000   1.0000
     1.0000   1.0000   1.0000   1.0000   1.0000   1.0000   1.0000   0.9999
     0.9999   0.9984   0.9940   0.9895   0.9555   0.6546   0.1258   0.1144
     0.1062   0.0966   0.0795   0.0000   0.0000   0.0000   0.0000   0.0000
     0.0000   0.0000   0.0000   0.0000   0.0000   0.0000

          k = 0.5000-0.2245 0.2722 (  7604 PWs)   bands (ev):

   -80.0576 -80.0509 -80.0467 -80.0448 -80.0436 -43.3483 -43.3473 -43.3449
   -43.3445 -43.3343 -43.3320 -43.3276 -43.3255 -43.3143 -43.3077 -43.3023
   -43.3002 -43.2925 -43.2845 -43.2760   7.4898   7.9243   8.7160   9.0926
     9.2628   9.3673   9.5352   9.6525   9.7908   9.8498  10.0002  10.0747
    10.3604  10.5412  10.6348  10.6980  10.7853  10.8059  10.8714  11.0215
    11.0983  11.2240  11.3262  11.3877  11.6540  11.7544  11.8927  11.9838
    12.0369  12.1048  12.3713  12.4095  12.5027  12.5352  12.6079  12.8062
    12.8607  12.9183  13.0200  13.1549  13.1861  13.2633  13.3305  13.3902
    13.4730  13.5468  13.7098  13.7800  13.8193  13.8566  13.8968  13.9462
    14.0599  14.1560  14.2460  14.2583  14.2897  14.3557  14.6426  14.6538
    14.6807  14.7475  14.7802  14.8070  15.6495  16.1621  16.4877  17.2514
    17.6144  17.9196  20.1298  20.4387  20.8988  21.0615

     occupation numbers 
     1.0000   1.0000   1.0000   1.0000   1.0000   1.0000   1.0000   1.0000
     1.0000   1.0000   1.0000   1.0000   1.0000   1.0000   1.0000   1.0000
     1.0000   1.0000   1.0000   1.0000   1.0000   1.0000   1.0000   1.0000
     1.0000   1.0000   1.0000   1.0000   1.0000   1.0000   1.0000   1.0000
     1.0000   1.0000   1.0000   1.0000   1.0000   1.0000   1.0000   1.0000
     1.0000   1.0000   1.0000   1.0000   1.0000   1.0000   1.0000   1.0000
     1.0000   1.0000   1.0000   1.0000   1.0000   1.0000   1.0000   1.0000
     1.0000   1.0000   1.0000   1.0000   1.0000   1.0000   1.0000   1.0000
     1.0000   1.0000   1.0000   1.0000   1.0000   1.0000   1.0000   1.0000
     0.9992   0.9931   0.9661   0.9590   0.9354   0.8533   0.1640   0.1452
     0.1060   0.0427   0.0255   0.0161   0.0000   0.0000   0.0000   0.0000
     0.0000   0.0000   0.0000   0.0000   0.0000   0.0000

          k = 0.5000-0.2245 0.3629 (  7609 PWs)   bands (ev):

   -80.0576 -80.0509 -80.0467 -80.0448 -80.0437 -43.3483 -43.3473 -43.3450
   -43.3445 -43.3343 -43.3322 -43.3277 -43.3257 -43.3143 -43.3077 -43.3022
   -43.3003 -43.2925 -43.2845 -43.2761   7.5855   7.9763   8.6065   8.9669
     9.2547   9.3566   9.5033   9.6266   9.7736   9.8581  10.0056  10.0839
    10.4491  10.5363  10.6242  10.7513  10.7808  10.8639  10.8989  11.0066
    11.1229  11.2119  11.2771  11.3580  11.6460  11.7360  11.9774  11.9845
    12.0788  12.0925  12.3312  12.3647  12.4462  12.5044  12.6082  12.8265
    12.8430  12.9128  13.0072  13.1541  13.2113  13.3019  13.3424  13.3943
    13.5032  13.5600  13.6512  13.7298  13.7765  13.8466  13.8529  13.9219
    14.1978  14.2456  14.2828  14.3862  14.4277  14.4513  14.5000  14.5533
    14.5618  14.5681  14.8032  14.8414  15.6600  15.9196  16.5588  16.9805
    18.3359  18.8835  19.8555  20.0269  20.8168  20.9515

     occupation numbers 
     1.0000   1.0000   1.0000   1.0000   1.0000   1.0000   1.0000   1.0000
     1.0000   1.0000   1.0000   1.0000   1.0000   1.0000   1.0000   1.0000
     1.0000   1.0000   1.0000   1.0000   1.0000   1.0000   1.0000   1.0000
     1.0000   1.0000   1.0000   1.0000   1.0000   1.0000   1.0000   1.0000
     1.0000   1.0000   1.0000   1.0000   1.0000   1.0000   1.0000   1.0000
     1.0000   1.0000   1.0000   1.0000   1.0000   1.0000   1.0000   1.0000
     1.0000   1.0000   1.0000   1.0000   1.0000   1.0000   1.0000   1.0000
     1.0000   1.0000   1.0000   1.0000   1.0000   1.0000   1.0000   1.0000
     1.0000   1.0000   1.0000   1.0000   1.0000   1.0000   1.0000   1.0000
     0.9849   0.9663   0.9413   0.7980   0.7058   0.6460   0.5118   0.3643
     0.3421   0.3258   0.0173   0.0086   0.0000   0.0000   0.0000   0.0000
     0.0000   0.0000   0.0000   0.0000   0.0000   0.0000

     the Fermi energy is    14.5042 ev

!    total energy              =   -1914.92714059 Ry
     estimated scf accuracy    <          3.4E-09 Ry
     smearing contrib. (-TS)   =      -0.05644094 Ry
     internal energy E=F+TS    =   -1914.87069965 Ry

     The total energy is F=E-TS. E is the sum of the following terms:
     one-electron contribution =    -957.99039372 Ry
     hartree contribution      =     598.48676215 Ry
     xc contribution           =    -319.08226952 Ry
     ewald contribution        =   -1236.28479856 Ry

     convergence has been achieved in  29 iterations

     Forces acting on atoms (cartesian axes, Ry/au):

     atom    1 type  1   force =     0.00000000    0.00000000   -0.05158584
     atom    2 type  2   force =     0.00000000   -0.00000000   -0.00791143
     atom    3 type  1   force =    -0.00990521   -0.00571877   -0.04092231
     atom    4 type  2   force =     0.00000000    0.00000000    0.02312949
     atom    5 type  2   force =     0.00274500    0.00158482   -0.00549743
     atom    6 type  1   force =     0.00000000    0.01143755   -0.04092231
     atom    7 type  1   force =    -0.00025499    0.00014722    0.05854233
     atom    8 type  2   force =     0.00000000   -0.00316965   -0.00549743
     atom    9 type  1   force =     0.00990521   -0.00571877   -0.04092231
     atom   10 type  1   force =     0.00025499    0.00014722    0.05854233
     atom   11 type  1   force =     0.00000000   -0.00029444    0.05854233
     atom   12 type  2   force =    -0.00274500    0.00158482   -0.00549743
     The non-local contrib.  to forces
     atom    1 type  1   force =     0.00000000    0.00000000    0.01927482
     atom    2 type  2   force =     0.00000000    0.00000000    0.02266441
     atom    3 type  1   force =     0.00455063    0.00262731    0.01446198
     atom    4 type  2   force =     0.00000000    0.00000000    0.05777699
     atom    5 type  2   force =     0.02130960    0.01230310   -0.02212083
     atom    6 type  1   force =    -0.00000000   -0.00525461    0.01446198
     atom    7 type  1   force =    -0.00036623    0.00021145   -0.02317194
     atom    8 type  2   force =     0.00000000   -0.02460621   -0.02212083
     atom    9 type  1   force =    -0.00455063    0.00262731    0.01446198
     atom   10 type  1   force =     0.00036623    0.00021145   -0.02317194
     atom   11 type  1   force =     0.00000000   -0.00042289   -0.02317194
     atom   12 type  2   force =    -0.02130960    0.01230310   -0.02212083
     The ionic contribution  to forces
     atom    1 type  1   force =     0.00000057   -0.00000764    9.80291885
     atom    2 type  2   force =     0.00000113    0.00000106    3.24045568
     atom    3 type  1   force =     1.45198064    0.83831146    8.44144644
     atom    4 type  2   force =     0.00000125   -0.00000417  -19.90542484
     atom    5 type  2   force =    -2.46841082   -1.42513448    5.55496331
     atom    6 type  1   force =     0.00000033   -1.67661428    8.44145013
     atom    7 type  1   force =    -0.00000384    0.00000406  -11.70906606
     atom    8 type  2   force =     0.00000044    2.85026783    5.55497347
     atom    9 type  1   force =    -1.45198100    0.83831135    8.44144644
     atom   10 type  1   force =     0.00000008    0.00000765  -11.70906593
     atom   11 type  1   force =     0.00000112   -0.00000805  -11.70906080
     atom   12 type  2   force =     2.46841009   -1.42513480    5.55496331
     The local contribution  to forces
     atom    1 type  1   force =     0.00000000    0.00000000   -9.88053669
     atom    2 type  2   force =     0.00000000    0.00004861   -3.27093887
     atom    3 type  1   force =    -1.46777078   -0.84740363   -8.50140173
     atom    4 type  2   force =    -0.00000877   -0.00040945   19.87140921
     atom    5 type  2   force =     2.44986689    1.41447909   -5.53848307
     atom    6 type  1   force =    -0.00000025    1.69482215   -8.50140118
     atom    7 type  1   force =     0.00010254   -0.00006669   11.79761188
     atom    8 type  2   force =    -0.00000864   -2.82931130   -5.53848137
     atom    9 type  1   force =     1.46777078   -0.84740363   -8.50140173
     atom   10 type  1   force =    -0.00012548   -0.00007063   11.79761189
     atom   11 type  1   force =     0.00000000    0.00011882   11.79761188
     atom   12 type  2   force =    -2.44988412    1.41447906   -5.53848301
     The core correction contribution to forces
     atom    1 type  1   force =    -0.00000000    0.00000000    0.00669400
     atom    2 type  2   force =    -0.00000000    0.00000005   -0.00002967
     atom    3 type  1   force =     0.00129880    0.00075162    0.00449662
     atom    4 type  2   force =    -0.00000001   -0.00000042   -0.00051582
     atom    5 type  2   force =    -0.00014290   -0.00008246    0.00017582
     atom    6 type  1   force =    -0.00000003   -0.00150146    0.00449662
     atom    7 type  1   force =    -0.00002673    0.00001403   -0.00679348
     atom    8 type  2   force =    -0.00000001    0.00016454    0.00017582
     atom    9 type  1   force =    -0.00129880    0.00075162    0.00449662
     atom   10 type  1   force =     0.00002369    0.00001402   -0.00679348
     atom   11 type  1   force =    -0.00000000   -0.00003056   -0.00679348
     atom   12 type  2   force =     0.00014289   -0.00008246    0.00017582
     The Hubbard contrib.    to forces
     atom    1 type  1   force =     0.00000000    0.00000000    0.00000000
     atom    2 type  2   force =     0.00000000    0.00000000    0.00000000
     atom    3 type  1   force =     0.00000000    0.00000000    0.00000000
     atom    4 type  2   force =     0.00000000    0.00000000    0.00000000
     atom    5 type  2   force =     0.00000000    0.00000000    0.00000000
     atom    6 type  1   force =     0.00000000    0.00000000    0.00000000
     atom    7 type  1   force =     0.00000000    0.00000000    0.00000000
     atom    8 type  2   force =     0.00000000    0.00000000    0.00000000
[truncated: 6,942,232 more chars]
