# Supplementary material for: Developing Interface Force Fields for Water and Oxygen on Pt, and Pt 3 Ni, Pt 3 Co Alloy Surfaces for Proton-Exchange Membrane Fuel Cell (PEMFC) Applications
Source: ACS Omega. 2026 Feb 6;11(6):10649–63. doi: 10.1021/acsomega.5c11427 (PMC12917792; doi:10.1021/acsomega.5c11427)
Supplement: Supplementary file 1 [file ao5c11427_si_001.zip › Supporting_material/00.vc-relax/Pt3Ni_vc_relax/Pt3Ni_vc_relax.in]

&CONTROL
  calculation = 'vc-relax'
  !etot_conv_thr =   6.4000000000d-04
  !forc_conv_thr =   1.0000000000d-04
  outdir = './out/'
  prefix = '12_atoms'
  pseudo_dir = '../../Pseudo/'
  tprnfor = .true.
  tstress = .true.
  verbosity = 'high'
/
&SYSTEM
  degauss =   1.4699723600d-02
  ecutrho =   4.0000000000d+02
  ecutwfc =   5.0000000000d+01
  ibrav = 0
  nat = 12
  nosym = .false.
  ntyp = 2
  occupations = 'smearing'
  smearing = 'gaussian'
/
&ELECTRONS
  conv_thr =   1.2800000000d-08
  electron_maxstep = 500
  mixing_beta =   4.0000000000d-01
/
&IONS
 ion_dynamics = 'bfgs'
 /
 &CELL
 cell_dynamics = 'bfgs',
 press = 0 ,
 cell_dofree = "ibrav"
 press_conv_thr = 0.5
 /
ATOMIC_SPECIES
Pt 195.08 Pt.pbe-n-rrkjus_psl.1.0.0.UPF
Ni 58.6934 Ni.pbe-n-rrkjus_psl.0.1.UPF
ATOMIC_POSITIONS crystal
Ni     0.000000000         0.000000000         0.000000000
Pt     0.333333343         0.666666687         0.333333343
Pt     0.333333343         0.166666672         0.833333313
Pt     0.666666687         0.333333343         0.666666687
Pt     0.666666687         0.833333313         0.166666627
Pt     0.000000000         0.500000000         0.500000000
Ni     0.333333343         0.666666687         0.833333313
Pt     0.666666687         0.333333373         0.166666627
Pt     0.000000000         0.000000000         0.500000000
Ni     0.333333343         0.166666672         0.333333343
Pt     0.666666687         0.833333313         0.666666687
Pt     0.000000000         0.500000000         0.000000000
K_POINTS automatic
6 9 9 0 0 0
CELL_PARAMETERS angstrom
        6.7255706787         0.0000000000         0.0000000000
        0.0000000000         5.4914054871         0.0000000000
        0.0000000000        -2.7457027435         4.7556966543
