# Supplementary material for: Developing Interface Force Fields for Water and Oxygen on Pt, and Pt 3 Ni, Pt 3 Co Alloy Surfaces for Proton-Exchange Membrane Fuel Cell (PEMFC) Applications
Source: ACS Omega. 2026 Feb 6;11(6):10649–63. doi: 10.1021/acsomega.5c11427 (PMC12917792; doi:10.1021/acsomega.5c11427)
Supplement: Supplementary file 1 [file ao5c11427_si_001.zip › Supporting_material/00.vc-relax/Pt3Ni_vc_relax/Pt3Ni_vc_relax.out]

     Program PWSCF v.7.1 starts on 20Dec2023 at 20:59:17 

     This program is part of the open-source Quantum ESPRESSO suite
     for quantum simulation of materials; please cite
         "P. Giannozzi et al., J. Phys.:Condens. Matter 21 395502 (2009);
         "P. Giannozzi et al., J. Phys.:Condens. Matter 29 465901 (2017);
         "P. Giannozzi et al., J. Chem. Phys. 152 154105 (2020);
          URL http://www.quantum-espresso.org", 
     in publications or presentations arising from this work. More details at
     http://www.quantum-espresso.org/quote

     Parallel version (MPI), running on    20 processors

     MPI processes distributed on     1 nodes
     308930 MiB available memory on the printing compute node when the environment starts
 
     Reading input from Pt3Ni_vc_relax.in

     Current dimensions of program PWSCF are:
     Max number of different atomic species (ntypx) = 10
     Max number of k-points (npk) =  40000
     Max angular momentum in pseudopotentials (lmaxx) =  4
     file Pt.pbe-n-rrkjus_psl.1.0.0.UPF: wavefunction(s)  6S renormalized
     file Ni.pbe-n-rrkjus_psl.0.1.UPF: wavefunction(s)  3D renormalized
 
     R & G space division:  proc/nbgrp/npool/nimage =      20
     Subspace diagonalization in iterative solution of the eigenvalue problem:
     a serial algorithm will be used

 
     Parallelization info
     --------------------
     sticks:   dense  smooth     PW     G-vecs:    dense   smooth      PW
     Min         209     104     30                 8000     2826     433
     Max         210     105     31                 8003     2831     434
     Sum        4199    2091    603               160017    56571    8671
 
     Using Slab Decomposition
 


     bravais-lattice index     =            0
     lattice parameter (alat)  =      12.7095  a.u.
     unit-cell volume          =    1185.2867 (a.u.)^3
     number of atoms/cell      =           12
     number of atomic types    =            2
     number of electrons       =       120.00
     number of Kohn-Sham states=           72
     kinetic-energy cutoff     =      50.0000  Ry
     charge density cutoff     =     400.0000  Ry
     scf convergence threshold =      1.3E-08
     mixing beta               =       0.4000
     number of iterations used =            8  plain     mixing
     energy convergence thresh.=      1.0E-04
     force convergence thresh. =      1.0E-03
     press convergence thresh. =      5.0E-01
     Exchange-correlation= PBE
                           (   1   4   3   4   0   0   0)
     nstep                     =           50


     celldm(1)=  12.709487  celldm(2)=   0.000000  celldm(3)=   0.000000
     celldm(4)=   0.000000  celldm(5)=   0.000000  celldm(6)=   0.000000

     crystal axes: (cart. coord. in units of alat)
               a(1) = (   1.000000   0.000000   0.000000 )  
               a(2) = (   0.000000   0.816497   0.000000 )  
               a(3) = (   0.000000  -0.408248   0.707107 )  

     reciprocal axes: (cart. coord. in units 2 pi/alat)
               b(1) = (  1.000000  0.000000  0.000000 )  
               b(2) = (  0.000000  1.224745  0.707107 )  
               b(3) = (  0.000000  0.000000  1.414214 )  


     PseudoPot. # 1 for Pt read from file:
     ../../Pseudo/Pt.pbe-n-rrkjus_psl.1.0.0.UPF
     MD5 check sum: 6bc887cfe28d63a5fc1f72d35a7d3ef7
     Pseudo is Ultrasoft + core correction, Zval = 10.0
     Generated using &quot;atomic&quot; code by A. Dal Corso  v.6.3
     Using radial grid of 1277 points,  6 beta functions with: 
                l(1) =   0
                l(2) =   0
                l(3) =   1
                l(4) =   1
                l(5) =   2
                l(6) =   2
     Q(r) pseudized with 0 coefficients 


     PseudoPot. # 2 for Ni read from file:
     ../../Pseudo/Ni.pbe-n-rrkjus_psl.0.1.UPF
     MD5 check sum: f9117b6e3a310a302855bde911e472d0
     Pseudo is Ultrasoft + core correction, Zval = 10.0
     Generated using "atomic" code by A. Dal Corso  v.5.0.2 svn rev. 9415
     Using radial grid of 1195 points,  6 beta functions with: 
                l(1) =   0
                l(2) =   0
                l(3) =   1
                l(4) =   1
                l(5) =   2
                l(6) =   2
     Q(r) pseudized with 0 coefficients 


     atomic species   valence    mass     pseudopotential
        Pt            10.00   195.08000     Pt( 1.00)
        Ni            10.00    58.69340     Ni( 1.00)

     No symmetry found


                                    s                        frac. trans.

      isym =  1     identity                                     

 cryst.   s( 1) = (     1          0          0      )
                  (     0          1          0      )
                  (     0          0          1      )

 cart.    s( 1) = (  1.0000000  0.0000000  0.0000000 )
                  (  0.0000000  1.0000000  0.0000000 )
                  (  0.0000000  0.0000000  1.0000000 )


   Cartesian axes

     site n.     atom                  positions (alat units)
         1           Ni  tau(   1) = (   0.0000000   0.0000000   0.0000000  )
         2           Pt  tau(   2) = (   0.3333333   0.4082483   0.2357023  )
         3           Pt  tau(   3) = (   0.3333333  -0.2041241   0.5892556  )
         4           Pt  tau(   4) = (   0.6666667  -0.0000000   0.4714045  )
         5           Pt  tau(   5) = (   0.6666667   0.6123724   0.1178511  )
         6           Pt  tau(   6) = (   0.0000000   0.2041241   0.3535534  )
         7           Ni  tau(   7) = (   0.3333333   0.2041242   0.5892556  )
         8           Pt  tau(   8) = (   0.6666667   0.2041242   0.1178511  )
         9           Pt  tau(   9) = (   0.0000000  -0.2041241   0.3535534  )
        10           Ni  tau(  10) = (   0.3333333   0.0000000   0.2357023  )
        11           Pt  tau(  11) = (   0.6666667   0.4082483   0.4714045  )
        12           Pt  tau(  12) = (   0.0000000   0.4082483   0.0000000  )

   Crystallographic axes

     site n.     atom                  positions (cryst. coord.)
         1           Ni  tau(   1) = (  0.0000000  0.0000000  0.0000000  )
         2           Pt  tau(   2) = (  0.3333333  0.6666667  0.3333333  )
         3           Pt  tau(   3) = (  0.3333333  0.1666667  0.8333333  )
         4           Pt  tau(   4) = (  0.6666667  0.3333333  0.6666667  )
         5           Pt  tau(   5) = (  0.6666667  0.8333333  0.1666666  )
         6           Pt  tau(   6) = (  0.0000000  0.5000000  0.5000000  )
         7           Ni  tau(   7) = (  0.3333333  0.6666667  0.8333333  )
         8           Pt  tau(   8) = (  0.6666667  0.3333334  0.1666666  )
         9           Pt  tau(   9) = (  0.0000000  0.0000000  0.5000000  )
        10           Ni  tau(  10) = (  0.3333333  0.1666667  0.3333333  )
        11           Pt  tau(  11) = (  0.6666667  0.8333333  0.6666667  )
        12           Pt  tau(  12) = (  0.0000000  0.5000000  0.0000000  )

     number of k points=   244  Gaussian smearing, width (Ry)=  0.0147
                       cart. coord. in units 2pi/alat
        k(    1) = (   0.0000000   0.0000000   0.0000000), wk =   0.0041152
        k(    2) = (   0.0000000   0.0000000   0.1571348), wk =   0.0082305
        k(    3) = (   0.0000000   0.0000000   0.3142697), wk =   0.0082305
        k(    4) = (   0.0000000   0.0000000   0.4714045), wk =   0.0082305
        k(    5) = (   0.0000000   0.0000000   0.6285394), wk =   0.0082305
        k(    6) = (   0.0000000   0.1360828   0.0785674), wk =   0.0082305
        k(    7) = (   0.0000000   0.1360828   0.2357023), wk =   0.0082305
        k(    8) = (   0.0000000   0.1360828   0.3928371), wk =   0.0082305
        k(    9) = (   0.0000000   0.1360828   0.5499719), wk =   0.0082305
        k(   10) = (   0.0000000   0.1360828   0.7071068), wk =   0.0082305
        k(   11) = (   0.0000000   0.2721655   0.1571348), wk =   0.0082305
        k(   12) = (   0.0000000   0.2721655   0.3142697), wk =   0.0082305
        k(   13) = (   0.0000000   0.2721655   0.4714045), wk =   0.0082305
        k(   14) = (   0.0000000   0.2721655   0.6285394), wk =   0.0082305
        k(   15) = (   0.0000000   0.2721655  -0.0000000), wk =   0.0082305
        k(   16) = (   0.0000000   0.4082483   0.2357023), wk =   0.0082305
        k(   17) = (   0.0000000   0.4082483   0.3928371), wk =   0.0082305
        k(   18) = (   0.0000000   0.4082483   0.5499719), wk =   0.0082305
        k(   19) = (   0.0000000   0.4082483   0.7071068), wk =   0.0082305
        k(   20) = (   0.0000000   0.4082483  -0.0785674), wk =   0.0082305
        k(   21) = (   0.0000000   0.5443311   0.3142697), wk =   0.0082305
        k(   22) = (   0.0000000   0.5443311   0.4714045), wk =   0.0082305
        k(   23) = (   0.0000000   0.5443311   0.6285394), wk =   0.0082305
        k(   24) = (   0.0000000   0.5443311  -0.1571348), wk =   0.0082305
        k(   25) = (   0.0000000   0.5443311  -0.0000000), wk =   0.0082305
        k(   26) = (   0.1666667   0.0000000   0.0000000), wk =   0.0082305
        k(   27) = (   0.1666667   0.0000000   0.1571348), wk =   0.0082305
        k(   28) = (   0.1666667   0.0000000   0.3142697), wk =   0.0082305
        k(   29) = (   0.1666667   0.0000000   0.4714045), wk =   0.0082305
        k(   30) = (   0.1666667   0.0000000   0.6285394), wk =   0.0082305
        k(   31) = (   0.1666667   0.1360828   0.0785674), wk =   0.0082305
        k(   32) = (   0.1666667   0.1360828   0.2357023), wk =   0.0082305
        k(   33) = (   0.1666667   0.1360828   0.3928371), wk =   0.0082305
        k(   34) = (   0.1666667   0.1360828   0.5499719), wk =   0.0082305
        k(   35) = (   0.1666667   0.1360828   0.7071068), wk =   0.0082305
        k(   36) = (   0.1666667   0.2721655   0.1571348), wk =   0.0082305
        k(   37) = (   0.1666667   0.2721655   0.3142697), wk =   0.0082305
        k(   38) = (   0.1666667   0.2721655   0.4714045), wk =   0.0082305
        k(   39) = (   0.1666667   0.2721655   0.6285394), wk =   0.0082305
        k(   40) = (   0.1666667   0.2721655  -0.0000000), wk =   0.0082305
        k(   41) = (   0.1666667   0.4082483   0.2357023), wk =   0.0082305
        k(   42) = (   0.1666667   0.4082483   0.3928371), wk =   0.0082305
        k(   43) = (   0.1666667   0.4082483   0.5499719), wk =   0.0082305
        k(   44) = (   0.1666667   0.4082483   0.7071068), wk =   0.0082305
        k(   45) = (   0.1666667   0.4082483  -0.0785674), wk =   0.0082305
        k(   46) = (   0.1666667   0.5443311   0.3142697), wk =   0.0082305
        k(   47) = (   0.1666667   0.5443311   0.4714045), wk =   0.0082305
        k(   48) = (   0.1666667   0.5443311   0.6285394), wk =   0.0082305
        k(   49) = (   0.1666667   0.5443311  -0.1571348), wk =   0.0082305
        k(   50) = (   0.1666667   0.5443311  -0.0000000), wk =   0.0082305
        k(   51) = (   0.3333333   0.0000000   0.0000000), wk =   0.0082305
        k(   52) = (   0.3333333   0.0000000   0.1571348), wk =   0.0082305
        k(   53) = (   0.3333333   0.0000000   0.3142697), wk =   0.0082305
        k(   54) = (   0.3333333   0.0000000   0.4714045), wk =   0.0082305
        k(   55) = (   0.3333333   0.0000000   0.6285394), wk =   0.0082305
        k(   56) = (   0.3333333   0.1360828   0.0785674), wk =   0.0082305
        k(   57) = (   0.3333333   0.1360828   0.2357023), wk =   0.0082305
        k(   58) = (   0.3333333   0.1360828   0.3928371), wk =   0.0082305
        k(   59) = (   0.3333333   0.1360828   0.5499719), wk =   0.0082305
        k(   60) = (   0.3333333   0.1360828   0.7071068), wk =   0.0082305
        k(   61) = (   0.3333333   0.2721655   0.1571348), wk =   0.0082305
        k(   62) = (   0.3333333   0.2721655   0.3142697), wk =   0.0082305
        k(   63) = (   0.3333333   0.2721655   0.4714045), wk =   0.0082305
        k(   64) = (   0.3333333   0.2721655   0.6285394), wk =   0.0082305
        k(   65) = (   0.3333333   0.2721655  -0.0000000), wk =   0.0082305
        k(   66) = (   0.3333333   0.4082483   0.2357023), wk =   0.0082305
        k(   67) = (   0.3333333   0.4082483   0.3928371), wk =   0.0082305
        k(   68) = (   0.3333333   0.4082483   0.5499719), wk =   0.0082305
        k(   69) = (   0.3333333   0.4082483   0.7071068), wk =   0.0082305
        k(   70) = (   0.3333333   0.4082483  -0.0785674), wk =   0.0082305
        k(   71) = (   0.3333333   0.5443311   0.3142697), wk =   0.0082305
        k(   72) = (   0.3333333   0.5443311   0.4714045), wk =   0.0082305
        k(   73) = (   0.3333333   0.5443311   0.6285394), wk =   0.0082305
        k(   74) = (   0.3333333   0.5443311  -0.1571348), wk =   0.0082305
        k(   75) = (   0.3333333   0.5443311  -0.0000000), wk =   0.0082305
        k(   76) = (  -0.5000000   0.0000000   0.0000000), wk =   0.0041152
        k(   77) = (  -0.5000000   0.0000000   0.1571348), wk =   0.0082305
        k(   78) = (  -0.5000000   0.0000000   0.3142697), wk =   0.0082305
        k(   79) = (  -0.5000000   0.0000000   0.4714045), wk =   0.0082305
        k(   80) = (  -0.5000000   0.0000000   0.6285394), wk =   0.0082305
        k(   81) = (  -0.5000000   0.1360828   0.0785674), wk =   0.0082305
        k(   82) = (  -0.5000000   0.1360828   0.2357023), wk =   0.0082305
        k(   83) = (  -0.5000000   0.1360828   0.3928371), wk =   0.0082305
        k(   84) = (  -0.5000000   0.1360828   0.5499719), wk =   0.0082305
        k(   85) = (  -0.5000000   0.1360828   0.7071068), wk =   0.0082305
        k(   86) = (  -0.5000000   0.2721655   0.1571348), wk =   0.0082305
        k(   87) = (  -0.5000000   0.2721655   0.3142697), wk =   0.0082305
        k(   88) = (  -0.5000000   0.2721655   0.4714045), wk =   0.0082305
        k(   89) = (  -0.5000000   0.2721655   0.6285394), wk =   0.0082305
        k(   90) = (  -0.5000000   0.2721655  -0.0000000), wk =   0.0082305
        k(   91) = (  -0.5000000   0.4082483   0.2357023), wk =   0.0082305
        k(   92) = (  -0.5000000   0.4082483   0.3928371), wk =   0.0082305
        k(   93) = (  -0.5000000   0.4082483   0.5499719), wk =   0.0082305
        k(   94) = (  -0.5000000   0.4082483   0.7071068), wk =   0.0082305
        k(   95) = (  -0.5000000   0.4082483  -0.0785674), wk =   0.0082305
        k(   96) = (  -0.5000000   0.5443311   0.3142697), wk =   0.0082305
        k(   97) = (  -0.5000000   0.5443311   0.4714045), wk =   0.0082305
        k(   98) = (  -0.5000000   0.5443311   0.6285394), wk =   0.0082305
        k(   99) = (  -0.5000000   0.5443311  -0.1571348), wk =   0.0082305
        k(  100) = (  -0.5000000   0.5443311  -0.0000000), wk =   0.0082305
        k(  101) = (   0.0000000  -0.1360828   0.0785674), wk =   0.0082305
        k(  102) = (   0.0000000  -0.1360828   0.2357023), wk =   0.0082305
        k(  103) = (   0.0000000  -0.1360828   0.3928371), wk =   0.0082305
        k(  104) = (   0.0000000  -0.1360828   0.5499719), wk =   0.0082305
        k(  105) = (   0.0000000  -0.2721655   0.1571348), wk =   0.0082305
        k(  106) = (   0.0000000  -0.2721655   0.3142697), wk =   0.0082305
        k(  107) = (   0.0000000  -0.2721655   0.4714045), wk =   0.0082305
        k(  108) = (   0.0000000  -0.2721655   0.6285394), wk =   0.0082305
        k(  109) = (   0.0000000  -0.4082483   0.2357023), wk =   0.0082305
        k(  110) = (   0.0000000  -0.4082483   0.3928371), wk =   0.0082305
        k(  111) = (   0.0000000  -0.4082483   0.5499719), wk =   0.0082305
        k(  112) = (   0.0000000  -0.4082483  -0.0785674), wk =   0.0082305
        k(  113) = (   0.0000000  -0.5443311   0.3142697), wk =   0.0082305
        k(  114) = (   0.0000000  -0.5443311   0.4714045), wk =   0.0082305
        k(  115) = (   0.0000000  -0.5443311   0.6285394), wk =   0.0082305
        k(  116) = (   0.0000000  -0.5443311  -0.1571348), wk =   0.0082305
        k(  117) = (  -0.1666667   0.0000000   0.1571348), wk =   0.0082305
        k(  118) = (  -0.1666667   0.0000000   0.3142697), wk =   0.0082305
        k(  119) = (  -0.1666667   0.0000000   0.4714045), wk =   0.0082305
        k(  120) = (  -0.1666667   0.0000000   0.6285394), wk =   0.0082305
        k(  121) = (  -0.1666667  -0.1360828   0.0785674), wk =   0.0082305
        k(  122) = (  -0.1666667   0.1360828  -0.0785674), wk =   0.0082305
        k(  123) = (   0.1666667  -0.1360828  -0.0785674), wk =   0.0082305
        k(  124) = (  -0.1666667  -0.1360828   0.2357023), wk =   0.0082305
        k(  125) = (  -0.1666667   0.1360828  -0.2357023), wk =   0.0082305
        k(  126) = (   0.1666667  -0.1360828  -0.2357023), wk =   0.0082305
        k(  127) = (  -0.1666667  -0.1360828   0.3928371), wk =   0.0082305
        k(  128) = (  -0.1666667   0.1360828  -0.3928371), wk =   0.0082305
        k(  129) = (   0.1666667  -0.1360828  -0.3928371), wk =   0.0082305
        k(  130) = (  -0.1666667  -0.1360828   0.5499719), wk =   0.0082305
        k(  131) = (  -0.1666667   0.1360828  -0.5499719), wk =   0.0082305
        k(  132) = (   0.1666667  -0.1360828  -0.5499719), wk =   0.0082305
        k(  133) = (  -0.1666667   0.1360828  -0.7071068), wk =   0.0082305
        k(  134) = (  -0.1666667  -0.2721655   0.1571348), wk =   0.0082305
        k(  135) = (  -0.1666667   0.2721655  -0.1571348), wk =   0.0082305
        k(  136) = (   0.1666667  -0.2721655  -0.1571348), wk =   0.0082305
        k(  137) = (  -0.1666667  -0.2721655   0.3142697), wk =   0.0082305
        k(  138) = (  -0.1666667   0.2721655  -0.3142697), wk =   0.0082305
        k(  139) = (   0.1666667  -0.2721655  -0.3142697), wk =   0.0082305
        k(  140) = (  -0.1666667  -0.2721655   0.4714045), wk =   0.0082305
        k(  141) = (  -0.1666667   0.2721655  -0.4714045), wk =   0.0082305
        k(  142) = (   0.1666667  -0.2721655  -0.4714045), wk =   0.0082305
        k(  143) = (  -0.1666667  -0.2721655   0.6285394), wk =   0.0082305
        k(  144) = (  -0.1666667   0.2721655  -0.6285394), wk =   0.0082305
        k(  145) = (   0.1666667  -0.2721655  -0.6285394), wk =   0.0082305
        k(  146) = (  -0.1666667   0.2721655  -0.0000000), wk =   0.0082305
        k(  147) = (  -0.1666667  -0.4082483   0.2357023), wk =   0.0082305
        k(  148) = (  -0.1666667   0.4082483  -0.2357023), wk =   0.0082305
        k(  149) = (   0.1666667  -0.4082483  -0.2357023), wk =   0.0082305
        k(  150) = (  -0.1666667  -0.4082483   0.3928371), wk =   0.0082305
        k(  151) = (  -0.1666667   0.4082483  -0.3928371), wk =   0.0082305
        k(  152) = (   0.1666667  -0.4082483  -0.3928371), wk =   0.0082305
        k(  153) = (  -0.1666667  -0.4082483   0.5499719), wk =   0.0082305
        k(  154) = (  -0.1666667   0.4082483  -0.5499719), wk =   0.0082305
        k(  155) = (   0.1666667  -0.4082483  -0.5499719), wk =   0.0082305
        k(  156) = (  -0.1666667   0.4082483  -0.7071068), wk =   0.0082305
        k(  157) = (  -0.1666667  -0.4082483  -0.0785674), wk =   0.0082305
        k(  158) = (  -0.1666667   0.4082483   0.0785674), wk =   0.0082305
        k(  159) = (   0.1666667  -0.4082483   0.0785674), wk =   0.0082305
        k(  160) = (  -0.1666667  -0.5443311   0.3142697), wk =   0.0082305
        k(  161) = (  -0.1666667   0.5443311  -0.3142697), wk =   0.0082305
        k(  162) = (   0.1666667  -0.5443311  -0.3142697), wk =   0.0082305
        k(  163) = (  -0.1666667  -0.5443311   0.4714045), wk =   0.0082305
        k(  164) = (  -0.1666667   0.5443311  -0.4714045), wk =   0.0082305
        k(  165) = (   0.1666667  -0.5443311  -0.4714045), wk =   0.0082305
        k(  166) = (  -0.1666667  -0.5443311   0.6285394), wk =   0.0082305
        k(  167) = (  -0.1666667   0.5443311  -0.6285394), wk =   0.0082305
        k(  168) = (   0.1666667  -0.5443311  -0.6285394), wk =   0.0082305
        k(  169) = (  -0.1666667  -0.5443311  -0.1571348), wk =   0.0082305
        k(  170) = (  -0.1666667   0.5443311   0.1571348), wk =   0.0082305
        k(  171) = (   0.1666667  -0.5443311   0.1571348), wk =   0.0082305
        k(  172) = (  -0.1666667   0.5443311  -0.0000000), wk =   0.0082305
        k(  173) = (  -0.3333333   0.0000000   0.1571348), wk =   0.0082305
        k(  174) = (  -0.3333333   0.0000000   0.3142697), wk =   0.0082305
        k(  175) = (  -0.3333333   0.0000000   0.4714045), wk =   0.0082305
        k(  176) = (  -0.3333333   0.0000000   0.6285394), wk =   0.0082305
        k(  177) = (  -0.3333333  -0.1360828   0.0785674), wk =   0.0082305
        k(  178) = (  -0.3333333   0.1360828  -0.0785674), wk =   0.0082305
        k(  179) = (   0.3333333  -0.1360828  -0.0785674), wk =   0.0082305
        k(  180) = (  -0.3333333  -0.1360828   0.2357023), wk =   0.0082305
        k(  181) = (  -0.3333333   0.1360828  -0.2357023), wk =   0.0082305
        k(  182) = (   0.3333333  -0.1360828  -0.2357023), wk =   0.0082305
        k(  183) = (  -0.3333333  -0.1360828   0.3928371), wk =   0.0082305
        k(  184) = (  -0.3333333   0.1360828  -0.3928371), wk =   0.0082305
        k(  185) = (   0.3333333  -0.1360828  -0.3928371), wk =   0.0082305
        k(  186) = (  -0.3333333  -0.1360828   0.5499719), wk =   0.0082305
        k(  187) = (  -0.3333333   0.1360828  -0.5499719), wk =   0.0082305
        k(  188) = (   0.3333333  -0.1360828  -0.5499719), wk =   0.0082305
        k(  189) = (  -0.3333333   0.1360828  -0.7071068), wk =   0.0082305
        k(  190) = (  -0.3333333  -0.2721655   0.1571348), wk =   0.0082305
        k(  191) = (  -0.3333333   0.2721655  -0.1571348), wk =   0.0082305
        k(  192) = (   0.3333333  -0.2721655  -0.1571348), wk =   0.0082305
        k(  193) = (  -0.3333333  -0.2721655   0.3142697), wk =   0.0082305
        k(  194) = (  -0.3333333   0.2721655  -0.3142697), wk =   0.0082305
        k(  195) = (   0.3333333  -0.2721655  -0.3142697), wk =   0.0082305
        k(  196) = (  -0.3333333  -0.2721655   0.4714045), wk =   0.0082305
        k(  197) = (  -0.3333333   0.2721655  -0.4714045), wk =   0.0082305
        k(  198) = (   0.3333333  -0.2721655  -0.4714045), wk =   0.0082305
        k(  199) = (  -0.3333333  -0.2721655   0.6285394), wk =   0.0082305
        k(  200) = (  -0.3333333   0.2721655  -0.6285394), wk =   0.0082305
        k(  201) = (   0.3333333  -0.2721655  -0.6285394), wk =   0.0082305
        k(  202) = (  -0.3333333   0.2721655  -0.0000000), wk =   0.0082305
        k(  203) = (  -0.3333333  -0.4082483   0.2357023), wk =   0.0082305
        k(  204) = (  -0.3333333   0.4082483  -0.2357023), wk =   0.0082305
        k(  205) = (   0.3333333  -0.4082483  -0.2357023), wk =   0.0082305
        k(  206) = (  -0.3333333  -0.4082483   0.3928371), wk =   0.0082305
        k(  207) = (  -0.3333333   0.4082483  -0.3928371), wk =   0.0082305
        k(  208) = (   0.3333333  -0.4082483  -0.3928371), wk =   0.0082305
        k(  209) = (  -0.3333333  -0.4082483   0.5499719), wk =   0.0082305
        k(  210) = (  -0.3333333   0.4082483  -0.5499719), wk =   0.0082305
        k(  211) = (   0.3333333  -0.4082483  -0.5499719), wk =   0.0082305
        k(  212) = (  -0.3333333   0.4082483  -0.7071068), wk =   0.0082305
        k(  213) = (  -0.3333333  -0.4082483  -0.0785674), wk =   0.0082305
        k(  214) = (  -0.3333333   0.4082483   0.0785674), wk =   0.0082305
        k(  215) = (   0.3333333  -0.4082483   0.0785674), wk =   0.0082305
        k(  216) = (  -0.3333333  -0.5443311   0.3142697), wk =   0.0082305
        k(  217) = (  -0.3333333   0.5443311  -0.3142697), wk =   0.0082305
        k(  218) = (   0.3333333  -0.5443311  -0.3142697), wk =   0.0082305
        k(  219) = (  -0.3333333  -0.5443311   0.4714045), wk =   0.0082305
        k(  220) = (  -0.3333333   0.5443311  -0.4714045), wk =   0.0082305
        k(  221) = (   0.3333333  -0.5443311  -0.4714045), wk =   0.0082305
        k(  222) = (  -0.3333333  -0.5443311   0.6285394), wk =   0.0082305
        k(  223) = (  -0.3333333   0.5443311  -0.6285394), wk =   0.0082305
        k(  224) = (   0.3333333  -0.5443311  -0.6285394), wk =   0.0082305
        k(  225) = (  -0.3333333  -0.5443311  -0.1571348), wk =   0.0082305
        k(  226) = (  -0.3333333   0.5443311   0.1571348), wk =   0.0082305
        k(  227) = (   0.3333333  -0.5443311   0.1571348), wk =   0.0082305
        k(  228) = (  -0.3333333   0.5443311  -0.0000000), wk =   0.0082305
        k(  229) = (   0.5000000  -0.1360828   0.0785674), wk =   0.0082305
        k(  230) = (   0.5000000  -0.1360828   0.2357023), wk =   0.0082305
        k(  231) = (   0.5000000  -0.1360828   0.3928371), wk =   0.0082305
        k(  232) = (   0.5000000  -0.1360828   0.5499719), wk =   0.0082305
        k(  233) = (   0.5000000  -0.2721655   0.1571348), wk =   0.0082305
        k(  234) = (   0.5000000  -0.2721655   0.3142697), wk =   0.0082305
        k(  235) = (   0.5000000  -0.2721655   0.4714045), wk =   0.0082305
        k(  236) = (   0.5000000  -0.2721655   0.6285394), wk =   0.0082305
        k(  237) = (   0.5000000  -0.4082483   0.2357023), wk =   0.0082305
        k(  238) = (   0.5000000  -0.4082483   0.3928371), wk =   0.0082305
        k(  239) = (   0.5000000  -0.4082483   0.5499719), wk =   0.0082305
        k(  240) = (   0.5000000  -0.4082483  -0.0785674), wk =   0.0082305
        k(  241) = (   0.5000000  -0.5443311   0.3142697), wk =   0.0082305
        k(  242) = (   0.5000000  -0.5443311   0.4714045), wk =   0.0082305
        k(  243) = (   0.5000000  -0.5443311   0.6285394), wk =   0.0082305
        k(  244) = (   0.5000000  -0.5443311  -0.1571348), wk =   0.0082305

                       cryst. coord.
        k(    1) = (   0.0000000   0.0000000   0.0000000), wk =   0.0041152
        k(    2) = (   0.0000000   0.0000000   0.1111111), wk =   0.0082305
        k(    3) = (   0.0000000   0.0000000   0.2222222), wk =   0.0082305
        k(    4) = (   0.0000000   0.0000000   0.3333333), wk =   0.0082305
        k(    5) = (   0.0000000   0.0000000   0.4444444), wk =   0.0082305
        k(    6) = (   0.0000000   0.1111111   0.0000000), wk =   0.0082305
        k(    7) = (   0.0000000   0.1111111   0.1111111), wk =   0.0082305
        k(    8) = (   0.0000000   0.1111111   0.2222222), wk =   0.0082305
        k(    9) = (   0.0000000   0.1111111   0.3333333), wk =   0.0082305
        k(   10) = (   0.0000000   0.1111111   0.4444444), wk =   0.0082305
        k(   11) = (   0.0000000   0.2222222   0.0000000), wk =   0.0082305
        k(   12) = (   0.0000000   0.2222222   0.1111111), wk =   0.0082305
        k(   13) = (   0.0000000   0.2222222   0.2222222), wk =   0.0082305
        k(   14) = (   0.0000000   0.2222222   0.3333333), wk =   0.0082305
        k(   15) = (   0.0000000   0.2222222  -0.1111111), wk =   0.0082305
        k(   16) = (   0.0000000   0.3333333   0.0000000), wk =   0.0082305
        k(   17) = (   0.0000000   0.3333333   0.1111111), wk =   0.0082305
        k(   18) = (   0.0000000   0.3333333   0.2222222), wk =   0.0082305
        k(   19) = (   0.0000000   0.3333333   0.3333333), wk =   0.0082305
        k(   20) = (   0.0000000   0.3333333  -0.2222222), wk =   0.0082305
        k(   21) = (   0.0000000   0.4444444   0.0000000), wk =   0.0082305
        k(   22) = (   0.0000000   0.4444444   0.1111111), wk =   0.0082305
        k(   23) = (   0.0000000   0.4444444   0.2222222), wk =   0.0082305
        k(   24) = (   0.0000000   0.4444444  -0.3333333), wk =   0.0082305
        k(   25) = (   0.0000000   0.4444444  -0.2222222), wk =   0.0082305
        k(   26) = (   0.1666667   0.0000000   0.0000000), wk =   0.0082305
        k(   27) = (   0.1666667   0.0000000   0.1111111), wk =   0.0082305
        k(   28) = (   0.1666667   0.0000000   0.2222222), wk =   0.0082305
        k(   29) = (   0.1666667   0.0000000   0.3333333), wk =   0.0082305
        k(   30) = (   0.1666667   0.0000000   0.4444444), wk =   0.0082305
        k(   31) = (   0.1666667   0.1111111   0.0000000), wk =   0.0082305
        k(   32) = (   0.1666667   0.1111111   0.1111111), wk =   0.0082305
        k(   33) = (   0.1666667   0.1111111   0.2222222), wk =   0.0082305
        k(   34) = (   0.1666667   0.1111111   0.3333333), wk =   0.0082305
        k(   35) = (   0.1666667   0.1111111   0.4444444), wk =   0.0082305
        k(   36) = (   0.1666667   0.2222222   0.0000000), wk =   0.0082305
        k(   37) = (   0.1666667   0.2222222   0.1111111), wk =   0.0082305
        k(   38) = (   0.1666667   0.2222222   0.2222222), wk =   0.0082305
        k(   39) = (   0.1666667   0.2222222   0.3333333), wk =   0.0082305
        k(   40) = (   0.1666667   0.2222222  -0.1111111), wk =   0.0082305
        k(   41) = (   0.1666667   0.3333333   0.0000000), wk =   0.0082305
        k(   42) = (   0.1666667   0.3333333   0.1111111), wk =   0.0082305
        k(   43) = (   0.1666667   0.3333333   0.2222222), wk =   0.0082305
        k(   44) = (   0.1666667   0.3333333   0.3333333), wk =   0.0082305
        k(   45) = (   0.1666667   0.3333333  -0.2222222), wk =   0.0082305
        k(   46) = (   0.1666667   0.4444444   0.0000000), wk =   0.0082305
        k(   47) = (   0.1666667   0.4444444   0.1111111), wk =   0.0082305
        k(   48) = (   0.1666667   0.4444444   0.2222222), wk =   0.0082305
        k(   49) = (   0.1666667   0.4444444  -0.3333333), wk =   0.0082305
        k(   50) = (   0.1666667   0.4444444  -0.2222222), wk =   0.0082305
        k(   51) = (   0.3333333   0.0000000   0.0000000), wk =   0.0082305
        k(   52) = (   0.3333333   0.0000000   0.1111111), wk =   0.0082305
        k(   53) = (   0.3333333   0.0000000   0.2222222), wk =   0.0082305
        k(   54) = (   0.3333333   0.0000000   0.3333333), wk =   0.0082305
        k(   55) = (   0.3333333   0.0000000   0.4444444), wk =   0.0082305
        k(   56) = (   0.3333333   0.1111111   0.0000000), wk =   0.0082305
        k(   57) = (   0.3333333   0.1111111   0.1111111), wk =   0.0082305
        k(   58) = (   0.3333333   0.1111111   0.2222222), wk =   0.0082305
        k(   59) = (   0.3333333   0.1111111   0.3333333), wk =   0.0082305
        k(   60) = (   0.3333333   0.1111111   0.4444444), wk =   0.0082305
        k(   61) = (   0.3333333   0.2222222   0.0000000), wk =   0.0082305
        k(   62) = (   0.3333333   0.2222222   0.1111111), wk =   0.0082305
        k(   63) = (   0.3333333   0.2222222   0.2222222), wk =   0.0082305
        k(   64) = (   0.3333333   0.2222222   0.3333333), wk =   0.0082305
        k(   65) = (   0.3333333   0.2222222  -0.1111111), wk =   0.0082305
        k(   66) = (   0.3333333   0.3333333   0.0000000), wk =   0.0082305
        k(   67) = (   0.3333333   0.3333333   0.1111111), wk =   0.0082305
        k(   68) = (   0.3333333   0.3333333   0.2222222), wk =   0.0082305
        k(   69) = (   0.3333333   0.3333333   0.3333333), wk =   0.0082305
        k(   70) = (   0.3333333   0.3333333  -0.2222222), wk =   0.0082305
        k(   71) = (   0.3333333   0.4444444   0.0000000), wk =   0.0082305
        k(   72) = (   0.3333333   0.4444444   0.1111111), wk =   0.0082305
        k(   73) = (   0.3333333   0.4444444   0.2222222), wk =   0.0082305
        k(   74) = (   0.3333333   0.4444444  -0.3333333), wk =   0.0082305
        k(   75) = (   0.3333333   0.4444444  -0.2222222), wk =   0.0082305
        k(   76) = (  -0.5000000   0.0000000   0.0000000), wk =   0.0041152
        k(   77) = (  -0.5000000   0.0000000   0.1111111), wk =   0.0082305
        k(   78) = (  -0.5000000   0.0000000   0.2222222), wk =   0.0082305
        k(   79) = (  -0.5000000   0.0000000   0.3333333), wk =   0.0082305
        k(   80) = (  -0.5000000   0.0000000   0.4444444), wk =   0.0082305
        k(   81) = (  -0.5000000   0.1111111   0.0000000), wk =   0.0082305
        k(   82) = (  -0.5000000   0.1111111   0.1111111), wk =   0.0082305
        k(   83) = (  -0.5000000   0.1111111   0.2222222), wk =   0.0082305
        k(   84) = (  -0.5000000   0.1111111   0.3333333), wk =   0.0082305
        k(   85) = (  -0.5000000   0.1111111   0.4444444), wk =   0.0082305
        k(   86) = (  -0.5000000   0.2222222   0.0000000), wk =   0.0082305
        k(   87) = (  -0.5000000   0.2222222   0.1111111), wk =   0.0082305
        k(   88) = (  -0.5000000   0.2222222   0.2222222), wk =   0.0082305
        k(   89) = (  -0.5000000   0.2222222   0.3333333), wk =   0.0082305
        k(   90) = (  -0.5000000   0.2222222  -0.1111111), wk =   0.0082305
        k(   91) = (  -0.5000000   0.3333333   0.0000000), wk =   0.0082305
        k(   92) = (  -0.5000000   0.3333333   0.1111111), wk =   0.0082305
        k(   93) = (  -0.5000000   0.3333333   0.2222222), wk =   0.0082305
        k(   94) = (  -0.5000000   0.3333333   0.3333333), wk =   0.0082305
        k(   95) = (  -0.5000000   0.3333333  -0.2222222), wk =   0.0082305
        k(   96) = (  -0.5000000   0.4444444   0.0000000), wk =   0.0082305
        k(   97) = (  -0.5000000   0.4444444   0.1111111), wk =   0.0082305
        k(   98) = (  -0.5000000   0.4444444   0.2222222), wk =   0.0082305
        k(   99) = (  -0.5000000   0.4444444  -0.3333333), wk =   0.0082305
        k(  100) = (  -0.5000000   0.4444444  -0.2222222), wk =   0.0082305
        k(  101) = (   0.0000000  -0.1111111   0.1111111), wk =   0.0082305
        k(  102) = (   0.0000000  -0.1111111   0.2222222), wk =   0.0082305
        k(  103) = (   0.0000000  -0.1111111   0.3333333), wk =   0.0082305
        k(  104) = (   0.0000000  -0.1111111   0.4444444), wk =   0.0082305
        k(  105) = (   0.0000000  -0.2222222   0.2222222), wk =   0.0082305
        k(  106) = (   0.0000000  -0.2222222   0.3333333), wk =   0.0082305
        k(  107) = (   0.0000000  -0.2222222   0.4444444), wk =   0.0082305
        k(  108) = (   0.0000000  -0.2222222   0.5555556), wk =   0.0082305
        k(  109) = (   0.0000000  -0.3333333   0.3333333), wk =   0.0082305
        k(  110) = (   0.0000000  -0.3333333   0.4444444), wk =   0.0082305
        k(  111) = (   0.0000000  -0.3333333   0.5555556), wk =   0.0082305
        k(  112) = (   0.0000000  -0.3333333   0.1111111), wk =   0.0082305
        k(  113) = (   0.0000000  -0.4444444   0.4444444), wk =   0.0082305
        k(  114) = (   0.0000000  -0.4444444   0.5555556), wk =   0.0082305
        k(  115) = (   0.0000000  -0.4444444   0.6666667), wk =   0.0082305
        k(  116) = (   0.0000000  -0.4444444   0.1111111), wk =   0.0082305
        k(  117) = (  -0.1666667   0.0000000   0.1111111), wk =   0.0082305
        k(  118) = (  -0.1666667   0.0000000   0.2222222), wk =   0.0082305
        k(  119) = (  -0.1666667   0.0000000   0.3333333), wk =   0.0082305
        k(  120) = (  -0.1666667   0.0000000   0.4444444), wk =   0.0082305
        k(  121) = (  -0.1666667  -0.1111111   0.1111111), wk =   0.0082305
        k(  122) = (  -0.1666667   0.1111111  -0.1111111), wk =   0.0082305
        k(  123) = (   0.1666667  -0.1111111   0.0000000), wk =   0.0082305
        k(  124) = (  -0.1666667  -0.1111111   0.2222222), wk =   0.0082305
        k(  125) = (  -0.1666667   0.1111111  -0.2222222), wk =   0.0082305
        k(  126) = (   0.1666667  -0.1111111  -0.1111111), wk =   0.0082305
        k(  127) = (  -0.1666667  -0.1111111   0.3333333), wk =   0.0082305
        k(  128) = (  -0.1666667   0.1111111  -0.3333333), wk =   0.0082305
        k(  129) = (   0.1666667  -0.1111111  -0.2222222), wk =   0.0082305
        k(  130) = (  -0.1666667  -0.1111111   0.4444444), wk =   0.0082305
        k(  131) = (  -0.1666667   0.1111111  -0.4444444), wk =   0.0082305
        k(  132) = (   0.1666667  -0.1111111  -0.3333333), wk =   0.0082305
        k(  133) = (  -0.1666667   0.1111111  -0.5555556), wk =   0.0082305
        k(  134) = (  -0.1666667  -0.2222222   0.2222222), wk =   0.0082305
        k(  135) = (  -0.1666667   0.2222222  -0.2222222), wk =   0.0082305
        k(  136) = (   0.1666667  -0.2222222   0.0000000), wk =   0.0082305
        k(  137) = (  -0.1666667  -0.2222222   0.3333333), wk =   0.0082305
        k(  138) = (  -0.1666667   0.2222222  -0.3333333), wk =   0.0082305
        k(  139) = (   0.1666667  -0.2222222  -0.1111111), wk =   0.0082305
        k(  140) = (  -0.1666667  -0.2222222   0.4444444), wk =   0.0082305
        k(  141) = (  -0.1666667   0.2222222  -0.4444444), wk =   0.0082305
        k(  142) = (   0.1666667  -0.2222222  -0.2222222), wk =   0.0082305
        k(  143) = (  -0.1666667  -0.2222222   0.5555556), wk =   0.0082305
        k(  144) = (  -0.1666667   0.2222222  -0.5555556), wk =   0.0082305
        k(  145) = (   0.1666667  -0.2222222  -0.3333333), wk =   0.0082305
        k(  146) = (  -0.1666667   0.2222222  -0.1111111), wk =   0.0082305
        k(  147) = (  -0.1666667  -0.3333333   0.3333333), wk =   0.0082305
        k(  148) = (  -0.1666667   0.3333333  -0.3333333), wk =   0.0082305
        k(  149) = (   0.1666667  -0.3333333   0.0000000), wk =   0.0082305
        k(  150) = (  -0.1666667  -0.3333333   0.4444444), wk =   0.0082305
        k(  151) = (  -0.1666667   0.3333333  -0.4444444), wk =   0.0082305
        k(  152) = (   0.1666667  -0.3333333  -0.1111111), wk =   0.0082305
        k(  153) = (  -0.1666667  -0.3333333   0.5555556), wk =   0.0082305
        k(  154) = (  -0.1666667   0.3333333  -0.5555556), wk =   0.0082305
        k(  155) = (   0.1666667  -0.3333333  -0.2222222), wk =   0.0082305
        k(  156) = (  -0.1666667   0.3333333  -0.6666667), wk =   0.0082305
        k(  157) = (  -0.1666667  -0.3333333   0.1111111), wk =   0.0082305
        k(  158) = (  -0.1666667   0.3333333  -0.1111111), wk =   0.0082305
        k(  159) = (   0.1666667  -0.3333333   0.2222222), wk =   0.0082305
        k(  160) = (  -0.1666667  -0.4444444   0.4444444), wk =   0.0082305
        k(  161) = (  -0.1666667   0.4444444  -0.4444444), wk =   0.0082305
        k(  162) = (   0.1666667  -0.4444444   0.0000000), wk =   0.0082305
        k(  163) = (  -0.1666667  -0.4444444   0.5555556), wk =   0.0082305
        k(  164) = (  -0.1666667   0.4444444  -0.5555556), wk =   0.0082305
        k(  165) = (   0.1666667  -0.4444444  -0.1111111), wk =   0.0082305
        k(  166) = (  -0.1666667  -0.4444444   0.6666667), wk =   0.0082305
        k(  167) = (  -0.1666667   0.4444444  -0.6666667), wk =   0.0082305
        k(  168) = (   0.1666667  -0.4444444  -0.2222222), wk =   0.0082305
        k(  169) = (  -0.1666667  -0.4444444   0.1111111), wk =   0.0082305
        k(  170) = (  -0.1666667   0.4444444  -0.1111111), wk =   0.0082305
        k(  171) = (   0.1666667  -0.4444444   0.3333333), wk =   0.0082305
        k(  172) = (  -0.1666667   0.4444444  -0.2222222), wk =   0.0082305
        k(  173) = (  -0.3333333   0.0000000   0.1111111), wk =   0.0082305
        k(  174) = (  -0.3333333   0.0000000   0.2222222), wk =   0.0082305
        k(  175) = (  -0.3333333   0.0000000   0.3333333), wk =   0.0082305
        k(  176) = (  -0.3333333   0.0000000   0.4444444), wk =   0.0082305
        k(  177) = (  -0.3333333  -0.1111111   0.1111111), wk =   0.0082305
        k(  178) = (  -0.3333333   0.1111111  -0.1111111), wk =   0.0082305
        k(  179) = (   0.3333333  -0.1111111   0.0000000), wk =   0.0082305
        k(  180) = (  -0.3333333  -0.1111111   0.2222222), wk =   0.0082305
        k(  181) = (  -0.3333333   0.1111111  -0.2222222), wk =   0.0082305
        k(  182) = (   0.3333333  -0.1111111  -0.1111111), wk =   0.0082305
        k(  183) = (  -0.3333333  -0.1111111   0.3333333), wk =   0.0082305
        k(  184) = (  -0.3333333   0.1111111  -0.3333333), wk =   0.0082305
        k(  185) = (   0.3333333  -0.1111111  -0.2222222), wk =   0.0082305
        k(  186) = (  -0.3333333  -0.1111111   0.4444444), wk =   0.0082305
        k(  187) = (  -0.3333333   0.1111111  -0.4444444), wk =   0.0082305
        k(  188) = (   0.3333333  -0.1111111  -0.3333333), wk =   0.0082305
        k(  189) = (  -0.3333333   0.1111111  -0.5555556), wk =   0.0082305
        k(  190) = (  -0.3333333  -0.2222222   0.2222222), wk =   0.0082305
        k(  191) = (  -0.3333333   0.2222222  -0.2222222), wk =   0.0082305
        k(  192) = (   0.3333333  -0.2222222   0.0000000), wk =   0.0082305
        k(  193) = (  -0.3333333  -0.2222222   0.3333333), wk =   0.0082305
        k(  194) = (  -0.3333333   0.2222222  -0.3333333), wk =   0.0082305
        k(  195) = (   0.3333333  -0.2222222  -0.1111111), wk =   0.0082305
        k(  196) = (  -0.3333333  -0.2222222   0.4444444), wk =   0.0082305
        k(  197) = (  -0.3333333   0.2222222  -0.4444444), wk =   0.0082305
        k(  198) = (   0.3333333  -0.2222222  -0.2222222), wk =   0.0082305
        k(  199) = (  -0.3333333  -0.2222222   0.5555556), wk =   0.0082305
        k(  200) = (  -0.3333333   0.2222222  -0.5555556), wk =   0.0082305
        k(  201) = (   0.3333333  -0.2222222  -0.3333333), wk =   0.0082305
        k(  202) = (  -0.3333333   0.2222222  -0.1111111), wk =   0.0082305
        k(  203) = (  -0.3333333  -0.3333333   0.3333333), wk =   0.0082305
        k(  204) = (  -0.3333333   0.3333333  -0.3333333), wk =   0.0082305
        k(  205) = (   0.3333333  -0.3333333   0.0000000), wk =   0.0082305
        k(  206) = (  -0.3333333  -0.3333333   0.4444444), wk =   0.0082305
        k(  207) = (  -0.3333333   0.3333333  -0.4444444), wk =   0.0082305
        k(  208) = (   0.3333333  -0.3333333  -0.1111111), wk =   0.0082305
        k(  209) = (  -0.3333333  -0.3333333   0.5555556), wk =   0.0082305
        k(  210) = (  -0.3333333   0.3333333  -0.5555556), wk =   0.0082305
        k(  211) = (   0.3333333  -0.3333333  -0.2222222), wk =   0.0082305
        k(  212) = (  -0.3333333   0.3333333  -0.6666667), wk =   0.0082305
        k(  213) = (  -0.3333333  -0.3333333   0.1111111), wk =   0.0082305
        k(  214) = (  -0.3333333   0.3333333  -0.1111111), wk =   0.0082305
        k(  215) = (   0.3333333  -0.3333333   0.2222222), wk =   0.0082305
        k(  216) = (  -0.3333333  -0.4444444   0.4444444), wk =   0.0082305
        k(  217) = (  -0.3333333   0.4444444  -0.4444444), wk =   0.0082305
        k(  218) = (   0.3333333  -0.4444444   0.0000000), wk =   0.0082305
        k(  219) = (  -0.3333333  -0.4444444   0.5555556), wk =   0.0082305
        k(  220) = (  -0.3333333   0.4444444  -0.5555556), wk =   0.0082305
        k(  221) = (   0.3333333  -0.4444444  -0.1111111), wk =   0.0082305
        k(  222) = (  -0.3333333  -0.4444444   0.6666667), wk =   0.0082305
        k(  223) = (  -0.3333333   0.4444444  -0.6666667), wk =   0.0082305
        k(  224) = (   0.3333333  -0.4444444  -0.2222222), wk =   0.0082305
        k(  225) = (  -0.3333333  -0.4444444   0.1111111), wk =   0.0082305
        k(  226) = (  -0.3333333   0.4444444  -0.1111111), wk =   0.0082305
        k(  227) = (   0.3333333  -0.4444444   0.3333333), wk =   0.0082305
        k(  228) = (  -0.3333333   0.4444444  -0.2222222), wk =   0.0082305
        k(  229) = (   0.5000000  -0.1111111   0.1111111), wk =   0.0082305
        k(  230) = (   0.5000000  -0.1111111   0.2222222), wk =   0.0082305
        k(  231) = (   0.5000000  -0.1111111   0.3333333), wk =   0.0082305
        k(  232) = (   0.5000000  -0.1111111   0.4444444), wk =   0.0082305
        k(  233) = (   0.5000000  -0.2222222   0.2222222), wk =   0.0082305
        k(  234) = (   0.5000000  -0.2222222   0.3333333), wk =   0.0082305
        k(  235) = (   0.5000000  -0.2222222   0.4444444), wk =   0.0082305
        k(  236) = (   0.5000000  -0.2222222   0.5555556), wk =   0.0082305
        k(  237) = (   0.5000000  -0.3333333   0.3333333), wk =   0.0082305
        k(  238) = (   0.5000000  -0.3333333   0.4444444), wk =   0.0082305
        k(  239) = (   0.5000000  -0.3333333   0.5555556), wk =   0.0082305
        k(  240) = (   0.5000000  -0.3333333   0.1111111), wk =   0.0082305
        k(  241) = (   0.5000000  -0.4444444   0.4444444), wk =   0.0082305
        k(  242) = (   0.5000000  -0.4444444   0.5555556), wk =   0.0082305
        k(  243) = (   0.5000000  -0.4444444   0.6666667), wk =   0.0082305
        k(  244) = (   0.5000000  -0.4444444   0.1111111), wk =   0.0082305

     Dense  grid:   160017 G-vectors     FFT dimensions: (  81,  72,  72)

     Smooth grid:    56571 G-vectors     FFT dimensions: (  60,  48,  48)

     Dynamical RAM for                 wfc:       0.39 MB

     Dynamical RAM for     wfc (w. buffer):      95.02 MB

     Dynamical RAM for           str. fact:       0.24 MB

     Dynamical RAM for           local pot:       0.00 MB

     Dynamical RAM for          nlocal pot:       1.16 MB

     Dynamical RAM for                qrad:       6.42 MB

     Dynamical RAM for          rho,v,vnew:       0.90 MB

     Dynamical RAM for               rhoin:       0.30 MB

     Dynamical RAM for            rho*nmix:       1.95 MB

     Dynamical RAM for           G-vectors:       0.48 MB

     Dynamical RAM for          h,s,v(r/c):       0.95 MB

     Dynamical RAM for          <psi|beta>:       0.24 MB

     Dynamical RAM for                 psi:       0.78 MB

     Dynamical RAM for                hpsi:       0.78 MB

     Dynamical RAM for                spsi:       0.78 MB

     Dynamical RAM for      wfcinit/wfcrot:       1.43 MB

     Dynamical RAM for           addusdens:      23.81 MB

     Dynamical RAM for          addusforce:      25.86 MB

     Dynamical RAM for         addusstress:      24.55 MB

     Estimated static dynamical RAM per process >     105.78 MB

     Estimated max dynamical RAM per process >     133.60 MB

     Estimated total dynamical RAM >       2.61 GB

     Initial potential from superposition of free atoms

     starting charge     119.9977, renormalised to     120.0000
     Starting wfcs are  108 randomized atomic wfcs

     total cpu time spent up to now is       56.0 secs

     Self-consistent Calculation

     iteration #  1     ecut=    50.00 Ry     beta= 0.40
     Davidson diagonalization with overlap

---- Real-time Memory Report at c_bands before calling an iterative solver
           240 MiB given to the printing process from OS
             0 MiB allocation reported by mallinfo(arena+hblkhd)
        306036 MiB available memory on the node where the printing process lives
------------------
     ethr =  1.00E-02,  avg # of iterations =  2.1

     total cpu time spent up to now is      170.2 secs

     total energy              =    -885.44997071 Ry
     estimated scf accuracy    <       8.94832696 Ry

     iteration #  2     ecut=    50.00 Ry     beta= 0.40
     Davidson diagonalization with overlap

---- Real-time Memory Report at c_bands before calling an iterative solver
           268 MiB given to the printing process from OS
             0 MiB allocation reported by mallinfo(arena+hblkhd)
        305523 MiB available memory on the node where the printing process lives
------------------
     ethr =  7.46E-03,  avg # of iterations =  7.6

     total cpu time spent up to now is      327.3 secs

     total energy              =    -880.88014889 Ry
     estimated scf accuracy    <     175.35641349 Ry

     iteration #  3     ecut=    50.00 Ry     beta= 0.40
     Davidson diagonalization with overlap

---- Real-time Memory Report at c_bands before calling an iterative solver
           270 MiB given to the printing process from OS
             0 MiB allocation reported by mallinfo(arena+hblkhd)
        305350 MiB available memory on the node where the printing process lives
------------------
     ethr =  7.46E-03,  avg # of iterations =  4.5

     total cpu time spent up to now is      468.6 secs

     total energy              =    -889.64929355 Ry
     estimated scf accuracy    <       0.58627410 Ry

     iteration #  4     ecut=    50.00 Ry     beta= 0.40
     Davidson diagonalization with overlap

---- Real-time Memory Report at c_bands before calling an iterative solver
           271 MiB given to the printing process from OS
             0 MiB allocation reported by mallinfo(arena+hblkhd)
        305343 MiB available memory on the node where the printing process lives
------------------
     ethr =  4.89E-04,  avg # of iterations =  6.6

     total cpu time spent up to now is      623.0 secs

     total energy              =    -889.80440909 Ry
     estimated scf accuracy    <       1.89436323 Ry

     iteration #  5     ecut=    50.00 Ry     beta= 0.40
     Davidson diagonalization with overlap

---- Real-time Memory Report at c_bands before calling an iterative solver
           272 MiB given to the printing process from OS
             0 MiB allocation reported by mallinfo(arena+hblkhd)
        305338 MiB available memory on the node where the printing process lives
------------------
     ethr =  4.89E-04,  avg # of iterations =  1.5

     total cpu time spent up to now is      711.6 secs

     total energy              =    -889.83696788 Ry
     estimated scf accuracy    <       1.81442362 Ry

     iteration #  6     ecut=    50.00 Ry     beta= 0.40
     Davidson diagonalization with overlap

---- Real-time Memory Report at c_bands before calling an iterative solver
           274 MiB given to the printing process from OS
             0 MiB allocation reported by mallinfo(arena+hblkhd)
        305335 MiB available memory on the node where the printing process lives
------------------
     ethr =  4.89E-04,  avg # of iterations =  1.0

     total cpu time spent up to now is      795.4 secs

     total energy              =    -889.88033652 Ry
     estimated scf accuracy    <       1.90580427 Ry

     iteration #  7     ecut=    50.00 Ry     beta= 0.40
     Davidson diagonalization with overlap

---- Real-time Memory Report at c_bands before calling an iterative solver
           275 MiB given to the printing process from OS
             0 MiB allocation reported by mallinfo(arena+hblkhd)
        305330 MiB available memory on the node where the printing process lives
------------------
     ethr =  4.89E-04,  avg # of iterations =  1.0

     total cpu time spent up to now is      875.9 secs

     total energy              =    -889.92129101 Ry
     estimated scf accuracy    <       0.04765451 Ry

     iteration #  8     ecut=    50.00 Ry     beta= 0.40
     Davidson diagonalization with overlap

---- Real-time Memory Report at c_bands before calling an iterative solver
           276 MiB given to the printing process from OS
             0 MiB allocation reported by mallinfo(arena+hblkhd)
        305328 MiB available memory on the node where the printing process lives
------------------
     c_bands:  1 eigenvalues not converged
     ethr =  3.97E-05,  avg # of iterations =  3.7

     total cpu time spent up to now is      975.9 secs

     total energy              =    -889.92775219 Ry
     estimated scf accuracy    <       0.05343077 Ry

     iteration #  9     ecut=    50.00 Ry     beta= 0.40
     Davidson diagonalization with overlap

---- Real-time Memory Report at c_bands before calling an iterative solver
           276 MiB given to the printing process from OS
             0 MiB allocation reported by mallinfo(arena+hblkhd)
        305325 MiB available memory on the node where the printing process lives
------------------
     ethr =  3.97E-05,  avg # of iterations =  1.2

     total cpu time spent up to now is     1059.9 secs

     total energy              =    -889.92587233 Ry
     estimated scf accuracy    <       0.05393515 Ry

     iteration # 10     ecut=    50.00 Ry     beta= 0.40
     Davidson diagonalization with overlap

---- Real-time Memory Report at c_bands before calling an iterative solver
           277 MiB given to the printing process from OS
             0 MiB allocation reported by mallinfo(arena+hblkhd)
        305321 MiB available memory on the node where the printing process lives
------------------
     ethr =  3.97E-05,  avg # of iterations =  1.2

     total cpu time spent up to now is     1145.0 secs

     total energy              =    -889.92699278 Ry
     estimated scf accuracy    <       0.07490578 Ry

     iteration # 11     ecut=    50.00 Ry     beta= 0.40
     Davidson diagonalization with overlap

---- Real-time Memory Report at c_bands before calling an iterative solver
           278 MiB given to the printing process from OS
             0 MiB allocation reported by mallinfo(arena+hblkhd)
        305320 MiB available memory on the node where the printing process lives
------------------
     ethr =  3.97E-05,  avg # of iterations =  1.1

     total cpu time spent up to now is     1229.4 secs

     total energy              =    -889.92806508 Ry
     estimated scf accuracy    <       0.12850964 Ry

     iteration # 12     ecut=    50.00 Ry     beta= 0.40
     Davidson diagonalization with overlap

---- Real-time Memory Report at c_bands before calling an iterative solver
           279 MiB given to the printing process from OS
             0 MiB allocation reported by mallinfo(arena+hblkhd)
        305318 MiB available memory on the node where the printing process lives
------------------
     ethr =  3.97E-05,  avg # of iterations =  1.1

     total cpu time spent up to now is     1313.6 secs

     total energy              =    -889.92776523 Ry
     estimated scf accuracy    <       0.02657998 Ry

     iteration # 13     ecut=    50.00 Ry     beta= 0.40
     Davidson diagonalization with overlap

---- Real-time Memory Report at c_bands before calling an iterative solver
           279 MiB given to the printing process from OS
             0 MiB allocation reported by mallinfo(arena+hblkhd)
        305316 MiB available memory on the node where the printing process lives
------------------
     c_bands:  1 eigenvalues not converged
     ethr =  2.21E-05,  avg # of iterations =  1.5

     total cpu time spent up to now is     1397.2 secs

     total energy              =    -889.92889672 Ry
     estimated scf accuracy    <       0.00239858 Ry

     iteration # 14     ecut=    50.00 Ry     beta= 0.40
     Davidson diagonalization with overlap

---- Real-time Memory Report at c_bands before calling an iterative solver
           279 MiB given to the printing process from OS
             0 MiB allocation reported by mallinfo(arena+hblkhd)
        305315 MiB available memory on the node where the printing process lives
------------------
     c_bands:  1 eigenvalues not converged
     c_bands:  2 eigenvalues not converged
     c_bands:  1 eigenvalues not converged
     c_bands:  1 eigenvalues not converged
     c_bands:  1 eigenvalues not converged
     c_bands:  2 eigenvalues not converged
     c_bands:  1 eigenvalues not converged
     c_bands:  1 eigenvalues not converged
     c_bands:  1 eigenvalues not converged
     c_bands:  1 eigenvalues not converged
     ethr =  2.00E-06,  avg # of iterations =  9.3

     total cpu time spent up to now is     1520.9 secs

     total energy              =    -889.92911143 Ry
     estimated scf accuracy    <       0.00037400 Ry

     iteration # 15     ecut=    50.00 Ry     beta= 0.40
     Davidson diagonalization with overlap

---- Real-time Memory Report at c_bands before calling an iterative solver
           280 MiB given to the printing process from OS
             0 MiB allocation reported by mallinfo(arena+hblkhd)
        305312 MiB available memory on the node where the printing process lives
------------------
     ethr =  3.12E-07,  avg # of iterations =  4.9

     total cpu time spent up to now is     1643.1 secs

     total energy              =    -889.92922477 Ry
     estimated scf accuracy    <       0.00018507 Ry

     iteration # 16     ecut=    50.00 Ry     beta= 0.40
     Davidson diagonalization with overlap

---- Real-time Memory Report at c_bands before calling an iterative solver
           282 MiB given to the printing process from OS
             0 MiB allocation reported by mallinfo(arena+hblkhd)
        305308 MiB available memory on the node where the printing process lives
------------------
     ethr =  1.54E-07,  avg # of iterations =  1.5

     total cpu time spent up to now is     1730.2 secs

     total energy              =    -889.92922934 Ry
     estimated scf accuracy    <       0.00035546 Ry

     iteration # 17     ecut=    50.00 Ry     beta= 0.40
     Davidson diagonalization with overlap

---- Real-time Memory Report at c_bands before calling an iterative solver
           286 MiB given to the printing process from OS
             0 MiB allocation reported by mallinfo(arena+hblkhd)
        305304 MiB available memory on the node where the printing process lives
------------------
     ethr =  1.54E-07,  avg # of iterations =  1.0

     total cpu time spent up to now is     1814.6 secs

     total energy              =    -889.92924298 Ry
     estimated scf accuracy    <       0.00003562 Ry

     iteration # 18     ecut=    50.00 Ry     beta= 0.40
     Davidson diagonalization with overlap

---- Real-time Memory Report at c_bands before calling an iterative solver
           287 MiB given to the printing process from OS
             0 MiB allocation reported by mallinfo(arena+hblkhd)
        305301 MiB available memory on the node where the printing process lives
------------------
     ethr =  2.97E-08,  avg # of iterations =  3.3

     total cpu time spent up to now is     1921.6 secs

     total energy              =    -889.92924848 Ry
     estimated scf accuracy    <       0.00000800 Ry

     iteration # 19     ecut=    50.00 Ry     beta= 0.40
     Davidson diagonalization with overlap

---- Real-time Memory Report at c_bands before calling an iterative solver
           287 MiB given to the printing process from OS
             0 MiB allocation reported by mallinfo(arena+hblkhd)
        305297 MiB available memory on the node where the printing process lives
------------------
     ethr =  6.67E-09,  avg # of iterations =  4.6

     total cpu time spent up to now is     2048.8 secs

     total energy              =    -889.92925147 Ry
     estimated scf accuracy    <       0.00000116 Ry

     iteration # 20     ecut=    50.00 Ry     beta= 0.40
     Davidson diagonalization with overlap

---- Real-time Memory Report at c_bands before calling an iterative solver
           287 MiB given to the printing process from OS
             0 MiB allocation reported by mallinfo(arena+hblkhd)
        305292 MiB available memory on the node where the printing process lives
------------------
     ethr =  9.71E-10,  avg # of iterations =  4.7

     total cpu time spent up to now is     2180.4 secs

     total energy              =    -889.92925182 Ry
     estimated scf accuracy    <       0.00000274 Ry

     iteration # 21     ecut=    50.00 Ry     beta= 0.40
     Davidson diagonalization with overlap

---- Real-time Memory Report at c_bands before calling an iterative solver
           287 MiB given to the printing process from OS
             0 MiB allocation reported by mallinfo(arena+hblkhd)
        305289 MiB available memory on the node where the printing process lives
------------------
     ethr =  9.71E-10,  avg # of iterations =  1.1

     total cpu time spent up to now is     2263.7 secs

     total energy              =    -889.92925193 Ry
     estimated scf accuracy    <       0.00000034 Ry

     iteration # 22     ecut=    50.00 Ry     beta= 0.40
     Davidson diagonalization with overlap

---- Real-time Memory Report at c_bands before calling an iterative solver
           287 MiB given to the printing process from OS
             0 MiB allocation reported by mallinfo(arena+hblkhd)
        305288 MiB available memory on the node where the printing process lives
------------------
     ethr =  2.84E-10,  avg # of iterations =  2.1

     total cpu time spent up to now is     2355.1 secs

     total energy              =    -889.92925195 Ry
     estimated scf accuracy    <       0.00000010 Ry

     iteration # 23     ecut=    50.00 Ry     beta= 0.40
     Davidson diagonalization with overlap

---- Real-time Memory Report at c_bands before calling an iterative solver
           288 MiB given to the printing process from OS
             0 MiB allocation reported by mallinfo(arena+hblkhd)
        305284 MiB available memory on the node where the printing process lives
------------------
     ethr =  8.33E-11,  avg # of iterations =  3.8

     total cpu time spent up to now is     2463.1 secs

     total energy              =    -889.92925196 Ry
     estimated scf accuracy    <       0.00000063 Ry

     iteration # 24     ecut=    50.00 Ry     beta= 0.40
     Davidson diagonalization with overlap

---- Real-time Memory Report at c_bands before calling an iterative solver
           288 MiB given to the printing process from OS
             0 MiB allocation reported by mallinfo(arena+hblkhd)
        305282 MiB available memory on the node where the printing process lives
------------------
     ethr =  8.33E-11,  avg # of iterations =  1.1

     total cpu time spent up to now is     2543.5 secs

     total energy              =    -889.92925198 Ry
     estimated scf accuracy    <       0.00000004 Ry

     iteration # 25     ecut=    50.00 Ry     beta= 0.40
     Davidson diagonalization with overlap

---- Real-time Memory Report at c_bands before calling an iterative solver
           288 MiB given to the printing process from OS
             0 MiB allocation reported by mallinfo(arena+hblkhd)
        305279 MiB available memory on the node where the printing process lives
------------------
     ethr =  3.22E-11,  avg # of iterations =  1.9

     total cpu time spent up to now is     2634.6 secs

     total energy              =    -889.92925198 Ry
     estimated scf accuracy    <       0.00000004 Ry

     iteration # 26     ecut=    50.00 Ry     beta= 0.40
     Davidson diagonalization with overlap

---- Real-time Memory Report at c_bands before calling an iterative solver
           288 MiB given to the printing process from OS
             0 MiB allocation reported by mallinfo(arena+hblkhd)
        305277 MiB available memory on the node where the printing process lives
------------------
     ethr =  2.92E-11,  avg # of iterations =  1.2

     total cpu time spent up to now is     2717.0 secs

     total energy              =    -889.92925198 Ry
     estimated scf accuracy    <       0.00000002 Ry

     iteration # 27     ecut=    50.00 Ry     beta= 0.40
     Davidson diagonalization with overlap

---- Real-time Memory Report at c_bands before calling an iterative solver
           288 MiB given to the printing process from OS
             0 MiB allocation reported by mallinfo(arena+hblkhd)
        305272 MiB available memory on the node where the printing process lives
------------------
     ethr =  2.00E-11,  avg # of iterations =  1.4

     total cpu time spent up to now is     2800.5 secs

     total energy              =    -889.92925198 Ry
     estimated scf accuracy    <       0.00000005 Ry

     iteration # 28     ecut=    50.00 Ry     beta= 0.40
     Davidson diagonalization with overlap

---- Real-time Memory Report at c_bands before calling an iterative solver
           288 MiB given to the printing process from OS
             0 MiB allocation reported by mallinfo(arena+hblkhd)
        305272 MiB available memory on the node where the printing process lives
------------------
     ethr =  2.00E-11,  avg # of iterations =  1.0

     total cpu time spent up to now is     2882.6 secs

     End of self-consistent calculation

          k = 0.0000 0.0000 0.0000 (  7103 PWs)   bands (ev):

     6.2418   8.6525   9.1609   9.2775   9.2923   9.3588   9.5488   9.5671
     9.6819   9.8990  10.2682  10.2862  10.5518  10.7056  11.4691  11.7773
    11.8250  11.8682  12.1485  12.2134  12.3613  12.4396  12.7104  12.7357
    12.9074  12.9295  12.9341  13.0127  13.0367  13.0560  13.0875  13.3010
    13.3749  13.5949  13.6116  13.9139  13.9832  14.0074  14.0361  14.3176
    14.3266  14.4117  14.9289  14.9645  15.4541  15.4608  15.5164  15.5247
    15.9397  15.9883  16.0369  16.0473  16.0925  16.1050  16.1570  16.1901
    16.3014  16.3286  16.3493  16.4315  16.4942  16.5632  16.5934  17.9864
    17.9896  17.9897  18.1024  18.1580  18.2948  18.5364  18.6118  18.6309

     occupation numbers 
     1.0000   1.0000   1.0000   1.0000   1.0000   1.0000   1.0000   1.0000
     1.0000   1.0000   1.0000   1.0000   1.0000   1.0000   1.0000   1.0000
     1.0000   1.0000   1.0000   1.0000   1.0000   1.0000   1.0000   1.0000
     1.0000   1.0000   1.0000   1.0000   1.0000   1.0000   1.0000   1.0000
     1.0000   1.0000   1.0000   1.0000   1.0000   1.0000   1.0000   1.0000
     1.0000   1.0000   1.0000   1.0000   1.0000   1.0000   1.0000   0.9999
     0.8296   0.7288   0.6046   0.5760   0.4492   0.4143   0.2797   0.2066
     0.0543   0.0361   0.0260   0.0058   0.0015   0.0003   0.0001   0.0000
     0.0000   0.0000   0.0000   0.0000   0.0000   0.0000   0.0000   0.0000

          k = 0.0000 0.0000 0.1571 (  7105 PWs)   bands (ev):

     6.3509   8.7567   9.2537   9.3057   9.3714   9.4294   9.5937   9.6415
     9.7364   9.9626  10.2744  10.3668  10.5908  10.7559  11.4241  11.7494
    11.8279  11.8710  12.1128  12.1942  12.3286  12.4613  12.6107  12.7012
    12.7664  12.7976  12.8321  12.8911  13.0496  13.1305  13.1610  13.3192
    13.4346  13.5558  13.6183  13.8043  13.9283  14.0129  14.0519  14.2953
    14.3393  14.3834  14.9280  14.9668  15.3046  15.4718  15.6567  15.7958
    15.8775  15.9001  15.9366  15.9552  15.9747  16.0085  16.0246  16.0303
    16.0554  16.0894  16.1446  16.2006  16.2905  16.3952  16.4825  17.0796
    17.6943  17.9043  17.9947  18.4228  18.4684  19.1359  19.2035  19.5701

     occupation numbers 
     1.0000   1.0000   1.0000   1.0000   1.0000   1.0000   1.0000   1.0000
     1.0000   1.0000   1.0000   1.0000   1.0000   1.0000   1.0000   1.0000
     1.0000   1.0000   1.0000   1.0000   1.0000   1.0000   1.0000   1.0000
     1.0000   1.0000   1.0000   1.0000   1.0000   1.0000   1.0000   1.0000
     1.0000   1.0000   1.0000   1.0000   1.0000   1.0000   1.0000   1.0000
     1.0000   1.0000   1.0000   1.0000   1.0000   1.0000   0.9984   0.9756
     0.9181   0.8912   0.8351   0.8005   0.7596   0.6794   0.6378   0.6226
     0.5536   0.4578   0.3098   0.1862   0.0632   0.0117   0.0020   0.0000
     0.0000   0.0000   0.0000   0.0000   0.0000   0.0000   0.0000   0.0000

          k = 0.0000 0.0000 0.3143 (  7112 PWs)   bands (ev):

     6.6699   9.0379   9.3014   9.5338   9.6024   9.6182   9.7570   9.8461
     9.9011  10.1292  10.3583  10.5225  10.7067  10.8924  11.3032  11.6359
    11.8043  11.8813  11.9800  12.1019  12.1328  12.3966  12.4912  12.5358
    12.5730  12.6528  12.7837  12.7994  12.9260  13.0989  13.1972  13.3199
    13.4208  13.5519  13.5843  13.7277  13.8441  13.9618  14.0652  14.2465
    14.3206  14.3946  14.8961  14.9642  15.0842  15.1318  15.1779  15.3672
    15.6189  15.6367  15.6766  15.7129  15.7303  15.7691  15.7775  15.8076
    15.8854  15.9267  15.9518  15.9963  16.1877  16.2479  16.3569  16.4531
    17.4874  17.7352  17.8802  19.0886  19.2012  19.2953  20.0117  20.0418

     occupation numbers 
     1.0000   1.0000   1.0000   1.0000   1.0000   1.0000   1.0000   1.0000
     1.0000   1.0000   1.0000   1.0000   1.0000   1.0000   1.0000   1.0000
     1.0000   1.0000   1.0000   1.0000   1.0000   1.0000   1.0000   1.0000
     1.0000   1.0000   1.0000   1.0000   1.0000   1.0000   1.0000   1.0000
     1.0000   1.0000   1.0000   1.0000   1.0000   1.0000   1.0000   1.0000
     1.0000   1.0000   1.0000   1.0000   1.0000   1.0000   1.0000   1.0000
     0.9994   0.9990   0.9975   0.9947   0.9925   0.9846   0.9821   0.9704
     0.9093   0.8519   0.8071   0.7097   0.2115   0.1100   0.0229   0.0037
     0.0000   0.0000   0.0000   0.0000   0.0000   0.0000   0.0000   0.0000

          k = 0.0000 0.0000 0.4714 (  7082 PWs)   bands (ev):

     7.1714   9.0312   9.4885   9.8521   9.8807   9.9513  10.0273  10.1467
    10.1924  10.3467  10.5509  10.7022  10.8435  11.0184  11.1768  11.5057
    11.6479  11.7667  11.8481  11.9140  12.0445  12.1486  12.2742  12.3226
    12.3653  12.5412  12.5883  12.7966  12.9527  13.0708  13.1063  13.2882
    13.3649  13.4711  13.5738  13.6875  13.7866  13.9987  14.0583  14.2032
    14.2352  14.3499  14.3880  14.5231  14.6168  14.8693  14.9453  15.0875
    15.1071  15.1940  15.2405  15.3317  15.4311  15.4530  15.4811  15.6585
    15.8881  15.9269  15.9504  16.0848  16.1363  16.2058  16.3151  16.9267
    17.2893  17.6429  17.8823  18.6208  19.7500  19.8240  20.5482  20.5616

     occupation numbers 
     1.0000   1.0000   1.0000   1.0000   1.0000   1.0000   1.0000   1.0000
     1.0000   1.0000   1.0000   1.0000   1.0000   1.0000   1.0000   1.0000
     1.0000   1.0000   1.0000   1.0000   1.0000   1.0000   1.0000   1.0000
     1.0000   1.0000   1.0000   1.0000   1.0000   1.0000   1.0000   1.0000
     1.0000   1.0000   1.0000   1.0000   1.0000   1.0000   1.0000   1.0000
     1.0000   1.0000   1.0000   1.0000   1.0000   1.0000   1.0000   1.0000
     1.0000   1.0000   1.0000   1.0000   1.0000   1.0000   1.0000   0.9984
     0.9062   0.8516   0.8098   0.4707   0.3308   0.1764   0.0444   0.0000
     0.0000   0.0000   0.0000   0.0000   0.0000   0.0000   0.0000   0.0000

          k = 0.0000 0.0000 0.6285 (  7088 PWs)   bands (ev):

     7.7874   8.5323   9.7565  10.1001  10.1479  10.2270  10.3093  10.4473
    10.5411  10.6121  10.7366  10.8119  10.8726  11.0032  11.1193  11.3374
    11.4826  11.6160  11.7467  11.8499  11.9150  11.9890  12.0576  12.1770
    12.2471  12.4332  12.5484  12.6945  12.7522  12.9105  13.0880  13.2512
    13.3149  13.5027  13.5444  13.6392  13.7089  13.7861  13.9280  14.1288
    14.2004  14.2514  14.3253  14.4536  14.5545  14.6500  14.7193  14.9028
    14.9299  14.9638  15.0734  15.1174  15.1549  15.2123  15.2524  15.4341
    15.9374  15.9778  16.0249  16.0800  16.1383  16.2554  16.5095  16.9383
    17.4678  17.6365  17.8553  18.1357  20.1555  20.2235  20.5767  20.5902

     occupation numbers 
     1.0000   1.0000   1.0000   1.0000   1.0000   1.0000   1.0000   1.0000
     1.0000   1.0000   1.0000   1.0000   1.0000   1.0000   1.0000   1.0000
     1.0000   1.0000   1.0000   1.0000   1.0000   1.0000   1.0000   1.0000
     1.0000   1.0000   1.0000   1.0000   1.0000   1.0000   1.0000   1.0000
     1.0000   1.0000   1.0000   1.0000   1.0000   1.0000   1.0000   1.0000
     1.0000   1.0000   1.0000   1.0000   1.0000   1.0000   1.0000   1.0000
     1.0000   1.0000   1.0000   1.0000   1.0000   1.0000   1.0000   1.0000
     0.8337   0.7527   0.6371   0.4842   0.3257   0.1004   0.0010   0.0000
     0.0000   0.0000   0.0000   0.0000   0.0000   0.0000   0.0000   0.0000

          k = 0.0000 0.1361 0.0786 (  7105 PWs)   bands (ev):

     6.3509   8.7567   9.2537   9.3057   9.3714   9.4294   9.5937   9.6415
     9.7364   9.9626  10.2744  10.3668  10.5908  10.7559  11.4241  11.7494
    11.8279  11.8710  12.1128  12.1942  12.3286  12.4613  12.6107  12.7012
    12.7664  12.7976  12.8321  12.8911  13.0496  13.1305  13.1610  13.3192
    13.4346  13.5558  13.6183  13.8043  13.9283  14.0129  14.0519  14.2953
    14.3393  14.3834  14.9280  14.9668  15.3046  15.4718  15.6567  15.7958
    15.8775  15.9001  15.9366  15.9552  15.9747  16.0085  16.0246  16.0303
    16.0554  16.0894  16.1446  16.2006  16.2905  16.3952  16.4825  17.0796
    17.6943  17.9043  17.9947  18.4228  18.4684  19.1359  19.2035  19.5701

     occupation numbers 
     1.0000   1.0000   1.0000   1.0000   1.0000   1.0000   1.0000   1.0000
     1.0000   1.0000   1.0000   1.0000   1.0000   1.0000   1.0000   1.0000
     1.0000   1.0000   1.0000   1.0000   1.0000   1.0000   1.0000   1.0000
     1.0000   1.0000   1.0000   1.0000   1.0000   1.0000   1.0000   1.0000
     1.0000   1.0000   1.0000   1.0000   1.0000   1.0000   1.0000   1.0000
     1.0000   1.0000   1.0000   1.0000   1.0000   1.0000   0.9984   0.9756
     0.9181   0.8911   0.8351   0.8005   0.7596   0.6794   0.6378   0.6226
     0.5536   0.4578   0.3098   0.1862   0.0632   0.0117   0.0020   0.0000
     0.0000   0.0000   0.0000   0.0000   0.0000   0.0000   0.0000   0.0000

          k = 0.0000 0.1361 0.2357 (  7103 PWs)   bands (ev):

     6.5683   8.9553   9.3607   9.4179   9.4942   9.5681   9.7087   9.8064
     9.8498  10.0938  10.3369  10.4743  10.6720  10.8606  11.3169  11.6790
    11.7956  11.8969  11.9973  12.1199  12.2296  12.4584  12.5295  12.5487
    12.5758  12.6797  12.8063  12.8122  12.9131  13.1517  13.2289  13.2905
    13.4028  13.5876  13.6386  13.7307  13.8131  14.0175  14.0413  14.2575
    14.3159  14.3907  14.9107  15.0011  15.2549  15.3705  15.3763  15.4021
    15.4382  15.7613  15.7641  15.7911  15.8295  15.8542  15.8826  15.9120
    15.9223  15.9516  16.0282  16.0368  16.2149  16.2722  16.3920  16.7469
    16.8511  18.0607  18.1729  18.7823  18.9511  19.4998  19.6425  19.6680

     occupation numbers 
     1.0000   1.0000   1.0000   1.0000   1.0000   1.0000   1.0000   1.0000
     1.0000   1.0000   1.0000   1.0000   1.0000   1.0000   1.0000   1.0000
     1.0000   1.0000   1.0000   1.0000   1.0000   1.0000   1.0000   1.0000
     1.0000   1.0000   1.0000   1.0000   1.0000   1.0000   1.0000   1.0000
     1.0000   1.0000   1.0000   1.0000   1.0000   1.0000   1.0000   1.0000
     1.0000   1.0000   1.0000   1.0000   1.0000   1.0000   1.0000   1.0000
     1.0000   0.9866   0.9859   0.9774   0.9583   0.9403   0.9125   0.8746
     0.8589   0.8075   0.6282   0.6050   0.1603   0.0810   0.0124   0.0000
     0.0000   0.0000   0.0000   0.0000   0.0000   0.0000   0.0000   0.0000

          k = 0.0000 0.1361 0.3928 (  7075 PWs)   bands (ev):

     6.9831   9.2130   9.3887   9.6242   9.7768   9.8401   9.9387  10.0367
    10.1172  10.3055  10.4782  10.6036  10.8642  10.9935  11.1802  11.5398
    11.6879  11.7649  11.8950  12.0105  12.1033  12.2471  12.3158  12.3786
    12.4699  12.5107  12.5653  12.8647  12.9482  13.0362  13.1517  13.2740
    13.3479  13.5788  13.6337  13.6786  13.7998  13.9814  14.0267  14.2385
    14.2973  14.4177  14.5079  14.6867  14.7635  14.8705  15.0510  15.1337
    15.1518  15.4149  15.4928  15.5324  15.5672  15.5985  15.6772  15.7003
    15.8119  15.8437  16.0398  16.0911  16.1346  16.2014  16.3512  16.6674
    16.8725  17.7319  18.5699  18.6967  19.0269  19.6350  19.9060  20.5369

     occupation numbers 
     1.0000   1.0000   1.0000   1.0000   1.0000   1.0000   1.0000   1.0000
     1.0000   1.0000   1.0000   1.0000   1.0000   1.0000   1.0000   1.0000
     1.0000   1.0000   1.0000   1.0000   1.0000   1.0000   1.0000   1.0000
     1.0000   1.0000   1.0000   1.0000   1.0000   1.0000   1.0000   1.0000
     1.0000   1.0000   1.0000   1.0000   1.0000   1.0000   1.0000   1.0000
     1.0000   1.0000   1.0000   1.0000   1.0000   1.0000   1.0000   1.0000
     1.0000   1.0000   1.0000   0.9999   0.9998   0.9996   0.9975   0.9959
     0.9683   0.9486   0.5968   0.4531   0.3353   0.1846   0.0252   0.0000
     0.0000   0.0000   0.0000   0.0000   0.0000   0.0000   0.0000   0.0000

          k = 0.0000 0.1361 0.5500 (  7071 PWs)   bands (ev):

     7.5548   8.8703   9.7278   9.8748  10.0528  10.1639  10.1999  10.3563
    10.4616  10.5439  10.6843  10.7636  10.9061  11.0265  11.1200  11.4328
    11.5342  11.6630  11.7626  11.8377  11.9655  12.0258  12.1036  12.1639
    12.2694  12.3925  12.4691  12.7169  12.8392  12.9153  13.1998  13.2698
    13.3191  13.4724  13.5803  13.6264  13.8340  13.8505  13.9510  14.1121
    14.1978  14.2938  14.3176  14.4330  14.6240  14.6519  14.8559  14.9576
    15.0472  15.1104  15.1762  15.2372  15.3092  15.3534  15.3845  15.6688
    15.7002  15.8504  15.8806  15.9667  16.0507  16.1330  16.6300  16.9366
    17.1984  17.3902  18.3190  18.6776  19.0045  19.5402  20.9169  21.3472

     occupation numbers 
     1.0000   1.0000   1.0000   1.0000   1.0000   1.0000   1.0000   1.0000
     1.0000   1.0000   1.0000   1.0000   1.0000   1.0000   1.0000   1.0000
     1.0000   1.0000   1.0000   1.0000   1.0000   1.0000   1.0000   1.0000
     1.0000   1.0000   1.0000   1.0000   1.0000   1.0000   1.0000   1.0000
     1.0000   1.0000   1.0000   1.0000   1.0000   1.0000   1.0000   1.0000
     1.0000   1.0000   1.0000   1.0000   1.0000   1.0000   1.0000   1.0000
     1.0000   1.0000   1.0000   1.0000   1.0000   1.0000   1.0000   0.9979
     0.9959   0.9435   0.9147   0.7769   0.5666   0.3394   0.0000   0.0000
     0.0000   0.0000   0.0000   0.0000   0.0000   0.0000   0.0000   0.0000

          k = 0.0000 0.1361 0.7071 (  7082 PWs)   bands (ev):

     8.0789   8.3884   9.8768  10.0111  10.1996  10.2816  10.3868  10.5140
    10.5987  10.7190  10.7575  10.8333  10.9492  10.9885  11.1520  11.2363
    11.4409  11.5598  11.6688  11.7508  11.8596  11.9729  12.0351  12.1379
    12.2380  12.4178  12.5317  12.5843  12.7270  12.7913  12.9611  13.2436
    13.2887  13.4373  13.5860  13.7252  13.7397  13.8327  14.0419  14.1200
    14.1633  14.2478  14.3350  14.4846  14.5385  14.7018  14.7251  14.8087
    14.9717  14.9887  15.0611  15.0927  15.1417  15.1892  15.3877  15.4235
    15.8314  15.8553  15.9059  15.9534  15.9928  16.0804  16.8757  16.9686
    17.0896  17.6658  17.8864  18.6389  19.2839  19.3647  21.5606  21.6857

     occupation numbers 
     1.0000   1.0000   1.0000   1.0000   1.0000   1.0000   1.0000   1.0000
     1.0000   1.0000   1.0000   1.0000   1.0000   1.0000   1.0000   1.0000
     1.0000   1.0000   1.0000   1.0000   1.0000   1.0000   1.0000   1.0000
     1.0000   1.0000   1.0000   1.0000   1.0000   1.0000   1.0000   1.0000
     1.0000   1.0000   1.0000   1.0000   1.0000   1.0000   1.0000   1.0000
     1.0000   1.0000   1.0000   1.0000   1.0000   1.0000   1.0000   1.0000
     1.0000   1.0000   1.0000   1.0000   1.0000   1.0000   1.0000   1.0000
     0.9571   0.9394   0.8833   0.8040   0.7181   0.4833   0.0000   0.0000
     0.0000   0.0000   0.0000   0.0000   0.0000   0.0000   0.0000   0.0000

          k = 0.0000 0.2722 0.1571 (  7112 PWs)   bands (ev):

     6.6699   9.0379   9.3014   9.5338   9.6024   9.6182   9.7570   9.8461
     9.9011  10.1292  10.3583  10.5225  10.7067  10.8924  11.3032  11.6359
    11.8043  11.8813  11.9800  12.1019  12.1328  12.3966  12.4912  12.5358
    12.5730  12.6528  12.7837  12.7994  12.9260  13.0989  13.1972  13.3199
    13.4208  13.5519  13.5843  13.7277  13.8441  13.9618  14.0652  14.2465
    14.3206  14.3946  14.8961  14.9642  15.0842  15.1318  15.1779  15.3672
    15.6189  15.6367  15.6766  15.7129  15.7303  15.7691  15.7775  15.8076
    15.8854  15.9267  15.9518  15.9963  16.1877  16.2479  16.3569  16.4531
    17.4874  17.7352  17.8802  19.0886  19.2012  19.2953  20.0117  20.0418

     occupation numbers 
     1.0000   1.0000   1.0000   1.0000   1.0000   1.0000   1.0000   1.0000
     1.0000   1.0000   1.0000   1.0000   1.0000   1.0000   1.0000   1.0000
     1.0000   1.0000   1.0000   1.0000   1.0000   1.0000   1.0000   1.0000
     1.0000   1.0000   1.0000   1.0000   1.0000   1.0000   1.0000   1.0000
     1.0000   1.0000   1.0000   1.0000   1.0000   1.0000   1.0000   1.0000
     1.0000   1.0000   1.0000   1.0000   1.0000   1.0000   1.0000   1.0000
     0.9994   0.9990   0.9975   0.9947   0.9925   0.9846   0.9821   0.9704
     0.9093   0.8519   0.8071   0.7097   0.2115   0.1100   0.0229   0.0037
     0.0000   0.0000   0.0000   0.0000   0.0000   0.0000   0.0000   0.0000

          k = 0.0000 0.2722 0.3143 (  7075 PWs)   bands (ev):

     6.9831   9.2130   9.3887   9.6242   9.7768   9.8401   9.9387  10.0367
    10.1172  10.3055  10.4782  10.6036  10.8642  10.9935  11.1802  11.5398
    11.6879  11.7649  11.8950  12.0105  12.1033  12.2471  12.3158  12.3786
    12.4699  12.5107  12.5653  12.8647  12.9482  13.0362  13.1517  13.2740
    13.3479  13.5788  13.6337  13.6786  13.7998  13.9814  14.0267  14.2385
    14.2973  14.4177  14.5079  14.6867  14.7635  14.8705  15.0510  15.1337
    15.1518  15.4149  15.4928  15.5324  15.5672  15.5985  15.6772  15.7003
    15.8119  15.8437  16.0398  16.0911  16.1346  16.2014  16.3512  16.6674
    16.8725  17.7319  18.5699  18.6967  19.0269  19.6350  19.9060  20.5369

     occupation numbers 
     1.0000   1.0000   1.0000   1.0000   1.0000   1.0000   1.0000   1.0000
     1.0000   1.0000   1.0000   1.0000   1.0000   1.0000   1.0000   1.0000
     1.0000   1.0000   1.0000   1.0000   1.0000   1.0000   1.0000   1.0000
     1.0000   1.0000   1.0000   1.0000   1.0000   1.0000   1.0000   1.0000
     1.0000   1.0000   1.0000   1.0000   1.0000   1.0000   1.0000   1.0000
     1.0000   1.0000   1.0000   1.0000   1.0000   1.0000   1.0000   1.0000
     1.0000   1.0000   1.0000   0.9999   0.9998   0.9996   0.9975   0.9959
     0.9683   0.9486   0.5968   0.4531   0.3353   0.1846   0.0252   0.0000
     0.0000   0.0000   0.0000   0.0000   0.0000   0.0000   0.0000   0.0000

          k = 0.0000 0.2722 0.4714 (  7044 PWs)   bands (ev):

     7.4742   9.1931   9.4862   9.8040  10.0111  10.1246  10.2276  10.2486
    10.4761  10.5061  10.6286  10.7416  10.9441  11.0255  11.1428  11.4543
    11.5969  11.6433  11.7438  11.8241  11.9843  12.0583  12.1395  12.1635
    12.2335  12.3270  12.4793  12.7054  12.8481  12.9551  13.1644  13.2953
    13.3744  13.4382  13.5824  13.6580  13.8642  13.8963  14.0027  14.0828
    14.1821  14.3023  14.3891  14.4083  14.6034  14.6860  14.8388  15.0794
    15.1637  15.2395  15.3106  15.3267  15.5090  15.5234  15.5844  15.5983
    15.6131  15.6396  15.8302  15.8594  16.0235  16.1788  16.2525  16.8237
    17.0289  17.9054  18.1439  18.7059  18.9440  19.6400  19.7626  21.7848

     occupation numbers 
     1.0000   1.0000   1.0000   1.0000   1.0000   1.0000   1.0000   1.0000
     1.0000   1.0000   1.0000   1.0000   1.0000   1.0000   1.0000   1.0000
     1.0000   1.0000   1.0000   1.0000   1.0000   1.0000   1.0000   1.0000
     1.0000   1.0000   1.0000   1.0000   1.0000   1.0000   1.0000   1.0000
     1.0000   1.0000   1.0000   1.0000   1.0000   1.0000   1.0000   1.0000
     1.0000   1.0000   1.0000   1.0000   1.0000   1.0000   1.0000   1.0000
     1.0000   1.0000   1.0000   1.0000   1.0000   1.0000   0.9997   0.9996
     0.9994   0.9989   0.9579   0.9359   0.6408   0.2302   0.1041   0.0000
     0.0000   0.0000   0.0000   0.0000   0.0000   0.0000   0.0000   0.0000

          k = 0.0000 0.2722 0.6285 (  7060 PWs)   bands (ev):

     8.0867   8.7299   9.5129  10.1163  10.2572  10.3866  10.4322  10.5300
    10.6176  10.6527  10.7865  10.8758  10.9297  11.0266  11.1547  11.2540
    11.4051  11.5462  11.5987  11.7183  11.7484  11.9511  11.9853  12.1388
    12.1888  12.2829  12.4652  12.6007  12.6209  12.7674  12.9746  13.1970
    13.2689  13.4395  13.6108  13.7401  13.8211  13.9869  14.0322  14.1104
    14.1878  14.2689  14.3649  14.4909  14.5920  14.7011  14.8770  14.9431
    15.0493  15.0791  15.1254  15.2530  15.2999  15.3801  15.4409  15.4832
    15.6122  15.6466  15.7200  15.7233  15.7440  15.8628  16.2800  17.1911
    17.5049  17.5826  18.1216  18.3683  18.6716  19.5547  20.6938  21.7025

     occupation numbers 
     1.0000   1.0000   1.0000   1.0000   1.0000   1.0000   1.0000   1.0000
     1.0000   1.0000   1.0000   1.0000   1.0000   1.0000   1.0000   1.0000
     1.0000   1.0000   1.0000   1.0000   1.0000   1.0000   1.0000   1.0000
     1.0000   1.0000   1.0000   1.0000   1.0000   1.0000   1.0000   1.0000
     1.0000   1.0000   1.0000   1.0000   1.0000   1.0000   1.0000   1.0000
     1.0000   1.0000   1.0000   1.0000   1.0000   1.0000   1.0000   1.0000
     1.0000   1.0000   1.0000   1.0000   1.0000   1.0000   1.0000   1.0000
     0.9995   0.9988   0.9939   0.9935   0.9903   0.9328   0.0731   0.0000
     0.0000   0.0000   0.0000   0.0000   0.0000   0.0000   0.0000   0.0000

          k = 0.0000 0.2722-0.0000 (  7103 PWs)   bands (ev):

     6.5579   8.9502   9.3375   9.3968   9.5084   9.5703   9.6688   9.7392
     9.8461  10.0650  10.3176  10.4299  10.7136  10.8322  11.3812  11.7128
    11.7937  11.8262  12.1079  12.1431  12.2393  12.4041  12.5221  12.5830
    12.6467  12.7153  12.7605  12.8656  13.0214  13.0693  13.1452  13.3571
    13.4370  13.4793  13.6335  13.7919  13.8936  13.9223  14.0767  14.2658
    14.3257  14.3880  14.9104  14.9373  15.2991  15.3408  15.3717  15.4126
    15.4507  15.7538  15.7585  15.7936  15.8373  15.8468  15.8768  15.9056
    15.9259  15.9401  16.0090  16.0634  16.2488  16.3066  16.3970  16.8227
    16.8897  18.0415  18.1779  18.8150  18.9479  19.3887  19.6565  19.7333

     occupation numbers 
     1.0000   1.0000   1.0000   1.0000   1.0000   1.0000   1.0000   1.0000
     1.0000   1.0000   1.0000   1.0000   1.0000   1.0000   1.0000   1.0000
     1.0000   1.0000   1.0000   1.0000   1.0000   1.0000   1.0000   1.0000
     1.0000   1.0000   1.0000   1.0000   1.0000   1.0000   1.0000   1.0000
     1.0000   1.0000   1.0000   1.0000   1.0000   1.0000   1.0000   1.0000
     1.0000   1.0000   1.0000   1.0000   1.0000   1.0000   1.0000   1.0000
     1.0000   0.9883   0.9873   0.9765   0.9532   0.9463   0.9189   0.8838
     0.8532   0.8288   0.6782   0.5311   0.1088   0.0503   0.0113   0.0000
     0.0000   0.0000   0.0000   0.0000   0.0000   0.0000   0.0000   0.0000

          k = 0.0000 0.4082 0.2357 (  7082 PWs)   bands (ev):

     7.1714   9.0312   9.4885   9.8521   9.8807   9.9513  10.0273  10.1467
    10.1924  10.3467  10.5509  10.7022  10.8435  11.0184  11.1768  11.5057
    11.6479  11.7667  11.8481  11.9140  12.0445  12.1486  12.2742  12.3226
    12.3653  12.5412  12.5883  12.7966  12.9527  13.0708  13.1063  13.2882
    13.3649  13.4711  13.5738  13.6875  13.7866  13.9987  14.0583  14.2032
    14.2353  14.3499  14.3880  14.5231  14.6168  14.8693  14.9453  15.0875
    15.1071  15.1940  15.2405  15.3317  15.4311  15.4530  15.4811  15.6585
    15.8881  15.9269  15.9504  16.0848  16.1363  16.2058  16.3151  16.9267
    17.2893  17.6429  17.8823  18.6208  19.7500  19.8240  20.5483  20.5616

     occupation numbers 
     1.0000   1.0000   1.0000   1.0000   1.0000   1.0000   1.0000   1.0000
     1.0000   1.0000   1.0000   1.0000   1.0000   1.0000   1.0000   1.0000
     1.0000   1.0000   1.0000   1.0000   1.0000   1.0000   1.0000   1.0000
     1.0000   1.0000   1.0000   1.0000   1.0000   1.0000   1.0000   1.0000
     1.0000   1.0000   1.0000   1.0000   1.0000   1.0000   1.0000   1.0000
     1.0000   1.0000   1.0000   1.0000   1.0000   1.0000   1.0000   1.0000
     1.0000   1.0000   1.0000   1.0000   1.0000   1.0000   1.0000   0.9984
     0.9062   0.8516   0.8098   0.4707   0.3308   0.1764   0.0444   0.0000
     0.0000   0.0000   0.0000   0.0000   0.0000   0.0000   0.0000   0.0000

          k = 0.0000 0.4082 0.3928 (  7071 PWs)   bands (ev):

     7.5548   8.8703   9.7278   9.8748  10.0528  10.1639  10.1999  10.3563
    10.4616  10.5439  10.6843  10.7636  10.9061  11.0265  11.1200  11.4328
    11.5342  11.6630  11.7626  11.8377  11.9655  12.0258  12.1036  12.1639
    12.2694  12.3925  12.4691  12.7169  12.8392  12.9153  13.1998  13.2698
    13.3191  13.4724  13.5803  13.6264  13.8340  13.8505  13.9510  14.1121
    14.1978  14.2938  14.3176  14.4330  14.6240  14.6519  14.8559  14.9576
    15.0472  15.1104  15.1762  15.2372  15.3092  15.3534  15.3845  15.6688
    15.7002  15.8504  15.8806  15.9667  16.0507  16.1330  16.6300  16.9366
    17.1984  17.3902  18.3190  18.6776  19.0045  19.5402  20.9169  21.3472

     occupation numbers 
     1.0000   1.0000   1.0000   1.0000   1.0000   1.0000   1.0000   1.0000
     1.0000   1.0000   1.0000   1.0000   1.0000   1.0000   1.0000   1.0000
     1.0000   1.0000   1.0000   1.0000   1.0000   1.0000   1.0000   1.0000
     1.0000   1.0000   1.0000   1.0000   1.0000   1.0000   1.0000   1.0000
     1.0000   1.0000   1.0000   1.0000   1.0000   1.0000   1.0000   1.0000
     1.0000   1.0000   1.0000   1.0000   1.0000   1.0000   1.0000   1.0000
     1.0000   1.0000   1.0000   1.0000   1.0000   1.0000   1.0000   0.9979
     0.9959   0.9435   0.9147   0.7769   0.5666   0.3394   0.0000   0.0000
     0.0000   0.0000   0.0000   0.0000   0.0000   0.0000   0.0000   0.0000

          k = 0.0000 0.4082 0.5500 (  7060 PWs)   bands (ev):

     8.0867   8.7299   9.5129  10.1163  10.2572  10.3866  10.4322  10.5300
    10.6176  10.6527  10.7865  10.8758  10.9297  11.0266  11.1547  11.2540
    11.4051  11.5462  11.5987  11.7183  11.7484  11.9511  11.9853  12.1388
    12.1888  12.2829  12.4652  12.6007  12.6209  12.7674  12.9746  13.1970
    13.2689  13.4395  13.6108  13.7401  13.8211  13.9869  14.0322  14.1104
    14.1878  14.2689  14.3649  14.4909  14.5920  14.7011  14.8770  14.9431
    15.0493  15.0791  15.1254  15.2530  15.2999  15.3801  15.4409  15.4832
    15.6122  15.6466  15.7200  15.7233  15.7440  15.8628  16.2800  17.1911
    17.5049  17.5826  18.1216  18.3683  18.6716  19.5547  20.6938  21.7025

     occupation numbers 
     1.0000   1.0000   1.0000   1.0000   1.0000   1.0000   1.0000   1.0000
     1.0000   1.0000   1.0000   1.0000   1.0000   1.0000   1.0000   1.0000
     1.0000   1.0000   1.0000   1.0000   1.0000   1.0000   1.0000   1.0000
     1.0000   1.0000   1.0000   1.0000   1.0000   1.0000   1.0000   1.0000
     1.0000   1.0000   1.0000   1.0000   1.0000   1.0000   1.0000   1.0000
     1.0000   1.0000   1.0000   1.0000   1.0000   1.0000   1.0000   1.0000
     1.0000   1.0000   1.0000   1.0000   1.0000   1.0000   1.0000   1.0000
     0.9995   0.9988   0.9939   0.9935   0.9903   0.9328   0.0731   0.0000
     0.0000   0.0000   0.0000   0.0000   0.0000   0.0000   0.0000   0.0000

          k = 0.0000 0.4082 0.7071 (  7032 PWs)   bands (ev):

     8.4354   8.7076   9.1718  10.2626  10.2979  10.4032  10.5933  10.6039
    10.6756  10.7048  10.8430  10.8723  10.9477  10.9826  11.1510  11.2179
    11.3496  11.4077  11.5726  11.6294  11.7077  11.8380  11.8961  12.1785
    12.2462  12.2814  12.3800  12.5109  12.7106  12.8126  12.9174  13.0588
    13.2287  13.4433  13.4802  13.8410  13.8974  13.9618  14.1066  14.2041
    14.2260  14.4035  14.4624  14.5269  14.6055  14.8088  14.8717  14.9907
    15.0548  15.1395  15.1897  15.2275  15.2698  15.3243  15.3779  15.4016
    15.4578  15.6152  15.6186  15.6307  15.7327  15.7538  15.7836  17.5842
    17.6813  17.7999  18.0179  18.0496  18.0944  20.3546  20.5550  20.8106

     occupation numbers 
     1.0000   1.0000   1.0000   1.0000   1.0000   1.0000   1.0000   1.0000
     1.0000   1.0000   1.0000   1.0000   1.0000   1.0000   1.0000   1.0000
     1.0000   1.0000   1.0000   1.0000   1.0000   1.0000   1.0000   1.0000
     1.0000   1.0000   1.0000   1.0000   1.0000   1.0000   1.0000   1.0000
     1.0000   1.0000   1.0000   1.0000   1.0000   1.0000   1.0000   1.0000
     1.0000   1.0000   1.0000   1.0000   1.0000   1.0000   1.0000   1.0000
     1.0000   1.0000   1.0000   1.0000   1.0000   1.0000   1.0000   1.0000
     1.0000   0.9994   0.9994   0.9991   0.9922   0.9883   0.9801   0.0000
     0.0000   0.0000   0.0000   0.0000   0.0000   0.0000   0.0000   0.0000

          k = 0.0000 0.4082-0.0786 (  7075 PWs)   bands (ev):

     6.9516   9.2125   9.4150   9.6003   9.6358   9.7719   9.8166  10.0019
    10.1035  10.2555  10.4237  10.5630  10.8864  11.0059  11.2715  11.6293
    11.6864  11.8038  11.8881  12.0576  12.1161  12.2134  12.2915  12.4395
    12.5434  12.6251  12.7504  12.8105  12.9208  12.9638  13.1173  13.2743
    13.3549  13.5219  13.6587  13.7729  13.9020  13.9319  14.1527  14.1981
    14.3297  14.3711  14.5162  14.7230  14.7667  14.8414  14.9395  15.1633
    15.2604  15.3684  15.5051  15.5173  15.5713  15.5948  15.6725  15.7020
    15.8160  15.8406  16.0207  16.0941  16.1905  16.2517  16.3855  16.6283
    16.9522  17.7640  18.5483  18.7517  19.0234  19.5484  19.8834  20.5470

     occupation numbers 
     1.0000   1.0000   1.0000   1.0000   1.0000   1.0000   1.0000   1.0000
     1.0000   1.0000   1.0000   1.0000   1.0000   1.0000   1.0000   1.0000
     1.0000   1.0000   1.0000   1.0000   1.0000   1.0000   1.0000   1.0000
     1.0000   1.0000   1.0000   1.0000   1.0000   1.0000   1.0000   1.0000
     1.0000   1.0000   1.0000   1.0000   1.0000   1.0000   1.0000   1.0000
     1.0000   1.0000   1.0000   1.0000   1.0000   1.0000   1.0000   1.0000
     1.0000   1.0000   1.0000   1.0000   0.9998   0.9997   0.9978   0.9958
     0.9662   0.9509   0.6481   0.4446   0.2059   0.1050   0.0139   0.0000
     0.0000   0.0000   0.0000   0.0000   0.0000   0.0000   0.0000   0.0000

          k = 0.0000 0.5443 0.3143 (  7088 PWs)   bands (ev):

     7.7874   8.5323   9.7565  10.1001  10.1479  10.2270  10.3093  10.4473
    10.5411  10.6121  10.7366  10.8119  10.8726  11.0032  11.1193  11.3374
    11.4826  11.6160  11.7467  11.8499  11.9150  11.9890  12.0576  12.1770
    12.2471  12.4332  12.5484  12.6945  12.7522  12.9105  13.0880  13.2512
    13.3149  13.5027  13.5444  13.6392  13.7089  13.7861  13.9280  14.1288
    14.2004  14.2514  14.3253  14.4536  14.5545  14.6500  14.7193  14.9028
    14.9299  14.9638  15.0734  15.1174  15.1549  15.2123  15.2524  15.4341
    15.9374  15.9778  16.0249  16.0800  16.1383  16.2554  16.5095  16.9383
    17.4678  17.6365  17.8553  18.1357  20.1555  20.2235  20.5767  20.5902

     occupation numbers 
     1.0000   1.0000   1.0000   1.0000   1.0000   1.0000   1.0000   1.0000
     1.0000   1.0000   1.0000   1.0000   1.0000   1.0000   1.0000   1.0000
     1.0000   1.0000   1.0000   1.0000   1.0000   1.0000   1.0000   1.0000
     1.0000   1.0000   1.0000   1.0000   1.0000   1.0000   1.0000   1.0000
     1.0000   1.0000   1.0000   1.0000   1.0000   1.0000   1.0000   1.0000
     1.0000   1.0000   1.0000   1.0000   1.0000   1.0000   1.0000   1.0000
     1.0000   1.0000   1.0000   1.0000   1.0000   1.0000   1.0000   1.0000
     0.8337   0.7527   0.6371   0.4842   0.3257   0.1004   0.0010   0.0000
     0.0000   0.0000   0.0000   0.0000   0.0000   0.0000   0.0000   0.0000

          k = 0.0000 0.5443 0.4714 (  7082 PWs)   bands (ev):

     8.0789   8.3884   9.8768  10.0111  10.1996  10.2816  10.3868  10.5140
    10.5987  10.7190  10.7575  10.8333  10.9492  10.9885  11.1520  11.2363
    11.4409  11.5598  11.6688  11.7508  11.8596  11.9729  12.0351  12.1379
    12.2380  12.4178  12.5317  12.5843  12.7270  12.7913  12.9611  13.2436
    13.2887  13.4373  13.5860  13.7252  13.7397  13.8327  14.0419  14.1200
    14.1633  14.2478  14.3350  14.4846  14.5385  14.7018  14.7251  14.8087
    14.9717  14.9887  15.0611  15.0927  15.1417  15.1892  15.3877  15.4235
    15.8314  15.8553  15.9059  15.9534  15.9928  16.0804  16.8757  16.9686
    17.0896  17.6658  17.8864  18.6389  19.2839  19.3647  21.5606  21.6857

     occupation numbers 
     1.0000   1.0000   1.0000   1.0000   1.0000   1.0000   1.0000   1.0000
     1.0000   1.0000   1.0000   1.0000   1.0000   1.0000   1.0000   1.0000
     1.0000   1.0000   1.0000   1.0000   1.0000   1.0000   1.0000   1.0000
     1.0000   1.0000   1.0000   1.0000   1.0000   1.0000   1.0000   1.0000
     1.0000   1.0000   1.0000   1.0000   1.0000   1.0000   1.0000   1.0000
     1.0000   1.0000   1.0000   1.0000   1.0000   1.0000   1.0000   1.0000
     1.0000   1.0000   1.0000   1.0000   1.0000   1.0000   1.0000   1.0000
     0.9571   0.9394   0.8833   0.8040   0.7181   0.4833   0.0000   0.0000
     0.0000   0.0000   0.0000   0.0000   0.0000   0.0000   0.0000   0.0000

          k = 0.0000 0.5443 0.6285 (  7060 PWs)   bands (ev):

     8.0297   8.8071   9.4954  10.0930  10.1912  10.2902  10.3527  10.4882
    10.5783  10.6970  10.8291  10.8843  10.9493  11.0384  11.1740  11.2992
    11.4097  11.5301  11.6006  11.6793  11.7848  11.8674  11.9816  12.1413
    12.2420  12.3742  12.5153  12.5987  12.6964  12.8646  12.9903  13.0851
    13.2512  13.4432  13.5245  13.7808  13.8411  14.0186  14.0567  14.1620
    14.2048  14.3219  14.3766  14.4932  14.5875  14.6771  14.8495  14.9404
    15.0374  15.0852  15.1323  15.2326  15.2982  15.4017  15.4264  15.4731
    15.6102  15.6425  15.7204  15.7284  15.7410  15.8662  16.2805  17.1837
    17.4966  17.5946  18.1333  18.3884  18.6279  19.5459  20.6783  21.7420

     occupation numbers 
     1.0000   1.0000   1.0000   1.0000   1.0000   1.0000   1.0000   1.0000
     1.0000   1.0000   1.0000   1.0000   1.0000   1.0000   1.0000   1.0000
     1.0000   1.0000   1.0000   1.0000   1.0000   1.0000   1.0000   1.0000
     1.0000   1.0000   1.0000   1.0000   1.0000   1.0000   1.0000   1.0000
     1.0000   1.0000   1.0000   1.0000   1.0000   1.0000   1.0000   1.0000
     1.0000   1.0000   1.0000   1.0000   1.0000   1.0000   1.0000   1.0000
     1.0000   1.0000   1.0000   1.0000   1.0000   1.0000   1.0000   1.0000
     0.9995   0.9989   0.9938   0.9928   0.9908   0.9295   0.0726   0.0000
     0.0000   0.0000   0.0000   0.0000   0.0000   0.0000   0.0000   0.0000

          k = 0.0000 0.5443-0.1571 (  7071 PWs)   bands (ev):

     7.4740   8.9398   9.6375   9.8280   9.8980   9.9688  10.0174  10.3272
    10.4824  10.5100  10.6211  10.7319  10.9483  11.1298  11.1973  11.4468
    11.5511  11.7020  11.7801  11.8566  11.9270  12.0074  12.2136  12.2571
    12.3806  12.4819  12.6369  12.7604  12.8188  12.8933  13.0010  13.1633
    13.4390  13.5442  13.6467  13.7445  13.8077  13.9138  14.0754  14.1093
    14.1898  14.2444  14.4183  14.4853  14.5822  14.6767  14.8601  14.9277
    14.9785  15.1082  15.1773  15.2227  15.2998  15.3470  15.3749  15.6707
    15.7031  15.8464  15.8798  15.9572  16.1284  16.1585  16.6404  17.0184
    17.1208  17.4676  18.3175  18.7330  18.9567  19.4657  20.9017  21.3511

     occupation numbers 
     1.0000   1.0000   1.0000   1.0000   1.0000   1.0000   1.0000   1.0000
     1.0000   1.0000   1.0000   1.0000   1.0000   1.0000   1.0000   1.0000
     1.0000   1.0000   1.0000   1.0000   1.0000   1.0000   1.0000   1.0000
     1.0000   1.0000   1.0000   1.0000   1.0000   1.0000   1.0000   1.0000
     1.0000   1.0000   1.0000   1.0000   1.0000   1.0000   1.0000   1.0000
     1.0000   1.0000   1.0000   1.0000   1.0000   1.0000   1.0000   1.0000
     1.0000   1.0000   1.0000   1.0000   1.0000   1.0000   1.0000   0.9978
     0.9957   0.9465   0.9157   0.7964   0.3513   0.2762   0.0000   0.0000
     0.0000   0.0000   0.0000   0.0000   0.0000   0.0000   0.0000   0.0000

          k = 0.0000 0.5443-0.0000 (  7044 PWs)   bands (ev):

     7.4283   9.3164   9.4144   9.7797   9.9182   9.9820  10.0324  10.2439
    10.3836  10.4954  10.6236  10.7491  10.9125  11.0948  11.2243  11.5446
    11.5831  11.6300  11.7727  11.8375  11.9178  11.9803  12.1289  12.2049
    12.3789  12.5277  12.6058  12.7812  12.8247  12.9647  13.0123  13.2318
    13.4598  13.4949  13.5490  13.7004  13.8898  13.9291  14.0600  14.0974
    14.1911  14.2929  14.3868  14.4930  14.5929  14.7664  14.8513  14.9547
    15.1769  15.2401  15.2967  15.3110  15.5059  15.5257  15.5837  15.5983
    15.6213  15.6393  15.8313  15.8655  16.0334  16.2069  16.2583  16.8338
    17.0048  17.9498  18.1362  18.7318  18.8518  19.6408  19.7628  21.7414

     occupation numbers 
     1.0000   1.0000   1.0000   1.0000   1.0000   1.0000   1.0000   1.0000
     1.0000   1.0000   1.0000   1.0000   1.0000   1.0000   1.0000   1.0000
     1.0000   1.0000   1.0000   1.0000   1.0000   1.0000   1.0000   1.0000
     1.0000   1.0000   1.0000   1.0000   1.0000   1.0000   1.0000   1.0000
     1.0000   1.0000   1.0000   1.0000   1.0000   1.0000   1.0000   1.0000
     1.0000   1.0000   1.0000   1.0000   1.0000   1.0000   1.0000   1.0000
     1.0000   1.0000   1.0000   1.0000   1.0000   0.9999   0.9997   0.9996
     0.9993   0.9990   0.9572   0.9302   0.6142   0.1744   0.0968   0.0000
     0.0000   0.0000   0.0000   0.0000   0.0000   0.0000   0.0000   0.0000

          k = 0.1667 0.0000 0.0000 (  7091 PWs)   bands (ev):

     6.3515   8.4683   9.1536   9.1929   9.2713   9.3219   9.5736   9.5838
     9.7122   9.9300  10.2277  10.2553  10.6274  10.7475  11.3053  11.5604
    11.6837  11.8842  12.1917  12.2523  12.2855  12.3705  12.4403  12.5361
    12.7851  12.8697  13.0812  13.1031  13.2290  13.2856  13.3484  13.4191
    13.6357  13.6498  13.8731  14.1171  14.1258  14.2299  14.2651  14.4854
    14.4891  14.5241  14.8840  14.9177  15.2208  15.2244  15.7631  15.7740
    15.9035  15.9180  15.9309  15.9743  15.9762  16.0041  16.0177  16.0536
    16.0937  16.1356  16.2219  16.3036  16.3976  16.4424  16.5510  17.6040
    17.6130  17.7249  18.2279  18.2846  18.3366  18.8014  18.8994  18.9035

     occupation numbers 
     1.0000   1.0000   1.0000   1.0000   1.0000   1.0000   1.0000   1.0000
     1.0000   1.0000   1.0000   1.0000   1.0000   1.0000   1.0000   1.0000
     1.0000   1.0000   1.0000   1.0000   1.0000   1.0000   1.0000   1.0000
     1.0000   1.0000   1.0000   1.0000   1.0000   1.0000   1.0000   1.0000
     1.0000   1.0000   1.0000   1.0000   1.0000   1.0000   1.0000   1.0000
     1.0000   1.0000   1.0000   1.0000   1.0000   1.0000   0.9861   0.9832
     0.8866   0.8657   0.8449   0.7604   0.7562   0.6905   0.6558   0.5585
     0.4459   0.3327   0.1485   0.0526   0.0111   0.0046   0.0004   0.0000
     0.0000   0.0000   0.0000   0.0000   0.0000   0.0000   0.0000   0.0000

          k = 0.1667 0.0000 0.1571 (  7102 PWs)   bands (ev):

     6.4608   8.5704   9.2268   9.2689   9.3342   9.3933   9.5982   9.6546
     9.7668   9.9946  10.2648  10.3191  10.6282  10.8481  11.2541  11.5435
    11.6785  11.8700  12.0821  12.2501  12.2753  12.2970  12.4661  12.5407
    12.7726  12.8682  13.0570  13.0980  13.1975  13.2586  13.3093  13.4271
    13.5476  13.6630  13.8222  14.0063  14.0581  14.1369  14.2403  14.3945
    14.4531  14.5263  14.8775  14.9250  15.1515  15.3856  15.5765  15.6233
    15.6696  15.6815  15.8485  15.9062  15.9328  15.9558  15.9867  16.0113
    16.0382  16.1000  16.1809  16.2203  16.2746  16.3736  16.4199  17.3100
    17.3332  17.4966  18.0729  18.2068  18.3677  19.0317  19.6898  19.8019

     occupation numbers 
     1.0000   1.0000   1.0000   1.0000   1.0000   1.0000   1.0000   1.0000
     1.0000   1.0000   1.0000   1.0000   1.0000   1.0000   1.0000   1.0000
     1.0000   1.0000   1.0000   1.0000   1.0000   1.0000   1.0000   1.0000
     1.0000   1.0000   1.0000   1.0000   1.0000   1.0000   1.0000   1.0000
     1.0000   1.0000   1.0000   1.0000   1.0000   1.0000   1.0000   1.0000
     1.0000   1.0000   1.0000   1.0000   1.0000   1.0000   0.9998   0.9993
     0.9979   0.9973   0.9449   0.8830   0.8418   0.7993   0.7326   0.6723
     0.6011   0.4283   0.2257   0.1512   0.0785   0.0172   0.0073   0.0000
     0.0000   0.0000   0.0000   0.0000   0.0000   0.0000   0.0000   0.0000

          k = 0.1667 0.0000 0.3143 (  7083 PWs)   bands (ev):

     6.7766   8.8551   9.3335   9.5052   9.5365   9.5884   9.7204   9.8295
     9.9506  10.1503  10.3992  10.4541  10.6196  11.0564  11.2393  11.4326
    11.6379  11.7887  11.8941  12.1060  12.2002  12.2961  12.4367  12.6424
    12.6723  12.8512  12.9325  13.0269  13.1066  13.1711  13.2672  13.3734
    13.4288  13.5379  13.6770  13.7859  13.8641  14.0519  14.2007  14.2470
    14.4028  14.5379  14.8706  14.9285  14.9569  15.0103  15.0573  15.2145
    15.4667  15.5515  15.5835  15.6109  15.6237  15.6662  15.6828  15.7079
    15.9091  15.9588  15.9739  16.1177  16.2022  16.3030  16.3433  16.8878
    17.3641  17.6106  18.0638  18.5158  18.5994  19.1699  20.6850  20.7779

     occupation numbers 
     1.0000   1.0000   1.0000   1.0000   1.0000   1.0000   1.0000   1.0000
     1.0000   1.0000   1.0000   1.0000   1.0000   1.0000   1.0000   1.0000
     1.0000   1.0000   1.0000   1.0000   1.0000   1.0000   1.0000   1.0000
     1.0000   1.0000   1.0000   1.0000   1.0000   1.0000   1.0000   1.0000
     1.0000   1.0000   1.0000   1.0000   1.0000   1.0000   1.0000   1.0000
     1.0000   1.0000   1.0000   1.0000   1.0000   1.0000   1.0000   1.0000
     1.0000   0.9999   0.9997   0.9995   0.9993   0.9981   0.9972   0.9952
     0.8788   0.7932   0.7613   0.3799   0.1832   0.0530   0.0286   0.0000
     0.0000   0.0000   0.0000   0.0000   0.0000   0.0000   0.0000   0.0000

          k = 0.1667 0.0000 0.4714 (  7070 PWs)   bands (ev):

     7.2662   9.1366   9.3056   9.7503   9.8321   9.9030  10.0047  10.0956
    10.2453  10.2964  10.5711  10.6585  10.7149  11.1976  11.2878  11.3888
    11.5016  11.5928  11.8207  11.9446  12.1143  12.2079  12.3132  12.4764
    12.5755  12.6852  12.7792  12.8393  12.9390  13.0593  13.1298  13.3300
    13.3734  13.4868  13.5172  13.5989  13.6955  13.9537  14.1108  14.2095
    14.2576  14.3451  14.4452  14.5009  14.6036  14.9336  15.0164  15.0901
    15.1421  15.2011  15.2495  15.3260  15.3693  15.3947  15.4093  15.4594
    15.6883  15.6982  15.9266  15.9811  16.1545  16.2631  16.3146  17.4513
    17.5291  17.6367  17.8693  18.8656  18.9286  19.0268  21.7134  21.7647

     occupation numbers 
     1.0000   1.0000   1.0000   1.0000   1.0000   1.0000   1.0000   1.0000
     1.0000   1.0000   1.0000   1.0000   1.0000   1.0000   1.0000   1.0000
     1.0000   1.0000   1.0000   1.0000   1.0000   1.0000   1.0000   1.0000
     1.0000   1.0000   1.0000   1.0000   1.0000   1.0000   1.0000   1.0000
     1.0000   1.0000   1.0000   1.0000   1.0000   1.0000   1.0000   1.0000
     1.0000   1.0000   1.0000   1.0000   1.0000   1.0000   1.0000   1.0000
     1.0000   1.0000   1.0000   1.0000   1.0000   1.0000   1.0000   1.0000
     0.9968   0.9961   0.8521   0.7454   0.2857   0.0911   0.0447   0.0000
     0.0000   0.0000   0.0000   0.0000   0.0000   0.0000   0.0000   0.0000

          k = 0.1667 0.0000 0.6285 (  7081 PWs)   bands (ev):

     7.8533   8.6537   9.5935   9.9244  10.0963  10.1727  10.2984  10.3829
    10.4801  10.5963  10.7401  10.8685  10.9184  11.0952  11.1777  11.3519
    11.4163  11.6151  11.7220  11.8416  11.9667  12.1295  12.1969  12.2440
    12.3094  12.3679  12.4910  12.6215  12.7275  12.9263  13.0950  13.2541
    13.3317  13.5210  13.5792  13.6328  13.7223  13.7973  13.8948  14.0966
    14.1702  14.2673  14.3868  14.4454  14.5482  14.5662  14.6823  14.9207
    14.9885  15.0587  15.0853  15.1524  15.1722  15.2087  15.2578  15.4835
    15.5796  15.7929  15.9976  16.0667  16.1268  16.2245  16.3010  17.1645
    17.5780  17.8576  18.2649  18.4618  19.2403  19.3217  21.6101  21.6332

     occupation numbers 
     1.0000   1.0000   1.0000   1.0000   1.0000   1.0000   1.0000   1.0000
     1.0000   1.0000   1.0000   1.0000   1.0000   1.0000   1.0000   1.0000
     1.0000   1.0000   1.0000   1.0000   1.0000   1.0000   1.0000   1.0000
     1.0000   1.0000   1.0000   1.0000   1.0000   1.0000   1.0000   1.0000
     1.0000   1.0000   1.0000   1.0000   1.0000   1.0000   1.0000   1.0000
     1.0000   1.0000   1.0000   1.0000   1.0000   1.0000   1.0000   1.0000
     1.0000   1.0000   1.0000   1.0000   1.0000   1.0000   1.0000   1.0000
     0.9998   0.9767   0.7065   0.5218   0.3555   0.1444   0.0546   0.0000
     0.0000   0.0000   0.0000   0.0000   0.0000   0.0000   0.0000   0.0000

          k = 0.1667 0.1361 0.0786 (  7102 PWs)   bands (ev):

     6.4592   8.5725   9.1855   9.2651   9.3482   9.4096   9.6058   9.6694
     9.7759   9.9904  10.2323  10.3402  10.6762  10.7586  11.3403  11.5454
    11.7126  11.8764  12.0868  12.2257  12.2636  12.3266  12.4287  12.5396
    12.7410  12.8771  12.9370  13.0769  13.1590  13.2416  13.3559  13.4532
    13.5473  13.7180  13.8377  14.0132  14.0680  14.1585  14.2236  14.4054
    14.4592  14.4960  14.8492  14.8901  15.1163  15.4674  15.5317  15.5353
    15.8333  15.8825  15.9030  15.9278  15.9371  15.9773  15.9843  16.0197
    16.0502  16.0812  16.1356  16.1818  16.2918  16.3309  16.5216  16.6965
    17.0833  18.0194  18.1654  18.3334  18.4261  19.0759  19.1108  20.4467

     occupation numbers 
     1.0000   1.0000   1.0000   1.0000   1.0000   1.0000   1.0000   1.0000
     1.0000   1.0000   1.0000   1.0000   1.0000   1.0000   1.0000   1.0000
     1.0000   1.0000   1.0000   1.0000   1.0000   1.0000   1.0000   1.0000
     1.0000   1.0000   1.0000   1.0000   1.0000   1.0000   1.0000   1.0000
     1.0000   1.0000   1.0000   1.0000   1.0000   1.0000   1.0000   1.0000
     1.0000   1.0000   1.0000   1.0000   1.0000   1.0000   0.9999   0.9999
     0.9559   0.9127   0.8872   0.8501   0.8342   0.7538   0.7381   0.6507
     0.5680   0.4810   0.3326   0.2238   0.0621   0.0349   0.0008   0.0000
     0.0000   0.0000   0.0000   0.0000   0.0000   0.0000   0.0000   0.0000

          k = 0.1667 0.1361 0.2357 (  7080 PWs)   bands (ev):

     6.6758   8.7725   9.2533   9.4248   9.4901   9.5588   9.6974   9.8006
     9.8942  10.1093  10.3154  10.4646  10.6611  10.9475  11.2825  11.5188
    11.6858  11.8095  11.9212  12.1124  12.2144  12.2480  12.3920  12.6438
    12.7330  12.7989  12.9119  13.0516  13.1084  13.1731  13.2229  13.4095
    13.4912  13.6246  13.7130  13.8725  13.9603  14.0893  14.1665  14.3163
    14.4245  14.5072  14.8327  14.8729  15.0755  15.0829  15.1536  15.4893
    15.6413  15.6922  15.7021  15.7166  15.7606  15.7965  15.8313  15.8535
    15.8828  15.9057  15.9520  16.1573  16.2852  16.4193  16.5585  16.5861
    16.9287  17.1804  18.3815  18.4534  19.1461  19.4250  19.5055  20.8575

     occupation numbers 
     1.0000   1.0000   1.0000   1.0000   1.0000   1.0000   1.0000   1.0000
     1.0000   1.0000   1.0000   1.0000   1.0000   1.0000   1.0000   1.0000
     1.0000   1.0000   1.0000   1.0000   1.0000   1.0000   1.0000   1.0000
     1.0000   1.0000   1.0000   1.0000   1.0000   1.0000   1.0000   1.0000
     1.0000   1.0000   1.0000   1.0000   1.0000   1.0000   1.0000   1.0000
     1.0000   1.0000   1.0000   1.0000   1.0000   1.0000   1.0000   1.0000
     0.9989   0.9966   0.9958   0.9943   0.9868   0.9753   0.9572   0.9409
     0.9123   0.8836   0.8066   0.2790   0.0681   0.0074   0.0003   0.0001
     0.0000   0.0000   0.0000   0.0000   0.0000   0.0000   0.0000   0.0000

          k = 0.1667 0.1361 0.3928 (  7076 PWs)   bands (ev):

     7.0842   9.1151   9.3567   9.5442   9.7202   9.8432   9.9328  10.0192
    10.1451  10.2713  10.4911  10.5731  10.7059  11.2087  11.3107  11.3819
    11.5467  11.6389  11.8321  11.9542  12.1067  12.2200  12.3162  12.5315
    12.6520  12.7207  12.7880  12.9104  13.0170  13.0557  13.1438  13.3087
    13.4213  13.4684  13.6042  13.6502  13.7827  14.0360  14.1737  14.2571
    14.3230  14.4331  14.5126  14.5852  14.7043  14.8777  14.9951  15.1395
    15.1919  15.3561  15.4465  15.4601  15.5085  15.5377  15.6276  15.6465
    15.8114  15.8367  15.8736  16.1227  16.1488  16.2399  16.2858  16.7507
    17.2715  17.5521  17.9853  18.5454  19.2170  19.9875  20.2130  20.7839

     occupation numbers 
     1.0000   1.0000   1.0000   1.0000   1.0000   1.0000   1.0000   1.0000
     1.0000   1.0000   1.0000   1.0000   1.0000   1.0000   1.0000   1.0000
     1.0000   1.0000   1.0000   1.0000   1.0000   1.0000   1.0000   1.0000
     1.0000   1.0000   1.0000   1.0000   1.0000   1.0000   1.0000   1.0000
     1.0000   1.0000   1.0000   1.0000   1.0000   1.0000   1.0000   1.0000
     1.0000   1.0000   1.0000   1.0000   1.0000   1.0000   1.0000   1.0000
     1.0000   1.0000   1.0000   1.0000   1.0000   0.9999   0.9992   0.9988
     0.9685   0.9536   0.9222   0.3665   0.2996   0.1210   0.0676   0.0000
     0.0000   0.0000   0.0000   0.0000   0.0000   0.0000   0.0000   0.0000

          k = 0.1667 0.1361 0.5500 (  7072 PWs)   bands (ev):

     7.6368   8.9940   9.5268   9.7980   9.8983  10.1700  10.2012  10.3446
    10.4132  10.4796  10.6826  10.7842  10.8943  11.0988  11.2953  11.4003
    11.4475  11.6196  11.7386  11.8121  12.0008  12.0708  12.1532  12.2868
    12.3488  12.4485  12.5623  12.6668  12.8378  12.9837  13.1489  13.2737
    13.3379  13.4530  13.5380  13.6815  13.7236  13.7826  13.9511  14.1308
    14.2571  14.2850  14.3859  14.4560  14.6129  14.6640  14.8902  14.9696
    15.0482  15.0906  15.1689  15.2130  15.2704  15.3086  15.3634  15.4433
    15.7025  15.8915  15.9305  15.9559  16.0945  16.1715  16.2294  16.8831
    17.3748  17.9618  18.0347  18.6233  18.8022  20.3987  20.6621  21.2208

     occupation numbers 
     1.0000   1.0000   1.0000   1.0000   1.0000   1.0000   1.0000   1.0000
     1.0000   1.0000   1.0000   1.0000   1.0000   1.0000   1.0000   1.0000
     1.0000   1.0000   1.0000   1.0000   1.0000   1.0000   1.0000   1.0000
     1.0000   1.0000   1.0000   1.0000   1.0000   1.0000   1.0000   1.0000
     1.0000   1.0000   1.0000   1.0000   1.0000   1.0000   1.0000   1.0000
     1.0000   1.0000   1.0000   1.0000   1.0000   1.0000   1.0000   1.0000
     1.0000   1.0000   1.0000   1.0000   1.0000   1.0000   1.0000   1.0000
     0.9957   0.9021   0.8456   0.7991   0.4436   0.2463   0.1366   0.0000
     0.0000   0.0000   0.0000   0.0000   0.0000   0.0000   0.0000   0.0000

          k = 0.1667 0.1361 0.7071 (  7112 PWs)   bands (ev):

     8.1573   8.4492   9.7435   9.9797  10.0291  10.2737  10.3361  10.4242
    10.5928  10.6836  10.8262  10.8672  11.0046  11.0801  11.2397  11.3277
    11.4497  11.5462  11.6786  11.7079  11.8765  11.9083  12.0365  12.1556
    12.1756  12.4323  12.5249  12.5675  12.7462  12.7870  13.0192  13.2389
    13.3196  13.4350  13.6203  13.7004  13.8000  13.8870  14.0252  14.0724
    14.1809  14.2357  14.3087  14.4231  14.4984  14.6142  14.7365  14.8500
    14.9812  15.0332  15.0464  15.0961  15.2246  15.2669  15.3954  15.4245
    15.4469  15.9524  15.9947  16.0448  16.0811  16.1423  16.2526  16.9316
    16.9985  18.1561  18.3099  18.5599  18.7782  20.4421  20.7182  22.0111

     occupation numbers 
     1.0000   1.0000   1.0000   1.0000   1.0000   1.0000   1.0000   1.0000
     1.0000   1.0000   1.0000   1.0000   1.0000   1.0000   1.0000   1.0000
     1.0000   1.0000   1.0000   1.0000   1.0000   1.0000   1.0000   1.0000
     1.0000   1.0000   1.0000   1.0000   1.0000   1.0000   1.0000   1.0000
     1.0000   1.0000   1.0000   1.0000   1.0000   1.0000   1.0000   1.0000
     1.0000   1.0000   1.0000   1.0000   1.0000   1.0000   1.0000   1.0000
     1.0000   1.0000   1.0000   1.0000   1.0000   1.0000   1.0000   1.0000
     1.0000   0.8059   0.7136   0.5831   0.4811   0.3157   0.1039   0.0000
     0.0000   0.0000   0.0000   0.0000   0.0000   0.0000   0.0000   0.0000

          k = 0.1667 0.2722 0.1571 (  7083 PWs)   bands (ev):

     6.7770   8.8554   9.1683   9.5229   9.5662   9.6554   9.7429   9.8763
     9.9441  10.1584  10.3145  10.5393  10.7842  10.8484  11.3480  11.5714
    11.7198  11.8387  11.9120  12.0113  12.1558  12.2066  12.3464  12.5014
    12.6427  12.7597  12.8796  12.9923  13.0542  13.1646  13.2489  13.4007
    13.5319  13.6132  13.7193  13.8119  13.9134  14.0332  14.1408  14.3293
    14.4412  14.4951  14.6801  14.8088  14.8877  14.9332  15.1255  15.6083
    15.6367  15.6710  15.6886  15.6996  15.7392  15.8041  15.8466  15.8501
    15.8589  15.9302  15.9674  16.0220  16.0760  16.1990  16.3264  16.4864
    16.5372  17.7908  18.0387  18.9284  18.9685  19.9871  20.0371  20.3452

     occupation numbers 
     1.0000   1.0000   1.0000   1.0000   1.0000   1.0000   1.0000   1.0000
     1.0000   1.0000   1.0000   1.0000   1.0000   1.0000   1.0000   1.0000
     1.0000   1.0000   1.0000   1.0000   1.0000   1.0000   1.0000   1.0000
     1.0000   1.0000   1.0000   1.0000   1.0000   1.0000   1.0000   1.0000
     1.0000   1.0000   1.0000   1.0000   1.0000   1.0000   1.0000   1.0000
     1.0000   1.0000   1.0000   1.0000   1.0000   1.0000   1.0000   0.9995
     0.9990   0.9978   0.9968   0.9960   0.9911   0.9720   0.9464   0.9436
     0.9362   0.8462   0.7754   0.6445   0.4957   0.1891   0.0374   0.0018
     0.0005   0.0000   0.0000   0.0000   0.0000   0.0000   0.0000   0.0000

          k = 0.1667 0.2722 0.3143 (  7076 PWs)   bands (ev):

     7.0887   9.0567   9.2527   9.6838   9.7314   9.8313   9.9276  10.0505
    10.1329  10.2957  10.4548  10.6605  10.7670  11.0983  11.3185  11.5243
    11.5854  11.6780  11.8165  11.9548  12.0068  12.1688  12.2821  12.4447
    12.4678  12.6563  12.8180  12.9222  13.0390  13.1097  13.1852  13.2442
    13.4417  13.4650  13.6347  13.7486  13.8203  14.0134  14.1396  14.2741
    14.3343  14.4647  14.5061  14.5825  14.7332  14.8049  14.8530  15.1401
    15.1730  15.3938  15.4550  15.5377  15.6098  15.6423  15.6881  15.8411
    15.8614  15.8916  15.9289  15.9838  16.0301  16.2600  16.3939  16.5431
    16.9715  17.0814  18.4687  18.8655  19.4478  19.8504  20.0637  20.8424

     occupation numbers 
     1.0000   1.0000   1.0000   1.0000   1.0000   1.0000   1.0000   1.0000
     1.0000   1.0000   1.0000   1.0000   1.0000   1.0000   1.0000   1.0000
     1.0000   1.0000   1.0000   1.0000   1.0000   1.0000   1.0000   1.0000
     1.0000   1.0000   1.0000   1.0000   1.0000   1.0000   1.0000   1.0000
     1.0000   1.0000   1.0000   1.0000   1.0000   1.0000   1.0000   1.0000
     1.0000   1.0000   1.0000   1.0000   1.0000   1.0000   1.0000   1.0000
     1.0000   1.0000   1.0000   0.9999   0.9995   0.9989   0.9969   0.9505
     0.9340   0.9019   0.8483   0.7392   0.6232   0.0947   0.0119   0.0005
     0.0000   0.0000   0.0000   0.0000   0.0000   0.0000   0.0000   0.0000

          k = 0.1667 0.2722 0.4714 (  7065 PWs)   bands (ev):

     7.5701   9.1739   9.4756   9.6783   9.8918  10.1372  10.1886  10.2876
    10.3884  10.4862  10.6326  10.7319  10.9066  11.1634  11.3748  11.4033
    11.4802  11.6226  11.7365  11.8282  11.8996  12.0500  12.0913  12.2034
    12.3076  12.4319  12.6245  12.7274  12.8646  12.9696  13.1559  13.2955
    13.3368  13.4251  13.5899  13.6648  13.7948  13.8852  13.9903  14.1482
    14.2106  14.2983  14.3966  14.5001  14.6158  14.6855  14.7934  14.8944
    15.0835  15.2163  15.2534  15.3332  15.3672  15.6312  15.6509  15.6582
    15.6625  15.7199  15.8525  16.0196  16.1115  16.1380  16.2494  16.3353
    16.9602  17.6794  17.8880  19.3455  19.6140  19.7579  19.9685  21.5423

     occupation numbers 
     1.0000   1.0000   1.0000   1.0000   1.0000   1.0000   1.0000   1.0000
     1.0000   1.0000   1.0000   1.0000   1.0000   1.0000   1.0000   1.0000
     1.0000   1.0000   1.0000   1.0000   1.0000   1.0000   1.0000   1.0000
     1.0000   1.0000   1.0000   1.0000   1.0000   1.0000   1.0000   1.0000
     1.0000   1.0000   1.0000   1.0000   1.0000   1.0000   1.0000   1.0000
     1.0000   1.0000   1.0000   1.0000   1.0000   1.0000   1.0000   1.0000
     1.0000   1.0000   1.0000   1.0000   1.0000   0.9991   0.9986   0.9984
     0.9982   0.9939   0.9417   0.6509   0.3967   0.3266   0.1080   0.0326
     0.0000   0.0000   0.0000   0.0000   0.0000   0.0000   0.0000   0.0000

          k = 0.1667 0.2722 0.6285 (  7065 PWs)   bands (ev):

     8.1560   8.8180   9.5006   9.9143  10.0521  10.3589  10.4197  10.5115
    10.5933  10.6764  10.8406  10.8852  10.9812  11.0941  11.2251  11.3153
    11.4362  11.4992  11.6088  11.7224  11.8291  11.8945  11.9206  12.0892
    12.2268  12.2803  12.4284  12.6630  12.6819  12.8627  12.9295  13.1163
    13.3302  13.4466  13.6105  13.7211  13.7799  14.0081  14.0495  14.0676
    14.1911  14.2922  14.3842  14.4670  14.5374  14.7476  14.8490  14.8984
    14.9844  15.0017  15.0415  15.1016  15.2818  15.3945  15.4815  15.5561
    15.7351  15.7627  15.7947  15.8088  15.9042  15.9465  16.2411  16.4789
    17.1334  17.3934  18.4308  18.8291  19.6072  19.7257  20.8156  21.8987

     occupation numbers 
     1.0000   1.0000   1.0000   1.0000   1.0000   1.0000   1.0000   1.0000
     1.0000   1.0000   1.0000   1.0000   1.0000   1.0000   1.0000   1.0000
     1.0000   1.0000   1.0000   1.0000   1.0000   1.0000   1.0000   1.0000
     1.0000   1.0000   1.0000   1.0000   1.0000   1.0000   1.0000   1.0000
     1.0000   1.0000   1.0000   1.0000   1.0000   1.0000   1.0000   1.0000
     1.0000   1.0000   1.0000   1.0000   1.0000   1.0000   1.0000   1.0000
     1.0000   1.0000   1.0000   1.0000   1.0000   1.0000   1.0000   0.9999
     0.9918   0.9863   0.9760   0.9698   0.8856   0.8171   0.1192   0.0021
     0.0000   0.0000   0.0000   0.0000   0.0000   0.0000   0.0000   0.0000

          k = 0.1667 0.2722-0.0000 (  7080 PWs)   bands (ev):

     6.6626   8.7598   9.2583   9.3669   9.4816   9.5399   9.7189   9.7660
     9.9000  10.1001  10.2792  10.4048  10.6877  10.8549  11.4015  11.5061
    11.7180  11.8593  11.9847  12.1181  12.2476  12.3373  12.4172  12.5599
    12.6506  12.7565  12.8552  12.9514  13.1189  13.1598  13.3470  13.4686
    13.5200  13.6853  13.7629  13.8929  13.9306  14.0555  14.1895  14.3273
    14.4577  14.5003  14.7943  14.8521  15.0682  15.1036  15.1383  15.4921
    15.6411  15.6920  15.7053  15.7166  15.7627  15.7990  15.8188  15.8562
    15.8749  15.9064  15.9413  16.2033  16.2812  16.4171  16.5318  16.6564
    16.9847  17.1715  18.3915  18.4749  19.1339  19.4487  19.4901  20.8587

     occupation numbers 
     1.0000   1.0000   1.0000   1.0000   1.0000   1.0000   1.0000   1.0000
     1.0000   1.0000   1.0000   1.0000   1.0000   1.0000   1.0000   1.0000
     1.0000   1.0000   1.0000   1.0000   1.0000   1.0000   1.0000   1.0000
     1.0000   1.0000   1.0000   1.0000   1.0000   1.0000   1.0000   1.0000
     1.0000   1.0000   1.0000   1.0000   1.0000   1.0000   1.0000   1.0000
     1.0000   1.0000   1.0000   1.0000   1.0000   1.0000   1.0000   1.0000
     0.9989   0.9966   0.9955   0.9943   0.9862   0.9743   0.9647   0.9386
     0.9209   0.8826   0.8267   0.1812   0.0719   0.0077   0.0006   0.0000
     0.0000   0.0000   0.0000   0.0000   0.0000   0.0000   0.0000   0.0000

          k = 0.1667 0.4082 0.2357 (  7070 PWs)   bands (ev):

     7.2786   8.9163   9.3490   9.7480   9.9018   9.9829  10.0103  10.1751
    10.2128  10.3587  10.5302  10.7830  10.8921  10.9404  11.3600  11.5595
    11.6384  11.6911  11.8028  11.8786  11.9222  12.0419  12.1469  12.3009
    12.3372  12.6174  12.7329  12.9020  13.0019  13.1424  13.1874  13.3000
    13.3731  13.4715  13.5711  13.7077  13.8526  14.0165  14.0451  14.1586
    14.2931  14.3675  14.5086  14.5385  14.5801  14.7188  14.7993  15.1309
    15.1800  15.2314  15.2927  15.3062  15.3786  15.4423  15.4937  15.6176
    15.9129  15.9734  16.0236  16.0759  16.1034  16.1713  16.3422  16.4953
    17.1269  17.7096  17.9737  19.2687  19.3646  19.6437  20.7872  20.8398

     occupation numbers 
     1.0000   1.0000   1.0000   1.0000   1.0000   1.0000   1.0000   1.0000
     1.0000   1.0000   1.0000   1.0000   1.0000   1.0000   1.0000   1.0000
     1.0000   1.0000   1.0000   1.0000   1.0000   1.0000   1.0000   1.0000
     1.0000   1.0000   1.0000   1.0000   1.0000   1.0000   1.0000   1.0000
     1.0000   1.0000   1.0000   1.0000   1.0000   1.0000   1.0000   1.0000
     1.0000   1.0000   1.0000   1.0000   1.0000   1.0000   1.0000   1.0000
     1.0000   1.0000   1.0000   1.0000   1.0000   1.0000   1.0000   0.9994
     0.8734   0.7625   0.6403   0.4960   0.4188   0.2468   0.0291   0.0015
     0.0000   0.0000   0.0000   0.0000   0.0000   0.0000   0.0000   0.0000

          k = 0.1667 0.4082 0.3928 (  7072 PWs)   bands (ev):

     7.6605   8.8192   9.6049   9.8557   9.9982  10.1275  10.2040  10.3121
    10.4407  10.5373  10.6679  10.7827  10.9586  11.0742  11.3468  11.4300
    11.5438  11.6325  11.7354  11.8005  11.9120  11.9587  12.0414  12.1262
    12.2454  12.4677  12.5657  12.7579  12.8324  12.9354  13.1915  13.2935
    13.3286  13.4553  13.5596  13.7064  13.8321  13.9395  13.9811  14.0376
    14.1857  14.2708  14.3821  14.4915  14.5451  14.6609  14.7425  14.8168
    15.0666  15.1696  15.2304  15.2724  15.3300  15.3522  15.4464  15.5728
    15.6220  15.9214  15.9762  15.9948  16.1172  16.2530  16.3331  16.5572
    17.0020  17.6393  18.4138  18.7174  19.3515  20.1578  20.4393  21.6222

     occupation numbers 
     1.0000   1.0000   1.0000   1.0000   1.0000   1.0000   1.0000   1.0000
     1.0000   1.0000   1.0000   1.0000   1.0000   1.0000   1.0000   1.0000
     1.0000   1.0000   1.0000   1.0000   1.0000   1.0000   1.0000   1.0000
     1.0000   1.0000   1.0000   1.0000   1.0000   1.0000   1.0000   1.0000
     1.0000   1.0000   1.0000   1.0000   1.0000   1.0000   1.0000   1.0000
     1.0000   1.0000   1.0000   1.0000   1.0000   1.0000   1.0000   1.0000
     1.0000   1.0000   1.0000   1.0000   1.0000   1.0000   1.0000   0.9998
     0.9993   0.8604   0.7564   0.7132   0.3811   0.1034   0.0337   0.0003
     0.0000   0.0000   0.0000   0.0000   0.0000   0.0000   0.0000   0.0000

          k = 0.1667 0.4082 0.5500 (  7065 PWs)   bands (ev):

     8.1785   8.7595   9.5315   9.9231  10.1046  10.2756  10.4427  10.5039
    10.6187  10.7297  10.7770  10.8925  10.9889  11.0745  11.1325  11.4045
    11.4648  11.5378  11.6022  11.6872  11.7934  11.9295  11.9540  12.0901
    12.1949  12.2699  12.4189  12.6253  12.6999  12.8076  12.9665  13.1522
    13.2909  13.4710  13.6147  13.6897  13.8528  13.9790  14.0451  14.1109
    14.1809  14.2568  14.4121  14.4963  14.5496  14.6394  14.7219  14.8806
    14.9451  15.0568  15.1632  15.2080  15.3066  15.4062  15.4792  15.5417
    15.6891  15.7215  15.7760  15.8141  15.9049  15.9757  16.2685  16.6451
    16.7513  17.5960  18.2935  19.1115  19.5048  19.6896  20.7753  21.7919

     occupation numbers 
     1.0000   1.0000   1.0000   1.0000   1.0000   1.0000   1.0000   1.0000
     1.0000   1.0000   1.0000   1.0000   1.0000   1.0000   1.0000   1.0000
     1.0000   1.0000   1.0000   1.0000   1.0000   1.0000   1.0000   1.0000
     1.0000   1.0000   1.0000   1.0000   1.0000   1.0000   1.0000   1.0000
     1.0000   1.0000   1.0000   1.0000   1.0000   1.0000   1.0000   1.0000
     1.0000   1.0000   1.0000   1.0000   1.0000   1.0000   1.0000   1.0000
     1.0000   1.0000   1.0000   1.0000   1.0000   1.0000   1.0000   0.9999
     0.9968   0.9937   0.9826   0.9672   0.8846   0.7574   0.0850   0.0000
     0.0000   0.0000   0.0000   0.0000   0.0000   0.0000   0.0000   0.0000

          k = 0.1667 0.4082 0.7071 (  7047 PWs)   bands (ev):

     8.5157   8.7614   9.1936  10.0282  10.1400  10.3947  10.5344  10.6057
    10.7062  10.7175  10.7937  10.9060  10.9790  11.0362  11.1421  11.3369
    11.4167  11.4836  11.5469  11.6422  11.7325  11.8305  11.9152  12.0226
    12.1900  12.3094  12.3976  12.6234  12.7195  12.8365  12.9138  13.0367
    13.2042  13.4823  13.5171  13.7657  13.8674  13.9491  14.0342  14.2812
    14.3312  14.3996  14.4317  14.4811  14.5499  14.7309  14.8545  14.8804
    14.8966  14.9601  15.0250  15.2484  15.3095  15.3359  15.6337  15.6553
    15.6821  15.6948  15.7189  15.7293  15.7331  15.7485  15.7699  16.8579
    16.9324  17.0971  18.8546  18.9299  19.0600  20.4826  20.6909  20.9572

     occupation numbers 
     1.0000   1.0000   1.0000   1.0000   1.0000   1.0000   1.0000   1.0000
     1.0000   1.0000   1.0000   1.0000   1.0000   1.0000   1.0000   1.0000
     1.0000   1.0000   1.0000   1.0000   1.0000   1.0000   1.0000   1.0000
     1.0000   1.0000   1.0000   1.0000   1.0000   1.0000   1.0000   1.0000
     1.0000   1.0000   1.0000   1.0000   1.0000   1.0000   1.0000   1.0000
     1.0000   1.0000   1.0000   1.0000   1.0000   1.0000   1.0000   1.0000
     1.0000   1.0000   1.0000   1.0000   1.0000   1.0000   0.9991   0.9985
     0.9972   0.9964   0.9940   0.9927   0.9921   0.9894   0.9843   0.0000
     0.0000   0.0000   0.0000   0.0000   0.0000   0.0000   0.0000   0.0000

          k = 0.1667 0.4082-0.0786 (  7076 PWs)   bands (ev):

     7.0475   9.0791   9.4138   9.4611   9.6577   9.7153   9.9090   9.9998
    10.1331  10.2906  10.3874  10.5224  10.6893  11.1264  11.3728  11.4008
    11.6572  11.7414  11.9125  12.0016  12.1624  12.2349  12.4004  12.5040
    12.5810  12.6586  12.7399  12.8538  12.9893  13.0981  13.2519  13.3393
    13.4148  13.5193  13.6367  13.7199  13.8640  14.0773  14.2007  14.2762
    14.3278  14.4081  14.5483  14.5962  14.7095  14.7947  14.9415  15.1051
    15.2812  15.3744  15.4507  15.4610  15.4832  15.5284  15.6251  15.6461
    15.8093  15.8439  15.8700  16.1435  16.1971  16.2413  16.3022  16.8152
    17.2379  17.5834  17.9489  18.5937  19.2520  19.9141  20.1997  20.8083

     occupation numbers 
     1.0000   1.0000   1.0000   1.0000   1.0000   1.0000   1.0000   1.0000
     1.0000   1.0000   1.0000   1.0000   1.0000   1.0000   1.0000   1.0000
     1.0000   1.0000   1.0000   1.0000   1.0000   1.0000   1.0000   1.0000
     1.0000   1.0000   1.0000   1.0000   1.0000   1.0000   1.0000   1.0000
     1.0000   1.0000   1.0000   1.0000   1.0000   1.0000   1.0000   1.0000
     1.0000   1.0000   1.0000   1.0000   1.0000   1.0000   1.0000   1.0000
     1.0000   1.0000   1.0000   1.0000   1.0000   0.9999   0.9993   0.9988
     0.9696   0.9485   0.9258   0.3128   0.1928   0.1190   0.0536   0.0000
     0.0000   0.0000   0.0000   0.0000   0.0000   0.0000   0.0000   0.0000

          k = 0.1667 0.5443 0.3143 (  7081 PWs)   bands (ev):

     7.8967   8.5230   9.6500   9.9119  10.1525  10.1973  10.2814  10.4038
    10.5387  10.6254  10.7713  10.8156  10.9660  11.0178  11.2717  11.4208
    11.4875  11.6177  11.7276  11.7609  11.8930  11.9823  11.9941  12.1391
    12.2375  12.4321  12.5394  12.6886  12.7921  12.8651  13.1592  13.2569
    13.3535  13.4815  13.5983  13.6805  13.7589  13.8722  13.9583  14.0577
    14.1702  14.2519  14.3103  14.3932  14.4752  14.6501  14.7149  14.8450
    14.9816  15.0324  15.0930  15.1200  15.2298  15.2363  15.3168  15.3912
    15.8116  15.8683  16.0273  16.1090  16.1227  16.1980  16.3346  16.7671
    17.5993  17.8232  17.9464  18.8983  19.4168  19.4834  21.3270  21.3617

     occupation numbers 
     1.0000   1.0000   1.0000   1.0000   1.0000   1.0000   1.0000   1.0000
     1.0000   1.0000   1.0000   1.0000   1.0000   1.0000   1.0000   1.0000
     1.0000   1.0000   1.0000   1.0000   1.0000   1.0000   1.0000   1.0000
     1.0000   1.0000   1.0000   1.0000   1.0000   1.0000   1.0000   1.0000
     1.0000   1.0000   1.0000   1.0000   1.0000   1.0000   1.0000   1.0000
     1.0000   1.0000   1.0000   1.0000   1.0000   1.0000   1.0000   1.0000
     1.0000   1.0000   1.0000   1.0000   1.0000   1.0000   1.0000   1.0000
     0.9685   0.9275   0.6305   0.4034   0.3664   0.1911   0.0329   0.0000
     0.0000   0.0000   0.0000   0.0000   0.0000   0.0000   0.0000   0.0000

          k = 0.1667 0.5443 0.4714 (  7112 PWs)   bands (ev):

     8.1516   8.4700   9.7150   9.9243  10.0952  10.2019  10.3790  10.4617
    10.6470  10.6951  10.7635  10.8753  10.9560  11.0877  11.1973  11.2571
    11.4681  11.5271  11.7080  11.7825  11.8895  11.9642  12.1011  12.1760
    12.2362  12.3716  12.4676  12.6011  12.6347  12.7867  13.0299  13.2279
    13.3095  13.4876  13.6109  13.6705  13.8493  13.8803  14.0188  14.0801
    14.1066  14.2069  14.3992  14.4253  14.5464  14.5629  14.7533  14.8144
    14.9331  15.0002  15.0424  15.1443  15.2396  15.2964  15.3536  15.4373
    15.4665  15.9616  16.0096  16.0310  16.0838  16.1459  16.2226  16.9326
    17.0131  18.1399  18.3025  18.6040  18.7954  20.3920  20.7037  21.9827

     occupation numbers 
     1.0000   1.0000   1.0000   1.0000   1.0000   1.0000   1.0000   1.0000
     1.0000   1.0000   1.0000   1.0000   1.0000   1.0000   1.0000   1.0000
     1.0000   1.0000   1.0000   1.0000   1.0000   1.0000   1.0000   1.0000
     1.0000   1.0000   1.0000   1.0000   1.0000   1.0000   1.0000   1.0000
     1.0000   1.0000   1.0000   1.0000   1.0000   1.0000   1.0000   1.0000
     1.0000   1.0000   1.0000   1.0000   1.0000   1.0000   1.0000   1.0000
     1.0000   1.0000   1.0000   1.0000   1.0000   1.0000   1.0000   1.0000
     1.0000   0.7874   0.6768   0.6207   0.4735   0.3066   0.1473   0.0000
     0.0000   0.0000   0.0000   0.0000   0.0000   0.0000   0.0000   0.0000

          k = 0.1667 0.5443 0.6285 (  7065 PWs)   bands (ev):

     8.1113   8.9135   9.3910   9.9293  10.0867  10.2031  10.4138  10.4845
    10.5429  10.6609  10.8054  10.9039  11.0120  11.1007  11.1754  11.2999
    11.4272  11.5289  11.6395  11.7393  11.7842  11.9368  11.9941  12.1809
    12.2990  12.3655  12.4168  12.6062  12.7292  12.8456  12.9759  13.0992
    13.2462  13.4706  13.5846  13.7102  13.8446  13.9635  14.0217  14.1444
    14.2002  14.3369  14.3907  14.4891  14.5964  14.7048  14.8357  14.8838
    14.9542  14.9854  15.0505  15.1114  15.2904  15.3890  15.4843  15.5440
    15.7410  15.7664  15.7884  15.8104  15.9031  15.9583  16.2312  16.4652
    17.1809  17.3598  18.4599  18.8233  19.5684  19.7129  20.8179  21.9440

     occupation numbers 
     1.0000   1.0000   1.0000   1.0000   1.0000   1.0000   1.0000   1.0000
     1.0000   1.0000   1.0000   1.0000   1.0000   1.0000   1.0000   1.0000
     1.0000   1.0000   1.0000   1.0000   1.0000   1.0000   1.0000   1.0000
     1.0000   1.0000   1.0000   1.0000   1.0000   1.0000   1.0000   1.0000
     1.0000   1.0000   1.0000   1.0000   1.0000   1.0000   1.0000   1.0000
     1.0000   1.0000   1.0000   1.0000   1.0000   1.0000   1.0000   1.0000
     1.0000   1.0000   1.0000   1.0000   1.0000   1.0000   1.0000   0.9999
     0.9908   0.9853   0.9784   0.9690   0.8871   0.7943   0.1338   0.0029
     0.0000   0.0000   0.0000   0.0000   0.0000   0.0000   0.0000   0.0000

          k = 0.1667 0.5443-0.1571 (  7072 PWs)   bands (ev):

     7.5520   9.0741   9.4311   9.6995   9.8494   9.9002  10.1049  10.3485
    10.4113  10.5403  10.6422  10.7076  10.7816  11.1775  11.2860  11.3910
    11.5362  11.6978  11.7831  11.8749  12.0500  12.0938  12.2419  12.3307
    12.4285  12.5066  12.5478  12.7222  12.8832  12.9687  13.0778  13.2004
    13.3964  13.5286  13.5649  13.6561  13.7481  13.9264  14.0071  14.1741
    14.2485  14.3285  14.4243  14.4958  14.6075  14.7351  14.7929  14.9352
    15.0303  15.0883  15.1629  15.2009  15.2462  15.3126  15.3690  15.4341
    15.7054  15.8857  15.9356  15.9456  16.1609  16.2010  16.2399  16.9499
    17.3665  17.8725  18.0514  18.6646  18.8664  20.2160  20.7988  21.1921

     occupation numbers 
     1.0000   1.0000   1.0000   1.0000   1.0000   1.0000   1.0000   1.0000
     1.0000   1.0000   1.0000   1.0000   1.0000   1.0000   1.0000   1.0000
     1.0000   1.0000   1.0000   1.0000   1.0000   1.0000   1.0000   1.0000
     1.0000   1.0000   1.0000   1.0000   1.0000   1.0000   1.0000   1.0000
     1.0000   1.0000   1.0000   1.0000   1.0000   1.0000   1.0000   1.0000
     1.0000   1.0000   1.0000   1.0000   1.0000   1.0000   1.0000   1.0000
     1.0000   1.0000   1.0000   1.0000   1.0000   1.0000   1.0000   1.0000
     0.9955   0.9090   0.8368   0.8188   0.2706   0.1854   0.1211   0.0000
     0.0000   0.0000   0.0000   0.0000   0.0000   0.0000   0.0000   0.0000

          k = 0.1667 0.5443-0.0000 (  7065 PWs)   bands (ev):

     7.5202   9.2052   9.4975   9.5877   9.8630   9.9880  10.1141  10.2738
    10.3791  10.4567  10.6064  10.6998  10.7969  11.2234  11.3267  11.3953
    11.5650  11.7515  11.7771  11.8383  11.9598  11.9816  12.1086  12.2633
    12.3278  12.4248  12.6401  12.8015  12.8997  13.0582  13.1458  13.3022
    13.3924  13.4787  13.5453  13.6327  13.7529  13.9233  14.0540  14.1773
    14.2392  14.3427  14.3975  14.5523  14.6334  14.7231  14.7839  14.8965
    15.0250  15.2138  15.2433  15.3292  15.3329  15.6362  15.6483  15.6587
    15.6676  15.7177  15.8632  16.0111  16.1035  16.1843  16.2556  16.3453
    16.9694  17.6223  17.8877  19.3854  19.6274  19.7043  19.9552  21.5217

     occupation numbers 
     1.0000   1.0000   1.0000   1.0000   1.0000   1.0000   1.0000   1.0000
     1.0000   1.0000   1.0000   1.0000   1.0000   1.0000   1.0000   1.0000
     1.0000   1.0000   1.0000   1.0000   1.0000   1.0000   1.0000   1.0000
     1.0000   1.0000   1.0000   1.0000   1.0000   1.0000   1.0000   1.0000
     1.0000   1.0000   1.0000   1.0000   1.0000   1.0000   1.0000   1.0000
     1.0000   1.0000   1.0000   1.0000   1.0000   1.0000   1.0000   1.0000
     1.0000   1.0000   1.0000   1.0000   1.0000   0.9990   0.9987   0.9984
     0.9980   0.9942   0.9323   0.6729   0.4187   0.2186   0.1001   0.0277
     0.0000   0.0000   0.0000   0.0000   0.0000   0.0000   0.0000   0.0000

          k = 0.3333 0.0000 0.0000 (  7066 PWs)   bands (ev):

     6.6549   7.9885   9.0539   9.1543   9.1955   9.2337   9.6330   9.6970
     9.7806  10.0348  10.2449  10.3162  10.6260  10.6801  11.0061  11.1249
    11.3430  11.7146  12.2131  12.3159  12.3505  12.4914  12.5175  12.7163
    12.7351  12.8968  13.0635  13.1881  13.3233  13.3959  13.5014  13.6250
    13.7690  13.9710  14.1871  14.4646  14.5774  14.6597  14.7623  14.7736
    14.9134  14.9581  14.9983  15.0688  15.1318  15.1618  15.1907  15.2281
    15.2509  15.6624  15.6968  15.7000  15.9544  15.9784  15.9859  16.0396
    16.0709  16.1443  16.2161  16.3069  16.3559  16.3832  16.5052  16.7958
    16.8024  16.8846  18.4795  18.5897  18.7118  19.0231  19.1200  19.1357

     occupation numbers 
     1.0000   1.0000   1.0000   1.0000   1.0000   1.0000   1.0000   1.0000
     1.0000   1.0000   1.0000   1.0000   1.0000   1.0000   1.0000   1.0000
     1.0000   1.0000   1.0000   1.0000   1.0000   1.0000   1.0000   1.0000
     1.0000   1.0000   1.0000   1.0000   1.0000   1.0000   1.0000   1.0000
     1.0000   1.0000   1.0000   1.0000   1.0000   1.0000   1.0000   1.0000
     1.0000   1.0000   1.0000   1.0000   1.0000   1.0000   1.0000   1.0000
     1.0000   0.9982   0.9962   0.9959   0.8021   0.7514   0.7342   0.5972
     0.5101   0.3106   0.1583   0.0501   0.0233   0.0145   0.0012   0.0000
     0.0000   0.0000   0.0000   0.0000   0.0000   0.0000   0.0000   0.0000

          k = 0.3333 0.0000 0.1571 (  7096 PWs)   bands (ev):

     6.7638   8.0852   9.1129   9.2305   9.2553   9.3161   9.6837   9.7488
     9.8298  10.0966  10.2975  10.3675  10.6160  10.7658  10.9903  11.1407
    11.3774  11.7191  12.1313  12.2962  12.3560  12.4703  12.5521  12.6691
    12.6961  12.9234  13.0411  13.1589  13.2683  13.3976  13.4676  13.5901
    13.7029  13.9425  14.1536  14.4876  14.5031  14.5713  14.5988  14.6787
    14.7193  14.7536  14.8341  14.8709  14.9650  14.9864  15.0791  15.1711
    15.1921  15.6306  15.7508  15.7664  15.8842  15.9233  15.9464  15.9716
    16.0461  16.1125  16.1559  16.1883  16.2920  16.3485  16.6320  16.8350
    16.9943  17.1051  17.4966  18.1291  18.2804  19.7184  19.9001  20.2360

     occupation numbers 
     1.0000   1.0000   1.0000   1.0000   1.0000   1.0000   1.0000   1.0000
     1.0000   1.0000   1.0000   1.0000   1.0000   1.0000   1.0000   1.0000
     1.0000   1.0000   1.0000   1.0000   1.0000   1.0000   1.0000   1.0000
     1.0000   1.0000   1.0000   1.0000   1.0000   1.0000   1.0000   1.0000
     1.0000   1.0000   1.0000   1.0000   1.0000   1.0000   1.0000   1.0000
     1.0000   1.0000   1.0000   1.0000   1.0000   1.0000   1.0000   1.0000
     1.0000   0.9992   0.9889   0.9853   0.9108   0.8575   0.8173   0.7664
     0.5795   0.3940   0.2823   0.2104   0.0620   0.0263   0.0000   0.0000
     0.0000   0.0000   0.0000   0.0000   0.0000   0.0000   0.0000   0.0000

          k = 0.3333 0.0000 0.3143 (  7084 PWs)   bands (ev):

     7.0745   8.3642   9.2263   9.4085   9.4792   9.5569   9.7979   9.9087
     9.9867  10.2686  10.4403  10.4969  10.5494  10.9194  11.1101  11.1914
    11.4438  11.6962  11.9524  12.1305  12.3132  12.4341  12.5228  12.6144
    12.7571  12.8282  13.0048  13.1473  13.2104  13.2865  13.4226  13.4894
    13.5966  13.7642  13.8953  14.0003  14.0521  14.1895  14.2685  14.3666
    14.4542  14.5459  14.5796  14.6662  14.7682  14.8122  14.9150  15.1859
    15.3142  15.4340  15.6124  15.6190  15.7056  15.7529  15.7848  15.7951
    15.9567  16.0017  16.0224  16.0638  16.1074  16.1863  16.2192  16.9497
    17.1570  17.3639  17.5717  18.1437  18.3008  20.4937  20.8768  21.1768

     occupation numbers 
     1.0000   1.0000   1.0000   1.0000   1.0000   1.0000   1.0000   1.0000
     1.0000   1.0000   1.0000   1.0000   1.0000   1.0000   1.0000   1.0000
     1.0000   1.0000   1.0000   1.0000   1.0000   1.0000   1.0000   1.0000
     1.0000   1.0000   1.0000   1.0000   1.0000   1.0000   1.0000   1.0000
     1.0000   1.0000   1.0000   1.0000   1.0000   1.0000   1.0000   1.0000
     1.0000   1.0000   1.0000   1.0000   1.0000   1.0000   1.0000   1.0000
     1.0000   1.0000   0.9995   0.9994   0.9954   0.9885   0.9797   0.9759
     0.7975   0.6966   0.6434   0.5301   0.4079   0.2145   0.1531   0.0000
     0.0000   0.0000   0.0000   0.0000   0.0000   0.0000   0.0000   0.0000

          k = 0.3333 0.0000 0.4714 (  7069 PWs)   bands (ev):

     7.5462   8.7634   9.2333   9.5788   9.7991   9.8413  10.0197  10.1304
    10.2244  10.4105  10.5405  10.7033  10.7631  11.0505  11.2642  11.3324
    11.4764  11.6697  11.8460  11.9529  12.0935  12.2202  12.2975  12.5137
    12.7095  12.8010  12.9313  12.9991  13.0686  13.0951  13.1891  13.2761
    13.3970  13.4594  13.5199  13.5767  13.6832  13.8673  14.0845  14.1411
    14.2549  14.3167  14.5163  14.5763  14.6731  14.7844  14.8574  15.0092
    15.0496  15.1575  15.2450  15.3561  15.4005  15.4586  15.6171  15.6332
    15.6916  15.7214  16.0300  16.0648  16.1165  16.1573  16.2256  16.7182
    17.4006  17.6632  18.1841  18.4198  18.6430  20.5457  21.8491  21.9525

     occupation numbers 
     1.0000   1.0000   1.0000   1.0000   1.0000   1.0000   1.0000   1.0000
     1.0000   1.0000   1.0000   1.0000   1.0000   1.0000   1.0000   1.0000
     1.0000   1.0000   1.0000   1.0000   1.0000   1.0000   1.0000   1.0000
     1.0000   1.0000   1.0000   1.0000   1.0000   1.0000   1.0000   1.0000
     1.0000   1.0000   1.0000   1.0000   1.0000   1.0000   1.0000   1.0000
     1.0000   1.0000   1.0000   1.0000   1.0000   1.0000   1.0000   1.0000
     1.0000   1.0000   1.0000   1.0000   1.0000   1.0000   0.9994   0.9991
     0.9966   0.9937   0.6234   0.5270   0.3831   0.2790   0.1426   0.0000
     0.0000   0.0000   0.0000   0.0000   0.0000   0.0000   0.0000   0.0000

          k = 0.3333 0.0000 0.6285 (  7072 PWs)   bands (ev):

     8.0865   8.8217   9.2104   9.5649  10.0639  10.1210  10.2632  10.3330
    10.4758  10.5956  10.7441  10.9099  11.0178  11.1898  11.3097  11.4134
    11.5220  11.6786  11.7430  11.8076  11.9327  12.0451  12.0964  12.2652
    12.3154  12.4273  12.4964  12.5710  12.7807  12.8358  13.1804  13.2508
    13.3549  13.5388  13.6241  13.7109  13.7437  13.7702  13.8896  13.9835
    14.2064  14.2310  14.3184  14.4356  14.4783  14.6250  14.7045  14.8887
    14.9262  14.9554  15.0428  15.1183  15.2459  15.4528  15.4986  15.5501
    15.5639  15.6042  16.0559  16.1111  16.1593  16.1931  16.3207  16.5010
    17.5675  17.8477  18.3921  18.5781  19.3484  20.0174  22.4302  22.5841

     occupation numbers 
     1.0000   1.0000   1.0000   1.0000   1.0000   1.0000   1.0000   1.0000
     1.0000   1.0000   1.0000   1.0000   1.0000   1.0000   1.0000   1.0000
     1.0000   1.0000   1.0000   1.0000   1.0000   1.0000   1.0000   1.0000
     1.0000   1.0000   1.0000   1.0000   1.0000   1.0000   1.0000   1.0000
     1.0000   1.0000   1.0000   1.0000   1.0000   1.0000   1.0000   1.0000
     1.0000   1.0000   1.0000   1.0000   1.0000   1.0000   1.0000   1.0000
     1.0000   1.0000   1.0000   1.0000   1.0000   1.0000   1.0000   0.9999
     0.9998   0.9996   0.5521   0.3977   0.2743   0.2006   0.0408   0.0013
     0.0000   0.0000   0.0000   0.0000   0.0000   0.0000   0.0000   0.0000

          k = 0.3333 0.1361 0.0786 (  7096 PWs)   bands (ev):

     6.7608   8.0909   9.0730   9.2445   9.2636   9.3273   9.6861   9.7405
     9.8504  10.0889  10.2670  10.3878  10.6561  10.7034  11.0622  11.1721
    11.3471  11.6986  12.1522  12.2370  12.3688  12.5205  12.5396  12.6326
    12.7213  12.8921  13.0234  13.1300  13.2914  13.4042  13.4541  13.6107
    13.6908  13.9356  14.2124  14.4260  14.4805  14.5334  14.6308  14.6445
    14.7063  14.7790  14.8386  14.9273  14.9644  14.9785  15.1389  15.1864
    15.2351  15.6382  15.6687  15.6766  15.9309  15.9838  16.0081  16.0421
    16.0886  16.1147  16.1500  16.1782  16.2545  16.2907  16.4294  16.5630
    17.1435  17.3773  17.4700  18.1825  18.3808  19.5591  19.6430  20.7572

     occupation numbers 
     1.0000   1.0000   1.0000   1.0000   1.0000   1.0000   1.0000   1.0000
     1.0000   1.0000   1.0000   1.0000   1.0000   1.0000   1.0000   1.0000
     1.0000   1.0000   1.0000   1.0000   1.0000   1.0000   1.0000   1.0000
     1.0000   1.0000   1.0000   1.0000   1.0000   1.0000   1.0000   1.0000
     1.0000   1.0000   1.0000   1.0000   1.0000   1.0000   1.0000   1.0000
     1.0000   1.0000   1.0000   1.0000   1.0000   1.0000   1.0000   1.0000
     1.0000   0.9990   0.9979   0.9975   0.8450   0.7392   0.6805   0.5904
     0.4602   0.3878   0.2965   0.2315   0.1015   0.0631   0.0060   0.0003
     0.0000   0.0000   0.0000   0.0000   0.0000   0.0000   0.0000   0.0000

          k = 0.3333 0.1361 0.2357 (  7081 PWs)   bands (ev):

     6.9744   8.2873   9.1474   9.3282   9.4564   9.5138   9.7581   9.8534
     9.9647  10.2047  10.3611  10.5098  10.6176  10.8686  11.0763  11.2192
    11.4134  11.6719  12.0090  12.0924  12.3074  12.4624  12.5398  12.6260
    12.7298  12.9151  13.0422  13.0753  13.2041  13.3372  13.4196  13.4964
    13.5461  13.8677  14.0777  14.1301  14.1808  14.2987  14.3331  14.4425
    14.5301  14.5699  14.6618  14.7518  14.8394  14.9131  14.9327  15.1952
    15.3301  15.4974  15.6086  15.7273  15.7899  15.8264  15.8819  15.8984
    15.9378  15.9639  15.9891  16.0310  16.2128  16.3118  16.3643  16.8562
    17.0164  17.2248  17.3547  17.9395  19.2621  19.4998  20.5837  21.6681

     occupation numbers 
     1.0000   1.0000   1.0000   1.0000   1.0000   1.0000   1.0000   1.0000
     1.0000   1.0000   1.0000   1.0000   1.0000   1.0000   1.0000   1.0000
     1.0000   1.0000   1.0000   1.0000   1.0000   1.0000   1.0000   1.0000
     1.0000   1.0000   1.0000   1.0000   1.0000   1.0000   1.0000   1.0000
     1.0000   1.0000   1.0000   1.0000   1.0000   1.0000   1.0000   1.0000
     1.0000   1.0000   1.0000   1.0000   1.0000   1.0000   1.0000   1.0000
     1.0000   1.0000   0.9995   0.9930   0.9779   0.9603   0.9134   0.8934
     0.8330   0.7827   0.7269   0.6207   0.1639   0.0466   0.0202   0.0000
     0.0000   0.0000   0.0000   0.0000   0.0000   0.0000   0.0000   0.0000

          k = 0.3333 0.1361 0.3928 (  7073 PWs)   bands (ev):

     7.3716   8.6378   9.2917   9.4494   9.7302   9.8085   9.8790  10.0762
    10.1542  10.3964  10.4803  10.5970  10.7207  11.0478  11.2336  11.3034
    11.4853  11.6366  11.8372  11.8992  12.0982  12.2722  12.4369  12.6420
    12.7813  12.8396  12.9885  13.0554  13.1490  13.1730  13.2046  13.2794
    13.3724  13.5215  13.5865  13.6732  13.7775  14.0206  14.1716  14.2327
    14.3024  14.3949  14.5262  14.6306  14.7042  14.7959  14.8640  15.1706
    15.2080  15.2704  15.3739  15.4333  15.4938  15.5839  15.6741  15.8014
    15.8234  15.9502  15.9962  16.0180  16.1313  16.1747  16.2233  16.5839
    16.8536  17.1248  18.1129  18.4278  19.6066  20.3154  20.8423  21.7646

     occupation numbers 
     1.0000   1.0000   1.0000   1.0000   1.0000   1.0000   1.0000   1.0000
     1.0000   1.0000   1.0000   1.0000   1.0000   1.0000   1.0000   1.0000
     1.0000   1.0000   1.0000   1.0000   1.0000   1.0000   1.0000   1.0000
     1.0000   1.0000   1.0000   1.0000   1.0000   1.0000   1.0000   1.0000
     1.0000   1.0000   1.0000   1.0000   1.0000   1.0000   1.0000   1.0000
     1.0000   1.0000   1.0000   1.0000   1.0000   1.0000   1.0000   1.0000
     1.0000   1.0000   1.0000   1.0000   1.0000   0.9997   0.9977   0.9732
     0.9620   0.8101   0.7100   0.6550   0.3437   0.2391   0.1462   0.0002
     0.0000   0.0000   0.0000   0.0000   0.0000   0.0000   0.0000   0.0000

          k = 0.3333 0.1361 0.5500 (  7070 PWs)   bands (ev):

     7.8928   9.0175   9.1897   9.5873   9.8154  10.0905  10.2058  10.3195
    10.3987  10.5138  10.7005  10.8680  10.9588  11.1192  11.3356  11.3798
    11.5175  11.6704  11.7583  11.8452  11.9018  11.9867  12.0871  12.3582
    12.4816  12.5449  12.6217  12.7541  12.8335  13.0066  13.0984  13.2372
    13.3499  13.4549  13.5414  13.6560  13.6740  13.7816  13.9184  14.0533
    14.2384  14.3516  14.5016  14.5468  14.5825  14.6828  14.7179  14.8787
    14.9399  15.0404  15.0970  15.2562  15.3128  15.4393  15.5997  15.6863
    15.6899  15.7116  16.0229  16.0531  16.1046  16.1490  16.2009  16.5799
    16.7975  17.2592  18.6338  18.9629  19.8052  20.4006  21.4080  21.7526

     occupation numbers 
     1.0000   1.0000   1.0000   1.0000   1.0000   1.0000   1.0000   1.0000
     1.0000   1.0000   1.0000   1.0000   1.0000   1.0000   1.0000   1.0000
     1.0000   1.0000   1.0000   1.0000   1.0000   1.0000   1.0000   1.0000
     1.0000   1.0000   1.0000   1.0000   1.0000   1.0000   1.0000   1.0000
     1.0000   1.0000   1.0000   1.0000   1.0000   1.0000   1.0000   1.0000
     1.0000   1.0000   1.0000   1.0000   1.0000   1.0000   1.0000   1.0000
     1.0000   1.0000   1.0000   1.0000   1.0000   1.0000   0.9996   0.9970
     0.9967   0.9949   0.6424   0.5600   0.4155   0.2991   0.1856   0.0002
     0.0000   0.0000   0.0000   0.0000   0.0000   0.0000   0.0000   0.0000

          k = 0.3333 0.1361 0.7071 (  7061 PWs)   bands (ev):

     8.3709   8.6350   9.3597   9.5877  10.0101  10.2013  10.3251  10.3961
    10.6296  10.6822  10.8505  10.8919  11.1488  11.2835  11.2934  11.3743
    11.4663  11.5911  11.6514  11.7317  11.7978  11.9300  11.9740  12.1632
    12.2506  12.3661  12.4431  12.5182  12.6518  12.8746  13.1823  13.2429
    13.3383  13.4868  13.6027  13.6719  13.7777  13.8952  13.9421  14.0738
    14.1067  14.2186  14.2897  14.4362  14.4986  14.6654  14.7581  14.8405
    14.8876  14.9156  15.0551  15.1209  15.2844  15.3575  15.4629  15.5858
    15.6180  15.7049  16.0287  16.0709  16.1069  16.1476  16.2633  16.3997
    16.9207  17.3851  18.7658  19.5212  19.7357  19.9979  21.7310  22.3761

     occupation numbers 
     1.0000   1.0000   1.0000   1.0000   1.0000   1.0000   1.0000   1.0000
     1.0000   1.0000   1.0000   1.0000   1.0000   1.0000   1.0000   1.0000
     1.0000   1.0000   1.0000   1.0000   1.0000   1.0000   1.0000   1.0000
     1.0000   1.0000   1.0000   1.0000   1.0000   1.0000   1.0000   1.0000
     1.0000   1.0000   1.0000   1.0000   1.0000   1.0000   1.0000   1.0000
     1.0000   1.0000   1.0000   1.0000   1.0000   1.0000   1.0000   1.0000
     1.0000   1.0000   1.0000   1.0000   1.0000   1.0000   1.0000   0.9997
     0.9994   0.9955   0.6267   0.5099   0.4092   0.3025   0.0909   0.0107
     0.0000   0.0000   0.0000   0.0000   0.0000   0.0000   0.0000   0.0000

          k = 0.3333 0.2722 0.1571 (  7084 PWs)   bands (ev):

     7.0738   8.3745   9.0803   9.4482   9.5147   9.5750   9.7999   9.9107
    10.0347  10.2361  10.3759  10.5764  10.7326  10.8306  11.1359  11.2926
    11.3859  11.6634  11.9485  12.0667  12.3029  12.4065  12.5234  12.5909
    12.7559  12.7859  12.9980  13.0546  13.1861  13.2894  13.4238  13.4872
    13.5467  13.8056  13.9152  13.9804  14.0804  14.1818  14.3026  14.3204
    14.4401  14.5182  14.6208  14.7854  14.8755  14.8990  15.0755  15.1993
    15.3714  15.4257  15.5016  15.5937  15.7058  15.7289  15.7378  15.7897
    15.8284  15.9274  15.9656  16.0234  16.1132  16.1315  16.2990  16.4830
    17.3936  17.8410  17.9671  17.9872  18.1421  20.5952  20.6790  21.3175

     occupation numbers 
     1.0000   1.0000   1.0000   1.0000   1.0000   1.0000   1.0000   1.0000
     1.0000   1.0000   1.0000   1.0000   1.0000   1.0000   1.0000   1.0000
     1.0000   1.0000   1.0000   1.0000   1.0000   1.0000   1.0000   1.0000
     1.0000   1.0000   1.0000   1.0000   1.0000   1.0000   1.0000   1.0000
     1.0000   1.0000   1.0000   1.0000   1.0000   1.0000   1.0000   1.0000
     1.0000   1.0000   1.0000   1.0000   1.0000   1.0000   1.0000   1.0000
     1.0000   1.0000   1.0000   0.9997   0.9954   0.9927   0.9914   0.9780
     0.9590   0.8507   0.7792   0.6409   0.3920   0.3433   0.0561   0.0019
     0.0000   0.0000   0.0000   0.0000   0.0000   0.0000   0.0000   0.0000

          k = 0.3333 0.2722 0.3143 (  7073 PWs)   bands (ev):

     7.3778   8.6358   9.1344   9.5435   9.7547   9.7968   9.8987  10.0751
    10.1922  10.3673  10.5246  10.6571  10.7667  11.0515  11.1947  11.3777
    11.4493  11.6266  11.7482  11.9096  12.0893  12.2826  12.4533  12.5577
    12.6846  12.8124  12.9600  13.0825  13.1054  13.1640  13.2305  13.2453
    13.4040  13.5120  13.6144  13.6984  13.8608  14.0105  14.1965  14.2425
    14.3407  14.3783  14.5033  14.5937  14.7802  14.8649  14.9300  15.1657
    15.2217  15.2624  15.3187  15.4198  15.5518  15.6076  15.7112  15.7667
    15.7822  15.8814  15.9621  16.0119  16.0446  16.0527  16.2602  16.4163
    16.9929  17.3763  18.0513  18.8602  19.0596  20.8240  20.9689  21.2756

     occupation numbers 
     1.0000   1.0000   1.0000   1.0000   1.0000   1.0000   1.0000   1.0000
     1.0000   1.0000   1.0000   1.0000   1.0000   1.0000   1.0000   1.0000
     1.0000   1.0000   1.0000   1.0000   1.0000   1.0000   1.0000   1.0000
     1.0000   1.0000   1.0000   1.0000   1.0000   1.0000   1.0000   1.0000
     1.0000   1.0000   1.0000   1.0000   1.0000   1.0000   1.0000   1.0000
     1.0000   1.0000   1.0000   1.0000   1.0000   1.0000   1.0000   1.0000
     1.0000   1.0000   1.0000   1.0000   0.9999   0.9995   0.9949   0.9852
     0.9806   0.9139   0.7866   0.6708   0.5835   0.5610   0.0945   0.0078
     0.0000   0.0000   0.0000   0.0000   0.0000   0.0000   0.0000   0.0000

          k = 0.3333 0.2722 0.4714 (  7073 PWs)   bands (ev):

     7.8382   8.9972   9.2571   9.6217   9.7397  10.0652  10.1423  10.3217
    10.3984  10.5267  10.6388  10.8321  10.9679  11.1972  11.2974  11.4054
    11.5276  11.5607  11.6663  11.7802  11.9139  12.0626  12.1459  12.3502
    12.4382  12.5418  12.6785  12.8147  12.8513  13.0137  13.1139  13.2596
    13.3405  13.4266  13.5274  13.6383  13.7072  13.8386  13.9327  14.1478
    14.2170  14.3582  14.4223  14.5711  14.6183  14.7354  14.8339  14.8912
    15.0583  15.1088  15.1422  15.2941  15.3834  15.7302  15.7577  15.8228
    15.8541  15.8638  15.8909  15.9635  16.0385  16.1038  16.1502  16.2281
    16.2927  16.8226  18.8140  19.5907  20.0504  20.8462  20.9946  21.0895

     occupation numbers 
     1.0000   1.0000   1.0000   1.0000   1.0000   1.0000   1.0000   1.0000
     1.0000   1.0000   1.0000   1.0000   1.0000   1.0000   1.0000   1.0000
     1.0000   1.0000   1.0000   1.0000   1.0000   1.0000   1.0000   1.0000
     1.0000   1.0000   1.0000   1.0000   1.0000   1.0000   1.0000   1.0000
     1.0000   1.0000   1.0000   1.0000   1.0000   1.0000   1.0000   1.0000
     1.0000   1.0000   1.0000   1.0000   1.0000   1.0000   1.0000   1.0000
     1.0000   1.0000   1.0000   1.0000   1.0000   0.9925   0.9875   0.9624
     0.9404   0.9318   0.9028   0.7835   0.6003   0.4177   0.2961   0.1387
     0.0614   0.0000   0.0000   0.0000   0.0000   0.0000   0.0000   0.0000

          k = 0.3333 0.2722 0.6285 (  7076 PWs)   bands (ev):

     8.3750   9.0007   9.3547   9.6471   9.6867  10.2028  10.4512  10.5356
    10.6445  10.7183  10.8985  10.9877  11.0612  11.1272  11.2958  11.3737
    11.4380  11.5096  11.5713  11.7287  11.7953  11.8208  11.9697  12.0837
    12.2191  12.2626  12.4235  12.6612  12.7278  12.9088  13.0347  13.1173
    13.3142  13.4729  13.5553  13.6581  13.7886  13.8844  13.9890  14.0581
    14.1567  14.2865  14.4462  14.5157  14.5849  14.7018  14.7355  14.8439
    14.8957  14.9463  15.0583  15.2142  15.3407  15.4024  15.7147  15.7441
    15.7643  15.8397  15.9287  15.9517  15.9981  16.0334  16.0877  16.1692
    16.3705  16.5050  19.5004  19.8668  20.2844  20.8984  21.0870  21.3261

     occupation numbers 
     1.0000   1.0000   1.0000   1.0000   1.0000   1.0000   1.0000   1.0000
     1.0000   1.0000   1.0000   1.0000   1.0000   1.0000   1.0000   1.0000
     1.0000   1.0000   1.0000   1.0000   1.0000   1.0000   1.0000   1.0000
     1.0000   1.0000   1.0000   1.0000   1.0000   1.0000   1.0000   1.0000
     1.0000   1.0000   1.0000   1.0000   1.0000   1.0000   1.0000   1.0000
     1.0000   1.0000   1.0000   1.0000   1.0000   1.0000   1.0000   1.0000
     1.0000   1.0000   1.0000   1.0000   1.0000   1.0000   0.9945   0.9902
     0.9859   0.9515   0.8485   0.8072   0.7052   0.6143   0.4627   0.2514
     0.0182   0.0012   0.0000   0.0000   0.0000   0.0000   0.0000   0.0000

          k = 0.3333 0.2722-0.0000 (  7081 PWs)   bands (ev):

     6.9610   8.2710   9.1532   9.3352   9.4142   9.4566   9.7864   9.8527
     9.9355  10.1925  10.3394  10.4629  10.6205  10.8054  11.1650  11.2492
    11.3318  11.7085  12.0364  12.2000  12.3802  12.4813  12.5590  12.6467
    12.6996  12.8402  12.9193  13.0462  13.2151  13.3041  13.4826  13.6136
    13.6459  13.8251  14.0802  14.1665  14.2284  14.2820  14.3840  14.4050
    14.4728  14.5172  14.6657  14.7691  14.8383  14.8909  15.0352  15.1385
    15.3064  15.5153  15.6037  15.7222  15.7895  15.8228  15.8565  15.9235
    15.9353  15.9652  15.9864  16.0335  16.2188  16.3420  16.4097  16.9301
    16.9697  17.1939  17.3415  17.9748  19.3021  19.4941  20.6169  21.4960

     occupation numbers 
     1.0000   1.0000   1.0000   1.0000   1.0000   1.0000   1.0000   1.0000
     1.0000   1.0000   1.0000   1.0000   1.0000   1.0000   1.0000   1.0000
     1.0000   1.0000   1.0000   1.0000   1.0000   1.0000   1.0000   1.0000
     1.0000   1.0000   1.0000   1.0000   1.0000   1.0000   1.0000   1.0000
     1.0000   1.0000   1.0000   1.0000   1.0000   1.0000   1.0000   1.0000
     1.0000   1.0000   1.0000   1.0000   1.0000   1.0000   1.0000   1.0000
     1.0000   1.0000   0.9996   0.9936   0.9781   0.9624   0.9384   0.8571
     0.8375   0.7801   0.7333   0.6138   0.1537   0.0292   0.0089   0.0000
     0.0000   0.0000   0.0000   0.0000   0.0000   0.0000   0.0000   0.0000

          k = 0.3333 0.4082 0.2357 (  7069 PWs)   bands (ev):

     7.5634   8.7338   9.0374   9.6205   9.8511   9.9039  10.0119  10.1750
    10.3009  10.4119  10.6075  10.8375  10.8588  10.9810  11.2341  11.4045
    11.5018  11.5759  11.7072  11.9327  12.0334  12.1694  12.3302  12.4441
    12.5399  12.6979  12.9202  12.9942  13.0325  13.1212  13.1846  13.2281
    13.3910  13.4556  13.5689  13.6848  13.8379  13.9270  14.0922  14.1935
    14.2571  14.3383  14.4665  14.5465  14.7162  14.8233  14.9217  15.1194
    15.1520  15.2168  15.2675  15.3170  15.3680  15.4154  15.4940  15.5267
    15.6382  15.7459  15.7520  16.0492  16.1413  16.1573  16.3334  16.5245
    17.7268  18.0047  18.3031  18.3238  18.4632  20.5752  21.6829  21.7463

     occupation numbers 
     1.0000   1.0000   1.0000   1.0000   1.0000   1.0000   1.0000   1.0000
     1.0000   1.0000   1.0000   1.0000   1.0000   1.0000   1.0000   1.0000
     1.0000   1.0000   1.0000   1.0000   1.0000   1.0000   1.0000   1.0000
     1.0000   1.0000   1.0000   1.0000   1.0000   1.0000   1.0000   1.0000
     1.0000   1.0000   1.0000   1.0000   1.0000   1.0000   1.0000   1.0000
     1.0000   1.0000   1.0000   1.0000   1.0000   1.0000   1.0000   1.0000
     1.0000   1.0000   1.0000   1.0000   1.0000   1.0000   1.0000   0.9999
     0.9990   0.9899   0.9887   0.5707   0.3182   0.2789   0.0335   0.0007
     0.0000   0.0000   0.0000   0.0000   0.0000   0.0000   0.0000   0.0000

          k = 0.3333 0.4082 0.3928 (  7070 PWs)   bands (ev):

     7.9286   8.8413   9.1696   9.6625   9.9323  10.1029  10.1585  10.3297
    10.4731  10.5513  10.6895  10.8793  11.0444  11.1792  11.2955  11.3920
    11.4563  11.5919  11.6921  11.7994  11.9184  12.0417  12.2181  12.2549
    12.3015  12.4488  12.5734  12.7343  12.8118  13.0016  13.1855  13.3148
    13.3795  13.4230  13.5564  13.6995  13.7550  13.8292  13.9662  14.0504
    14.1801  14.2831  14.3676  14.5285  14.5740  14.6998  14.8320  14.9550
    15.0244  15.0690  15.2036  15.2594  15.3270  15.3909  15.5422  15.5722
    15.6441  15.7795  15.8858  15.9940  16.0852  16.1028  16.2668  16.4256
    16.9894  17.4267  18.8371  18.9050  19.6043  20.3645  21.5802  21.8926

     occupation numbers 
     1.0000   1.0000   1.0000   1.0000   1.0000   1.0000   1.0000   1.0000
     1.0000   1.0000   1.0000   1.0000   1.0000   1.0000   1.0000   1.0000
     1.0000   1.0000   1.0000   1.0000   1.0000   1.0000   1.0000   1.0000
     1.0000   1.0000   1.0000   1.0000   1.0000   1.0000   1.0000   1.0000
     1.0000   1.0000   1.0000   1.0000   1.0000   1.0000   1.0000   1.0000
     1.0000   1.0000   1.0000   1.0000   1.0000   1.0000   1.0000   1.0000
     1.0000   1.0000   1.0000   1.0000   1.0000   1.0000   0.9999   0.9998
     0.9988   0.9815   0.9088   0.7152   0.4698   0.4205   0.0869   0.0065
     0.0000   0.0000   0.0000   0.0000   0.0000   0.0000   0.0000   0.0000

          k = 0.3333 0.4082 0.5500 (  7076 PWs)   bands (ev):

     8.4096   8.9040   9.4183   9.5461   9.8276  10.1586  10.4234  10.5594
    10.6703  10.7830  10.8166  10.9872  11.0975  11.1555  11.2064  11.3192
    11.4454  11.5305  11.6300  11.6919  11.8300  11.8897  12.0064  12.0606
    12.1785  12.2438  12.3839  12.6235  12.7353  12.8820  13.0734  13.1279
    13.2952  13.5034  13.5518  13.6477  13.8228  13.9092  14.0037  14.0958
    14.1743  14.2196  14.3578  14.4403  14.5732  14.6597  14.8440  14.8900
    14.9398  15.0098  15.0403  15.1664  15.4028  15.4368  15.6304  15.7379
    15.7486  15.8586  15.9049  15.9126  15.9534  16.0167  16.1059  16.2068
    16.2598  16.6686  19.5472  19.8491  20.2833  20.8148  20.9457  21.6111

     occupation numbers 
     1.0000   1.0000   1.0000   1.0000   1.0000   1.0000   1.0000   1.0000
     1.0000   1.0000   1.0000   1.0000   1.0000   1.0000   1.0000   1.0000
     1.0000   1.0000   1.0000   1.0000   1.0000   1.0000   1.0000   1.0000
     1.0000   1.0000   1.0000   1.0000   1.0000   1.0000   1.0000   1.0000
     1.0000   1.0000   1.0000   1.0000   1.0000   1.0000   1.0000   1.0000
     1.0000   1.0000   1.0000   1.0000   1.0000   1.0000   1.0000   1.0000
     1.0000   1.0000   1.0000   1.0000   1.0000   1.0000   0.9992   0.9913
     0.9894   0.9365   0.8847   0.8738   0.8039   0.6583   0.4119   0.1747
     0.0950   0.0000   0.0000   0.0000   0.0000   0.0000   0.0000   0.0000

          k = 0.3333 0.4082 0.7071 (  7059 PWs)   bands (ev):

     8.7479   8.9082   9.2342   9.6038   9.7888  10.1836  10.6414  10.6987
    10.7517  10.8086  10.8640  10.9428  11.0247  11.0734  11.1357  11.3069
    11.3935  11.4620  11.5908  11.6692  11.7249  11.8390  11.9151  12.0372
    12.1428  12.3241  12.3752  12.6782  12.7489  12.8938  12.9542  13.0423
    13.2455  13.4889  13.5342  13.5924  13.8365  13.9155  14.0086  14.1465
    14.2399  14.2858  14.4560  14.5699  14.6059  14.7067  14.7946  14.8168
    14.8867  14.9818  14.9963  15.3605  15.3949  15.4049  15.6791  15.6903
    15.7071  15.8333  15.8574  15.8747  15.8930  15.9118  15.9445  16.1657
    16.2039  16.2790  20.1330  20.2064  20.2786  20.8708  21.0925  21.3816

     occupation numbers 
     1.0000   1.0000   1.0000   1.0000   1.0000   1.0000   1.0000   1.0000
     1.0000   1.0000   1.0000   1.0000   1.0000   1.0000   1.0000   1.0000
     1.0000   1.0000   1.0000   1.0000   1.0000   1.0000   1.0000   1.0000
     1.0000   1.0000   1.0000   1.0000   1.0000   1.0000   1.0000   1.0000
     1.0000   1.0000   1.0000   1.0000   1.0000   1.0000   1.0000   1.0000
     1.0000   1.0000   1.0000   1.0000   1.0000   1.0000   1.0000   1.0000
     1.0000   1.0000   1.0000   1.0000   1.0000   1.0000   0.9974   0.9967
     0.9953   0.9559   0.9376   0.9211   0.9002   0.8750   0.8209   0.2594
     0.1799   0.0740   0.0000   0.0000   0.0000   0.0000   0.0000   0.0000

          k = 0.3333 0.4082-0.0786 (  7073 PWs)   bands (ev):

     7.3358   8.5889   9.3395   9.4008   9.6384   9.6810   9.9617  10.0127
    10.1067  10.3832  10.4944  10.5536  10.6441  10.9758  11.2031  11.3553
    11.4330  11.7114  11.8631  12.1570  12.1976  12.4009  12.4676  12.5981
    12.6774  12.8135  12.8995  12.9375  13.1099  13.1585  13.3426  13.3969
    13.4607  13.5699  13.6746  13.7676  13.8540  14.0602  14.0878  14.1965
    14.2473  14.3952  14.4697  14.6480  14.7643  14.7832  14.8694  15.1222
    15.2063  15.3126  15.3782  15.4346  15.4958  15.5663  15.6750  15.7972
    15.8219  15.9482  16.0125  16.0539  16.1320  16.1731  16.2388  16.6533
    16.8789  17.0846  18.1065  18.4726  19.5920  20.3315  20.8669  21.6383

     occupation numbers 
     1.0000   1.0000   1.0000   1.0000   1.0000   1.0000   1.0000   1.0000
     1.0000   1.0000   1.0000   1.0000   1.0000   1.0000   1.0000   1.0000
     1.0000   1.0000   1.0000   1.0000   1.0000   1.0000   1.0000   1.0000
     1.0000   1.0000   1.0000   1.0000   1.0000   1.0000   1.0000   1.0000
     1.0000   1.0000   1.0000   1.0000   1.0000   1.0000   1.0000   1.0000
     1.0000   1.0000   1.0000   1.0000   1.0000   1.0000   1.0000   1.0000
     1.0000   1.0000   1.0000   1.0000   1.0000   0.9998   0.9976   0.9750
     0.9629   0.8140   0.6693   0.5578   0.3421   0.2428   0.1226   0.0000
     0.0000   0.0000   0.0000   0.0000   0.0000   0.0000   0.0000   0.0000

          k = 0.3333 0.5443 0.3143 (  7072 PWs)   bands (ev):

     8.1518   8.6337   9.2467   9.5948  10.1036  10.1455  10.2288  10.3967
    10.5521  10.6391  10.7681  10.8560  11.1494  11.1788  11.2917  11.3697
    11.5108  11.6176  11.7464  11.7884  11.8783  12.0077  12.0634  12.2001
    12.2771  12.3972  12.4759  12.5746  12.6723  12.9416  13.2329  13.3343
    13.3894  13.4786  13.6394  13.7015  13.7917  13.8312  13.8703  14.0325
    14.1274  14.1742  14.3282  14.4139  14.4825  14.6686  14.7455  14.8613
    14.9626  15.0026  15.0611  15.2353  15.3141  15.3451  15.4045  15.4306
    15.5651  15.6525  16.0234  16.0642  16.1523  16.1768  16.3271  16.4974
    17.6644  17.9481  18.4497  18.5988  19.2214  19.9892  22.4427  22.5025

     occupation numbers 
     1.0000   1.0000   1.0000   1.0000   1.0000   1.0000   1.0000   1.0000
     1.0000   1.0000   1.0000   1.0000   1.0000   1.0000   1.0000   1.0000
     1.0000   1.0000   1.0000   1.0000   1.0000   1.0000   1.0000   1.0000
     1.0000   1.0000   1.0000   1.0000   1.0000   1.0000   1.0000   1.0000
     1.0000   1.0000   1.0000   1.0000   1.0000   1.0000   1.0000   1.0000
     1.0000   1.0000   1.0000   1.0000   1.0000   1.0000   1.0000   1.0000
     1.0000   1.0000   1.0000   1.0000   1.0000   1.0000   1.0000   1.0000
     0.9998   0.9986   0.6410   0.5288   0.2909   0.2345   0.0370   0.0014
     0.0000   0.0000   0.0000   0.0000   0.0000   0.0000   0.0000   0.0000

          k = 0.3333 0.5443 0.4714 (  7061 PWs)   bands (ev):

     8.3665   8.6602   9.3582   9.5507  10.0463  10.1279  10.3197  10.4655
    10.6633  10.6870  10.7803  10.9046  11.0903  11.2200  11.3188  11.3700
    11.5033  11.5643  11.6472  11.7729  11.8891  11.9448  12.0767  12.1613
    12.2590  12.3529  12.3729  12.4884  12.6266  12.8608  13.1458  13.2263
    13.3253  13.5588  13.6207  13.6911  13.7976  13.8984  13.9727  13.9983
    14.1261  14.2183  14.2771  14.3882  14.4906  14.5913  14.7773  14.8614
    14.9047  14.9506  15.0535  15.1599  15.2827  15.3426  15.4419  15.5987
    15.6222  15.6996  16.0100  16.0634  16.1235  16.1424  16.2666  16.4025
    16.9359  17.3805  18.7588  19.6350  19.7236  19.8849  21.7110  22.3269

     occupation numbers 
     1.0000   1.0000   1.0000   1.0000   1.0000   1.0000   1.0000   1.0000
     1.0000   1.0000   1.0000   1.0000   1.0000   1.0000   1.0000   1.0000
     1.0000   1.0000   1.0000   1.0000   1.0000   1.0000   1.0000   1.0000
     1.0000   1.0000   1.0000   1.0000   1.0000   1.0000   1.0000   1.0000
     1.0000   1.0000   1.0000   1.0000   1.0000   1.0000   1.0000   1.0000
     1.0000   1.0000   1.0000   1.0000   1.0000   1.0000   1.0000   1.0000
     1.0000   1.0000   1.0000   1.0000   1.0000   1.0000   1.0000   0.9996
     0.9993   0.9960   0.6757   0.5312   0.3642   0.3153   0.0871   0.0102
     0.0000   0.0000   0.0000   0.0000   0.0000   0.0000   0.0000   0.0000

          k = 0.3333 0.5443 0.6285 (  7076 PWs)   bands (ev):

     8.3581   9.0628   9.2023   9.6137   9.8383  10.1002  10.4022  10.5511
    10.6050  10.6958  10.8321  10.9587  11.0357  11.1451  11.2112  11.2939
    11.5013  11.5461  11.6360  11.7225  11.7952  11.9426  12.0346  12.1397
    12.2494  12.3205  12.4926  12.6724  12.7506  12.8413  13.0145  13.0913
    13.2675  13.5218  13.5705  13.6558  13.8235  13.8831  13.9598  14.0399
    14.1550  14.3741  14.4035  14.5235  14.5836  14.7193  14.7672  14.8408
    14.9086  14.9455  15.0542  15.1747  15.3445  15.3922  15.7107  15.7520
    15.7658  15.8485  15.9193  15.9499  15.9885  16.0151  16.0960  16.1821
    16.4074  16.4731  19.5773  19.8256  20.2284  20.8834  21.0780  21.3182

     occupation numbers 
     1.0000   1.0000   1.0000   1.0000   1.0000   1.0000   1.0000   1.0000
     1.0000   1.0000   1.0000   1.0000   1.0000   1.0000   1.0000   1.0000
     1.0000   1.0000   1.0000   1.0000   1.0000   1.0000   1.0000   1.0000
     1.0000   1.0000   1.0000   1.0000   1.0000   1.0000   1.0000   1.0000
     1.0000   1.0000   1.0000   1.0000   1.0000   1.0000   1.0000   1.0000
     1.0000   1.0000   1.0000   1.0000   1.0000   1.0000   1.0000   1.0000
     1.0000   1.0000   1.0000   1.0000   1.0000   1.0000   0.9949   0.9887
     0.9855   0.9449   0.8637   0.8106   0.7283   0.6627   0.4394   0.2232
     0.0093   0.0024   0.0000   0.0000   0.0000   0.0000   0.0000   0.0000

          k = 0.3333 0.5443-0.1571 (  7070 PWs)   bands (ev):

     7.8142   8.9521   9.1861   9.6010   9.7907   9.8681  10.0799  10.2555
    10.4062  10.5411  10.6745  10.8003  10.8677  11.0818  11.1885  11.4420
    11.6037  11.6974  11.7837  11.9364  12.0734  12.1067  12.2895  12.3488
    12.5082  12.5934  12.6453  12.7541  12.8657  13.0015  13.1445  13.2383
    13.4110  13.4339  13.5290  13.6173  13.7275  13.8339  13.9019  14.1092
    14.2118  14.4364  14.5004  14.5545  14.6234  14.6724  14.7432  14.8720
    14.9367  15.0151  15.0916  15.2245  15.3144  15.4223  15.6030  15.6823
    15.6928  15.7163  16.0091  16.0943  16.1166  16.1739  16.2024  16.5642
    16.8593  17.2490  18.7393  18.9393  19.7503  20.4311  21.3893  21.7156

     occupation numbers 
     1.0000   1.0000   1.0000   1.0000   1.0000   1.0000   1.0000   1.0000
     1.0000   1.0000   1.0000   1.0000   1.0000   1.0000   1.0000   1.0000
     1.0000   1.0000   1.0000   1.0000   1.0000   1.0000   1.0000   1.0000
     1.0000   1.0000   1.0000   1.0000   1.0000   1.0000   1.0000   1.0000
     1.0000   1.0000   1.0000   1.0000   1.0000   1.0000   1.0000   1.0000
     1.0000   1.0000   1.0000   1.0000   1.0000   1.0000   1.0000   1.0000
     1.0000   1.0000   1.0000   1.0000   1.0000   1.0000   0.9996   0.9972
     0.9965   0.9943   0.6780   0.4441   0.3828   0.2409   0.1828   0.0003
     0.0000   0.0000   0.0000   0.0000   0.0000   0.0000   0.0000   0.0000

          k = 0.3333 0.5443-0.0000 (  7073 PWs)   bands (ev):

     7.7936   8.9362   9.2705   9.5777   9.7591   9.9991  10.1132  10.2501
    10.3591  10.5295  10.5954  10.7984  10.8635  11.1192  11.2325  11.4274
    11.5538  11.5923  11.6985  11.8371  12.0781  12.1260  12.2244  12.3665
    12.4666  12.5302  12.7163  12.8169  12.9186  13.0914  13.1450  13.2594
    13.3822  13.4626  13.5236  13.5637  13.7149  13.8506  13.9532  14.1317
    14.2247  14.3834  14.4830  14.5656  14.6367  14.7722  14.8186  14.9225
    15.0322  15.1021  15.1426  15.2760  15.3511  15.7336  15.7636  15.8204
    15.8360  15.8700  15.8967  15.9878  16.0512  16.1257  16.1876  16.2205
    16.2654  16.7980  18.8176  19.6023  20.0571  20.7927  20.9324  21.0683

     occupation numbers 
     1.0000   1.0000   1.0000   1.0000   1.0000   1.0000   1.0000   1.0000
     1.0000   1.0000   1.0000   1.0000   1.0000   1.0000   1.0000   1.0000
     1.0000   1.0000   1.0000   1.0000   1.0000   1.0000   1.0000   1.0000
     1.0000   1.0000   1.0000   1.0000   1.0000   1.0000   1.0000   1.0000
     1.0000   1.0000   1.0000   1.0000   1.0000   1.0000   1.0000   1.0000
     1.0000   1.0000   1.0000   1.0000   1.0000   1.0000   1.0000   1.0000
     1.0000   1.0000   1.0000   1.0000   1.0000   0.9920   0.9860   0.9638
     0.9541   0.9258   0.8956   0.7299   0.5653   0.3586   0.2117   0.1509
     0.0884   0.0000   0.0000   0.0000   0.0000   0.0000   0.0000   0.0000

          k =-0.5000 0.0000 0.0000 (  7048 PWs)   bands (ev):

     6.9337   7.6172   9.0015   9.1339   9.1530   9.2067   9.6579   9.7973
     9.8206  10.1379  10.3018  10.4081  10.5302  10.5838  10.8403  10.9458
    11.1384  11.6099  12.2686  12.3524  12.3740  12.4975  12.5475  12.7832
    12.8565  13.0301  13.0597  13.2694  13.3380  13.4300  13.7562  13.9221
    13.9566  14.0463  14.2614  14.4359  14.5224  14.5644  14.5913  14.6162
    14.8041  15.0009  15.0894  15.2132  15.2702  15.3144  15.3504  15.3568
    15.6986  15.7153  15.7161  15.7184  15.9521  16.0030  16.0102  16.0379
    16.0572  16.0674  16.1109  16.1384  16.1834  16.2234  16.3098  16.3411
    16.3662  16.4909  18.5286  18.7051  18.8471  19.0996  19.1919  19.2126

     occupation numbers 
     1.0000   1.0000   1.0000   1.0000   1.0000   1.0000   1.0000   1.0000
     1.0000   1.0000   1.0000   1.0000   1.0000   1.0000   1.0000   1.0000
     1.0000   1.0000   1.0000   1.0000   1.0000   1.0000   1.0000   1.0000
     1.0000   1.0000   1.0000   1.0000   1.0000   1.0000   1.0000   1.0000
     1.0000   1.0000   1.0000   1.0000   1.0000   1.0000   1.0000   1.0000
     1.0000   1.0000   1.0000   1.0000   1.0000   1.0000   1.0000   1.0000
     0.9961   0.9944   0.9944   0.9941   0.8066   0.6931   0.6752   0.6019
     0.5484   0.5197   0.3981   0.3256   0.2204   0.1461   0.0480   0.0297
     0.0196   0.0016   0.0000   0.0000   0.0000   0.0000   0.0000   0.0000

          k =-0.5000 0.0000 0.1571 (  7060 PWs)   bands (ev):

     7.0419   7.7141   9.0447   9.2024   9.2235   9.2972   9.7198   9.8344
     9.8813  10.1796  10.3422  10.4552  10.5444  10.6439  10.8759  10.9963
    11.1632  11.6083  12.1857  12.3220  12.4079  12.5063  12.5797  12.7549
    12.8383  12.9981  13.0474  13.1980  13.3470  13.4479  13.6527  13.7854
    13.8883  13.9860  14.2125  14.3098  14.3509  14.4561  14.4955  14.5908
    14.9014  14.9745  15.0247  15.0667  15.0872  15.1343  15.1956  15.2487
    15.3201  15.3256  15.3813  15.4134  15.9300  15.9889  16.0361  16.0564
    16.0930  16.1093  16.1253  16.1642  16.2060  16.2539  16.3458  16.6760
    16.7893  16.9232  17.4387  18.1680  18.3665  19.7556  19.8989  20.6512

     occupation numbers 
     1.0000   1.0000   1.0000   1.0000   1.0000   1.0000   1.0000   1.0000
     1.0000   1.0000   1.0000   1.0000   1.0000   1.0000   1.0000   1.0000
     1.0000   1.0000   1.0000   1.0000   1.0000   1.0000   1.0000   1.0000
     1.0000   1.0000   1.0000   1.0000   1.0000   1.0000   1.0000   1.0000
     1.0000   1.0000   1.0000   1.0000   1.0000   1.0000   1.0000   1.0000
     1.0000   1.0000   1.0000   1.0000   1.0000   1.0000   1.0000   1.0000
     1.0000   1.0000   1.0000   1.0000   0.8464   0.7273   0.6069   0.5508
     0.4478   0.4027   0.3597   0.2627   0.1761   0.1022   0.0275   0.0000
     0.0000   0.0000   0.0000   0.0000   0.0000   0.0000   0.0000   0.0000

          k =-0.5000 0.0000 0.3143 (  7058 PWs)   bands (ev):

     7.3540   7.9910   9.1098   9.3810   9.4651   9.5439   9.8529   9.9625
    10.0590  10.2989  10.4308  10.5865  10.6245  10.8059  10.9768  11.1455
    11.2426  11.5918  11.9761  12.1866  12.4130  12.5064  12.5669  12.7806
    12.8071  12.9046  13.0321  13.1239  13.2324  13.3371  13.4381  13.5709
    13.6386  13.7815  13.9072  13.9547  14.0568  14.1665  14.2557  14.3216
    14.4277  14.5412  14.5669  14.5788  14.9660  15.0529  15.1119  15.1580
    15.2480  15.3096  15.4400  15.4618  15.7412  15.7721  15.8011  15.9299
    15.9646  15.9935  16.0200  16.0613  16.1031  16.1486  16.2036  16.3141
    17.2286  17.3892  17.9150  18.0240  18.1869  20.7225  20.9200  21.7815

     occupation numbers 
     1.0000   1.0000   1.0000   1.0000   1.0000   1.0000   1.0000   1.0000
     1.0000   1.0000   1.0000   1.0000   1.0000   1.0000   1.0000   1.0000
     1.0000   1.0000   1.0000   1.0000   1.0000   1.0000   1.0000   1.0000
     1.0000   1.0000   1.0000   1.0000   1.0000   1.0000   1.0000   1.0000
     1.0000   1.0000   1.0000   1.0000   1.0000   1.0000   1.0000   1.0000
     1.0000   1.0000   1.0000   1.0000   1.0000   1.0000   1.0000   1.0000
     1.0000   1.0000   1.0000   1.0000   0.9908   0.9837   0.9733   0.8466
     0.7813   0.7165   0.6499   0.5371   0.4196   0.3001   0.1805   0.0451
     0.0000   0.0000   0.0000   0.0000   0.0000   0.0000   0.0000   0.0000

          k =-0.5000 0.0000 0.4714 (  7086 PWs)   bands (ev):

     7.8258   8.3981   9.1059   9.5397   9.8046   9.8362  10.0308  10.1924
    10.3066  10.4394  10.5702  10.7701  10.8540  11.0238  11.1424  11.2983
    11.4154  11.5448  11.7745  12.0245  12.1904  12.2851  12.3930  12.6175
    12.7583  12.7994  12.8910  12.9530  13.0206  13.0968  13.1512  13.1937
    13.3533  13.4189  13.5546  13.7063  13.7983  13.8260  13.9937  14.1080
    14.2279  14.3621  14.4506  14.6365  14.7563  14.8326  14.9036  14.9965
    15.0464  15.1609  15.3099  15.3450  15.3919  15.4273  15.6958  15.7256
    15.7579  15.8518  15.9114  15.9517  16.0171  16.0565  16.2632  16.4113
    17.5154  17.7518  17.9913  18.2183  19.1117  21.3610  21.6781  22.0740

     occupation numbers 
     1.0000   1.0000   1.0000   1.0000   1.0000   1.0000   1.0000   1.0000
     1.0000   1.0000   1.0000   1.0000   1.0000   1.0000   1.0000   1.0000
     1.0000   1.0000   1.0000   1.0000   1.0000   1.0000   1.0000   1.0000
     1.0000   1.0000   1.0000   1.0000   1.0000   1.0000   1.0000   1.0000
     1.0000   1.0000   1.0000   1.0000   1.0000   1.0000   1.0000   1.0000
     1.0000   1.0000   1.0000   1.0000   1.0000   1.0000   1.0000   1.0000
     1.0000   1.0000   1.0000   1.0000   1.0000   1.0000   0.9963   0.9932
     0.9874   0.9423   0.8755   0.8072   0.6575   0.5505   0.0910   0.0086
     0.0000   0.0000   0.0000   0.0000   0.0000   0.0000   0.0000   0.0000

          k =-0.5000 0.0000 0.6285 (  7096 PWs)   bands (ev):

     8.3488   8.7557   8.9973   9.3919  10.0776  10.0956  10.2465  10.3649
    10.5510  10.5979  10.7289  10.8828  11.1342  11.2494  11.3640  11.4452
    11.4673  11.6748  11.7699  11.8216  11.9531  11.9881  12.1561  12.1989
    12.2801  12.3735  12.4575  12.5086  12.6645  12.9277  13.2211  13.3107
    13.3919  13.5449  13.6397  13.6988  13.7441  13.8143  13.8515  13.8855
    14.1834  14.2292  14.3317  14.4379  14.5005  14.6126  14.7628  14.7911
    14.8949  14.9460  14.9621  15.1493  15.4125  15.5397  15.5533  15.7403
    15.8013  15.8312  15.8541  15.9038  15.9604  16.0124  16.3130  16.4836
    17.6220  17.8945  18.0739  18.2938  20.2150  21.1816  21.4957  21.9491

     occupation numbers 
     1.0000   1.0000   1.0000   1.0000   1.0000   1.0000   1.0000   1.0000
     1.0000   1.0000   1.0000   1.0000   1.0000   1.0000   1.0000   1.0000
     1.0000   1.0000   1.0000   1.0000   1.0000   1.0000   1.0000   1.0000
     1.0000   1.0000   1.0000   1.0000   1.0000   1.0000   1.0000   1.0000
     1.0000   1.0000   1.0000   1.0000   1.0000   1.0000   1.0000   1.0000
     1.0000   1.0000   1.0000   1.0000   1.0000   1.0000   1.0000   1.0000
     1.0000   1.0000   1.0000   1.0000   1.0000   0.9999   0.9999   0.9909
     0.9733   0.9573   0.9404   0.8862   0.7900   0.6696   0.0458   0.0019
     0.0000   0.0000   0.0000   0.0000   0.0000   0.0000   0.0000   0.0000

          k =-0.5000 0.1361 0.0786 (  7060 PWs)   bands (ev):

     7.0419   7.7141   9.0447   9.2024   9.2235   9.2972   9.7198   9.8344
     9.8813  10.1796  10.3422  10.4552  10.5444  10.6439  10.8759  10.9963
    11.1632  11.6083  12.1857  12.3220  12.4079  12.5063  12.5797  12.7549
    12.8383  12.9981  13.0474  13.1980  13.3470  13.4479  13.6527  13.7854
    13.8883  13.9860  14.2125  14.3098  14.3508  14.4561  14.4955  14.5908
    14.9014  14.9745  15.0247  15.0667  15.0872  15.1343  15.1956  15.2487
    15.3201  15.3256  15.3813  15.4134  15.9300  15.9889  16.0361  16.0564
    16.0930  16.1093  16.1253  16.1642  16.2060  16.2539  16.3458  16.6760
    16.7893  16.9232  17.4387  18.1680  18.3665  19.7556  19.8989  20.6512

     occupation numbers 
     1.0000   1.0000   1.0000   1.0000   1.0000   1.0000   1.0000   1.0000
     1.0000   1.0000   1.0000   1.0000   1.0000   1.0000   1.0000   1.0000
     1.0000   1.0000   1.0000   1.0000   1.0000   1.0000   1.0000   1.0000
     1.0000   1.0000   1.0000   1.0000   1.0000   1.0000   1.0000   1.0000
     1.0000   1.0000   1.0000   1.0000   1.0000   1.0000   1.0000   1.0000
     1.0000   1.0000   1.0000   1.0000   1.0000   1.0000   1.0000   1.0000
     1.0000   1.0000   1.0000   1.0000   0.8464   0.7273   0.6069   0.5508
     0.4478   0.4027   0.3597   0.2627   0.1761   0.1022   0.0275   0.0000
     0.0000   0.0000   0.0000   0.0000   0.0000   0.0000   0.0000   0.0000

          k =-0.5000 0.1361 0.2357 (  7066 PWs)   bands (ev):

     7.2523   7.9116   9.1159   9.2646   9.4298   9.4893   9.8267   9.8933
    10.0155  10.2645  10.4215  10.5256  10.6118  10.7577  10.9601  11.0882
    11.2273  11.5825  12.0356  12.1851  12.4080  12.5172  12.5923  12.7675
    12.8343  12.9379  13.0290  13.1530  13.2787  13.3764  13.5311  13.5622
    13.6754  13.8884  14.0243  14.0904  14.1244  14.2667  14.3479  14.4393
    14.5453  14.5759  14.6221  14.6724  15.0012  15.0845  15.1335  15.2088
    15.2867  15.3361  15.3766  15.4346  15.8289  15.8968  15.9372  15.9705
    16.0139  16.0504  16.0732  16.1197  16.1438  16.1935  16.3403  16.3692
    16.9202  17.0733  17.6936  17.7099  19.2322  19.5141  21.1092  21.6308

     occupation numbers 
     1.0000   1.0000   1.0000   1.0000   1.0000   1.0000   1.0000   1.0000
     1.0000   1.0000   1.0000   1.0000   1.0000   1.0000   1.0000   1.0000
     1.0000   1.0000   1.0000   1.0000   1.0000   1.0000   1.0000   1.0000
     1.0000   1.0000   1.0000   1.0000   1.0000   1.0000   1.0000   1.0000
     1.0000   1.0000   1.0000   1.0000   1.0000   1.0000   1.0000   1.0000
     1.0000   1.0000   1.0000   1.0000   1.0000   1.0000   1.0000   1.0000
     1.0000   1.0000   1.0000   1.0000   0.9587   0.8954   0.8341   0.7687
     0.6657   0.5676   0.5034   0.3746   0.3119   0.2000   0.0301   0.0186
     0.0000   0.0000   0.0000   0.0000   0.0000   0.0000   0.0000   0.0000

          k =-0.5000 0.1361 0.3928 (  7078 PWs)   bands (ev):

     7.6472   8.2649   9.1914   9.4263   9.7402   9.7746   9.9166  10.0868
    10.2361  10.4183  10.4846  10.6851  10.8142  10.9370  11.1179  11.2600
    11.3447  11.5434  11.8212  12.0087  12.2220  12.3191  12.5688  12.7477
    12.8677  12.9090  12.9975  13.0498  13.1155  13.1414  13.2232  13.2592
    13.3194  13.5025  13.5662  13.7150  13.8324  13.9097  14.0790  14.2059
    14.3123  14.3774  14.4463  14.6385  14.9184  14.9632  15.0186  15.1586
    15.1940  15.2359  15.3295  15.3765  15.4738  15.5085  15.7633  15.8779
    15.9346  15.9566  15.9920  16.0445  16.0681  16.1110  16.1785  16.2668
    16.6254  16.9879  18.4811  18.6850  19.2634  20.5394  21.6390  21.7963

     occupation numbers 
     1.0000   1.0000   1.0000   1.0000   1.0000   1.0000   1.0000   1.0000
     1.0000   1.0000   1.0000   1.0000   1.0000   1.0000   1.0000   1.0000
     1.0000   1.0000   1.0000   1.0000   1.0000   1.0000   1.0000   1.0000
     1.0000   1.0000   1.0000   1.0000   1.0000   1.0000   1.0000   1.0000
     1.0000   1.0000   1.0000   1.0000   1.0000   1.0000   1.0000   1.0000
     1.0000   1.0000   1.0000   1.0000   1.0000   1.0000   1.0000   1.0000
     1.0000   1.0000   1.0000   1.0000   1.0000   1.0000   0.9861   0.9177
     0.8387   0.7976   0.7200   0.5838   0.5177   0.3980   0.2310   0.0869
     0.0000   0.0000   0.0000   0.0000   0.0000   0.0000   0.0000   0.0000

          k =-0.5000 0.1361 0.5500 (  7080 PWs)   bands (ev):

     8.1603   8.6913   9.1330   9.4972   9.8572  10.0650  10.1789  10.3443
    10.4787  10.5420  10.6922  10.9117  11.0439  11.1479  11.3096  11.3519
    11.4529  11.5743  11.7344  11.8375  11.9879  12.0913  12.2251  12.3339
    12.4716  12.5056  12.5577  12.6091  12.8276  13.0142  13.1323  13.2973
    13.3594  13.4586  13.5476  13.6439  13.7034  13.7710  13.8934  13.9984
    14.2773  14.3107  14.3669  14.5301  14.6190  14.7371  14.8280  14.8672
    14.9964  15.0456  15.0886  15.3579  15.3970  15.4724  15.6565  15.7210
    15.8237  15.8307  15.8786  15.9223  15.9815  16.0209  16.2284  16.3562
    16.7924  17.0402  18.8650  19.2515  19.8337  21.3773  21.6020  22.0634

     occupation numbers 
     1.0000   1.0000   1.0000   1.0000   1.0000   1.0000   1.0000   1.0000
     1.0000   1.0000   1.0000   1.0000   1.0000   1.0000   1.0000   1.0000
     1.0000   1.0000   1.0000   1.0000   1.0000   1.0000   1.0000   1.0000
     1.0000   1.0000   1.0000   1.0000   1.0000   1.0000   1.0000   1.0000
     1.0000   1.0000   1.0000   1.0000   1.0000   1.0000   1.0000   1.0000
     1.0000   1.0000   1.0000   1.0000   1.0000   1.0000   1.0000   1.0000
     1.0000   1.0000   1.0000   1.0000   1.0000   1.0000   0.9984   0.9938
     0.9619   0.9576   0.9170   0.8590   0.7444   0.6474   0.1382   0.0232
     0.0000   0.0000   0.0000   0.0000   0.0000   0.0000   0.0000   0.0000

          k =-0.5000 0.1361 0.7071 (  7072 PWs)   bands (ev):

     8.5759   8.7960   9.0764   9.3333  10.0118  10.1291  10.3219  10.4693
    10.6469  10.6921  10.8003  10.8981  11.1734  11.2493  11.3819  11.4875
    11.5642  11.5996  11.6733  11.6896  11.8181  11.8583  12.0402  12.1742
    12.2536  12.2971  12.3886  12.4452  12.6167  12.9263  13.1629  13.2925
    13.3628  13.5187  13.6288  13.6611  13.7238  13.8710  13.9109  13.9975
    14.1347  14.1921  14.3204  14.4189  14.5449  14.5797  14.7620  14.8205
    14.8448  14.9084  15.0534  15.1073  15.4957  15.5142  15.6394  15.6535
    15.7956  15.8220  15.8588  15.8872  15.9427  15.9950  16.2521  16.3954
    16.8518  17.0643  18.9380  19.3299  20.7602  20.9860  21.4740  21.8631

     occupation numbers 
     1.0000   1.0000   1.0000   1.0000   1.0000   1.0000   1.0000   1.0000
     1.0000   1.0000   1.0000   1.0000   1.0000   1.0000   1.0000   1.0000
     1.0000   1.0000   1.0000   1.0000   1.0000   1.0000   1.0000   1.0000
     1.0000   1.0000   1.0000   1.0000   1.0000   1.0000   1.0000   1.0000
     1.0000   1.0000   1.0000   1.0000   1.0000   1.0000   1.0000   1.0000
     1.0000   1.0000   1.0000   1.0000   1.0000   1.0000   1.0000   1.0000
     1.0000   1.0000   1.0000   1.0000   1.0000   1.0000   0.9990   0.9985
     0.9757   0.9629   0.9363   0.9072   0.8242   0.7127   0.1045   0.0116
     0.0000   0.0000   0.0000   0.0000   0.0000   0.0000   0.0000   0.0000

          k =-0.5000 0.2722 0.1571 (  7058 PWs)   bands (ev):

     7.3540   7.9910   9.1098   9.3810   9.4651   9.5439   9.8529   9.9625
    10.0590  10.2989  10.4308  10.5865  10.6245  10.8059  10.9768  11.1455
    11.2426  11.5918  11.9761  12.1866  12.4130  12.5064  12.5669  12.7806
    12.8071  12.9046  13.0321  13.1239  13.2324  13.3371  13.4381  13.5709
    13.6386  13.7815  13.9072  13.9547  14.0568  14.1665  14.2557  14.3216
    14.4277  14.5412  14.5669  14.5788  14.9660  15.0529  15.1119  15.1580
    15.2480  15.3096  15.4400  15.4618  15.7412  15.7721  15.8011  15.9299
    15.9646  15.9935  16.0200  16.0613  16.1031  16.1486  16.2036  16.3141
    17.2286  17.3892  17.9150  18.0240  18.1869  20.7225  20.9200  21.7815

     occupation numbers 
     1.0000   1.0000   1.0000   1.0000   1.0000   1.0000   1.0000   1.0000
     1.0000   1.0000   1.0000   1.0000   1.0000   1.0000   1.0000   1.0000
     1.0000   1.0000   1.0000   1.0000   1.0000   1.0000   1.0000   1.0000
     1.0000   1.0000   1.0000   1.0000   1.0000   1.0000   1.0000   1.0000
     1.0000   1.0000   1.0000   1.0000   1.0000   1.0000   1.0000   1.0000
     1.0000   1.0000   1.0000   1.0000   1.0000   1.0000   1.0000   1.0000
     1.0000   1.0000   1.0000   1.0000   0.9908   0.9837   0.9733   0.8466
     0.7813   0.7165   0.6499   0.5371   0.4196   0.3001   0.1805   0.0451
     0.0000   0.0000   0.0000   0.0000   0.0000   0.0000   0.0000   0.0000

          k =-0.5000 0.2722 0.3143 (  7078 PWs)   bands (ev):

     7.6472   8.2649   9.1914   9.4263   9.7402   9.7746   9.9166  10.0868
    10.2361  10.4183  10.4846  10.6851  10.8142  10.9370  11.1179  11.2600
    11.3447  11.5434  11.8212  12.0087  12.2220  12.3191  12.5688  12.7477
    12.8677  12.9090  12.9975  13.0498  13.1155  13.1414  13.2232  13.2592
    13.3194  13.5025  13.5662  13.7150  13.8324  13.9097  14.0790  14.2059
    14.3123  14.3774  14.4463  14.6385  14.9184  14.9632  15.0186  15.1586
    15.1940  15.2359  15.3295  15.3765  15.4738  15.5085  15.7633  15.8779
    15.9346  15.9566  15.9920  16.0445  16.0681  16.1110  16.1785  16.2668
    16.6254  16.9879  18.4811  18.6850  19.2634  20.5394  21.6390  21.7962

     occupation numbers 
     1.0000   1.0000   1.0000   1.0000   1.0000   1.0000   1.0000   1.0000
     1.0000   1.0000   1.0000   1.0000   1.0000   1.0000   1.0000   1.0000
     1.0000   1.0000   1.0000   1.0000   1.0000   1.0000   1.0000   1.0000
     1.0000   1.0000   1.0000   1.0000   1.0000   1.0000   1.0000   1.0000
     1.0000   1.0000   1.0000   1.0000   1.0000   1.0000   1.0000   1.0000
     1.0000   1.0000   1.0000   1.0000   1.0000   1.0000   1.0000   1.0000
     1.0000   1.0000   1.0000   1.0000   1.0000   1.0000   0.9861   0.9177
     0.8387   0.7976   0.7200   0.5838   0.5177   0.3980   0.2310   0.0869
     0.0000   0.0000   0.0000   0.0000   0.0000   0.0000   0.0000   0.0000

          k =-0.5000 0.2722 0.4714 (  7118 PWs)   bands (ev):

     8.0946   8.6548   9.3184   9.4709   9.7576  10.0273  10.1198  10.3379
    10.4472  10.5636  10.6420  10.9212  11.0360  11.0795  11.2638  11.3710
    11.4626  11.5203  11.6509  11.8290  11.9830  12.0931  12.3401  12.4018
    12.4879  12.5499  12.6517  12.7307  12.8489  12.9884  13.1099  13.3154
    13.3315  13.3934  13.4882  13.6342  13.6571  13.8098  13.9033  14.1557
    14.2010  14.2899  14.3802  14.5767  14.6911  14.8221  14.8866  14.9142
    15.0822  15.1177  15.3492  15.4033  15.4248  15.4601  15.8555  15.8631
    15.9112  15.9308  15.9329  15.9413  16.0624  16.0863  16.0982  16.1270
    16.1677  16.2170  19.5261  19.6247  20.4689  20.5293  21.5460  21.6744

     occupation numbers 
     1.0000   1.0000   1.0000   1.0000   1.0000   1.0000   1.0000   1.0000
     1.0000   1.0000   1.0000   1.0000   1.0000   1.0000   1.0000   1.0000
     1.0000   1.0000   1.0000   1.0000   1.0000   1.0000   1.0000   1.0000
     1.0000   1.0000   1.0000   1.0000   1.0000   1.0000   1.0000   1.0000
     1.0000   1.0000   1.0000   1.0000   1.0000   1.0000   1.0000   1.0000
     1.0000   1.0000   1.0000   1.0000   1.0000   1.0000   1.0000   1.0000
     1.0000   1.0000   1.0000   1.0000   1.0000   1.0000   0.9392   0.9325
     0.8758   0.8451   0.8416   0.8268   0.5340   0.4665   0.4333   0.3551
     0.2548   0.1568   0.0000   0.0000   0.0000   0.0000   0.0000   0.0000

          k =-0.5000 0.2722 0.6285 (  7076 PWs)   bands (ev):

     8.6060   9.0240   9.2212   9.3785   9.6982  10.1166  10.4429  10.6147
    10.6914  10.7588  10.8710  11.0035  11.1082  11.1813  11.2887  11.3328
    11.4360  11.5347  11.5944  11.6745  11.7469  11.8863  11.9839  12.1264
    12.2167  12.2568  12.3527  12.5959  12.7249  12.9457  13.0659  13.2717
    13.2867  13.3945  13.5245  13.6432  13.8049  13.8514  13.9835  14.0437
    14.1050  14.2362  14.3390  14.5026  14.5561  14.7241  14.7999  14.8808
    14.9376  15.0525  15.1690  15.3915  15.5140  15.5701  15.6054  15.7063
    15.7337  15.7689  15.8788  15.9048  15.9785  16.0013  16.0416  16.0950
    16.1588  16.2098  20.0864  20.4067  20.8211  21.4112  21.6154  21.9141

     occupation numbers 
     1.0000   1.0000   1.0000   1.0000   1.0000   1.0000   1.0000   1.0000
     1.0000   1.0000   1.0000   1.0000   1.0000   1.0000   1.0000   1.0000
     1.0000   1.0000   1.0000   1.0000   1.0000   1.0000   1.0000   1.0000
     1.0000   1.0000   1.0000   1.0000   1.0000   1.0000   1.0000   1.0000
     1.0000   1.0000   1.0000   1.0000   1.0000   1.0000   1.0000   1.0000
     1.0000   1.0000   1.0000   1.0000   1.0000   1.0000   1.0000   1.0000
     1.0000   1.0000   1.0000   1.0000   1.0000   0.9998   0.9995   0.9954
     0.9920   0.9846   0.9167   0.8849   0.7513   0.6975   0.5918   0.4423
     0.2753   0.1692   0.0000   0.0000   0.0000   0.0000   0.0000   0.0000

          k =-0.5000 0.2722-0.0000 (  7066 PWs)   bands (ev):

     7.2526   7.8767   9.1515   9.2669   9.3744   9.4326   9.8186   9.9023
     9.9979  10.2585  10.3914  10.4839  10.6323  10.7359  10.9399  11.1046
    11.1816  11.6450  12.0567  12.3091  12.4363  12.5302  12.6207  12.6988
    12.8173  12.9314  13.0014  13.1725  13.2991  13.4036  13.5699  13.6179
    13.7393  13.8641  13.9786  14.0585  14.1469  14.2393  14.3755  14.4714
    14.5342  14.5503  14.6466  14.6819  14.9407  15.0966  15.1574  15.2591
    15.3018  15.3362  15.3623  15.3996  15.8383  15.8663  15.9562  15.9829
    16.0105  16.0318  16.0785  16.1052  16.1673  16.2092  16.3346  16.3977
    16.9542  17.0433  17.6681  17.7255  19.3571  19.4778  21.0893  21.4409

     occupation numbers 
     1.0000   1.0000   1.0000   1.0000   1.0000   1.0000   1.0000   1.0000
     1.0000   1.0000   1.0000   1.0000   1.0000   1.0000   1.0000   1.0000
     1.0000   1.0000   1.0000   1.0000   1.0000   1.0000   1.0000   1.0000
     1.0000   1.0000   1.0000   1.0000   1.0000   1.0000   1.0000   1.0000
     1.0000   1.0000   1.0000   1.0000   1.0000   1.0000   1.0000   1.0000
     1.0000   1.0000   1.0000   1.0000   1.0000   1.0000   1.0000   1.0000
     1.0000   1.0000   1.0000   1.0000   0.9525   0.9295   0.7985   0.7413
     0.6743   0.6186   0.4884   0.4139   0.2557   0.1704   0.0329   0.0111
     0.0000   0.0000   0.0000   0.0000   0.0000   0.0000   0.0000   0.0000

          k =-0.5000 0.4082 0.2357 (  7086 PWs)   bands (ev):

     7.8258   8.3981   9.1059   9.5397   9.8046   9.8362  10.0308  10.1924
    10.3066  10.4394  10.5702  10.7701  10.8540  11.0238  11.1424  11.2983
    11.4154  11.5448  11.7745  12.0245  12.1904  12.2851  12.3930  12.6175
    12.7583  12.7994  12.8910  12.9530  13.0206  13.0968  13.1512  13.1937
    13.3533  13.4189  13.5546  13.7063  13.7983  13.8260  13.9937  14.1080
    14.2279  14.3621  14.4506  14.6365  14.7563  14.8326  14.9036  14.9965
    15.0464  15.1609  15.3099  15.3450  15.3919  15.4273  15.6958  15.7256
    15.7579  15.8518  15.9114  15.9517  16.0171  16.0565  16.2632  16.4113
    17.5154  17.7518  17.9913  18.2183  19.1117  21.3611  21.6781  22.0752

     occupation numbers 
     1.0000   1.0000   1.0000   1.0000   1.0000   1.0000   1.0000   1.0000
     1.0000   1.0000   1.0000   1.0000   1.0000   1.0000   1.0000   1.0000
     1.0000   1.0000   1.0000   1.0000   1.0000   1.0000   1.0000   1.0000
     1.0000   1.0000   1.0000   1.0000   1.0000   1.0000   1.0000   1.0000
     1.0000   1.0000   1.0000   1.0000   1.0000   1.0000   1.0000   1.0000
     1.0000   1.0000   1.0000   1.0000   1.0000   1.0000   1.0000   1.0000
     1.0000   1.0000   1.0000   1.0000   1.0000   1.0000   0.9963   0.9932
     0.9874   0.9423   0.8755   0.8072   0.6575   0.5505   0.0910   0.0086
     0.0000   0.0000   0.0000   0.0000   0.0000   0.0000   0.0000   0.0000

          k =-0.5000 0.4082 0.3928 (  7080 PWs)   bands (ev):

     8.1603   8.6913   9.1330   9.4972   9.8572  10.0650  10.1789  10.3443
    10.4787  10.5420  10.6922  10.9117  11.0439  11.1479  11.3096  11.3519
    11.4529  11.5743  11.7344  11.8375  11.9879  12.0913  12.2251  12.3339
    12.4716  12.5056  12.5577  12.6091  12.8276  13.0142  13.1323  13.2973
    13.3594  13.4586  13.5476  13.6439  13.7034  13.7710  13.8934  13.9984
    14.2773  14.3107  14.3669  14.5301  14.6190  14.7371  14.8280  14.8672
    14.9964  15.0456  15.0886  15.3579  15.3970  15.4724  15.6565  15.7210
    15.8237  15.8307  15.8786  15.9223  15.9815  16.0209  16.2284  16.3562
    16.7924  17.0402  18.8650  19.2515  19.8337  21.3773  21.6020  22.0634

     occupation numbers 
     1.0000   1.0000   1.0000   1.0000   1.0000   1.0000   1.0000   1.0000
     1.0000   1.0000   1.0000   1.0000   1.0000   1.0000   1.0000   1.0000
     1.0000   1.0000   1.0000   1.0000   1.0000   1.0000   1.0000   1.0000
     1.0000   1.0000   1.0000   1.0000   1.0000   1.0000   1.0000   1.0000
     1.0000   1.0000   1.0000   1.0000   1.0000   1.0000   1.0000   1.0000
     1.0000   1.0000   1.0000   1.0000   1.0000   1.0000   1.0000   1.0000
     1.0000   1.0000   1.0000   1.0000   1.0000   1.0000   0.9984   0.9938
     0.9619   0.9576   0.9170   0.8590   0.7444   0.6474   0.1382   0.0232
     0.0000   0.0000   0.0000   0.0000   0.0000   0.0000   0.0000   0.0000

          k =-0.5000 0.4082 0.5500 (  7076 PWs)   bands (ev):

     8.6060   9.0240   9.2212   9.3785   9.6982  10.1166  10.4429  10.6147
    10.6914  10.7588  10.8710  11.0035  11.1082  11.1813  11.2887  11.3328
    11.4360  11.5347  11.5944  11.6745  11.7469  11.8863  11.9839  12.1264
    12.2167  12.2568  12.3527  12.5959  12.7249  12.9457  13.0659  13.2717
    13.2867  13.3945  13.5245  13.6432  13.8049  13.8514  13.9835  14.0437
    14.1050  14.2362  14.3390  14.5026  14.5561  14.7241  14.7999  14.8808
    14.9376  15.0525  15.1690  15.3915  15.5140  15.5701  15.6054  15.7063
    15.7337  15.7689  15.8788  15.9048  15.9785  16.0013  16.0416  16.0950
    16.1588  16.2098  20.0864  20.4067  20.8211  21.4112  21.6155  21.9164

     occupation numbers 
     1.0000   1.0000   1.0000   1.0000   1.0000   1.0000   1.0000   1.0000
     1.0000   1.0000   1.0000   1.0000   1.0000   1.0000   1.0000   1.0000
     1.0000   1.0000   1.0000   1.0000   1.0000   1.0000   1.0000   1.0000
     1.0000   1.0000   1.0000   1.0000   1.0000   1.0000   1.0000   1.0000
     1.0000   1.0000   1.0000   1.0000   1.0000   1.0000   1.0000   1.0000
     1.0000   1.0000   1.0000   1.0000   1.0000   1.0000   1.0000   1.0000
     1.0000   1.0000   1.0000   1.0000   1.0000   0.9998   0.9995   0.9954
     0.9920   0.9846   0.9167   0.8849   0.7513   0.6975   0.5918   0.4423
     0.2753   0.1692   0.0000   0.0000   0.0000   0.0000   0.0000   0.0000

          k =-0.5000 0.4082 0.7071 (  7050 PWs)   bands (ev):

     9.0336   9.0569   9.1373   9.3154   9.6064  10.0836  10.6880  10.7489
    10.8005  10.8863  10.9141  10.9892  11.0461  11.0848  11.1365  11.2196
    11.4066  11.4284  11.5446  11.5535  11.7262  11.8306  11.9410  12.1022
    12.2245  12.2848  12.3798  12.6680  12.7159  12.9327  12.9594  13.1950
    13.2811  13.3527  13.4956  13.5699  13.8372  13.9178  13.9912  14.0613
    14.1617  14.2241  14.4743  14.5344  14.5775  14.6468  14.7532  14.8299
    15.2240  15.2852  15.2870  15.3807  15.3856  15.4199  15.6576  15.6734
    15.6815  15.6995  15.7057  15.7211  15.9187  15.9300  15.9578  15.9992
    16.0138  16.0599  21.0614  21.3175  21.4685  21.5237  21.6308  21.7816

     occupation numbers 
     1.0000   1.0000   1.0000   1.0000   1.0000   1.0000   1.0000   1.0000
     1.0000   1.0000   1.0000   1.0000   1.0000   1.0000   1.0000   1.0000
     1.0000   1.0000   1.0000   1.0000   1.0000   1.0000   1.0000   1.0000
     1.0000   1.0000   1.0000   1.0000   1.0000   1.0000   1.0000   1.0000
     1.0000   1.0000   1.0000   1.0000   1.0000   1.0000   1.0000   1.0000
     1.0000   1.0000   1.0000   1.0000   1.0000   1.0000   1.0000   1.0000
     1.0000   1.0000   1.0000   1.0000   1.0000   1.0000   0.9984   0.9977
     0.9973   0.9960   0.9954   0.9938   0.8646   0.8465   0.7951   0.7026
     0.6660   0.5410   0.0000   0.0000   0.0000   0.0000   0.0000   0.0000

          k =-0.5000 0.4082-0.0786 (  7078 PWs)   bands (ev):

     7.6485   8.1614   9.2862   9.3840   9.6159   9.6687   9.9148  10.0528
    10.2282  10.3856  10.4676  10.6175  10.7968  10.9007  11.0689  11.2007
    11.3296  11.6836  11.8691  12.2321  12.3270  12.3656  12.5551  12.6886
    12.8114  12.9016  13.0126  13.1025  13.1236  13.1875  13.2249  13.3369
    13.4334  13.5575  13.6186  13.7421  13.8109  13.9418  14.0424  14.1903
    14.2292  14.3502  14.5204  14.5862  14.8678  14.9474  15.0267  15.1923
    15.2689  15.2900  15.3166  15.3471  15.4384  15.5058  15.7678  15.8720
    15.9363  15.9874  16.0111  16.0537  16.0713  16.1180  16.1479  16.2542
    16.6673  17.0201  18.5342  18.6695  19.2980  20.5513  21.4156  21.7119

     occupation numbers 
     1.0000   1.0000   1.0000   1.0000   1.0000   1.0000   1.0000   1.0000
     1.0000   1.0000   1.0000   1.0000   1.0000   1.0000   1.0000   1.0000
     1.0000   1.0000   1.0000   1.0000   1.0000   1.0000   1.0000   1.0000
     1.0000   1.0000   1.0000   1.0000   1.0000   1.0000   1.0000   1.0000
     1.0000   1.0000   1.0000   1.0000   1.0000   1.0000   1.0000   1.0000
     1.0000   1.0000   1.0000   1.0000   1.0000   1.0000   1.0000   1.0000
     1.0000   1.0000   1.0000   1.0000   1.0000   1.0000   0.9849   0.9238
     0.8357   0.7308   0.6729   0.5584   0.5090   0.3789   0.3017   0.1019
     0.0000   0.0000   0.0000   0.0000   0.0000   0.0000   0.0000   0.0000

          k =-0.5000 0.5443 0.3143 (  7096 PWs)   bands (ev):

     8.3488   8.7557   8.9973   9.3919  10.0776  10.0956  10.2465  10.3649
    10.5510  10.5979  10.7289  10.8828  11.1342  11.2494  11.3640  11.4452
    11.4673  11.6748  11.7699  11.8216  11.9531  11.9881  12.1561  12.1989
    12.2801  12.3735  12.4575  12.5086  12.6645  12.9277  13.2211  13.3107
    13.3919  13.5449  13.6397  13.6988  13.7441  13.8143  13.8515  13.8855
    14.1834  14.2292  14.3317  14.4379  14.5005  14.6126  14.7628  14.7911
    14.8949  14.9460  14.9621  15.1493  15.4125  15.5397  15.5533  15.7403
    15.8013  15.8312  15.8541  15.9038  15.9604  16.0124  16.3130  16.4836
    17.6220  17.8945  18.0739  18.2938  20.2150  21.1816  21.4957  21.9491

     occupation numbers 
     1.0000   1.0000   1.0000   1.0000   1.0000   1.0000   1.0000   1.0000
     1.0000   1.0000   1.0000   1.0000   1.0000   1.0000   1.0000   1.0000
     1.0000   1.0000   1.0000   1.0000   1.0000   1.0000   1.0000   1.0000
     1.0000   1.0000   1.0000   1.0000   1.0000   1.0000   1.0000   1.0000
     1.0000   1.0000   1.0000   1.0000   1.0000   1.0000   1.0000   1.0000
     1.0000   1.0000   1.0000   1.0000   1.0000   1.0000   1.0000   1.0000
     1.0000   1.0000   1.0000   1.0000   1.0000   0.9999   0.9999   0.9909
     0.9733   0.9573   0.9404   0.8862   0.7900   0.6696   0.0458   0.0019
     0.0000   0.0000   0.0000   0.0000   0.0000   0.0000   0.0000   0.0000

          k =-0.5000 0.5443 0.4714 (  7072 PWs)   bands (ev):

     8.5759   8.7960   9.0764   9.3333  10.0118  10.1291  10.3219  10.4693
    10.6469  10.6921  10.8003  10.8981  11.1734  11.2493  11.3819  11.4875
    11.5642  11.5996  11.6733  11.6896  11.8181  11.8583  12.0402  12.1742
    12.2536  12.2971  12.3886  12.4452  12.6167  12.9263  13.1629  13.2925
    13.3628  13.5187  13.6288  13.6611  13.7238  13.8710  13.9109  13.9975
    14.1347  14.1921  14.3204  14.4189  14.5449  14.5797  14.7620  14.8205
    14.8448  14.9084  15.0534  15.1073  15.4957  15.5142  15.6394  15.6535
    15.7956  15.8220  15.8588  15.8872  15.9427  15.9950  16.2521  16.3954
    16.8518  17.0643  18.9380  19.3299  20.7602  20.9860  21.4740  21.8631

     occupation numbers 
     1.0000   1.0000   1.0000   1.0000   1.0000   1.0000   1.0000   1.0000
     1.0000   1.0000   1.0000   1.0000   1.0000   1.0000   1.0000   1.0000
     1.0000   1.0000   1.0000   1.0000   1.0000   1.0000   1.0000   1.0000
     1.0000   1.0000   1.0000   1.0000   1.0000   1.0000   1.0000   1.0000
     1.0000   1.0000   1.0000   1.0000   1.0000   1.0000   1.0000   1.0000
     1.0000   1.0000   1.0000   1.0000   1.0000   1.0000   1.0000   1.0000
     1.0000   1.0000   1.0000   1.0000   1.0000   1.0000   0.9990   0.9985
     0.9757   0.9629   0.9363   0.9072   0.8242   0.7127   0.1045   0.0116
     0.0000   0.0000   0.0000   0.0000   0.0000   0.0000   0.0000   0.0000

          k =-0.5000 0.5443 0.6285 (  7076 PWs)   bands (ev):

     8.6288   8.9108   9.1480   9.4898   9.7401  10.0757  10.4044  10.5689
    10.6775  10.7306  10.8356  11.0087  11.0733  11.1589  11.2650  11.3442
    11.4214  11.4821  11.5647  11.6627  11.8352  11.9144  12.0271  12.1770
    12.2557  12.3925  12.4771  12.6314  12.6782  12.9402  13.0391  13.1730
    13.2999  13.4030  13.5840  13.6243  13.7764  13.8301  13.9567  14.0106
    14.1935  14.3204  14.3865  14.5270  14.5871  14.6858  14.7272  14.8678
    14.9306  15.0491  15.1872  15.3842  15.5070  15.5673  15.6146  15.6934
    15.7350  15.7839  15.8835  15.9154  15.9456  16.0105  16.0478  16.0888
    16.1593  16.2114  20.1121  20.4991  20.7482  21.3326  21.5214  21.7343

     occupation numbers 
     1.0000   1.0000   1.0000   1.0000   1.0000   1.0000   1.0000   1.0000
     1.0000   1.0000   1.0000   1.0000   1.0000   1.0000   1.0000   1.0000
     1.0000   1.0000   1.0000   1.0000   1.0000   1.0000   1.0000   1.0000
     1.0000   1.0000   1.0000   1.0000   1.0000   1.0000   1.0000   1.0000
     1.0000   1.0000   1.0000   1.0000   1.0000   1.0000   1.0000   1.0000
     1.0000   1.0000   1.0000   1.0000   1.0000   1.0000   1.0000   1.0000
     1.0000   1.0000   1.0000   1.0000   1.0000   0.9998   0.9994   0.9965
     0.9918   0.9800   0.9115   0.8696   0.8189   0.6744   0.5747   0.4595
     0.2743   0.1663   0.0000   0.0000   0.0000   0.0000   0.0000   0.0000

          k =-0.5000 0.5443-0.1571 (  7080 PWs)   bands (ev):

     8.1600   8.4687   9.1995   9.6157   9.7584   9.8465  10.0233  10.3014
    10.4541  10.5029  10.6968  10.8342  11.0191  11.1162  11.1881  11.2756
    11.5834  11.6454  11.7645  11.9321  12.1034  12.2249  12.3154  12.3730
    12.5034  12.6352  12.7112  12.7969  12.8292  12.9384  13.0677  13.2830
    13.4099  13.4655  13.5431  13.6342  13.6810  13.8016  13.8526  14.0495
    14.2053  14.3472  14.4774  14.5409  14.6352  14.7017  14.7669  14.9306
    15.0098  15.0519  15.0730  15.3201  15.4131  15.4595  15.6745  15.7000
    15.8277  15.8407  15.8743  15.9668  16.0072  16.0181  16.1783  16.3476
    16.8722  17.0453  19.0025  19.2964  19.7552  21.3044  21.7427  21.8463

     occupation numbers 
     1.0000   1.0000   1.0000   1.0000   1.0000   1.0000   1.0000   1.0000
     1.0000   1.0000   1.0000   1.0000   1.0000   1.0000   1.0000   1.0000
     1.0000   1.0000   1.0000   1.0000   1.0000   1.0000   1.0000   1.0000
     1.0000   1.0000   1.0000   1.0000   1.0000   1.0000   1.0000   1.0000
     1.0000   1.0000   1.0000   1.0000   1.0000   1.0000   1.0000   1.0000
     1.0000   1.0000   1.0000   1.0000   1.0000   1.0000   1.0000   1.0000
     1.0000   1.0000   1.0000   1.0000   1.0000   1.0000   0.9977   0.9959
     0.9595   0.9508   0.9215   0.7767   0.6829   0.6548   0.2312   0.0267
     0.0000   0.0000   0.0000   0.0000   0.0000   0.0000   0.0000   0.0000

          k =-0.5000 0.5443-0.0000 (  7118 PWs)   bands (ev):

     8.1020   8.5187   9.3208   9.5227   9.7205   9.9700  10.0547  10.2581
    10.4414  10.5389  10.6095  10.8687  10.9453  11.0695  11.1903  11.2802
    11.4972  11.5470  11.6616  11.9321  12.1425  12.2376  12.3468  12.4571
    12.5349  12.6364  12.7438  12.8100  12.8912  12.9465  13.0951  13.1756
    13.3727  13.4502  13.5251  13.5917  13.7486  13.8148  13.8805  14.1055
    14.1765  14.3232  14.4451  14.6109  14.6988  14.7952  14.8481  14.9869
    15.0512  15.0879  15.3786  15.3917  15.4205  15.4502  15.8612  15.8823
    15.8999  15.9362  15.9497  15.9677  16.0150  16.0751  16.1203  16.1414
    16.1604  16.2193  19.5857  19.6460  20.3892  20.5710  21.3152  21.5868

     occupation numbers 
     1.0000   1.0000   1.0000   1.0000   1.0000   1.0000   1.0000   1.0000
     1.0000   1.0000   1.0000   1.0000   1.0000   1.0000   1.0000   1.0000
     1.0000   1.0000   1.0000   1.0000   1.0000   1.0000   1.0000   1.0000
     1.0000   1.0000   1.0000   1.0000   1.0000   1.0000   1.0000   1.0000
     1.0000   1.0000   1.0000   1.0000   1.0000   1.0000   1.0000   1.0000
     1.0000   1.0000   1.0000   1.0000   1.0000   1.0000   1.0000   1.0000
     1.0000   1.0000   1.0000   1.0000   1.0000   1.0000   0.9342   0.9129
     0.8914   0.8357   0.8111   0.7749   0.6628   0.4981   0.3727   0.3179
     0.2716   0.1528   0.0000   0.0000   0.0000   0.0000   0.0000   0.0000

          k = 0.0000-0.1361 0.0786 (  7105 PWs)   bands (ev):

     6.3473   8.7548   9.2080   9.3514   9.3781   9.4097   9.5957   9.6023
     9.7352   9.9560  10.2963  10.3101  10.6240  10.7409  11.4490  11.7690
    11.8114  11.8430  12.1686  12.1905  12.3730  12.4206  12.5803  12.6971
    12.7512  12.8445  12.8849  13.0041  13.0436  13.0566  13.1162  13.3615
    13.3674  13.5300  13.6349  13.8627  13.9599  13.9635  14.0306  14.3066
    14.3230  14.4078  14.9206  14.9485  15.3135  15.4684  15.6637  15.7944
    15.8739  15.9132  15.9211  15.9377  15.9879  15.9948  16.0196  16.0210
    16.0751  16.0778  16.1303  16.1671  16.3566  16.4232  16.4897  17.0530
    17.8573  17.8825  17.9918  18.4211  18.4498  19.1138  19.2112  19.5193

     occupation numbers 
     1.0000   1.0000   1.0000   1.0000   1.0000   1.0000   1.0000   1.0000
     1.0000   1.0000   1.0000   1.0000   1.0000   1.0000   1.0000   1.0000
     1.0000   1.0000   1.0000   1.0000   1.0000   1.0000   1.0000   1.0000
     1.0000   1.0000   1.0000   1.0000   1.0000   1.0000   1.0000   1.0000
     1.0000   1.0000   1.0000   1.0000   1.0000   1.0000   1.0000   1.0000
     1.0000   1.0000   1.0000   1.0000   1.0000   1.0000   0.9982   0.9761
     0.9219   0.8728   0.8609   0.8332   0.7296   0.7133   0.6510   0.6472
     0.4981   0.4906   0.3463   0.2561   0.0230   0.0068   0.0017   0.0000
     0.0000   0.0000   0.0000   0.0000   0.0000   0.0000   0.0000   0.0000

          k = 0.0000-0.1361 0.2357 (  7103 PWs)   bands (ev):

     6.5579   8.9502   9.3375   9.3968   9.5084   9.5703   9.6688   9.7392
     9.8461  10.0650  10.3176  10.4299  10.7136  10.8322  11.3812  11.7128
    11.7937  11.8262  12.1079  12.1431  12.2393  12.4041  12.5221  12.5830
    12.6467  12.7153  12.7605  12.8656  13.0214  13.0693  13.1452  13.3571
    13.4370  13.4793  13.6335  13.7919  13.8936  13.9223  14.0767  14.2658
    14.3257  14.3880  14.9104  14.9373  15.2991  15.3408  15.3717  15.4126
    15.4507  15.7538  15.7585  15.7936  15.8373  15.8468  15.8768  15.9056
    15.9259  15.9401  16.0090  16.0634  16.2488  16.3066  16.3970  16.8227
    16.8897  18.0415  18.1779  18.8150  18.9479  19.3887  19.6565  19.7333

     occupation numbers 
     1.0000   1.0000   1.0000   1.0000   1.0000   1.0000   1.0000   1.0000
     1.0000   1.0000   1.0000   1.0000   1.0000   1.0000   1.0000   1.0000
     1.0000   1.0000   1.0000   1.0000   1.0000   1.0000   1.0000   1.0000
     1.0000   1.0000   1.0000   1.0000   1.0000   1.0000   1.0000   1.0000
     1.0000   1.0000   1.0000   1.0000   1.0000   1.0000   1.0000   1.0000
     1.0000   1.0000   1.0000   1.0000   1.0000   1.0000   1.0000   1.0000
     1.0000   0.9883   0.9873   0.9765   0.9532   0.9463   0.9189   0.8838
     0.8532   0.8288   0.6782   0.5311   0.1088   0.0503   0.0113   0.0000
     0.0000   0.0000   0.0000   0.0000   0.0000   0.0000   0.0000   0.0000

          k = 0.0000-0.1361 0.3928 (  7075 PWs)   bands (ev):

     6.9666   9.2268   9.3875   9.6140   9.7557   9.8090   9.8565   9.9950
    10.1114  10.2246  10.4542  10.6132  10.8112  10.9916  11.2675  11.5807
    11.7648  11.8087  11.8685  11.9457  12.0827  12.1842  12.3221  12.4323
    12.5543  12.5904  12.7623  12.8167  12.8660  13.0231  13.1332  13.2506
    13.3990  13.5174  13.6218  13.7570  13.8481  13.9222  14.1184  14.2019
    14.3280  14.3864  14.5137  14.7084  14.7802  14.8779  14.9811  15.1358
    15.2677  15.3606  15.5002  15.5174  15.5660  15.6032  15.6756  15.7043
    15.8130  15.8443  16.0543  16.0927  16.1309  16.2315  16.3378  16.6672
    16.9093  17.7042  18.6145  18.6741  19.0063  19.6150  19.9298  20.5024

     occupation numbers 
     1.0000   1.0000   1.0000   1.0000   1.0000   1.0000   1.0000   1.0000
     1.0000   1.0000   1.0000   1.0000   1.0000   1.0000   1.0000   1.0000
     1.0000   1.0000   1.0000   1.0000   1.0000   1.0000   1.0000   1.0000
     1.0000   1.0000   1.0000   1.0000   1.0000   1.0000   1.0000   1.0000
     1.0000   1.0000   1.0000   1.0000   1.0000   1.0000   1.0000   1.0000
     1.0000   1.0000   1.0000   1.0000   1.0000   1.0000   1.0000   1.0000
     1.0000   1.0000   1.0000   1.0000   0.9998   0.9996   0.9976   0.9956
     0.9677   0.9481   0.5567   0.4486   0.3448   0.1334   0.0313   0.0000
     0.0000   0.0000   0.0000   0.0000   0.0000   0.0000   0.0000   0.0000

          k = 0.0000-0.1361 0.5500 (  7071 PWs)   bands (ev):

     7.5341   8.8946   9.7125   9.9021  10.0405  10.0816  10.1976  10.2537
    10.3973  10.5281  10.6740  10.7864  10.8848  11.0422  11.1878  11.4393
    11.5323  11.7038  11.7334  11.8347  11.9335  12.0122  12.1251  12.1785
    12.3081  12.4066  12.6207  12.7218  12.8210  13.0178  13.1462  13.1843
    13.3568  13.4650  13.4986  13.7017  13.8421  13.9141  13.9872  14.0765
    14.1826  14.3026  14.3599  14.4530  14.5579  14.8252  14.8584  14.9362
    14.9743  15.0997  15.1973  15.2130  15.2809  15.3436  15.3732  15.6766
    15.7042  15.8499  15.8819  15.9691  16.0485  16.1428  16.5982  16.9769
    17.2066  17.3681  18.3132  18.6697  19.0388  19.5100  20.8963  21.3056

     occupation numbers 
     1.0000   1.0000   1.0000   1.0000   1.0000   1.0000   1.0000   1.0000
     1.0000   1.0000   1.0000   1.0000   1.0000   1.0000   1.0000   1.0000
     1.0000   1.0000   1.0000   1.0000   1.0000   1.0000   1.0000   1.0000
     1.0000   1.0000   1.0000   1.0000   1.0000   1.0000   1.0000   1.0000
     1.0000   1.0000   1.0000   1.0000   1.0000   1.0000   1.0000   1.0000
     1.0000   1.0000   1.0000   1.0000   1.0000   1.0000   1.0000   1.0000
     1.0000   1.0000   1.0000   1.0000   1.0000   1.0000   1.0000   0.9975
     0.9956   0.9439   0.9133   0.7719   0.5727   0.3143   0.0001   0.0000
     0.0000   0.0000   0.0000   0.0000   0.0000   0.0000   0.0000   0.0000

          k = 0.0000-0.2722 0.1571 (  7112 PWs)   bands (ev):

     6.6539   9.0252   9.3004   9.4652   9.6021   9.6091   9.6896   9.7732
     9.9026  10.1221  10.3448  10.4283  10.8242  10.8518  11.3606  11.7105
    11.7353  11.8186  12.0707  12.2020  12.2565  12.2891  12.4980  12.5688
    12.5780  12.6778  12.7073  12.8788  13.0329  13.0437  13.1667  13.3016
    13.3971  13.4463  13.7245  13.7864  13.8616  13.9070  14.0965  14.2449
    14.3247  14.3967  14.8802  14.8937  15.1212  15.1401  15.1708  15.3783
    15.6130  15.6359  15.6808  15.7074  15.7216  15.7746  15.7787  15.8050
    15.8844  15.9247  15.9391  15.9761  16.2741  16.3232  16.3398  16.4343
    17.6409  17.7719  17.8863  19.0803  19.1445  19.2811  19.9612  20.0707

     occupation numbers 
     1.0000   1.0000   1.0000   1.0000   1.0000   1.0000   1.0000   1.0000
     1.0000   1.0000   1.0000   1.0000   1.0000   1.0000   1.0000   1.0000
     1.0000   1.0000   1.0000   1.0000   1.0000   1.0000   1.0000   1.0000
     1.0000   1.0000   1.0000   1.0000   1.0000   1.0000   1.0000   1.0000
     1.0000   1.0000   1.0000   1.0000   1.0000   1.0000   1.0000   1.0000
     1.0000   1.0000   1.0000   1.0000   1.0000   1.0000   1.0000   1.0000
     0.9994   0.9990   0.9973   0.9953   0.9937   0.9830   0.9818   0.9716
     0.9105   0.8552   0.8307   0.7567   0.0790   0.0393   0.0303   0.0055
     0.0000   0.0000   0.0000   0.0000   0.0000   0.0000   0.0000   0.0000

          k = 0.0000-0.2722 0.3143 (  7075 PWs)   bands (ev):

     6.9516   9.2125   9.4150   9.6003   9.6358   9.7719   9.8166  10.0019
    10.1035  10.2555  10.4237  10.5630  10.8864  11.0059  11.2715  11.6293
    11.6864  11.8038  11.8881  12.0576  12.1161  12.2134  12.2915  12.4395
    12.5434  12.6251  12.7504  12.8105  12.9208  12.9638  13.1173  13.2743
    13.3549  13.5219  13.6587  13.7729  13.9020  13.9319  14.1527  14.1981
    14.3297  14.3711  14.5161  14.7230  14.7667  14.8414  14.9395  15.1633
    15.2604  15.3684  15.5051  15.5173  15.5713  15.5948  15.6725  15.7020
    15.8160  15.8406  16.0207  16.0941  16.1905  16.2517  16.3855  16.6283
    16.9522  17.7640  18.5483  18.7517  19.0234  19.5484  19.8834  20.5470

     occupation numbers 
     1.0000   1.0000   1.0000   1.0000   1.0000   1.0000   1.0000   1.0000
     1.0000   1.0000   1.0000   1.0000   1.0000   1.0000   1.0000   1.0000
     1.0000   1.0000   1.0000   1.0000   1.0000   1.0000   1.0000   1.0000
     1.0000   1.0000   1.0000   1.0000   1.0000   1.0000   1.0000   1.0000
     1.0000   1.0000   1.0000   1.0000   1.0000   1.0000   1.0000   1.0000
     1.0000   1.0000   1.0000   1.0000   1.0000   1.0000   1.0000   1.0000
     1.0000   1.0000   1.0000   1.0000   0.9998   0.9997   0.9978   0.9958
     0.9662   0.9509   0.6481   0.4446   0.2059   0.1050   0.0139   0.0000
     0.0000   0.0000   0.0000   0.0000   0.0000   0.0000   0.0000   0.0000

          k = 0.0000-0.2722 0.4714 (  7044 PWs)   bands (ev):

     7.4283   9.3164   9.4144   9.7797   9.9182   9.9820  10.0324  10.2439
    10.3836  10.4954  10.6236  10.7491  10.9125  11.0948  11.2243  11.5446
    11.5831  11.6300  11.7727  11.8375  11.9178  11.9803  12.1289  12.2049
    12.3789  12.5277  12.6058  12.7812  12.8247  12.9647  13.0123  13.2318
    13.4598  13.4949  13.5490  13.7004  13.8898  13.9291  14.0600  14.0974
    14.1911  14.2929  14.3868  14.4930  14.5929  14.7664  14.8513  14.9547
    15.1769  15.2401  15.2967  15.3110  15.5059  15.5257  15.5837  15.5983
    15.6213  15.6393  15.8313  15.8655  16.0334  16.2069  16.2583  16.8338
    17.0048  17.9498  18.1362  18.7318  18.8518  19.6408  19.7628  21.7414

     occupation numbers 
     1.0000   1.0000   1.0000   1.0000   1.0000   1.0000   1.0000   1.0000
     1.0000   1.0000   1.0000   1.0000   1.0000   1.0000   1.0000   1.0000
     1.0000   1.0000   1.0000   1.0000   1.0000   1.0000   1.0000   1.0000
     1.0000   1.0000   1.0000   1.0000   1.0000   1.0000   1.0000   1.0000
     1.0000   1.0000   1.0000   1.0000   1.0000   1.0000   1.0000   1.0000
     1.0000   1.0000   1.0000   1.0000   1.0000   1.0000   1.0000   1.0000
     1.0000   1.0000   1.0000   1.0000   1.0000   0.9999   0.9997   0.9996
     0.9993   0.9990   0.9572   0.9302   0.6142   0.1744   0.0968   0.0000
     0.0000   0.0000   0.0000   0.0000   0.0000   0.0000   0.0000   0.0000

          k = 0.0000-0.2722 0.6285 (  7060 PWs)   bands (ev):

     8.0297   8.8071   9.4954  10.0930  10.1912  10.2902  10.3527  10.4882
    10.5783  10.6970  10.8291  10.8843  10.9493  11.0384  11.1740  11.2992
    11.4097  11.5301  11.6006  11.6793  11.7848  11.8674  11.9816  12.1413
    12.2420  12.3742  12.5153  12.5987  12.6964  12.8646  12.9903  13.0851
    13.2512  13.4432  13.5245  13.7808  13.8411  14.0186  14.0567  14.1620
    14.2048  14.3219  14.3766  14.4932  14.5875  14.6771  14.8495  14.9404
    15.0374  15.0852  15.1323  15.2326  15.2982  15.4017  15.4264  15.4731
    15.6102  15.6425  15.7204  15.7284  15.7410  15.8662  16.2805  17.1837
    17.4966  17.5946  18.1333  18.3884  18.6279  19.5459  20.6783  21.7420

     occupation numbers 
     1.0000   1.0000   1.0000   1.0000   1.0000   1.0000   1.0000   1.0000
     1.0000   1.0000   1.0000   1.0000   1.0000   1.0000   1.0000   1.0000
     1.0000   1.0000   1.0000   1.0000   1.0000   1.0000   1.0000   1.0000
     1.0000   1.0000   1.0000   1.0000   1.0000   1.0000   1.0000   1.0000
     1.0000   1.0000   1.0000   1.0000   1.0000   1.0000   1.0000   1.0000
     1.0000   1.0000   1.0000   1.0000   1.0000   1.0000   1.0000   1.0000
     1.0000   1.0000   1.0000   1.0000   1.0000   1.0000   1.0000   1.0000
     0.9995   0.9989   0.9938   0.9928   0.9908   0.9295   0.0726   0.0000
     0.0000   0.0000   0.0000   0.0000   0.0000   0.0000   0.0000   0.0000

          k = 0.0000-0.4082 0.2357 (  7082 PWs)   bands (ev):

     7.1255   9.0512   9.4600   9.6360   9.8155   9.8308   9.9766  10.1122
    10.1915  10.3760  10.4806  10.5946  11.0058  11.0780  11.1783  11.5302
    11.6387  11.8011  11.8755  11.9653  12.1305  12.1974  12.2675  12.3785
    12.4239  12.5632  12.7004  12.8162  12.8925  12.9537  13.1161  13.2786
    13.2893  13.4822  13.6824  13.7221  13.9744  13.9810  14.1764  14.1991
    14.2770  14.2867  14.4364  14.4955  14.6103  14.7656  14.8792  15.0692
    15.1948  15.1987  15.2451  15.3422  15.4253  15.4552  15.4586  15.6557
    15.8759  15.9243  15.9366  16.0662  16.2310  16.2902  16.3192  16.8631
    17.3912  17.7678  17.8833  18.6179  19.6392  19.7247  20.5882  20.6799

     occupation numbers 
     1.0000   1.0000   1.0000   1.0000   1.0000   1.0000   1.0000   1.0000
     1.0000   1.0000   1.0000   1.0000   1.0000   1.0000   1.0000   1.0000
     1.0000   1.0000   1.0000   1.0000   1.0000   1.0000   1.0000   1.0000
     1.0000   1.0000   1.0000   1.0000   1.0000   1.0000   1.0000   1.0000
     1.0000   1.0000   1.0000   1.0000   1.0000   1.0000   1.0000   1.0000
     1.0000   1.0000   1.0000   1.0000   1.0000   1.0000   1.0000   1.0000
     1.0000   1.0000   1.0000   1.0000   1.0000   1.0000   1.0000   0.9985
     0.9198   0.8557   0.8352   0.5231   0.1342   0.0636   0.0417   0.0000
     0.0000   0.0000   0.0000   0.0000   0.0000   0.0000   0.0000   0.0000

          k = 0.0000-0.4082 0.3928 (  7071 PWs)   bands (ev):

     7.4740   8.9398   9.6375   9.8280   9.8980   9.9688  10.0174  10.3272
    10.4824  10.5100  10.6211  10.7319  10.9483  11.1298  11.1973  11.4468
    11.5511  11.7020  11.7801  11.8566  11.9270  12.0074  12.2136  12.2571
    12.3806  12.4819  12.6369  12.7604  12.8188  12.8933  13.0010  13.1633
    13.4390  13.5442  13.6467  13.7445  13.8077  13.9138  14.0754  14.1093
    14.1898  14.2444  14.4183  14.4853  14.5822  14.6767  14.8601  14.9277
    14.9785  15.1082  15.1773  15.2227  15.2998  15.3470  15.3749  15.6707
    15.7031  15.8464  15.8798  15.9572  16.1284  16.1585  16.6404  17.0184
    17.1208  17.4676  18.3175  18.7330  18.9567  19.4657  20.9018  21.3511

     occupation numbers 
     1.0000   1.0000   1.0000   1.0000   1.0000   1.0000   1.0000   1.0000
     1.0000   1.0000   1.0000   1.0000   1.0000   1.0000   1.0000   1.0000
     1.0000   1.0000   1.0000   1.0000   1.0000   1.0000   1.0000   1.0000
     1.0000   1.0000   1.0000   1.0000   1.0000   1.0000   1.0000   1.0000
     1.0000   1.0000   1.0000   1.0000   1.0000   1.0000   1.0000   1.0000
     1.0000   1.0000   1.0000   1.0000   1.0000   1.0000   1.0000   1.0000
     1.0000   1.0000   1.0000   1.0000   1.0000   1.0000   1.0000   0.9978
     0.9957   0.9465   0.9157   0.7964   0.3513   0.2762   0.0000   0.0000
     0.0000   0.0000   0.0000   0.0000   0.0000   0.0000   0.0000   0.0000

          k = 0.0000-0.4082 0.5500 (  7060 PWs)   bands (ev):

     7.9555   8.9028   9.4752   9.9708  10.0826  10.1465  10.3249  10.5324
    10.6325  10.7361  10.8368  10.8619  10.9450  11.0301  11.1692  11.3511
    11.4354  11.5631  11.5896  11.6849  11.7555  11.8911  12.0107  12.1988
    12.2842  12.3958  12.4762  12.5719  12.7712  12.9046  12.9373  13.1627
    13.2430  13.4042  13.5873  13.7485  13.8940  13.9343  14.0239  14.1700
    14.2909  14.3899  14.4346  14.5336  14.5730  14.6584  14.7965  14.8727
    15.0423  15.1017  15.1413  15.2409  15.3039  15.4007  15.4313  15.4564
    15.6207  15.6436  15.7232  15.7303  15.7498  15.8708  16.3057  17.1899
    17.4285  17.7009  18.1202  18.3144  18.6291  19.5947  20.6532  21.7339

     occupation numbers 
     1.0000   1.0000   1.0000   1.0000   1.0000   1.0000   1.0000   1.0000
     1.0000   1.0000   1.0000   1.0000   1.0000   1.0000   1.0000   1.0000
     1.0000   1.0000   1.0000   1.0000   1.0000   1.0000   1.0000   1.0000
     1.0000   1.0000   1.0000   1.0000   1.0000   1.0000   1.0000   1.0000
     1.0000   1.0000   1.0000   1.0000   1.0000   1.0000   1.0000   1.0000
     1.0000   1.0000   1.0000   1.0000   1.0000   1.0000   1.0000   1.0000
     1.0000   1.0000   1.0000   1.0000   1.0000   1.0000   1.0000   1.0000
     0.9993   0.9988   0.9935   0.9925   0.9892   0.9251   0.0510   0.0000
     0.0000   0.0000   0.0000   0.0000   0.0000   0.0000   0.0000   0.0000

          k = 0.0000-0.4082-0.0786 (  7075 PWs)   bands (ev):

     6.9666   9.2268   9.3875   9.6140   9.7557   9.8090   9.8565   9.9950
    10.1114  10.2246  10.4542  10.6132  10.8112  10.9916  11.2675  11.5807
    11.7648  11.8087  11.8685  11.9457  12.0827  12.1842  12.3221  12.4323
    12.5543  12.5904  12.7623  12.8167  12.8660  13.0231  13.1332  13.2506
    13.3990  13.5174  13.6218  13.7570  13.8481  13.9222  14.1184  14.2019
    14.3280  14.3864  14.5137  14.7084  14.7802  14.8779  14.9811  15.1358
    15.2677  15.3606  15.5002  15.5174  15.5660  15.6032  15.6756  15.7043
    15.8130  15.8443  16.0543  16.0927  16.1309  16.2315  16.3378  16.6672
    16.9093  17.7042  18.6145  18.6741  19.0063  19.6150  19.9298  20.5024

     occupation numbers 
     1.0000   1.0000   1.0000   1.0000   1.0000   1.0000   1.0000   1.0000
     1.0000   1.0000   1.0000   1.0000   1.0000   1.0000   1.0000   1.0000
     1.0000   1.0000   1.0000   1.0000   1.0000   1.0000   1.0000   1.0000
     1.0000   1.0000   1.0000   1.0000   1.0000   1.0000   1.0000   1.0000
     1.0000   1.0000   1.0000   1.0000   1.0000   1.0000   1.0000   1.0000
     1.0000   1.0000   1.0000   1.0000   1.0000   1.0000   1.0000   1.0000
     1.0000   1.0000   1.0000   1.0000   0.9998   0.9996   0.9976   0.9956
     0.9677   0.9481   0.5567   0.4486   0.3448   0.1334   0.0313   0.0000
     0.0000   0.0000   0.0000   0.0000   0.0000   0.0000   0.0000   0.0000

          k = 0.0000-0.5443 0.3143 (  7088 PWs)   bands (ev):

     7.6477   8.6485   9.5977   9.8829   9.9786  10.0006  10.3158  10.4862
    10.5158  10.6137  10.6989  10.7434  10.8808  11.1063  11.2106  11.3794
    11.4931  11.6850  11.7271  11.7932  11.9309  12.0768  12.1368  12.3636
    12.4411  12.4761  12.5831  12.6935  12.7600  12.9168  12.9278  13.0778
    13.4285  13.5640  13.5852  13.6713  13.8544  13.8787  14.0420  14.1617
    14.1826  14.2844  14.4034  14.4677  14.5038  14.6405  14.6408  14.8965
    14.9563  15.0119  15.0251  15.0753  15.1619  15.1686  15.2181  15.4326
    15.9060  15.9777  15.9816  16.2115  16.2515  16.2546  16.4218  17.0112
    17.4649  17.7792  17.8466  18.1323  19.9074  20.0616  20.7647  20.8006

     occupation numbers 
     1.0000   1.0000   1.0000   1.0000   1.0000   1.0000   1.0000   1.0000
     1.0000   1.0000   1.0000   1.0000   1.0000   1.0000   1.0000   1.0000
     1.0000   1.0000   1.0000   1.0000   1.0000   1.0000   1.0000   1.0000
     1.0000   1.0000   1.0000   1.0000   1.0000   1.0000   1.0000   1.0000
     1.0000   1.0000   1.0000   1.0000   1.0000   1.0000   1.0000   1.0000
     1.0000   1.0000   1.0000   1.0000   1.0000   1.0000   1.0000   1.0000
     1.0000   1.0000   1.0000   1.0000   1.0000   1.0000   1.0000   1.0000
     0.8831   0.7531   0.7443   0.1662   0.1052   0.1013   0.0070   0.0000
     0.0000   0.0000   0.0000   0.0000   0.0000   0.0000   0.0000   0.0000

          k = 0.0000-0.5443 0.4714 (  7082 PWs)   bands (ev):

     7.8540   8.6019   9.7108   9.9555  10.0033  10.0980  10.1564  10.5758
    10.6814  10.7047  10.7429  10.8202  10.9039  11.0568  11.1512  11.3692
    11.4861  11.5933  11.6880  11.6955  11.8314  12.0431  12.1289  12.2379
    12.3962  12.4477  12.5569  12.6402  12.7355  12.7989  12.9526  13.0815
    13.3866  13.5072  13.6250  13.7333  13.7716  13.8951  14.0075  14.1008
    14.3386  14.3664  14.4238  14.4588  14.5572  14.6532  14.7138  14.7786
    14.8048  15.0126  15.0576  15.1127  15.1669  15.1929  15.3235  15.4320
    15.8249  15.8735  15.8878  15.9226  16.0952  16.1061  16.8552  17.0432
    17.1225  17.6503  17.8901  18.7033  19.1706  19.3541  21.6302  21.6826

     occupation numbers 
     1.0000   1.0000   1.0000   1.0000   1.0000   1.0000   1.0000   1.0000
     1.0000   1.0000   1.0000   1.0000   1.0000   1.0000   1.0000   1.0000
     1.0000   1.0000   1.0000   1.0000   1.0000   1.0000   1.0000   1.0000
     1.0000   1.0000   1.0000   1.0000   1.0000   1.0000   1.0000   1.0000
     1.0000   1.0000   1.0000   1.0000   1.0000   1.0000   1.0000   1.0000
     1.0000   1.0000   1.0000   1.0000   1.0000   1.0000   1.0000   1.0000
     1.0000   1.0000   1.0000   1.0000   1.0000   1.0000   1.0000   1.0000
     0.9612   0.9224   0.9065   0.8585   0.4418   0.4114   0.0000   0.0000
     0.0000   0.0000   0.0000   0.0000   0.0000   0.0000   0.0000   0.0000

          k = 0.0000-0.5443 0.6285 (  7060 PWs)   bands (ev):

     7.9555   8.9028   9.4752   9.9708  10.0826  10.1465  10.3249  10.5324
    10.6325  10.7361  10.8368  10.8619  10.9450  11.0301  11.1692  11.3511
    11.4354  11.5631  11.5896  11.6849  11.7555  11.8911  12.0107  12.1988
    12.2842  12.3958  12.4762  12.5719  12.7712  12.9046  12.9373  13.1627
    13.2430  13.4042  13.5873  13.7485  13.8940  13.9343  14.0239  14.1700
    14.2909  14.3899  14.4346  14.5336  14.5730  14.6584  14.7965  14.8727
    15.0423  15.1017  15.1413  15.2409  15.3039  15.4007  15.4313  15.4564
    15.6207  15.6436  15.7232  15.7303  15.7498  15.8708  16.3057  17.1899
    17.4285  17.7009  18.1202  18.3144  18.6291  19.5947  20.6532  21.7339

     occupation numbers 
     1.0000   1.0000   1.0000   1.0000   1.0000   1.0000   1.0000   1.0000
     1.0000   1.0000   1.0000   1.0000   1.0000   1.0000   1.0000   1.0000
     1.0000   1.0000   1.0000   1.0000   1.0000   1.0000   1.0000   1.0000
     1.0000   1.0000   1.0000   1.0000   1.0000   1.0000   1.0000   1.0000
     1.0000   1.0000   1.0000   1.0000   1.0000   1.0000   1.0000   1.0000
     1.0000   1.0000   1.0000   1.0000   1.0000   1.0000   1.0000   1.0000
     1.0000   1.0000   1.0000   1.0000   1.0000   1.0000   1.0000   1.0000
     0.9993   0.9988   0.9935   0.9925   0.9892   0.9251   0.0510   0.0000
     0.0000   0.0000   0.0000   0.0000   0.0000   0.0000   0.0000   0.0000

          k = 0.0000-0.5443-0.1571 (  7071 PWs)   bands (ev):

     7.5341   8.8946   9.7125   9.9021  10.0405  10.0816  10.1976  10.2537
    10.3973  10.5281  10.6740  10.7864  10.8848  11.0422  11.1878  11.4393
    11.5323  11.7038  11.7334  11.8347  11.9335  12.0122  12.1251  12.1785
    12.3081  12.4066  12.6207  12.7218  12.8210  13.0178  13.1462  13.1843
    13.3568  13.4650  13.4986  13.7017  13.8421  13.9141  13.9872  14.0765
    14.1826  14.3026  14.3599  14.4530  14.5579  14.8252  14.8584  14.9362
    14.9743  15.0997  15.1973  15.2130  15.2809  15.3436  15.3732  15.6766
    15.7042  15.8499  15.8819  15.9691  16.0485  16.1428  16.5982  16.9769
    17.2066  17.3681  18.3132  18.6697  19.0388  19.5100  20.8963  21.3056

     occupation numbers 
     1.0000   1.0000   1.0000   1.0000   1.0000   1.0000   1.0000   1.0000
     1.0000   1.0000   1.0000   1.0000   1.0000   1.0000   1.0000   1.0000
     1.0000   1.0000   1.0000   1.0000   1.0000   1.0000   1.0000   1.0000
     1.0000   1.0000   1.0000   1.0000   1.0000   1.0000   1.0000   1.0000
     1.0000   1.0000   1.0000   1.0000   1.0000   1.0000   1.0000   1.0000
     1.0000   1.0000   1.0000   1.0000   1.0000   1.0000   1.0000   1.0000
     1.0000   1.0000   1.0000   1.0000   1.0000   1.0000   1.0000   0.9975
     0.9956   0.9439   0.9133   0.7719   0.5727   0.3143   0.0001   0.0000
     0.0000   0.0000   0.0000   0.0000   0.0000   0.0000   0.0000   0.0000

          k =-0.1667 0.0000 0.1571 (  7102 PWs)   bands (ev):

     6.4592   8.5725   9.1855   9.2651   9.3482   9.4096   9.6058   9.6694
     9.7759   9.9904  10.2323  10.3402  10.6762  10.7586  11.3403  11.5454
    11.7126  11.8764  12.0868  12.2257  12.2636  12.3266  12.4287  12.5396
    12.7410  12.8771  12.9370  13.0769  13.1590  13.2416  13.3559  13.4532
    13.5473  13.7180  13.8377  14.0132  14.0680  14.1585  14.2236  14.4054
    14.4592  14.4960  14.8492  14.8901  15.1163  15.4674  15.5317  15.5353
    15.8333  15.8825  15.9030  15.9278  15.9371  15.9773  15.9843  16.0197
    16.0502  16.0812  16.1356  16.1818  16.2918  16.3309  16.5216  16.6965
    17.0833  18.0194  18.1654  18.3334  18.4261  19.0759  19.1108  20.4467

     occupation numbers 
     1.0000   1.0000   1.0000   1.0000   1.0000   1.0000   1.0000   1.0000
     1.0000   1.0000   1.0000   1.0000   1.0000   1.0000   1.0000   1.0000
     1.0000   1.0000   1.0000   1.0000   1.0000   1.0000   1.0000   1.0000
     1.0000   1.0000   1.0000   1.0000   1.0000   1.0000   1.0000   1.0000
     1.0000   1.0000   1.0000   1.0000   1.0000   1.0000   1.0000   1.0000
     1.0000   1.0000   1.0000   1.0000   1.0000   1.0000   0.9999   0.9999
     0.9559   0.9127   0.8872   0.8501   0.8342   0.7538   0.7381   0.6507
     0.5680   0.4810   0.3326   0.2238   0.0621   0.0349   0.0008   0.0000
     0.0000   0.0000   0.0000   0.0000   0.0000   0.0000   0.0000   0.0000

          k =-0.1667 0.0000 0.3143 (  7083 PWs)   bands (ev):

     6.7770   8.8554   9.1683   9.5229   9.5662   9.6554   9.7429   9.8763
     9.9441  10.1584  10.3145  10.5393  10.7842  10.8484  11.3480  11.5714
    11.7198  11.8387  11.9120  12.0113  12.1558  12.2066  12.3464  12.5014
    12.6427  12.7597  12.8796  12.9923  13.0542  13.1646  13.2489  13.4007
    13.5319  13.6132  13.7193  13.8119  13.9134  14.0332  14.1408  14.3293
    14.4412  14.4951  14.6801  14.8088  14.8877  14.9332  15.1255  15.6083
    15.6367  15.6710  15.6886  15.6996  15.7392  15.8041  15.8466  15.8501
    15.8589  15.9302  15.9674  16.0220  16.0760  16.1990  16.3264  16.4864
    16.5372  17.7908  18.0387  18.9284  18.9685  19.9871  20.0370  20.3452

     occupation numbers 
     1.0000   1.0000   1.0000   1.0000   1.0000   1.0000   1.0000   1.0000
     1.0000   1.0000   1.0000   1.0000   1.0000   1.0000   1.0000   1.0000
     1.0000   1.0000   1.0000   1.0000   1.0000   1.0000   1.0000   1.0000
     1.0000   1.0000   1.0000   1.0000   1.0000   1.0000   1.0000   1.0000
     1.0000   1.0000   1.0000   1.0000   1.0000   1.0000   1.0000   1.0000
     1.0000   1.0000   1.0000   1.0000   1.0000   1.0000   1.0000   0.9995
     0.9990   0.9978   0.9968   0.9960   0.9911   0.9720   0.9464   0.9436
     0.9362   0.8462   0.7754   0.6445   0.4957   0.1891   0.0374   0.0018
     0.0005   0.0000   0.0000   0.0000   0.0000   0.0000   0.0000   0.0000

          k =-0.1667 0.0000 0.4714 (  7070 PWs)   bands (ev):

     7.2786   8.9163   9.3490   9.7480   9.9018   9.9829  10.0103  10.1751
    10.2128  10.3587  10.5302  10.7830  10.8921  10.9404  11.3600  11.5595
    11.6384  11.6911  11.8028  11.8786  11.9222  12.0419  12.1469  12.3009
    12.3372  12.6174  12.7329  12.9020  13.0019  13.1424  13.1874  13.3000
    13.3731  13.4715  13.5711  13.7077  13.8526  14.0165  14.0451  14.1586
    14.2931  14.3675  14.5086  14.5385  14.5801  14.7188  14.7993  15.1309
    15.1800  15.2314  15.2927  15.3062  15.3786  15.4423  15.4937  15.6176
    15.9129  15.9734  16.0236  16.0759  16.1034  16.1713  16.3422  16.4953
    17.1269  17.7096  17.9737  19.2687  19.3646  19.6437  20.7872  20.8398

     occupation numbers 
     1.0000   1.0000   1.0000   1.0000   1.0000   1.0000   1.0000   1.0000
     1.0000   1.0000   1.0000   1.0000   1.0000   1.0000   1.0000   1.0000
     1.0000   1.0000   1.0000   1.0000   1.0000   1.0000   1.0000   1.0000
     1.0000   1.0000   1.0000   1.0000   1.0000   1.0000   1.0000   1.0000
     1.0000   1.0000   1.0000   1.0000   1.0000   1.0000   1.0000   1.0000
     1.0000   1.0000   1.0000   1.0000   1.0000   1.0000   1.0000   1.0000
     1.0000   1.0000   1.0000   1.0000   1.0000   1.0000   1.0000   0.9994
     0.8734   0.7625   0.6403   0.4960   0.4188   0.2468   0.0291   0.0015
     0.0000   0.0000   0.0000   0.0000   0.0000   0.0000   0.0000   0.0000

          k =-0.1667 0.0000 0.6285 (  7081 PWs)   bands (ev):

     7.8967   8.5230   9.6500   9.9119  10.1525  10.1973  10.2814  10.4038
    10.5387  10.6254  10.7713  10.8156  10.9660  11.0178  11.2717  11.4208
    11.4875  11.6177  11.7276  11.7609  11.8930  11.9823  11.9941  12.1391
    12.2375  12.4321  12.5394  12.6886  12.7921  12.8651  13.1592  13.2569
    13.3535  13.4815  13.5983  13.6805  13.7589  13.8722  13.9583  14.0577
    14.1702  14.2519  14.3103  14.3932  14.4752  14.6501  14.7149  14.8450
    14.9816  15.0324  15.0930  15.1200  15.2298  15.2363  15.3168  15.3912
    15.8116  15.8683  16.0273  16.1090  16.1227  16.1980  16.3346  16.7671
    17.5993  17.8232  17.9464  18.8983  19.4168  19.4834  21.3270  21.3617

     occupation numbers 
     1.0000   1.0000   1.0000   1.0000   1.0000   1.0000   1.0000   1.0000
     1.0000   1.0000   1.0000   1.0000   1.0000   1.0000   1.0000   1.0000
     1.0000   1.0000   1.0000   1.0000   1.0000   1.0000   1.0000   1.0000
     1.0000   1.0000   1.0000   1.0000   1.0000   1.0000   1.0000   1.0000
     1.0000   1.0000   1.0000   1.0000   1.0000   1.0000   1.0000   1.0000
     1.0000   1.0000   1.0000   1.0000   1.0000   1.0000   1.0000   1.0000
     1.0000   1.0000   1.0000   1.0000   1.0000   1.0000   1.0000   1.0000
     0.9685   0.9275   0.6305   0.4034   0.3664   0.1911   0.0329   0.0000
     0.0000   0.0000   0.0000   0.0000   0.0000   0.0000   0.0000   0.0000

          k =-0.1667-0.1361 0.0786 (  7102 PWs)   bands (ev):

     6.4542   8.5673   9.2177   9.2466   9.3422   9.3761   9.6234   9.6453
     9.7813   9.9845  10.2538  10.2819  10.6792  10.7323  11.3840  11.5169
    11.7170  11.8781  12.0847  12.2605  12.3457  12.3593  12.4333  12.5137
    12.7447  12.8521  12.9204  12.9801  13.1979  13.2062  13.3675  13.4953
    13.6523  13.6685  13.8452  14.0578  14.0914  14.1304  14.1939  14.4093
    14.4740  14.4998  14.8669  14.9105  15.1411  15.3853  15.5739  15.6345
    15.6675  15.6772  15.8559  15.8979  15.9392  15.9509  15.9907  15.9939
    16.0607  16.0939  16.1757  16.1816  16.3012  16.3117  16.4552  17.2853
    17.4276  17.5116  18.1650  18.1823  18.3561  19.0613  19.6858  19.7343

     occupation numbers 
     1.0000   1.0000   1.0000   1.0000   1.0000   1.0000   1.0000   1.0000
     1.0000   1.0000   1.0000   1.0000   1.0000   1.0000   1.0000   1.0000
     1.0000   1.0000   1.0000   1.0000   1.0000   1.0000   1.0000   1.0000
     1.0000   1.0000   1.0000   1.0000   1.0000   1.0000   1.0000   1.0000
     1.0000   1.0000   1.0000   1.0000   1.0000   1.0000   1.0000   1.0000
     1.0000   1.0000   1.0000   1.0000   1.0000   1.0000   0.9998   0.9991
     0.9980   0.9975   0.9389   0.8941   0.8306   0.8088   0.7231   0.7155
     0.5388   0.4453   0.2369   0.2243   0.0544   0.0467   0.0036   0.0000
     0.0000   0.0000   0.0000   0.0000   0.0000   0.0000   0.0000   0.0000

          k =-0.1667 0.1361-0.0786 (  7102 PWs)   bands (ev):

     6.4590   8.5636   9.1858   9.2774   9.3592   9.3678   9.6068   9.6315
     9.7525   9.9966  10.2683  10.3013  10.6608  10.8524  11.2090  11.5919
    11.6397  11.8800  12.1802  12.1850  12.3037  12.3626  12.4335  12.5563
    12.7826  12.7830  13.0015  13.1287  13.1808  13.2733  13.3135  13.4897
    13.6145  13.6881  13.7662  13.9873  14.0801  14.0982  14.1770  14.4128
    14.4859  14.5312  14.8162  14.8897  15.1320  15.4681  15.5312  15.5372
    15.8290  15.8835  15.8870  15.9080  15.9345  15.9865  16.0059  16.0226
    16.0729  16.0864  16.1519  16.1561  16.2814  16.4107  16.5111  16.6760
    17.0784  18.0446  18.1732  18.3601  18.4318  19.0317  19.1302  20.3744

     occupation numbers 
     1.0000   1.0000   1.0000   1.0000   1.0000   1.0000   1.0000   1.0000
     1.0000   1.0000   1.0000   1.0000   1.0000   1.0000   1.0000   1.0000
     1.0000   1.0000   1.0000   1.0000   1.0000   1.0000   1.0000   1.0000
     1.0000   1.0000   1.0000   1.0000   1.0000   1.0000   1.0000   1.0000
     1.0000   1.0000   1.0000   1.0000   1.0000   1.0000   1.0000   1.0000
     1.0000   1.0000   1.0000   1.0000   1.0000   1.0000   0.9999   0.9999
     0.9587   0.9116   0.9074   0.8804   0.8388   0.7329   0.6860   0.6430
     0.5042   0.4664   0.2919   0.2819   0.0717   0.0087   0.0010   0.0000
     0.0000   0.0000   0.0000   0.0000   0.0000   0.0000   0.0000   0.0000

          k = 0.1667-0.1361-0.0786 (  7102 PWs)   bands (ev):

     6.4608   8.5704   9.2268   9.2689   9.3342   9.3933   9.5982   9.6546
     9.7668   9.9946  10.2648  10.3191  10.6282  10.8481  11.2541  11.5435
    11.6785  11.8700  12.0821  12.2501  12.2753  12.2970  12.4661  12.5407
    12.7726  12.8682  13.0570  13.0980  13.1975  13.2586  13.3093  13.4271
    13.5476  13.6630  13.8222  14.0063  14.0581  14.1369  14.2403  14.3945
    14.4531  14.5263  14.8775  14.9250  15.1515  15.3856  15.5765  15.6233
    15.6696  15.6815  15.8485  15.9062  15.9328  15.9558  15.9867  16.0113
    16.0382  16.1000  16.1809  16.2203  16.2746  16.3736  16.4199  17.3100
    17.3332  17.4966  18.0729  18.2068  18.3677  19.0317  19.6898  19.8019

     occupation numbers 
     1.0000   1.0000   1.0000   1.0000   1.0000   1.0000   1.0000   1.0000
     1.0000   1.0000   1.0000   1.0000   1.0000   1.0000   1.0000   1.0000
     1.0000   1.0000   1.0000   1.0000   1.0000   1.0000   1.0000   1.0000
     1.0000   1.0000   1.0000   1.0000   1.0000   1.0000   1.0000   1.0000
     1.0000   1.0000   1.0000   1.0000   1.0000   1.0000   1.0000   1.0000
     1.0000   1.0000   1.0000   1.0000   1.0000   1.0000   0.9998   0.9993
     0.9979   0.9973   0.9449   0.8830   0.8418   0.7993   0.7326   0.6723
     0.6011   0.4283   0.2257   0.1512   0.0785   0.0172   0.0073   0.0000
     0.0000   0.0000   0.0000   0.0000   0.0000   0.0000   0.0000   0.0000

          k =-0.1667-0.1361 0.2357 (  7080 PWs)   bands (ev):

     6.6626   8.7598   9.2583   9.3669   9.4816   9.5399   9.7189   9.7660
     9.9000  10.1001  10.2792  10.4048  10.6877  10.8549  11.4015  11.5061
    11.7180  11.8593  11.9847  12.1181  12.2476  12.3373  12.4172  12.5599
    12.6506  12.7565  12.8552  12.9514  13.1189  13.1598  13.3470  13.4686
    13.5200  13.6853  13.7629  13.8929  13.9306  14.0555  14.1895  14.3273
    14.4576  14.5003  14.7943  14.8521  15.0682  15.1036  15.1383  15.4921
    15.6411  15.6920  15.7053  15.7166  15.7628  15.7990  15.8188  15.8562
    15.8749  15.9064  15.9413  16.2033  16.2812  16.4171  16.5318  16.6564
    16.9847  17.1715  18.3915  18.4749  19.1339  19.4487  19.4901  20.8587

     occupation numbers 
     1.0000   1.0000   1.0000   1.0000   1.0000   1.0000   1.0000   1.0000
     1.0000   1.0000   1.0000   1.0000   1.0000   1.0000   1.0000   1.0000
     1.0000   1.0000   1.0000   1.0000   1.0000   1.0000   1.0000   1.0000
     1.0000   1.0000   1.0000   1.0000   1.0000   1.0000   1.0000   1.0000
     1.0000   1.0000   1.0000   1.0000   1.0000   1.0000   1.0000   1.0000
     1.0000   1.0000   1.0000   1.0000   1.0000   1.0000   1.0000   1.0000
     0.9989   0.9966   0.9955   0.9943   0.9862   0.9743   0.9647   0.9386
     0.9209   0.8826   0.8267   0.1812   0.0719   0.0077   0.0006   0.0000
     0.0000   0.0000   0.0000   0.0000   0.0000   0.0000   0.0000   0.0000

          k =-0.1667 0.1361-0.2357 (  7080 PWs)   bands (ev):

     6.6693   8.7493   9.2891   9.3929   9.4629   9.5345   9.6624   9.7556
     9.8665  10.1137  10.3323  10.4088  10.6853  10.9796  11.1738  11.5230
    11.6464  11.8585  12.0045  12.1770  12.2430  12.3429  12.4850  12.5617
    12.6065  12.8274  12.9416  13.0155  13.0581  13.2441  13.3518  13.4698
    13.5062  13.6797  13.6875  13.8249  13.9195  13.9978  14.1951  14.2760
    14.4457  14.5548  14.7938  14.8771  15.0836  15.1060  15.1348  15.4928
    15.6330  15.6953  15.7096  15.7198  15.7563  15.7970  15.8194  15.8663
    15.8742  15.9137  15.9398  16.1745  16.2875  16.4269  16.5800  16.6122
    17.0293  17.1910  18.3379  18.4098  19.1248  19.4495  19.5474  20.8670

     occupation numbers 
     1.0000   1.0000   1.0000   1.0000   1.0000   1.0000   1.0000   1.0000
     1.0000   1.0000   1.0000   1.0000   1.0000   1.0000   1.0000   1.0000
     1.0000   1.0000   1.0000   1.0000   1.0000   1.0000   1.0000   1.0000
     1.0000   1.0000   1.0000   1.0000   1.0000   1.0000   1.0000   1.0000
     1.0000   1.0000   1.0000   1.0000   1.0000   1.0000   1.0000   1.0000
     1.0000   1.0000   1.0000   1.0000   1.0000   1.0000   1.0000   1.0000
     0.9991   0.9963   0.9951   0.9939   0.9878   0.9751   0.9643   0.9294
     0.9216   0.8722   0.8295   0.2396   0.0659   0.0063   0.0002   0.0001
     0.0000   0.0000   0.0000   0.0000   0.0000   0.0000   0.0000   0.0000

          k = 0.1667-0.1361-0.2357 (  7080 PWs)   bands (ev):

     6.6758   8.7725   9.2533   9.4248   9.4901   9.5588   9.6974   9.8006
     9.8942  10.1093  10.3154  10.4646  10.6611  10.9475  11.2825  11.5188
    11.6858  11.8095  11.9212  12.1124  12.2144  12.2480  12.3920  12.6438
    12.7330  12.7989  12.9119  13.0516  13.1084  13.1731  13.2229  13.4095
    13.4912  13.6246  13.7130  13.8725  13.9603  14.0893  14.1665  14.3163
    14.4245  14.5072  14.8327  14.8729  15.0755  15.0829  15.1536  15.4893
    15.6413  15.6922  15.7021  15.7166  15.7606  15.7965  15.8313  15.8535
    15.8828  15.9057  15.9520  16.1573  16.2852  16.4193  16.5585  16.5861
    16.9287  17.1804  18.3815  18.4534  19.1461  19.4250  19.5055  20.8575

     occupation numbers 
     1.0000   1.0000   1.0000   1.0000   1.0000   1.0000   1.0000   1.0000
     1.0000   1.0000   1.0000   1.0000   1.0000   1.0000   1.0000   1.0000
     1.0000   1.0000   1.0000   1.0000   1.0000   1.0000   1.0000   1.0000
     1.0000   1.0000   1.0000   1.0000   1.0000   1.0000   1.0000   1.0000
     1.0000   1.0000   1.0000   1.0000   1.0000   1.0000   1.0000   1.0000
     1.0000   1.0000   1.0000   1.0000   1.0000   1.0000   1.0000   1.0000
     0.9989   0.9966   0.9958   0.9943   0.9868   0.9753   0.9572   0.9409
     0.9123   0.8836   0.8066   0.2790   0.0681   0.0074   0.0003   0.0001
     0.0000   0.0000   0.0000   0.0000   0.0000   0.0000   0.0000   0.0000

          k =-0.1667-0.1361 0.3928 (  7076 PWs)   bands (ev):

     7.0698   9.0470   9.2487   9.6409   9.7034   9.8130   9.9404  10.0103
    10.1231  10.2906  10.4087  10.5921  10.7484  11.0229  11.3884  11.5162
    11.6895  11.8140  11.8747  11.9052  12.0396  12.1034  12.2612  12.4013
    12.4942  12.6944  12.8174  12.9173  12.9849  13.0614  13.2978  13.3642
    13.4194  13.5258  13.6468  13.7312  13.8159  14.0256  14.1338  14.2884
    14.3543  14.4173  14.5548  14.6262  14.6944  14.7718  14.8797  15.1023
    15.2769  15.3575  15.4555  15.5349  15.6082  15.6417  15.6834  15.8477
    15.8660  15.8941  15.9245  15.9908  16.0267  16.2668  16.4059  16.5715
    16.8951  17.1276  18.4654  18.8438  19.4617  19.8920  20.0122  20.8147

     occupation numbers 
     1.0000   1.0000   1.0000   1.0000   1.0000   1.0000   1.0000   1.0000
     1.0000   1.0000   1.0000   1.0000   1.0000   1.0000   1.0000   1.0000
     1.0000   1.0000   1.0000   1.0000   1.0000   1.0000   1.0000   1.0000
     1.0000   1.0000   1.0000   1.0000   1.0000   1.0000   1.0000   1.0000
     1.0000   1.0000   1.0000   1.0000   1.0000   1.0000   1.0000   1.0000
     1.0000   1.0000   1.0000   1.0000   1.0000   1.0000   1.0000   1.0000
     1.0000   1.0000   1.0000   0.9999   0.9995   0.9989   0.9972   0.9456
     0.9298   0.8989   0.8554   0.7228   0.6321   0.0869   0.0095   0.0002
     0.0000   0.0000   0.0000   0.0000   0.0000   0.0000   0.0000   0.0000

          k =-0.1667 0.1361-0.3928 (  7076 PWs)   bands (ev):

     7.0724   9.0791   9.3949   9.5650   9.7065   9.7654   9.8355   9.9743
    10.1206  10.2710  10.4851  10.5936  10.6481  11.1512  11.2992  11.3966
    11.5540  11.7024  11.8543  12.0248  12.1987  12.2625  12.3824  12.4410
    12.6203  12.7194  12.7967  12.9411  13.0368  13.1382  13.1856  13.2517
    13.3983  13.5527  13.6481  13.6750  13.7968  13.9501  14.1167  14.2099
    14.3841  14.4209  14.5754  14.6122  14.6926  14.8622  14.9543  15.1404
    15.2879  15.3606  15.4286  15.4503  15.4941  15.5347  15.6247  15.6566
    15.8120  15.8387  15.8762  16.1189  16.1724  16.2180  16.3110  16.7737
    17.2610  17.6539  17.9157  18.4876  19.2063  19.9472  20.2717  20.8005

     occupation numbers 
     1.0000   1.0000   1.0000   1.0000   1.0000   1.0000   1.0000   1.0000
     1.0000   1.0000   1.0000   1.0000   1.0000   1.0000   1.0000   1.0000
     1.0000   1.0000   1.0000   1.0000   1.0000   1.0000   1.0000   1.0000
     1.0000   1.0000   1.0000   1.0000   1.0000   1.0000   1.0000   1.0000
     1.0000   1.0000   1.0000   1.0000   1.0000   1.0000   1.0000   1.0000
     1.0000   1.0000   1.0000   1.0000   1.0000   1.0000   1.0000   1.0000
     1.0000   1.0000   1.0000   1.0000   1.0000   0.9999   0.9993   0.9984
     0.9683   0.9522   0.9195   0.3767   0.2442   0.1550   0.0472   0.0000
     0.0000   0.0000   0.0000   0.0000   0.0000   0.0000   0.0000   0.0000

          k = 0.1667-0.1361-0.3928 (  7076 PWs)   bands (ev):

     7.0887   9.0567   9.2527   9.6838   9.7314   9.8313   9.9276  10.0505
    10.1329  10.2957  10.4548  10.6605  10.7670  11.0983  11.3185  11.5243
    11.5854  11.6780  11.8165  11.9548  12.0068  12.1688  12.2821  12.4447
    12.4678  12.6563  12.8180  12.9222  13.0390  13.1097  13.1852  13.2442
    13.4417  13.4650  13.6347  13.7486  13.8203  14.0134  14.1396  14.2741
    14.3343  14.4647  14.5061  14.5825  14.7332  14.8049  14.8530  15.1401
    15.1730  15.3938  15.4550  15.5377  15.6098  15.6423  15.6881  15.8411
    15.8614  15.8916  15.9289  15.9838  16.0301  16.2600  16.3939  16.5431
    16.9715  17.0814  18.4687  18.8655  19.4478  19.8504  20.0637  20.8424

     occupation numbers 
     1.0000   1.0000   1.0000   1.0000   1.0000   1.0000   1.0000   1.0000
     1.0000   1.0000   1.0000   1.0000   1.0000   1.0000   1.0000   1.0000
     1.0000   1.0000   1.0000   1.0000   1.0000   1.0000   1.0000   1.0000
     1.0000   1.0000   1.0000   1.0000   1.0000   1.0000   1.0000   1.0000
     1.0000   1.0000   1.0000   1.0000   1.0000   1.0000   1.0000   1.0000
     1.0000   1.0000   1.0000   1.0000   1.0000   1.0000   1.0000   1.0000
     1.0000   1.0000   1.0000   0.9999   0.9995   0.9989   0.9969   0.9505
     0.9340   0.9019   0.8483   0.7392   0.6232   0.0947   0.0119   0.0005
     0.0000   0.0000   0.0000   0.0000   0.0000   0.0000   0.0000   0.0000

          k =-0.1667-0.1361 0.5500 (  7072 PWs)   bands (ev):

     7.6381   8.8242   9.5968   9.8584   9.9739  10.1428  10.1625  10.3129
    10.3886  10.5102  10.6333  10.7458  10.8957  11.1148  11.3949  11.4652
    11.5714  11.6380  11.7095  11.8267  11.9279  11.9477  12.0026  12.1338
    12.2372  12.4218  12.6421  12.7741  12.8971  13.0889  13.2131  13.2448
    13.3552  13.3703  13.5932  13.6520  13.8340  13.9128  14.0480  14.0734
    14.1758  14.2925  14.3814  14.4752  14.5551  14.6744  14.7941  14.9065
    15.0099  15.1701  15.2306  15.2601  15.2880  15.3152  15.4421  15.5685
    15.6326  15.9153  15.9836  15.9934  16.1102  16.2439  16.3645  16.5687
    16.9777  17.6427  18.4209  18.6946  19.3046  20.2086  20.4254  21.6331

     occupation numbers 
     1.0000   1.0000   1.0000   1.0000   1.0000   1.0000   1.0000   1.0000
     1.0000   1.0000   1.0000   1.0000   1.0000   1.0000   1.0000   1.0000
     1.0000   1.0000   1.0000   1.0000   1.0000   1.0000   1.0000   1.0000
     1.0000   1.0000   1.0000   1.0000   1.0000   1.0000   1.0000   1.0000
     1.0000   1.0000   1.0000   1.0000   1.0000   1.0000   1.0000   1.0000
     1.0000   1.0000   1.0000   1.0000   1.0000   1.0000   1.0000   1.0000
     1.0000   1.0000   1.0000   1.0000   1.0000   1.0000   1.0000   0.9998
     0.9991   0.8697   0.7397   0.7167   0.4003   0.1154   0.0201   0.0002
     0.0000   0.0000   0.0000   0.0000   0.0000   0.0000   0.0000   0.0000

          k =-0.1667 0.1361-0.5500 (  7072 PWs)   bands (ev):

     7.6217   9.0275   9.4698   9.8177   9.9172  10.0662  10.2045  10.2734
    10.3601  10.4679  10.6761  10.8200  10.8489  11.1286  11.2551  11.3636
    11.4538  11.6215  11.7866  11.8648  11.9720  12.1146  12.2363  12.3009
    12.3947  12.5037  12.5926  12.6972  12.8155  12.9730  13.1256  13.2496
    13.3514  13.4381  13.5579  13.6722  13.7621  13.8859  13.9247  14.0445
    14.1993  14.3245  14.4034  14.5109  14.5751  14.7857  14.9192  14.9363
    14.9958  15.0874  15.1505  15.1978  15.2668  15.3035  15.3779  15.4313
    15.7084  15.8919  15.9373  15.9748  16.0709  16.1620  16.2249  16.9049
    17.3856  17.8885  18.1433  18.5468  18.8345  20.3378  20.6664  21.2152

     occupation numbers 
     1.0000   1.0000   1.0000   1.0000   1.0000   1.0000   1.0000   1.0000
     1.0000   1.0000   1.0000   1.0000   1.0000   1.0000   1.0000   1.0000
     1.0000   1.0000   1.0000   1.0000   1.0000   1.0000   1.0000   1.0000
     1.0000   1.0000   1.0000   1.0000   1.0000   1.0000   1.0000   1.0000
     1.0000   1.0000   1.0000   1.0000   1.0000   1.0000   1.0000   1.0000
     1.0000   1.0000   1.0000   1.0000   1.0000   1.0000   1.0000   1.0000
     1.0000   1.0000   1.0000   1.0000   1.0000   1.0000   1.0000   1.0000
     0.9952   0.9016   0.8339   0.7595   0.5098   0.2678   0.1436   0.0000
     0.0000   0.0000   0.0000   0.0000   0.0000   0.0000   0.0000   0.0000

          k = 0.1667-0.1361-0.5500 (  7072 PWs)   bands (ev):

     7.6605   8.8192   9.6049   9.8557   9.9982  10.1275  10.2040  10.3121
    10.4407  10.5373  10.6679  10.7827  10.9586  11.0742  11.3468  11.4300
    11.5438  11.6325  11.7354  11.8005  11.9120  11.9587  12.0414  12.1262
    12.2454  12.4677  12.5657  12.7579  12.8324  12.9354  13.1915  13.2935
    13.3286  13.4553  13.5596  13.7064  13.8321  13.9395  13.9811  14.0376
    14.1857  14.2708  14.3821  14.4915  14.5451  14.6609  14.7425  14.8168
    15.0666  15.1696  15.2304  15.2724  15.3300  15.3522  15.4464  15.5728
    15.6220  15.9214  15.9762  15.9948  16.1172  16.2530  16.3331  16.5572
    17.0020  17.6393  18.4138  18.7174  19.3515  20.1578  20.4393  21.6222

     occupation numbers 
     1.0000   1.0000   1.0000   1.0000   1.0000   1.0000   1.0000   1.0000
     1.0000   1.0000   1.0000   1.0000   1.0000   1.0000   1.0000   1.0000
     1.0000   1.0000   1.0000   1.0000   1.0000   1.0000   1.0000   1.0000
     1.0000   1.0000   1.0000   1.0000   1.0000   1.0000   1.0000   1.0000
     1.0000   1.0000   1.0000   1.0000   1.0000   1.0000   1.0000   1.0000
     1.0000   1.0000   1.0000   1.0000   1.0000   1.0000   1.0000   1.0000
     1.0000   1.0000   1.0000   1.0000   1.0000   1.0000   1.0000   0.9998
     0.9993   0.8604   0.7564   0.7132   0.3811   0.1034   0.0337   0.0003
     0.0000   0.0000   0.0000   0.0000   0.0000   0.0000   0.0000   0.0000

          k =-0.1667 0.1361-0.7071 (  7112 PWs)   bands (ev):

     8.1516   8.4700   9.7150   9.9243  10.0952  10.2019  10.3790  10.4617
    10.6470  10.6951  10.7635  10.8753  10.9560  11.0877  11.1973  11.2571
    11.4681  11.5271  11.7080  11.7825  11.8895  11.9642  12.1011  12.1760
    12.2362  12.3716  12.4676  12.6011  12.6347  12.7867  13.0299  13.2279
    13.3095  13.4876  13.6109  13.6705  13.8493  13.8803  14.0188  14.0801
    14.1066  14.2069  14.3992  14.4253  14.5464  14.5629  14.7533  14.8144
    14.9331  15.0002  15.0424  15.1443  15.2396  15.2964  15.3536  15.4373
    15.4665  15.9616  16.0096  16.0310  16.0838  16.1459  16.2226  16.9326
    17.0131  18.1399  18.3025  18.6040  18.7954  20.3920  20.7037  21.9827

     occupation numbers 
     1.0000   1.0000   1.0000   1.0000   1.0000   1.0000   1.0000   1.0000
     1.0000   1.0000   1.0000   1.0000   1.0000   1.0000   1.0000   1.0000
     1.0000   1.0000   1.0000   1.0000   1.0000   1.0000   1.0000   1.0000
     1.0000   1.0000   1.0000   1.0000   1.0000   1.0000   1.0000   1.0000
     1.0000   1.0000   1.0000   1.0000   1.0000   1.0000   1.0000   1.0000
     1.0000   1.0000   1.0000   1.0000   1.0000   1.0000   1.0000   1.0000
     1.0000   1.0000   1.0000   1.0000   1.0000   1.0000   1.0000   1.0000
     1.0000   0.7874   0.6768   0.6207   0.4735   0.3066   0.1473   0.0000
     0.0000   0.0000   0.0000   0.0000   0.0000   0.0000   0.0000   0.0000

          k =-0.1667-0.2722 0.1571 (  7083 PWs)   bands (ev):

     6.7546   8.8362   9.3388   9.4286   9.5015   9.5438   9.7657   9.7981
     9.9662  10.1488  10.3248  10.3764  10.6506  10.9646  11.4184  11.4341
    11.6782  11.8102  11.9693  12.1421  12.2621  12.4450  12.4560  12.5823
    12.6141  12.7071  12.7293  13.0049  13.0562  13.1761  13.2641  13.4455
    13.5323  13.6852  13.6857  13.8474  13.9123  14.0266  14.2198  14.2632
    14.4579  14.4829  14.8306  14.8739  14.9600  15.0233  15.0600  15.2095
    15.4726  15.5445  15.5956  15.6125  15.6143  15.6560  15.6862  15.7075
    15.9075  15.9588  15.9642  16.1149  16.2495  16.3138  16.3520  16.8614
    17.5154  17.6117  18.0988  18.5404  18.5621  19.2009  20.6360  20.7506

     occupation numbers 
     1.0000   1.0000   1.0000   1.0000   1.0000   1.0000   1.0000   1.0000
     1.0000   1.0000   1.0000   1.0000   1.0000   1.0000   1.0000   1.0000
     1.0000   1.0000   1.0000   1.0000   1.0000   1.0000   1.0000   1.0000
     1.0000   1.0000   1.0000   1.0000   1.0000   1.0000   1.0000   1.0000
     1.0000   1.0000   1.0000   1.0000   1.0000   1.0000   1.0000   1.0000
     1.0000   1.0000   1.0000   1.0000   1.0000   1.0000   1.0000   1.0000
     1.0000   0.9999   0.9996   0.9995   0.9994   0.9985   0.9970   0.9953
     0.8811   0.7932   0.7822   0.3875   0.1079   0.0453   0.0248   0.0000
     0.0000   0.0000   0.0000   0.0000   0.0000   0.0000   0.0000   0.0000

          k =-0.1667 0.2722-0.1571 (  7083 PWs)   bands (ev):

     6.7685   8.8043   9.2317   9.4231   9.5508   9.6076   9.7427   9.7899
     9.8956  10.1789  10.3411  10.4602  10.8239  10.9906  11.1130  11.6053
    11.6145  11.8290  12.0247  12.1755  12.2316  12.3708  12.4176  12.4944
    12.6460  12.6711  12.8071  12.9863  12.9954  13.1844  13.3914  13.4578
    13.5593  13.6279  13.7452  13.7984  13.8621  13.9661  14.1740  14.2328
    14.4438  14.5697  14.6773  14.7955  14.8912  14.9042  15.1296  15.6130
    15.6304  15.6667  15.6849  15.7076  15.7374  15.7663  15.8504  15.8588
    15.8949  15.9149  15.9667  16.0066  16.1359  16.1980  16.3804  16.4866
    16.5696  17.9472  18.0352  18.9025  18.9340  19.8951  20.0631  20.3858

     occupation numbers 
     1.0000   1.0000   1.0000   1.0000   1.0000   1.0000   1.0000   1.0000
     1.0000   1.0000   1.0000   1.0000   1.0000   1.0000   1.0000   1.0000
     1.0000   1.0000   1.0000   1.0000   1.0000   1.0000   1.0000   1.0000
     1.0000   1.0000   1.0000   1.0000   1.0000   1.0000   1.0000   1.0000
     1.0000   1.0000   1.0000   1.0000   1.0000   1.0000   1.0000   1.0000
     1.0000   1.0000   1.0000   1.0000   1.0000   1.0000   1.0000   0.9994
     0.9992   0.9980   0.9971   0.9953   0.9914   0.9853   0.9434   0.9364
     0.8979   0.8704   0.7769   0.6844   0.3320   0.1911   0.0153   0.0018
     0.0002   0.0000   0.0000   0.0000   0.0000   0.0000   0.0000   0.0000

          k = 0.1667-0.2722-0.1571 (  7083 PWs)   bands (ev):

     6.7766   8.8551   9.3335   9.5052   9.5365   9.5884   9.7204   9.8295
     9.9506  10.1503  10.3992  10.4541  10.6196  11.0564  11.2393  11.4326
    11.6379  11.7887  11.8941  12.1060  12.2002  12.2961  12.4367  12.6424
    12.6723  12.8512  12.9325  13.0269  13.1066  13.1711  13.2672  13.3734
    13.4288  13.5379  13.6770  13.7859  13.8641  14.0519  14.2007  14.2470
    14.4028  14.5379  14.8706  14.9285  14.9569  15.0103  15.0573  15.2145
    15.4667  15.5515  15.5835  15.6109  15.6237  15.6662  15.6828  15.7079
    15.9091  15.9588  15.9739  16.1177  16.2022  16.3030  16.3433  16.8878
    17.3641  17.6106  18.0638  18.5158  18.5994  19.1699  20.6850  20.7779

     occupation numbers 
     1.0000   1.0000   1.0000   1.0000   1.0000   1.0000   1.0000   1.0000
     1.0000   1.0000   1.0000   1.0000   1.0000   1.0000   1.0000   1.0000
     1.0000   1.0000   1.0000   1.0000   1.0000   1.0000   1.0000   1.0000
     1.0000   1.0000   1.0000   1.0000   1.0000   1.0000   1.0000   1.0000
     1.0000   1.0000   1.0000   1.0000   1.0000   1.0000   1.0000   1.0000
     1.0000   1.0000   1.0000   1.0000   1.0000   1.0000   1.0000   1.0000
     1.0000   0.9999   0.9997   0.9995   0.9993   0.9981   0.9972   0.9952
     0.8788   0.7932   0.7613   0.3799   0.1832   0.0530   0.0286   0.0000
     0.0000   0.0000   0.0000   0.0000   0.0000   0.0000   0.0000   0.0000

          k =-0.1667-0.2722 0.3143 (  7076 PWs)   bands (ev):

     7.0475   9.0791   9.4138   9.4611   9.6577   9.7153   9.9090   9.9998
    10.1331  10.2906  10.3874  10.5224  10.6893  11.1264  11.3728  11.4008
    11.6572  11.7414  11.9125  12.0016  12.1624  12.2349  12.4004  12.5040
    12.5810  12.6586  12.7399  12.8538  12.9893  13.0981  13.2519  13.3393
    13.4148  13.5193  13.6367  13.7199  13.8640  14.0773  14.2007  14.2762
    14.3278  14.4081  14.5483  14.5962  14.7095  14.7947  14.9415  15.1051
    15.2812  15.3744  15.4507  15.4610  15.4832  15.5284  15.6251  15.6461
    15.8093  15.8439  15.8700  16.1435  16.1971  16.2413  16.3022  16.8152
    17.2379  17.5834  17.9489  18.5937  19.2520  19.9141  20.1997  20.8083

     occupation numbers 
     1.0000   1.0000   1.0000   1.0000   1.0000   1.0000   1.0000   1.0000
     1.0000   1.0000   1.0000   1.0000   1.0000   1.0000   1.0000   1.0000
     1.0000   1.0000   1.0000   1.0000   1.0000   1.0000   1.0000   1.0000
     1.0000   1.0000   1.0000   1.0000   1.0000   1.0000   1.0000   1.0000
     1.0000   1.0000   1.0000   1.0000   1.0000   1.0000   1.0000   1.0000
     1.0000   1.0000   1.0000   1.0000   1.0000   1.0000   1.0000   1.0000
     1.0000   1.0000   1.0000   1.0000   1.0000   0.9999   0.9993   0.9988
     0.9696   0.9485   0.9258   0.3128   0.1928   0.1190   0.0536   0.0000
     0.0000   0.0000   0.0000   0.0000   0.0000   0.0000   0.0000   0.0000

          k =-0.1667 0.2722-0.3143 (  7076 PWs)   bands (ev):

     7.0660   8.9704   9.3545   9.5752   9.6641   9.7987   9.8228   9.9511
    10.0979  10.3325  10.4366  10.5956  10.7573  11.1058  11.2433  11.5117
    11.6040  11.7673  11.8509  12.0799  12.1955  12.2418  12.3442  12.4017
    12.5190  12.6810  12.7472  12.8612  13.0197  13.1236  13.1945  13.2896
    13.4503  13.5795  13.6959  13.8117  13.8774  13.9649  14.1082  14.1623
    14.3489  14.4559  14.5616  14.6166  14.6945  14.7805  14.8508  15.1368
    15.2703  15.3661  15.4507  15.5306  15.6108  15.6390  15.6832  15.8406
    15.8654  15.8971  15.9204  15.9742  16.0834  16.2615  16.4015  16.6018
    17.0232  17.0972  18.4363  18.9146  19.3838  19.8873  20.0571  20.7821

     occupation numbers 
     1.0000   1.0000   1.0000   1.0000   1.0000   1.0000   1.0000   1.0000
     1.0000   1.0000   1.0000   1.0000   1.0000   1.0000   1.0000   1.0000
     1.0000   1.0000   1.0000   1.0000   1.0000   1.0000   1.0000   1.0000
     1.0000   1.0000   1.0000   1.0000   1.0000   1.0000   1.0000   1.0000
     1.0000   1.0000   1.0000   1.0000   1.0000   1.0000   1.0000   1.0000
     1.0000   1.0000   1.0000   1.0000   1.0000   1.0000   1.0000   1.0000
     1.0000   1.0000   1.0000   0.9999   0.9995   0.9990   0.9972   0.9509
     0.9303   0.8951   0.8620   0.7607   0.4746   0.0929   0.0104   0.0001
     0.0000   0.0000   0.0000   0.0000   0.0000   0.0000   0.0000   0.0000

          k = 0.1667-0.2722-0.3143 (  7076 PWs)   bands (ev):

     7.0842   9.1151   9.3567   9.5442   9.7202   9.8432   9.9328  10.0192
    10.1451  10.2713  10.4911  10.5731  10.7059  11.2087  11.3107  11.3819
    11.5467  11.6389  11.8321  11.9542  12.1067  12.2200  12.3162  12.5315
    12.6520  12.7207  12.7880  12.9104  13.0170  13.0557  13.1438  13.3087
    13.4213  13.4684  13.6042  13.6502  13.7827  14.0360  14.1737  14.2571
    14.3230  14.4331  14.5126  14.5852  14.7043  14.8777  14.9951  15.1395
    15.1919  15.3561  15.4465  15.4601  15.5085  15.5377  15.6276  15.6465
    15.8114  15.8367  15.8736  16.1227  16.1488  16.2399  16.2858  16.7507
    17.2715  17.5521  17.9853  18.5454  19.2170  19.9875  20.2130  20.7839

     occupation numbers 
     1.0000   1.0000   1.0000   1.0000   1.0000   1.0000   1.0000   1.0000
     1.0000   1.0000   1.0000   1.0000   1.0000   1.0000   1.0000   1.0000
     1.0000   1.0000   1.0000   1.0000   1.0000   1.0000   1.0000   1.0000
     1.0000   1.0000   1.0000   1.0000   1.0000   1.0000   1.0000   1.0000
     1.0000   1.0000   1.0000   1.0000   1.0000   1.0000   1.0000   1.0000
     1.0000   1.0000   1.0000   1.0000   1.0000   1.0000   1.0000   1.0000
     1.0000   1.0000   1.0000   1.0000   1.0000   0.9999   0.9992   0.9988
     0.9685   0.9536   0.9222   0.3665   0.2996   0.1210   0.0676   0.0000
     0.0000   0.0000   0.0000   0.0000   0.0000   0.0000   0.0000   0.0000

          k =-0.1667-0.2722 0.4714 (  7065 PWs)   bands (ev):

     7.5202   9.2052   9.4975   9.5877   9.8630   9.9880  10.1141  10.2738
    10.3791  10.4567  10.6064  10.6998  10.7969  11.2234  11.3267  11.3953
    11.5650  11.7515  11.7771  11.8383  11.9598  11.9816  12.1086  12.2633
    12.3278  12.4248  12.6401  12.8015  12.8997  13.0582  13.1458  13.3022
    13.3924  13.4787  13.5453  13.6327  13.7529  13.9233  14.0540  14.1773
    14.2392  14.3427  14.3975  14.5523  14.6334  14.7231  14.7839  14.8965
    15.0250  15.2138  15.2433  15.3292  15.3329  15.6362  15.6483  15.6587
    15.6676  15.7177  15.8632  16.0111  16.1035  16.1843  16.2556  16.3453
    16.9694  17.6223  17.8877  19.3854  19.6274  19.7043  19.9552  21.5217

     occupation numbers 
     1.0000   1.0000   1.0000   1.0000   1.0000   1.0000   1.0000   1.0000
     1.0000   1.0000   1.0000   1.0000   1.0000   1.0000   1.0000   1.0000
     1.0000   1.0000   1.0000   1.0000   1.0000   1.0000   1.0000   1.0000
     1.0000   1.0000   1.0000   1.0000   1.0000   1.0000   1.0000   1.0000
     1.0000   1.0000   1.0000   1.0000   1.0000   1.0000   1.0000   1.0000
     1.0000   1.0000   1.0000   1.0000   1.0000   1.0000   1.0000   1.0000
     1.0000   1.0000   1.0000   1.0000   1.0000   0.9990   0.9987   0.9984
     0.9980   0.9942   0.9323   0.6729   0.4187   0.2186   0.1001   0.0277
     0.0000   0.0000   0.0000   0.0000   0.0000   0.0000   0.0000   0.0000

          k =-0.1667 0.2722-0.4714 (  7065 PWs)   bands (ev):

     7.5348   9.1709   9.4709   9.7108   9.8528   9.9283  10.0886  10.1690
    10.3916  10.4638  10.6079  10.7465  10.8466  11.2115  11.3326  11.4446
    11.4894  11.5823  11.7799  11.8511  12.0063  12.1002  12.1833  12.2869
    12.4312  12.4969  12.5745  12.7405  12.8642  12.9889  13.1093  13.2540
    13.4027  13.5221  13.6005  13.7224  13.7943  13.9025  13.9879  14.0552
    14.1730  14.3147  14.4434  14.5444  14.6196  14.7513  14.8563  14.9185
    15.0365  15.1970  15.2297  15.3155  15.3405  15.6294  15.6470  15.6635
    15.6719  15.7231  15.8550  16.0535  16.0854  16.1587  16.2829  16.3052
    17.0047  17.6682  17.8710  19.2949  19.5826  19.7935  19.9935  21.4762

     occupation numbers 
     1.0000   1.0000   1.0000   1.0000   1.0000   1.0000   1.0000   1.0000
     1.0000   1.0000   1.0000   1.0000   1.0000   1.0000   1.0000   1.0000
     1.0000   1.0000   1.0000   1.0000   1.0000   1.0000   1.0000   1.0000
     1.0000   1.0000   1.0000   1.0000   1.0000   1.0000   1.0000   1.0000
     1.0000   1.0000   1.0000   1.0000   1.0000   1.0000   1.0000   1.0000
     1.0000   1.0000   1.0000   1.0000   1.0000   1.0000   1.0000   1.0000
     1.0000   1.0000   1.0000   1.0000   1.0000   0.9992   0.9987   0.9982
     0.9978   0.9935   0.9396   0.5587   0.4690   0.2757   0.0702   0.0513
     0.0000   0.0000   0.0000   0.0000   0.0000   0.0000   0.0000   0.0000

          k = 0.1667-0.2722-0.4714 (  7065 PWs)   bands (ev):

     7.5701   9.1739   9.4756   9.6783   9.8918  10.1372  10.1886  10.2876
    10.3884  10.4862  10.6326  10.7319  10.9066  11.1634  11.3748  11.4033
    11.4802  11.6226  11.7365  11.8282  11.8996  12.0500  12.0913  12.2034
    12.3076  12.4319  12.6245  12.7274  12.8646  12.9696  13.1559  13.2955
    13.3368  13.4251  13.5899  13.6648  13.7948  13.8852  13.9903  14.1482
    14.2106  14.2983  14.3966  14.5001  14.6158  14.6855  14.7934  14.8944
    15.0835  15.2163  15.2534  15.3332  15.3672  15.6312  15.6509  15.6582
    15.6625  15.7199  15.8525  16.0196  16.1115  16.1380  16.2494  16.3353
    16.9602  17.6794  17.8880  19.3455  19.6140  19.7579  19.9685  21.5424

     occupation numbers 
     1.0000   1.0000   1.0000   1.0000   1.0000   1.0000   1.0000   1.0000
     1.0000   1.0000   1.0000   1.0000   1.0000   1.0000   1.0000   1.0000
     1.0000   1.0000   1.0000   1.0000   1.0000   1.0000   1.0000   1.0000
     1.0000   1.0000   1.0000   1.0000   1.0000   1.0000   1.0000   1.0000
     1.0000   1.0000   1.0000   1.0000   1.0000   1.0000   1.0000   1.0000
     1.0000   1.0000   1.0000   1.0000   1.0000   1.0000   1.0000   1.0000
     1.0000   1.0000   1.0000   1.0000   1.0000   0.9991   0.9986   0.9984
     0.9982   0.9939   0.9417   0.6510   0.3967   0.3266   0.1080   0.0326
     0.0000   0.0000   0.0000   0.0000   0.0000   0.0000   0.0000   0.0000

          k =-0.1667-0.2722 0.6285 (  7065 PWs)   bands (ev):

     8.1219   8.7946   9.5878   9.8961  10.0155  10.2953  10.3695  10.4760
    10.5763  10.6453  10.7673  10.9341  10.9739  11.0665  11.3126  11.4212
    11.4329  11.5456  11.5938  11.6826  11.7726  11.8708  11.9778  12.0275
    12.1071  12.3661  12.5463  12.6748  12.7609  12.8659  12.9986  13.1702
    13.2336  13.3801  13.5752  13.7576  13.8761  13.9559  14.0195  14.1508
    14.2306  14.3139  14.4149  14.4787  14.5781  14.6705  14.7545  14.8605
    14.9632  15.0391  15.1364  15.1599  15.3040  15.4162  15.4723  15.5183
    15.6968  15.7235  15.7787  15.8123  15.9008  15.9758  16.2758  16.6630
    16.7505  17.5674  18.2839  19.0634  19.5601  19.6810  20.7620  21.8020

     occupation numbers 
     1.0000   1.0000   1.0000   1.0000   1.0000   1.0000   1.0000   1.0000
     1.0000   1.0000   1.0000   1.0000   1.0000   1.0000   1.0000   1.0000
     1.0000   1.0000   1.0000   1.0000   1.0000   1.0000   1.0000   1.0000
     1.0000   1.0000   1.0000   1.0000   1.0000   1.0000   1.0000   1.0000
     1.0000   1.0000   1.0000   1.0000   1.0000   1.0000   1.0000   1.0000
     1.0000   1.0000   1.0000   1.0000   1.0000   1.0000   1.0000   1.0000
     1.0000   1.0000   1.0000   1.0000   1.0000   1.0000   1.0000   1.0000
     0.9962   0.9935   0.9817   0.9681   0.8902   0.7572   0.0772   0.0000
     0.0000   0.0000   0.0000   0.0000   0.0000   0.0000   0.0000   0.0000

          k =-0.1667 0.2722-0.6285 (  7065 PWs)   bands (ev):

     8.1113   8.9135   9.3910   9.9293  10.0867  10.2031  10.4138  10.4845
    10.5429  10.6609  10.8054  10.9039  11.0120  11.1007  11.1754  11.2999
    11.4272  11.5289  11.6395  11.7393  11.7842  11.9368  11.9941  12.1809
    12.2990  12.3655  12.4168  12.6062  12.7292  12.8456  12.9759  13.0992
    13.2462  13.4706  13.5846  13.7102  13.8446  13.9635  14.0217  14.1444
    14.2002  14.3369  14.3907  14.4891  14.5964  14.7048  14.8357  14.8838
    14.9541  14.9854  15.0505  15.1114  15.2904  15.3890  15.4843  15.5440
    15.7410  15.7664  15.7884  15.8104  15.9031  15.9583  16.2312  16.4652
    17.1809  17.3598  18.4599  18.8233  19.5684  19.7129  20.8179  21.9439

     occupation numbers 
     1.0000   1.0000   1.0000   1.0000   1.0000   1.0000   1.0000   1.0000
     1.0000   1.0000   1.0000   1.0000   1.0000   1.0000   1.0000   1.0000
     1.0000   1.0000   1.0000   1.0000   1.0000   1.0000   1.0000   1.0000
     1.0000   1.0000   1.0000   1.0000   1.0000   1.0000   1.0000   1.0000
     1.0000   1.0000   1.0000   1.0000   1.0000   1.0000   1.0000   1.0000
     1.0000   1.0000   1.0000   1.0000   1.0000   1.0000   1.0000   1.0000
     1.0000   1.0000   1.0000   1.0000   1.0000   1.0000   1.0000   0.9999
     0.9908   0.9853   0.9784   0.9690   0.8871   0.7943   0.1338   0.0029
     0.0000   0.0000   0.0000   0.0000   0.0000   0.0000   0.0000   0.0000

          k = 0.1667-0.2722-0.6285 (  7065 PWs)   bands (ev):

     8.1785   8.7595   9.5315   9.9231  10.1046  10.2756  10.4427  10.5039
    10.6187  10.7297  10.7770  10.8925  10.9889  11.0745  11.1325  11.4045
    11.4648  11.5378  11.6022  11.6872  11.7934  11.9295  11.9540  12.0901
    12.1949  12.2699  12.4189  12.6253  12.6999  12.8076  12.9665  13.1522
    13.2909  13.4710  13.6147  13.6897  13.8528  13.9790  14.0451  14.1109
    14.1809  14.2568  14.4121  14.4963  14.5496  14.6394  14.7219  14.8806
    14.9451  15.0568  15.1632  15.2080  15.3066  15.4062  15.4792  15.5417
    15.6891  15.7215  15.7760  15.8141  15.9049  15.9757  16.2685  16.6451
    16.7513  17.5960  18.2935  19.1115  19.5048  19.6896  20.7753  21.7919

     occupation numbers 
     1.0000   1.0000   1.0000   1.0000   1.0000   1.0000   1.0000   1.0000
     1.0000   1.0000   1.0000   1.0000   1.0000   1.0000   1.0000   1.0000
     1.0000   1.0000   1.0000   1.0000   1.0000   1.0000   1.0000   1.0000
     1.0000   1.0000   1.0000   1.0000   1.0000   1.0000   1.0000   1.0000
     1.0000   1.0000   1.0000   1.0000   1.0000   1.0000   1.0000   1.0000
     1.0000   1.0000   1.0000   1.0000   1.0000   1.0000   1.0000   1.0000
     1.0000   1.0000   1.0000   1.0000   1.0000   1.0000   1.0000   0.9999
     0.9968   0.9937   0.9826   0.9672   0.8846   0.7574   0.0850   0.0000
     0.0000   0.0000   0.0000   0.0000   0.0000   0.0000   0.0000   0.0000

          k =-0.1667 0.2722-0.0000 (  7080 PWs)   bands (ev):

     6.6693   8.7493   9.2891   9.3929   9.4629   9.5345   9.6624   9.7556
     9.8665  10.1137  10.3323  10.4088  10.6853  10.9796  11.1738  11.5230
    11.6464  11.8585  12.0045  12.1770  12.2430  12.3429  12.4850  12.5617
    12.6065  12.8274  12.9416  13.0155  13.0581  13.2441  13.3518  13.4698
    13.5062  13.6797  13.6875  13.8249  13.9195  13.9978  14.1951  14.2760
    14.4457  14.5548  14.7938  14.8771  15.0836  15.1060  15.1348  15.4928
    15.6330  15.6953  15.7096  15.7198  15.7563  15.7970  15.8194  15.8663
    15.8742  15.9137  15.9398  16.1745  16.2875  16.4269  16.5800  16.6122
    17.0293  17.1910  18.3379  18.4098  19.1248  19.4495  19.5474  20.8669

     occupation numbers 
     1.0000   1.0000   1.0000   1.0000   1.0000   1.0000   1.0000   1.0000
     1.0000   1.0000   1.0000   1.0000   1.0000   1.0000   1.0000   1.0000
     1.0000   1.0000   1.0000   1.0000   1.0000   1.0000   1.0000   1.0000
     1.0000   1.0000   1.0000   1.0000   1.0000   1.0000   1.0000   1.0000
     1.0000   1.0000   1.0000   1.0000   1.0000   1.0000   1.0000   1.0000
     1.0000   1.0000   1.0000   1.0000   1.0000   1.0000   1.0000   1.0000
     0.9991   0.9963   0.9951   0.9939   0.9878   0.9751   0.9643   0.9294
     0.9216   0.8722   0.8295   0.2396   0.0659   0.0063   0.0002   0.0001
     0.0000   0.0000   0.0000   0.0000   0.0000   0.0000   0.0000   0.0000

          k =-0.1667-0.4082 0.2357 (  7070 PWs)   bands (ev):

     7.2124   9.1433   9.2692   9.6717   9.6956   9.7668   9.9612  10.1288
    10.2180  10.3852  10.4786  10.5724  10.7072  11.2486  11.3131  11.3237
    11.6136  11.6794  11.8890  12.0085  12.1681  12.3253  12.4012  12.4839
    12.5534  12.5631  12.7087  12.7799  12.9095  13.1078  13.2209  13.2405
    13.3814  13.4041  13.6043  13.6547  13.9965  14.0723  14.1492  14.2144
    14.2423  14.3323  14.3945  14.5561  14.5587  14.8399  14.8853  15.1050
    15.2040  15.2595  15.3143  15.3320  15.3572  15.3608  15.4115  15.4146
    15.6921  15.6986  15.9188  15.9729  16.2336  16.3037  16.3164  17.4377
    17.6315  17.6431  17.8708  18.9035  18.9582  18.9693  21.6256  21.7481

     occupation numbers 
     1.0000   1.0000   1.0000   1.0000   1.0000   1.0000   1.0000   1.0000
     1.0000   1.0000   1.0000   1.0000   1.0000   1.0000   1.0000   1.0000
     1.0000   1.0000   1.0000   1.0000   1.0000   1.0000   1.0000   1.0000
     1.0000   1.0000   1.0000   1.0000   1.0000   1.0000   1.0000   1.0000
     1.0000   1.0000   1.0000   1.0000   1.0000   1.0000   1.0000   1.0000
     1.0000   1.0000   1.0000   1.0000   1.0000   1.0000   1.0000   1.0000
     1.0000   1.0000   1.0000   1.0000   1.0000   1.0000   1.0000   1.0000
     0.9966   0.9961   0.8644   0.7637   0.1302   0.0525   0.0436   0.0000
     0.0000   0.0000   0.0000   0.0000   0.0000   0.0000   0.0000   0.0000

          k =-0.1667 0.4082-0.2357 (  7070 PWs)   bands (ev):

     7.2454   8.8609   9.4053   9.5769   9.8030   9.8495   9.9917  10.0867
    10.1659  10.4084  10.5265  10.6759  10.8877  11.0598  11.2767  11.5907
    11.6217  11.6780  11.8437  11.9770  12.0778  12.1724  12.2674  12.3667
    12.4885  12.5788  12.7143  12.8043  12.9407  13.1202  13.1820  13.2045
    13.3111  13.6001  13.7452  13.9062  13.9218  13.9712  14.0961  14.1067
    14.2116  14.3271  14.4965  14.5483  14.6156  14.6995  14.7415  15.1427
    15.1966  15.2453  15.3096  15.3338  15.3695  15.4106  15.4925  15.6110
    15.9045  15.9723  15.9933  16.0416  16.1810  16.2742  16.3522  16.4819
    17.1530  17.8628  17.9673  19.2819  19.3360  19.5985  20.6984  20.8902

     occupation numbers 
     1.0000   1.0000   1.0000   1.0000   1.0000   1.0000   1.0000   1.0000
     1.0000   1.0000   1.0000   1.0000   1.0000   1.0000   1.0000   1.0000
     1.0000   1.0000   1.0000   1.0000   1.0000   1.0000   1.0000   1.0000
     1.0000   1.0000   1.0000   1.0000   1.0000   1.0000   1.0000   1.0000
     1.0000   1.0000   1.0000   1.0000   1.0000   1.0000   1.0000   1.0000
     1.0000   1.0000   1.0000   1.0000   1.0000   1.0000   1.0000   1.0000
     1.0000   1.0000   1.0000   1.0000   1.0000   1.0000   1.0000   0.9995
     0.8852   0.7648   0.7169   0.5918   0.2256   0.0789   0.0248   0.0020
     0.0000   0.0000   0.0000   0.0000   0.0000   0.0000   0.0000   0.0000

          k = 0.1667-0.4082-0.2357 (  7070 PWs)   bands (ev):

     7.2662   9.1366   9.3056   9.7503   9.8321   9.9030  10.0047  10.0956
    10.2453  10.2964  10.5711  10.6585  10.7149  11.1976  11.2878  11.3888
    11.5016  11.5928  11.8207  11.9446  12.1143  12.2079  12.3132  12.4764
    12.5755  12.6852  12.7792  12.8393  12.9390  13.0593  13.1298  13.3300
    13.3734  13.4868  13.5172  13.5989  13.6955  13.9537  14.1108  14.2095
    14.2576  14.3451  14.4452  14.5009  14.6036  14.9336  15.0164  15.0901
    15.1421  15.2011  15.2495  15.3260  15.3693  15.3947  15.4093  15.4594
    15.6883  15.6982  15.9266  15.9811  16.1545  16.2631  16.3146  17.4513
    17.5291  17.6367  17.8693  18.8656  18.9286  19.0268  21.7134  21.7648

     occupation numbers 
     1.0000   1.0000   1.0000   1.0000   1.0000   1.0000   1.0000   1.0000
     1.0000   1.0000   1.0000   1.0000   1.0000   1.0000   1.0000   1.0000
     1.0000   1.0000   1.0000   1.0000   1.0000   1.0000   1.0000   1.0000
     1.0000   1.0000   1.0000   1.0000   1.0000   1.0000   1.0000   1.0000
     1.0000   1.0000   1.0000   1.0000   1.0000   1.0000   1.0000   1.0000
     1.0000   1.0000   1.0000   1.0000   1.0000   1.0000   1.0000   1.0000
     1.0000   1.0000   1.0000   1.0000   1.0000   1.0000   1.0000   1.0000
     0.9968   0.9961   0.8521   0.7454   0.2857   0.0911   0.0447   0.0000
     0.0000   0.0000   0.0000   0.0000   0.0000   0.0000   0.0000   0.0000

          k =-0.1667-0.4082 0.3928 (  7072 PWs)   bands (ev):

     7.5520   9.0741   9.4311   9.6995   9.8494   9.9002  10.1049  10.3485
    10.4113  10.5403  10.6422  10.7076  10.7816  11.1775  11.2860  11.3910
    11.5362  11.6978  11.7831  11.8749  12.0500  12.0938  12.2419  12.3307
    12.4285  12.5066  12.5478  12.7222  12.8832  12.9687  13.0778  13.2004
    13.3964  13.5286  13.5649  13.6561  13.7481  13.9264  14.0071  14.1741
    14.2485  14.3285  14.4243  14.4958  14.6075  14.7351  14.7929  14.9352
    15.0303  15.0883  15.1629  15.2009  15.2462  15.3126  15.3690  15.4341
    15.7054  15.8857  15.9356  15.9456  16.1609  16.2010  16.2399  16.9499
    17.3665  17.8725  18.0514  18.6646  18.8664  20.2160  20.7988  21.1921

     occupation numbers 
     1.0000   1.0000   1.0000   1.0000   1.0000   1.0000   1.0000   1.0000
     1.0000   1.0000   1.0000   1.0000   1.0000   1.0000   1.0000   1.0000
     1.0000   1.0000   1.0000   1.0000   1.0000   1.0000   1.0000   1.0000
     1.0000   1.0000   1.0000   1.0000   1.0000   1.0000   1.0000   1.0000
     1.0000   1.0000   1.0000   1.0000   1.0000   1.0000   1.0000   1.0000
     1.0000   1.0000   1.0000   1.0000   1.0000   1.0000   1.0000   1.0000
     1.0000   1.0000   1.0000   1.0000   1.0000   1.0000   1.0000   1.0000
     0.9955   0.9090   0.8368   0.8188   0.2706   0.1854   0.1211   0.0000
     0.0000   0.0000   0.0000   0.0000   0.0000   0.0000   0.0000   0.0000

          k =-0.1667 0.4082-0.3928 (  7072 PWs)   bands (ev):

     7.5938   8.8177   9.5977   9.7562   9.8893   9.9619  10.0867  10.1965
    10.4365  10.5307  10.6370  10.7405  10.8788  11.2227  11.4049  11.4626
    11.5001  11.6090  11.7514  11.8604  11.9617  11.9912  12.2075  12.2953
    12.4354  12.4499  12.5866  12.7752  12.8228  12.8944  13.0917  13.1917
    13.4336  13.5647  13.6832  13.7650  13.8422  13.9164  13.9835  14.1205
    14.1759  14.2341  14.3737  14.4954  14.5923  14.6839  14.7449  14.8933
    15.0044  15.1669  15.2307  15.2662  15.2952  15.3356  15.4438  15.5674
    15.6218  15.9110  15.9734  15.9826  16.2100  16.2620  16.3667  16.5482
    17.0564  17.6415  18.3807  18.7875  19.3231  20.0530  20.5298  21.5716

     occupation numbers 
     1.0000   1.0000   1.0000   1.0000   1.0000   1.0000   1.0000   1.0000
     1.0000   1.0000   1.0000   1.0000   1.0000   1.0000   1.0000   1.0000
     1.0000   1.0000   1.0000   1.0000   1.0000   1.0000   1.0000   1.0000
     1.0000   1.0000   1.0000   1.0000   1.0000   1.0000   1.0000   1.0000
     1.0000   1.0000   1.0000   1.0000   1.0000   1.0000   1.0000   1.0000
     1.0000   1.0000   1.0000   1.0000   1.0000   1.0000   1.0000   1.0000
     1.0000   1.0000   1.0000   1.0000   1.0000   1.0000   1.0000   0.9998
     0.9993   0.8761   0.7625   0.7420   0.1688   0.0924   0.0194   0.0004
     0.0000   0.0000   0.0000   0.0000   0.0000   0.0000   0.0000   0.0000

          k = 0.1667-0.4082-0.3928 (  7072 PWs)   bands (ev):

     7.6368   8.9940   9.5268   9.7980   9.8983  10.1700  10.2012  10.3446
    10.4132  10.4796  10.6826  10.7842  10.8943  11.0988  11.2953  11.4003
    11.4475  11.6196  11.7386  11.8121  12.0008  12.0708  12.1532  12.2868
    12.3488  12.4485  12.5623  12.6668  12.8378  12.9837  13.1489  13.2737
    13.3379  13.4530  13.5380  13.6815  13.7236  13.7826  13.9511  14.1308
    14.2571  14.2850  14.3859  14.4560  14.6129  14.6640  14.8902  14.9696
    15.0482  15.0906  15.1689  15.2130  15.2704  15.3086  15.3634  15.4433
    15.7025  15.8915  15.9305  15.9559  16.0945  16.1715  16.2294  16.8831
    17.3748  17.9618  18.0347  18.6233  18.8022  20.3987  20.6621  21.2208

     occupation numbers 
     1.0000   1.0000   1.0000   1.0000   1.0000   1.0000   1.0000   1.0000
     1.0000   1.0000   1.0000   1.0000   1.0000   1.0000   1.0000   1.0000
     1.0000   1.0000   1.0000   1.0000   1.0000   1.0000   1.0000   1.0000
     1.0000   1.0000   1.0000   1.0000   1.0000   1.0000   1.0000   1.0000
     1.0000   1.0000   1.0000   1.0000   1.0000   1.0000   1.0000   1.0000
     1.0000   1.0000   1.0000   1.0000   1.0000   1.0000   1.0000   1.0000
     1.0000   1.0000   1.0000   1.0000   1.0000   1.0000   1.0000   1.0000
     0.9957   0.9021   0.8456   0.7991   0.4436   0.2463   0.1366   0.0000
     0.0000   0.0000   0.0000   0.0000   0.0000   0.0000   0.0000   0.0000

          k =-0.1667-0.4082 0.5500 (  7065 PWs)   bands (ev):

     8.0301   8.9892   9.4235   9.8026   9.9903  10.1808  10.2932  10.5205
    10.6441  10.6735  10.7643  10.8830  10.9410  11.0243  11.3280  11.3449
    11.4791  11.5498  11.6706  11.7031  11.7964  11.9056  12.0357  12.1051
    12.1925  12.3970  12.5543  12.6169  12.8104  12.8287  12.9997  13.2044
    13.2508  13.4246  13.5305  13.6861  13.8423  13.9193  13.9985  14.2090
    14.3487  14.4124  14.4500  14.5313  14.5616  14.6466  14.7789  14.8382
    14.9340  15.0129  15.0728  15.1009  15.2823  15.3869  15.4841  15.5458
    15.7412  15.7679  15.7864  15.8320  15.8957  15.9572  16.2660  16.4883
    17.1719  17.3224  18.3872  18.8936  19.5728  19.7342  20.7966  21.8946

     occupation numbers 
     1.0000   1.0000   1.0000   1.0000   1.0000   1.0000   1.0000   1.0000
     1.0000   1.0000   1.0000   1.0000   1.0000   1.0000   1.0000   1.0000
     1.0000   1.0000   1.0000   1.0000   1.0000   1.0000   1.0000   1.0000
     1.0000   1.0000   1.0000   1.0000   1.0000   1.0000   1.0000   1.0000
     1.0000   1.0000   1.0000   1.0000   1.0000   1.0000   1.0000   1.0000
     1.0000   1.0000   1.0000   1.0000   1.0000   1.0000   1.0000   1.0000
     1.0000   1.0000   1.0000   1.0000   1.0000   1.0000   1.0000   0.9999
     0.9908   0.9849   0.9792   0.9568   0.8969   0.7965   0.0877   0.0017
     0.0000   0.0000   0.0000   0.0000   0.0000   0.0000   0.0000   0.0000

          k =-0.1667 0.4082-0.5500 (  7065 PWs)   bands (ev):

     8.0630   8.8662   9.5182   9.8754   9.9886  10.1505  10.2723  10.3852
    10.6346  10.7073  10.7601  10.9382  11.0081  11.0860  11.2455  11.3479
    11.4676  11.5634  11.6454  11.7155  11.7647  11.9165  12.0332  12.1447
    12.2876  12.3752  12.4489  12.6319  12.7532  12.8945  12.9904  13.1031
    13.3050  13.4036  13.6049  13.7428  13.7943  14.0049  14.0276  14.1168
    14.2878  14.3300  14.4356  14.5467  14.5825  14.6566  14.7690  14.8069
    14.9354  15.0234  15.1366  15.1905  15.3090  15.4175  15.4709  15.5228
    15.6913  15.7273  15.7797  15.8154  15.9194  15.9779  16.3020  16.6195
    16.7906  17.5546  18.2949  19.0913  19.4686  19.7605  20.7304  21.8363

     occupation numbers 
     1.0000   1.0000   1.0000   1.0000   1.0000   1.0000   1.0000   1.0000
     1.0000   1.0000   1.0000   1.0000   1.0000   1.0000   1.0000   1.0000
     1.0000   1.0000   1.0000   1.0000   1.0000   1.0000   1.0000   1.0000
     1.0000   1.0000   1.0000   1.0000   1.0000   1.0000   1.0000   1.0000
     1.0000   1.0000   1.0000   1.0000   1.0000   1.0000   1.0000   1.0000
     1.0000   1.0000   1.0000   1.0000   1.0000   1.0000   1.0000   1.0000
     1.0000   1.0000   1.0000   1.0000   1.0000   1.0000   1.0000   1.0000
     0.9966   0.9929   0.9814   0.9665   0.8636   0.7525   0.0538   0.0001
     0.0000   0.0000   0.0000   0.0000   0.0000   0.0000   0.0000   0.0000

          k = 0.1667-0.4082-0.5500 (  7065 PWs)   bands (ev):

     8.1560   8.8180   9.5006   9.9143  10.0521  10.3589  10.4197  10.5115
    10.5933  10.6764  10.8406  10.8852  10.9812  11.0941  11.2251  11.3153
    11.4362  11.4992  11.6088  11.7224  11.8291  11.8945  11.9206  12.0892
    12.2268  12.2803  12.4284  12.6630  12.6819  12.8627  12.9295  13.1163
    13.3302  13.4466  13.6105  13.7211  13.7799  14.0081  14.0495  14.0676
    14.1911  14.2922  14.3842  14.4670  14.5374  14.7476  14.8490  14.8984
    14.9844  15.0017  15.0415  15.1016  15.2818  15.3945  15.4815  15.5561
    15.7351  15.7627  15.7947  15.8088  15.9042  15.9465  16.2411  16.4789
    17.1334  17.3934  18.4308  18.8291  19.6072  19.7257  20.8156  21.8982

     occupation numbers 
     1.0000   1.0000   1.0000   1.0000   1.0000   1.0000   1.0000   1.0000
     1.0000   1.0000   1.0000   1.0000   1.0000   1.0000   1.0000   1.0000
     1.0000   1.0000   1.0000   1.0000   1.0000   1.0000   1.0000   1.0000
     1.0000   1.0000   1.0000   1.0000   1.0000   1.0000   1.0000   1.0000
     1.0000   1.0000   1.0000   1.0000   1.0000   1.0000   1.0000   1.0000
     1.0000   1.0000   1.0000   1.0000   1.0000   1.0000   1.0000   1.0000
     1.0000   1.0000   1.0000   1.0000   1.0000   1.0000   1.0000   0.9999
     0.9918   0.9863   0.9760   0.9698   0.8856   0.8171   0.1192   0.0021
     0.0000   0.0000   0.0000   0.0000   0.0000   0.0000   0.0000   0.0000

          k =-0.1667 0.4082-0.7071 (  7047 PWs)   bands (ev):

     8.5157   8.7614   9.1936  10.0282  10.1400  10.3947  10.5344  10.6057
    10.7062  10.7175  10.7937  10.9060  10.9790  11.0362  11.1421  11.3369
    11.4167  11.4836  11.5469  11.6422  11.7325  11.8305  11.9152  12.0226
    12.1900  12.3094  12.3976  12.6234  12.7195  12.8365  12.9138  13.0367
    13.2042  13.4823  13.5171  13.7657  13.8674  13.9491  14.0342  14.2812
    14.3312  14.3996  14.4317  14.4811  14.5499  14.7309  14.8545  14.8804
    14.8966  14.9601  15.0250  15.2484  15.3095  15.3359  15.6337  15.6553
    15.6821  15.6948  15.7189  15.7293  15.7331  15.7485  15.7699  16.8579
    16.9324  17.0971  18.8546  18.9299  19.0600  20.4826  20.6909  20.9572

     occupation numbers 
     1.0000   1.0000   1.0000   1.0000   1.0000   1.0000   1.0000   1.0000
     1.0000   1.0000   1.0000   1.0000   1.0000   1.0000   1.0000   1.0000
     1.0000   1.0000   1.0000   1.0000   1.0000   1.0000   1.0000   1.0000
     1.0000   1.0000   1.0000   1.0000   1.0000   1.0000   1.0000   1.0000
     1.0000   1.0000   1.0000   1.0000   1.0000   1.0000   1.0000   1.0000
     1.0000   1.0000   1.0000   1.0000   1.0000   1.0000   1.0000   1.0000
     1.0000   1.0000   1.0000   1.0000   1.0000   1.0000   0.9991   0.9985
     0.9972   0.9964   0.9940   0.9927   0.9921   0.9894   0.9843   0.0000
     0.0000   0.0000   0.0000   0.0000   0.0000   0.0000   0.0000   0.0000

          k =-0.1667-0.4082-0.0786 (  7076 PWs)   bands (ev):

     7.0698   9.0470   9.2487   9.6409   9.7034   9.8130   9.9404  10.0103
    10.1231  10.2906  10.4087  10.5921  10.7484  11.0229  11.3884  11.5162
    11.6895  11.8140  11.8747  11.9052  12.0396  12.1034  12.2612  12.4013
    12.4942  12.6944  12.8174  12.9173  12.9849  13.0614  13.2978  13.3642
    13.4194  13.5258  13.6468  13.7312  13.8159  14.0256  14.1338  14.2884
    14.3543  14.4173  14.5548  14.6262  14.6944  14.7718  14.8797  15.1023
    15.2769  15.3575  15.4555  15.5349  15.6082  15.6417  15.6834  15.8477
    15.8660  15.8941  15.9245  15.9908  16.0267  16.2668  16.4059  16.5715
    16.8951  17.1276  18.4654  18.8438  19.4617  19.8920  20.0122  20.8147

     occupation numbers 
     1.0000   1.0000   1.0000   1.0000   1.0000   1.0000   1.0000   1.0000
     1.0000   1.0000   1.0000   1.0000   1.0000   1.0000   1.0000   1.0000
     1.0000   1.0000   1.0000   1.0000   1.0000   1.0000   1.0000   1.0000
     1.0000   1.0000   1.0000   1.0000   1.0000   1.0000   1.0000   1.0000
     1.0000   1.0000   1.0000   1.0000   1.0000   1.0000   1.0000   1.0000
     1.0000   1.0000   1.0000   1.0000   1.0000   1.0000   1.0000   1.0000
     1.0000   1.0000   1.0000   0.9999   0.9995   0.9989   0.9972   0.9456
     0.9298   0.8989   0.8554   0.7228   0.6321   0.0869   0.0095   0.0002
     0.0000   0.0000   0.0000   0.0000   0.0000   0.0000   0.0000   0.0000

          k =-0.1667 0.4082 0.0786 (  7076 PWs)   bands (ev):

     7.0724   9.0791   9.3949   9.5650   9.7065   9.7654   9.8355   9.9743
    10.1206  10.2710  10.4851  10.5936  10.6481  11.1512  11.2992  11.3966
    11.5540  11.7024  11.8543  12.0248  12.1987  12.2625  12.3824  12.4410
    12.6203  12.7194  12.7967  12.9411  13.0368  13.1382  13.1856  13.2517
    13.3983  13.5527  13.6481  13.6750  13.7968  13.9501  14.1167  14.2099
    14.3841  14.4209  14.5754  14.6122  14.6926  14.8622  14.9543  15.1404
    15.2879  15.3606  15.4286  15.4503  15.4941  15.5347  15.6247  15.6566
    15.8120  15.8387  15.8762  16.1189  16.1724  16.2180  16.3110  16.7737
    17.2610  17.6539  17.9156  18.4876  19.2063  19.9472  20.2717  20.8005

     occupation numbers 
     1.0000   1.0000   1.0000   1.0000   1.0000   1.0000   1.0000   1.0000
     1.0000   1.0000   1.0000   1.0000   1.0000   1.0000   1.0000   1.0000
     1.0000   1.0000   1.0000   1.0000   1.0000   1.0000   1.0000   1.0000
     1.0000   1.0000   1.0000   1.0000   1.0000   1.0000   1.0000   1.0000
     1.0000   1.0000   1.0000   1.0000   1.0000   1.0000   1.0000   1.0000
     1.0000   1.0000   1.0000   1.0000   1.0000   1.0000   1.0000   1.0000
     1.0000   1.0000   1.0000   1.0000   1.0000   0.9999   0.9993   0.9984
     0.9683   0.9522   0.9195   0.3767   0.2442   0.1550   0.0472   0.0000
     0.0000   0.0000   0.0000   0.0000   0.0000   0.0000   0.0000   0.0000

          k = 0.1667-0.4082 0.0786 (  7076 PWs)   bands (ev):

     7.0660   8.9704   9.3545   9.5752   9.6641   9.7987   9.8228   9.9511
    10.0979  10.3325  10.4366  10.5956  10.7573  11.1058  11.2433  11.5117
    11.6040  11.7673  11.8509  12.0799  12.1955  12.2418  12.3442  12.4017
    12.5190  12.6810  12.7472  12.8612  13.0197  13.1236  13.1945  13.2896
    13.4503  13.5795  13.6959  13.8117  13.8774  13.9649  14.1082  14.1623
    14.3489  14.4559  14.5616  14.6166  14.6945  14.7805  14.8508  15.1368
    15.2703  15.3661  15.4507  15.5306  15.6108  15.6390  15.6832  15.8406
    15.8654  15.8971  15.9204  15.9742  16.0834  16.2615  16.4015  16.6018
    17.0232  17.0972  18.4363  18.9146  19.3838  19.8873  20.0571  20.7821

     occupation numbers 
     1.0000   1.0000   1.0000   1.0000   1.0000   1.0000   1.0000   1.0000
     1.0000   1.0000   1.0000   1.0000   1.0000   1.0000   1.0000   1.0000
     1.0000   1.0000   1.0000   1.0000   1.0000   1.0000   1.0000   1.0000
     1.0000   1.0000   1.0000   1.0000   1.0000   1.0000   1.0000   1.0000
     1.0000   1.0000   1.0000   1.0000   1.0000   1.0000   1.0000   1.0000
     1.0000   1.0000   1.0000   1.0000   1.0000   1.0000   1.0000   1.0000
     1.0000   1.0000   1.0000   0.9999   0.9995   0.9990   0.9972   0.9509
     0.9303   0.8951   0.8620   0.7607   0.4746   0.0929   0.0104   0.0001
     0.0000   0.0000   0.0000   0.0000   0.0000   0.0000   0.0000   0.0000

          k =-0.1667-0.5443 0.3143 (  7081 PWs)   bands (ev):

     7.7181   8.7554   9.4627   9.8390   9.9208   9.9260  10.2162  10.4301
    10.4923  10.5948  10.7134  10.7655  10.8875  11.1698  11.2042  11.4175
    11.4849  11.6235  11.7854  11.8513  12.0688  12.1735  12.1966  12.3325
    12.3799  12.4637  12.5656  12.6233  12.8665  12.9163  12.9804  13.1240
    13.4000  13.4839  13.5356  13.7043  13.7761  13.9412  13.9950  14.1642
    14.2433  14.3158  14.3671  14.4321  14.5658  14.6186  14.6565  14.8969
    14.9085  15.0691  15.0892  15.1385  15.1551  15.1654  15.2659  15.4756
    15.5725  15.7946  15.9683  16.0508  16.2275  16.2976  16.3007  17.1420
    17.7416  17.8452  18.1410  18.5800  19.2315  19.2714  21.5420  21.7112

     occupation numbers 
     1.0000   1.0000   1.0000   1.0000   1.0000   1.0000   1.0000   1.0000
     1.0000   1.0000   1.0000   1.0000   1.0000   1.0000   1.0000   1.0000
     1.0000   1.0000   1.0000   1.0000   1.0000   1.0000   1.0000   1.0000
     1.0000   1.0000   1.0000   1.0000   1.0000   1.0000   1.0000   1.0000
     1.0000   1.0000   1.0000   1.0000   1.0000   1.0000   1.0000   1.0000
     1.0000   1.0000   1.0000   1.0000   1.0000   1.0000   1.0000   1.0000
     1.0000   1.0000   1.0000   1.0000   1.0000   1.0000   1.0000   1.0000
     0.9998   0.9761   0.7735   0.5664   0.1395   0.0572   0.0548   0.0000
     0.0000   0.0000   0.0000   0.0000   0.0000   0.0000   0.0000   0.0000

          k =-0.1667 0.5443-0.3143 (  7081 PWs)   bands (ev):

     7.7683   8.5950   9.5456   9.8138   9.9504   9.9639  10.2559  10.4298
    10.4302  10.5632  10.7480  10.8517  10.8852  11.2856  11.2893  11.4147
    11.4278  11.6064  11.6958  11.8917  11.9194  12.0168  12.2304  12.3270
    12.3367  12.4732  12.5797  12.7196  12.7347  12.8883  13.0695  13.0813
    13.4446  13.5708  13.5823  13.7447  13.8053  13.9458  13.9877  14.1782
    14.2445  14.2540  14.3300  14.4022  14.4860  14.5221  14.7153  14.9311
    14.9582  15.0375  15.0793  15.1347  15.1728  15.2021  15.2799  15.4009
    15.8061  15.8651  15.9893  16.0775  16.2171  16.3132  16.3422  16.7367
    17.7656  17.8084  17.9318  18.9430  19.3763  19.4221  21.2705  21.4350

     occupation numbers 
     1.0000   1.0000   1.0000   1.0000   1.0000   1.0000   1.0000   1.0000
     1.0000   1.0000   1.0000   1.0000   1.0000   1.0000   1.0000   1.0000
     1.0000   1.0000   1.0000   1.0000   1.0000   1.0000   1.0000   1.0000
     1.0000   1.0000   1.0000   1.0000   1.0000   1.0000   1.0000   1.0000
     1.0000   1.0000   1.0000   1.0000   1.0000   1.0000   1.0000   1.0000
     1.0000   1.0000   1.0000   1.0000   1.0000   1.0000   1.0000   1.0000
     1.0000   1.0000   1.0000   1.0000   1.0000   1.0000   1.0000   1.0000
     0.9711   0.9306   0.7265   0.4914   0.1566   0.0457   0.0292   0.0000
     0.0000   0.0000   0.0000   0.0000   0.0000   0.0000   0.0000   0.0000

          k = 0.1667-0.5443-0.3143 (  7081 PWs)   bands (ev):

     7.8533   8.6537   9.5935   9.9244  10.0963  10.1727  10.2984  10.3829
    10.4801  10.5963  10.7401  10.8685  10.9184  11.0952  11.1777  11.3519
    11.4163  11.6151  11.7220  11.8416  11.9667  12.1295  12.1969  12.2440
    12.3094  12.3679  12.4910  12.6215  12.7275  12.9263  13.0950  13.2541
    13.3317  13.5210  13.5792  13.6328  13.7223  13.7973  13.8948  14.0966
    14.1702  14.2673  14.3868  14.4454  14.5482  14.5662  14.6823  14.9207
    14.9885  15.0587  15.0853  15.1524  15.1722  15.2087  15.2578  15.4835
    15.5796  15.7929  15.9976  16.0667  16.1268  16.2245  16.3010  17.1645
    17.5780  17.8576  18.2649  18.4618  19.2403  19.3217  21.6101  21.6332

     occupation numbers 
     1.0000   1.0000   1.0000   1.0000   1.0000   1.0000   1.0000   1.0000
     1.0000   1.0000   1.0000   1.0000   1.0000   1.0000   1.0000   1.0000
     1.0000   1.0000   1.0000   1.0000   1.0000   1.0000   1.0000   1.0000
     1.0000   1.0000   1.0000   1.0000   1.0000   1.0000   1.0000   1.0000
     1.0000   1.0000   1.0000   1.0000   1.0000   1.0000   1.0000   1.0000
     1.0000   1.0000   1.0000   1.0000   1.0000   1.0000   1.0000   1.0000
     1.0000   1.0000   1.0000   1.0000   1.0000   1.0000   1.0000   1.0000
     0.9998   0.9767   0.7065   0.5218   0.3555   0.1444   0.0546   0.0000
     0.0000   0.0000   0.0000   0.0000   0.0000   0.0000   0.0000   0.0000

          k =-0.1667-0.5443 0.4714 (  7112 PWs)   bands (ev):

     7.9451   8.6373   9.6157   9.8963   9.9193  10.0200  10.2151  10.4480
    10.6035  10.6296  10.7829  10.8735  11.0225  11.0953  11.2193  11.3625
    11.4891  11.5920  11.6851  11.7786  11.9055  12.0617  12.1272  12.1787
    12.3316  12.5002  12.5370  12.5968  12.7228  12.8785  12.9689  13.1245
    13.4083  13.4621  13.5733  13.7096  13.8294  13.8802  13.9806  14.1939
    14.2876  14.3669  14.3820  14.4403  14.5302  14.5851  14.7233  14.7710
    14.8894  14.9822  15.0705  15.1207  15.2330  15.2928  15.3429  15.4220
    15.4502  15.9310  16.0012  16.0156  16.1605  16.1990  16.2634  16.9352
    17.0422  18.1008  18.2879  18.6306  18.8340  20.2413  20.8906  21.9175

     occupation numbers 
     1.0000   1.0000   1.0000   1.0000   1.0000   1.0000   1.0000   1.0000
     1.0000   1.0000   1.0000   1.0000   1.0000   1.0000   1.0000   1.0000
     1.0000   1.0000   1.0000   1.0000   1.0000   1.0000   1.0000   1.0000
     1.0000   1.0000   1.0000   1.0000   1.0000   1.0000   1.0000   1.0000
     1.0000   1.0000   1.0000   1.0000   1.0000   1.0000   1.0000   1.0000
     1.0000   1.0000   1.0000   1.0000   1.0000   1.0000   1.0000   1.0000
     1.0000   1.0000   1.0000   1.0000   1.0000   1.0000   1.0000   1.0000
     1.0000   0.8448   0.6976   0.6612   0.2715   0.1892   0.0908   0.0000
     0.0000   0.0000   0.0000   0.0000   0.0000   0.0000   0.0000   0.0000

          k =-0.1667 0.5443-0.4714 (  7112 PWs)   bands (ev):

     7.9451   8.6373   9.6157   9.8963   9.9193  10.0200  10.2151  10.4480
    10.6035  10.6296  10.7829  10.8735  11.0225  11.0953  11.2193  11.3625
    11.4891  11.5920  11.6851  11.7786  11.9055  12.0617  12.1272  12.1787
    12.3316  12.5002  12.5370  12.5968  12.7228  12.8785  12.9689  13.1245
    13.4083  13.4621  13.5733  13.7096  13.8294  13.8802  13.9806  14.1939
    14.2876  14.3669  14.3820  14.4403  14.5302  14.5851  14.7233  14.7710
    14.8894  14.9822  15.0705  15.1207  15.2330  15.2928  15.3429  15.4220
    15.4502  15.9310  16.0012  16.0156  16.1605  16.1990  16.2634  16.9352
    17.0422  18.1008  18.2879  18.6306  18.8340  20.2413  20.8906  21.9175

     occupation numbers 
     1.0000   1.0000   1.0000   1.0000   1.0000   1.0000   1.0000   1.0000
     1.0000   1.0000   1.0000   1.0000   1.0000   1.0000   1.0000   1.0000
     1.0000   1.0000   1.0000   1.0000   1.0000   1.0000   1.0000   1.0000
     1.0000   1.0000   1.0000   1.0000   1.0000   1.0000   1.0000   1.0000
     1.0000   1.0000   1.0000   1.0000   1.0000   1.0000   1.0000   1.0000
     1.0000   1.0000   1.0000   1.0000   1.0000   1.0000   1.0000   1.0000
     1.0000   1.0000   1.0000   1.0000   1.0000   1.0000   1.0000   1.0000
     1.0000   0.8448   0.6976   0.6612   0.2715   0.1892   0.0908   0.0000
     0.0000   0.0000   0.0000   0.0000   0.0000   0.0000   0.0000   0.0000

          k = 0.1667-0.5443-0.4714 (  7112 PWs)   bands (ev):

     8.1573   8.4492   9.7435   9.9797  10.0291  10.2737  10.3361  10.4242
    10.5928  10.6836  10.8262  10.8672  11.0046  11.0801  11.2397  11.3277
    11.4497  11.5462  11.6786  11.7079  11.8765  11.9083  12.0365  12.1556
    12.1756  12.4323  12.5249  12.5675  12.7462  12.7870  13.0192  13.2389
    13.3196  13.4350  13.6203  13.7004  13.8000  13.8870  14.0252  14.0724
    14.1809  14.2357  14.3087  14.4231  14.4984  14.6142  14.7365  14.8500
    14.9812  15.0332  15.0464  15.0961  15.2246  15.2669  15.3954  15.4245
    15.4469  15.9524  15.9947  16.0448  16.0811  16.1423  16.2526  16.9316
    16.9985  18.1561  18.3099  18.5599  18.7782  20.4421  20.7182  22.0111

     occupation numbers 
     1.0000   1.0000   1.0000   1.0000   1.0000   1.0000   1.0000   1.0000
     1.0000   1.0000   1.0000   1.0000   1.0000   1.0000   1.0000   1.0000
     1.0000   1.0000   1.0000   1.0000   1.0000   1.0000   1.0000   1.0000
     1.0000   1.0000   1.0000   1.0000   1.0000   1.0000   1.0000   1.0000
     1.0000   1.0000   1.0000   1.0000   1.0000   1.0000   1.0000   1.0000
     1.0000   1.0000   1.0000   1.0000   1.0000   1.0000   1.0000   1.0000
     1.0000   1.0000   1.0000   1.0000   1.0000   1.0000   1.0000   1.0000
     1.0000   0.8059   0.7136   0.5831   0.4811   0.3157   0.1039   0.0000
     0.0000   0.0000   0.0000   0.0000   0.0000   0.0000   0.0000   0.0000

          k =-0.1667-0.5443 0.6285 (  7065 PWs)   bands (ev):

     8.0630   8.8662   9.5182   9.8754   9.9886  10.1505  10.2723  10.3852
    10.6346  10.7073  10.7601  10.9382  11.0081  11.0859  11.2455  11.3479
    11.4676  11.5634  11.6454  11.7155  11.7647  11.9165  12.0332  12.1447
    12.2876  12.3752  12.4489  12.6319  12.7532  12.8945  12.9904  13.1031
    13.3050  13.4036  13.6049  13.7428  13.7943  14.0049  14.0276  14.1168
    14.2878  14.3300  14.4356  14.5467  14.5825  14.6566  14.7690  14.8069
    14.9354  15.0234  15.1366  15.1905  15.3090  15.4175  15.4709  15.5228
    15.6913  15.7273  15.7797  15.8154  15.9194  15.9779  16.3020  16.6195
    16.7906  17.5546  18.2949  19.0913  19.4686  19.7605  20.7304  21.8363

     occupation numbers 
     1.0000   1.0000   1.0000   1.0000   1.0000   1.0000   1.0000   1.0000
     1.0000   1.0000   1.0000   1.0000   1.0000   1.0000   1.0000   1.0000
     1.0000   1.0000   1.0000   1.0000   1.0000   1.0000   1.0000   1.0000
     1.0000   1.0000   1.0000   1.0000   1.0000   1.0000   1.0000   1.0000
     1.0000   1.0000   1.0000   1.0000   1.0000   1.0000   1.0000   1.0000
     1.0000   1.0000   1.0000   1.0000   1.0000   1.0000   1.0000   1.0000
     1.0000   1.0000   1.0000   1.0000   1.0000   1.0000   1.0000   1.0000
     0.9966   0.9929   0.9814   0.9665   0.8636   0.7525   0.0538   0.0001
     0.0000   0.0000   0.0000   0.0000   0.0000   0.0000   0.0000   0.0000

          k =-0.1667 0.5443-0.6285 (  7065 PWs)   bands (ev):

     8.0301   8.9892   9.4235   9.8026   9.9903  10.1808  10.2932  10.5205
    10.6441  10.6735  10.7643  10.8830  10.9410  11.0243  11.3280  11.3449
    11.4791  11.5498  11.6706  11.7031  11.7964  11.9056  12.0357  12.1051
    12.1925  12.3970  12.5543  12.6169  12.8104  12.8287  12.9997  13.2044
    13.2508  13.4246  13.5305  13.6861  13.8423  13.9193  13.9985  14.2090
    14.3487  14.4124  14.4500  14.5313  14.5616  14.6466  14.7789  14.8382
    14.9340  15.0129  15.0728  15.1009  15.2823  15.3869  15.4841  15.5458
    15.7412  15.7679  15.7864  15.8320  15.8957  15.9572  16.2660  16.4883
    17.1719  17.3224  18.3872  18.8936  19.5728  19.7342  20.7966  21.8946

     occupation numbers 
     1.0000   1.0000   1.0000   1.0000   1.0000   1.0000   1.0000   1.0000
     1.0000   1.0000   1.0000   1.0000   1.0000   1.0000   1.0000   1.0000
     1.0000   1.0000   1.0000   1.0000   1.0000   1.0000   1.0000   1.0000
     1.0000   1.0000   1.0000   1.0000   1.0000   1.0000   1.0000   1.0000
     1.0000   1.0000   1.0000   1.0000   1.0000   1.0000   1.0000   1.0000
     1.0000   1.0000   1.0000   1.0000   1.0000   1.0000   1.0000   1.0000
     1.0000   1.0000   1.0000   1.0000   1.0000   1.0000   1.0000   0.9999
     0.9908   0.9849   0.9792   0.9568   0.8969   0.7965   0.0877   0.0017
     0.0000   0.0000   0.0000   0.0000   0.0000   0.0000   0.0000   0.0000

          k = 0.1667-0.5443-0.6285 (  7065 PWs)   bands (ev):

     8.1219   8.7946   9.5878   9.8961  10.0155  10.2953  10.3695  10.4760
    10.5763  10.6453  10.7673  10.9341  10.9739  11.0665  11.3126  11.4212
    11.4329  11.5456  11.5938  11.6826  11.7726  11.8708  11.9778  12.0275
    12.1071  12.3661  12.5463  12.6748  12.7609  12.8659  12.9986  13.1702
    13.2336  13.3801  13.5752  13.7576  13.8761  13.9559  14.0195  14.1508
    14.2306  14.3139  14.4149  14.4787  14.5781  14.6705  14.7545  14.8605
    14.9632  15.0391  15.1364  15.1599  15.3040  15.4162  15.4723  15.5183
    15.6968  15.7235  15.7787  15.8123  15.9008  15.9758  16.2758  16.6630
    16.7505  17.5674  18.2839  19.0634  19.5601  19.6810  20.7620  21.8020

     occupation numbers 
     1.0000   1.0000   1.0000   1.0000   1.0000   1.0000   1.0000   1.0000
     1.0000   1.0000   1.0000   1.0000   1.0000   1.0000   1.0000   1.0000
     1.0000   1.0000   1.0000   1.0000   1.0000   1.0000   1.0000   1.0000
     1.0000   1.0000   1.0000   1.0000   1.0000   1.0000   1.0000   1.0000
     1.0000   1.0000   1.0000   1.0000   1.0000   1.0000   1.0000   1.0000
     1.0000   1.0000   1.0000   1.0000   1.0000   1.0000   1.0000   1.0000
     1.0000   1.0000   1.0000   1.0000   1.0000   1.0000   1.0000   1.0000
     0.9962   0.9935   0.9817   0.9681   0.8902   0.7572   0.0772   0.0000
     0.0000   0.0000   0.0000   0.0000   0.0000   0.0000   0.0000   0.0000

          k =-0.1667-0.5443-0.1571 (  7072 PWs)   bands (ev):

     7.6381   8.8242   9.5968   9.8584   9.9739  10.1428  10.1625  10.3129
    10.3886  10.5102  10.6333  10.7458  10.8957  11.1148  11.3949  11.4652
    11.5714  11.6380  11.7095  11.8267  11.9279  11.9477  12.0026  12.1338
    12.2372  12.4218  12.6421  12.7741  12.8971  13.0889  13.2131  13.2448
    13.3552  13.3703  13.5932  13.6520  13.8340  13.9128  14.0480  14.0734
    14.1758  14.2925  14.3814  14.4752  14.5551  14.6744  14.7941  14.9065
    15.0099  15.1701  15.2306  15.2601  15.2880  15.3152  15.4421  15.5685
    15.6326  15.9153  15.9836  15.9934  16.1102  16.2439  16.3645  16.5687
    16.9777  17.6427  18.4209  18.6946  19.3046  20.2086  20.4254  21.6331

     occupation numbers 
     1.0000   1.0000   1.0000   1.0000   1.0000   1.0000   1.0000   1.0000
     1.0000   1.0000   1.0000   1.0000   1.0000   1.0000   1.0000   1.0000
     1.0000   1.0000   1.0000   1.0000   1.0000   1.0000   1.0000   1.0000
     1.0000   1.0000   1.0000   1.0000   1.0000   1.0000   1.0000   1.0000
     1.0000   1.0000   1.0000   1.0000   1.0000   1.0000   1.0000   1.0000
     1.0000   1.0000   1.0000   1.0000   1.0000   1.0000   1.0000   1.0000
     1.0000   1.0000   1.0000   1.0000   1.0000   1.0000   1.0000   0.9998
     0.9991   0.8697   0.7397   0.7167   0.4003   0.1154   0.0201   0.0002
     0.0000   0.0000   0.0000   0.0000   0.0000   0.0000   0.0000   0.0000

          k =-0.1667 0.5443 0.1571 (  7072 PWs)   bands (ev):

     7.6217   9.0275   9.4698   9.8177   9.9172  10.0662  10.2045  10.2734
    10.3601  10.4679  10.6761  10.8200  10.8489  11.1286  11.2551  11.3636
    11.4538  11.6215  11.7866  11.8648  11.9720  12.1146  12.2363  12.3009
    12.3947  12.5037  12.5926  12.6972  12.8155  12.9730  13.1256  13.2496
    13.3514  13.4381  13.5579  13.6722  13.7621  13.8859  13.9247  14.0445
    14.1993  14.3245  14.4034  14.5109  14.5751  14.7857  14.9192  14.9363
    14.9958  15.0874  15.1505  15.1978  15.2668  15.3035  15.3779  15.4313
    15.7084  15.8919  15.9373  15.9748  16.0709  16.1620  16.2249  16.9049
    17.3856  17.8885  18.1433  18.5468  18.8345  20.3378  20.6664  21.2152

     occupation numbers 
     1.0000   1.0000   1.0000   1.0000   1.0000   1.0000   1.0000   1.0000
     1.0000   1.0000   1.0000   1.0000   1.0000   1.0000   1.0000   1.0000
     1.0000   1.0000   1.0000   1.0000   1.0000   1.0000   1.0000   1.0000
     1.0000   1.0000   1.0000   1.0000   1.0000   1.0000   1.0000   1.0000
     1.0000   1.0000   1.0000   1.0000   1.0000   1.0000   1.0000   1.0000
     1.0000   1.0000   1.0000   1.0000   1.0000   1.0000   1.0000   1.0000
     1.0000   1.0000   1.0000   1.0000   1.0000   1.0000   1.0000   1.0000
     0.9952   0.9016   0.8339   0.7595   0.5098   0.2678   0.1436   0.0000
     0.0000   0.0000   0.0000   0.0000   0.0000   0.0000   0.0000   0.0000

          k = 0.1667-0.5443 0.1571 (  7072 PWs)   bands (ev):

     7.5938   8.8177   9.5977   9.7562   9.8893   9.9619  10.0867  10.1965
    10.4365  10.5307  10.6370  10.7405  10.8788  11.2227  11.4049  11.4626
    11.5001  11.6090  11.7514  11.8604  11.9617  11.9912  12.2075  12.2953
    12.4354  12.4499  12.5866  12.7752  12.8228  12.8944  13.0917  13.1917
    13.4336  13.5647  13.6832  13.7650  13.8422  13.9164  13.9835  14.1205
    14.1759  14.2341  14.3737  14.4954  14.5923  14.6839  14.7449  14.8933
    15.0044  15.1669  15.2307  15.2662  15.2952  15.3356  15.4438  15.5674
    15.6218  15.9110  15.9734  15.9826  16.2100  16.2620  16.3667  16.5482
    17.0564  17.6415  18.3807  18.7875  19.3231  20.0530  20.5298  21.5716

     occupation numbers 
     1.0000   1.0000   1.0000   1.0000   1.0000   1.0000   1.0000   1.0000
     1.0000   1.0000   1.0000   1.0000   1.0000   1.0000   1.0000   1.0000
     1.0000   1.0000   1.0000   1.0000   1.0000   1.0000   1.0000   1.0000
     1.0000   1.0000   1.0000   1.0000   1.0000   1.0000   1.0000   1.0000
     1.0000   1.0000   1.0000   1.0000   1.0000   1.0000   1.0000   1.0000
     1.0000   1.0000   1.0000   1.0000   1.0000   1.0000   1.0000   1.0000
     1.0000   1.0000   1.0000   1.0000   1.0000   1.0000   1.0000   0.9998
     0.9993   0.8761   0.7625   0.7420   0.1688   0.0924   0.0194   0.0004
     0.0000   0.0000   0.0000   0.0000   0.0000   0.0000   0.0000   0.0000

          k =-0.1667 0.5443-0.0000 (  7065 PWs)   bands (ev):

     7.5348   9.1709   9.4709   9.7108   9.8528   9.9283  10.0886  10.1690
    10.3916  10.4638  10.6079  10.7465  10.8466  11.2115  11.3326  11.4446
    11.4894  11.5823  11.7799  11.8511  12.0063  12.1002  12.1833  12.2869
    12.4312  12.4969  12.5745  12.7405  12.8642  12.9889  13.1093  13.2540
    13.4027  13.5221  13.6005  13.7224  13.7943  13.9025  13.9879  14.0552
    14.1730  14.3147  14.4434  14.5444  14.6196  14.7513  14.8563  14.9185
    15.0365  15.1969  15.2297  15.3155  15.3405  15.6294  15.6470  15.6635
    15.6719  15.7231  15.8550  16.0535  16.0854  16.1587  16.2829  16.3052
    17.0047  17.6682  17.8710  19.2949  19.5826  19.7935  19.9935  21.4762

     occupation numbers 
     1.0000   1.0000   1.0000   1.0000   1.0000   1.0000   1.0000   1.0000
     1.0000   1.0000   1.0000   1.0000   1.0000   1.0000   1.0000   1.0000
     1.0000   1.0000   1.0000   1.0000   1.0000   1.0000   1.0000   1.0000
     1.0000   1.0000   1.0000   1.0000   1.0000   1.0000   1.0000   1.0000
     1.0000   1.0000   1.0000   1.0000   1.0000   1.0000   1.0000   1.0000
     1.0000   1.0000   1.0000   1.0000   1.0000   1.0000   1.0000   1.0000
     1.0000   1.0000   1.0000   1.0000   1.0000   0.9992   0.9987   0.9982
     0.9978   0.9935   0.9396   0.5587   0.4690   0.2757   0.0702   0.0513
     0.0000   0.0000   0.0000   0.0000   0.0000   0.0000   0.0000   0.0000

          k =-0.3333 0.0000 0.1571 (  7096 PWs)   bands (ev):

     6.7608   8.0909   9.0730   9.2445   9.2636   9.3273   9.6861   9.7405
     9.8504  10.0889  10.2670  10.3878  10.6561  10.7034  11.0622  11.1721
    11.3471  11.6986  12.1522  12.2370  12.3688  12.5205  12.5396  12.6326
    12.7213  12.8921  13.0234  13.1300  13.2914  13.4042  13.4541  13.6107
    13.6908  13.9356  14.2124  14.4260  14.4805  14.5334  14.6308  14.6445
    14.7063  14.7790  14.8386  14.9273  14.9644  14.9785  15.1389  15.1864
    15.2351  15.6382  15.6687  15.6766  15.9309  15.9838  16.0081  16.0421
    16.0886  16.1147  16.1500  16.1782  16.2545  16.2907  16.4294  16.5630
    17.1435  17.3773  17.4700  18.1825  18.3808  19.5591  19.6430  20.7572

     occupation numbers 
     1.0000   1.0000   1.0000   1.0000   1.0000   1.0000   1.0000   1.0000
     1.0000   1.0000   1.0000   1.0000   1.0000   1.0000   1.0000   1.0000
     1.0000   1.0000   1.0000   1.0000   1.0000   1.0000   1.0000   1.0000
     1.0000   1.0000   1.0000   1.0000   1.0000   1.0000   1.0000   1.0000
     1.0000   1.0000   1.0000   1.0000   1.0000   1.0000   1.0000   1.0000
     1.0000   1.0000   1.0000   1.0000   1.0000   1.0000   1.0000   1.0000
     1.0000   0.9990   0.9979   0.9975   0.8450   0.7392   0.6805   0.5904
     0.4602   0.3878   0.2965   0.2315   0.1015   0.0631   0.0060   0.0003
     0.0000   0.0000   0.0000   0.0000   0.0000   0.0000   0.0000   0.0000

          k =-0.3333 0.0000 0.3143 (  7084 PWs)   bands (ev):

     7.0738   8.3745   9.0803   9.4482   9.5147   9.5750   9.7999   9.9107
    10.0347  10.2361  10.3759  10.5764  10.7326  10.8306  11.1359  11.2926
    11.3859  11.6634  11.9485  12.0667  12.3029  12.4065  12.5234  12.5909
    12.7559  12.7859  12.9980  13.0546  13.1861  13.2894  13.4238  13.4872
    13.5467  13.8056  13.9152  13.9804  14.0804  14.1818  14.3026  14.3204
    14.4401  14.5182  14.6208  14.7854  14.8754  14.8990  15.0755  15.1993
    15.3714  15.4257  15.5016  15.5937  15.7058  15.7289  15.7378  15.7897
    15.8284  15.9274  15.9656  16.0234  16.1132  16.1315  16.2990  16.4830
    17.3936  17.8410  17.9671  17.9872  18.1421  20.5952  20.6790  21.3175

     occupation numbers 
     1.0000   1.0000   1.0000   1.0000   1.0000   1.0000   1.0000   1.0000
     1.0000   1.0000   1.0000   1.0000   1.0000   1.0000   1.0000   1.0000
     1.0000   1.0000   1.0000   1.0000   1.0000   1.0000   1.0000   1.0000
     1.0000   1.0000   1.0000   1.0000   1.0000   1.0000   1.0000   1.0000
     1.0000   1.0000   1.0000   1.0000   1.0000   1.0000   1.0000   1.0000
     1.0000   1.0000   1.0000   1.0000   1.0000   1.0000   1.0000   1.0000
     1.0000   1.0000   1.0000   0.9997   0.9954   0.9927   0.9914   0.9780
     0.9590   0.8507   0.7792   0.6409   0.3920   0.3433   0.0561   0.0019
     0.0000   0.0000   0.0000   0.0000   0.0000   0.0000   0.0000   0.0000

          k =-0.3333 0.0000 0.4714 (  7069 PWs)   bands (ev):

     7.5634   8.7338   9.0374   9.6205   9.8511   9.9039  10.0119  10.1750
    10.3009  10.4119  10.6075  10.8375  10.8588  10.9810  11.2341  11.4045
    11.5018  11.5759  11.7072  11.9327  12.0334  12.1694  12.3302  12.4441
    12.5399  12.6979  12.9202  12.9942  13.0325  13.1212  13.1846  13.2281
    13.3910  13.4556  13.5689  13.6848  13.8379  13.9270  14.0922  14.1935
    14.2571  14.3384  14.4665  14.5465  14.7162  14.8233  14.9217  15.1194
    15.1520  15.2168  15.2675  15.3170  15.3680  15.4154  15.4940  15.5267
    15.6382  15.7459  15.7520  16.0492  16.1413  16.1573  16.3334  16.5245
    17.7268  18.0047  18.3031  18.3238  18.4632  20.5752  21.6829  21.7464

     occupation numbers 
     1.0000   1.0000   1.0000   1.0000   1.0000   1.0000   1.0000   1.0000
     1.0000   1.0000   1.0000   1.0000   1.0000   1.0000   1.0000   1.0000
     1.0000   1.0000   1.0000   1.0000   1.0000   1.0000   1.0000   1.0000
     1.0000   1.0000   1.0000   1.0000   1.0000   1.0000   1.0000   1.0000
     1.0000   1.0000   1.0000   1.0000   1.0000   1.0000   1.0000   1.0000
     1.0000   1.0000   1.0000   1.0000   1.0000   1.0000   1.0000   1.0000
     1.0000   1.0000   1.0000   1.0000   1.0000   1.0000   1.0000   0.9999
     0.9990   0.9899   0.9887   0.5707   0.3182   0.2789   0.0335   0.0007
     0.0000   0.0000   0.0000   0.0000   0.0000   0.0000   0.0000   0.0000

          k =-0.3333 0.0000 0.6285 (  7072 PWs)   bands (ev):

     8.1518   8.6337   9.2467   9.5948  10.1036  10.1455  10.2288  10.3967
    10.5521  10.6391  10.7681  10.8560  11.1494  11.1788  11.2917  11.3697
    11.5108  11.6176  11.7464  11.7884  11.8783  12.0077  12.0634  12.2001
    12.2771  12.3972  12.4759  12.5746  12.6723  12.9416  13.2329  13.3343
    13.3894  13.4786  13.6394  13.7015  13.7917  13.8312  13.8703  14.0325
    14.1274  14.1742  14.3282  14.4139  14.4825  14.6686  14.7455  14.8613
    14.9626  15.0026  15.0611  15.2353  15.3141  15.3451  15.4045  15.4306
    15.5651  15.6525  16.0234  16.0642  16.1523  16.1768  16.3271  16.4974
    17.6644  17.9481  18.4497  18.5988  19.2214  19.9892  22.4427  22.5023

     occupation numbers 
     1.0000   1.0000   1.0000   1.0000   1.0000   1.0000   1.0000   1.0000
     1.0000   1.0000   1.0000   1.0000   1.0000   1.0000   1.0000   1.0000
     1.0000   1.0000   1.0000   1.0000   1.0000   1.0000   1.0000   1.0000
     1.0000   1.0000   1.0000   1.0000   1.0000   1.0000   1.0000   1.0000
     1.0000   1.0000   1.0000   1.0000   1.0000   1.0000   1.0000   1.0000
     1.0000   1.0000   1.0000   1.0000   1.0000   1.0000   1.0000   1.0000
     1.0000   1.0000   1.0000   1.0000   1.0000   1.0000   1.0000   1.0000
     0.9998   0.9986   0.6410   0.5288   0.2909   0.2345   0.0370   0.0014
     0.0000   0.0000   0.0000   0.0000   0.0000   0.0000   0.0000   0.0000

          k =-0.3333-0.1361 0.0786 (  7096 PWs)   bands (ev):

     6.7555   8.0848   9.1117   9.2122   9.2627   9.2983   9.6920   9.7514
     9.8279  10.0868  10.2702  10.3590  10.6159  10.7029  11.1119  11.1713
    11.3135  11.7143  12.1546  12.2987  12.4158  12.4509  12.5755  12.6681
    12.7497  12.8639  12.9612  13.1393  13.2979  13.3159  13.5010  13.6560
    13.7856  13.8862  14.2160  14.4066  14.5191  14.5707  14.6033  14.6417
    14.7215  14.7548  14.8499  14.8750  14.9640  15.0399  15.0950  15.1273
    15.1775  15.6356  15.7483  15.7698  15.8875  15.9069  15.9563  15.9578
    16.0618  16.1205  16.1431  16.2044  16.2561  16.3734  16.5916  16.9200
    16.9846  17.1103  17.4461  18.2206  18.2953  19.7680  19.9531  20.0979

     occupation numbers 
     1.0000   1.0000   1.0000   1.0000   1.0000   1.0000   1.0000   1.0000
     1.0000   1.0000   1.0000   1.0000   1.0000   1.0000   1.0000   1.0000
     1.0000   1.0000   1.0000   1.0000   1.0000   1.0000   1.0000   1.0000
     1.0000   1.0000   1.0000   1.0000   1.0000   1.0000   1.0000   1.0000
     1.0000   1.0000   1.0000   1.0000   1.0000   1.0000   1.0000   1.0000
     1.0000   1.0000   1.0000   1.0000   1.0000   1.0000   1.0000   1.0000
     1.0000   0.9990   0.9894   0.9844   0.9069   0.8820   0.7983   0.7952
     0.5356   0.3724   0.3136   0.1791   0.0994   0.0172   0.0001   0.0000
     0.0000   0.0000   0.0000   0.0000   0.0000   0.0000   0.0000   0.0000

          k =-0.3333 0.1361-0.0786 (  7096 PWs)   bands (ev):

     6.7640   8.0720   9.1358   9.1777   9.2837   9.2837   9.6776   9.7628
     9.8095  10.0919  10.3202  10.3310  10.6656  10.7677  10.9355  11.1339
    11.3689  11.7608  12.1560  12.3259  12.3958  12.4407  12.5439  12.7021
    12.7090  12.8979  12.9634  13.1488  13.3114  13.3750  13.4092  13.6285
    13.8082  13.9467  14.0981  14.4924  14.5336  14.5526  14.5960  14.6499
    14.7221  14.7844  14.7984  14.8869  14.9557  14.9876  15.1598  15.1601
    15.2559  15.6338  15.6711  15.6783  15.9540  15.9789  16.0018  16.0422
    16.1074  16.1253  16.1561  16.1748  16.2272  16.3737  16.3748  16.5173
    17.1774  17.3662  17.3789  18.3235  18.3910  19.5483  19.6574  20.6229

     occupation numbers 
     1.0000   1.0000   1.0000   1.0000   1.0000   1.0000   1.0000   1.0000
     1.0000   1.0000   1.0000   1.0000   1.0000   1.0000   1.0000   1.0000
     1.0000   1.0000   1.0000   1.0000   1.0000   1.0000   1.0000   1.0000
     1.0000   1.0000   1.0000   1.0000   1.0000   1.0000   1.0000   1.0000
     1.0000   1.0000   1.0000   1.0000   1.0000   1.0000   1.0000   1.0000
     1.0000   1.0000   1.0000   1.0000   1.0000   1.0000   1.0000   1.0000
     1.0000   0.9991   0.9978   0.9975   0.8029   0.7504   0.6963   0.5902
     0.4078   0.3596   0.2817   0.2389   0.1401   0.0172   0.0168   0.0009
     0.0000   0.0000   0.0000   0.0000   0.0000   0.0000   0.0000   0.0000

          k = 0.3333-0.1361-0.0786 (  7096 PWs)   bands (ev):

     6.7638   8.0852   9.1129   9.2305   9.2553   9.3161   9.6837   9.7488
     9.8298  10.0966  10.2975  10.3675  10.6160  10.7658  10.9903  11.1407
    11.3774  11.7191  12.1313  12.2962  12.3560  12.4703  12.5521  12.6691
    12.6961  12.9234  13.0411  13.1589  13.2683  13.3976  13.4676  13.5901
    13.7029  13.9425  14.1536  14.4876  14.5031  14.5713  14.5988  14.6787
    14.7193  14.7536  14.8341  14.8709  14.9650  14.9864  15.0791  15.1711
    15.1921  15.6306  15.7508  15.7664  15.8842  15.9233  15.9464  15.9716
    16.0461  16.1125  16.1559  16.1883  16.2920  16.3485  16.6320  16.8350
    16.9943  17.1051  17.4966  18.1291  18.2804  19.7184  19.9001  20.2360

     occupation numbers 
     1.0000   1.0000   1.0000   1.0000   1.0000   1.0000   1.0000   1.0000
     1.0000   1.0000   1.0000   1.0000   1.0000   1.0000   1.0000   1.0000
     1.0000   1.0000   1.0000   1.0000   1.0000   1.0000   1.0000   1.0000
     1.0000   1.0000   1.0000   1.0000   1.0000   1.0000   1.0000   1.0000
     1.0000   1.0000   1.0000   1.0000   1.0000   1.0000   1.0000   1.0000
     1.0000   1.0000   1.0000   1.0000   1.0000   1.0000   1.0000   1.0000
     1.0000   0.9992   0.9889   0.9853   0.9108   0.8575   0.8173   0.7664
     0.5795   0.3940   0.2823   0.2104   0.0620   0.0263   0.0000   0.0000
     0.0000   0.0000   0.0000   0.0000   0.0000   0.0000   0.0000   0.0000

          k =-0.3333-0.1361 0.2357 (  7081 PWs)   bands (ev):

     6.9610   8.2710   9.1532   9.3352   9.4142   9.4566   9.7864   9.8527
     9.9355  10.1925  10.3394  10.4629  10.6205  10.8054  11.1650  11.2492
    11.3318  11.7085  12.0364  12.2000  12.3802  12.4813  12.5590  12.6467
    12.6996  12.8402  12.9193  13.0462  13.2151  13.3041  13.4826  13.6136
    13.6459  13.8251  14.0802  14.1665  14.2284  14.2820  14.3840  14.4050
    14.4728  14.5172  14.6657  14.7691  14.8383  14.8909  15.0352  15.1385
    15.3064  15.5153  15.6037  15.7222  15.7895  15.8228  15.8565  15.9235
    15.9353  15.9652  15.9864  16.0335  16.2188  16.3420  16.4097  16.9301
    16.9697  17.1939  17.3415  17.9748  19.3021  19.4941  20.6169  21.4960

     occupation numbers 
     1.0000   1.0000   1.0000   1.0000   1.0000   1.0000   1.0000   1.0000
     1.0000   1.0000   1.0000   1.0000   1.0000   1.0000   1.0000   1.0000
     1.0000   1.0000   1.0000   1.0000   1.0000   1.0000   1.0000   1.0000
     1.0000   1.0000   1.0000   1.0000   1.0000   1.0000   1.0000   1.0000
     1.0000   1.0000   1.0000   1.0000   1.0000   1.0000   1.0000   1.0000
     1.0000   1.0000   1.0000   1.0000   1.0000   1.0000   1.0000   1.0000
     1.0000   1.0000   0.9996   0.9936   0.9781   0.9624   0.9384   0.8571
     0.8375   0.7801   0.7333   0.6138   0.1537   0.0292   0.0089   0.0000
     0.0000   0.0000   0.0000   0.0000   0.0000   0.0000   0.0000   0.0000

          k =-0.3333 0.1361-0.2357 (  7081 PWs)   bands (ev):

     6.9732   8.2480   9.2254   9.2875   9.4116   9.4444   9.7631   9.8528
     9.9241  10.2003  10.4000  10.4335  10.6370  10.8652  11.0034  11.1739
    11.4030  11.7790  12.0285  12.2436  12.3904  12.4770  12.5481  12.6041
    12.6776  12.8340  12.9461  13.1217  13.2173  13.2793  13.4681  13.6176
    13.7451  13.8323  13.9608  14.1363  14.2264  14.2881  14.3718  14.4261
    14.5106  14.5841  14.6714  14.7252  14.8239  14.8625  14.9729  15.1912
    15.3372  15.4999  15.6045  15.7277  15.7911  15.8244  15.8567  15.9170
    15.9359  15.9748  15.9980  16.0311  16.2254  16.3257  16.3667  16.8753
    17.0611  17.2319  17.3323  17.9154  19.3378  19.4484  20.6704  21.5038

     occupation numbers 
     1.0000   1.0000   1.0000   1.0000   1.0000   1.0000   1.0000   1.0000
     1.0000   1.0000   1.0000   1.0000   1.0000   1.0000   1.0000   1.0000
     1.0000   1.0000   1.0000   1.0000   1.0000   1.0000   1.0000   1.0000
     1.0000   1.0000   1.0000   1.0000   1.0000   1.0000   1.0000   1.0000
     1.0000   1.0000   1.0000   1.0000   1.0000   1.0000   1.0000   1.0000
     1.0000   1.0000   1.0000   1.0000   1.0000   1.0000   1.0000   1.0000
     1.0000   1.0000   0.9996   0.9929   0.9775   0.9615   0.9382   0.8672
     0.8364   0.7595   0.7056   0.6204   0.1428   0.0378   0.0194   0.0000
     0.0000   0.0000   0.0000   0.0000   0.0000   0.0000   0.0000   0.0000

          k = 0.3333-0.1361-0.2357 (  7081 PWs)   bands (ev):

     6.9744   8.2873   9.1474   9.3282   9.4564   9.5138   9.7581   9.8534
     9.9647  10.2047  10.3611  10.5098  10.6176  10.8686  11.0763  11.2192
    11.4134  11.6719  12.0090  12.0924  12.3074  12.4624  12.5398  12.6260
    12.7298  12.9151  13.0422  13.0753  13.2041  13.3372  13.4196  13.4964
    13.5461  13.8677  14.0777  14.1301  14.1808  14.2987  14.3331  14.4425
    14.5301  14.5699  14.6618  14.7518  14.8394  14.9131  14.9327  15.1952
    15.3301  15.4974  15.6086  15.7273  15.7899  15.8264  15.8819  15.8984
    15.9378  15.9639  15.9891  16.0310  16.2128  16.3118  16.3643  16.8562
    17.0164  17.2248  17.3547  17.9395  19.2621  19.4998  20.5837  21.6684

     occupation numbers 
     1.0000   1.0000   1.0000   1.0000   1.0000   1.0000   1.0000   1.0000
     1.0000   1.0000   1.0000   1.0000   1.0000   1.0000   1.0000   1.0000
     1.0000   1.0000   1.0000   1.0000   1.0000   1.0000   1.0000   1.0000
     1.0000   1.0000   1.0000   1.0000   1.0000   1.0000   1.0000   1.0000
     1.0000   1.0000   1.0000   1.0000   1.0000   1.0000   1.0000   1.0000
     1.0000   1.0000   1.0000   1.0000   1.0000   1.0000   1.0000   1.0000
     1.0000   1.0000   0.9995   0.9930   0.9779   0.9603   0.9134   0.8934
     0.8330   0.7827   0.7269   0.6207   0.1639   0.0466   0.0202   0.0000
     0.0000   0.0000   0.0000   0.0000   0.0000   0.0000   0.0000   0.0000

          k =-0.3333-0.1361 0.3928 (  7073 PWs)   bands (ev):

     7.3603   8.6102   9.1285   9.5716   9.6516   9.7632   9.9530  10.0596
    10.1532  10.3586  10.5128  10.6243  10.7291  10.9653  11.2250  11.3412
    11.4671  11.6541  11.7891  12.0462  12.1164  12.3515  12.4218  12.5369
    12.6772  12.7915  12.9347  13.0015  13.1046  13.1858  13.2772  13.3762
    13.4593  13.5527  13.6462  13.7100  13.8869  14.0349  14.1149  14.2551
    14.3139  14.4122  14.4868  14.5567  14.7642  14.8680  14.9586  15.1871
    15.2112  15.2997  15.3440  15.4091  15.5193  15.6086  15.7072  15.7641
    15.7857  15.8923  15.9784  16.0211  16.0425  16.0666  16.2629  16.4194
    16.9776  17.3698  18.0525  18.8300  19.0842  20.7967  20.9441  21.2272

     occupation numbers 
     1.0000   1.0000   1.0000   1.0000   1.0000   1.0000   1.0000   1.0000
     1.0000   1.0000   1.0000   1.0000   1.0000   1.0000   1.0000   1.0000
     1.0000   1.0000   1.0000   1.0000   1.0000   1.0000   1.0000   1.0000
     1.0000   1.0000   1.0000   1.0000   1.0000   1.0000   1.0000   1.0000
     1.0000   1.0000   1.0000   1.0000   1.0000   1.0000   1.0000   1.0000
     1.0000   1.0000   1.0000   1.0000   1.0000   1.0000   1.0000   1.0000
     1.0000   1.0000   1.0000   1.0000   1.0000   0.9995   0.9953   0.9859
     0.9794   0.9011   0.7514   0.6469   0.5894   0.5220   0.0914   0.0074
     0.0000   0.0000   0.0000   0.0000   0.0000   0.0000   0.0000   0.0000

          k =-0.3333 0.1361-0.3928 (  7073 PWs)   bands (ev):

     7.3675   8.5817   9.3178   9.5020   9.6271   9.7498   9.8883  10.0206
    10.1507  10.3990  10.4839  10.5838  10.6528  11.0070  11.1792  11.2803
    11.4600  11.6934  11.8833  12.0887  12.2497  12.3276  12.3916  12.5315
    12.6761  12.8533  12.9155  13.0793  13.1618  13.2145  13.2604  13.3700
    13.4813  13.5604  13.6733  13.7260  13.7888  13.9389  14.0712  14.1677
    14.3142  14.3907  14.5335  14.6240  14.7385  14.7821  14.8661  15.1705
    15.2265  15.3232  15.3591  15.4409  15.4806  15.5640  15.6754  15.7979
    15.8259  15.9485  16.0068  16.0474  16.0972  16.1860  16.2525  16.6040
    16.8865  17.0667  18.1621  18.3780  19.5470  20.2799  21.0055  21.8066

     occupation numbers 
     1.0000   1.0000   1.0000   1.0000   1.0000   1.0000   1.0000   1.0000
     1.0000   1.0000   1.0000   1.0000   1.0000   1.0000   1.0000   1.0000
     1.0000   1.0000   1.0000   1.0000   1.0000   1.0000   1.0000   1.0000
     1.0000   1.0000   1.0000   1.0000   1.0000   1.0000   1.0000   1.0000
     1.0000   1.0000   1.0000   1.0000   1.0000   1.0000   1.0000   1.0000
     1.0000   1.0000   1.0000   1.0000   1.0000   1.0000   1.0000   1.0000
     1.0000   1.0000   1.0000   1.0000   1.0000   0.9998   0.9976   0.9747
     0.9606   0.8133   0.6837   0.5759   0.4360   0.2151   0.1041   0.0001
     0.0000   0.0000   0.0000   0.0000   0.0000   0.0000   0.0000   0.0000

          k = 0.3333-0.1361-0.3928 (  7073 PWs)   bands (ev):

     7.3778   8.6358   9.1344   9.5435   9.7547   9.7968   9.8987  10.0751
    10.1922  10.3673  10.5246  10.6571  10.7667  11.0515  11.1947  11.3777
    11.4493  11.6266  11.7482  11.9096  12.0893  12.2826  12.4533  12.5577
    12.6846  12.8124  12.9600  13.0825  13.1054  13.1640  13.2305  13.2453
    13.4040  13.5120  13.6144  13.6984  13.8608  14.0105  14.1965  14.2425
    14.3407  14.3783  14.5033  14.5937  14.7802  14.8649  14.9300  15.1657
    15.2217  15.2624  15.3187  15.4198  15.5518  15.6076  15.7112  15.7667
    15.7822  15.8814  15.9621  16.0119  16.0446  16.0527  16.2602  16.4163
    16.9929  17.3763  18.0513  18.8602  19.0596  20.8240  20.9689  21.2756

     occupation numbers 
     1.0000   1.0000   1.0000   1.0000   1.0000   1.0000   1.0000   1.0000
     1.0000   1.0000   1.0000   1.0000   1.0000   1.0000   1.0000   1.0000
     1.0000   1.0000   1.0000   1.0000   1.0000   1.0000   1.0000   1.0000
     1.0000   1.0000   1.0000   1.0000   1.0000   1.0000   1.0000   1.0000
     1.0000   1.0000   1.0000   1.0000   1.0000   1.0000   1.0000   1.0000
     1.0000   1.0000   1.0000   1.0000   1.0000   1.0000   1.0000   1.0000
     1.0000   1.0000   1.0000   1.0000   0.9999   0.9995   0.9949   0.9852
     0.9806   0.9139   0.7866   0.6708   0.5835   0.5610   0.0945   0.0078
     0.0000   0.0000   0.0000   0.0000   0.0000   0.0000   0.0000   0.0000

          k =-0.3333-0.1361 0.5500 (  7070 PWs)   bands (ev):

     7.9104   8.8252   9.1519   9.6666   9.9331  10.1008  10.1741  10.2891
    10.4352  10.5659  10.6449  10.8715  10.9928  11.1068  11.3128  11.4244
    11.4434  11.5665  11.7404  11.7738  11.9523  12.0625  12.1769  12.2428
    12.3772  12.4980  12.6814  12.7615  12.8350  13.0530  13.2101  13.2253
    13.3952  13.4468  13.5596  13.6154  13.7173  13.8913  13.9809  14.0942
    14.1766  14.2452  14.4290  14.5239  14.6156  14.7570  14.7753  14.9945
    15.0291  15.0717  15.1581  15.2441  15.3201  15.3692  15.5205  15.5807
    15.6478  15.7801  15.8883  16.0127  16.0745  16.1143  16.2670  16.4237
    16.9769  17.4283  18.8348  18.9104  19.5768  20.3435  21.6076  21.9118

     occupation numbers 
     1.0000   1.0000   1.0000   1.0000   1.0000   1.0000   1.0000   1.0000
     1.0000   1.0000   1.0000   1.0000   1.0000   1.0000   1.0000   1.0000
     1.0000   1.0000   1.0000   1.0000   1.0000   1.0000   1.0000   1.0000
     1.0000   1.0000   1.0000   1.0000   1.0000   1.0000   1.0000   1.0000
     1.0000   1.0000   1.0000   1.0000   1.0000   1.0000   1.0000   1.0000
     1.0000   1.0000   1.0000   1.0000   1.0000   1.0000   1.0000   1.0000
     1.0000   1.0000   1.0000   1.0000   1.0000   1.0000   1.0000   0.9998
     0.9987   0.9813   0.9059   0.6688   0.4997   0.3890   0.0866   0.0068
     0.0000   0.0000   0.0000   0.0000   0.0000   0.0000   0.0000   0.0000

          k =-0.3333 0.1361-0.5500 (  7070 PWs)   bands (ev):

     7.8881   8.9764   9.1819   9.6080   9.8378  10.0393  10.1677  10.2903
    10.3770  10.5107  10.6852  10.8528  10.9032  11.1127  11.2333  11.3971
    11.4724  11.6519  11.8634  11.8988  11.9501  12.0805  12.1608  12.3428
    12.4647  12.5949  12.6734  12.7658  12.8654  12.9545  13.1005  13.1825
    13.3777  13.5207  13.5663  13.6159  13.7238  13.8011  13.9237  14.0014
    14.1929  14.3301  14.4877  14.5395  14.6204  14.7250  14.7976  14.8531
    14.9625  15.0092  15.0800  15.2479  15.3208  15.4176  15.5991  15.6700
    15.6945  15.7216  16.0138  16.0530  16.1034  16.1409  16.2162  16.5877
    16.8134  17.2465  18.6275  19.0134  19.7169  20.3627  21.4944  21.7575

     occupation numbers 
     1.0000   1.0000   1.0000   1.0000   1.0000   1.0000   1.0000   1.0000
     1.0000   1.0000   1.0000   1.0000   1.0000   1.0000   1.0000   1.0000
     1.0000   1.0000   1.0000   1.0000   1.0000   1.0000   1.0000   1.0000
     1.0000   1.0000   1.0000   1.0000   1.0000   1.0000   1.0000   1.0000
     1.0000   1.0000   1.0000   1.0000   1.0000   1.0000   1.0000   1.0000
     1.0000   1.0000   1.0000   1.0000   1.0000   1.0000   1.0000   1.0000
     1.0000   1.0000   1.0000   1.0000   1.0000   1.0000   0.9996   0.9979
     0.9964   0.9937   0.6659   0.5603   0.4188   0.3191   0.1581   0.0001
     0.0000   0.0000   0.0000   0.0000   0.0000   0.0000   0.0000   0.0000

          k = 0.3333-0.1361-0.5500 (  7070 PWs)   bands (ev):

     7.9286   8.8413   9.1696   9.6625   9.9323  10.1029  10.1585  10.3297
    10.4731  10.5513  10.6895  10.8793  11.0444  11.1792  11.2955  11.3920
    11.4563  11.5919  11.6921  11.7994  11.9184  12.0417  12.2181  12.2549
    12.3015  12.4488  12.5734  12.7343  12.8118  13.0016  13.1855  13.3148
    13.3795  13.4230  13.5564  13.6995  13.7550  13.8292  13.9662  14.0504
    14.1801  14.2831  14.3676  14.5285  14.5740  14.6998  14.8320  14.9550
    15.0244  15.0690  15.2036  15.2594  15.3270  15.3909  15.5422  15.5722
    15.6441  15.7795  15.8858  15.9940  16.0852  16.1028  16.2668  16.4256
    16.9894  17.4267  18.8371  18.9050  19.6043  20.3645  21.5802  21.8926

     occupation numbers 
     1.0000   1.0000   1.0000   1.0000   1.0000   1.0000   1.0000   1.0000
     1.0000   1.0000   1.0000   1.0000   1.0000   1.0000   1.0000   1.0000
     1.0000   1.0000   1.0000   1.0000   1.0000   1.0000   1.0000   1.0000
     1.0000   1.0000   1.0000   1.0000   1.0000   1.0000   1.0000   1.0000
     1.0000   1.0000   1.0000   1.0000   1.0000   1.0000   1.0000   1.0000
     1.0000   1.0000   1.0000   1.0000   1.0000   1.0000   1.0000   1.0000
     1.0000   1.0000   1.0000   1.0000   1.0000   1.0000   0.9999   0.9998
     0.9988   0.9815   0.9088   0.7152   0.4698   0.4205   0.0869   0.0065
     0.0000   0.0000   0.0000   0.0000   0.0000   0.0000   0.0000   0.0000

          k =-0.3333 0.1361-0.7071 (  7061 PWs)   bands (ev):

     8.3665   8.6602   9.3582   9.5507  10.0463  10.1279  10.3197  10.4655
    10.6633  10.6870  10.7803  10.9046  11.0903  11.2200  11.3188  11.3700
    11.5033  11.5643  11.6472  11.7729  11.8891  11.9448  12.0767  12.1613
    12.2590  12.3529  12.3729  12.4884  12.6266  12.8608  13.1458  13.2263
    13.3253  13.5588  13.6207  13.6911  13.7976  13.8984  13.9727  13.9983
    14.1261  14.2183  14.2771  14.3882  14.4906  14.5913  14.7773  14.8614
    14.9047  14.9506  15.0535  15.1599  15.2827  15.3426  15.4419  15.5987
    15.6222  15.6996  16.0100  16.0634  16.1235  16.1424  16.2666  16.4025
    16.9359  17.3805  18.7588  19.6350  19.7236  19.8849  21.7110  22.3269

     occupation numbers 
     1.0000   1.0000   1.0000   1.0000   1.0000   1.0000   1.0000   1.0000
     1.0000   1.0000   1.0000   1.0000   1.0000   1.0000   1.0000   1.0000
     1.0000   1.0000   1.0000   1.0000   1.0000   1.0000   1.0000   1.0000
     1.0000   1.0000   1.0000   1.0000   1.0000   1.0000   1.0000   1.0000
     1.0000   1.0000   1.0000   1.0000   1.0000   1.0000   1.0000   1.0000
     1.0000   1.0000   1.0000   1.0000   1.0000   1.0000   1.0000   1.0000
     1.0000   1.0000   1.0000   1.0000   1.0000   1.0000   1.0000   0.9996
     0.9993   0.9960   0.6757   0.5312   0.3642   0.3153   0.0871   0.0102
     0.0000   0.0000   0.0000   0.0000   0.0000   0.0000   0.0000   0.0000

          k =-0.3333-0.2722 0.1571 (  7084 PWs)   bands (ev):

     7.0503   8.3452   9.2970   9.3049   9.4584   9.4813   9.8467   9.9117
     9.9276  10.2532  10.3947  10.4532  10.5608  10.8643  11.1933  11.2804
    11.3230  11.7319  12.0083  12.2544  12.3893  12.5024  12.5297  12.6403
    12.7337  12.7804  12.9188  13.0001  13.1529  13.2886  13.4471  13.6259
    13.6680  13.8091  13.9369  14.0491  14.0568  14.2660  14.3207  14.3701
    14.3761  14.4239  14.4484  14.7674  14.7688  14.8943  14.9397  15.1145
    15.2705  15.4601  15.6093  15.6200  15.7084  15.7434  15.7784  15.7997
    15.9592  16.0051  16.0600  16.0781  16.0980  16.1730  16.2142  16.9644
    17.2537  17.3502  17.5559  18.2385  18.2940  20.5792  20.9325  20.9875

     occupation numbers 
     1.0000   1.0000   1.0000   1.0000   1.0000   1.0000   1.0000   1.0000
     1.0000   1.0000   1.0000   1.0000   1.0000   1.0000   1.0000   1.0000
     1.0000   1.0000   1.0000   1.0000   1.0000   1.0000   1.0000   1.0000
     1.0000   1.0000   1.0000   1.0000   1.0000   1.0000   1.0000   1.0000
     1.0000   1.0000   1.0000   1.0000   1.0000   1.0000   1.0000   1.0000
     1.0000   1.0000   1.0000   1.0000   1.0000   1.0000   1.0000   1.0000
     1.0000   1.0000   0.9995   0.9993   0.9952   0.9904   0.9818   0.9740
     0.7924   0.6880   0.5406   0.4895   0.4339   0.2428   0.1614   0.0000
     0.0000   0.0000   0.0000   0.0000   0.0000   0.0000   0.0000   0.0000

          k =-0.3333 0.2722-0.1571 (  7084 PWs)   bands (ev):

     7.0750   8.3013   9.1814   9.3795   9.4550   9.5009   9.7867   9.9383
     9.9548  10.2274  10.4129  10.4887  10.8064  10.8656  10.9525  11.2231
    11.3931  11.8367  12.0200  12.1994  12.4108  12.4135  12.5247  12.5557
    12.7155  12.8411  12.8846  13.0096  13.1339  13.3047  13.4372  13.6610
    13.7007  13.8542  13.8727  14.0085  14.0153  14.1419  14.2882  14.3288
    14.4987  14.5420  14.5969  14.6393  14.8897  14.9580  15.0324  15.2037
    15.4091  15.4277  15.4780  15.6007  15.7011  15.7300  15.7394  15.7900
    15.8335  15.9269  15.9553  16.0167  16.1029  16.1508  16.3532  16.4691
    17.3910  17.8990  17.9334  18.0829  18.1797  20.5026  20.7070  21.3832

     occupation numbers 
     1.0000   1.0000   1.0000   1.0000   1.0000   1.0000   1.0000   1.0000
     1.0000   1.0000   1.0000   1.0000   1.0000   1.0000   1.0000   1.0000
     1.0000   1.0000   1.0000   1.0000   1.0000   1.0000   1.0000   1.0000
     1.0000   1.0000   1.0000   1.0000   1.0000   1.0000   1.0000   1.0000
     1.0000   1.0000   1.0000   1.0000   1.0000   1.0000   1.0000   1.0000
     1.0000   1.0000   1.0000   1.0000   1.0000   1.0000   1.0000   1.0000
     1.0000   1.0000   1.0000   0.9996   0.9959   0.9926   0.9911   0.9779
     0.9558   0.8516   0.8001   0.6585   0.4203   0.2946   0.0243   0.0026
     0.0000   0.0000   0.0000   0.0000   0.0000   0.0000   0.0000   0.0000

          k = 0.3333-0.2722-0.1571 (  7084 PWs)   bands (ev):

     7.0745   8.3642   9.2263   9.4085   9.4792   9.5569   9.7979   9.9087
     9.9867  10.2686  10.4403  10.4969  10.5494  10.9194  11.1101  11.1914
    11.4438  11.6962  11.9524  12.1305  12.3132  12.4341  12.5228  12.6144
    12.7571  12.8282  13.0048  13.1473  13.2104  13.2865  13.4226  13.4894
    13.5966  13.7642  13.8953  14.0003  14.0521  14.1895  14.2685  14.3666
    14.4542  14.5459  14.5796  14.6662  14.7682  14.8122  14.9150  15.1859
    15.3142  15.4340  15.6124  15.6190  15.7056  15.7529  15.7848  15.7951
    15.9567  16.0017  16.0224  16.0638  16.1074  16.1863  16.2192  16.9497
    17.1570  17.3639  17.5717  18.1437  18.3008  20.4937  20.8768  21.1768

     occupation numbers 
     1.0000   1.0000   1.0000   1.0000   1.0000   1.0000   1.0000   1.0000
     1.0000   1.0000   1.0000   1.0000   1.0000   1.0000   1.0000   1.0000
     1.0000   1.0000   1.0000   1.0000   1.0000   1.0000   1.0000   1.0000
     1.0000   1.0000   1.0000   1.0000   1.0000   1.0000   1.0000   1.0000
     1.0000   1.0000   1.0000   1.0000   1.0000   1.0000   1.0000   1.0000
     1.0000   1.0000   1.0000   1.0000   1.0000   1.0000   1.0000   1.0000
     1.0000   1.0000   0.9995   0.9994   0.9954   0.9885   0.9797   0.9759
     0.7975   0.6966   0.6434   0.5301   0.4079   0.2145   0.1531   0.0000
     0.0000   0.0000   0.0000   0.0000   0.0000   0.0000   0.0000   0.0000

          k =-0.3333-0.2722 0.3143 (  7073 PWs)   bands (ev):

     7.3358   8.5889   9.3395   9.4008   9.6384   9.6810   9.9617  10.0127
    10.1067  10.3832  10.4944  10.5536  10.6441  10.9758  11.2031  11.3553
    11.4330  11.7114  11.8631  12.1570  12.1976  12.4009  12.4676  12.5981
    12.6774  12.8135  12.8995  12.9375  13.1099  13.1585  13.3426  13.3969
    13.4607  13.5699  13.6746  13.7676  13.8540  14.0602  14.0878  14.1965
    14.2473  14.3952  14.4697  14.6480  14.7643  14.7832  14.8694  15.1222
    15.2063  15.3126  15.3782  15.4346  15.4958  15.5663  15.6750  15.7972
    15.8219  15.9482  16.0125  16.0539  16.1320  16.1730  16.2388  16.6533
    16.8789  17.0846  18.1065  18.4726  19.5920  20.3315  20.8669  21.6383

     occupation numbers 
     1.0000   1.0000   1.0000   1.0000   1.0000   1.0000   1.0000   1.0000
     1.0000   1.0000   1.0000   1.0000   1.0000   1.0000   1.0000   1.0000
     1.0000   1.0000   1.0000   1.0000   1.0000   1.0000   1.0000   1.0000
     1.0000   1.0000   1.0000   1.0000   1.0000   1.0000   1.0000   1.0000
     1.0000   1.0000   1.0000   1.0000   1.0000   1.0000   1.0000   1.0000
     1.0000   1.0000   1.0000   1.0000   1.0000   1.0000   1.0000   1.0000
     1.0000   1.0000   1.0000   1.0000   1.0000   0.9998   0.9976   0.9750
     0.9629   0.8140   0.6693   0.5578   0.3421   0.2428   0.1226   0.0000
     0.0000   0.0000   0.0000   0.0000   0.0000   0.0000   0.0000   0.0000

          k =-0.3333 0.2722-0.3143 (  7073 PWs)   bands (ev):

     7.3698   8.5089   9.2660   9.4990   9.6181   9.6980   9.8866  10.0342
    10.1507  10.3498  10.5304  10.6187  10.7071  11.0117  11.1234  11.3131
    11.4184  11.7843  11.9304  12.0588  12.2261  12.3227  12.4368  12.5315
    12.7133  12.7992  12.8557  12.9890  13.0835  13.2339  13.3088  13.3398
    13.4651  13.6238  13.7197  13.8019  13.8709  13.9986  14.0740  14.1539
    14.3036  14.4069  14.5397  14.5669  14.7127  14.8456  14.9812  15.1971
    15.2276  15.3097  15.3422  15.4046  15.5177  15.6045  15.7093  15.7693
    15.7843  15.8964  15.9728  16.0158  16.0388  16.0742  16.2748  16.4136
    17.0562  17.3660  18.0504  18.8895  19.0913  20.7427  21.0453  21.2083

     occupation numbers 
     1.0000   1.0000   1.0000   1.0000   1.0000   1.0000   1.0000   1.0000
     1.0000   1.0000   1.0000   1.0000   1.0000   1.0000   1.0000   1.0000
     1.0000   1.0000   1.0000   1.0000   1.0000   1.0000   1.0000   1.0000
     1.0000   1.0000   1.0000   1.0000   1.0000   1.0000   1.0000   1.0000
     1.0000   1.0000   1.0000   1.0000   1.0000   1.0000   1.0000   1.0000
     1.0000   1.0000   1.0000   1.0000   1.0000   1.0000   1.0000   1.0000
     1.0000   1.0000   1.0000   1.0000   1.0000   0.9996   0.9951   0.9845
     0.9799   0.8960   0.7639   0.6608   0.5995   0.5007   0.0783   0.0082
     0.0000   0.0000   0.0000   0.0000   0.0000   0.0000   0.0000   0.0000

          k = 0.3333-0.2722-0.3143 (  7073 PWs)   bands (ev):

     7.3716   8.6378   9.2917   9.4494   9.7302   9.8085   9.8790  10.0762
    10.1542  10.3964  10.4803  10.5970  10.7207  11.0478  11.2336  11.3034
    11.4853  11.6366  11.8372  11.8992  12.0982  12.2722  12.4369  12.6420
    12.7813  12.8396  12.9885  13.0554  13.1490  13.1730  13.2046  13.2794
    13.3724  13.5215  13.5865  13.6732  13.7775  14.0206  14.1716  14.2327
    14.3024  14.3949  14.5262  14.6306  14.7042  14.7959  14.8640  15.1706
    15.2080  15.2704  15.3739  15.4333  15.4938  15.5839  15.6741  15.8014
    15.8234  15.9502  15.9962  16.0180  16.1313  16.1747  16.2233  16.5839
    16.8536  17.1248  18.1129  18.4278  19.6066  20.3154  20.8423  21.7647

     occupation numbers 
     1.0000   1.0000   1.0000   1.0000   1.0000   1.0000   1.0000   1.0000
     1.0000   1.0000   1.0000   1.0000   1.0000   1.0000   1.0000   1.0000
     1.0000   1.0000   1.0000   1.0000   1.0000   1.0000   1.0000   1.0000
     1.0000   1.0000   1.0000   1.0000   1.0000   1.0000   1.0000   1.0000
     1.0000   1.0000   1.0000   1.0000   1.0000   1.0000   1.0000   1.0000
     1.0000   1.0000   1.0000   1.0000   1.0000   1.0000   1.0000   1.0000
     1.0000   1.0000   1.0000   1.0000   1.0000   0.9997   0.9977   0.9732
     0.9620   0.8101   0.7100   0.6550   0.3437   0.2391   0.1462   0.0002
     0.0000   0.0000   0.0000   0.0000   0.0000   0.0000   0.0000   0.0000

          k =-0.3333-0.2722 0.4714 (  7073 PWs)   bands (ev):

     7.7936   8.9362   9.2705   9.5777   9.7591   9.9991  10.1132  10.2501
    10.3591  10.5295  10.5954  10.7984  10.8635  11.1192  11.2325  11.4274
    11.5538  11.5923  11.6985  11.8371  12.0781  12.1260  12.2244  12.3665
    12.4666  12.5302  12.7163  12.8169  12.9186  13.0914  13.1450  13.2594
    13.3822  13.4626  13.5236  13.5637  13.7149  13.8506  13.9532  14.1317
    14.2247  14.3834  14.4830  14.5656  14.6367  14.7722  14.8186  14.9225
    15.0322  15.1021  15.1426  15.2760  15.3511  15.7336  15.7636  15.8204
    15.8360  15.8700  15.8967  15.9878  16.0512  16.1257  16.1876  16.2205
    16.2654  16.7980  18.8176  19.6023  20.0571  20.7927  20.9324  21.0683

     occupation numbers 
     1.0000   1.0000   1.0000   1.0000   1.0000   1.0000   1.0000   1.0000
     1.0000   1.0000   1.0000   1.0000   1.0000   1.0000   1.0000   1.0000
     1.0000   1.0000   1.0000   1.0000   1.0000   1.0000   1.0000   1.0000
     1.0000   1.0000   1.0000   1.0000   1.0000   1.0000   1.0000   1.0000
     1.0000   1.0000   1.0000   1.0000   1.0000   1.0000   1.0000   1.0000
     1.0000   1.0000   1.0000   1.0000   1.0000   1.0000   1.0000   1.0000
     1.0000   1.0000   1.0000   1.0000   1.0000   0.9920   0.9860   0.9638
     0.9541   0.9258   0.8956   0.7299   0.5653   0.3586   0.2117   0.1509
     0.0884   0.0000   0.0000   0.0000   0.0000   0.0000   0.0000   0.0000

          k =-0.3333 0.2722-0.4714 (  7073 PWs)   bands (ev):

     7.8242   8.8281   9.4037   9.5754   9.7650   9.9353  10.0496  10.2355
    10.3717  10.5258  10.6183  10.7776  10.8907  11.1348  11.2478  11.3964
    11.4605  11.6071  11.8107  11.8942  12.0343  12.1646  12.2307  12.3419
    12.5054  12.6161  12.7025  12.8040  12.8418  13.0038  13.1488  13.2404
    13.4080  13.4563  13.6125  13.6418  13.7253  13.8416  13.9061  14.0376
    14.1990  14.3222  14.5034  14.5647  14.6686  14.7854  14.8622  14.9217
    15.0593  15.0954  15.1299  15.2690  15.3450  15.7324  15.7620  15.8165
    15.8465  15.8672  15.8987  15.9822  16.0592  16.1005  16.1734  16.2241
    16.2909  16.8017  18.8495  19.5695  20.0381  20.9136  20.9793  21.0071

     occupation numbers 
     1.0000   1.0000   1.0000   1.0000   1.0000   1.0000   1.0000   1.0000
     1.0000   1.0000   1.0000   1.0000   1.0000   1.0000   1.0000   1.0000
     1.0000   1.0000   1.0000   1.0000   1.0000   1.0000   1.0000   1.0000
     1.0000   1.0000   1.0000   1.0000   1.0000   1.0000   1.0000   1.0000
     1.0000   1.0000   1.0000   1.0000   1.0000   1.0000   1.0000   1.0000
     1.0000   1.0000   1.0000   1.0000   1.0000   1.0000   1.0000   1.0000
     1.0000   1.0000   1.0000   1.0000   1.0000   0.9922   0.9864   0.9659
     0.9465   0.9286   0.8930   0.7428   0.5429   0.4269   0.2421   0.1450
     0.0630   0.0000   0.0000   0.0000   0.0000   0.0000   0.0000   0.0000

          k = 0.3333-0.2722-0.4714 (  7073 PWs)   bands (ev):

     7.8382   8.9972   9.2571   9.6217   9.7397  10.0652  10.1423  10.3217
    10.3984  10.5267  10.6388  10.8321  10.9679  11.1972  11.2974  11.4054
    11.5276  11.5607  11.6663  11.7802  11.9139  12.0626  12.1459  12.3502
    12.4382  12.5418  12.6785  12.8147  12.8513  13.0137  13.1139  13.2596
    13.3405  13.4266  13.5274  13.6383  13.7072  13.8386  13.9327  14.1478
    14.2170  14.3582  14.4223  14.5711  14.6183  14.7354  14.8339  14.8912
    15.0583  15.1088  15.1422  15.2941  15.3834  15.7302  15.7577  15.8228
    15.8541  15.8638  15.8909  15.9635  16.0385  16.1038  16.1502  16.2281
    16.2927  16.8226  18.8140  19.5907  20.0504  20.8462  20.9946  21.0895

     occupation numbers 
     1.0000   1.0000   1.0000   1.0000   1.0000   1.0000   1.0000   1.0000
     1.0000   1.0000   1.0000   1.0000   1.0000   1.0000   1.0000   1.0000
     1.0000   1.0000   1.0000   1.0000   1.0000   1.0000   1.0000   1.0000
     1.0000   1.0000   1.0000   1.0000   1.0000   1.0000   1.0000   1.0000
     1.0000   1.0000   1.0000   1.0000   1.0000   1.0000   1.0000   1.0000
     1.0000   1.0000   1.0000   1.0000   1.0000   1.0000   1.0000   1.0000
     1.0000   1.0000   1.0000   1.0000   1.0000   0.9925   0.9875   0.9624
     0.9404   0.9318   0.9028   0.7835   0.6003   0.4177   0.2961   0.1387
     0.0614   0.0000   0.0000   0.0000   0.0000   0.0000   0.0000   0.0000

          k =-0.3333-0.2722 0.6285 (  7076 PWs)   bands (ev):

     8.3686   8.8862   9.4036   9.6393   9.7635  10.1856  10.3925  10.4910
    10.6416  10.6887  10.7991  11.0226  11.0630  11.1765  11.2497  11.3280
    11.4437  11.5243  11.6209  11.6897  11.7680  11.8638  11.9650  12.1034
    12.2175  12.3818  12.5196  12.6647  12.7017  12.9201  13.0487  13.2059
    13.2758  13.3877  13.6002  13.6286  13.7709  13.8838  13.9837  14.1185
    14.2027  14.3066  14.4434  14.5068  14.5733  14.6655  14.7896  14.8781
    14.9185  14.9898  15.0597  15.1281  15.3984  15.4351  15.6250  15.7400
    15.7468  15.8557  15.8833  15.9375  15.9705  16.0308  16.1121  16.2008
    16.2434  16.6566  19.5744  19.8467  20.2011  20.8173  20.9639  21.6709

     occupation numbers 
     1.0000   1.0000   1.0000   1.0000   1.0000   1.0000   1.0000   1.0000
     1.0000   1.0000   1.0000   1.0000   1.0000   1.0000   1.0000   1.0000
     1.0000   1.0000   1.0000   1.0000   1.0000   1.0000   1.0000   1.0000
     1.0000   1.0000   1.0000   1.0000   1.0000   1.0000   1.0000   1.0000
     1.0000   1.0000   1.0000   1.0000   1.0000   1.0000   1.0000   1.0000
     1.0000   1.0000   1.0000   1.0000   1.0000   1.0000   1.0000   1.0000
     1.0000   1.0000   1.0000   1.0000   1.0000   1.0000   0.9993   0.9910
     0.9897   0.9390   0.9118   0.8335   0.7689   0.6213   0.3950   0.1858
     0.1161   0.0000   0.0000   0.0000   0.0000   0.0000   0.0000   0.0000

          k =-0.3333 0.2722-0.6285 (  7076 PWs)   bands (ev):

     8.3581   9.0628   9.2023   9.6137   9.8383  10.1002  10.4022  10.5511
    10.6050  10.6958  10.8321  10.9587  11.0357  11.1451  11.2112  11.2939
    11.5013  11.5461  11.6360  11.7225  11.7952  11.9426  12.0346  12.1397
    12.2494  12.3205  12.4926  12.6724  12.7506  12.8413  13.0145  13.0913
    13.2675  13.5218  13.5705  13.6558  13.8235  13.8831  13.9598  14.0399
    14.1550  14.3741  14.4035  14.5235  14.5836  14.7193  14.7672  14.8408
    14.9086  14.9455  15.0542  15.1747  15.3445  15.3922  15.7107  15.7520
    15.7658  15.8485  15.9193  15.9499  15.9885  16.0151  16.0960  16.1821
    16.4074  16.4731  19.5773  19.8256  20.2284  20.8834  21.0780  21.3183

     occupation numbers 
     1.0000   1.0000   1.0000   1.0000   1.0000   1.0000   1.0000   1.0000
     1.0000   1.0000   1.0000   1.0000   1.0000   1.0000   1.0000   1.0000
     1.0000   1.0000   1.0000   1.0000   1.0000   1.0000   1.0000   1.0000
     1.0000   1.0000   1.0000   1.0000   1.0000   1.0000   1.0000   1.0000
     1.0000   1.0000   1.0000   1.0000   1.0000   1.0000   1.0000   1.0000
     1.0000   1.0000   1.0000   1.0000   1.0000   1.0000   1.0000   1.0000
     1.0000   1.0000   1.0000   1.0000   1.0000   1.0000   0.9949   0.9887
     0.9855   0.9449   0.8637   0.8106   0.7283   0.6627   0.4394   0.2232
     0.0093   0.0024   0.0000   0.0000   0.0000   0.0000   0.0000   0.0000

          k = 0.3333-0.2722-0.6285 (  7076 PWs)   bands (ev):

     8.4096   8.9040   9.4183   9.5461   9.8276  10.1586  10.4234  10.5594
    10.6703  10.7830  10.8166  10.9872  11.0975  11.1555  11.2064  11.3192
    11.4454  11.5305  11.6300  11.6919  11.8300  11.8897  12.0064  12.0606
    12.1785  12.2438  12.3839  12.6235  12.7353  12.8820  13.0734  13.1279
    13.2952  13.5034  13.5518  13.6477  13.8228  13.9092  14.0037  14.0958
    14.1743  14.2196  14.3578  14.4403  14.5732  14.6597  14.8440  14.8900
    14.9398  15.0098  15.0403  15.1664  15.4028  15.4368  15.6304  15.7379
    15.7486  15.8586  15.9049  15.9126  15.9534  16.0167  16.1059  16.2068
    16.2598  16.6686  19.5472  19.8491  20.2833  20.8148  20.9457  21.6111

     occupation numbers 
     1.0000   1.0000   1.0000   1.0000   1.0000   1.0000   1.0000   1.0000
     1.0000   1.0000   1.0000   1.0000   1.0000   1.0000   1.0000   1.0000
     1.0000   1.0000   1.0000   1.0000   1.0000   1.0000   1.0000   1.0000
     1.0000   1.0000   1.0000   1.0000   1.0000   1.0000   1.0000   1.0000
     1.0000   1.0000   1.0000   1.0000   1.0000   1.0000   1.0000   1.0000
     1.0000   1.0000   1.0000   1.0000   1.0000   1.0000   1.0000   1.0000
     1.0000   1.0000   1.0000   1.0000   1.0000   1.0000   0.9992   0.9913
     0.9894   0.9365   0.8847   0.8738   0.8039   0.6583   0.4119   0.1747
     0.0950   0.0000   0.0000   0.0000   0.0000   0.0000   0.0000   0.0000

          k =-0.3333 0.2722-0.0000 (  7081 PWs)   bands (ev):

     6.9732   8.2480   9.2254   9.2875   9.4116   9.4444   9.7631   9.8528
     9.9241  10.2003  10.4000  10.4335  10.6370  10.8652  11.0034  11.1739
    11.4030  11.7790  12.0285  12.2436  12.3904  12.4770  12.5481  12.6041
    12.6776  12.8340  12.9461  13.1217  13.2173  13.2793  13.4681  13.6176
    13.7451  13.8323  13.9608  14.1363  14.2264  14.2881  14.3718  14.4261
    14.5106  14.5841  14.6714  14.7252  14.8239  14.8625  14.9729  15.1912
    15.3372  15.4999  15.6045  15.7277  15.7911  15.8244  15.8567  15.9170
    15.9359  15.9748  15.9980  16.0311  16.2254  16.3257  16.3667  16.8753
    17.0611  17.2319  17.3323  17.9154  19.3378  19.4484  20.6704  21.5033

     occupation numbers 
     1.0000   1.0000   1.0000   1.0000   1.0000   1.0000   1.0000   1.0000
     1.0000   1.0000   1.0000   1.0000   1.0000   1.0000   1.0000   1.0000
     1.0000   1.0000   1.0000   1.0000   1.0000   1.0000   1.0000   1.0000
     1.0000   1.0000   1.0000   1.0000   1.0000   1.0000   1.0000   1.0000
     1.0000   1.0000   1.0000   1.0000   1.0000   1.0000   1.0000   1.0000
     1.0000   1.0000   1.0000   1.0000   1.0000   1.0000   1.0000   1.0000
     1.0000   1.0000   0.9996   0.9929   0.9775   0.9615   0.9382   0.8672
     0.8364   0.7595   0.7056   0.6204   0.1428   0.0378   0.0194   0.0000
     0.0000   0.0000   0.0000   0.0000   0.0000   0.0000   0.0000   0.0000

          k =-0.3333-0.4082 0.2357 (  7069 PWs)   bands (ev):

     7.4912   8.7055   9.2572   9.5697   9.6967   9.7031   9.9651  10.0814
    10.2137  10.4623  10.5553  10.6075  10.7129  11.0102  11.1802  11.3999
    11.4998  11.7252  11.8833  12.1663  12.2023  12.3127  12.4052  12.5747
    12.6358  12.7483  12.8168  12.9028  13.0157  13.1759  13.1783  13.3452
    13.4109  13.4216  13.6226  13.6935  13.8484  13.9886  14.0328  14.0757
    14.1394  14.3754  14.4937  14.6334  14.6683  14.7282  14.8489  14.9962
    15.0875  15.1837  15.2200  15.3592  15.3752  15.4657  15.6112  15.6425
    15.6913  15.7246  16.0219  16.1066  16.1320  16.1925  16.2077  16.6996
    17.5158  17.6467  18.3489  18.4221  18.5336  20.5843  21.7419  22.0108

     occupation numbers 
     1.0000   1.0000   1.0000   1.0000   1.0000   1.0000   1.0000   1.0000
     1.0000   1.0000   1.0000   1.0000   1.0000   1.0000   1.0000   1.0000
     1.0000   1.0000   1.0000   1.0000   1.0000   1.0000   1.0000   1.0000
     1.0000   1.0000   1.0000   1.0000   1.0000   1.0000   1.0000   1.0000
     1.0000   1.0000   1.0000   1.0000   1.0000   1.0000   1.0000   1.0000
     1.0000   1.0000   1.0000   1.0000   1.0000   1.0000   1.0000   1.0000
     1.0000   1.0000   1.0000   1.0000   1.0000   1.0000   0.9995   0.9989
     0.9966   0.9933   0.6448   0.4101   0.3419   0.2019   0.1730   0.0000
     0.0000   0.0000   0.0000   0.0000   0.0000   0.0000   0.0000   0.0000

          k =-0.3333 0.4082-0.2357 (  7069 PWs)   bands (ev):

     7.5521   8.5372   9.2095   9.6022   9.6983   9.7494   9.9372  10.2016
    10.2047  10.3740  10.5916  10.7221  10.9124  11.0091  11.1522  11.3874
    11.4476  11.7937  11.8735  12.0123  12.0399  12.2691  12.4124  12.5002
    12.6600  12.7382  12.8064  12.8777  13.1099  13.1142  13.1620  13.1827
    13.4102  13.5953  13.6817  13.7667  13.9033  13.9223  14.0335  14.1432
    14.3012  14.3020  14.3998  14.5319  14.6638  14.8058  14.9768  15.1414
    15.1724  15.2153  15.3145  15.3292  15.3603  15.3993  15.4947  15.5027
    15.6409  15.7448  15.7627  16.0435  16.1385  16.1667  16.3774  16.5156
    17.8863  17.9720  18.2923  18.4250  18.4504  20.5907  21.4760  21.7722

     occupation numbers 
     1.0000   1.0000   1.0000   1.0000   1.0000   1.0000   1.0000   1.0000
     1.0000   1.0000   1.0000   1.0000   1.0000   1.0000   1.0000   1.0000
     1.0000   1.0000   1.0000   1.0000   1.0000   1.0000   1.0000   1.0000
     1.0000   1.0000   1.0000   1.0000   1.0000   1.0000   1.0000   1.0000
     1.0000   1.0000   1.0000   1.0000   1.0000   1.0000   1.0000   1.0000
     1.0000   1.0000   1.0000   1.0000   1.0000   1.0000   1.0000   1.0000
     1.0000   1.0000   1.0000   1.0000   1.0000   1.0000   1.0000   1.0000
     0.9989   0.9901   0.9863   0.5865   0.3252   0.2570   0.0161   0.0009
     0.0000   0.0000   0.0000   0.0000   0.0000   0.0000   0.0000   0.0000

          k = 0.3333-0.4082-0.2357 (  7069 PWs)   bands (ev):

     7.5462   8.7634   9.2333   9.5788   9.7991   9.8413  10.0197  10.1304
    10.2244  10.4105  10.5405  10.7033  10.7631  11.0505  11.2642  11.3324
    11.4764  11.6697  11.8460  11.9529  12.0935  12.2202  12.2975  12.5137
    12.7095  12.8010  12.9313  12.9991  13.0686  13.0951  13.1891  13.2761
    13.3970  13.4594  13.5199  13.5767  13.6832  13.8673  14.0845  14.1411
    14.2549  14.3167  14.5163  14.5763  14.6731  14.7844  14.8574  15.0092
    15.0496  15.1575  15.2450  15.3561  15.4005  15.4586  15.6171  15.6332
    15.6916  15.7214  16.0300  16.0648  16.1165  16.1573  16.2256  16.7182
    17.4006  17.6632  18.1841  18.4198  18.6430  20.5457  21.8491  21.9525

     occupation numbers 
     1.0000   1.0000   1.0000   1.0000   1.0000   1.0000   1.0000   1.0000
     1.0000   1.0000   1.0000   1.0000   1.0000   1.0000   1.0000   1.0000
     1.0000   1.0000   1.0000   1.0000   1.0000   1.0000   1.0000   1.0000
     1.0000   1.0000   1.0000   1.0000   1.0000   1.0000   1.0000   1.0000
     1.0000   1.0000   1.0000   1.0000   1.0000   1.0000   1.0000   1.0000
     1.0000   1.0000   1.0000   1.0000   1.0000   1.0000   1.0000   1.0000
     1.0000   1.0000   1.0000   1.0000   1.0000   1.0000   0.9994   0.9991
     0.9966   0.9937   0.6234   0.5270   0.3831   0.2790   0.1426   0.0000
     0.0000   0.0000   0.0000   0.0000   0.0000   0.0000   0.0000   0.0000

          k =-0.3333-0.4082 0.3928 (  7070 PWs)   bands (ev):

     7.8142   8.9521   9.1861   9.6010   9.7907   9.8681  10.0799  10.2555
    10.4062  10.5411  10.6745  10.8003  10.8677  11.0818  11.1885  11.4420
    11.6037  11.6974  11.7837  11.9364  12.0734  12.1067  12.2895  12.3488
    12.5082  12.5934  12.6453  12.7541  12.8657  13.0015  13.1445  13.2383
    13.4110  13.4339  13.5290  13.6173  13.7275  13.8339  13.9019  14.1092
    14.2118  14.4364  14.5004  14.5545  14.6234  14.6724  14.7432  14.8720
    14.9367  15.0151  15.0916  15.2245  15.3144  15.4223  15.6030  15.6823
    15.6928  15.7163  16.0091  16.0943  16.1166  16.1739  16.2024  16.5642
    16.8593  17.2490  18.7393  18.9393  19.7503  20.4311  21.3893  21.7156

     occupation numbers 
     1.0000   1.0000   1.0000   1.0000   1.0000   1.0000   1.0000   1.0000
     1.0000   1.0000   1.0000   1.0000   1.0000   1.0000   1.0000   1.0000
     1.0000   1.0000   1.0000   1.0000   1.0000   1.0000   1.0000   1.0000
     1.0000   1.0000   1.0000   1.0000   1.0000   1.0000   1.0000   1.0000
     1.0000   1.0000   1.0000   1.0000   1.0000   1.0000   1.0000   1.0000
     1.0000   1.0000   1.0000   1.0000   1.0000   1.0000   1.0000   1.0000
     1.0000   1.0000   1.0000   1.0000   1.0000   1.0000   0.9996   0.9972
     0.9965   0.9943   0.6780   0.4441   0.3828   0.2409   0.1828   0.0003
     0.0000   0.0000   0.0000   0.0000   0.0000   0.0000   0.0000   0.0000

          k =-0.3333 0.4082-0.3928 (  7070 PWs)   bands (ev):

     7.8959   8.6505   9.2991   9.7136   9.7810   9.8890  10.0559  10.2744
    10.4091  10.4835  10.7013  10.8429  10.9457  11.1972  11.3013  11.3470
    11.5444  11.6522  11.7338  11.8254  12.0467  12.1356  12.2739  12.3105
    12.4697  12.5933  12.6952  12.7734  12.7946  12.9501  13.0494  13.3120
    13.4162  13.5058  13.6507  13.6702  13.7694  13.8554  13.8908  14.0653
    14.2216  14.3023  14.3834  14.5003  14.5971  14.7196  14.8316  15.0124
    15.0795  15.1156  15.1439  15.1702  15.3278  15.3802  15.5385  15.5665
    15.6491  15.7771  15.9123  16.0046  16.0872  16.1042  16.2846  16.4203
    17.0481  17.4170  18.8881  18.9548  19.6182  20.3449  21.4977  21.8700

     occupation numbers 
     1.0000   1.0000   1.0000   1.0000   1.0000   1.0000   1.0000   1.0000
     1.0000   1.0000   1.0000   1.0000   1.0000   1.0000   1.0000   1.0000
     1.0000   1.0000   1.0000   1.0000   1.0000   1.0000   1.0000   1.0000
     1.0000   1.0000   1.0000   1.0000   1.0000   1.0000   1.0000   1.0000
     1.0000   1.0000   1.0000   1.0000   1.0000   1.0000   1.0000   1.0000
     1.0000   1.0000   1.0000   1.0000   1.0000   1.0000   1.0000   1.0000
     1.0000   1.0000   1.0000   1.0000   1.0000   1.0000   0.9999   0.9998
     0.9987   0.9822   0.8743   0.6894   0.4640   0.4166   0.0687   0.0072
     0.0000   0.0000   0.0000   0.0000   0.0000   0.0000   0.0000   0.0000

          k = 0.3333-0.4082-0.3928 (  7070 PWs)   bands (ev):

     7.8928   9.0175   9.1897   9.5873   9.8154  10.0905  10.2058  10.3195
    10.3987  10.5138  10.7005  10.8680  10.9588  11.1192  11.3356  11.3798
    11.5175  11.6704  11.7583  11.8452  11.9018  11.9867  12.0871  12.3582
    12.4816  12.5449  12.6217  12.7541  12.8335  13.0066  13.0984  13.2372
    13.3499  13.4549  13.5414  13.6560  13.6740  13.7816  13.9184  14.0533
    14.2384  14.3516  14.5016  14.5468  14.5825  14.6828  14.7179  14.8787
    14.9399  15.0404  15.0970  15.2562  15.3128  15.4393  15.5997  15.6863
    15.6899  15.7116  16.0229  16.0531  16.1046  16.1490  16.2009  16.5799
    16.7975  17.2592  18.6338  18.9629  19.8052  20.4006  21.4080  21.7526

     occupation numbers 
     1.0000   1.0000   1.0000   1.0000   1.0000   1.0000   1.0000   1.0000
     1.0000   1.0000   1.0000   1.0000   1.0000   1.0000   1.0000   1.0000
     1.0000   1.0000   1.0000   1.0000   1.0000   1.0000   1.0000   1.0000
     1.0000   1.0000   1.0000   1.0000   1.0000   1.0000   1.0000   1.0000
     1.0000   1.0000   1.0000   1.0000   1.0000   1.0000   1.0000   1.0000
     1.0000   1.0000   1.0000   1.0000   1.0000   1.0000   1.0000   1.0000
     1.0000   1.0000   1.0000   1.0000   1.0000   1.0000   0.9996   0.9970
     0.9967   0.9949   0.6424   0.5600   0.4155   0.2991   0.1856   0.0002
     0.0000   0.0000   0.0000   0.0000   0.0000   0.0000   0.0000   0.0000

          k =-0.3333-0.4082 0.5500 (  7076 PWs)   bands (ev):

     8.2721   9.0925   9.2988   9.4776   9.8302  10.0778  10.3085  10.4845
    10.6167  10.6914  10.8469  10.9636  10.9918  11.0844  11.2950  11.3757
    11.4998  11.5373  11.6464  11.7063  11.8265  11.9141  12.0269  12.1687
    12.2324  12.4238  12.5526  12.6560  12.7645  12.8959  13.0525  13.1670
    13.2681  13.4416  13.5237  13.6635  13.7470  13.8319  13.9724  14.1542
    14.3054  14.3420  14.3994  14.5283  14.6397  14.6821  14.7599  14.8227
    14.8954  14.9755  15.0065  15.1914  15.3379  15.3892  15.7175  15.7492
    15.7641  15.8387  15.9186  15.9742  16.0140  16.0383  16.0863  16.1893
    16.3864  16.4617  19.5284  19.8860  20.3210  20.7634  21.1150  21.3255

     occupation numbers 
     1.0000   1.0000   1.0000   1.0000   1.0000   1.0000   1.0000   1.0000
     1.0000   1.0000   1.0000   1.0000   1.0000   1.0000   1.0000   1.0000
     1.0000   1.0000   1.0000   1.0000   1.0000   1.0000   1.0000   1.0000
     1.0000   1.0000   1.0000   1.0000   1.0000   1.0000   1.0000   1.0000
     1.0000   1.0000   1.0000   1.0000   1.0000   1.0000   1.0000   1.0000
     1.0000   1.0000   1.0000   1.0000   1.0000   1.0000   1.0000   1.0000
     1.0000   1.0000   1.0000   1.0000   1.0000   1.0000   0.9942   0.9893
     0.9859   0.9522   0.8648   0.7608   0.6654   0.6007   0.4666   0.2084
     0.0137   0.0031   0.0000   0.0000   0.0000   0.0000   0.0000   0.0000

          k =-0.3333 0.4082-0.5500 (  7076 PWs)   bands (ev):

     8.3445   8.8411   9.4276   9.5938   9.8230  10.0303  10.2818  10.4542
    10.6192  10.6819  10.8187  11.0117  11.0761  11.1694  11.2223  11.3292
    11.4354  11.5529  11.6379  11.7410  11.8532  11.9313  12.0506  12.1018
    12.2949  12.3870  12.5298  12.7107  12.7425  12.8548  13.0222  13.0956
    13.3055  13.4737  13.5818  13.6486  13.8075  13.8779  13.9799  14.1103
    14.1618  14.3068  14.4235  14.5135  14.5816  14.7224  14.8326  14.8894
    14.9520  14.9821  15.0422  15.0836  15.3993  15.4364  15.6290  15.7338
    15.7518  15.8584  15.8806  15.9354  16.0251  16.0478  16.0599  16.1888
    16.2655  16.6532  19.5813  19.8942  20.2645  20.7698  20.9685  21.5710

     occupation numbers 
     1.0000   1.0000   1.0000   1.0000   1.0000   1.0000   1.0000   1.0000
     1.0000   1.0000   1.0000   1.0000   1.0000   1.0000   1.0000   1.0000
     1.0000   1.0000   1.0000   1.0000   1.0000   1.0000   1.0000   1.0000
     1.0000   1.0000   1.0000   1.0000   1.0000   1.0000   1.0000   1.0000
     1.0000   1.0000   1.0000   1.0000   1.0000   1.0000   1.0000   1.0000
     1.0000   1.0000   1.0000   1.0000   1.0000   1.0000   1.0000   1.0000
     1.0000   1.0000   1.0000   1.0000   1.0000   1.0000   0.9992   0.9920
     0.9887   0.9367   0.9147   0.8372   0.6364   0.5747   0.5409   0.2093
     0.0883   0.0000   0.0000   0.0000   0.0000   0.0000   0.0000   0.0000

          k = 0.3333-0.4082-0.5500 (  7076 PWs)   bands (ev):

     8.3750   9.0007   9.3547   9.6471   9.6867  10.2028  10.4512  10.5356
    10.6445  10.7183  10.8985  10.9877  11.0612  11.1272  11.2958  11.3737
    11.4380  11.5096  11.5713  11.7287  11.7953  11.8208  11.9697  12.0837
    12.2191  12.2626  12.4235  12.6612  12.7278  12.9088  13.0347  13.1173
    13.3142  13.4729  13.5553  13.6581  13.7886  13.8844  13.9890  14.0581
    14.1567  14.2865  14.4462  14.5157  14.5849  14.7018  14.7355  14.8439
    14.8957  14.9463  15.0583  15.2142  15.3407  15.4024  15.7147  15.7441
    15.7643  15.8397  15.9287  15.9517  15.9981  16.0334  16.0877  16.1692
    16.3705  16.5050  19.5004  19.8668  20.2844  20.8984  21.0870  21.3261

     occupation numbers 
     1.0000   1.0000   1.0000   1.0000   1.0000   1.0000   1.0000   1.0000
     1.0000   1.0000   1.0000   1.0000   1.0000   1.0000   1.0000   1.0000
     1.0000   1.0000   1.0000   1.0000   1.0000   1.0000   1.0000   1.0000
     1.0000   1.0000   1.0000   1.0000   1.0000   1.0000   1.0000   1.0000
     1.0000   1.0000   1.0000   1.0000   1.0000   1.0000   1.0000   1.0000
     1.0000   1.0000   1.0000   1.0000   1.0000   1.0000   1.0000   1.0000
     1.0000   1.0000   1.0000   1.0000   1.0000   1.0000   0.9945   0.9902
     0.9859   0.9515   0.8485   0.8072   0.7052   0.6143   0.4627   0.2514
     0.0182   0.0012   0.0000   0.0000   0.0000   0.0000   0.0000   0.0000

          k =-0.3333 0.4082-0.7071 (  7059 PWs)   bands (ev):

     8.7479   8.9082   9.2342   9.6038   9.7888  10.1836  10.6414  10.6987
    10.7517  10.8086  10.8640  10.9428  11.0247  11.0734  11.1357  11.3069
    11.3935  11.4620  11.5908  11.6692  11.7249  11.8390  11.9151  12.0372
    12.1428  12.3241  12.3752  12.6782  12.7489  12.8938  12.9542  13.0423
    13.2455  13.4889  13.5342  13.5924  13.8365  13.9155  14.0086  14.1465
    14.2399  14.2858  14.4560  14.5699  14.6059  14.7067  14.7946  14.8168
    14.8867  14.9818  14.9963  15.3605  15.3949  15.4049  15.6791  15.6903
    15.7071  15.8333  15.8574  15.8747  15.8930  15.9118  15.9445  16.1657
    16.2039  16.2790  20.1330  20.2064  20.2786  20.8708  21.0925  21.3816

     occupation numbers 
     1.0000   1.0000   1.0000   1.0000   1.0000   1.0000   1.0000   1.0000
     1.0000   1.0000   1.0000   1.0000   1.0000   1.0000   1.0000   1.0000
     1.0000   1.0000   1.0000   1.0000   1.0000   1.0000   1.0000   1.0000
     1.0000   1.0000   1.0000   1.0000   1.0000   1.0000   1.0000   1.0000
     1.0000   1.0000   1.0000   1.0000   1.0000   1.0000   1.0000   1.0000
     1.0000   1.0000   1.0000   1.0000   1.0000   1.0000   1.0000   1.0000
     1.0000   1.0000   1.0000   1.0000   1.0000   1.0000   0.9974   0.9967
     0.9953   0.9559   0.9376   0.9211   0.9002   0.8750   0.8209   0.2594
     0.1799   0.0740   0.0000   0.0000   0.0000   0.0000   0.0000   0.0000

          k =-0.3333-0.4082-0.0786 (  7073 PWs)   bands (ev):

     7.3603   8.6102   9.1285   9.5716   9.6516   9.7632   9.9530  10.0596
    10.1532  10.3586  10.5128  10.6243  10.7291  10.9653  11.2250  11.3412
    11.4671  11.6541  11.7891  12.0462  12.1164  12.3515  12.4218  12.5369
    12.6772  12.7915  12.9347  13.0015  13.1046  13.1858  13.2772  13.3762
    13.4593  13.5527  13.6462  13.7100  13.8869  14.0349  14.1149  14.2551
    14.3139  14.4122  14.4868  14.5567  14.7642  14.8680  14.9586  15.1871
    15.2112  15.2997  15.3440  15.4091  15.5193  15.6086  15.7072  15.7641
    15.7857  15.8923  15.9784  16.0211  16.0425  16.0666  16.2629  16.4193
    16.9776  17.3698  18.0525  18.8300  19.0842  20.7966  20.9441  21.2269

     occupation numbers 
     1.0000   1.0000   1.0000   1.0000   1.0000   1.0000   1.0000   1.0000
     1.0000   1.0000   1.0000   1.0000   1.0000   1.0000   1.0000   1.0000
     1.0000   1.0000   1.0000   1.0000   1.0000   1.0000   1.0000   1.0000
     1.0000   1.0000   1.0000   1.0000   1.0000   1.0000   1.0000   1.0000
     1.0000   1.0000   1.0000   1.0000   1.0000   1.0000   1.0000   1.0000
     1.0000   1.0000   1.0000   1.0000   1.0000   1.0000   1.0000   1.0000
     1.0000   1.0000   1.0000   1.0000   1.0000   0.9995   0.9953   0.9859
     0.9794   0.9011   0.7514   0.6469   0.5894   0.5220   0.0914   0.0074
     0.0000   0.0000   0.0000   0.0000   0.0000   0.0000   0.0000   0.0000

          k =-0.3333 0.4082 0.0786 (  7073 PWs)   bands (ev):

     7.3675   8.5817   9.3178   9.5020   9.6271   9.7498   9.8883  10.0206
    10.1507  10.3990  10.4839  10.5838  10.6528  11.0070  11.1792  11.2803
    11.4600  11.6934  11.8833  12.0887  12.2497  12.3276  12.3916  12.5315
    12.6761  12.8533  12.9155  13.0793  13.1618  13.2145  13.2604  13.3700
    13.4813  13.5604  13.6733  13.7260  13.7888  13.9389  14.0712  14.1677
    14.3142  14.3907  14.5335  14.6240  14.7385  14.7821  14.8661  15.1705
    15.2265  15.3232  15.3591  15.4409  15.4806  15.5640  15.6754  15.7979
    15.8259  15.9485  16.0068  16.0474  16.0972  16.1860  16.2525  16.6040
    16.8865  17.0667  18.1621  18.3780  19.5470  20.2799  21.0055  21.8066

     occupation numbers 
     1.0000   1.0000   1.0000   1.0000   1.0000   1.0000   1.0000   1.0000
     1.0000   1.0000   1.0000   1.0000   1.0000   1.0000   1.0000   1.0000
     1.0000   1.0000   1.0000   1.0000   1.0000   1.0000   1.0000   1.0000
     1.0000   1.0000   1.0000   1.0000   1.0000   1.0000   1.0000   1.0000
     1.0000   1.0000   1.0000   1.0000   1.0000   1.0000   1.0000   1.0000
     1.0000   1.0000   1.0000   1.0000   1.0000   1.0000   1.0000   1.0000
     1.0000   1.0000   1.0000   1.0000   1.0000   0.9998   0.9976   0.9747
     0.9606   0.8133   0.6837   0.5759   0.4360   0.2151   0.1041   0.0001
     0.0000   0.0000   0.0000   0.0000   0.0000   0.0000   0.0000   0.0000

          k = 0.3333-0.4082 0.0786 (  7073 PWs)   bands (ev):

     7.3698   8.5089   9.2660   9.4990   9.6181   9.6980   9.8866  10.0342
    10.1507  10.3498  10.5304  10.6187  10.7071  11.0117  11.1234  11.3131
    11.4184  11.7843  11.9304  12.0588  12.2261  12.3227  12.4368  12.5315
    12.7133  12.7992  12.8557  12.9890  13.0835  13.2339  13.3088  13.3398
    13.4651  13.6238  13.7197  13.8019  13.8709  13.9986  14.0740  14.1539
    14.3036  14.4069  14.5397  14.5669  14.7127  14.8456  14.9812  15.1971
    15.2276  15.3097  15.3422  15.4046  15.5177  15.6045  15.7093  15.7693
    15.7843  15.8964  15.9728  16.0158  16.0388  16.0742  16.2748  16.4136
    17.0562  17.3660  18.0504  18.8895  19.0913  20.7426  21.0451  21.2081

     occupation numbers 
     1.0000   1.0000   1.0000   1.0000   1.0000   1.0000   1.0000   1.0000
     1.0000   1.0000   1.0000   1.0000   1.0000   1.0000   1.0000   1.0000
     1.0000   1.0000   1.0000   1.0000   1.0000   1.0000   1.0000   1.0000
     1.0000   1.0000   1.0000   1.0000   1.0000   1.0000   1.0000   1.0000
     1.0000   1.0000   1.0000   1.0000   1.0000   1.0000   1.0000   1.0000
     1.0000   1.0000   1.0000   1.0000   1.0000   1.0000   1.0000   1.0000
     1.0000   1.0000   1.0000   1.0000   1.0000   0.9996   0.9951   0.9845
     0.9799   0.8960   0.7639   0.6608   0.5995   0.5007   0.0783   0.0082
     0.0000   0.0000   0.0000   0.0000   0.0000   0.0000   0.0000   0.0000

          k =-0.3333-0.5443 0.3143 (  7072 PWs)   bands (ev):

     7.9659   8.8723   9.0553   9.7672   9.8406   9.8638  10.0865  10.3019
    10.4916  10.5483  10.8021  10.8153  11.0194  11.1696  11.1807  11.4427
    11.6714  11.7283  11.8158  11.8662  12.0117  12.1045  12.2118  12.2777
    12.3896  12.5651  12.5708  12.6637  12.8347  12.8763  13.0831  13.2226
    13.4428  13.4661  13.5035  13.6780  13.7168  13.8378  13.9568  14.1122
    14.1728  14.3078  14.4203  14.4464  14.5834  14.5947  14.7202  14.7774
    14.9011  14.9833  15.0038  15.1349  15.2054  15.4730  15.5088  15.5113
    15.5640  15.6134  16.0543  16.1482  16.1536  16.2754  16.2993  16.4585
    17.6920  17.8257  18.5706  18.5715  19.2031  20.0721  22.3043  22.5987

     occupation numbers 
     1.0000   1.0000   1.0000   1.0000   1.0000   1.0000   1.0000   1.0000
     1.0000   1.0000   1.0000   1.0000   1.0000   1.0000   1.0000   1.0000
     1.0000   1.0000   1.0000   1.0000   1.0000   1.0000   1.0000   1.0000
     1.0000   1.0000   1.0000   1.0000   1.0000   1.0000   1.0000   1.0000
     1.0000   1.0000   1.0000   1.0000   1.0000   1.0000   1.0000   1.0000
     1.0000   1.0000   1.0000   1.0000   1.0000   1.0000   1.0000   1.0000
     1.0000   1.0000   1.0000   1.0000   1.0000   1.0000   1.0000   1.0000
     0.9998   0.9994   0.5566   0.3010   0.2878   0.0777   0.0559   0.0033
     0.0000   0.0000   0.0000   0.0000   0.0000   0.0000   0.0000   0.0000

          k =-0.3333 0.5443-0.3143 (  7072 PWs)   bands (ev):

     8.0692   8.5544   9.2249   9.7362   9.8802   9.8896  10.0838  10.3791
    10.4589  10.4991  10.7955  10.8843  11.1435  11.2717  11.3337  11.3442
    11.5435  11.5682  11.7401  11.8589  11.9700  12.0782  12.2644  12.2872
    12.3421  12.5175  12.6562  12.6849  12.7532  12.8540  13.0140  13.2896
    13.4597  13.5787  13.5958  13.7082  13.7380  13.7952  13.9048  14.1183
    14.1291  14.3196  14.3928  14.4188  14.5405  14.5441  14.7187  14.9095
    14.9162  15.0247  15.1161  15.1793  15.3171  15.3564  15.3923  15.3938
    15.5707  15.6514  16.0598  16.0671  16.1615  16.1657  16.3513  16.4850
    17.8040  17.9226  18.5953  18.5957  19.1682  19.9820  22.2295  22.5662

     occupation numbers 
     1.0000   1.0000   1.0000   1.0000   1.0000   1.0000   1.0000   1.0000
     1.0000   1.0000   1.0000   1.0000   1.0000   1.0000   1.0000   1.0000
     1.0000   1.0000   1.0000   1.0000   1.0000   1.0000   1.0000   1.0000
     1.0000   1.0000   1.0000   1.0000   1.0000   1.0000   1.0000   1.0000
     1.0000   1.0000   1.0000   1.0000   1.0000   1.0000   1.0000   1.0000
     1.0000   1.0000   1.0000   1.0000   1.0000   1.0000   1.0000   1.0000
     1.0000   1.0000   1.0000   1.0000   1.0000   1.0000   1.0000   1.0000
     0.9998   0.9986   0.5411   0.5207   0.2690   0.2593   0.0251   0.0018
     0.0000   0.0000   0.0000   0.0000   0.0000   0.0000   0.0000   0.0000

          k = 0.3333-0.5443-0.3143 (  7072 PWs)   bands (ev):

     8.0865   8.8217   9.2104   9.5649  10.0639  10.1210  10.2632  10.3330
    10.4758  10.5956  10.7441  10.9099  11.0178  11.1898  11.3097  11.4134
    11.5220  11.6786  11.7430  11.8076  11.9327  12.0451  12.0964  12.2652
    12.3154  12.4273  12.4964  12.5710  12.7807  12.8358  13.1804  13.2508
    13.3549  13.5388  13.6241  13.7109  13.7437  13.7702  13.8896  13.9835
    14.2064  14.2310  14.3184  14.4356  14.4783  14.6250  14.7045  14.8887
    14.9262  14.9554  15.0428  15.1183  15.2459  15.4528  15.4986  15.5501
    15.5639  15.6042  16.0559  16.1111  16.1593  16.1931  16.3207  16.5010
    17.5675  17.8477  18.3921  18.5781  19.3484  20.0174  22.4302  22.5838

     occupation numbers 
     1.0000   1.0000   1.0000   1.0000   1.0000   1.0000   1.0000   1.0000
     1.0000   1.0000   1.0000   1.0000   1.0000   1.0000   1.0000   1.0000
     1.0000   1.0000   1.0000   1.0000   1.0000   1.0000   1.0000   1.0000
     1.0000   1.0000   1.0000   1.0000   1.0000   1.0000   1.0000   1.0000
     1.0000   1.0000   1.0000   1.0000   1.0000   1.0000   1.0000   1.0000
     1.0000   1.0000   1.0000   1.0000   1.0000   1.0000   1.0000   1.0000
     1.0000   1.0000   1.0000   1.0000   1.0000   1.0000   1.0000   0.9999
     0.9998   0.9996   0.5521   0.3977   0.2743   0.2006   0.0408   0.0013
     0.0000   0.0000   0.0000   0.0000   0.0000   0.0000   0.0000   0.0000

          k =-0.3333-0.5443 0.4714 (  7061 PWs)   bands (ev):

     8.2046   8.7128   9.2386   9.7812   9.8356   9.9281  10.1650  10.3847
    10.5688  10.5945  10.8562  10.9215  11.1299  11.2142  11.2967  11.3481
    11.5226  11.6083  11.7595  11.8028  11.9002  11.9958  12.0546  12.2556
    12.3248  12.4599  12.5601  12.6624  12.7209  12.8194  13.0665  13.1914
    13.4008  13.4553  13.5703  13.7130  13.7338  13.8704  13.9421  14.1391
    14.1476  14.3274  14.3687  14.4425  14.5380  14.6579  14.7023  14.8239
    14.9011  14.9595  14.9884  15.1465  15.2763  15.3210  15.4603  15.5854
    15.6265  15.7001  16.0212  16.1053  16.1142  16.1973  16.2427  16.3767
    16.9886  17.3730  18.8761  19.5028  19.8027  19.9286  21.6730  22.3224

     occupation numbers 
     1.0000   1.0000   1.0000   1.0000   1.0000   1.0000   1.0000   1.0000
     1.0000   1.0000   1.0000   1.0000   1.0000   1.0000   1.0000   1.0000
     1.0000   1.0000   1.0000   1.0000   1.0000   1.0000   1.0000   1.0000
     1.0000   1.0000   1.0000   1.0000   1.0000   1.0000   1.0000   1.0000
     1.0000   1.0000   1.0000   1.0000   1.0000   1.0000   1.0000   1.0000
     1.0000   1.0000   1.0000   1.0000   1.0000   1.0000   1.0000   1.0000
     1.0000   1.0000   1.0000   1.0000   1.0000   1.0000   1.0000   0.9997
     0.9992   0.9959   0.6467   0.4136   0.3892   0.1924   0.1170   0.0163
     0.0000   0.0000   0.0000   0.0000   0.0000   0.0000   0.0000   0.0000

          k =-0.3333 0.5443-0.4714 (  7061 PWs)   bands (ev):

     8.2046   8.7128   9.2386   9.7812   9.8356   9.9281  10.1650  10.3847
    10.5688  10.5945  10.8562  10.9215  11.1299  11.2142  11.2967  11.3481
    11.5226  11.6083  11.7595  11.8028  11.9002  11.9958  12.0546  12.2556
    12.3248  12.4599  12.5601  12.6624  12.7209  12.8194  13.0665  13.1914
    13.4008  13.4553  13.5703  13.7130  13.7338  13.8704  13.9421  14.1391
    14.1476  14.3274  14.3687  14.4425  14.5380  14.6579  14.7023  14.8239
    14.9011  14.9595  14.9884  15.1465  15.2763  15.3210  15.4603  15.5854
    15.6265  15.7001  16.0212  16.1053  16.1142  16.1973  16.2427  16.3767
    16.9886  17.3730  18.8761  19.5028  19.8027  19.9286  21.6730  22.3223

     occupation numbers 
     1.0000   1.0000   1.0000   1.0000   1.0000   1.0000   1.0000   1.0000
     1.0000   1.0000   1.0000   1.0000   1.0000   1.0000   1.0000   1.0000
     1.0000   1.0000   1.0000   1.0000   1.0000   1.0000   1.0000   1.0000
     1.0000   1.0000   1.0000   1.0000   1.0000   1.0000   1.0000   1.0000
     1.0000   1.0000   1.0000   1.0000   1.0000   1.0000   1.0000   1.0000
     1.0000   1.0000   1.0000   1.0000   1.0000   1.0000   1.0000   1.0000
     1.0000   1.0000   1.0000   1.0000   1.0000   1.0000   1.0000   0.9997
     0.9992   0.9959   0.6467   0.4136   0.3892   0.1924   0.1170   0.0163
     0.0000   0.0000   0.0000   0.0000   0.0000   0.0000   0.0000   0.0000

          k = 0.3333-0.5443-0.4714 (  7061 PWs)   bands (ev):

     8.3709   8.6350   9.3597   9.5877  10.0102  10.2013  10.3251  10.3961
    10.6296  10.6822  10.8505  10.8919  11.1488  11.2835  11.2934  11.3743
    11.4663  11.5911  11.6514  11.7317  11.7978  11.9300  11.9740  12.1632
    12.2506  12.3661  12.4431  12.5182  12.6518  12.8746  13.1823  13.2429
    13.3383  13.4868  13.6027  13.6719  13.7777  13.8952  13.9421  14.0738
    14.1067  14.2186  14.2897  14.4362  14.4986  14.6654  14.7581  14.8405
    14.8876  14.9156  15.0551  15.1209  15.2844  15.3575  15.4629  15.5858
    15.6180  15.7049  16.0287  16.0709  16.1069  16.1476  16.2633  16.3997
    16.9207  17.3851  18.7658  19.5212  19.7357  19.9979  21.7310  22.3761

     occupation numbers 
     1.0000   1.0000   1.0000   1.0000   1.0000   1.0000   1.0000   1.0000
     1.0000   1.0000   1.0000   1.0000   1.0000   1.0000   1.0000   1.0000
     1.0000   1.0000   1.0000   1.0000   1.0000   1.0000   1.0000   1.0000
     1.0000   1.0000   1.0000   1.0000   1.0000   1.0000   1.0000   1.0000
     1.0000   1.0000   1.0000   1.0000   1.0000   1.0000   1.0000   1.0000
     1.0000   1.0000   1.0000   1.0000   1.0000   1.0000   1.0000   1.0000
     1.0000   1.0000   1.0000   1.0000   1.0000   1.0000   1.0000   0.9997
     0.9994   0.9955   0.6267   0.5099   0.4092   0.3025   0.0909   0.0107
     0.0000   0.0000   0.0000   0.0000   0.0000   0.0000   0.0000   0.0000

          k =-0.3333-0.5443 0.6285 (  7076 PWs)   bands (ev):

     8.3445   8.8411   9.4276   9.5938   9.8230  10.0303  10.2818  10.4542
    10.6192  10.6819  10.8187  11.0117  11.0761  11.1694  11.2223  11.3292
    11.4354  11.5529  11.6379  11.7410  11.8532  11.9313  12.0506  12.1018
    12.2949  12.3870  12.5298  12.7107  12.7425  12.8548  13.0222  13.0956
    13.3055  13.4737  13.5818  13.6486  13.8075  13.8779  13.9799  14.1103
    14.1618  14.3068  14.4235  14.5135  14.5816  14.7224  14.8326  14.8894
    14.9520  14.9821  15.0422  15.0836  15.3993  15.4364  15.6290  15.7338
    15.7518  15.8584  15.8806  15.9354  16.0251  16.0478  16.0599  16.1888
    16.2655  16.6532  19.5813  19.8942  20.2645  20.7698  20.9685  21.5710

     occupation numbers 
     1.0000   1.0000   1.0000   1.0000   1.0000   1.0000   1.0000   1.0000
     1.0000   1.0000   1.0000   1.0000   1.0000   1.0000   1.0000   1.0000
     1.0000   1.0000   1.0000   1.0000   1.0000   1.0000   1.0000   1.0000
     1.0000   1.0000   1.0000   1.0000   1.0000   1.0000   1.0000   1.0000
     1.0000   1.0000   1.0000   1.0000   1.0000   1.0000   1.0000   1.0000
     1.0000   1.0000   1.0000   1.0000   1.0000   1.0000   1.0000   1.0000
     1.0000   1.0000   1.0000   1.0000   1.0000   1.0000   0.9992   0.9920
     0.9887   0.9367   0.9147   0.8372   0.6364   0.5747   0.5409   0.2093
     0.0883   0.0000   0.0000   0.0000   0.0000   0.0000   0.0000   0.0000

          k =-0.3333 0.5443-0.6285 (  7076 PWs)   bands (ev):

     8.2721   9.0925   9.2988   9.4776   9.8302  10.0778  10.3085  10.4845
    10.6167  10.6914  10.8469  10.9636  10.9918  11.0844  11.2950  11.3757
    11.4998  11.5373  11.6464  11.7063  11.8265  11.9141  12.0269  12.1687
    12.2324  12.4238  12.5526  12.6560  12.7645  12.8959  13.0525  13.1670
    13.2681  13.4416  13.5237  13.6635  13.7470  13.8319  13.9724  14.1542
    14.3054  14.3420  14.3994  14.5283  14.6397  14.6821  14.7599  14.8227
    14.8954  14.9755  15.0065  15.1914  15.3379  15.3892  15.7175  15.7492
    15.7641  15.8387  15.9186  15.9742  16.0140  16.0383  16.0863  16.1893
    16.3864  16.4617  19.5284  19.8860  20.3210  20.7634  21.1150  21.3255

     occupation numbers 
     1.0000   1.0000   1.0000   1.0000   1.0000   1.0000   1.0000   1.0000
     1.0000   1.0000   1.0000   1.0000   1.0000   1.0000   1.0000   1.0000
     1.0000   1.0000   1.0000   1.0000   1.0000   1.0000   1.0000   1.0000
     1.0000   1.0000   1.0000   1.0000   1.0000   1.0000   1.0000   1.0000
     1.0000   1.0000   1.0000   1.0000   1.0000   1.0000   1.0000   1.0000
     1.0000   1.0000   1.0000   1.0000   1.0000   1.0000   1.0000   1.0000
     1.0000   1.0000   1.0000   1.0000   1.0000   1.0000   0.9942   0.9893
     0.9859   0.9522   0.8648   0.7608   0.6654   0.6007   0.4666   0.2084
     0.0137   0.0031   0.0000   0.0000   0.0000   0.0000   0.0000   0.0000

          k = 0.3333-0.5443-0.6285 (  7076 PWs)   bands (ev):

     8.3686   8.8862   9.4036   9.6393   9.7635  10.1856  10.3925  10.4910
    10.6416  10.6887  10.7991  11.0226  11.0630  11.1765  11.2497  11.3280
    11.4437  11.5243  11.6209  11.6897  11.7680  11.8638  11.9650  12.1034
    12.2175  12.3818  12.5196  12.6647  12.7017  12.9201  13.0487  13.2059
    13.2758  13.3877  13.6002  13.6286  13.7709  13.8838  13.9837  14.1185
    14.2027  14.3066  14.4434  14.5068  14.5733  14.6655  14.7896  14.8781
    14.9185  14.9897  15.0597  15.1281  15.3984  15.4351  15.6250  15.7400
    15.7468  15.8557  15.8833  15.9375  15.9705  16.0308  16.1121  16.2008
    16.2434  16.6566  19.5744  19.8467  20.2011  20.8173  20.9639  21.6709

     occupation numbers 
     1.0000   1.0000   1.0000   1.0000   1.0000   1.0000   1.0000   1.0000
     1.0000   1.0000   1.0000   1.0000   1.0000   1.0000   1.0000   1.0000
     1.0000   1.0000   1.0000   1.0000   1.0000   1.0000   1.0000   1.0000
     1.0000   1.0000   1.0000   1.0000   1.0000   1.0000   1.0000   1.0000
     1.0000   1.0000   1.0000   1.0000   1.0000   1.0000   1.0000   1.0000
     1.0000   1.0000   1.0000   1.0000   1.0000   1.0000   1.0000   1.0000
     1.0000   1.0000   1.0000   1.0000   1.0000   1.0000   0.9993   0.9910
     0.9897   0.9390   0.9118   0.8335   0.7689   0.6213   0.3950   0.1858
     0.1161   0.0000   0.0000   0.0000   0.0000   0.0000   0.0000   0.0000

          k =-0.3333-0.5443-0.1571 (  7070 PWs)   bands (ev):

     7.9104   8.8252   9.1519   9.6666   9.9331  10.1008  10.1741  10.2891
    10.4352  10.5659  10.6449  10.8715  10.9928  11.1068  11.3128  11.4244
    11.4434  11.5665  11.7404  11.7738  11.9523  12.0625  12.1769  12.2428
    12.3772  12.4980  12.6814  12.7615  12.8350  13.0530  13.2101  13.2253
    13.3952  13.4468  13.5596  13.6154  13.7173  13.8913  13.9809  14.0942
    14.1766  14.2452  14.4290  14.5239  14.6156  14.7570  14.7753  14.9945
    15.0291  15.0717  15.1581  15.2441  15.3201  15.3692  15.5205  15.5807
    15.6478  15.7801  15.8883  16.0127  16.0745  16.1143  16.2670  16.4237
    16.9769  17.4283  18.8348  18.9104  19.5768  20.3435  21.6076  21.9118

     occupation numbers 
     1.0000   1.0000   1.0000   1.0000   1.0000   1.0000   1.0000   1.0000
     1.0000   1.0000   1.0000   1.0000   1.0000   1.0000   1.0000   1.0000
     1.0000   1.0000   1.0000   1.0000   1.0000   1.0000   1.0000   1.0000
     1.0000   1.0000   1.0000   1.0000   1.0000   1.0000   1.0000   1.0000
     1.0000   1.0000   1.0000   1.0000   1.0000   1.0000   1.0000   1.0000
     1.0000   1.0000   1.0000   1.0000   1.0000   1.0000   1.0000   1.0000
     1.0000   1.0000   1.0000   1.0000   1.0000   1.0000   1.0000   0.9998
     0.9987   0.9813   0.9059   0.6688   0.4997   0.3890   0.0866   0.0068
     0.0000   0.0000   0.0000   0.0000   0.0000   0.0000   0.0000   0.0000

          k =-0.3333 0.5443 0.1571 (  7070 PWs)   bands (ev):

     7.8881   8.9764   9.1819   9.6080   9.8378  10.0393  10.1677  10.2903
    10.3770  10.5107  10.6852  10.8528  10.9032  11.1127  11.2333  11.3971
    11.4724  11.6519  11.8634  11.8988  11.9501  12.0805  12.1608  12.3428
    12.4647  12.5949  12.6734  12.7658  12.8654  12.9545  13.1005  13.1825
    13.3777  13.5207  13.5663  13.6159  13.7238  13.8011  13.9237  14.0014
    14.1929  14.3301  14.4877  14.5395  14.6204  14.7250  14.7976  14.8531
    14.9625  15.0092  15.0800  15.2479  15.3208  15.4176  15.5991  15.6700
    15.6945  15.7216  16.0138  16.0530  16.1034  16.1409  16.2162  16.5877
    16.8134  17.2465  18.6275  19.0134  19.7169  20.3627  21.4944  21.7576

     occupation numbers 
     1.0000   1.0000   1.0000   1.0000   1.0000   1.0000   1.0000   1.0000
     1.0000   1.0000   1.0000   1.0000   1.0000   1.0000   1.0000   1.0000
     1.0000   1.0000   1.0000   1.0000   1.0000   1.0000   1.0000   1.0000
     1.0000   1.0000   1.0000   1.0000   1.0000   1.0000   1.0000   1.0000
     1.0000   1.0000   1.0000   1.0000   1.0000   1.0000   1.0000   1.0000
     1.0000   1.0000   1.0000   1.0000   1.0000   1.0000   1.0000   1.0000
     1.0000   1.0000   1.0000   1.0000   1.0000   1.0000   0.9996   0.9979
     0.9964   0.9937   0.6659   0.5603   0.4188   0.3191   0.1581   0.0001
     0.0000   0.0000   0.0000   0.0000   0.0000   0.0000   0.0000   0.0000

          k = 0.3333-0.5443 0.1571 (  7070 PWs)   bands (ev):

     7.8959   8.6505   9.2991   9.7136   9.7810   9.8890  10.0559  10.2744
    10.4091  10.4835  10.7013  10.8429  10.9457  11.1972  11.3013  11.3470
    11.5444  11.6522  11.7338  11.8254  12.0467  12.1356  12.2739  12.3105
    12.4697  12.5933  12.6952  12.7734  12.7946  12.9501  13.0494  13.3120
    13.4162  13.5058  13.6507  13.6702  13.7694  13.8554  13.8908  14.0653
    14.2216  14.3023  14.3834  14.5003  14.5971  14.7196  14.8316  15.0124
    15.0795  15.1156  15.1439  15.1702  15.3278  15.3802  15.5385  15.5665
    15.6491  15.7771  15.9123  16.0046  16.0872  16.1042  16.2846  16.4203
    17.0481  17.4170  18.8881  18.9548  19.6182  20.3449  21.4977  21.8700

     occupation numbers 
     1.0000   1.0000   1.0000   1.0000   1.0000   1.0000   1.0000   1.0000
     1.0000   1.0000   1.0000   1.0000   1.0000   1.0000   1.0000   1.0000
     1.0000   1.0000   1.0000   1.0000   1.0000   1.0000   1.0000   1.0000
     1.0000   1.0000   1.0000   1.0000   1.0000   1.0000   1.0000   1.0000
     1.0000   1.0000   1.0000   1.0000   1.0000   1.0000   1.0000   1.0000
     1.0000   1.0000   1.0000   1.0000   1.0000   1.0000   1.0000   1.0000
     1.0000   1.0000   1.0000   1.0000   1.0000   1.0000   0.9999   0.9998
     0.9987   0.9822   0.8743   0.6894   0.4640   0.4166   0.0687   0.0072
     0.0000   0.0000   0.0000   0.0000   0.0000   0.0000   0.0000   0.0000

          k =-0.3333 0.5443-0.0000 (  7073 PWs)   bands (ev):

     7.8242   8.8281   9.4037   9.5754   9.7650   9.9353  10.0496  10.2355
    10.3717  10.5258  10.6183  10.7776  10.8907  11.1348  11.2478  11.3964
    11.4605  11.6071  11.8107  11.8942  12.0343  12.1646  12.2307  12.3419
    12.5054  12.6161  12.7025  12.8040  12.8418  13.0038  13.1488  13.2404
    13.4080  13.4563  13.6125  13.6418  13.7253  13.8416  13.9061  14.0376
    14.1990  14.3222  14.5034  14.5647  14.6686  14.7854  14.8622  14.9217
    15.0593  15.0954  15.1299  15.2690  15.3450  15.7324  15.7620  15.8165
    15.8465  15.8672  15.8987  15.9822  16.0592  16.1005  16.1734  16.2241
    16.2909  16.8017  18.8495  19.5695  20.0381  20.9136  20.9793  21.0071

     occupation numbers 
     1.0000   1.0000   1.0000   1.0000   1.0000   1.0000   1.0000   1.0000
     1.0000   1.0000   1.0000   1.0000   1.0000   1.0000   1.0000   1.0000
     1.0000   1.0000   1.0000   1.0000   1.0000   1.0000   1.0000   1.0000
     1.0000   1.0000   1.0000   1.0000   1.0000   1.0000   1.0000   1.0000
     1.0000   1.0000   1.0000   1.0000   1.0000   1.0000   1.0000   1.0000
     1.0000   1.0000   1.0000   1.0000   1.0000   1.0000   1.0000   1.0000
     1.0000   1.0000   1.0000   1.0000   1.0000   0.9922   0.9864   0.9659
     0.9465   0.9286   0.8930   0.7428   0.5429   0.4269   0.2421   0.1450
     0.0630   0.0000   0.0000   0.0000   0.0000   0.0000   0.0000   0.0000

          k = 0.5000-0.1361 0.0786 (  7060 PWs)   bands (ev):

     7.0419   7.7018   9.0772   9.1617   9.2287   9.2746   9.7138   9.8492
     9.8642  10.1797  10.3390  10.4099  10.5805  10.6274  10.8773  10.9978
    11.1450  11.6334  12.2000  12.3539  12.4349  12.4823  12.5854  12.7926
    12.8101  12.9832  13.0316  13.2238  13.3584  13.4098  13.7553  13.8205
    13.8608  13.9290  14.1888  14.3350  14.3373  14.4555  14.4628  14.6165
    14.8679  14.9642  15.0553  15.0653  15.1319  15.1512  15.2110  15.2757
    15.2813  15.3459  15.3658  15.3847  15.9626  15.9853  16.0129  16.0681
    16.0684  16.0964  16.1537  16.1575  16.2295  16.2494  16.3319  16.7370
    16.7669  16.8831  17.3546  18.3113  18.3850  19.7836  19.9278  20.4867

     occupation numbers 
     1.0000   1.0000   1.0000   1.0000   1.0000   1.0000   1.0000   1.0000
     1.0000   1.0000   1.0000   1.0000   1.0000   1.0000   1.0000   1.0000
     1.0000   1.0000   1.0000   1.0000   1.0000   1.0000   1.0000   1.0000
     1.0000   1.0000   1.0000   1.0000   1.0000   1.0000   1.0000   1.0000
     1.0000   1.0000   1.0000   1.0000   1.0000   1.0000   1.0000   1.0000
     1.0000   1.0000   1.0000   1.0000   1.0000   1.0000   1.0000   1.0000
     1.0000   1.0000   1.0000   1.0000   0.7855   0.7358   0.6684   0.5177
     0.5170   0.4383   0.2876   0.2786   0.1364   0.1080   0.0343   0.0000
     0.0000   0.0000   0.0000   0.0000   0.0000   0.0000   0.0000   0.0000

          k = 0.5000-0.1361 0.2357 (  7066 PWs)   bands (ev):

     7.2526   7.8767   9.1515   9.2669   9.3744   9.4326   9.8186   9.9023
     9.9979  10.2585  10.3914  10.4839  10.6323  10.7359  10.9399  11.1046
    11.1816  11.6450  12.0567  12.3091  12.4363  12.5302  12.6207  12.6988
    12.8173  12.9314  13.0014  13.1725  13.2991  13.4036  13.5699  13.6179
    13.7393  13.8641  13.9786  14.0585  14.1469  14.2393  14.3755  14.4714
    14.5342  14.5503  14.6466  14.6819  14.9407  15.0966  15.1574  15.2591
    15.3018  15.3362  15.3623  15.3996  15.8383  15.8663  15.9562  15.9829
    16.0105  16.0318  16.0785  16.1052  16.1673  16.2092  16.3346  16.3977
    16.9542  17.0433  17.6681  17.7255  19.3571  19.4778  21.0893  21.4409

     occupation numbers 
     1.0000   1.0000   1.0000   1.0000   1.0000   1.0000   1.0000   1.0000
     1.0000   1.0000   1.0000   1.0000   1.0000   1.0000   1.0000   1.0000
     1.0000   1.0000   1.0000   1.0000   1.0000   1.0000   1.0000   1.0000
     1.0000   1.0000   1.0000   1.0000   1.0000   1.0000   1.0000   1.0000
     1.0000   1.0000   1.0000   1.0000   1.0000   1.0000   1.0000   1.0000
     1.0000   1.0000   1.0000   1.0000   1.0000   1.0000   1.0000   1.0000
     1.0000   1.0000   1.0000   1.0000   0.9525   0.9295   0.7985   0.7413
     0.6743   0.6186   0.4884   0.4139   0.2557   0.1704   0.0329   0.0111
     0.0000   0.0000   0.0000   0.0000   0.0000   0.0000   0.0000   0.0000

          k = 0.5000-0.1361 0.3928 (  7078 PWs)   bands (ev):

     7.6492   8.2131   9.1839   9.4997   9.5997   9.7411   9.9679  10.0453
    10.2227  10.3967  10.4797  10.6896  10.7431  10.9253  11.0494  11.2376
    11.3393  11.6008  11.8239  12.1801  12.2586  12.3917  12.5519  12.7154
    12.8417  12.9052  12.9664  13.0641  13.0917  13.1600  13.2560  13.2981
    13.4155  13.5681  13.6285  13.6976  13.8502  13.9227  14.1109  14.1574
    14.2156  14.3782  14.4890  14.6128  14.8491  14.9563  15.0550  15.1874
    15.2338  15.2940  15.3008  15.3681  15.4368  15.5129  15.7654  15.9086
    15.9277  15.9617  15.9737  16.0235  16.0771  16.1405  16.1769  16.2843
    16.6296  16.9751  18.4595  18.6978  19.2526  20.5713  21.4536  21.7154

     occupation numbers 
     1.0000   1.0000   1.0000   1.0000   1.0000   1.0000   1.0000   1.0000
     1.0000   1.0000   1.0000   1.0000   1.0000   1.0000   1.0000   1.0000
     1.0000   1.0000   1.0000   1.0000   1.0000   1.0000   1.0000   1.0000
     1.0000   1.0000   1.0000   1.0000   1.0000   1.0000   1.0000   1.0000
     1.0000   1.0000   1.0000   1.0000   1.0000   1.0000   1.0000   1.0000
     1.0000   1.0000   1.0000   1.0000   1.0000   1.0000   1.0000   1.0000
     1.0000   1.0000   1.0000   1.0000   1.0000   1.0000   0.9856   0.8796
     0.8503   0.7874   0.7618   0.6405   0.4926   0.3201   0.2343   0.0689
     0.0000   0.0000   0.0000   0.0000   0.0000   0.0000   0.0000   0.0000

          k = 0.5000-0.1361 0.5500 (  7080 PWs)   bands (ev):

     8.1672   8.6376   9.1039   9.5382   9.8512  10.0629  10.1666  10.2822
    10.4684  10.5691  10.6652  10.8905  10.9888  11.1537  11.2047  11.3476
    11.4368  11.5723  11.6764  11.9394  12.0175  12.1761  12.3079  12.3868
    12.4199  12.5308  12.6392  12.7329  12.8265  12.9631  13.1372  13.1835
    13.3443  13.5250  13.5546  13.5896  13.7470  13.8273  13.8945  13.9982
    14.1892  14.3284  14.4336  14.5648  14.6530  14.7467  14.7971  14.8868
    14.9841  15.0183  15.0640  15.3531  15.3903  15.4703  15.6772  15.6961
    15.8223  15.8614  15.8737  15.9127  15.9737  16.0223  16.2278  16.3653
    16.8015  17.0338  18.8415  19.2870  19.8142  21.3538  21.5837  21.8326

     occupation numbers 
     1.0000   1.0000   1.0000   1.0000   1.0000   1.0000   1.0000   1.0000
     1.0000   1.0000   1.0000   1.0000   1.0000   1.0000   1.0000   1.0000
     1.0000   1.0000   1.0000   1.0000   1.0000   1.0000   1.0000   1.0000
     1.0000   1.0000   1.0000   1.0000   1.0000   1.0000   1.0000   1.0000
     1.0000   1.0000   1.0000   1.0000   1.0000   1.0000   1.0000   1.0000
     1.0000   1.0000   1.0000   1.0000   1.0000   1.0000   1.0000   1.0000
     1.0000   1.0000   1.0000   1.0000   1.0000   1.0000   0.9975   0.9963
     0.9627   0.9340   0.9221   0.8737   0.7618   0.6439   0.1391   0.0199
     0.0000   0.0000   0.0000   0.0000   0.0000   0.0000   0.0000   0.0000

          k = 0.5000-0.2722 0.1571 (  7058 PWs)   bands (ev):

     7.3538   7.9359   9.2067   9.2930   9.4315   9.4679   9.8303   9.9544
    10.0554  10.2918  10.4338  10.4442  10.7214  10.7541  10.9797  11.1632
    11.1680  11.6902  12.0249  12.3505  12.4342  12.4740  12.6486  12.7084
    12.7558  12.9086  12.9546  13.2037  13.3417  13.3650  13.4463  13.5992
    13.6579  13.8128  13.8677  13.9793  14.0004  14.1882  14.2863  14.3238
    14.3675  14.4835  14.5459  14.6716  14.9325  15.0864  15.1015  15.1816
    15.2443  15.3116  15.4411  15.4448  15.7437  15.7614  15.7992  15.9269
    15.9625  16.0186  16.0373  16.0777  16.1042  16.1521  16.1882  16.2794
    17.3029  17.3494  17.9357  18.1347  18.2022  20.7275  20.9937  21.4245

     occupation numbers 
     1.0000   1.0000   1.0000   1.0000   1.0000   1.0000   1.0000   1.0000
     1.0000   1.0000   1.0000   1.0000   1.0000   1.0000   1.0000   1.0000
     1.0000   1.0000   1.0000   1.0000   1.0000   1.0000   1.0000   1.0000
     1.0000   1.0000   1.0000   1.0000   1.0000   1.0000   1.0000   1.0000
     1.0000   1.0000   1.0000   1.0000   1.0000   1.0000   1.0000   1.0000
     1.0000   1.0000   1.0000   1.0000   1.0000   1.0000   1.0000   1.0000
     1.0000   1.0000   1.0000   1.0000   0.9903   0.9866   0.9742   0.8516
     0.7856   0.6534   0.6035   0.4907   0.4166   0.2915   0.2106   0.0736
     0.0000   0.0000   0.0000   0.0000   0.0000   0.0000   0.0000   0.0000

          k = 0.5000-0.2722 0.3143 (  7078 PWs)   bands (ev):

     7.6485   8.1614   9.2862   9.3840   9.6159   9.6687   9.9148  10.0528
    10.2282  10.3856  10.4676  10.6175  10.7968  10.9007  11.0689  11.2007
    11.3296  11.6836  11.8691  12.2321  12.3270  12.3656  12.5551  12.6886
    12.8114  12.9016  13.0126  13.1025  13.1236  13.1875  13.2249  13.3369
    13.4334  13.5575  13.6186  13.7421  13.8109  13.9418  14.0424  14.1903
    14.2292  14.3502  14.5204  14.5862  14.8678  14.9474  15.0267  15.1923
    15.2689  15.2900  15.3166  15.3471  15.4384  15.5058  15.7678  15.8720
    15.9363  15.9874  16.0111  16.0537  16.0713  16.1180  16.1479  16.2542
    16.6673  17.0201  18.5342  18.6695  19.2980  20.5513  21.4156  21.7120

     occupation numbers 
     1.0000   1.0000   1.0000   1.0000   1.0000   1.0000   1.0000   1.0000
     1.0000   1.0000   1.0000   1.0000   1.0000   1.0000   1.0000   1.0000
[truncated: 3,855,023 more chars]
