# Supplementary material for: Developing Interface Force Fields for Water and Oxygen on Pt, and Pt 3 Ni, Pt 3 Co Alloy Surfaces for Proton-Exchange Membrane Fuel Cell (PEMFC) Applications
Source: ACS Omega. 2026 Feb 6;11(6):10649–63. doi: 10.1021/acsomega.5c11427 (PMC12917792; doi:10.1021/acsomega.5c11427)
Supplement: Supplementary file 1 [file ao5c11427_si_001.zip › Supporting_material/00.vc-relax/Pt_vc_relax/Pt_vc_relax.out]

     Program PWSCF v.7.1 starts on 20Nov2025 at 12:28: 0 

     This program is part of the open-source Quantum ESPRESSO suite
     for quantum simulation of materials; please cite
         "P. Giannozzi et al., J. Phys.:Condens. Matter 21 395502 (2009);
         "P. Giannozzi et al., J. Phys.:Condens. Matter 29 465901 (2017);
         "P. Giannozzi et al., J. Chem. Phys. 152 154105 (2020);
          URL http://www.quantum-espresso.org", 
     in publications or presentations arising from this work. More details at
     http://www.quantum-espresso.org/quote

     Parallel version (MPI), running on    40 processors

     MPI processes distributed on     2 nodes
     449913 MiB available memory on the printing compute node when the environment starts
 
     Reading input from Pt_vc_relax.in

     Current dimensions of program PWSCF are:
     Max number of different atomic species (ntypx) = 10
     Max number of k-points (npk) =  40000
     Max angular momentum in pseudopotentials (lmaxx) =  4
     file Pt.pbe-n-rrkjus_psl.1.0.0.UPF: wavefunction(s)  6S renormalized
     Found identity + (  0.3333 -0.3333  0.3333) symmetry
     This is a supercell, fractional translations are disabled
     Message from routine setup:
     using ibrav=0 with symmetry is DISCOURAGED, use correct ibrav instead
 
     K-points division:     npool     =       2
     R & G space division:  proc/nbgrp/npool/nimage =      20
     Subspace diagonalization in iterative solution of the eigenvalue problem:
     a serial algorithm will be used

 
     Parallelization info
     --------------------
     sticks:   dense  smooth     PW     G-vecs:    dense   smooth      PW
     Min         209     104     30                 8000     2826     433
     Max         210     105     31                 8003     2831     434
     Sum        4199    2091    603               160017    56571    8671
 
     Using Slab Decomposition
 


     bravais-lattice index     =            0
     lattice parameter (alat)  =      12.7095  a.u.
     unit-cell volume          =    1185.2867 (a.u.)^3
     number of atoms/cell      =           12
     number of atomic types    =            1
     number of electrons       =       120.00
     number of Kohn-Sham states=           72
     kinetic-energy cutoff     =      50.0000  Ry
     charge density cutoff     =     400.0000  Ry
     scf convergence threshold =      1.3E-08
     mixing beta               =       0.4000
     number of iterations used =            8  plain     mixing
     energy convergence thresh.=      1.0E-04
     force convergence thresh. =      1.0E-03
     press convergence thresh. =      5.0E-01
     Exchange-correlation= PBE
                           (   1   4   3   4   0   0   0)
     nstep                     =           50


     celldm(1)=  12.709487  celldm(2)=   0.000000  celldm(3)=   0.000000
     celldm(4)=   0.000000  celldm(5)=   0.000000  celldm(6)=   0.000000

     crystal axes: (cart. coord. in units of alat)
               a(1) = (   1.000000   0.000000   0.000000 )  
               a(2) = (   0.000000   0.816497   0.000000 )  
               a(3) = (   0.000000  -0.408248   0.707107 )  

     reciprocal axes: (cart. coord. in units 2 pi/alat)
               b(1) = (  1.000000  0.000000  0.000000 )  
               b(2) = (  0.000000  1.224745  0.707107 )  
               b(3) = (  0.000000  0.000000  1.414214 )  


     PseudoPot. # 1 for Pt read from file:
     ../../Pseudo/Pt.pbe-n-rrkjus_psl.1.0.0.UPF
     MD5 check sum: 6bc887cfe28d63a5fc1f72d35a7d3ef7
     Pseudo is Ultrasoft + core correction, Zval = 10.0
     Generated using &quot;atomic&quot; code by A. Dal Corso  v.6.3
     Using radial grid of 1277 points,  6 beta functions with: 
                l(1) =   0
                l(2) =   0
                l(3) =   1
                l(4) =   1
                l(5) =   2
                l(6) =   2
     Q(r) pseudized with 0 coefficients 


     atomic species   valence    mass     pseudopotential
        Pt            10.00   195.08000     Pt( 1.00)

      4 Sym. Ops., with inversion, found


                                    s                        frac. trans.

      isym =  1     identity                                     

 cryst.   s( 1) = (     1          0          0      )
                  (     0          1          0      )
                  (     0          0          1      )

 cart.    s( 1) = (  1.0000000  0.0000000  0.0000000 )
                  (  0.0000000  1.0000000  0.0000000 )
                  (  0.0000000  0.0000000  1.0000000 )


      isym =  2     180 deg rotation - cart. axis [0,1,0]        

 cryst.   s( 2) = (    -1          0          0      )
                  (     0          1          0      )
                  (     0         -1         -1      )

 cart.    s( 2) = ( -1.0000000  0.0000000  0.0000000 )
                  (  0.0000000  1.0000000 -0.0000000 )
                  (  0.0000000  0.0000000 -1.0000000 )


      isym =  3     inversion                                    

 cryst.   s( 3) = (    -1          0          0      )
                  (     0         -1          0      )
                  (     0          0         -1      )

 cart.    s( 3) = ( -1.0000000  0.0000000  0.0000000 )
                  (  0.0000000 -1.0000000  0.0000000 )
                  (  0.0000000  0.0000000 -1.0000000 )


      isym =  4     inv. 180 deg rotation - cart. axis [0,1,0]   

 cryst.   s( 4) = (     1          0          0      )
                  (     0         -1          0      )
                  (     0          1          1      )

 cart.    s( 4) = (  1.0000000  0.0000000  0.0000000 )
                  (  0.0000000 -1.0000000  0.0000000 )
                  (  0.0000000  0.0000000  1.0000000 )


   Cartesian axes

     site n.     atom                  positions (alat units)
         1           Pt  tau(   1) = (   0.0000000   0.0000000   0.0000000  )
         2           Pt  tau(   2) = (   0.3333333   0.4082483   0.2357023  )
         3           Pt  tau(   3) = (   0.3333333  -0.2041241   0.5892556  )
         4           Pt  tau(   4) = (   0.6666667  -0.0000000   0.4714045  )
         5           Pt  tau(   5) = (   0.6666667   0.6123724   0.1178511  )
         6           Pt  tau(   6) = (   0.0000000   0.2041241   0.3535534  )
         7           Pt  tau(   7) = (   0.3333333   0.2041242   0.5892556  )
         8           Pt  tau(   8) = (   0.6666667   0.2041242   0.1178511  )
         9           Pt  tau(   9) = (   0.0000000  -0.2041241   0.3535534  )
        10           Pt  tau(  10) = (   0.3333333   0.0000000   0.2357023  )
        11           Pt  tau(  11) = (   0.6666667   0.4082483   0.4714045  )
        12           Pt  tau(  12) = (   0.0000000   0.4082483   0.0000000  )

   Crystallographic axes

     site n.     atom                  positions (cryst. coord.)
         1           Pt  tau(   1) = (  0.0000000  0.0000000  0.0000000  )
         2           Pt  tau(   2) = (  0.3333333  0.6666667  0.3333333  )
         3           Pt  tau(   3) = (  0.3333333  0.1666667  0.8333333  )
         4           Pt  tau(   4) = (  0.6666667  0.3333333  0.6666667  )
         5           Pt  tau(   5) = (  0.6666667  0.8333333  0.1666666  )
         6           Pt  tau(   6) = (  0.0000000  0.5000000  0.5000000  )
         7           Pt  tau(   7) = (  0.3333333  0.6666667  0.8333333  )
         8           Pt  tau(   8) = (  0.6666667  0.3333334  0.1666666  )
         9           Pt  tau(   9) = (  0.0000000  0.0000000  0.5000000  )
        10           Pt  tau(  10) = (  0.3333333  0.1666667  0.3333333  )
        11           Pt  tau(  11) = (  0.6666667  0.8333333  0.6666667  )
        12           Pt  tau(  12) = (  0.0000000  0.5000000  0.0000000  )

     number of k points=   140  Gaussian smearing, width (Ry)=  0.0147
                       cart. coord. in units 2pi/alat
        k(    1) = (   0.0000000   0.0000000   0.0000000), wk =   0.0041152
        k(    2) = (   0.0000000   0.0000000   0.1571348), wk =   0.0082305
        k(    3) = (   0.0000000   0.0000000   0.3142697), wk =   0.0082305
        k(    4) = (   0.0000000   0.0000000   0.4714045), wk =   0.0082305
        k(    5) = (   0.0000000   0.0000000   0.6285394), wk =   0.0082305
        k(    6) = (   0.0000000   0.1360828   0.0785674), wk =   0.0164609
        k(    7) = (   0.0000000   0.1360828   0.2357023), wk =   0.0164609
        k(    8) = (   0.0000000   0.1360828   0.3928371), wk =   0.0164609
        k(    9) = (   0.0000000   0.1360828   0.5499719), wk =   0.0164609
        k(   10) = (   0.0000000   0.1360828   0.7071068), wk =   0.0082305
        k(   11) = (   0.0000000   0.2721655   0.1571348), wk =   0.0164609
        k(   12) = (   0.0000000   0.2721655   0.3142697), wk =   0.0164609
        k(   13) = (   0.0000000   0.2721655   0.4714045), wk =   0.0164609
        k(   14) = (   0.0000000   0.2721655   0.6285394), wk =   0.0164609
        k(   15) = (   0.0000000   0.2721655  -0.0000000), wk =   0.0082305
        k(   16) = (   0.0000000   0.4082483   0.2357023), wk =   0.0164609
        k(   17) = (   0.0000000   0.4082483   0.3928371), wk =   0.0164609
        k(   18) = (   0.0000000   0.4082483   0.5499719), wk =   0.0164609
        k(   19) = (   0.0000000   0.4082483   0.7071068), wk =   0.0082305
        k(   20) = (   0.0000000   0.4082483  -0.0785674), wk =   0.0164609
        k(   21) = (   0.0000000   0.5443311   0.3142697), wk =   0.0164609
        k(   22) = (   0.0000000   0.5443311   0.4714045), wk =   0.0164609
        k(   23) = (   0.0000000   0.5443311   0.6285394), wk =   0.0164609
        k(   24) = (   0.0000000   0.5443311  -0.1571348), wk =   0.0164609
        k(   25) = (   0.0000000   0.5443311  -0.0000000), wk =   0.0082305
        k(   26) = (   0.1666667   0.0000000   0.0000000), wk =   0.0082305
        k(   27) = (   0.1666667   0.0000000   0.1571348), wk =   0.0082305
        k(   28) = (   0.1666667   0.0000000   0.3142697), wk =   0.0082305
        k(   29) = (   0.1666667   0.0000000   0.4714045), wk =   0.0082305
        k(   30) = (   0.1666667   0.0000000   0.6285394), wk =   0.0082305
        k(   31) = (   0.1666667   0.1360828   0.0785674), wk =   0.0164609
        k(   32) = (   0.1666667   0.1360828   0.2357023), wk =   0.0164609
        k(   33) = (   0.1666667   0.1360828   0.3928371), wk =   0.0164609
        k(   34) = (   0.1666667   0.1360828   0.5499719), wk =   0.0164609
        k(   35) = (   0.1666667   0.1360828   0.7071068), wk =   0.0164609
        k(   36) = (   0.1666667   0.2721655   0.1571348), wk =   0.0164609
        k(   37) = (   0.1666667   0.2721655   0.3142697), wk =   0.0164609
        k(   38) = (   0.1666667   0.2721655   0.4714045), wk =   0.0164609
        k(   39) = (   0.1666667   0.2721655   0.6285394), wk =   0.0164609
        k(   40) = (   0.1666667   0.2721655  -0.0000000), wk =   0.0164609
        k(   41) = (   0.1666667   0.4082483   0.2357023), wk =   0.0164609
        k(   42) = (   0.1666667   0.4082483   0.3928371), wk =   0.0164609
        k(   43) = (   0.1666667   0.4082483   0.5499719), wk =   0.0164609
        k(   44) = (   0.1666667   0.4082483   0.7071068), wk =   0.0164609
        k(   45) = (   0.1666667   0.4082483  -0.0785674), wk =   0.0164609
        k(   46) = (   0.1666667   0.5443311   0.3142697), wk =   0.0164609
        k(   47) = (   0.1666667   0.5443311   0.4714045), wk =   0.0164609
        k(   48) = (   0.1666667   0.5443311   0.6285394), wk =   0.0164609
        k(   49) = (   0.1666667   0.5443311  -0.1571348), wk =   0.0164609
        k(   50) = (   0.1666667   0.5443311  -0.0000000), wk =   0.0164609
        k(   51) = (   0.3333333   0.0000000   0.0000000), wk =   0.0082305
        k(   52) = (   0.3333333   0.0000000   0.1571348), wk =   0.0082305
        k(   53) = (   0.3333333   0.0000000   0.3142697), wk =   0.0082305
        k(   54) = (   0.3333333   0.0000000   0.4714045), wk =   0.0082305
        k(   55) = (   0.3333333   0.0000000   0.6285394), wk =   0.0082305
        k(   56) = (   0.3333333   0.1360828   0.0785674), wk =   0.0164609
        k(   57) = (   0.3333333   0.1360828   0.2357023), wk =   0.0164609
        k(   58) = (   0.3333333   0.1360828   0.3928371), wk =   0.0164609
        k(   59) = (   0.3333333   0.1360828   0.5499719), wk =   0.0164609
        k(   60) = (   0.3333333   0.1360828   0.7071068), wk =   0.0164609
        k(   61) = (   0.3333333   0.2721655   0.1571348), wk =   0.0164609
        k(   62) = (   0.3333333   0.2721655   0.3142697), wk =   0.0164609
        k(   63) = (   0.3333333   0.2721655   0.4714045), wk =   0.0164609
        k(   64) = (   0.3333333   0.2721655   0.6285394), wk =   0.0164609
        k(   65) = (   0.3333333   0.2721655  -0.0000000), wk =   0.0164609
        k(   66) = (   0.3333333   0.4082483   0.2357023), wk =   0.0164609
        k(   67) = (   0.3333333   0.4082483   0.3928371), wk =   0.0164609
        k(   68) = (   0.3333333   0.4082483   0.5499719), wk =   0.0164609
        k(   69) = (   0.3333333   0.4082483   0.7071068), wk =   0.0164609
        k(   70) = (   0.3333333   0.4082483  -0.0785674), wk =   0.0164609
        k(   71) = (   0.3333333   0.5443311   0.3142697), wk =   0.0164609
        k(   72) = (   0.3333333   0.5443311   0.4714045), wk =   0.0164609
        k(   73) = (   0.3333333   0.5443311   0.6285394), wk =   0.0164609
        k(   74) = (   0.3333333   0.5443311  -0.1571348), wk =   0.0164609
        k(   75) = (   0.3333333   0.5443311  -0.0000000), wk =   0.0164609
        k(   76) = (  -0.5000000   0.0000000   0.0000000), wk =   0.0041152
        k(   77) = (  -0.5000000   0.0000000   0.1571348), wk =   0.0082305
        k(   78) = (  -0.5000000   0.0000000   0.3142697), wk =   0.0082305
        k(   79) = (  -0.5000000   0.0000000   0.4714045), wk =   0.0082305
        k(   80) = (  -0.5000000   0.0000000   0.6285394), wk =   0.0082305
        k(   81) = (  -0.5000000   0.1360828   0.0785674), wk =   0.0164609
        k(   82) = (  -0.5000000   0.1360828   0.2357023), wk =   0.0164609
        k(   83) = (  -0.5000000   0.1360828   0.3928371), wk =   0.0164609
        k(   84) = (  -0.5000000   0.1360828   0.5499719), wk =   0.0164609
        k(   85) = (  -0.5000000   0.1360828   0.7071068), wk =   0.0082305
        k(   86) = (  -0.5000000   0.2721655   0.1571348), wk =   0.0164609
        k(   87) = (  -0.5000000   0.2721655   0.3142697), wk =   0.0164609
        k(   88) = (  -0.5000000   0.2721655   0.4714045), wk =   0.0164609
        k(   89) = (  -0.5000000   0.2721655   0.6285394), wk =   0.0164609
        k(   90) = (  -0.5000000   0.2721655  -0.0000000), wk =   0.0082305
        k(   91) = (  -0.5000000   0.4082483   0.2357023), wk =   0.0164609
        k(   92) = (  -0.5000000   0.4082483   0.3928371), wk =   0.0164609
        k(   93) = (  -0.5000000   0.4082483   0.5499719), wk =   0.0164609
        k(   94) = (  -0.5000000   0.4082483   0.7071068), wk =   0.0082305
        k(   95) = (  -0.5000000   0.4082483  -0.0785674), wk =   0.0164609
        k(   96) = (  -0.5000000   0.5443311   0.3142697), wk =   0.0164609
        k(   97) = (  -0.5000000   0.5443311   0.4714045), wk =   0.0164609
        k(   98) = (  -0.5000000   0.5443311   0.6285394), wk =   0.0164609
        k(   99) = (  -0.5000000   0.5443311  -0.1571348), wk =   0.0164609
        k(  100) = (  -0.5000000   0.5443311  -0.0000000), wk =   0.0082305
        k(  101) = (  -0.1666667   0.0000000   0.1571348), wk =   0.0082305
        k(  102) = (  -0.1666667   0.0000000   0.3142697), wk =   0.0082305
        k(  103) = (  -0.1666667   0.0000000   0.4714045), wk =   0.0082305
        k(  104) = (  -0.1666667   0.0000000   0.6285394), wk =   0.0082305
        k(  105) = (  -0.1666667  -0.1360828   0.0785674), wk =   0.0164609
        k(  106) = (  -0.1666667  -0.1360828   0.2357023), wk =   0.0164609
        k(  107) = (  -0.1666667  -0.1360828   0.3928371), wk =   0.0164609
        k(  108) = (  -0.1666667  -0.1360828   0.5499719), wk =   0.0164609
        k(  109) = (  -0.1666667  -0.2721655   0.1571348), wk =   0.0164609
        k(  110) = (  -0.1666667  -0.2721655   0.3142697), wk =   0.0164609
        k(  111) = (  -0.1666667  -0.2721655   0.4714045), wk =   0.0164609
        k(  112) = (  -0.1666667  -0.2721655   0.6285394), wk =   0.0164609
        k(  113) = (  -0.1666667  -0.4082483   0.2357023), wk =   0.0164609
        k(  114) = (  -0.1666667  -0.4082483   0.3928371), wk =   0.0164609
        k(  115) = (  -0.1666667  -0.4082483   0.5499719), wk =   0.0164609
        k(  116) = (  -0.1666667  -0.4082483  -0.0785674), wk =   0.0164609
        k(  117) = (  -0.1666667  -0.5443311   0.3142697), wk =   0.0164609
        k(  118) = (  -0.1666667  -0.5443311   0.4714045), wk =   0.0164609
        k(  119) = (  -0.1666667  -0.5443311   0.6285394), wk =   0.0164609
        k(  120) = (  -0.1666667  -0.5443311  -0.1571348), wk =   0.0164609
        k(  121) = (  -0.3333333   0.0000000   0.1571348), wk =   0.0082305
        k(  122) = (  -0.3333333   0.0000000   0.3142697), wk =   0.0082305
        k(  123) = (  -0.3333333   0.0000000   0.4714045), wk =   0.0082305
        k(  124) = (  -0.3333333   0.0000000   0.6285394), wk =   0.0082305
        k(  125) = (  -0.3333333  -0.1360828   0.0785674), wk =   0.0164609
        k(  126) = (  -0.3333333  -0.1360828   0.2357023), wk =   0.0164609
        k(  127) = (  -0.3333333  -0.1360828   0.3928371), wk =   0.0164609
        k(  128) = (  -0.3333333  -0.1360828   0.5499719), wk =   0.0164609
        k(  129) = (  -0.3333333  -0.2721655   0.1571348), wk =   0.0164609
        k(  130) = (  -0.3333333  -0.2721655   0.3142697), wk =   0.0164609
        k(  131) = (  -0.3333333  -0.2721655   0.4714045), wk =   0.0164609
        k(  132) = (  -0.3333333  -0.2721655   0.6285394), wk =   0.0164609
        k(  133) = (  -0.3333333  -0.4082483   0.2357023), wk =   0.0164609
        k(  134) = (  -0.3333333  -0.4082483   0.3928371), wk =   0.0164609
        k(  135) = (  -0.3333333  -0.4082483   0.5499719), wk =   0.0164609
        k(  136) = (  -0.3333333  -0.4082483  -0.0785674), wk =   0.0164609
        k(  137) = (  -0.3333333  -0.5443311   0.3142697), wk =   0.0164609
        k(  138) = (  -0.3333333  -0.5443311   0.4714045), wk =   0.0164609
        k(  139) = (  -0.3333333  -0.5443311   0.6285394), wk =   0.0164609
        k(  140) = (  -0.3333333  -0.5443311  -0.1571348), wk =   0.0164609

                       cryst. coord.
        k(    1) = (   0.0000000   0.0000000   0.0000000), wk =   0.0041152
        k(    2) = (   0.0000000   0.0000000   0.1111111), wk =   0.0082305
        k(    3) = (   0.0000000   0.0000000   0.2222222), wk =   0.0082305
        k(    4) = (   0.0000000   0.0000000   0.3333333), wk =   0.0082305
        k(    5) = (   0.0000000   0.0000000   0.4444444), wk =   0.0082305
        k(    6) = (   0.0000000   0.1111111   0.0000000), wk =   0.0164609
        k(    7) = (   0.0000000   0.1111111   0.1111111), wk =   0.0164609
        k(    8) = (   0.0000000   0.1111111   0.2222222), wk =   0.0164609
        k(    9) = (   0.0000000   0.1111111   0.3333333), wk =   0.0164609
        k(   10) = (   0.0000000   0.1111111   0.4444444), wk =   0.0082305
        k(   11) = (   0.0000000   0.2222222   0.0000000), wk =   0.0164609
        k(   12) = (   0.0000000   0.2222222   0.1111111), wk =   0.0164609
        k(   13) = (   0.0000000   0.2222222   0.2222222), wk =   0.0164609
        k(   14) = (   0.0000000   0.2222222   0.3333333), wk =   0.0164609
        k(   15) = (   0.0000000   0.2222222  -0.1111111), wk =   0.0082305
        k(   16) = (   0.0000000   0.3333333   0.0000000), wk =   0.0164609
        k(   17) = (   0.0000000   0.3333333   0.1111111), wk =   0.0164609
        k(   18) = (   0.0000000   0.3333333   0.2222222), wk =   0.0164609
        k(   19) = (   0.0000000   0.3333333   0.3333333), wk =   0.0082305
        k(   20) = (   0.0000000   0.3333333  -0.2222222), wk =   0.0164609
        k(   21) = (   0.0000000   0.4444444   0.0000000), wk =   0.0164609
        k(   22) = (   0.0000000   0.4444444   0.1111111), wk =   0.0164609
        k(   23) = (   0.0000000   0.4444444   0.2222222), wk =   0.0164609
        k(   24) = (   0.0000000   0.4444444  -0.3333333), wk =   0.0164609
        k(   25) = (   0.0000000   0.4444444  -0.2222222), wk =   0.0082305
        k(   26) = (   0.1666667   0.0000000   0.0000000), wk =   0.0082305
        k(   27) = (   0.1666667   0.0000000   0.1111111), wk =   0.0082305
        k(   28) = (   0.1666667   0.0000000   0.2222222), wk =   0.0082305
        k(   29) = (   0.1666667   0.0000000   0.3333333), wk =   0.0082305
        k(   30) = (   0.1666667   0.0000000   0.4444444), wk =   0.0082305
        k(   31) = (   0.1666667   0.1111111   0.0000000), wk =   0.0164609
        k(   32) = (   0.1666667   0.1111111   0.1111111), wk =   0.0164609
        k(   33) = (   0.1666667   0.1111111   0.2222222), wk =   0.0164609
        k(   34) = (   0.1666667   0.1111111   0.3333333), wk =   0.0164609
        k(   35) = (   0.1666667   0.1111111   0.4444444), wk =   0.0164609
        k(   36) = (   0.1666667   0.2222222   0.0000000), wk =   0.0164609
        k(   37) = (   0.1666667   0.2222222   0.1111111), wk =   0.0164609
        k(   38) = (   0.1666667   0.2222222   0.2222222), wk =   0.0164609
        k(   39) = (   0.1666667   0.2222222   0.3333333), wk =   0.0164609
        k(   40) = (   0.1666667   0.2222222  -0.1111111), wk =   0.0164609
        k(   41) = (   0.1666667   0.3333333   0.0000000), wk =   0.0164609
        k(   42) = (   0.1666667   0.3333333   0.1111111), wk =   0.0164609
        k(   43) = (   0.1666667   0.3333333   0.2222222), wk =   0.0164609
        k(   44) = (   0.1666667   0.3333333   0.3333333), wk =   0.0164609
        k(   45) = (   0.1666667   0.3333333  -0.2222222), wk =   0.0164609
        k(   46) = (   0.1666667   0.4444444   0.0000000), wk =   0.0164609
        k(   47) = (   0.1666667   0.4444444   0.1111111), wk =   0.0164609
        k(   48) = (   0.1666667   0.4444444   0.2222222), wk =   0.0164609
        k(   49) = (   0.1666667   0.4444444  -0.3333333), wk =   0.0164609
        k(   50) = (   0.1666667   0.4444444  -0.2222222), wk =   0.0164609
        k(   51) = (   0.3333333   0.0000000   0.0000000), wk =   0.0082305
        k(   52) = (   0.3333333   0.0000000   0.1111111), wk =   0.0082305
        k(   53) = (   0.3333333   0.0000000   0.2222222), wk =   0.0082305
        k(   54) = (   0.3333333   0.0000000   0.3333333), wk =   0.0082305
        k(   55) = (   0.3333333   0.0000000   0.4444444), wk =   0.0082305
        k(   56) = (   0.3333333   0.1111111   0.0000000), wk =   0.0164609
        k(   57) = (   0.3333333   0.1111111   0.1111111), wk =   0.0164609
        k(   58) = (   0.3333333   0.1111111   0.2222222), wk =   0.0164609
        k(   59) = (   0.3333333   0.1111111   0.3333333), wk =   0.0164609
        k(   60) = (   0.3333333   0.1111111   0.4444444), wk =   0.0164609
        k(   61) = (   0.3333333   0.2222222   0.0000000), wk =   0.0164609
        k(   62) = (   0.3333333   0.2222222   0.1111111), wk =   0.0164609
        k(   63) = (   0.3333333   0.2222222   0.2222222), wk =   0.0164609
        k(   64) = (   0.3333333   0.2222222   0.3333333), wk =   0.0164609
        k(   65) = (   0.3333333   0.2222222  -0.1111111), wk =   0.0164609
        k(   66) = (   0.3333333   0.3333333   0.0000000), wk =   0.0164609
        k(   67) = (   0.3333333   0.3333333   0.1111111), wk =   0.0164609
        k(   68) = (   0.3333333   0.3333333   0.2222222), wk =   0.0164609
        k(   69) = (   0.3333333   0.3333333   0.3333333), wk =   0.0164609
        k(   70) = (   0.3333333   0.3333333  -0.2222222), wk =   0.0164609
        k(   71) = (   0.3333333   0.4444444   0.0000000), wk =   0.0164609
        k(   72) = (   0.3333333   0.4444444   0.1111111), wk =   0.0164609
        k(   73) = (   0.3333333   0.4444444   0.2222222), wk =   0.0164609
        k(   74) = (   0.3333333   0.4444444  -0.3333333), wk =   0.0164609
        k(   75) = (   0.3333333   0.4444444  -0.2222222), wk =   0.0164609
        k(   76) = (  -0.5000000   0.0000000   0.0000000), wk =   0.0041152
        k(   77) = (  -0.5000000   0.0000000   0.1111111), wk =   0.0082305
        k(   78) = (  -0.5000000   0.0000000   0.2222222), wk =   0.0082305
        k(   79) = (  -0.5000000   0.0000000   0.3333333), wk =   0.0082305
        k(   80) = (  -0.5000000   0.0000000   0.4444444), wk =   0.0082305
        k(   81) = (  -0.5000000   0.1111111   0.0000000), wk =   0.0164609
        k(   82) = (  -0.5000000   0.1111111   0.1111111), wk =   0.0164609
        k(   83) = (  -0.5000000   0.1111111   0.2222222), wk =   0.0164609
        k(   84) = (  -0.5000000   0.1111111   0.3333333), wk =   0.0164609
        k(   85) = (  -0.5000000   0.1111111   0.4444444), wk =   0.0082305
        k(   86) = (  -0.5000000   0.2222222   0.0000000), wk =   0.0164609
        k(   87) = (  -0.5000000   0.2222222   0.1111111), wk =   0.0164609
        k(   88) = (  -0.5000000   0.2222222   0.2222222), wk =   0.0164609
        k(   89) = (  -0.5000000   0.2222222   0.3333333), wk =   0.0164609
        k(   90) = (  -0.5000000   0.2222222  -0.1111111), wk =   0.0082305
        k(   91) = (  -0.5000000   0.3333333   0.0000000), wk =   0.0164609
        k(   92) = (  -0.5000000   0.3333333   0.1111111), wk =   0.0164609
        k(   93) = (  -0.5000000   0.3333333   0.2222222), wk =   0.0164609
        k(   94) = (  -0.5000000   0.3333333   0.3333333), wk =   0.0082305
        k(   95) = (  -0.5000000   0.3333333  -0.2222222), wk =   0.0164609
        k(   96) = (  -0.5000000   0.4444444   0.0000000), wk =   0.0164609
        k(   97) = (  -0.5000000   0.4444444   0.1111111), wk =   0.0164609
        k(   98) = (  -0.5000000   0.4444444   0.2222222), wk =   0.0164609
        k(   99) = (  -0.5000000   0.4444444  -0.3333333), wk =   0.0164609
        k(  100) = (  -0.5000000   0.4444444  -0.2222222), wk =   0.0082305
        k(  101) = (  -0.1666667   0.0000000   0.1111111), wk =   0.0082305
        k(  102) = (  -0.1666667   0.0000000   0.2222222), wk =   0.0082305
        k(  103) = (  -0.1666667   0.0000000   0.3333333), wk =   0.0082305
        k(  104) = (  -0.1666667   0.0000000   0.4444444), wk =   0.0082305
        k(  105) = (  -0.1666667  -0.1111111   0.1111111), wk =   0.0164609
        k(  106) = (  -0.1666667  -0.1111111   0.2222222), wk =   0.0164609
        k(  107) = (  -0.1666667  -0.1111111   0.3333333), wk =   0.0164609
        k(  108) = (  -0.1666667  -0.1111111   0.4444444), wk =   0.0164609
        k(  109) = (  -0.1666667  -0.2222222   0.2222222), wk =   0.0164609
        k(  110) = (  -0.1666667  -0.2222222   0.3333333), wk =   0.0164609
        k(  111) = (  -0.1666667  -0.2222222   0.4444444), wk =   0.0164609
        k(  112) = (  -0.1666667  -0.2222222   0.5555556), wk =   0.0164609
        k(  113) = (  -0.1666667  -0.3333333   0.3333333), wk =   0.0164609
        k(  114) = (  -0.1666667  -0.3333333   0.4444444), wk =   0.0164609
        k(  115) = (  -0.1666667  -0.3333333   0.5555556), wk =   0.0164609
        k(  116) = (  -0.1666667  -0.3333333   0.1111111), wk =   0.0164609
        k(  117) = (  -0.1666667  -0.4444444   0.4444444), wk =   0.0164609
        k(  118) = (  -0.1666667  -0.4444444   0.5555556), wk =   0.0164609
        k(  119) = (  -0.1666667  -0.4444444   0.6666667), wk =   0.0164609
        k(  120) = (  -0.1666667  -0.4444444   0.1111111), wk =   0.0164609
        k(  121) = (  -0.3333333   0.0000000   0.1111111), wk =   0.0082305
        k(  122) = (  -0.3333333   0.0000000   0.2222222), wk =   0.0082305
        k(  123) = (  -0.3333333   0.0000000   0.3333333), wk =   0.0082305
        k(  124) = (  -0.3333333   0.0000000   0.4444444), wk =   0.0082305
        k(  125) = (  -0.3333333  -0.1111111   0.1111111), wk =   0.0164609
        k(  126) = (  -0.3333333  -0.1111111   0.2222222), wk =   0.0164609
        k(  127) = (  -0.3333333  -0.1111111   0.3333333), wk =   0.0164609
        k(  128) = (  -0.3333333  -0.1111111   0.4444444), wk =   0.0164609
        k(  129) = (  -0.3333333  -0.2222222   0.2222222), wk =   0.0164609
        k(  130) = (  -0.3333333  -0.2222222   0.3333333), wk =   0.0164609
        k(  131) = (  -0.3333333  -0.2222222   0.4444444), wk =   0.0164609
        k(  132) = (  -0.3333333  -0.2222222   0.5555556), wk =   0.0164609
        k(  133) = (  -0.3333333  -0.3333333   0.3333333), wk =   0.0164609
        k(  134) = (  -0.3333333  -0.3333333   0.4444444), wk =   0.0164609
        k(  135) = (  -0.3333333  -0.3333333   0.5555556), wk =   0.0164609
        k(  136) = (  -0.3333333  -0.3333333   0.1111111), wk =   0.0164609
        k(  137) = (  -0.3333333  -0.4444444   0.4444444), wk =   0.0164609
        k(  138) = (  -0.3333333  -0.4444444   0.5555556), wk =   0.0164609
        k(  139) = (  -0.3333333  -0.4444444   0.6666667), wk =   0.0164609
        k(  140) = (  -0.3333333  -0.4444444   0.1111111), wk =   0.0164609

     Dense  grid:   160017 G-vectors     FFT dimensions: (  81,  72,  72)

     Smooth grid:    56571 G-vectors     FFT dimensions: (  60,  48,  48)

     Dynamical RAM for                 wfc:       0.39 MB

     Dynamical RAM for     wfc (w. buffer):      27.54 MB

     Dynamical RAM for           str. fact:       0.12 MB

     Dynamical RAM for           local pot:       0.00 MB

     Dynamical RAM for          nlocal pot:       1.16 MB

     Dynamical RAM for                qrad:       3.21 MB

     Dynamical RAM for          rho,v,vnew:       0.90 MB

     Dynamical RAM for               rhoin:       0.30 MB

     Dynamical RAM for            rho*nmix:       1.95 MB

     Dynamical RAM for           G-vectors:       0.48 MB

     Dynamical RAM for          h,s,v(r/c):       0.95 MB

     Dynamical RAM for          <psi|beta>:       0.24 MB

     Dynamical RAM for                 psi:       0.78 MB

     Dynamical RAM for                hpsi:       0.78 MB

     Dynamical RAM for                spsi:       0.78 MB

     Dynamical RAM for      wfcinit/wfcrot:       1.43 MB

     Dynamical RAM for           addusdens:      12.15 MB

     Dynamical RAM for          addusforce:      13.54 MB

     Dynamical RAM for         addusstress:      12.30 MB

     Estimated static dynamical RAM per process >      34.85 MB

     Estimated max dynamical RAM per process >      50.34 MB

     Estimated total dynamical RAM >       1.93 GB

     Initial potential from superposition of free atoms

     starting charge     119.9980, renormalised to     120.0000
     Starting wfcs are  108 randomized atomic wfcs

     total cpu time spent up to now is       19.4 secs

     Self-consistent Calculation

     iteration #  1     ecut=    50.00 Ry     beta= 0.40
     Davidson diagonalization with overlap

---- Real-time Memory Report at c_bands before calling an iterative solver
           153 MiB given to the printing process from OS
             0 MiB allocation reported by mallinfo(arena+hblkhd)
        448720 MiB available memory on the node where the printing process lives
------------------
     ethr =  1.00E-02,  avg # of iterations =  2.3

     Threshold (ethr) on eigenvalues was too large:
     Diagonalizing with lowered threshold

     Davidson diagonalization with overlap

---- Real-time Memory Report at c_bands before calling an iterative solver
           167 MiB given to the printing process from OS
             0 MiB allocation reported by mallinfo(arena+hblkhd)
        448463 MiB available memory on the node where the printing process lives
------------------
     ethr =  2.86E-04,  avg # of iterations =  6.2

     total cpu time spent up to now is      108.3 secs

     total energy              =    -784.15771698 Ry
     estimated scf accuracy    <       0.63864107 Ry

     iteration #  2     ecut=    50.00 Ry     beta= 0.40
     Davidson diagonalization with overlap

---- Real-time Memory Report at c_bands before calling an iterative solver
           170 MiB given to the printing process from OS
             0 MiB allocation reported by mallinfo(arena+hblkhd)
        448437 MiB available memory on the node where the printing process lives
------------------
     ethr =  5.32E-04,  avg # of iterations =  1.5

     total cpu time spent up to now is      134.6 secs

     total energy              =    -784.13344131 Ry
     estimated scf accuracy    <       0.11810570 Ry

     iteration #  3     ecut=    50.00 Ry     beta= 0.40
     Davidson diagonalization with overlap

---- Real-time Memory Report at c_bands before calling an iterative solver
           175 MiB given to the printing process from OS
             0 MiB allocation reported by mallinfo(arena+hblkhd)
        448295 MiB available memory on the node where the printing process lives
------------------
     ethr =  9.84E-05,  avg # of iterations =  6.2

     total cpu time spent up to now is      179.2 secs

     total energy              =    -784.21365120 Ry
     estimated scf accuracy    <       0.01140434 Ry

     iteration #  4     ecut=    50.00 Ry     beta= 0.40
     Davidson diagonalization with overlap

---- Real-time Memory Report at c_bands before calling an iterative solver
           176 MiB given to the printing process from OS
             0 MiB allocation reported by mallinfo(arena+hblkhd)
        448287 MiB available memory on the node where the printing process lives
------------------
     c_bands:  1 eigenvalues not converged
     c_bands:  1 eigenvalues not converged
     ethr =  9.50E-06,  avg # of iterations =  9.4

     total cpu time spent up to now is      250.1 secs

     total energy              =    -784.15574885 Ry
     estimated scf accuracy    <       0.14009935 Ry

     iteration #  5     ecut=    50.00 Ry     beta= 0.40
     Davidson diagonalization with overlap

---- Real-time Memory Report at c_bands before calling an iterative solver
           177 MiB given to the printing process from OS
             0 MiB allocation reported by mallinfo(arena+hblkhd)
        448280 MiB available memory on the node where the printing process lives
------------------
     ethr =  9.50E-06,  avg # of iterations =  6.1

     total cpu time spent up to now is      302.1 secs

     total energy              =    -784.18274656 Ry
     estimated scf accuracy    <       0.00240348 Ry

     iteration #  6     ecut=    50.00 Ry     beta= 0.40
     Davidson diagonalization with overlap

---- Real-time Memory Report at c_bands before calling an iterative solver
           179 MiB given to the printing process from OS
             0 MiB allocation reported by mallinfo(arena+hblkhd)
        448278 MiB available memory on the node where the printing process lives
------------------
     c_bands:  1 eigenvalues not converged
     ethr =  2.00E-06,  avg # of iterations =  4.5

     total cpu time spent up to now is      337.7 secs

     total energy              =    -784.18406225 Ry
     estimated scf accuracy    <       0.00136708 Ry

     iteration #  7     ecut=    50.00 Ry     beta= 0.40
     Davidson diagonalization with overlap

---- Real-time Memory Report at c_bands before calling an iterative solver
           180 MiB given to the printing process from OS
             0 MiB allocation reported by mallinfo(arena+hblkhd)
        448273 MiB available memory on the node where the printing process lives
------------------
     ethr =  1.14E-06,  avg # of iterations =  2.0

     total cpu time spent up to now is      363.6 secs

     total energy              =    -784.18426107 Ry
     estimated scf accuracy    <       0.00244421 Ry

     iteration #  8     ecut=    50.00 Ry     beta= 0.40
     Davidson diagonalization with overlap

---- Real-time Memory Report at c_bands before calling an iterative solver
           181 MiB given to the printing process from OS
             0 MiB allocation reported by mallinfo(arena+hblkhd)
        448272 MiB available memory on the node where the printing process lives
------------------
     ethr =  1.14E-06,  avg # of iterations =  1.0

     total cpu time spent up to now is      387.0 secs

     total energy              =    -784.18358475 Ry
     estimated scf accuracy    <       0.00260288 Ry

     iteration #  9     ecut=    50.00 Ry     beta= 0.40
     Davidson diagonalization with overlap

---- Real-time Memory Report at c_bands before calling an iterative solver
           182 MiB given to the printing process from OS
             0 MiB allocation reported by mallinfo(arena+hblkhd)
        448271 MiB available memory on the node where the printing process lives
------------------
     ethr =  1.14E-06,  avg # of iterations =  1.0

     total cpu time spent up to now is      411.9 secs

     total energy              =    -784.18310131 Ry
     estimated scf accuracy    <       0.00130167 Ry

     iteration # 10     ecut=    50.00 Ry     beta= 0.40
     Davidson diagonalization with overlap

---- Real-time Memory Report at c_bands before calling an iterative solver
           182 MiB given to the printing process from OS
             0 MiB allocation reported by mallinfo(arena+hblkhd)
        448267 MiB available memory on the node where the printing process lives
------------------
     ethr =  1.08E-06,  avg # of iterations =  2.0

     total cpu time spent up to now is      438.3 secs

     total energy              =    -784.18317915 Ry
     estimated scf accuracy    <       0.00026016 Ry

     iteration # 11     ecut=    50.00 Ry     beta= 0.40
     Davidson diagonalization with overlap

---- Real-time Memory Report at c_bands before calling an iterative solver
           183 MiB given to the printing process from OS
             0 MiB allocation reported by mallinfo(arena+hblkhd)
        448264 MiB available memory on the node where the printing process lives
------------------
     ethr =  2.17E-07,  avg # of iterations =  5.1

     total cpu time spent up to now is      481.3 secs

     total energy              =    -784.18330672 Ry
     estimated scf accuracy    <       0.00004274 Ry

     iteration # 12     ecut=    50.00 Ry     beta= 0.40
     Davidson diagonalization with overlap

---- Real-time Memory Report at c_bands before calling an iterative solver
           183 MiB given to the printing process from OS
             0 MiB allocation reported by mallinfo(arena+hblkhd)
        448262 MiB available memory on the node where the printing process lives
------------------
     ethr =  3.56E-08,  avg # of iterations =  4.4

     total cpu time spent up to now is      522.5 secs

     total energy              =    -784.18332036 Ry
     estimated scf accuracy    <       0.00002985 Ry

     iteration # 13     ecut=    50.00 Ry     beta= 0.40
     Davidson diagonalization with overlap

---- Real-time Memory Report at c_bands before calling an iterative solver
           184 MiB given to the printing process from OS
             0 MiB allocation reported by mallinfo(arena+hblkhd)
        448260 MiB available memory on the node where the printing process lives
------------------
     ethr =  2.49E-08,  avg # of iterations =  1.7

     total cpu time spent up to now is      547.9 secs

     total energy              =    -784.18331247 Ry
     estimated scf accuracy    <       0.00001985 Ry

     iteration # 14     ecut=    50.00 Ry     beta= 0.40
     Davidson diagonalization with overlap

---- Real-time Memory Report at c_bands before calling an iterative solver
           184 MiB given to the printing process from OS
             0 MiB allocation reported by mallinfo(arena+hblkhd)
        448257 MiB available memory on the node where the printing process lives
------------------
     ethr =  1.65E-08,  avg # of iterations =  2.7

     total cpu time spent up to now is      577.8 secs

     total energy              =    -784.18331451 Ry
     estimated scf accuracy    <       0.00000263 Ry

     iteration # 15     ecut=    50.00 Ry     beta= 0.40
     Davidson diagonalization with overlap

---- Real-time Memory Report at c_bands before calling an iterative solver
           185 MiB given to the printing process from OS
             0 MiB allocation reported by mallinfo(arena+hblkhd)
        448257 MiB available memory on the node where the printing process lives
------------------
     ethr =  2.19E-09,  avg # of iterations =  5.4

     total cpu time spent up to now is      625.8 secs

     total energy              =    -784.18331620 Ry
     estimated scf accuracy    <       0.00000015 Ry

     iteration # 16     ecut=    50.00 Ry     beta= 0.40
     Davidson diagonalization with overlap

---- Real-time Memory Report at c_bands before calling an iterative solver
           185 MiB given to the printing process from OS
             0 MiB allocation reported by mallinfo(arena+hblkhd)
        448250 MiB available memory on the node where the printing process lives
------------------
     ethr =  1.21E-10,  avg # of iterations =  5.7

     total cpu time spent up to now is      674.8 secs

     total energy              =    -784.18331639 Ry
     estimated scf accuracy    <       0.00000002 Ry

     iteration # 17     ecut=    50.00 Ry     beta= 0.40
     Davidson diagonalization with overlap

---- Real-time Memory Report at c_bands before calling an iterative solver
           185 MiB given to the printing process from OS
             0 MiB allocation reported by mallinfo(arena+hblkhd)
        448250 MiB available memory on the node where the printing process lives
------------------
     ethr =  1.46E-11,  avg # of iterations =  5.6

     total cpu time spent up to now is      724.7 secs

     total energy              =    -784.18331645 Ry
     estimated scf accuracy    <       0.00000003 Ry

     iteration # 18     ecut=    50.00 Ry     beta= 0.40
     Davidson diagonalization with overlap

---- Real-time Memory Report at c_bands before calling an iterative solver
           186 MiB given to the printing process from OS
             0 MiB allocation reported by mallinfo(arena+hblkhd)
        448246 MiB available memory on the node where the printing process lives
------------------
     ethr =  1.46E-11,  avg # of iterations =  5.1

     total cpu time spent up to now is      771.0 secs

     total energy              =    -784.18331641 Ry
     estimated scf accuracy    <       0.00000015 Ry

     iteration # 19     ecut=    50.00 Ry     beta= 0.40
     Davidson diagonalization with overlap

---- Real-time Memory Report at c_bands before calling an iterative solver
           186 MiB given to the printing process from OS
             0 MiB allocation reported by mallinfo(arena+hblkhd)
        448244 MiB available memory on the node where the printing process lives
------------------
     ethr =  1.46E-11,  avg # of iterations =  3.4

     total cpu time spent up to now is      805.4 secs

     total energy              =    -784.18331639 Ry
     estimated scf accuracy    <       0.00000004 Ry

     iteration # 20     ecut=    50.00 Ry     beta= 0.40
     Davidson diagonalization with overlap

---- Real-time Memory Report at c_bands before calling an iterative solver
           186 MiB given to the printing process from OS
             0 MiB allocation reported by mallinfo(arena+hblkhd)
        448243 MiB available memory on the node where the printing process lives
------------------
     ethr =  1.46E-11,  avg # of iterations =  4.0

     total cpu time spent up to now is      841.1 secs

     End of self-consistent calculation

          k = 0.0000 0.0000 0.0000 (  7103 PWs)   bands (ev):

     7.9820  10.7479  10.7480  11.1342  11.1342  11.1342  11.6166  11.6166
    11.6166  11.6943  11.6943  11.6943  11.6943  11.6943  11.6943  13.8971
    13.8971  13.8971  13.8971  13.8971  13.8971  14.5972  14.5972  14.5979
    14.7988  14.7988  14.7988  14.7988  15.1156  15.1156  15.2118  15.2118
    15.2118  15.2118  15.2118  15.2118  15.3410  15.3410  15.3410  15.3410
    15.3410  15.3410  16.8693  16.8693  17.7267  17.7267  17.7267  17.7267
    18.6022  18.6022  18.6022  18.7073  18.7073  18.7073  18.7073  18.7073
    18.7073  19.1248  19.1248  19.1248  19.1254  19.1254  19.1254  20.3218
    20.3218  20.3218  21.1140  21.1140  21.1140  21.1140  21.1140  21.1140

     occupation numbers 
     1.0000   1.0000   1.0000   1.0000   1.0000   1.0000   1.0000   1.0000
     1.0000   1.0000   1.0000   1.0000   1.0000   1.0000   1.0000   1.0000
     1.0000   1.0000   1.0000   1.0000   1.0000   1.0000   1.0000   1.0000
     1.0000   1.0000   1.0000   1.0000   1.0000   1.0000   1.0000   1.0000
     1.0000   1.0000   1.0000   1.0000   1.0000   1.0000   1.0000   1.0000
     1.0000   1.0000   1.0000   1.0000   1.0000   1.0000   1.0000   1.0000
     0.5001   0.5001   0.5001   0.2287   0.2287   0.2287   0.2287   0.2287
     0.2287   0.0001   0.0001   0.0001   0.0001   0.0001   0.0001   0.0000
     0.0000   0.0000   0.0000   0.0000   0.0000   0.0000   0.0000   0.0000

          k = 0.0000 0.0000 0.1571 (  7105 PWs)   bands (ev):

     8.0959  10.8561  10.8606  11.1936  11.2124  11.2124  11.5364  11.6731
    11.6862  11.6862  11.7003  11.7003  11.8574  11.8574  11.8723  13.7700
    13.7700  13.7748  13.9508  13.9508  14.0947  14.5376  14.6464  14.6506
    14.7135  14.7280  14.8492  14.8646  14.8965  14.9046  14.9514  14.9514
    14.9590  15.2028  15.2028  15.2939  15.3141  15.4085  15.4085  15.4305
    15.4724  15.4724  16.8127  16.8720  17.4287  17.6851  17.9991  18.2078
    18.3793  18.3793  18.4948  18.4953  18.4953  18.5186  18.5285  18.5285
    18.5604  18.5604  18.6356  18.6581  19.0194  19.0784  19.0784  19.6569
    20.3416  20.5885  20.5885  20.9948  20.9948  21.9831  21.9831  22.3188

     occupation numbers 
     1.0000   1.0000   1.0000   1.0000   1.0000   1.0000   1.0000   1.0000
     1.0000   1.0000   1.0000   1.0000   1.0000   1.0000   1.0000   1.0000
     1.0000   1.0000   1.0000   1.0000   1.0000   1.0000   1.0000   1.0000
     1.0000   1.0000   1.0000   1.0000   1.0000   1.0000   1.0000   1.0000
     1.0000   1.0000   1.0000   1.0000   1.0000   1.0000   1.0000   1.0000
     1.0000   1.0000   1.0000   1.0000   1.0000   1.0000   1.0000   0.9974
     0.9425   0.9425   0.7762   0.7752   0.7752   0.7228   0.6987   0.6987
     0.6160   0.6160   0.4067   0.3464   0.0016   0.0004   0.0004   0.0000
     0.0000   0.0000   0.0000   0.0000   0.0000   0.0000   0.0000   0.0000

          k = 0.0000 0.0000 0.3143 (  7112 PWs)   bands (ev):

     8.4293  11.1511  11.1925  11.3214  11.3609  11.4283  11.4283  11.8420
    11.8675  11.8675  11.9022  11.9022  12.0979  12.1544  12.1544  13.5578
    13.5578  13.7419  13.9787  13.9787  14.2430  14.3454  14.3755  14.4304
    14.4957  14.5548  14.5787  14.5787  14.7109  14.7834  14.7956  15.0201
    15.0201  15.0656  15.0901  15.1812  15.2782  15.5406  15.5406  15.5637
    15.6802  15.6802  16.6625  16.8944  17.1242  17.2676  17.2676  17.5716
    17.9499  17.9499  18.0270  18.0615  18.1436  18.1436  18.1643  18.2338
    18.3799  18.4116  18.4149  18.4149  18.8644  18.8950  18.9751  18.9751
    20.2342  20.4723  20.4723  21.9133  21.9133  22.0301  22.9083  22.9083

     occupation numbers 
     1.0000   1.0000   1.0000   1.0000   1.0000   1.0000   1.0000   1.0000
     1.0000   1.0000   1.0000   1.0000   1.0000   1.0000   1.0000   1.0000
     1.0000   1.0000   1.0000   1.0000   1.0000   1.0000   1.0000   1.0000
     1.0000   1.0000   1.0000   1.0000   1.0000   1.0000   1.0000   1.0000
     1.0000   1.0000   1.0000   1.0000   1.0000   1.0000   1.0000   1.0000
     1.0000   1.0000   1.0000   1.0000   1.0000   1.0000   1.0000   1.0000
     1.0000   1.0000   1.0000   0.9999   0.9994   0.9994   0.9990   0.9954
     0.9420   0.9111   0.9073   0.9073   0.0319   0.0192   0.0042   0.0042
     0.0000   0.0000   0.0000   0.0000   0.0000   0.0000   0.0000   0.0000

          k = 0.0000 0.0000 0.4714 (  7082 PWs)   bands (ev):

     8.9555  10.9324  11.5334  11.5938  11.7066  11.7313  11.7313  12.1257
    12.1513  12.1513  12.2748  12.2748  12.3560  12.4263  12.4263  13.3657
    13.3657  13.6930  13.7955  13.9635  13.9666  13.9666  14.0299  14.1575
    14.2103  14.2103  14.4598  14.4609  14.5216  14.6743  14.6743  14.7105
    14.9691  14.9853  15.2726  15.4399  15.6172  15.6970  15.6970  15.7288
    16.0311  16.0311  16.1744  16.1744  16.3835  16.4890  16.8484  16.9791
    17.3003  17.3003  17.4472  17.5033  17.5522  17.6341  17.6341  17.9652
    18.4188  18.4188  18.4250  18.5279  18.7713  18.8459  18.8459  19.6030
    19.9553  20.5022  20.5022  21.3816  22.6589  22.6589  23.4787  23.4787

     occupation numbers 
     1.0000   1.0000   1.0000   1.0000   1.0000   1.0000   1.0000   1.0000
     1.0000   1.0000   1.0000   1.0000   1.0000   1.0000   1.0000   1.0000
     1.0000   1.0000   1.0000   1.0000   1.0000   1.0000   1.0000   1.0000
     1.0000   1.0000   1.0000   1.0000   1.0000   1.0000   1.0000   1.0000
     1.0000   1.0000   1.0000   1.0000   1.0000   1.0000   1.0000   1.0000
     1.0000   1.0000   1.0000   1.0000   1.0000   1.0000   1.0000   1.0000
     1.0000   1.0000   1.0000   1.0000   1.0000   1.0000   1.0000   1.0000
     0.9026   0.9026   0.8949   0.7003   0.1159   0.0424   0.0424   0.0000
     0.0000   0.0000   0.0000   0.0000   0.0000   0.0000   0.0000   0.0000

          k = 0.0000 0.0000 0.6285 (  7088 PWs)   bands (ev):

     9.6206  10.3279  11.7931  11.8011  12.0663  12.0663  12.2796  12.3638
    12.3638  12.4278  12.4278  12.5322  12.5345  12.7672  12.7672  13.0676
    13.2071  13.2071  13.7258  13.7574  13.7574  13.8087  13.8545  13.9533
    14.0572  14.1083  14.1083  14.2113  14.6138  14.6138  14.6652  14.9720
    15.0819  15.1504  15.2224  15.2224  15.2430  15.3415  15.7970  15.8512
    15.8512  15.8734  16.1888  16.4591  16.5073  16.5073  16.7072  16.7787
    16.8467  16.8467  16.8560  16.9614  17.0615  17.0615  17.1837  17.5308
    18.5369  18.5369  18.5731  18.6842  18.6944  18.6944  19.0575  19.5487
    20.2475  20.5342  20.5342  20.8179  23.1629  23.1629  23.4453  23.4453

     occupation numbers 
     1.0000   1.0000   1.0000   1.0000   1.0000   1.0000   1.0000   1.0000
     1.0000   1.0000   1.0000   1.0000   1.0000   1.0000   1.0000   1.0000
     1.0000   1.0000   1.0000   1.0000   1.0000   1.0000   1.0000   1.0000
     1.0000   1.0000   1.0000   1.0000   1.0000   1.0000   1.0000   1.0000
     1.0000   1.0000   1.0000   1.0000   1.0000   1.0000   1.0000   1.0000
     1.0000   1.0000   1.0000   1.0000   1.0000   1.0000   1.0000   1.0000
     1.0000   1.0000   1.0000   1.0000   1.0000   1.0000   1.0000   1.0000
     0.6778   0.6778   0.5815   0.2810   0.2572   0.2572   0.0006   0.0000
     0.0000   0.0000   0.0000   0.0000   0.0000   0.0000   0.0000   0.0000

          k = 0.0000 0.1361 0.0786 (  7105 PWs)   bands (ev):

     8.0959  10.8561  10.8606  11.1936  11.2124  11.2124  11.5364  11.6731
    11.6862  11.6862  11.7003  11.7003  11.8574  11.8574  11.8723  13.7700
    13.7700  13.7748  13.9508  13.9508  14.0947  14.5376  14.6464  14.6506
    14.7135  14.7280  14.8492  14.8646  14.8965  14.9046  14.9514  14.9514
    14.9590  15.2028  15.2028  15.2939  15.3141  15.4085  15.4085  15.4305
    15.4724  15.4724  16.8127  16.8720  17.4287  17.6851  17.9991  18.2078
    18.3793  18.3793  18.4948  18.4953  18.4953  18.5186  18.5285  18.5286
    18.5604  18.5604  18.6356  18.6581  19.0194  19.0784  19.0784  19.6569
    20.3416  20.5885  20.5885  20.9948  20.9948  21.9831  21.9831  22.3188

     occupation numbers 
     1.0000   1.0000   1.0000   1.0000   1.0000   1.0000   1.0000   1.0000
     1.0000   1.0000   1.0000   1.0000   1.0000   1.0000   1.0000   1.0000
     1.0000   1.0000   1.0000   1.0000   1.0000   1.0000   1.0000   1.0000
     1.0000   1.0000   1.0000   1.0000   1.0000   1.0000   1.0000   1.0000
     1.0000   1.0000   1.0000   1.0000   1.0000   1.0000   1.0000   1.0000
     1.0000   1.0000   1.0000   1.0000   1.0000   1.0000   1.0000   0.9974
     0.9425   0.9425   0.7762   0.7752   0.7752   0.7228   0.6987   0.6987
     0.6160   0.6160   0.4067   0.3464   0.0016   0.0004   0.0004   0.0000
     0.0000   0.0000   0.0000   0.0000   0.0000   0.0000   0.0000   0.0000

          k = 0.0000 0.1361 0.2357 (  7103 PWs)   bands (ev):

     8.3197  11.0713  11.0713  11.3313  11.3313  11.3655  11.5309  11.5309
    11.7960  11.7960  11.8505  12.0039  12.0039  12.0534  12.0534  13.6755
    13.6755  13.7269  13.7269  14.1917  14.1917  14.4281  14.5356  14.5356
    14.5384  14.5384  14.6501  14.6501  14.7235  14.7642  14.9291  14.9292
    15.0703  15.0703  15.1430  15.1430  15.3566  15.3566  15.5666  15.5666
    15.6019  15.6019  16.7056  16.8880  17.4697  17.4697  17.5681  17.6640
    17.6640  18.1513  18.1513  18.2357  18.3187  18.3187  18.3262  18.3262
    18.4078  18.4078  18.5316  18.5316  18.8926  18.8926  18.9808  19.4170
    19.4170  20.7426  20.7426  21.6715  21.6715  22.1973  22.4696  22.4696

     occupation numbers 
     1.0000   1.0000   1.0000   1.0000   1.0000   1.0000   1.0000   1.0000
     1.0000   1.0000   1.0000   1.0000   1.0000   1.0000   1.0000   1.0000
     1.0000   1.0000   1.0000   1.0000   1.0000   1.0000   1.0000   1.0000
     1.0000   1.0000   1.0000   1.0000   1.0000   1.0000   1.0000   1.0000
     1.0000   1.0000   1.0000   1.0000   1.0000   1.0000   1.0000   1.0000
     1.0000   1.0000   1.0000   1.0000   1.0000   1.0000   1.0000   1.0000
     1.0000   0.9993   0.9993   0.9952   0.9775   0.9775   0.9745   0.9745
     0.9153   0.9153   0.6911   0.6911   0.0200   0.0200   0.0037   0.0000
     0.0000   0.0000   0.0000   0.0000   0.0000   0.0000   0.0000   0.0000

          k = 0.0000 0.1361 0.3928 (  7075 PWs)   bands (ev):

     8.7513  11.2429  11.4309  11.4906  11.5468  11.6088  11.6101  11.6633
    12.0139  12.0539  12.1772  12.2722  12.2968  12.3462  12.3490  13.4828
    13.4891  13.6751  13.7022  14.0010  14.0671  14.1355  14.1411  14.2365
    14.2878  14.4210  14.4469  14.5317  14.5801  14.7018  14.7134  14.7921
    14.8915  14.9279  15.3366  15.3800  15.4486  15.4942  15.7467  15.7626
    15.8517  15.8703  16.4966  16.5256  16.6368  16.6406  16.9570  17.1498
    17.3556  17.4921  17.7466  17.8134  17.8614  17.8790  18.0162  18.0437
    18.2540  18.2561  18.6077  18.6247  18.7552  18.8233  18.8731  19.2504
    19.5417  20.4106  21.3356  21.4894  21.7765  22.4604  22.7290  23.3516

     occupation numbers 
     1.0000   1.0000   1.0000   1.0000   1.0000   1.0000   1.0000   1.0000
     1.0000   1.0000   1.0000   1.0000   1.0000   1.0000   1.0000   1.0000
     1.0000   1.0000   1.0000   1.0000   1.0000   1.0000   1.0000   1.0000
     1.0000   1.0000   1.0000   1.0000   1.0000   1.0000   1.0000   1.0000
     1.0000   1.0000   1.0000   1.0000   1.0000   1.0000   1.0000   1.0000
     1.0000   1.0000   1.0000   1.0000   1.0000   1.0000   1.0000   1.0000
     1.0000   1.0000   1.0000   1.0000   1.0000   1.0000   1.0000   1.0000
     0.9931   0.9928   0.4845   0.4366   0.1396   0.0590   0.0277   0.0000
     0.0000   0.0000   0.0000   0.0000   0.0000   0.0000   0.0000   0.0000

          k = 0.0000 0.1361 0.5500 (  7071 PWs)   bands (ev):

     9.3532  10.7352  11.7925  11.7925  11.8624  11.9062  11.9674  12.0558
    12.3460  12.4521  12.4600  12.5099  12.5435  12.5710  12.6334  13.3423
    13.3597  13.3751  13.7357  13.7562  13.7638  13.7718  13.8409  14.0190
    14.0783  14.2035  14.2082  14.2891  14.3633  14.3987  14.6552  14.8243
    15.0552  15.1083  15.3245  15.4188  15.5987  15.6776  15.7314  15.7887
    15.9347  15.9516  15.9831  16.2302  16.3230  16.3690  16.7016  16.8452
    16.8810  17.1408  17.2771  17.3318  17.3699  17.3902  17.4645  17.9901
    18.0509  18.3284  18.3333  18.4661  18.6223  18.6542  19.2450  19.6476
    19.9390  20.0428  21.1316  21.4047  21.8247  22.3629  23.6889  24.2039

     occupation numbers 
     1.0000   1.0000   1.0000   1.0000   1.0000   1.0000   1.0000   1.0000
     1.0000   1.0000   1.0000   1.0000   1.0000   1.0000   1.0000   1.0000
     1.0000   1.0000   1.0000   1.0000   1.0000   1.0000   1.0000   1.0000
     1.0000   1.0000   1.0000   1.0000   1.0000   1.0000   1.0000   1.0000
     1.0000   1.0000   1.0000   1.0000   1.0000   1.0000   1.0000   1.0000
     1.0000   1.0000   1.0000   1.0000   1.0000   1.0000   1.0000   1.0000
     1.0000   1.0000   1.0000   1.0000   1.0000   1.0000   1.0000   1.0000
     1.0000   0.9736   0.9714   0.8319   0.4434   0.3564   0.0000   0.0000
     0.0000   0.0000   0.0000   0.0000   0.0000   0.0000   0.0000   0.0000

          k = 0.0000 0.1361 0.7071 (  7082 PWs)   bands (ev):

    10.0550  10.0550  11.9285  11.9285  11.9710  12.2225  12.2225  12.3139
    12.3139  12.5506  12.5506  12.7180  12.8049  12.8049  12.9786  12.9786
    13.1050  13.1050  13.6048  13.6048  13.6062  13.8536  13.8536  13.8742
    13.9159  13.9749  13.9749  14.3957  14.5684  14.5684  14.7818  14.7818
    14.9813  14.9813  15.0339  15.0339  15.2691  15.2691  15.8259  16.0301
    16.0584  16.0584  16.3840  16.4334  16.4334  16.6426  16.6426  16.7236
    16.7236  16.8739  16.8739  16.8797  16.8797  17.1740  17.4892  17.4892
    18.2921  18.2921  18.4747  18.4747  18.4814  18.4814  19.6448  19.6448
    19.6850  20.5542  20.5542  21.3803  22.1626  22.1626  24.4481  24.4483

     occupation numbers 
     1.0000   1.0000   1.0000   1.0000   1.0000   1.0000   1.0000   1.0000
     1.0000   1.0000   1.0000   1.0000   1.0000   1.0000   1.0000   1.0000
     1.0000   1.0000   1.0000   1.0000   1.0000   1.0000   1.0000   1.0000
     1.0000   1.0000   1.0000   1.0000   1.0000   1.0000   1.0000   1.0000
     1.0000   1.0000   1.0000   1.0000   1.0000   1.0000   1.0000   1.0000
     1.0000   1.0000   1.0000   1.0000   1.0000   1.0000   1.0000   1.0000
     1.0000   1.0000   1.0000   1.0000   1.0000   1.0000   1.0000   1.0000
     0.9858   0.9858   0.8162   0.8162   0.8035   0.8035   0.0000   0.0000
     0.0000   0.0000   0.0000   0.0000   0.0000   0.0000   0.0000   0.0000

          k = 0.0000 0.2722 0.1571 (  7112 PWs)   bands (ev):

     8.4293  11.1511  11.1925  11.3214  11.3609  11.4283  11.4283  11.8420
    11.8675  11.8675  11.9022  11.9022  12.0979  12.1544  12.1544  13.5578
    13.5578  13.7419  13.9787  13.9787  14.2430  14.3454  14.3755  14.4304
    14.4957  14.5548  14.5787  14.5787  14.7109  14.7834  14.7956  15.0201
    15.0201  15.0656  15.0901  15.1812  15.2782  15.5406  15.5406  15.5637
    15.6802  15.6802  16.6625  16.8944  17.1242  17.2676  17.2676  17.5716
    17.9499  17.9499  18.0270  18.0615  18.1436  18.1436  18.1643  18.2338
    18.3799  18.4116  18.4149  18.4149  18.8644  18.8950  18.9751  18.9751
    20.2342  20.4723  20.4723  21.9133  21.9133  22.0301  22.9083  22.9083

     occupation numbers 
     1.0000   1.0000   1.0000   1.0000   1.0000   1.0000   1.0000   1.0000
     1.0000   1.0000   1.0000   1.0000   1.0000   1.0000   1.0000   1.0000
     1.0000   1.0000   1.0000   1.0000   1.0000   1.0000   1.0000   1.0000
     1.0000   1.0000   1.0000   1.0000   1.0000   1.0000   1.0000   1.0000
     1.0000   1.0000   1.0000   1.0000   1.0000   1.0000   1.0000   1.0000
     1.0000   1.0000   1.0000   1.0000   1.0000   1.0000   1.0000   1.0000
     1.0000   1.0000   1.0000   0.9999   0.9994   0.9994   0.9990   0.9954
     0.9420   0.9111   0.9073   0.9073   0.0319   0.0192   0.0042   0.0042
     0.0000   0.0000   0.0000   0.0000   0.0000   0.0000   0.0000   0.0000

          k = 0.0000 0.2722 0.3143 (  7075 PWs)   bands (ev):

     8.7513  11.2429  11.4309  11.4906  11.5468  11.6088  11.6101  11.6633
    12.0139  12.0539  12.1772  12.2722  12.2968  12.3462  12.3490  13.4828
    13.4891  13.6751  13.7022  14.0010  14.0671  14.1355  14.1411  14.2365
    14.2878  14.4210  14.4469  14.5317  14.5801  14.7018  14.7134  14.7921
    14.8915  14.9279  15.3366  15.3800  15.4486  15.4942  15.7467  15.7626
    15.8517  15.8703  16.4966  16.5256  16.6368  16.6406  16.9570  17.1498
    17.3556  17.4921  17.7466  17.8134  17.8614  17.8790  18.0162  18.0437
    18.2540  18.2561  18.6077  18.6247  18.7552  18.8233  18.8731  19.2504
    19.5417  20.4106  21.3356  21.4894  21.7765  22.4604  22.7290  23.3516

     occupation numbers 
     1.0000   1.0000   1.0000   1.0000   1.0000   1.0000   1.0000   1.0000
     1.0000   1.0000   1.0000   1.0000   1.0000   1.0000   1.0000   1.0000
     1.0000   1.0000   1.0000   1.0000   1.0000   1.0000   1.0000   1.0000
     1.0000   1.0000   1.0000   1.0000   1.0000   1.0000   1.0000   1.0000
     1.0000   1.0000   1.0000   1.0000   1.0000   1.0000   1.0000   1.0000
     1.0000   1.0000   1.0000   1.0000   1.0000   1.0000   1.0000   1.0000
     1.0000   1.0000   1.0000   1.0000   1.0000   1.0000   1.0000   1.0000
     0.9931   0.9928   0.4845   0.4366   0.1396   0.0590   0.0277   0.0000
     0.0000   0.0000   0.0000   0.0000   0.0000   0.0000   0.0000   0.0000

          k = 0.0000 0.2722 0.4714 (  7044 PWs)   bands (ev):

     9.2631  11.2613  11.2613  11.8514  11.8811  11.8811  11.8876  11.8877
    12.2979  12.2979  12.5415  12.5416  12.5697  12.5697  12.5876  13.5194
    13.5194  13.5304  13.5304  13.6536  13.6536  13.8111  13.8111  14.0423
    14.1273  14.1273  14.1920  14.1920  14.5239  14.5239  14.6129  14.6129
    15.0414  15.0897  15.4870  15.4870  15.5674  15.5674  15.8793  15.8793
    15.9180  16.0560  16.0560  16.1369  16.1369  16.3254  16.7401  16.7401
    17.1506  17.3808  17.3808  17.4170  17.7982  17.7982  17.8734  17.8734
    17.9196  17.9196  18.2868  18.2868  18.5656  18.7661  18.7661  19.6040
    19.6040  20.7959  20.7959  21.6034  21.6034  22.4090  22.4090  25.0598

     occupation numbers 
     1.0000   1.0000   1.0000   1.0000   1.0000   1.0000   1.0000   1.0000
     1.0000   1.0000   1.0000   1.0000   1.0000   1.0000   1.0000   1.0000
     1.0000   1.0000   1.0000   1.0000   1.0000   1.0000   1.0000   1.0000
     1.0000   1.0000   1.0000   1.0000   1.0000   1.0000   1.0000   1.0000
     1.0000   1.0000   1.0000   1.0000   1.0000   1.0000   1.0000   1.0000
     1.0000   1.0000   1.0000   1.0000   1.0000   1.0000   1.0000   1.0000
     1.0000   1.0000   1.0000   1.0000   1.0000   1.0000   1.0000   1.0000
     1.0000   1.0000   0.9871   0.9871   0.6020   0.1231   0.1231   0.0000
     0.0000   0.0000   0.0000   0.0000   0.0000   0.0000   0.0000   0.0000

          k = 0.0000 0.2722 0.6285 (  7060 PWs)   bands (ev):

     9.9191  10.6333  11.3070  12.1421  12.1432  12.1809  12.2886  12.4309
    12.4490  12.5980  12.6421  12.6423  12.7093  12.7426  13.0481  13.1096
    13.2479  13.3773  13.4069  13.4895  13.6323  13.6560  13.6966  13.7359
    13.8486  13.9258  13.9654  14.2233  14.2865  14.6210  14.6709  14.6731
    14.7275  14.8911  15.0437  15.2140  15.3396  15.4832  15.7364  16.1661
    16.1706  16.2380  16.2808  16.3545  16.4017  16.4617  16.5303  16.6691
    16.9431  17.1148  17.2493  17.2642  17.3541  17.5299  17.6148  17.6539
    17.9188  17.9746  18.0858  18.0859  18.1096  18.3089  18.8490  19.9672
    20.2786  20.3547  20.9119  21.1477  21.4125  22.2352  23.2423  24.0891

     occupation numbers 
     1.0000   1.0000   1.0000   1.0000   1.0000   1.0000   1.0000   1.0000
     1.0000   1.0000   1.0000   1.0000   1.0000   1.0000   1.0000   1.0000
     1.0000   1.0000   1.0000   1.0000   1.0000   1.0000   1.0000   1.0000
     1.0000   1.0000   1.0000   1.0000   1.0000   1.0000   1.0000   1.0000
     1.0000   1.0000   1.0000   1.0000   1.0000   1.0000   1.0000   1.0000
     1.0000   1.0000   1.0000   1.0000   1.0000   1.0000   1.0000   1.0000
     1.0000   1.0000   1.0000   1.0000   1.0000   1.0000   1.0000   1.0000
     1.0000   1.0000   0.9999   0.9999   0.9998   0.9810   0.0404   0.0000
     0.0000   0.0000   0.0000   0.0000   0.0000   0.0000   0.0000   0.0000

          k = 0.0000 0.2722-0.0000 (  7103 PWs)   bands (ev):

     8.3197  11.0713  11.0713  11.3313  11.3313  11.3655  11.5309  11.5309
    11.7960  11.7960  11.8505  12.0039  12.0039  12.0534  12.0534  13.6755
    13.6755  13.7269  13.7269  14.1917  14.1917  14.4281  14.5356  14.5356
    14.5384  14.5384  14.6501  14.6501  14.7235  14.7642  14.9291  14.9292
    15.0703  15.0703  15.1430  15.1430  15.3566  15.3566  15.5666  15.5666
    15.6019  15.6019  16.7056  16.8880  17.4697  17.4697  17.5681  17.6640
    17.6640  18.1513  18.1513  18.2357  18.3187  18.3187  18.3262  18.3262
    18.4078  18.4078  18.5316  18.5316  18.8926  18.8926  18.9808  19.4170
    19.4170  20.7426  20.7426  21.6715  21.6715  22.1973  22.4696  22.4696

     occupation numbers 
     1.0000   1.0000   1.0000   1.0000   1.0000   1.0000   1.0000   1.0000
     1.0000   1.0000   1.0000   1.0000   1.0000   1.0000   1.0000   1.0000
     1.0000   1.0000   1.0000   1.0000   1.0000   1.0000   1.0000   1.0000
     1.0000   1.0000   1.0000   1.0000   1.0000   1.0000   1.0000   1.0000
     1.0000   1.0000   1.0000   1.0000   1.0000   1.0000   1.0000   1.0000
     1.0000   1.0000   1.0000   1.0000   1.0000   1.0000   1.0000   1.0000
     1.0000   0.9993   0.9993   0.9952   0.9775   0.9775   0.9745   0.9745
     0.9153   0.9153   0.6911   0.6911   0.0200   0.0200   0.0037   0.0000
     0.0000   0.0000   0.0000   0.0000   0.0000   0.0000   0.0000   0.0000

          k = 0.0000 0.4082 0.2357 (  7082 PWs)   bands (ev):

     8.9555  10.9324  11.5334  11.5938  11.7066  11.7313  11.7313  12.1257
    12.1513  12.1513  12.2748  12.2748  12.3560  12.4263  12.4263  13.3657
    13.3657  13.6930  13.7955  13.9635  13.9666  13.9666  14.0299  14.1575
    14.2103  14.2103  14.4598  14.4609  14.5216  14.6743  14.6743  14.7105
    14.9691  14.9853  15.2726  15.4399  15.6172  15.6970  15.6970  15.7288
    16.0311  16.0311  16.1744  16.1744  16.3835  16.4890  16.8484  16.9791
    17.3003  17.3003  17.4472  17.5033  17.5522  17.6341  17.6341  17.9652
    18.4188  18.4188  18.4250  18.5279  18.7713  18.8459  18.8459  19.6030
    19.9553  20.5022  20.5022  21.3816  22.6589  22.6589  23.4787  23.4787

     occupation numbers 
     1.0000   1.0000   1.0000   1.0000   1.0000   1.0000   1.0000   1.0000
     1.0000   1.0000   1.0000   1.0000   1.0000   1.0000   1.0000   1.0000
     1.0000   1.0000   1.0000   1.0000   1.0000   1.0000   1.0000   1.0000
     1.0000   1.0000   1.0000   1.0000   1.0000   1.0000   1.0000   1.0000
     1.0000   1.0000   1.0000   1.0000   1.0000   1.0000   1.0000   1.0000
     1.0000   1.0000   1.0000   1.0000   1.0000   1.0000   1.0000   1.0000
     1.0000   1.0000   1.0000   1.0000   1.0000   1.0000   1.0000   1.0000
     0.9026   0.9026   0.8949   0.7003   0.1159   0.0424   0.0424   0.0000
     0.0000   0.0000   0.0000   0.0000   0.0000   0.0000   0.0000   0.0000

          k = 0.0000 0.4082 0.3928 (  7071 PWs)   bands (ev):

     9.3532  10.7352  11.7925  11.7925  11.8624  11.9062  11.9674  12.0558
    12.3460  12.4521  12.4600  12.5099  12.5435  12.5710  12.6334  13.3423
    13.3597  13.3751  13.7357  13.7562  13.7638  13.7718  13.8409  14.0190
    14.0783  14.2035  14.2082  14.2891  14.3633  14.3987  14.6552  14.8243
    15.0552  15.1083  15.3245  15.4188  15.5987  15.6776  15.7314  15.7887
    15.9347  15.9516  15.9831  16.2302  16.3230  16.3690  16.7016  16.8452
    16.8810  17.1408  17.2771  17.3318  17.3699  17.3902  17.4645  17.9901
    18.0509  18.3284  18.3333  18.4661  18.6223  18.6542  19.2450  19.6476
    19.9390  20.0428  21.1316  21.4047  21.8247  22.3629  23.6889  24.2039

     occupation numbers 
     1.0000   1.0000   1.0000   1.0000   1.0000   1.0000   1.0000   1.0000
     1.0000   1.0000   1.0000   1.0000   1.0000   1.0000   1.0000   1.0000
     1.0000   1.0000   1.0000   1.0000   1.0000   1.0000   1.0000   1.0000
     1.0000   1.0000   1.0000   1.0000   1.0000   1.0000   1.0000   1.0000
     1.0000   1.0000   1.0000   1.0000   1.0000   1.0000   1.0000   1.0000
     1.0000   1.0000   1.0000   1.0000   1.0000   1.0000   1.0000   1.0000
     1.0000   1.0000   1.0000   1.0000   1.0000   1.0000   1.0000   1.0000
     1.0000   0.9736   0.9714   0.8319   0.4434   0.3564   0.0000   0.0000
     0.0000   0.0000   0.0000   0.0000   0.0000   0.0000   0.0000   0.0000

          k = 0.0000 0.4082 0.5500 (  7060 PWs)   bands (ev):

     9.9191  10.6333  11.3070  12.1421  12.1432  12.1809  12.2886  12.4309
    12.4490  12.5980  12.6421  12.6423  12.7093  12.7426  13.0481  13.1096
    13.2479  13.3773  13.4069  13.4895  13.6323  13.6560  13.6966  13.7359
    13.8486  13.9258  13.9654  14.2233  14.2865  14.6210  14.6709  14.6731
    14.7275  14.8911  15.0437  15.2140  15.3396  15.4832  15.7364  16.1661
    16.1706  16.2380  16.2808  16.3545  16.4017  16.4617  16.5303  16.6691
    16.9431  17.1148  17.2493  17.2642  17.3541  17.5299  17.6148  17.6539
    17.9188  17.9746  18.0858  18.0859  18.1096  18.3089  18.8490  19.9672
    20.2786  20.3547  20.9119  21.1477  21.4125  22.2352  23.2423  24.0891

     occupation numbers 
     1.0000   1.0000   1.0000   1.0000   1.0000   1.0000   1.0000   1.0000
     1.0000   1.0000   1.0000   1.0000   1.0000   1.0000   1.0000   1.0000
     1.0000   1.0000   1.0000   1.0000   1.0000   1.0000   1.0000   1.0000
     1.0000   1.0000   1.0000   1.0000   1.0000   1.0000   1.0000   1.0000
     1.0000   1.0000   1.0000   1.0000   1.0000   1.0000   1.0000   1.0000
     1.0000   1.0000   1.0000   1.0000   1.0000   1.0000   1.0000   1.0000
     1.0000   1.0000   1.0000   1.0000   1.0000   1.0000   1.0000   1.0000
     1.0000   1.0000   0.9999   0.9999   0.9998   0.9810   0.0404   0.0000
     0.0000   0.0000   0.0000   0.0000   0.0000   0.0000   0.0000   0.0000

          k = 0.0000 0.4082 0.7071 (  7032 PWs)   bands (ev):

    10.6031  10.6031  10.6031  12.4169  12.4169  12.4169  12.5696  12.5696
    12.5696  12.5696  12.5696  12.5696  12.9979  12.9979  12.9979  12.9979
    12.9979  12.9979  13.4293  13.4293  13.4293  13.6941  13.6941  13.6941
    14.0210  14.0210  14.0210  14.0210  14.0210  14.0210  14.6848  14.6848
    14.6848  14.9130  14.9130  14.9130  15.6624  15.6624  15.6624  15.9632
    15.9632  15.9632  16.5931  16.5931  16.5931  16.9240  16.9240  16.9240
    16.9240  16.9240  16.9240  17.5132  17.5132  17.5132  17.5132  17.5133
    17.5133  17.9348  17.9348  17.9348  18.1224  18.1224  18.1224  20.6592
    20.6592  20.6592  20.6592  20.6592  20.6592  23.0849  23.0849  23.0849

     occupation numbers 
     1.0000   1.0000   1.0000   1.0000   1.0000   1.0000   1.0000   1.0000
     1.0000   1.0000   1.0000   1.0000   1.0000   1.0000   1.0000   1.0000
     1.0000   1.0000   1.0000   1.0000   1.0000   1.0000   1.0000   1.0000
     1.0000   1.0000   1.0000   1.0000   1.0000   1.0000   1.0000   1.0000
     1.0000   1.0000   1.0000   1.0000   1.0000   1.0000   1.0000   1.0000
     1.0000   1.0000   1.0000   1.0000   1.0000   1.0000   1.0000   1.0000
     1.0000   1.0000   1.0000   1.0000   1.0000   1.0000   1.0000   1.0000
     1.0000   1.0000   1.0000   1.0000   0.9997   0.9997   0.9997   0.0000
     0.0000   0.0000   0.0000   0.0000   0.0000   0.0000   0.0000   0.0000

          k = 0.0000 0.4082-0.0786 (  7075 PWs)   bands (ev):

     8.7513  11.2429  11.4309  11.4906  11.5468  11.6088  11.6101  11.6633
    12.0139  12.0539  12.1772  12.2722  12.2968  12.3462  12.3490  13.4828
    13.4891  13.6751  13.7022  14.0010  14.0671  14.1355  14.1411  14.2365
    14.2878  14.4210  14.4469  14.5317  14.5801  14.7018  14.7134  14.7921
    14.8915  14.9279  15.3366  15.3800  15.4486  15.4942  15.7467  15.7626
    15.8517  15.8703  16.4966  16.5256  16.6368  16.6406  16.9570  17.1498
    17.3556  17.4921  17.7466  17.8134  17.8614  17.8790  18.0162  18.0437
    18.2540  18.2561  18.6077  18.6247  18.7552  18.8233  18.8731  19.2504
    19.5417  20.4106  21.3356  21.4894  21.7765  22.4604  22.7290  23.3516

     occupation numbers 
     1.0000   1.0000   1.0000   1.0000   1.0000   1.0000   1.0000   1.0000
     1.0000   1.0000   1.0000   1.0000   1.0000   1.0000   1.0000   1.0000
     1.0000   1.0000   1.0000   1.0000   1.0000   1.0000   1.0000   1.0000
     1.0000   1.0000   1.0000   1.0000   1.0000   1.0000   1.0000   1.0000
     1.0000   1.0000   1.0000   1.0000   1.0000   1.0000   1.0000   1.0000
     1.0000   1.0000   1.0000   1.0000   1.0000   1.0000   1.0000   1.0000
     1.0000   1.0000   1.0000   1.0000   1.0000   1.0000   1.0000   1.0000
     0.9931   0.9928   0.4845   0.4366   0.1396   0.0590   0.0277   0.0000
     0.0000   0.0000   0.0000   0.0000   0.0000   0.0000   0.0000   0.0000

          k = 0.0000 0.5443 0.3143 (  7088 PWs)   bands (ev):

     9.6206  10.3279  11.7931  11.8011  12.0663  12.0663  12.2796  12.3638
    12.3638  12.4278  12.4278  12.5322  12.5345  12.7672  12.7673  13.0676
    13.2071  13.2071  13.7258  13.7574  13.7574  13.8087  13.8545  13.9533
    14.0572  14.1083  14.1083  14.2113  14.6138  14.6138  14.6652  14.9720
    15.0819  15.1504  15.2224  15.2224  15.2430  15.3415  15.7970  15.8512
    15.8512  15.8734  16.1888  16.4591  16.5073  16.5073  16.7072  16.7787
    16.8467  16.8467  16.8560  16.9614  17.0615  17.0615  17.1837  17.5308
    18.5369  18.5369  18.5731  18.6842  18.6944  18.6944  19.0575  19.5487
    20.2475  20.5342  20.5342  20.8179  23.1629  23.1629  23.4453  23.4453

     occupation numbers 
     1.0000   1.0000   1.0000   1.0000   1.0000   1.0000   1.0000   1.0000
     1.0000   1.0000   1.0000   1.0000   1.0000   1.0000   1.0000   1.0000
     1.0000   1.0000   1.0000   1.0000   1.0000   1.0000   1.0000   1.0000
     1.0000   1.0000   1.0000   1.0000   1.0000   1.0000   1.0000   1.0000
     1.0000   1.0000   1.0000   1.0000   1.0000   1.0000   1.0000   1.0000
     1.0000   1.0000   1.0000   1.0000   1.0000   1.0000   1.0000   1.0000
     1.0000   1.0000   1.0000   1.0000   1.0000   1.0000   1.0000   1.0000
     0.6778   0.6778   0.5815   0.2810   0.2572   0.2572   0.0006   0.0000
     0.0000   0.0000   0.0000   0.0000   0.0000   0.0000   0.0000   0.0000

          k = 0.0000 0.5443 0.4714 (  7082 PWs)   bands (ev):

    10.0550  10.0550  11.9285  11.9285  11.9710  12.2225  12.2225  12.3139
    12.3139  12.5506  12.5506  12.7180  12.8049  12.8049  12.9786  12.9786
    13.1050  13.1050  13.6048  13.6048  13.6062  13.8536  13.8536  13.8742
    13.9159  13.9749  13.9749  14.3957  14.5684  14.5684  14.7818  14.7818
    14.9813  14.9813  15.0339  15.0339  15.2691  15.2691  15.8259  16.0301
    16.0584  16.0584  16.3840  16.4334  16.4334  16.6426  16.6426  16.7236
    16.7236  16.8739  16.8739  16.8797  16.8797  17.1740  17.4892  17.4892
    18.2921  18.2921  18.4747  18.4747  18.4814  18.4814  19.6448  19.6448
    19.6850  20.5542  20.5542  21.3803  22.1626  22.1626  24.4481  24.4481

     occupation numbers 
     1.0000   1.0000   1.0000   1.0000   1.0000   1.0000   1.0000   1.0000
     1.0000   1.0000   1.0000   1.0000   1.0000   1.0000   1.0000   1.0000
     1.0000   1.0000   1.0000   1.0000   1.0000   1.0000   1.0000   1.0000
     1.0000   1.0000   1.0000   1.0000   1.0000   1.0000   1.0000   1.0000
     1.0000   1.0000   1.0000   1.0000   1.0000   1.0000   1.0000   1.0000
     1.0000   1.0000   1.0000   1.0000   1.0000   1.0000   1.0000   1.0000
     1.0000   1.0000   1.0000   1.0000   1.0000   1.0000   1.0000   1.0000
     0.9858   0.9858   0.8162   0.8162   0.8035   0.8035   0.0000   0.0000
     0.0000   0.0000   0.0000   0.0000   0.0000   0.0000   0.0000   0.0000

          k = 0.0000 0.5443 0.6285 (  7060 PWs)   bands (ev):

     9.9191  10.6333  11.3070  12.1421  12.1432  12.1809  12.2886  12.4309
    12.4490  12.5980  12.6421  12.6423  12.7093  12.7426  13.0481  13.1096
    13.2479  13.3773  13.4069  13.4895  13.6323  13.6560  13.6966  13.7359
    13.8486  13.9258  13.9654  14.2233  14.2865  14.6210  14.6709  14.6731
    14.7275  14.8911  15.0437  15.2140  15.3396  15.4832  15.7364  16.1661
    16.1706  16.2380  16.2808  16.3545  16.4017  16.4617  16.5303  16.6691
    16.9431  17.1148  17.2493  17.2642  17.3541  17.5299  17.6148  17.6539
    17.9188  17.9746  18.0858  18.0859  18.1096  18.3089  18.8490  19.9672
    20.2786  20.3547  20.9119  21.1477  21.4125  22.2352  23.2423  24.0891

     occupation numbers 
     1.0000   1.0000   1.0000   1.0000   1.0000   1.0000   1.0000   1.0000
     1.0000   1.0000   1.0000   1.0000   1.0000   1.0000   1.0000   1.0000
     1.0000   1.0000   1.0000   1.0000   1.0000   1.0000   1.0000   1.0000
     1.0000   1.0000   1.0000   1.0000   1.0000   1.0000   1.0000   1.0000
     1.0000   1.0000   1.0000   1.0000   1.0000   1.0000   1.0000   1.0000
     1.0000   1.0000   1.0000   1.0000   1.0000   1.0000   1.0000   1.0000
     1.0000   1.0000   1.0000   1.0000   1.0000   1.0000   1.0000   1.0000
     1.0000   1.0000   0.9999   0.9999   0.9998   0.9810   0.0404   0.0000
     0.0000   0.0000   0.0000   0.0000   0.0000   0.0000   0.0000   0.0000

          k = 0.0000 0.5443-0.1571 (  7071 PWs)   bands (ev):

     9.3532  10.7352  11.7925  11.7925  11.8624  11.9062  11.9674  12.0558
    12.3460  12.4521  12.4600  12.5099  12.5435  12.5710  12.6334  13.3423
    13.3597  13.3751  13.7357  13.7562  13.7638  13.7718  13.8409  14.0190
    14.0783  14.2035  14.2082  14.2891  14.3633  14.3987  14.6552  14.8243
    15.0552  15.1083  15.3245  15.4188  15.5987  15.6776  15.7314  15.7887
    15.9347  15.9516  15.9831  16.2302  16.3230  16.3690  16.7016  16.8452
    16.8810  17.1408  17.2771  17.3318  17.3699  17.3902  17.4645  17.9901
    18.0509  18.3284  18.3333  18.4661  18.6223  18.6542  19.2450  19.6476
    19.9390  20.0428  21.1316  21.4047  21.8247  22.3629  23.6889  24.2039

     occupation numbers 
     1.0000   1.0000   1.0000   1.0000   1.0000   1.0000   1.0000   1.0000
     1.0000   1.0000   1.0000   1.0000   1.0000   1.0000   1.0000   1.0000
     1.0000   1.0000   1.0000   1.0000   1.0000   1.0000   1.0000   1.0000
     1.0000   1.0000   1.0000   1.0000   1.0000   1.0000   1.0000   1.0000
     1.0000   1.0000   1.0000   1.0000   1.0000   1.0000   1.0000   1.0000
     1.0000   1.0000   1.0000   1.0000   1.0000   1.0000   1.0000   1.0000
     1.0000   1.0000   1.0000   1.0000   1.0000   1.0000   1.0000   1.0000
     1.0000   0.9736   0.9714   0.8319   0.4434   0.3564   0.0000   0.0000
     0.0000   0.0000   0.0000   0.0000   0.0000   0.0000   0.0000   0.0000

          k = 0.0000 0.5443-0.0000 (  7044 PWs)   bands (ev):

     9.2631  11.2613  11.2613  11.8514  11.8811  11.8811  11.8876  11.8877
    12.2979  12.2979  12.5415  12.5416  12.5697  12.5697  12.5876  13.5194
    13.5194  13.5304  13.5304  13.6536  13.6536  13.8111  13.8111  14.0423
    14.1273  14.1273  14.1920  14.1920  14.5239  14.5239  14.6129  14.6129
    15.0414  15.0897  15.4870  15.4870  15.5674  15.5674  15.8793  15.8793
    15.9180  16.0560  16.0560  16.1369  16.1369  16.3254  16.7401  16.7401
    17.1506  17.3808  17.3808  17.4170  17.7982  17.7982  17.8734  17.8734
    17.9196  17.9196  18.2868  18.2868  18.5656  18.7661  18.7661  19.6040
    19.6040  20.7959  20.7959  21.6034  21.6034  22.4090  22.4090  25.0599

     occupation numbers 
     1.0000   1.0000   1.0000   1.0000   1.0000   1.0000   1.0000   1.0000
     1.0000   1.0000   1.0000   1.0000   1.0000   1.0000   1.0000   1.0000
     1.0000   1.0000   1.0000   1.0000   1.0000   1.0000   1.0000   1.0000
     1.0000   1.0000   1.0000   1.0000   1.0000   1.0000   1.0000   1.0000
     1.0000   1.0000   1.0000   1.0000   1.0000   1.0000   1.0000   1.0000
     1.0000   1.0000   1.0000   1.0000   1.0000   1.0000   1.0000   1.0000
     1.0000   1.0000   1.0000   1.0000   1.0000   1.0000   1.0000   1.0000
     1.0000   1.0000   0.9871   0.9871   0.6020   0.1231   0.1231   0.0000
     0.0000   0.0000   0.0000   0.0000   0.0000   0.0000   0.0000   0.0000

          k = 0.1667 0.0000 0.0000 (  7091 PWs)   bands (ev):

     8.1099  10.3656  10.8865  11.2147  11.2147  11.2147  11.3014  11.3014
    11.3014  11.6903  11.6903  11.6903  11.9818  11.9818  11.9818  13.4888
    13.4888  13.4888  14.2051  14.2051  14.2051  14.4013  14.5391  14.6501
    14.6501  14.6564  14.6564  14.7712  14.7712  14.7712  14.8933  14.8933
    14.8933  14.9402  14.9402  15.9344  15.9344  15.9344  16.1151  16.1151
    16.1151  16.2327  16.8396  16.8396  17.2596  17.2596  18.1850  18.1850
    18.4030  18.4030  18.4030  18.4756  18.4756  18.4756  18.6717  18.6717
    18.6717  18.7530  18.7530  18.7530  19.0465  19.0465  19.0465  20.3645
    20.3645  20.3645  20.8287  20.8287  20.8287  21.5902  21.5902  21.5902

     occupation numbers 
     1.0000   1.0000   1.0000   1.0000   1.0000   1.0000   1.0000   1.0000
     1.0000   1.0000   1.0000   1.0000   1.0000   1.0000   1.0000   1.0000
     1.0000   1.0000   1.0000   1.0000   1.0000   1.0000   1.0000   1.0000
     1.0000   1.0000   1.0000   1.0000   1.0000   1.0000   1.0000   1.0000
     1.0000   1.0000   1.0000   1.0000   1.0000   1.0000   1.0000   1.0000
     1.0000   1.0000   1.0000   1.0000   1.0000   1.0000   0.9984   0.9984
     0.9205   0.9205   0.9205   0.8147   0.8147   0.8147   0.3116   0.3116
     0.3116   0.1431   0.1431   0.1431   0.0008   0.0008   0.0008   0.0000
     0.0000   0.0000   0.0000   0.0000   0.0000   0.0000   0.0000   0.0000

          k = 0.1667 0.0000 0.1571 (  7102 PWs)   bands (ev):

     8.2224  10.4739  10.9958  11.2749  11.2749  11.3021  11.3207  11.3207
    11.4422  11.7451  11.7451  11.7785  11.8419  12.1501  12.1501  13.4420
    13.4420  13.5210  14.1071  14.2345  14.2345  14.2360  14.4769  14.5454
    14.5984  14.6869  14.7169  14.7219  14.7412  14.7412  14.9094  14.9230
    14.9230  14.9724  15.0384  15.8680  15.8995  15.8995  15.9302  16.0456
    16.0560  16.0560  16.7551  16.8759  17.0816  17.5649  17.8644  17.9520
    17.9897  17.9897  18.3362  18.4573  18.4573  18.4700  18.4700  18.4744
    18.6026  18.6026  18.7090  18.7396  18.9646  18.9646  19.0219  19.9527
    20.1000  20.1000  20.7129  20.7129  21.0733  21.7689  22.5736  22.5736

     occupation numbers 
     1.0000   1.0000   1.0000   1.0000   1.0000   1.0000   1.0000   1.0000
     1.0000   1.0000   1.0000   1.0000   1.0000   1.0000   1.0000   1.0000
     1.0000   1.0000   1.0000   1.0000   1.0000   1.0000   1.0000   1.0000
     1.0000   1.0000   1.0000   1.0000   1.0000   1.0000   1.0000   1.0000
     1.0000   1.0000   1.0000   1.0000   1.0000   1.0000   1.0000   1.0000
     1.0000   1.0000   1.0000   1.0000   1.0000   1.0000   1.0000   1.0000
     1.0000   1.0000   0.9700   0.8472   0.8472   0.8249   0.8249   0.8169
     0.4987   0.4987   0.2251   0.1656   0.0052   0.0052   0.0015   0.0000
     0.0000   0.0000   0.0000   0.0000   0.0000   0.0000   0.0000   0.0000

          k = 0.1667 0.0000 0.3143 (  7083 PWs)   bands (ev):

     8.5492  10.7729  11.3165  11.4648  11.4648  11.4835  11.4987  11.4987
    11.6200  11.6231  11.9501  11.9501  11.9893  12.5012  12.5012  13.2998
    13.2998  13.4340  13.8366  14.0821  14.2092  14.2092  14.3566  14.4021
    14.4988  14.5507  14.5507  14.7986  14.8064  14.8233  14.9479  15.0460
    15.0460  15.1115  15.3084  15.3768  15.4469  15.4469  15.5652  15.8111
    16.2150  16.2150  16.7072  16.8281  17.0395  17.0744  17.0744  17.1865
    17.7055  17.8300  17.9520  17.9520  17.9634  17.9885  17.9885  18.0461
    18.4416  18.4419  18.4419  18.5691  18.9106  18.9106  18.9257  19.5773
    20.2267  20.2267  20.8648  21.2033  21.2033  22.0007  23.6438  23.6438

     occupation numbers 
     1.0000   1.0000   1.0000   1.0000   1.0000   1.0000   1.0000   1.0000
     1.0000   1.0000   1.0000   1.0000   1.0000   1.0000   1.0000   1.0000
     1.0000   1.0000   1.0000   1.0000   1.0000   1.0000   1.0000   1.0000
     1.0000   1.0000   1.0000   1.0000   1.0000   1.0000   1.0000   1.0000
     1.0000   1.0000   1.0000   1.0000   1.0000   1.0000   1.0000   1.0000
     1.0000   1.0000   1.0000   1.0000   1.0000   1.0000   1.0000   1.0000
     1.0000   1.0000   1.0000   1.0000   1.0000   1.0000   1.0000   1.0000
     0.8720   0.8715   0.8715   0.5924   0.0146   0.0146   0.0111   0.0000
     0.0000   0.0000   0.0000   0.0000   0.0000   0.0000   0.0000   0.0000

          k = 0.1667 0.0000 0.4714 (  7070 PWs)   bands (ev):

     9.0567  11.1769  11.1770  11.7177  11.7184  11.7184  11.8125  11.8127
    11.8128  11.8128  12.3268  12.3268  12.3275  12.9536  12.9536  13.0390
    13.0390  13.3477  13.3480  14.1202  14.1208  14.1211  14.1211  14.2179
    14.3038  14.3038  14.7035  14.7043  14.8214  14.8214  14.8215  14.8220
    14.9437  14.9439  15.3073  15.3079  15.3079  15.3083  15.7381  15.7391
    16.0768  16.0769  16.0769  16.3628  16.3628  16.7600  16.7604  17.3695
    17.3700  17.3700  17.4679  17.4685  17.4705  17.4713  17.4713  17.4714
    18.0475  18.0485  18.4613  18.4613  18.8656  18.8656  18.8656  20.3952
    20.3952  20.3960  20.3961  21.7229  21.7229  21.7235  24.4406  24.4406

     occupation numbers 
     1.0000   1.0000   1.0000   1.0000   1.0000   1.0000   1.0000   1.0000
     1.0000   1.0000   1.0000   1.0000   1.0000   1.0000   1.0000   1.0000
     1.0000   1.0000   1.0000   1.0000   1.0000   1.0000   1.0000   1.0000
     1.0000   1.0000   1.0000   1.0000   1.0000   1.0000   1.0000   1.0000
     1.0000   1.0000   1.0000   1.0000   1.0000   1.0000   1.0000   1.0000
     1.0000   1.0000   1.0000   1.0000   1.0000   1.0000   1.0000   1.0000
     1.0000   1.0000   1.0000   1.0000   1.0000   1.0000   1.0000   1.0000
     1.0000   1.0000   0.8404   0.8404   0.0313   0.0313   0.0312   0.0000
     0.0000   0.0000   0.0000   0.0000   0.0000   0.0000   0.0000   0.0000

          k = 0.1667 0.0000 0.6285 (  7081 PWs)   bands (ev):

     9.6768  10.5045  11.5120  11.9146  11.9283  11.9613  11.9613  12.2153
    12.2153  12.3806  12.6559  12.6559  12.7943  12.8460  12.8460  12.8643
    13.1895  13.1895  13.4387  13.8518  13.9430  13.9430  13.9545  14.1398
    14.1976  14.1976  14.3207  14.3207  14.3445  14.3585  14.8639  15.0104
    15.0123  15.0197  15.1961  15.2283  15.2283  15.5533  15.6155  15.7014
    15.7014  15.7379  16.3040  16.6220  16.6220  16.6514  16.6901  16.7373
    16.7373  16.7813  16.8445  16.9830  17.1275  17.1275  17.3007  17.6473
    17.8137  18.2194  18.6289  18.6289  18.7877  18.7877  18.8205  19.9160
    20.5073  20.5073  21.0876  21.1940  22.1083  22.1083  24.4123  24.4123

     occupation numbers 
     1.0000   1.0000   1.0000   1.0000   1.0000   1.0000   1.0000   1.0000
     1.0000   1.0000   1.0000   1.0000   1.0000   1.0000   1.0000   1.0000
     1.0000   1.0000   1.0000   1.0000   1.0000   1.0000   1.0000   1.0000
     1.0000   1.0000   1.0000   1.0000   1.0000   1.0000   1.0000   1.0000
     1.0000   1.0000   1.0000   1.0000   1.0000   1.0000   1.0000   1.0000
     1.0000   1.0000   1.0000   1.0000   1.0000   1.0000   1.0000   1.0000
     1.0000   1.0000   1.0000   1.0000   1.0000   1.0000   1.0000   1.0000
     1.0000   0.9966   0.4250   0.4250   0.0947   0.0947   0.0614   0.0000
     0.0000   0.0000   0.0000   0.0000   0.0000   0.0000   0.0000   0.0000

          k = 0.1667 0.1361 0.0786 (  7102 PWs)   bands (ev):

     8.2231  10.4771  10.9918  11.1828  11.2319  11.3115  11.3116  11.4407
    11.4407  11.7204  11.7716  11.7716  12.0084  12.0084  12.1442  13.4592
    13.5133  13.5133  14.0883  14.0883  14.2584  14.3666  14.4402  14.5219
    14.5219  14.5624  14.7223  14.7235  14.7617  14.8715  14.8955  14.9340
    14.9908  14.9908  15.0160  15.7967  15.8702  15.9951  15.9951  16.0088
    16.0088  16.0204  16.6953  16.9261  16.9288  17.6890  17.8020  17.8020
    18.3341  18.3341  18.3720  18.3885  18.4968  18.5423  18.5571  18.5571
    18.5897  18.5897  18.6020  18.6304  18.8262  19.1115  19.1115  19.2049
    19.4379  20.9139  20.9139  21.0587  21.0587  21.7331  21.7331  23.3398

     occupation numbers 
     1.0000   1.0000   1.0000   1.0000   1.0000   1.0000   1.0000   1.0000
     1.0000   1.0000   1.0000   1.0000   1.0000   1.0000   1.0000   1.0000
     1.0000   1.0000   1.0000   1.0000   1.0000   1.0000   1.0000   1.0000
     1.0000   1.0000   1.0000   1.0000   1.0000   1.0000   1.0000   1.0000
     1.0000   1.0000   1.0000   1.0000   1.0000   1.0000   1.0000   1.0000
     1.0000   1.0000   1.0000   1.0000   1.0000   1.0000   1.0000   1.0000
     0.9710   0.9710   0.9482   0.9346   0.7719   0.6639   0.6251   0.6251
     0.5353   0.5353   0.5004   0.4210   0.0566   0.0002   0.0002   0.0000
     0.0000   0.0000   0.0000   0.0000   0.0000   0.0000   0.0000   0.0000

          k = 0.1667 0.1361 0.2357 (  7080 PWs)   bands (ev):

     8.4443  10.6870  11.2006  11.2008  11.3415  11.4528  11.4531  11.5935
    11.5935  11.8311  11.8484  11.9156  11.9158  12.3384  12.3460  13.4179
    13.4299  13.5012  14.0026  14.0152  14.0153  14.3371  14.3662  14.3718
    14.4338  14.4345  14.7631  14.8106  14.8198  14.8471  14.9094  14.9103
    15.1129  15.1130  15.2066  15.4436  15.4438  15.7079  15.7079  15.9332
    16.1232  16.1996  16.5986  16.8741  16.9432  17.1853  17.1854  17.7204
    17.9613  18.0571  18.0577  18.1292  18.1293  18.2185  18.2403  18.3519
    18.3523  18.3600  18.3713  18.7760  19.0200  19.0203  19.1761  19.1768
    19.5824  19.6671  21.1902  21.1906  21.9899  22.2047  22.2050  23.6371

     occupation numbers 
     1.0000   1.0000   1.0000   1.0000   1.0000   1.0000   1.0000   1.0000
     1.0000   1.0000   1.0000   1.0000   1.0000   1.0000   1.0000   1.0000
     1.0000   1.0000   1.0000   1.0000   1.0000   1.0000   1.0000   1.0000
     1.0000   1.0000   1.0000   1.0000   1.0000   1.0000   1.0000   1.0000
     1.0000   1.0000   1.0000   1.0000   1.0000   1.0000   1.0000   1.0000
     1.0000   1.0000   1.0000   1.0000   1.0000   1.0000   1.0000   1.0000
     1.0000   0.9999   0.9999   0.9996   0.9996   0.9967   0.9947   0.9616
     0.9614   0.9566   0.9487   0.1095   0.0016   0.0016   0.0000   0.0000
     0.0000   0.0000   0.0000   0.0000   0.0000   0.0000   0.0000   0.0000

          k = 0.1667 0.1361 0.3928 (  7076 PWs)   bands (ev):

     8.8653  11.0529  11.3663  11.5235  11.5748  11.6061  11.6705  11.6755
    11.7772  11.8814  12.0865  12.1818  12.2319  12.7199  12.8045  13.2017
    13.2502  13.3675  13.5784  13.9189  14.0231  14.1985  14.2058  14.2477
    14.4200  14.4263  14.4990  14.6885  14.8752  14.8919  14.9301  14.9480
    15.0083  15.0804  15.2192  15.2636  15.3441  15.3517  15.5783  15.8673
    16.2783  16.3115  16.3330  16.3831  16.5067  16.5350  16.9438  17.0430
    17.4275  17.5578  17.6714  17.6818  17.7435  17.7575  17.9087  17.9705
    18.2227  18.2939  18.2945  18.6782  18.7822  18.8475  18.8516  19.4015
    20.0317  20.2326  20.6965  21.3167  22.0643  22.8314  22.9888  23.4836

     occupation numbers 
     1.0000   1.0000   1.0000   1.0000   1.0000   1.0000   1.0000   1.0000
     1.0000   1.0000   1.0000   1.0000   1.0000   1.0000   1.0000   1.0000
     1.0000   1.0000   1.0000   1.0000   1.0000   1.0000   1.0000   1.0000
     1.0000   1.0000   1.0000   1.0000   1.0000   1.0000   1.0000   1.0000
     1.0000   1.0000   1.0000   1.0000   1.0000   1.0000   1.0000   1.0000
     1.0000   1.0000   1.0000   1.0000   1.0000   1.0000   1.0000   1.0000
     1.0000   1.0000   1.0000   1.0000   1.0000   1.0000   1.0000   1.0000
     0.9964   0.9854   0.9852   0.2953   0.1015   0.0414   0.0389   0.0000
     0.0000   0.0000   0.0000   0.0000   0.0000   0.0000   0.0000   0.0000

          k = 0.1667 0.1361 0.5500 (  7072 PWs)   bands (ev):

     9.4390  10.9368  11.4501  11.6430  11.8479  11.9143  11.9168  11.9452
    12.1569  12.2684  12.5135  12.5744  12.6917  12.8160  12.9497  13.1069
    13.1754  13.2348  13.3685  13.8030  13.9069  14.0380  14.0817  14.0889
    14.1380  14.2450  14.2825  14.4100  14.4749  14.6419  14.6424  14.7920
    15.0262  15.0483  15.3755  15.4052  15.4555  15.5688  15.5921  15.6584
    15.6626  15.7738  16.1103  16.4629  16.5278  16.5395  16.8141  16.9771
    17.0592  17.0641  17.0826  17.1405  17.3084  17.3154  17.5042  17.6060
    18.0509  18.4068  18.4087  18.4583  18.7151  18.7277  18.7293  19.5719
    20.1740  20.6995  20.7973  21.3838  21.6167  23.3470  23.3911  23.8351

     occupation numbers 
     1.0000   1.0000   1.0000   1.0000   1.0000   1.0000   1.0000   1.0000
     1.0000   1.0000   1.0000   1.0000   1.0000   1.0000   1.0000   1.0000
     1.0000   1.0000   1.0000   1.0000   1.0000   1.0000   1.0000   1.0000
     1.0000   1.0000   1.0000   1.0000   1.0000   1.0000   1.0000   1.0000
     1.0000   1.0000   1.0000   1.0000   1.0000   1.0000   1.0000   1.0000
     1.0000   1.0000   1.0000   1.0000   1.0000   1.0000   1.0000   1.0000
     1.0000   1.0000   1.0000   1.0000   1.0000   1.0000   1.0000   1.0000
     1.0000   0.9165   0.9144   0.8455   0.2123   0.1873   0.1843   0.0000
     0.0000   0.0000   0.0000   0.0000   0.0000   0.0000   0.0000   0.0000

          k = 0.1667 0.1361 0.7071 (  7112 PWs)   bands (ev):

    10.0757  10.2029  11.6757  11.9461  11.9463  12.0494  12.0501  12.1228
    12.4290  12.5669  12.6672  12.6971  12.6976  13.0433  13.0871  13.0880
    13.1166  13.1832  13.5434  13.6317  13.6320  13.6824  13.6831  14.0271
    14.0279  14.0802  14.2966  14.2972  14.3441  14.7012  14.7013  14.7068
    14.9573  15.0083  15.0084  15.0815  15.0849  15.6011  15.8428  15.8433
    16.0667  16.0668  16.2790  16.4622  16.4630  16.4643  16.6684  16.6717
    16.6727  16.7448  16.7767  16.9056  17.3805  17.3808  17.3889  17.5770
    17.5962  18.5908  18.6058  18.6107  18.6284  18.6288  18.6714  19.6620
    19.6629  21.0303  21.0307  21.4289  21.4296  23.2934  23.6535  24.5718

     occupation numbers 
     1.0000   1.0000   1.0000   1.0000   1.0000   1.0000   1.0000   1.0000
     1.0000   1.0000   1.0000   1.0000   1.0000   1.0000   1.0000   1.0000
     1.0000   1.0000   1.0000   1.0000   1.0000   1.0000   1.0000   1.0000
     1.0000   1.0000   1.0000   1.0000   1.0000   1.0000   1.0000   1.0000
     1.0000   1.0000   1.0000   1.0000   1.0000   1.0000   1.0000   1.0000
     1.0000   1.0000   1.0000   1.0000   1.0000   1.0000   1.0000   1.0000
     1.0000   1.0000   1.0000   1.0000   1.0000   1.0000   1.0000   1.0000
     1.0000   0.5322   0.4898   0.4759   0.4265   0.4253   0.3122   0.0000
     0.0000   0.0000   0.0000   0.0000   0.0000   0.0000   0.0000   0.0000

          k = 0.1667 0.2722 0.1571 (  7083 PWs)   bands (ev):

     8.5559  10.8007  11.0336  11.2798  11.3414  11.5510  11.5510  11.7040
    11.7040  11.8615  11.9907  11.9907  12.2154  12.2154  12.3590  13.5052
    13.5519  13.5519  13.8863  13.8863  13.9668  14.1111  14.1111  14.2259
    14.3365  14.5704  14.7579  14.8498  14.8977  14.9021  14.9026  15.0365
    15.1734  15.2202  15.2374  15.2374  15.2569  15.5753  15.5753  16.1190
    16.1616  16.1616  16.4576  16.5817  16.8834  16.8834  17.0210  17.9430
    17.9716  17.9716  18.0118  18.0118  18.1299  18.1975  18.2486  18.2991
    18.3046  18.5052  18.5052  18.5068  18.5534  18.6176  19.0177  19.1122
    19.1122  20.6494  20.6494  21.7776  21.7776  22.8132  22.8132  23.0234

     occupation numbers 
     1.0000   1.0000   1.0000   1.0000   1.0000   1.0000   1.0000   1.0000
     1.0000   1.0000   1.0000   1.0000   1.0000   1.0000   1.0000   1.0000
     1.0000   1.0000   1.0000   1.0000   1.0000   1.0000   1.0000   1.0000
     1.0000   1.0000   1.0000   1.0000   1.0000   1.0000   1.0000   1.0000
     1.0000   1.0000   1.0000   1.0000   1.0000   1.0000   1.0000   1.0000
     1.0000   1.0000   1.0000   1.0000   1.0000   1.0000   1.0000   1.0000
     1.0000   1.0000   1.0000   1.0000   0.9996   0.9979   0.9938   0.9840
     0.9823   0.7535   0.7535   0.7500   0.6349   0.4567   0.0017   0.0002
     0.0002   0.0000   0.0000   0.0000   0.0000   0.0000   0.0000   0.0000

          k = 0.1667 0.2722 0.3143 (  7076 PWs)   bands (ev):

     8.8748  11.0056  11.0908  11.4866  11.5527  11.7238  11.7531  11.8447
    11.9287  11.9845  12.0201  12.1767  12.2408  12.5788  12.6925  13.4230
    13.4518  13.4827  13.7136  13.7576  13.8426  13.9383  14.0927  14.1447
    14.1868  14.4830  14.6335  14.7005  14.7657  14.8292  14.9737  15.0203
    15.0244  15.0251  15.2952  15.3163  15.4462  15.4830  15.5372  16.1017
    16.2009  16.2124  16.3316  16.3394  16.3441  16.5508  16.7798  17.0650
    17.3980  17.4819  17.6790  17.7892  17.9007  17.9610  18.0234  18.3068
    18.3081  18.3713  18.3807  18.4854  18.5353  18.9550  18.9572  19.0977
    19.6228  19.7349  21.2620  21.6578  22.3019  22.7003  22.7109  23.6931

     occupation numbers 
     1.0000   1.0000   1.0000   1.0000   1.0000   1.0000   1.0000   1.0000
     1.0000   1.0000   1.0000   1.0000   1.0000   1.0000   1.0000   1.0000
     1.0000   1.0000   1.0000   1.0000   1.0000   1.0000   1.0000   1.0000
     1.0000   1.0000   1.0000   1.0000   1.0000   1.0000   1.0000   1.0000
     1.0000   1.0000   1.0000   1.0000   1.0000   1.0000   1.0000   1.0000
     1.0000   1.0000   1.0000   1.0000   1.0000   1.0000   1.0000   1.0000
     1.0000   1.0000   1.0000   1.0000   1.0000   1.0000   1.0000   0.9816
     0.9812   0.9487   0.9413   0.7956   0.6818   0.0063   0.0060   0.0002
     0.0000   0.0000   0.0000   0.0000   0.0000   0.0000   0.0000   0.0000

          k = 0.1667 0.2722 0.4714 (  7065 PWs)   bands (ev):

     9.3726  11.0973  11.4850  11.4851  11.7472  11.9401  11.9991  11.9994
    12.0257  12.2284  12.3082  12.4745  12.6368  12.9945  12.9954  13.2928
    13.2935  13.3366  13.3369  13.6487  13.8817  13.8818  13.9591  13.9934
    13.9934  14.2560  14.3384  14.3385  14.4960  14.4967  14.7310  14.9233
    15.0864  15.1468  15.1643  15.3608  15.6532  15.6843  15.7280  15.7288
    15.7395  16.0327  16.0336  16.2965  16.4167  16.4169  16.7224  16.7230
    16.9328  17.1802  17.2863  17.4367  17.4932  17.9676  17.9684  17.9903
    17.9906  18.0787  18.2930  18.6510  18.6737  18.6782  18.7989  18.7998
    19.5988  20.5409  20.5411  22.2294  22.3842  22.5589  22.5592  24.4752

     occupation numbers 
     1.0000   1.0000   1.0000   1.0000   1.0000   1.0000   1.0000   1.0000
     1.0000   1.0000   1.0000   1.0000   1.0000   1.0000   1.0000   1.0000
     1.0000   1.0000   1.0000   1.0000   1.0000   1.0000   1.0000   1.0000
     1.0000   1.0000   1.0000   1.0000   1.0000   1.0000   1.0000   1.0000
     1.0000   1.0000   1.0000   1.0000   1.0000   1.0000   1.0000   1.0000
     1.0000   1.0000   1.0000   1.0000   1.0000   1.0000   1.0000   1.0000
     1.0000   1.0000   1.0000   1.0000   1.0000   1.0000   1.0000   1.0000
     1.0000   0.9999   0.9856   0.3648   0.3065   0.2955   0.0822   0.0811
     0.0000   0.0000   0.0000   0.0000   0.0000   0.0000   0.0000   0.0000

          k = 0.1667 0.2722 0.6285 (  7065 PWs)   bands (ev):

     9.9897  10.7757  11.2586  11.8167  12.0122  12.0950  12.1744  12.2738
    12.5530  12.5744  12.6490  12.7615  12.8899  12.9422  12.9456  13.0841
    13.3232  13.3624  13.4558  13.5727  13.6009  13.6055  13.7011  13.7797
    13.8768  13.9291  14.0737  14.3610  14.4813  14.4818  14.5953  14.6530
    14.7617  14.8310  15.0368  15.0943  15.2676  15.5103  15.8852  16.0278
    16.0907  16.1905  16.2262  16.3434  16.5444  16.5549  16.7036  16.7491
    16.7855  16.8245  16.9683  16.9731  17.3418  17.4953  17.7047  17.8098
    18.1059  18.1656  18.2090  18.2173  18.3890  18.4283  18.7968  19.0429
    19.9351  20.0118  21.2479  21.6662  22.3270  22.4802  23.3912  24.3201

     occupation numbers 
     1.0000   1.0000   1.0000   1.0000   1.0000   1.0000   1.0000   1.0000
     1.0000   1.0000   1.0000   1.0000   1.0000   1.0000   1.0000   1.0000
     1.0000   1.0000   1.0000   1.0000   1.0000   1.0000   1.0000   1.0000
     1.0000   1.0000   1.0000   1.0000   1.0000   1.0000   1.0000   1.0000
     1.0000   1.0000   1.0000   1.0000   1.0000   1.0000   1.0000   1.0000
     1.0000   1.0000   1.0000   1.0000   1.0000   1.0000   1.0000   1.0000
     1.0000   1.0000   1.0000   1.0000   1.0000   1.0000   1.0000   1.0000
     0.9998   0.9990   0.9973   0.9967   0.9341   0.8906   0.0844   0.0009
     0.0000   0.0000   0.0000   0.0000   0.0000   0.0000   0.0000   0.0000

          k = 0.1667 0.2722-0.0000 (  7080 PWs)   bands (ev):

     8.4443  10.6870  11.2006  11.2008  11.3415  11.4528  11.4531  11.5935
    11.5935  11.8311  11.8484  11.9156  11.9158  12.3384  12.3460  13.4179
    13.4299  13.5012  14.0026  14.0152  14.0153  14.3371  14.3662  14.3718
    14.4338  14.4345  14.7631  14.8106  14.8198  14.8471  14.9094  14.9103
    15.1129  15.1130  15.2066  15.4436  15.4438  15.7079  15.7079  15.9332
    16.1232  16.1996  16.5986  16.8741  16.9432  17.1853  17.1854  17.7204
    17.9613  18.0571  18.0577  18.1292  18.1293  18.2185  18.2403  18.3519
    18.3523  18.3600  18.3713  18.7760  19.0200  19.0203  19.1761  19.1768
    19.5824  19.6671  21.1902  21.1906  21.9899  22.2047  22.2050  23.6371

     occupation numbers 
     1.0000   1.0000   1.0000   1.0000   1.0000   1.0000   1.0000   1.0000
     1.0000   1.0000   1.0000   1.0000   1.0000   1.0000   1.0000   1.0000
     1.0000   1.0000   1.0000   1.0000   1.0000   1.0000   1.0000   1.0000
     1.0000   1.0000   1.0000   1.0000   1.0000   1.0000   1.0000   1.0000
     1.0000   1.0000   1.0000   1.0000   1.0000   1.0000   1.0000   1.0000
     1.0000   1.0000   1.0000   1.0000   1.0000   1.0000   1.0000   1.0000
     1.0000   0.9999   0.9999   0.9996   0.9996   0.9967   0.9947   0.9616
     0.9614   0.9566   0.9487   0.1095   0.0016   0.0016   0.0000   0.0000
     0.0000   0.0000   0.0000   0.0000   0.0000   0.0000   0.0000   0.0000

          k = 0.1667 0.4082 0.2357 (  7070 PWs)   bands (ev):

     9.0845  10.7613  11.2823  11.4995  11.6559  11.8854  11.8854  11.9853
    11.9853  12.1043  12.3544  12.3544  12.5278  12.5278  12.6003  13.5161
    13.5161  13.6469  13.6642  13.6642  13.6890  13.8239  13.8239  13.9499
    13.9510  14.3632  14.6091  14.6457  14.6864  14.7966  14.9542  14.9962
    14.9962  15.1395  15.1532  15.4688  15.6300  15.6475  15.6475  15.9051
    15.9051  16.1859  16.1987  16.2601  16.3024  16.3024  16.5740  17.1412
    17.3182  17.3182  17.4712  17.5054  17.5054  17.6471  17.6676  17.8522
    18.4356  18.4363  18.5711  18.5711  18.6770  18.8393  19.0095  19.0095
    19.7750  20.5895  20.5895  22.2244  22.2244  22.2418  23.7251  23.7251

     occupation numbers 
     1.0000   1.0000   1.0000   1.0000   1.0000   1.0000   1.0000   1.0000
     1.0000   1.0000   1.0000   1.0000   1.0000   1.0000   1.0000   1.0000
     1.0000   1.0000   1.0000   1.0000   1.0000   1.0000   1.0000   1.0000
     1.0000   1.0000   1.0000   1.0000   1.0000   1.0000   1.0000   1.0000
     1.0000   1.0000   1.0000   1.0000   1.0000   1.0000   1.0000   1.0000
     1.0000   1.0000   1.0000   1.0000   1.0000   1.0000   1.0000   1.0000
     1.0000   1.0000   1.0000   1.0000   1.0000   1.0000   1.0000   1.0000
     0.8806   0.8796   0.5869   0.5869   0.2984   0.0468   0.0020   0.0020
     0.0000   0.0000   0.0000   0.0000   0.0000   0.0000   0.0000   0.0000

          k = 0.1667 0.4082 0.3928 (  7072 PWs)   bands (ev):

     9.4810  10.6366  11.5936  11.6439  11.9116  12.0546  12.0558  12.0932
    12.1505  12.1581  12.3009  12.5651  12.6829  12.8047  12.9741  13.3669
    13.5108  13.5227  13.5345  13.6045  13.6286  13.6690  13.6710  13.8087
    14.0305  14.1818  14.2979  14.4532  14.4984  14.5181  14.8860  14.9219
    15.0274  15.1807  15.2042  15.3148  15.4799  15.7302  15.8291  15.9050
    15.9184  15.9604  16.1449  16.2316  16.2558  16.2767  16.3490  16.6853
    16.9874  17.1817  17.2567  17.3552  17.4601  17.5357  17.5513  17.8372
    17.8912  18.4694  18.4989  18.5005  18.8059  18.8078  18.8705  19.1178
    19.6737  20.3795  21.2161  21.5002  22.0046  23.0885  23.3205  24.3199

     occupation numbers 
     1.0000   1.0000   1.0000   1.0000   1.0000   1.0000   1.0000   1.0000
     1.0000   1.0000   1.0000   1.0000   1.0000   1.0000   1.0000   1.0000
     1.0000   1.0000   1.0000   1.0000   1.0000   1.0000   1.0000   1.0000
     1.0000   1.0000   1.0000   1.0000   1.0000   1.0000   1.0000   1.0000
     1.0000   1.0000   1.0000   1.0000   1.0000   1.0000   1.0000   1.0000
     1.0000   1.0000   1.0000   1.0000   1.0000   1.0000   1.0000   1.0000
     1.0000   1.0000   1.0000   1.0000   1.0000   1.0000   1.0000   1.0000
     1.0000   0.8262   0.7674   0.7639   0.0749   0.0729   0.0289   0.0001
     0.0000   0.0000   0.0000   0.0000   0.0000   0.0000   0.0000   0.0000

          k = 0.1667 0.4082 0.5500 (  7065 PWs)   bands (ev):

    10.0321  10.6151  11.4093  11.8876  11.9294  12.1223  12.2712  12.3007
    12.3316  12.4880  12.5950  12.8361  12.8605  13.0667  13.1262  13.2614
    13.3680  13.3805  13.4036  13.4314  13.4508  13.5210  13.6513  13.6890
    13.9436  14.0605  14.1772  14.2315  14.2689  14.4449  14.5570  14.7870
    14.8846  14.9028  14.9941  15.0670  15.2480  15.5068  16.0334  16.1500
    16.2397  16.2420  16.2616  16.3324  16.3435  16.3632  16.4684  16.5519
    16.6759  16.8688  17.1422  17.2113  17.5013  17.5581  17.6934  17.7554
    18.0196  18.0967  18.1824  18.2338  18.4024  18.4533  18.8397  19.2822
    19.3755  20.3234  21.0944  21.8729  22.3567  22.3808  23.3935  24.2684

     occupation numbers 
     1.0000   1.0000   1.0000   1.0000   1.0000   1.0000   1.0000   1.0000
     1.0000   1.0000   1.0000   1.0000   1.0000   1.0000   1.0000   1.0000
     1.0000   1.0000   1.0000   1.0000   1.0000   1.0000   1.0000   1.0000
     1.0000   1.0000   1.0000   1.0000   1.0000   1.0000   1.0000   1.0000
     1.0000   1.0000   1.0000   1.0000   1.0000   1.0000   1.0000   1.0000
     1.0000   1.0000   1.0000   1.0000   1.0000   1.0000   1.0000   1.0000
     1.0000   1.0000   1.0000   1.0000   1.0000   1.0000   1.0000   1.0000
     1.0000   0.9998   0.9985   0.9954   0.9211   0.8538   0.0465   0.0000
     0.0000   0.0000   0.0000   0.0000   0.0000   0.0000   0.0000   0.0000

          k = 0.1667 0.4082 0.7071 (  7047 PWs)   bands (ev):

    10.6689  10.6689  10.6689  12.0941  12.0941  12.0941  12.4934  12.4934
    12.4934  12.7539  12.7539  12.7539  13.0173  13.0173  13.0173  13.2300
    13.2300  13.2300  13.3915  13.3915  13.3915  13.6457  13.6457  13.6457
    13.8719  13.8719  13.8719  14.2992  14.2992  14.2992  14.5858  14.5858
    14.5858  14.8708  14.8708  14.8708  15.6042  15.6042  15.6042  16.2405
    16.2405  16.2405  16.5131  16.5131  16.5131  16.5935  16.5935  16.5935
    16.7444  16.7444  16.7444  17.4310  17.4310  17.4310  17.9990  17.9990
    17.9990  18.0920  18.0920  18.0920  18.0980  18.0980  18.0980  19.6409
    19.6409  19.6409  21.7678  21.7678  21.7678  23.2589  23.2589  23.2589

     occupation numbers 
     1.0000   1.0000   1.0000   1.0000   1.0000   1.0000   1.0000   1.0000
     1.0000   1.0000   1.0000   1.0000   1.0000   1.0000   1.0000   1.0000
     1.0000   1.0000   1.0000   1.0000   1.0000   1.0000   1.0000   1.0000
     1.0000   1.0000   1.0000   1.0000   1.0000   1.0000   1.0000   1.0000
     1.0000   1.0000   1.0000   1.0000   1.0000   1.0000   1.0000   1.0000
     1.0000   1.0000   1.0000   1.0000   1.0000   1.0000   1.0000   1.0000
     1.0000   1.0000   1.0000   1.0000   1.0000   1.0000   1.0000   1.0000
     1.0000   0.9998   0.9998   0.9998   0.9998   0.9998   0.9998   0.0000
     0.0000   0.0000   0.0000   0.0000   0.0000   0.0000   0.0000   0.0000

          k = 0.1667 0.4082-0.0786 (  7076 PWs)   bands (ev):

     8.8653  11.0529  11.3663  11.5235  11.5748  11.6061  11.6705  11.6755
    11.7772  11.8814  12.0865  12.1818  12.2319  12.7199  12.8045  13.2017
    13.2502  13.3675  13.5784  13.9189  14.0231  14.1985  14.2058  14.2477
    14.4200  14.4263  14.4990  14.6885  14.8752  14.8919  14.9301  14.9480
    15.0083  15.0804  15.2192  15.2636  15.3441  15.3517  15.5783  15.8673
    16.2783  16.3115  16.3330  16.3831  16.5067  16.5350  16.9438  17.0430
    17.4275  17.5578  17.6714  17.6818  17.7435  17.7575  17.9087  17.9705
    18.2227  18.2939  18.2945  18.6782  18.7822  18.8475  18.8516  19.4015
    20.0317  20.2326  20.6965  21.3167  22.0643  22.8314  22.9888  23.4836

     occupation numbers 
     1.0000   1.0000   1.0000   1.0000   1.0000   1.0000   1.0000   1.0000
     1.0000   1.0000   1.0000   1.0000   1.0000   1.0000   1.0000   1.0000
     1.0000   1.0000   1.0000   1.0000   1.0000   1.0000   1.0000   1.0000
     1.0000   1.0000   1.0000   1.0000   1.0000   1.0000   1.0000   1.0000
     1.0000   1.0000   1.0000   1.0000   1.0000   1.0000   1.0000   1.0000
     1.0000   1.0000   1.0000   1.0000   1.0000   1.0000   1.0000   1.0000
     1.0000   1.0000   1.0000   1.0000   1.0000   1.0000   1.0000   1.0000
     0.9964   0.9854   0.9852   0.2953   0.1015   0.0414   0.0389   0.0000
     0.0000   0.0000   0.0000   0.0000   0.0000   0.0000   0.0000   0.0000

          k = 0.1667 0.5443 0.3143 (  7081 PWs)   bands (ev):

     9.7616  10.2919  11.6066  11.7561  11.9224  12.0926  12.0926  12.2643
    12.2643  12.4412  12.5809  12.5809  12.7149  12.8232  12.8232  13.3616
    13.3616  13.3681  13.5525  13.5525  13.6087  13.6668  13.7965  13.9031
    13.9031  14.0430  14.2388  14.4947  14.6518  14.7782  14.7782  14.9575
    14.9881  14.9881  15.0102  15.2383  15.4130  15.4939  15.8031  16.0338
    16.0894  16.1494  16.1494  16.1595  16.1595  16.1759  16.2824  16.9674
    16.9744  16.9744  17.0040  17.0252  17.0252  17.3164  17.3370  17.3753
    18.1520  18.3463  18.6820  18.6820  18.7629  18.8351  18.8351  19.4025
    20.5232  20.5633  20.5633  21.6590  22.3019  22.3019  24.2438  24.2438

     occupation numbers 
     1.0000   1.0000   1.0000   1.0000   1.0000   1.0000   1.0000   1.0000
     1.0000   1.0000   1.0000   1.0000   1.0000   1.0000   1.0000   1.0000
     1.0000   1.0000   1.0000   1.0000   1.0000   1.0000   1.0000   1.0000
     1.0000   1.0000   1.0000   1.0000   1.0000   1.0000   1.0000   1.0000
     1.0000   1.0000   1.0000   1.0000   1.0000   1.0000   1.0000   1.0000
     1.0000   1.0000   1.0000   1.0000   1.0000   1.0000   1.0000   1.0000
     1.0000   1.0000   1.0000   1.0000   1.0000   1.0000   1.0000   1.0000
     0.9993   0.9648   0.2862   0.2862   0.1278   0.0498   0.0498   0.0000
     0.0000   0.0000   0.0000   0.0000   0.0000   0.0000   0.0000   0.0000

          k = 0.1667 0.5443 0.4714 (  7112 PWs)   bands (ev):

    10.0757  10.2029  11.6757  11.9461  11.9463  12.0494  12.0501  12.1228
    12.4290  12.5669  12.6672  12.6971  12.6976  13.0433  13.0871  13.0880
    13.1166  13.1832  13.5434  13.6317  13.6320  13.6824  13.6831  14.0271
    14.0279  14.0802  14.2966  14.2972  14.3441  14.7012  14.7013  14.7068
    14.9573  15.0083  15.0084  15.0815  15.0849  15.6011  15.8428  15.8433
    16.0667  16.0668  16.2790  16.4622  16.4630  16.4643  16.6684  16.6717
    16.6727  16.7448  16.7767  16.9056  17.3805  17.3808  17.3889  17.5770
    17.5962  18.5908  18.6058  18.6107  18.6284  18.6288  18.6714  19.6620
    19.6629  21.0303  21.0307  21.4289  21.4296  23.2934  23.6535  24.5718

     occupation numbers 
     1.0000   1.0000   1.0000   1.0000   1.0000   1.0000   1.0000   1.0000
     1.0000   1.0000   1.0000   1.0000   1.0000   1.0000   1.0000   1.0000
     1.0000   1.0000   1.0000   1.0000   1.0000   1.0000   1.0000   1.0000
     1.0000   1.0000   1.0000   1.0000   1.0000   1.0000   1.0000   1.0000
     1.0000   1.0000   1.0000   1.0000   1.0000   1.0000   1.0000   1.0000
     1.0000   1.0000   1.0000   1.0000   1.0000   1.0000   1.0000   1.0000
     1.0000   1.0000   1.0000   1.0000   1.0000   1.0000   1.0000   1.0000
     1.0000   0.5322   0.4898   0.4759   0.4265   0.4253   0.3122   0.0000
     0.0000   0.0000   0.0000   0.0000   0.0000   0.0000   0.0000   0.0000

          k = 0.1667 0.5443 0.6285 (  7065 PWs)   bands (ev):

     9.9897  10.7757  11.2586  11.8167  12.0122  12.0950  12.1744  12.2738
    12.5530  12.5744  12.6490  12.7615  12.8899  12.9422  12.9456  13.0841
    13.3232  13.3624  13.4558  13.5727  13.6009  13.6055  13.7011  13.7797
    13.8768  13.9291  14.0737  14.3610  14.4813  14.4818  14.5953  14.6530
    14.7617  14.8310  15.0368  15.0943  15.2676  15.5103  15.8852  16.0278
    16.0907  16.1905  16.2262  16.3434  16.5444  16.5549  16.7036  16.7491
    16.7855  16.8245  16.9683  16.9731  17.3418  17.4953  17.7047  17.8098
    18.1059  18.1656  18.2090  18.2173  18.3890  18.4283  18.7968  19.0429
    19.9351  20.0118  21.2479  21.6662  22.3270  22.4802  23.3912  24.3201

     occupation numbers 
     1.0000   1.0000   1.0000   1.0000   1.0000   1.0000   1.0000   1.0000
     1.0000   1.0000   1.0000   1.0000   1.0000   1.0000   1.0000   1.0000
     1.0000   1.0000   1.0000   1.0000   1.0000   1.0000   1.0000   1.0000
     1.0000   1.0000   1.0000   1.0000   1.0000   1.0000   1.0000   1.0000
     1.0000   1.0000   1.0000   1.0000   1.0000   1.0000   1.0000   1.0000
     1.0000   1.0000   1.0000   1.0000   1.0000   1.0000   1.0000   1.0000
     1.0000   1.0000   1.0000   1.0000   1.0000   1.0000   1.0000   1.0000
     0.9998   0.9990   0.9973   0.9967   0.9341   0.8906   0.0844   0.0009
     0.0000   0.0000   0.0000   0.0000   0.0000   0.0000   0.0000   0.0000

          k = 0.1667 0.5443-0.1571 (  7072 PWs)   bands (ev):

     9.4390  10.9368  11.4501  11.6430  11.8479  11.9143  11.9168  11.9452
    12.1569  12.2684  12.5135  12.5744  12.6917  12.8160  12.9497  13.1069
    13.1754  13.2348  13.3685  13.8030  13.9069  14.0380  14.0817  14.0889
    14.1380  14.2450  14.2825  14.4100  14.4749  14.6419  14.6424  14.7920
    15.0262  15.0483  15.3755  15.4052  15.4555  15.5688  15.5921  15.6584
    15.6626  15.7738  16.1103  16.4629  16.5278  16.5395  16.8141  16.9771
    17.0592  17.0641  17.0826  17.1405  17.3084  17.3154  17.5042  17.6060
    18.0509  18.4068  18.4087  18.4583  18.7151  18.7277  18.7293  19.5719
    20.1740  20.6995  20.7973  21.3838  21.6167  23.3470  23.3911  23.8351

     occupation numbers 
     1.0000   1.0000   1.0000   1.0000   1.0000   1.0000   1.0000   1.0000
     1.0000   1.0000   1.0000   1.0000   1.0000   1.0000   1.0000   1.0000
     1.0000   1.0000   1.0000   1.0000   1.0000   1.0000   1.0000   1.0000
     1.0000   1.0000   1.0000   1.0000   1.0000   1.0000   1.0000   1.0000
     1.0000   1.0000   1.0000   1.0000   1.0000   1.0000   1.0000   1.0000
     1.0000   1.0000   1.0000   1.0000   1.0000   1.0000   1.0000   1.0000
     1.0000   1.0000   1.0000   1.0000   1.0000   1.0000   1.0000   1.0000
     1.0000   0.9165   0.9144   0.8455   0.2123   0.1873   0.1843   0.0000
     0.0000   0.0000   0.0000   0.0000   0.0000   0.0000   0.0000   0.0000

          k = 0.1667 0.5443-0.0000 (  7065 PWs)   bands (ev):

     9.3726  11.0973  11.4850  11.4851  11.7472  11.9401  11.9991  11.9994
    12.0257  12.2284  12.3082  12.4745  12.6368  12.9945  12.9954  13.2928
    13.2935  13.3366  13.3369  13.6487  13.8817  13.8818  13.9591  13.9934
    13.9934  14.2560  14.3384  14.3385  14.4960  14.4967  14.7310  14.9233
    15.0864  15.1468  15.1643  15.3608  15.6532  15.6843  15.7280  15.7288
    15.7395  16.0327  16.0336  16.2965  16.4167  16.4169  16.7224  16.7230
    16.9328  17.1802  17.2863  17.4367  17.4932  17.9676  17.9684  17.9903
    17.9906  18.0787  18.2930  18.6510  18.6737  18.6782  18.7989  18.7998
    19.5988  20.5409  20.5411  22.2294  22.3842  22.5589  22.5592  24.4752

     occupation numbers 
     1.0000   1.0000   1.0000   1.0000   1.0000   1.0000   1.0000   1.0000
     1.0000   1.0000   1.0000   1.0000   1.0000   1.0000   1.0000   1.0000
     1.0000   1.0000   1.0000   1.0000   1.0000   1.0000   1.0000   1.0000
     1.0000   1.0000   1.0000   1.0000   1.0000   1.0000   1.0000   1.0000
     1.0000   1.0000   1.0000   1.0000   1.0000   1.0000   1.0000   1.0000
     1.0000   1.0000   1.0000   1.0000   1.0000   1.0000   1.0000   1.0000
     1.0000   1.0000   1.0000   1.0000   1.0000   1.0000   1.0000   1.0000
     1.0000   0.9999   0.9856   0.3648   0.3065   0.2955   0.0822   0.0811
     0.0000   0.0000   0.0000   0.0000   0.0000   0.0000   0.0000   0.0000

          k = 0.3333 0.0000 0.0000 (  7066 PWs)   bands (ev):

     8.4819   9.7415  10.9087  11.0108  11.0108  11.0108  11.4332  11.4332
    11.4332  11.9205  11.9205  11.9205  11.9570  11.9570  11.9570  12.8946
    12.8946  12.8946  14.1592  14.3878  14.4353  14.4353  14.4353  14.5566
    14.5566  14.6159  14.6160  14.6160  14.7883  14.7883  15.0085  15.0085
    15.1527  15.1527  15.1527  16.6329  16.6329  16.6329  16.7762  16.7762
    16.9084  16.9084  17.1521  17.1521  17.1521  17.2308  17.2308  17.2308
    17.4026  18.0386  18.0386  18.0386  18.5195  18.5195  18.6491  18.6491
    18.6491  18.8059  18.8059  18.8059  18.9373  18.9373  18.9373  19.4273
    19.4273  19.4273  21.4046  21.4046  21.4046  21.7845  21.7845  21.7845

     occupation numbers 
     1.0000   1.0000   1.0000   1.0000   1.0000   1.0000   1.0000   1.0000
     1.0000   1.0000   1.0000   1.0000   1.0000   1.0000   1.0000   1.0000
     1.0000   1.0000   1.0000   1.0000   1.0000   1.0000   1.0000   1.0000
     1.0000   1.0000   1.0000   1.0000   1.0000   1.0000   1.0000   1.0000
     1.0000   1.0000   1.0000   1.0000   1.0000   1.0000   1.0000   1.0000
     1.0000   1.0000   1.0000   1.0000   1.0000   1.0000   1.0000   1.0000
     1.0000   1.0000   1.0000   1.0000   0.7207   0.7207   0.3701   0.3701
     0.3701   0.0749   0.0749   0.0749   0.0089   0.0089   0.0089   0.0000
     0.0000   0.0000   0.0000   0.0000   0.0000   0.0000   0.0000   0.0000

          k = 0.3333 0.0000 0.1571 (  7096 PWs)   bands (ev):

     8.5915   9.8480  11.0144  11.0596  11.0596  11.0926  11.4887  11.4887
    11.5202  11.8839  11.9472  11.9472  12.0537  12.0925  12.0925  12.8144
    12.9655  12.9655  14.0299  14.3119  14.3916  14.4293  14.4293  14.4839
    14.6301  14.6588  14.6588  14.6754  14.8242  14.8689  15.0120  15.0198
    15.0198  15.0361  15.0977  16.5580  16.6026  16.6472  16.7393  16.7393
    16.8233  16.8287  16.8287  16.8632  16.9136  16.9272  16.9272  16.9423
    17.2075  17.9605  18.1505  18.1505  18.3817  18.4535  18.4535  18.4791
    18.6795  18.6795  18.7474  18.7729  18.7729  18.8745  19.2436  19.5414
    19.5414  19.7934  20.0725  20.8675  20.8675  22.7947  22.7947  22.9152

     occupation numbers 
     1.0000   1.0000   1.0000   1.0000   1.0000   1.0000   1.0000   1.0000
     1.0000   1.0000   1.0000   1.0000   1.0000   1.0000   1.0000   1.0000
     1.0000   1.0000   1.0000   1.0000   1.0000   1.0000   1.0000   1.0000
     1.0000   1.0000   1.0000   1.0000   1.0000   1.0000   1.0000   1.0000
     1.0000   1.0000   1.0000   1.0000   1.0000   1.0000   1.0000   1.0000
     1.0000   1.0000   1.0000   1.0000   1.0000   1.0000   1.0000   1.0000
     1.0000   1.0000   0.9993   0.9993   0.9405   0.8535   0.8535   0.8079
     0.2923   0.2923   0.1522   0.1137   0.1137   0.0271   0.0000   0.0000
     0.0000   0.0000   0.0000   0.0000   0.0000   0.0000   0.0000   0.0000

          k = 0.3333 0.0000 0.3143 (  7084 PWs)   bands (ev):

     8.9072  10.1494  11.2001  11.2672  11.2672  11.3206  11.6697  11.6697
    11.6823  11.7395  12.1185  12.1185  12.3056  12.3925  12.3925  12.7765
    13.0700  13.0700  13.7075  14.1824  14.2650  14.3253  14.3253  14.4022
    14.6528  14.6528  14.8013  14.8404  14.8404  14.8672  14.9078  14.9428
    14.9692  15.0594  15.3542  16.0434  16.0593  16.0593  16.0944  16.2273
    16.2273  16.3942  16.4643  16.4764  16.5409  16.7594  16.7594  16.9944
    17.4653  17.6781  17.9312  17.9312  18.0732  18.1678  18.1678  18.2183
    18.4725  18.5950  18.5950  18.5966  18.5966  18.6184  18.7431  19.6538
    19.9764  19.9764  20.2875  20.8603  20.8603  23.7603  23.8432  23.8432

     occupation numbers 
     1.0000   1.0000   1.0000   1.0000   1.0000   1.0000   1.0000   1.0000
     1.0000   1.0000   1.0000   1.0000   1.0000   1.0000   1.0000   1.0000
     1.0000   1.0000   1.0000   1.0000   1.0000   1.0000   1.0000   1.0000
     1.0000   1.0000   1.0000   1.0000   1.0000   1.0000   1.0000   1.0000
     1.0000   1.0000   1.0000   1.0000   1.0000   1.0000   1.0000   1.0000
     1.0000   1.0000   1.0000   1.0000   1.0000   1.0000   1.0000   1.0000
     1.0000   1.0000   1.0000   1.0000   0.9999   0.9989   0.9989   0.9967
     0.8204   0.5203   0.5203   0.5158   0.5158   0.4544   0.1596   0.0000
     0.0000   0.0000   0.0000   0.0000   0.0000   0.0000   0.0000   0.0000

          k = 0.3333 0.0000 0.4714 (  7069 PWs)   bands (ev):

     9.3862  10.5849  11.2962  11.3669  11.6110  11.6110  11.7819  11.8754
    11.8754  11.8917  12.4820  12.4820  12.6622  12.6984  12.6984  12.8538
    13.2666  13.2666  13.3089  13.9640  14.0870  14.1404  14.1404  14.2036
    14.2036  14.4547  14.9533  14.9905  15.0259  15.0433  15.0487  15.0623
    15.0623  15.0962  15.2470  15.2854  15.2854  15.3945  15.4739  15.4739
    15.6898  15.7642  16.3217  16.4943  16.5985  16.5985  16.6202  17.0742
    17.1554  17.2212  17.2212  17.4548  17.5133  17.6771  17.9377  17.9377
    18.0470  18.0879  18.6812  18.6812  18.6880  18.7187  18.7187  19.3459
    20.3138  20.3138  21.0582  21.0582  21.2657  23.6347  24.6647  24.6647

     occupation numbers 
     1.0000   1.0000   1.0000   1.0000   1.0000   1.0000   1.0000   1.0000
     1.0000   1.0000   1.0000   1.0000   1.0000   1.0000   1.0000   1.0000
     1.0000   1.0000   1.0000   1.0000   1.0000   1.0000   1.0000   1.0000
     1.0000   1.0000   1.0000   1.0000   1.0000   1.0000   1.0000   1.0000
     1.0000   1.0000   1.0000   1.0000   1.0000   1.0000   1.0000   1.0000
     1.0000   1.0000   1.0000   1.0000   1.0000   1.0000   1.0000   1.0000
     1.0000   1.0000   1.0000   1.0000   1.0000   1.0000   1.0000   1.0000
     1.0000   0.9999   0.2882   0.2882   0.2719   0.2049   0.2049   0.0000
     0.0000   0.0000   0.0000   0.0000   0.0000   0.0000   0.0000   0.0000

          k = 0.3333 0.0000 0.6285 (  7072 PWs)   bands (ev):

     9.9415  10.7647  11.0343  11.2871  12.0026  12.0026  12.0426  12.0426
    12.0600  12.2750  12.6872  12.6872  12.9064  13.0155  13.0155  13.0686
    13.0916  13.5404  13.5404  13.6895  13.9307  13.9307  13.9491  13.9491
    14.1250  14.1837  14.2783  14.2783  14.6498  14.8251  14.8790  14.8790
    15.0133  15.0404  15.0611  15.1453  15.1610  15.2347  15.7148  15.7148
    15.7284  16.0894  16.3005  16.4981  16.4981  16.5180  16.5291  16.5291
    16.5729  16.7489  16.8304  16.8940  17.2101  17.7226  17.7324  17.7324
    17.8456  17.8967  18.6902  18.7368  18.7368  18.9186  18.9186  18.9781
    20.5133  20.5133  21.2361  21.2361  22.0270  23.0183  25.1406  25.1406

     occupation numbers 
     1.0000   1.0000   1.0000   1.0000   1.0000   1.0000   1.0000   1.0000
     1.0000   1.0000   1.0000   1.0000   1.0000   1.0000   1.0000   1.0000
     1.0000   1.0000   1.0000   1.0000   1.0000   1.0000   1.0000   1.0000
     1.0000   1.0000   1.0000   1.0000   1.0000   1.0000   1.0000   1.0000
     1.0000   1.0000   1.0000   1.0000   1.0000   1.0000   1.0000   1.0000
     1.0000   1.0000   1.0000   1.0000   1.0000   1.0000   1.0000   1.0000
     1.0000   1.0000   1.0000   1.0000   1.0000   1.0000   1.0000   1.0000
     1.0000   1.0000   0.2669   0.1705   0.1705   0.0126   0.0126   0.0039
     0.0000   0.0000   0.0000   0.0000   0.0000   0.0000   0.0000   0.0000

          k = 0.3333 0.1361 0.0786 (  7096 PWs)   bands (ev):

     8.5926   9.8490  10.9549  11.0122  11.1231  11.1231  11.4172  11.5393
    11.5393  11.9111  12.0155  12.0155  12.0164  12.0164  12.0613  12.8726
    12.8726  13.0164  14.0545  14.2784  14.3420  14.3420  14.4613  14.5279
    14.6221  14.6541  14.7045  14.7045  14.8631  14.8748  14.9078  14.9078
    15.0279  15.0896  15.1859  16.5527  16.5797  16.6950  16.7115  16.7115
    16.7831  16.7831  16.7987  16.8517  16.8517  16.8827  16.9499  17.2582
    17.2644  17.9896  17.9896  18.0168  18.5488  18.6053  18.6053  18.6187
    18.6212  18.6459  18.6459  18.6760  18.7718  18.9599  18.9599  19.0775
    19.7799  20.0145  20.0145  21.0582  21.0582  22.3934  22.3934  23.6930

     occupation numbers 
     1.0000   1.0000   1.0000   1.0000   1.0000   1.0000   1.0000   1.0000
     1.0000   1.0000   1.0000   1.0000   1.0000   1.0000   1.0000   1.0000
     1.0000   1.0000   1.0000   1.0000   1.0000   1.0000   1.0000   1.0000
     1.0000   1.0000   1.0000   1.0000   1.0000   1.0000   1.0000   1.0000
     1.0000   1.0000   1.0000   1.0000   1.0000   1.0000   1.0000   1.0000
     1.0000   1.0000   1.0000   1.0000   1.0000   1.0000   1.0000   1.0000
     1.0000   1.0000   1.0000   1.0000   0.6472   0.4913   0.4913   0.4535
     0.4465   0.3787   0.3787   0.3007   0.1151   0.0057   0.0057   0.0004
     0.0000   0.0000   0.0000   0.0000   0.0000   0.0000   0.0000   0.0000

          k = 0.3333 0.1361 0.2357 (  7081 PWs)   bands (ev):

     8.8075  10.0548  11.0090  11.2151  11.2154  11.3100  11.4969  11.6664
    11.6968  11.9283  12.0005  12.1163  12.2065  12.2216  12.3130  12.8048
    12.9793  13.1057  13.8541  14.1539  14.2125  14.3121  14.3127  14.5553
    14.5693  14.6850  14.7828  14.8142  14.8150  14.8540  14.9647  14.9794
    14.9819  15.0331  15.2682  16.2225  16.2230  16.2746  16.3071  16.3208
    16.4142  16.4338  16.4860  16.6436  16.7237  16.7694  16.8739  17.0277
    17.4901  17.7529  17.9105  18.1106  18.1861  18.2911  18.2923  18.4551
    18.4558  18.4741  18.4745  18.4807  18.8913  18.9015  18.9119  19.4869
    19.6440  19.9136  19.9138  20.6443  22.1622  22.2271  23.6143  24.4480

     occupation numbers 
     1.0000   1.0000   1.0000   1.0000   1.0000   1.0000   1.0000   1.0000
     1.0000   1.0000   1.0000   1.0000   1.0000   1.0000   1.0000   1.0000
     1.0000   1.0000   1.0000   1.0000   1.0000   1.0000   1.0000   1.0000
     1.0000   1.0000   1.0000   1.0000   1.0000   1.0000   1.0000   1.0000
     1.0000   1.0000   1.0000   1.0000   1.0000   1.0000   1.0000   1.0000
     1.0000   1.0000   1.0000   1.0000   1.0000   1.0000   1.0000   1.0000
     1.0000   1.0000   1.0000   0.9997   0.9984   0.9861   0.9858   0.8509
     0.8496   0.8174   0.8168   0.8047   0.0204   0.0172   0.0143   0.0000
     0.0000   0.0000   0.0000   0.0000   0.0000   0.0000   0.0000   0.0000

          k = 0.3333 0.1361 0.3928 (  7073 PWs)   bands (ev):

     9.2103  10.4290  11.2124  11.3201  11.6012  11.6378  11.6737  11.6815
    11.8622  11.9105  12.2370  12.3961  12.5062  12.5324  12.6803  12.8135
    13.1539  13.2079  13.5106  14.0110  14.0307  14.0465  14.1645  14.3484
    14.4611  14.5408  14.7741  14.9112  14.9712  14.9924  15.0573  15.0902
    15.1183  15.1375  15.3723  15.3760  15.5830  15.6230  15.6364  15.6503
    15.8607  15.9333  16.3638  16.4313  16.5324  16.6344  16.7780  17.0974
    17.4043  17.4478  17.5448  17.5941  17.7124  17.8310  18.0120  18.2374
    18.2465  18.5083  18.5135  18.5274  18.6839  18.7463  18.7558  19.2275
    19.5485  19.6408  20.9091  21.1948  22.3542  23.2131  23.8776  24.3055

     occupation numbers 
     1.0000   1.0000   1.0000   1.0000   1.0000   1.0000   1.0000   1.0000
     1.0000   1.0000   1.0000   1.0000   1.0000   1.0000   1.0000   1.0000
     1.0000   1.0000   1.0000   1.0000   1.0000   1.0000   1.0000   1.0000
     1.0000   1.0000   1.0000   1.0000   1.0000   1.0000   1.0000   1.0000
     1.0000   1.0000   1.0000   1.0000   1.0000   1.0000   1.0000   1.0000
     1.0000   1.0000   1.0000   1.0000   1.0000   1.0000   1.0000   1.0000
     1.0000   1.0000   1.0000   1.0000   1.0000   1.0000   1.0000   0.9950
     0.9940   0.7467   0.7348   0.7015   0.2816   0.1541   0.1386   0.0000
     0.0000   0.0000   0.0000   0.0000   0.0000   0.0000   0.0000   0.0000

          k = 0.3333 0.1361 0.5500 (  7070 PWs)   bands (ev):

     9.7405  10.8859  11.1565  11.3760  11.5303  11.8539  12.0762  12.0765
    12.0973  12.1049  12.6681  12.7671  12.7939  12.8396  12.8912  12.9685
    13.1233  13.4537  13.5347  13.7365  13.7668  13.8234  13.9821  13.9827
    14.3122  14.3919  14.4353  14.5096  14.8594  14.9253  14.9647  14.9667
    15.0417  15.0575  15.1324  15.1445  15.1749  15.2308  15.3339  15.5791
    15.5931  16.1296  16.3441  16.5320  16.5438  16.5745  16.5854  16.7241
    16.8120  16.8874  16.9355  17.2113  17.3922  17.6039  17.9015  18.0346
    18.0443  18.0647  18.6609  18.6689  18.6849  18.6978  18.6983  19.1675
    19.4640  19.8470  21.4835  21.7777  22.5632  23.4271  24.1552  24.3464

     occupation numbers 
     1.0000   1.0000   1.0000   1.0000   1.0000   1.0000   1.0000   1.0000
     1.0000   1.0000   1.0000   1.0000   1.0000   1.0000   1.0000   1.0000
     1.0000   1.0000   1.0000   1.0000   1.0000   1.0000   1.0000   1.0000
     1.0000   1.0000   1.0000   1.0000   1.0000   1.0000   1.0000   1.0000
     1.0000   1.0000   1.0000   1.0000   1.0000   1.0000   1.0000   1.0000
     1.0000   1.0000   1.0000   1.0000   1.0000   1.0000   1.0000   1.0000
     1.0000   1.0000   1.0000   1.0000   1.0000   1.0000   1.0000   1.0000
     1.0000   0.9999   0.3389   0.3185   0.2794   0.2494   0.2484   0.0000
     0.0000   0.0000   0.0000   0.0000   0.0000   0.0000   0.0000   0.0000

          k = 0.3333 0.1361 0.7071 (  7061 PWs)   bands (ev):

    10.2854  10.4852  11.2613  11.2804  11.8881  11.8913  12.1696  12.1703
    12.5411  12.5699  12.6064  12.6471  12.7501  13.2338  13.2764  13.3040
    13.3045  13.3218  13.3681  13.5193  13.5309  13.6527  13.8111  14.0859
    14.1227  14.1269  14.1929  14.2729  14.5242  14.6124  14.6295  14.7428
    14.7429  14.9634  15.0707  15.1468  15.1801  15.4871  15.8797  15.9954
    16.0555  16.0871  16.1363  16.2462  16.2764  16.2767  16.5859  16.6488
    16.7185  16.7396  16.8783  16.9116  17.3809  17.4312  17.6414  17.8743
    17.9197  18.0551  18.6252  18.6253  18.7243  18.7671  18.8826  18.8853
    19.6030  20.0126  21.6028  22.4096  22.6833  22.6840  24.4719  25.0068

     occupation numbers 
     1.0000   1.0000   1.0000   1.0000   1.0000   1.0000   1.0000   1.0000
     1.0000   1.0000   1.0000   1.0000   1.0000   1.0000   1.0000   1.0000
     1.0000   1.0000   1.0000   1.0000   1.0000   1.0000   1.0000   1.0000
     1.0000   1.0000   1.0000   1.0000   1.0000   1.0000   1.0000   1.0000
     1.0000   1.0000   1.0000   1.0000   1.0000   1.0000   1.0000   1.0000
     1.0000   1.0000   1.0000   1.0000   1.0000   1.0000   1.0000   1.0000
     1.0000   1.0000   1.0000   1.0000   1.0000   1.0000   1.0000   1.0000
     1.0000   0.9999   0.4353   0.4351   0.1939   0.1217   0.0237   0.0226
     0.0000   0.0000   0.0000   0.0000   0.0000   0.0000   0.0000   0.0000

          k = 0.3333 0.2722 0.1571 (  7084 PWs)   bands (ev):

     8.9172  10.1562  10.8915  11.3003  11.3732  11.3732  11.4431  11.7897
    11.7897  12.0219  12.2226  12.2366  12.2366  12.2598  12.2599  12.8980
    12.8980  13.2012  13.8508  14.0218  14.1453  14.1453  14.2226  14.4453
    14.4453  14.6562  14.6878  14.9198  14.9508  14.9508  15.0079  15.0166
    15.0826  15.0869  15.3313  15.9326  16.0128  16.0128  16.0549  16.1792
    16.1792  16.2403  16.2473  16.7149  16.9061  16.9061  17.0133  17.1097
    17.6292  17.6292  17.6794  17.8985  18.0817  18.0817  18.1078  18.2120
    18.2643  18.3646  18.4136  18.6485  18.6485  18.6832  19.0718  19.0718
    20.0651  20.6707  20.6707  20.7451  20.7451  23.5717  23.5717  23.8496

     occupation numbers 
     1.0000   1.0000   1.0000   1.0000   1.0000   1.0000   1.0000   1.0000
     1.0000   1.0000   1.0000   1.0000   1.0000   1.0000   1.0000   1.0000
     1.0000   1.0000   1.0000   1.0000   1.0000   1.0000   1.0000   1.0000
     1.0000   1.0000   1.0000   1.0000   1.0000   1.0000   1.0000   1.0000
     1.0000   1.0000   1.0000   1.0000   1.0000   1.0000   1.0000   1.0000
     1.0000   1.0000   1.0000   1.0000   1.0000   1.0000   1.0000   1.0000
     1.0000   1.0000   1.0000   1.0000   0.9999   0.9999   0.9998   0.9971
     0.9916   0.9535   0.9088   0.3716   0.3716   0.2834   0.0004   0.0004
     0.0000   0.0000   0.0000   0.0000   0.0000   0.0000   0.0000   0.0000

          k = 0.3333 0.2722 0.3143 (  7073 PWs)   bands (ev):

     9.2248  10.4366  10.9189  11.4577  11.5222  11.5715  11.6606  11.9601
    11.9857  12.0914  12.1661  12.4057  12.4344  12.4686  12.6832  12.8497
    13.0718  13.3015  13.6618  13.8755  13.9286  14.0189  14.0275  14.1428
    14.4317  14.6847  14.7285  14.7914  14.9449  15.0979  15.1493  15.1958
    15.1978  15.2276  15.3622  15.3887  15.4890  15.5921  15.6304  15.6517
    15.7294  16.1353  16.1496  16.3345  16.6550  16.8593  16.9317  17.1838
    17.3614  17.4150  17.4445  17.5923  17.7408  17.8993  18.0735  18.1406
    18.1775  18.3335  18.4917  18.5319  18.5556  18.5707  18.9920  18.9964
    19.6379  20.0463  20.8062  21.7186  21.8242  23.5437  23.6864  24.4253

     occupation numbers 
     1.0000   1.0000   1.0000   1.0000   1.0000   1.0000   1.0000   1.0000
     1.0000   1.0000   1.0000   1.0000   1.0000   1.0000   1.0000   1.0000
     1.0000   1.0000   1.0000   1.0000   1.0000   1.0000   1.0000   1.0000
     1.0000   1.0000   1.0000   1.0000   1.0000   1.0000   1.0000   1.0000
     1.0000   1.0000   1.0000   1.0000   1.0000   1.0000   1.0000   1.0000
     1.0000   1.0000   1.0000   1.0000   1.0000   1.0000   1.0000   1.0000
     1.0000   1.0000   1.0000   1.0000   1.0000   1.0000   0.9999   0.9995
     0.9987   0.9713   0.7827   0.6904   0.6291   0.5880   0.0029   0.0027
     0.0000   0.0000   0.0000   0.0000   0.0000   0.0000   0.0000   0.0000

          k = 0.3333 0.2722 0.4714 (  7073 PWs)   bands (ev):

     9.6940  10.8435  11.0717  11.5312  11.6423  11.6803  12.0039  12.0538
    12.1936  12.1943  12.4479  12.7293  12.7852  12.7858  12.9517  12.9523
    13.3575  13.3614  13.4391  13.6437  13.6757  13.7264  13.7665  14.1913
    14.2328  14.5355  14.5381  14.5790  14.6503  14.8193  14.9290  15.0709
    15.0844  15.0847  15.1424  15.1765  15.3130  15.3565  15.4455  15.5660
    15.6011  16.0094  16.2680  16.2779  16.5536  16.7004  16.7180  16.7730
    16.9420  17.0869  17.0871  17.2916  17.4696  18.1027  18.1513  18.2820
    18.3037  18.3197  18.3269  18.4726  18.5307  18.5838  18.7576  18.7579
    18.7671  19.4177  21.6721  22.4692  22.8460  23.5061  23.8815  23.8818

     occupation numbers 
     1.0000   1.0000   1.0000   1.0000   1.0000   1.0000   1.0000   1.0000
     1.0000   1.0000   1.0000   1.0000   1.0000   1.0000   1.0000   1.0000
     1.0000   1.0000   1.0000   1.0000   1.0000   1.0000   1.0000   1.0000
     1.0000   1.0000   1.0000   1.0000   1.0000   1.0000   1.0000   1.0000
     1.0000   1.0000   1.0000   1.0000   1.0000   1.0000   1.0000   1.0000
     1.0000   1.0000   1.0000   1.0000   1.0000   1.0000   1.0000   1.0000
     1.0000   1.0000   1.0000   1.0000   1.0000   0.9998   0.9993   0.9882
     0.9826   0.9771   0.9742   0.8203   0.6934   0.5517   0.1359   0.1354
     0.1218   0.0000   0.0000   0.0000   0.0000   0.0000   0.0000   0.0000

          k = 0.3333 0.2722 0.6285 (  7076 PWs)   bands (ev):

    10.2475  11.0003  11.2705  11.3013  11.5085  11.7884  12.3721  12.4102
    12.5258  12.5360  12.8413  12.8931  12.9121  13.0328  13.1248  13.1528
    13.1786  13.3891  13.4139  13.4159  13.4534  13.7656  13.7695  13.8058
    13.8344  13.9962  14.4067  14.4784  14.5291  14.5391  14.5815  14.6878
    14.7598  14.7677  14.8312  15.0091  15.3085  15.4827  15.6097  16.0155
    16.0412  16.1148  16.3217  16.3417  16.5420  16.5835  16.5955  16.6215
    16.6383  16.6739  16.8109  17.2292  17.4713  17.5176  18.0799  18.1465
    18.1479  18.2744  18.4340  18.5044  18.5065  18.5394  18.5435  18.6863
    18.9300  18.9504  22.3919  22.6584  23.2357  23.6195  23.8262  24.0860

     occupation numbers 
     1.0000   1.0000   1.0000   1.0000   1.0000   1.0000   1.0000   1.0000
     1.0000   1.0000   1.0000   1.0000   1.0000   1.0000   1.0000   1.0000
     1.0000   1.0000   1.0000   1.0000   1.0000   1.0000   1.0000   1.0000
     1.0000   1.0000   1.0000   1.0000   1.0000   1.0000   1.0000   1.0000
     1.0000   1.0000   1.0000   1.0000   1.0000   1.0000   1.0000   1.0000
     1.0000   1.0000   1.0000   1.0000   1.0000   1.0000   1.0000   1.0000
     1.0000   1.0000   1.0000   1.0000   1.0000   1.0000   0.9999   0.9994
     0.9993   0.9898   0.8828   0.7553   0.7507   0.6714   0.6608   0.2759
     0.0102   0.0069   0.0000   0.0000   0.0000   0.0000   0.0000   0.0000

          k = 0.3333 0.2722-0.0000 (  7081 PWs)   bands (ev):

     8.8075  10.0548  11.0090  11.2151  11.2154  11.3100  11.4969  11.6664
    11.6968  11.9283  12.0005  12.1163  12.2065  12.2216  12.3130  12.8048
    12.9793  13.1057  13.8541  14.1539  14.2125  14.3121  14.3127  14.5553
    14.5693  14.6850  14.7828  14.8142  14.8150  14.8540  14.9647  14.9794
    14.9819  15.0331  15.2682  16.2225  16.2230  16.2746  16.3071  16.3208
    16.4142  16.4338  16.4860  16.6436  16.7237  16.7694  16.8739  17.0277
    17.4901  17.7529  17.9105  18.1106  18.1861  18.2911  18.2923  18.4551
    18.4558  18.4741  18.4745  18.4807  18.8913  18.9015  18.9119  19.4869
    19.6440  19.9136  19.9138  20.6443  22.1622  22.2271  23.6143  24.4484

     occupation numbers 
     1.0000   1.0000   1.0000   1.0000   1.0000   1.0000   1.0000   1.0000
     1.0000   1.0000   1.0000   1.0000   1.0000   1.0000   1.0000   1.0000
     1.0000   1.0000   1.0000   1.0000   1.0000   1.0000   1.0000   1.0000
     1.0000   1.0000   1.0000   1.0000   1.0000   1.0000   1.0000   1.0000
     1.0000   1.0000   1.0000   1.0000   1.0000   1.0000   1.0000   1.0000
     1.0000   1.0000   1.0000   1.0000   1.0000   1.0000   1.0000   1.0000
     1.0000   1.0000   1.0000   0.9997   0.9984   0.9861   0.9858   0.8509
     0.8496   0.8174   0.8168   0.8047   0.0204   0.0172   0.0143   0.0000
     0.0000   0.0000   0.0000   0.0000   0.0000   0.0000   0.0000   0.0000

          k = 0.3333 0.4082 0.2357 (  7069 PWs)   bands (ev):

     9.4288  10.6029  10.7483  11.4514  11.6944  11.6947  11.6947  12.1205
    12.1205  12.2388  12.4159  12.5696  12.5696  12.5955  12.5955  12.9977
    12.9977  13.4299  13.6945  13.7025  13.8967  13.8970  13.8970  14.0219
    14.0219  14.6852  14.7994  14.7999  14.9122  15.1148  15.2111  15.2111
    15.2115  15.3400  15.3406  15.3406  15.4004  15.4009  15.4011  15.4011
    15.6620  15.9021  15.9633  16.3488  16.5932  16.9239  16.9239  17.1388
    17.1389  17.2659  17.5135  17.5135  17.5189  17.5194  17.7257  17.7267
    17.9343  18.1233  18.1287  18.7081  18.7081  18.7083  19.1280  19.1280
    20.6584  20.6584  21.1140  21.1140  21.1146  23.0852  24.7569  24.7569

     occupation numbers 
     1.0000   1.0000   1.0000   1.0000   1.0000   1.0000   1.0000   1.0000
     1.0000   1.0000   1.0000   1.0000   1.0000   1.0000   1.0000   1.0000
     1.0000   1.0000   1.0000   1.0000   1.0000   1.0000   1.0000   1.0000
     1.0000   1.0000   1.0000   1.0000   1.0000   1.0000   1.0000   1.0000
     1.0000   1.0000   1.0000   1.0000   1.0000   1.0000   1.0000   1.0000
     1.0000   1.0000   1.0000   1.0000   1.0000   1.0000   1.0000   1.0000
     1.0000   1.0000   1.0000   1.0000   1.0000   1.0000   1.0000   1.0000
     1.0000   0.9996   0.9996   0.2269   0.2269   0.2266   0.0001   0.0001
     0.0000   0.0000   0.0000   0.0000   0.0000   0.0000   0.0000   0.0000

          k = 0.3333 0.4082 0.3928 (  7070 PWs)   bands (ev):

     9.8060  10.6995  10.9003  11.4855  11.7316  11.9662  12.0058  12.1352
    12.3030  12.3296  12.4235  12.5895  12.8521  12.8708  12.9156  13.0876
    13.3199  13.4727  13.5523  13.5866  13.6378  13.6704  13.6759  13.8647
    14.2065  14.4283  14.5777  14.6439  14.7882  14.8340  14.8689  14.8819
    14.9436  14.9601  15.0046  15.3665  15.5501  15.5588  15.6653  15.6823
    15.6879  15.7480  15.9882  16.1724  16.4527  16.5690  16.6758  16.9091
    16.9532  17.1106  17.1553  17.3495  17.3703  17.5337  17.8099  17.8306
    17.9474  18.1841  18.3383  18.5836  18.6032  18.6772  18.9906  18.9938
    19.6530  20.0857  21.6795  21.7700  22.4800  22.9125  24.5124  24.6103

     occupation numbers 
     1.0000   1.0000   1.0000   1.0000   1.0000   1.0000   1.0000   1.0000
     1.0000   1.0000   1.0000   1.0000   1.0000   1.0000   1.0000   1.0000
     1.0000   1.0000   1.0000   1.0000   1.0000   1.0000   1.0000   1.0000
     1.0000   1.0000   1.0000   1.0000   1.0000   1.0000   1.0000   1.0000
     1.0000   1.0000   1.0000   1.0000   1.0000   1.0000   1.0000   1.0000
     1.0000   1.0000   1.0000   1.0000   1.0000   1.0000   1.0000   1.0000
     1.0000   1.0000   1.0000   1.0000   1.0000   1.0000   1.0000   1.0000
     1.0000   0.9984   0.9690   0.5523   0.4971   0.2980   0.0030   0.0028
     0.0000   0.0000   0.0000   0.0000   0.0000   0.0000   0.0000   0.0000

          k = 0.3333 0.4082 0.5500 (  7076 PWs)   bands (ev):

    10.3146  10.7506  11.2672  11.5224  11.5704  11.7307  12.3612  12.3707
    12.5202  12.6068  12.7210  12.8957  13.0487  13.1297  13.1557  13.1754
    13.2791  13.2805  13.3924  13.4018  13.4090  13.4657  13.5650  13.9997
    14.0045  14.1547  14.2999  14.4117  14.4920  14.4922  14.5402  14.6026
    14.7343  14.8078  14.9730  15.0856  15.2137  15.6418  15.8042  15.8767
    16.0406  16.0816  16.1351  16.3852  16.3952  16.4401  16.5919  16.6868
    16.7621  16.7866  16.9889  17.0699  17.5941  17.6121  17.9346  18.1194
    18.1268  18.3136  18.4037  18.4085  18.4164  18.5269  18.6706  18.6712
    18.7683  19.2154  22.4795  22.6992  22.9350  23.7385  23.7751  24.3774

     occupation numbers 
     1.0000   1.0000   1.0000   1.0000   1.0000   1.0000   1.0000   1.0000
     1.0000   1.0000   1.0000   1.0000   1.0000   1.0000   1.0000   1.0000
     1.0000   1.0000   1.0000   1.0000   1.0000   1.0000   1.0000   1.0000
     1.0000   1.0000   1.0000   1.0000   1.0000   1.0000   1.0000   1.0000
     1.0000   1.0000   1.0000   1.0000   1.0000   1.0000   1.0000   1.0000
     1.0000   1.0000   1.0000   1.0000   1.0000   1.0000   1.0000   1.0000
     1.0000   1.0000   1.0000   1.0000   1.0000   1.0000   1.0000   0.9997
     0.9996   0.9794   0.9198   0.9146   0.9055   0.7028   0.3143   0.3129
     0.1201   0.0000   0.0000   0.0000   0.0000   0.0000   0.0000   0.0000

          k = 0.3333 0.4082 0.7071 (  7059 PWs)   bands (ev):

    10.8633  10.8633  10.8633  11.5967  11.5967  11.5967  12.7049  12.7049
    12.7049  12.8442  12.8442  12.8442  13.1634  13.1634  13.1634  13.1867
    13.1867  13.1867  13.2547  13.2547  13.2547  13.5201  13.5201  13.5201
    14.1193  14.1193  14.1193  14.3937  14.3937  14.3937  14.5465  14.5465
    14.5465  14.7911  14.7911  14.7911  15.6082  15.6082  15.6082  16.0756
    16.0756  16.0756  16.4028  16.4028  16.4028  16.4898  16.4898  16.4898
    16.8196  16.8196  16.8196  17.5748  17.5748  17.5748  18.0359  18.0359
    18.0359  18.3487  18.3487  18.3487  18.3506  18.3506  18.3506  18.6887
    18.6887  18.6887  23.0632  23.0632  23.0632  23.7723  23.7723  23.7723

     occupation numbers 
     1.0000   1.0000   1.0000   1.0000   1.0000   1.0000   1.0000   1.0000
     1.0000   1.0000   1.0000   1.0000   1.0000   1.0000   1.0000   1.0000
     1.0000   1.0000   1.0000   1.0000   1.0000   1.0000   1.0000   1.0000
     1.0000   1.0000   1.0000   1.0000   1.0000   1.0000   1.0000   1.0000
     1.0000   1.0000   1.0000   1.0000   1.0000   1.0000   1.0000   1.0000
     1.0000   1.0000   1.0000   1.0000   1.0000   1.0000   1.0000   1.0000
     1.0000   1.0000   1.0000   1.0000   1.0000   1.0000   1.0000   1.0000
     1.0000   0.9635   0.9635   0.9635   0.9624   0.9624   0.9624   0.2703
     0.2703   0.2703   0.0000   0.0000   0.0000   0.0000   0.0000   0.0000

          k = 0.3333 0.4082-0.0786 (  7073 PWs)   bands (ev):

     9.2103  10.4290  11.2124  11.3201  11.6012  11.6378  11.6737  11.6815
    11.8622  11.9105  12.2370  12.3961  12.5062  12.5324  12.6803  12.8135
    13.1539  13.2079  13.5106  14.0110  14.0307  14.0465  14.1645  14.3484
    14.4611  14.5408  14.7741  14.9112  14.9712  14.9924  15.0573  15.0902
    15.1183  15.1375  15.3723  15.3760  15.5830  15.6230  15.6364  15.6503
    15.8607  15.9333  16.3638  16.4313  16.5324  16.6344  16.7780  17.0974
    17.4043  17.4478  17.5448  17.5941  17.7124  17.8310  18.0120  18.2374
    18.2465  18.5083  18.5135  18.5274  18.6839  18.7463  18.7558  19.2275
    19.5485  19.6408  20.9091  21.1948  22.3542  23.2131  23.8776  24.3055

     occupation numbers 
     1.0000   1.0000   1.0000   1.0000   1.0000   1.0000   1.0000   1.0000
     1.0000   1.0000   1.0000   1.0000   1.0000   1.0000   1.0000   1.0000
     1.0000   1.0000   1.0000   1.0000   1.0000   1.0000   1.0000   1.0000
     1.0000   1.0000   1.0000   1.0000   1.0000   1.0000   1.0000   1.0000
     1.0000   1.0000   1.0000   1.0000   1.0000   1.0000   1.0000   1.0000
     1.0000   1.0000   1.0000   1.0000   1.0000   1.0000   1.0000   1.0000
     1.0000   1.0000   1.0000   1.0000   1.0000   1.0000   1.0000   0.9950
     0.9940   0.7467   0.7348   0.7015   0.2816   0.1541   0.1386   0.0000
     0.0000   0.0000   0.0000   0.0000   0.0000   0.0000   0.0000   0.0000

          k = 0.3333 0.5443 0.3143 (  7072 PWs)   bands (ev):

    10.0743  10.4350  11.0458  11.3426  11.9508  11.9508  12.0148  12.4467
    12.4467  12.4542  12.4542  12.5191  12.5409  13.0790  13.0790  13.3692
    13.4756  13.4756  13.5225  13.5553  13.5553  13.5746  13.7501  13.8771
    13.8771  14.4359  14.5176  14.6060  14.6060  14.7250  14.7250  14.7723
    14.8473  14.9299  14.9333  15.4618  15.5165  15.5770  15.7614  15.8613
    15.8613  15.8878  15.9427  16.2287  16.3033  16.3450  16.3450  16.7251
    16.7251  16.9161  17.1168  17.1990  17.4293  17.4534  17.5463  17.5463
    17.8234  17.9830  18.5650  18.7054  18.7426  18.7426  19.0722  19.0722
    20.6103  20.6103  21.2835  21.2835  22.1343  22.5641  25.3858  25.3894

     occupation numbers 
     1.0000   1.0000   1.0000   1.0000   1.0000   1.0000   1.0000   1.0000
     1.0000   1.0000   1.0000   1.0000   1.0000   1.0000   1.0000   1.0000
     1.0000   1.0000   1.0000   1.0000   1.0000   1.0000   1.0000   1.0000
     1.0000   1.0000   1.0000   1.0000   1.0000   1.0000   1.0000   1.0000
     1.0000   1.0000   1.0000   1.0000   1.0000   1.0000   1.0000   1.0000
     1.0000   1.0000   1.0000   1.0000   1.0000   1.0000   1.0000   1.0000
     1.0000   1.0000   1.0000   1.0000   1.0000   1.0000   1.0000   1.0000
     1.0000   1.0000   0.6035   0.2326   0.1604   0.1604   0.0004   0.0004
     0.0000   0.0000   0.0000   0.0000   0.0000   0.0000   0.0000   0.0000

          k = 0.3333 0.5443 0.4714 (  7061 PWs)   bands (ev):

    10.2854  10.4852  11.2613  11.2804  11.8881  11.8913  12.1696  12.1703
    12.5411  12.5699  12.6064  12.6471  12.7501  13.2338  13.2764  13.3040
    13.3045  13.3218  13.3681  13.5193  13.5309  13.6527  13.8111  14.0859
    14.1227  14.1269  14.1929  14.2729  14.5242  14.6124  14.6295  14.7428
    14.7429  14.9634  15.0707  15.1468  15.1801  15.4871  15.8797  15.9954
    16.0555  16.0871  16.1363  16.2462  16.2764  16.2767  16.5859  16.6488
    16.7185  16.7396  16.8783  16.9116  17.3809  17.4312  17.6414  17.8743
    17.9197  18.0551  18.6252  18.6253  18.7243  18.7671  18.8826  18.8853
    19.6030  20.0126  21.6028  22.4096  22.6833  22.6840  24.4719  25.0068

     occupation numbers 
     1.0000   1.0000   1.0000   1.0000   1.0000   1.0000   1.0000   1.0000
     1.0000   1.0000   1.0000   1.0000   1.0000   1.0000   1.0000   1.0000
     1.0000   1.0000   1.0000   1.0000   1.0000   1.0000   1.0000   1.0000
     1.0000   1.0000   1.0000   1.0000   1.0000   1.0000   1.0000   1.0000
     1.0000   1.0000   1.0000   1.0000   1.0000   1.0000   1.0000   1.0000
     1.0000   1.0000   1.0000   1.0000   1.0000   1.0000   1.0000   1.0000
     1.0000   1.0000   1.0000   1.0000   1.0000   1.0000   1.0000   1.0000
     1.0000   0.9999   0.4353   0.4351   0.1939   0.1217   0.0237   0.0226
     0.0000   0.0000   0.0000   0.0000   0.0000   0.0000   0.0000   0.0000

          k = 0.3333 0.5443 0.6285 (  7076 PWs)   bands (ev):

    10.2475  11.0003  11.2705  11.3013  11.5085  11.7884  12.3721  12.4102
    12.5258  12.5360  12.8413  12.8931  12.9121  13.0328  13.1248  13.1528
    13.1786  13.3891  13.4139  13.4159  13.4534  13.7656  13.7695  13.8058
    13.8344  13.9962  14.4067  14.4784  14.5291  14.5391  14.5815  14.6878
    14.7598  14.7677  14.8312  15.0091  15.3085  15.4827  15.6097  16.0155
    16.0412  16.1148  16.3217  16.3417  16.5420  16.5835  16.5955  16.6215
    16.6383  16.6739  16.8109  17.2292  17.4713  17.5176  18.0799  18.1465
    18.1479  18.2744  18.4340  18.5044  18.5065  18.5394  18.5435  18.6863
    18.9300  18.9504  22.3919  22.6584  23.2357  23.6195  23.8262  24.0860

     occupation numbers 
     1.0000   1.0000   1.0000   1.0000   1.0000   1.0000   1.0000   1.0000
     1.0000   1.0000   1.0000   1.0000   1.0000   1.0000   1.0000   1.0000
     1.0000   1.0000   1.0000   1.0000   1.0000   1.0000   1.0000   1.0000
     1.0000   1.0000   1.0000   1.0000   1.0000   1.0000   1.0000   1.0000
     1.0000   1.0000   1.0000   1.0000   1.0000   1.0000   1.0000   1.0000
     1.0000   1.0000   1.0000   1.0000   1.0000   1.0000   1.0000   1.0000
     1.0000   1.0000   1.0000   1.0000   1.0000   1.0000   0.9999   0.9994
     0.9993   0.9898   0.8828   0.7553   0.7507   0.6714   0.6608   0.2759
     0.0102   0.0069   0.0000   0.0000   0.0000   0.0000   0.0000   0.0000

          k = 0.3333 0.5443-0.1571 (  7070 PWs)   bands (ev):

     9.7405  10.8859  11.1565  11.3760  11.5303  11.8539  12.0762  12.0765
    12.0973  12.1049  12.6681  12.7671  12.7939  12.8396  12.8912  12.9685
    13.1233  13.4537  13.5347  13.7365  13.7668  13.8234  13.9821  13.9827
    14.3122  14.3919  14.4353  14.5096  14.8594  14.9253  14.9647  14.9667
    15.0417  15.0575  15.1324  15.1445  15.1749  15.2308  15.3339  15.5791
    15.5931  16.1296  16.3441  16.5320  16.5438  16.5745  16.5854  16.7241
    16.8120  16.8874  16.9355  17.2113  17.3922  17.6039  17.9015  18.0346
    18.0443  18.0647  18.6609  18.6689  18.6849  18.6978  18.6983  19.1675
    19.4640  19.8470  21.4835  21.7777  22.5632  23.4271  24.1552  24.3464

     occupation numbers 
     1.0000   1.0000   1.0000   1.0000   1.0000   1.0000   1.0000   1.0000
     1.0000   1.0000   1.0000   1.0000   1.0000   1.0000   1.0000   1.0000
     1.0000   1.0000   1.0000   1.0000   1.0000   1.0000   1.0000   1.0000
     1.0000   1.0000   1.0000   1.0000   1.0000   1.0000   1.0000   1.0000
     1.0000   1.0000   1.0000   1.0000   1.0000   1.0000   1.0000   1.0000
     1.0000   1.0000   1.0000   1.0000   1.0000   1.0000   1.0000   1.0000
     1.0000   1.0000   1.0000   1.0000   1.0000   1.0000   1.0000   1.0000
     1.0000   0.9999   0.3389   0.3185   0.2794   0.2494   0.2484   0.0000
     0.0000   0.0000   0.0000   0.0000   0.0000   0.0000   0.0000   0.0000

          k = 0.3333 0.5443-0.0000 (  7073 PWs)   bands (ev):

     9.6940  10.8435  11.0717  11.5312  11.6423  11.6803  12.0039  12.0538
    12.1936  12.1943  12.4479  12.7293  12.7852  12.7858  12.9517  12.9523
    13.3575  13.3614  13.4391  13.6437  13.6757  13.7264  13.7665  14.1913
    14.2328  14.5355  14.5381  14.5790  14.6503  14.8193  14.9290  15.0709
    15.0844  15.0847  15.1424  15.1765  15.3130  15.3565  15.4455  15.5660
    15.6011  16.0094  16.2680  16.2779  16.5536  16.7004  16.7180  16.7730
    16.9420  17.0869  17.0871  17.2916  17.4696  18.1027  18.1513  18.2820
    18.3037  18.3197  18.3269  18.4726  18.5307  18.5838  18.7576  18.7579
    18.7671  19.4177  21.6721  22.4692  22.8460  23.5061  23.8815  23.8818

     occupation numbers 
     1.0000   1.0000   1.0000   1.0000   1.0000   1.0000   1.0000   1.0000
     1.0000   1.0000   1.0000   1.0000   1.0000   1.0000   1.0000   1.0000
     1.0000   1.0000   1.0000   1.0000   1.0000   1.0000   1.0000   1.0000
     1.0000   1.0000   1.0000   1.0000   1.0000   1.0000   1.0000   1.0000
     1.0000   1.0000   1.0000   1.0000   1.0000   1.0000   1.0000   1.0000
     1.0000   1.0000   1.0000   1.0000   1.0000   1.0000   1.0000   1.0000
     1.0000   1.0000   1.0000   1.0000   1.0000   0.9998   0.9993   0.9882
     0.9826   0.9771   0.9742   0.8203   0.6934   0.5517   0.1359   0.1354
     0.1218   0.0000   0.0000   0.0000   0.0000   0.0000   0.0000   0.0000

          k =-0.5000 0.0000 0.0000 (  7048 PWs)   bands (ev):

     9.0565   9.0565  10.9068  10.9070  10.9070  10.9070  11.7176  11.7176
    11.7176  11.7176  11.7176  11.7176  12.3274  12.3274  12.3274  12.3274
    12.3274  12.3274  14.2185  14.2185  14.5211  14.5211  14.5216  14.5216
    14.5216  14.5221  14.5221  14.5221  14.9432  14.9432  14.9432  14.9432
    16.0775  16.0775  16.0775  16.0775  16.0775  16.0775  16.7605  16.7605
    16.7605  16.7605  17.3704  17.3704  17.3704  17.3704  17.3704  17.3704
    17.9676  17.9676  17.9676  17.9681  18.6413  18.6413  18.6413  18.6423
    18.6423  18.6424  18.6424  18.6424  18.8647  18.8647  18.8647  18.8647
    18.8647  18.8647  21.7228  21.7228  21.7228  21.7228  21.7228  21.7228

     occupation numbers 
     1.0000   1.0000   1.0000   1.0000   1.0000   1.0000   1.0000   1.0000
     1.0000   1.0000   1.0000   1.0000   1.0000   1.0000   1.0000   1.0000
     1.0000   1.0000   1.0000   1.0000   1.0000   1.0000   1.0000   1.0000
     1.0000   1.0000   1.0000   1.0000   1.0000   1.0000   1.0000   1.0000
     1.0000   1.0000   1.0000   1.0000   1.0000   1.0000   1.0000   1.0000
     1.0000   1.0000   1.0000   1.0000   1.0000   1.0000   1.0000   1.0000
     1.0000   1.0000   1.0000   1.0000   0.3910   0.3910   0.3909   0.3882
     0.3882   0.3880   0.3880   0.3880   0.0317   0.0317   0.0317   0.0317
     0.0317   0.0317   0.0000   0.0000   0.0000   0.0000   0.0000   0.0000

          k =-0.5000 0.0000 0.1571 (  7060 PWs)   bands (ev):

     9.1636   9.1642  10.9207  10.9886  10.9886  11.0105  11.6840  11.7821
    11.7821  11.7967  11.8295  11.8295  12.2639  12.3167  12.3167  12.4316
    12.4316  12.4907  14.1041  14.1324  14.4345  14.4590  14.4590  14.5436
    14.5563  14.5983  14.5983  14.6068  15.0017  15.0020  15.0109  15.0315
    15.8112  15.8112  15.8476  15.8476  15.9850  15.9876  16.4843  16.4958
    17.0103  17.0105  17.2105  17.2316  17.2316  17.3059  17.3790  17.4121
    17.4257  17.4257  17.4757  17.4757  18.5056  18.6227  18.6273  18.6273
    18.6870  18.6974  18.6974  18.7276  18.7677  18.7958  18.7958  19.2755
    19.2755  19.4967  20.0135  21.0316  21.0316  22.7382  22.7383  23.5399

     occupation numbers 
     1.0000   1.0000   1.0000   1.0000   1.0000   1.0000   1.0000   1.0000
     1.0000   1.0000   1.0000   1.0000   1.0000   1.0000   1.0000   1.0000
     1.0000   1.0000   1.0000   1.0000   1.0000   1.0000   1.0000   1.0000
     1.0000   1.0000   1.0000   1.0000   1.0000   1.0000   1.0000   1.0000
     1.0000   1.0000   1.0000   1.0000   1.0000   1.0000   1.0000   1.0000
     1.0000   1.0000   1.0000   1.0000   1.0000   1.0000   1.0000   1.0000
     1.0000   1.0000   1.0000   1.0000   0.7526   0.4423   0.4294   0.4294
     0.2743   0.2503   0.2503   0.1875   0.1209   0.0855   0.0855   0.0000
     0.0000   0.0000   0.0000   0.0000   0.0000   0.0000   0.0000   0.0000

          k =-0.5000 0.0000 0.3143 (  7058 PWs)   bands (ev):

     9.4696   9.4760  10.9457  11.2223  11.2223  11.3055  11.6241  11.9429
    11.9954  11.9954  12.0887  12.0887  12.3157  12.4126  12.4126  12.6340
    12.6340  12.7426  13.8203  13.9770  14.1992  14.2879  14.2879  14.6066
    14.6563  14.8265  14.8265  14.8587  15.0565  15.1690  15.1943  15.2491
    15.2491  15.2694  15.3490  15.3490  15.6760  15.7851  16.1995  16.2258
    16.2258  16.2636  16.3099  16.3314  17.1863  17.2292  17.2359  17.2359
    17.2544  17.2617  17.6329  17.6329  18.1324  18.1927  18.1927  18.4645
    18.4782  18.5464  18.5673  18.5827  18.5827  18.5989  18.8455  18.8455
    19.9725  19.9725  20.6837  20.7825  20.7825  23.8690  23.8691  24.5306

     occupation numbers 
     1.0000   1.0000   1.0000   1.0000   1.0000   1.0000   1.0000   1.0000
     1.0000   1.0000   1.0000   1.0000   1.0000   1.0000   1.0000   1.0000
     1.0000   1.0000   1.0000   1.0000   1.0000   1.0000   1.0000   1.0000
     1.0000   1.0000   1.0000   1.0000   1.0000   1.0000   1.0000   1.0000
     1.0000   1.0000   1.0000   1.0000   1.0000   1.0000   1.0000   1.0000
     1.0000   1.0000   1.0000   1.0000   1.0000   1.0000   1.0000   1.0000
     1.0000   1.0000   1.0000   1.0000   0.9996   0.9981   0.9981   0.8349
     0.8098   0.6534   0.5975   0.5547   0.5547   0.5094   0.0427   0.0427
     0.0000   0.0000   0.0000   0.0000   0.0000   0.0000   0.0000   0.0000

          k =-0.5000 0.0000 0.4714 (  7086 PWs)   bands (ev):

     9.9217   9.9530  10.9276  11.4354  11.5694  11.5694  11.7312  12.1333
    12.1960  12.1960  12.3923  12.3923  12.4905  12.7104  12.7104  12.9710
    12.9710  13.0555  13.4668  13.8752  13.8839  14.0529  14.0529  14.6775
    14.6775  14.6952  14.7487  14.7487  14.8143  15.0395  15.1308  15.1308
    15.2139  15.2460  15.2604  15.3016  15.3403  15.3403  15.3857  15.5415
    15.5667  15.6398  16.0061  16.2091  16.8277  16.8277  16.9071  16.9623
    17.1626  17.1626  17.4103  17.4168  17.5189  17.6057  18.0909  18.1083
    18.1083  18.3270  18.3864  18.4860  18.5090  18.5090  19.0060  19.0060
    20.4413  20.4413  20.7614  20.7614  21.9153  24.1219  24.4214  24.9942

     occupation numbers 
     1.0000   1.0000   1.0000   1.0000   1.0000   1.0000   1.0000   1.0000
     1.0000   1.0000   1.0000   1.0000   1.0000   1.0000   1.0000   1.0000
     1.0000   1.0000   1.0000   1.0000   1.0000   1.0000   1.0000   1.0000
     1.0000   1.0000   1.0000   1.0000   1.0000   1.0000   1.0000   1.0000
     1.0000   1.0000   1.0000   1.0000   1.0000   1.0000   1.0000   1.0000
     1.0000   1.0000   1.0000   1.0000   1.0000   1.0000   1.0000   1.0000
     1.0000   1.0000   1.0000   1.0000   1.0000   1.0000   0.9998   0.9998
     0.9998   0.9742   0.9364   0.7943   0.7449   0.7449   0.0021   0.0021
     0.0000   0.0000   0.0000   0.0000   0.0000   0.0000   0.0000   0.0000

          k =-0.5000 0.0000 0.6285 (  7096 PWs)   bands (ev):

    10.4088  10.5188  10.7712  11.0539  11.9428  11.9428  12.1345  12.1888
    12.1888  12.2672  12.5819  12.5819  12.7644  13.1017  13.2456  13.2456
    13.3520  13.4842  13.4842  13.5890  13.7593  13.7593  13.9581  14.1076
    14.1076  14.3260  14.3260  14.3777  14.4920  14.4920  14.8510  14.8680
    14.9580  14.9940  15.0134  15.2139  15.4273  15.4334  15.7586  15.7586
    15.7804  16.1027  16.1419  16.3629  16.4190  16.4190  16.5084  16.5220
    16.5220  16.5816  16.6245  17.0277  17.5906  17.7941  17.8094  18.1091
    18.2676  18.2676  18.3254  18.3960  18.4050  18.4050  19.1145  19.1145
    20.6839  20.6839  20.7641  20.7641  23.0592  23.7444  24.4444  24.9770

     occupation numbers 
     1.0000   1.0000   1.0000   1.0000   1.0000   1.0000   1.0000   1.0000
     1.0000   1.0000   1.0000   1.0000   1.0000   1.0000   1.0000   1.0000
     1.0000   1.0000   1.0000   1.0000   1.0000   1.0000   1.0000   1.0000
     1.0000   1.0000   1.0000   1.0000   1.0000   1.0000   1.0000   1.0000
     1.0000   1.0000   1.0000   1.0000   1.0000   1.0000   1.0000   1.0000
     1.0000   1.0000   1.0000   1.0000   1.0000   1.0000   1.0000   1.0000
     1.0000   1.0000   1.0000   1.0000   1.0000   1.0000   1.0000   0.9998
     0.9910   0.9910   0.9749   0.9276   0.9184   0.9184   0.0001   0.0001
     0.0000   0.0000   0.0000   0.0000   0.0000   0.0000   0.0000   0.0000

          k =-0.5000 0.1361 0.0786 (  7060 PWs)   bands (ev):

     9.1636   9.1642  10.9207  10.9886  10.9886  11.0105  11.6840  11.7821
    11.7821  11.7967  11.8295  11.8295  12.2639  12.3167  12.3167  12.4316
    12.4316  12.4907  14.1041  14.1324  14.4345  14.4590  14.4590  14.5436
    14.5563  14.5983  14.5983  14.6068  15.0017  15.0020  15.0109  15.0315
    15.8112  15.8112  15.8476  15.8476  15.9850  15.9876  16.4843  16.4958
    17.0103  17.0105  17.2105  17.2316  17.2316  17.3059  17.3790  17.4121
    17.4257  17.4257  17.4757  17.4757  18.5056  18.6227  18.6273  18.6273
    18.6870  18.6974  18.6974  18.7276  18.7677  18.7958  18.7958  19.2755
    19.2755  19.4967  20.0135  21.0316  21.0316  22.7382  22.7383  23.5399

     occupation numbers 
     1.0000   1.0000   1.0000   1.0000   1.0000   1.0000   1.0000   1.0000
     1.0000   1.0000   1.0000   1.0000   1.0000   1.0000   1.0000   1.0000
     1.0000   1.0000   1.0000   1.0000   1.0000   1.0000   1.0000   1.0000
     1.0000   1.0000   1.0000   1.0000   1.0000   1.0000   1.0000   1.0000
     1.0000   1.0000   1.0000   1.0000   1.0000   1.0000   1.0000   1.0000
     1.0000   1.0000   1.0000   1.0000   1.0000   1.0000   1.0000   1.0000
     1.0000   1.0000   1.0000   1.0000   0.7526   0.4423   0.4294   0.4294
     0.2743   0.2503   0.2503   0.1875   0.1209   0.0855   0.0855   0.0000
     0.0000   0.0000   0.0000   0.0000   0.0000   0.0000   0.0000   0.0000

          k =-0.5000 0.1361 0.2357 (  7066 PWs)   bands (ev):

     9.3725   9.3725  11.0113  11.0113  11.2108  11.2110  11.7468  11.7468
    11.9393  11.9393  12.0256  12.0257  12.3085  12.3085  12.4744  12.4744
    12.6375  12.6375  13.9596  13.9596  14.2698  14.2708  14.4881  14.4881
    14.6848  14.6848  14.7790  14.7794  15.0858  15.0858  15.1638  15.1638
    15.3615  15.3615  15.6540  15.6540  15.6847  15.6847  16.2968  16.2968
    16.5250  16.5250  16.5399  16.5406  17.1808  17.1808  17.2866  17.2866
    17.4368  17.4368  17.4934  17.4934  18.2929  18.2929  18.5666  18.5666
    18.5834  18.5835  18.6507  18.6507  18.6775  18.6775  18.8481  18.8481
    19.5981  19.5981  20.3594  20.3602  22.2288  22.2288  24.5601  24.5604

     occupation numbers 
     1.0000   1.0000   1.0000   1.0000   1.0000   1.0000   1.0000   1.0000
     1.0000   1.0000   1.0000   1.0000   1.0000   1.0000   1.0000   1.0000
     1.0000   1.0000   1.0000   1.0000   1.0000   1.0000   1.0000   1.0000
     1.0000   1.0000   1.0000   1.0000   1.0000   1.0000   1.0000   1.0000
     1.0000   1.0000   1.0000   1.0000   1.0000   1.0000   1.0000   1.0000
     1.0000   1.0000   1.0000   1.0000   1.0000   1.0000   1.0000   1.0000
     1.0000   1.0000   1.0000   1.0000   0.9856   0.9856   0.5994   0.5994
     0.5529   0.5527   0.3657   0.3657   0.2971   0.2971   0.0410   0.0410
     0.0000   0.0000   0.0000   0.0000   0.0000   0.0000   0.0000   0.0000

          k =-0.5000 0.1361 0.3928 (  7078 PWs)   bands (ev):

     9.7575   9.7676  11.0231  11.2411  11.5627  11.5800  11.6268  11.9065
    12.1148  12.2243  12.2959  12.3291  12.4255  12.4806  12.6659  12.7713
    12.8655  12.9155  13.6556  13.8171  13.9832  14.0012  14.3474  14.5639
    14.7798  14.8290  14.8374  14.9538  15.0866  15.0910  15.1066  15.1131
    15.1180  15.2168  15.3006  15.3486  15.4507  15.4733  15.4838  15.5268
    15.7563  15.7894  16.0973  16.1749  16.9713  17.0445  17.1290  17.2902
    17.3441  17.3694  17.4062  17.4275  17.5901  17.7433  18.1495  18.4070
    18.4835  18.4990  18.5117  18.5169  18.5204  18.6208  18.8019  18.8038
    19.1881  19.6027  21.2833  21.4920  22.0308  23.4621  24.4517  24.5088

     occupation numbers 
     1.0000   1.0000   1.0000   1.0000   1.0000   1.0000   1.0000   1.0000
     1.0000   1.0000   1.0000   1.0000   1.0000   1.0000   1.0000   1.0000
     1.0000   1.0000   1.0000   1.0000   1.0000   1.0000   1.0000   1.0000
     1.0000   1.0000   1.0000   1.0000   1.0000   1.0000   1.0000   1.0000
     1.0000   1.0000   1.0000   1.0000   1.0000   1.0000   1.0000   1.0000
     1.0000   1.0000   1.0000   1.0000   1.0000   1.0000   1.0000   1.0000
     1.0000   1.0000   1.0000   1.0000   1.0000   1.0000   0.9993   0.9162
     0.7994   0.7673   0.7389   0.7267   0.7184   0.4477   0.0789   0.0770
     0.0000   0.0000   0.0000   0.0000   0.0000   0.0000   0.0000   0.0000

          k =-0.5000 0.1361 0.5500 (  7080 PWs)   bands (ev):

    10.2428  10.2951  10.9478  11.3347  11.5561  11.9822  11.9855  12.0288
    12.3061  12.4476  12.5303  12.5657  12.6544  12.8758  13.0576  13.2072
    13.2120  13.2241  13.3055  13.6615  13.7075  13.7833  14.1143  14.3041
    14.3289  14.4406  14.5829  14.5876  14.5992  14.7077  14.8649  14.9548
    14.9951  15.0157  15.1451  15.2747  15.2889  15.3641  15.3779  15.5811
    15.6111  15.8726  16.1423  16.3718  16.6238  16.6409  16.6473  16.6974
    16.8016  16.8389  17.0375  17.5015  17.5476  17.6713  18.0158  18.0503
    18.2471  18.3333  18.3633  18.4086  18.4269  18.4419  18.9482  18.9519
    19.4420  19.6254  21.8172  22.0050  22.6772  24.0519  24.3801  24.6490

     occupation numbers 
     1.0000   1.0000   1.0000   1.0000   1.0000   1.0000   1.0000   1.0000
     1.0000   1.0000   1.0000   1.0000   1.0000   1.0000   1.0000   1.0000
     1.0000   1.0000   1.0000   1.0000   1.0000   1.0000   1.0000   1.0000
     1.0000   1.0000   1.0000   1.0000   1.0000   1.0000   1.0000   1.0000
     1.0000   1.0000   1.0000   1.0000   1.0000   1.0000   1.0000   1.0000
     1.0000   1.0000   1.0000   1.0000   1.0000   1.0000   1.0000   1.0000
     1.0000   1.0000   1.0000   1.0000   1.0000   1.0000   1.0000   1.0000
     0.9940   0.9714   0.9544   0.9145   0.8924   0.8715   0.0072   0.0067
     0.0000   0.0000   0.0000   0.0000   0.0000   0.0000   0.0000   0.0000

          k =-0.5000 0.1361 0.7071 (  7072 PWs)   bands (ev):

    10.6873  10.6873  10.8599  10.8599  11.8490  11.8490  12.3386  12.3386
    12.3467  12.3467  12.6574  12.6575  12.9595  12.9595  13.4176  13.4176
    13.4295  13.4295  13.5004  13.5004  13.6756  13.6758  13.8460  13.8461
    14.0021  14.0021  14.3660  14.3661  14.3713  14.3713  14.7628  14.7628
    14.8474  14.8474  15.2075  15.2075  15.2444  15.2444  15.9326  15.9326
    16.1224  16.1224  16.1989  16.1989  16.2579  16.2579  16.5062  16.5064
    16.5649  16.5649  16.8730  16.8731  17.7433  17.7433  17.9613  17.9613
    18.2413  18.2413  18.3608  18.3608  18.3722  18.3722  19.0053  19.0055
    19.5822  19.5822  21.9899  21.9899  23.6375  23.6375  24.6128  24.6128

     occupation numbers 
     1.0000   1.0000   1.0000   1.0000   1.0000   1.0000   1.0000   1.0000
     1.0000   1.0000   1.0000   1.0000   1.0000   1.0000   1.0000   1.0000
     1.0000   1.0000   1.0000   1.0000   1.0000   1.0000   1.0000   1.0000
     1.0000   1.0000   1.0000   1.0000   1.0000   1.0000   1.0000   1.0000
     1.0000   1.0000   1.0000   1.0000   1.0000   1.0000   1.0000   1.0000
     1.0000   1.0000   1.0000   1.0000   1.0000   1.0000   1.0000   1.0000
     1.0000   1.0000   1.0000   1.0000   1.0000   1.0000   1.0000   1.0000
     0.9946   0.9946   0.9561   0.9561   0.9481   0.9481   0.0022   0.0022
     0.0000   0.0000   0.0000   0.0000   0.0000   0.0000   0.0000   0.0000

          k =-0.5000 0.2722 0.1571 (  7058 PWs)   bands (ev):

     9.4696   9.4760  10.9457  11.2223  11.2223  11.3055  11.6241  11.9429
    11.9954  11.9954  12.0887  12.0887  12.3157  12.4126  12.4126  12.6340
    12.6340  12.7426  13.8203  13.9770  14.1992  14.2879  14.2879  14.6066
    14.6563  14.8265  14.8265  14.8587  15.0565  15.1690  15.1943  15.2491
    15.2491  15.2694  15.3490  15.3490  15.6760  15.7851  16.1995  16.2258
    16.2258  16.2636  16.3099  16.3314  17.1863  17.2292  17.2359  17.2359
    17.2544  17.2617  17.6329  17.6329  18.1324  18.1927  18.1927  18.4645
    18.4782  18.5464  18.5673  18.5827  18.5827  18.5989  18.8455  18.8455
    19.9725  19.9725  20.6837  20.7825  20.7825  23.8690  23.8690  24.5308

     occupation numbers 
     1.0000   1.0000   1.0000   1.0000   1.0000   1.0000   1.0000   1.0000
     1.0000   1.0000   1.0000   1.0000   1.0000   1.0000   1.0000   1.0000
     1.0000   1.0000   1.0000   1.0000   1.0000   1.0000   1.0000   1.0000
     1.0000   1.0000   1.0000   1.0000   1.0000   1.0000   1.0000   1.0000
     1.0000   1.0000   1.0000   1.0000   1.0000   1.0000   1.0000   1.0000
     1.0000   1.0000   1.0000   1.0000   1.0000   1.0000   1.0000   1.0000
     1.0000   1.0000   1.0000   1.0000   0.9996   0.9981   0.9981   0.8349
     0.8098   0.6534   0.5975   0.5547   0.5547   0.5094   0.0427   0.0427
     0.0000   0.0000   0.0000   0.0000   0.0000   0.0000   0.0000   0.0000

          k =-0.5000 0.2722 0.3143 (  7078 PWs)   bands (ev):

     9.7575   9.7676  11.0231  11.2411  11.5627  11.5800  11.6268  11.9065
    12.1148  12.2243  12.2959  12.3291  12.4255  12.4806  12.6659  12.7713
    12.8655  12.9155  13.6556  13.8171  13.9832  14.0012  14.3474  14.5639
    14.7798  14.8290  14.8374  14.9538  15.0866  15.0910  15.1066  15.1131
    15.1180  15.2168  15.3006  15.3486  15.4507  15.4733  15.4838  15.5268
    15.7563  15.7894  16.0973  16.1749  16.9713  17.0445  17.1290  17.2902
    17.3441  17.3694  17.4062  17.4275  17.5901  17.7433  18.1495  18.4070
    18.4835  18.4990  18.5117  18.5169  18.5204  18.6208  18.8019  18.8038
    19.1881  19.6027  21.2833  21.4920  22.0308  23.4621  24.4518  24.5098

     occupation numbers 
     1.0000   1.0000   1.0000   1.0000   1.0000   1.0000   1.0000   1.0000
     1.0000   1.0000   1.0000   1.0000   1.0000   1.0000   1.0000   1.0000
     1.0000   1.0000   1.0000   1.0000   1.0000   1.0000   1.0000   1.0000
     1.0000   1.0000   1.0000   1.0000   1.0000   1.0000   1.0000   1.0000
     1.0000   1.0000   1.0000   1.0000   1.0000   1.0000   1.0000   1.0000
     1.0000   1.0000   1.0000   1.0000   1.0000   1.0000   1.0000   1.0000
     1.0000   1.0000   1.0000   1.0000   1.0000   1.0000   0.9993   0.9162
     0.7994   0.7673   0.7389   0.7267   0.7184   0.4477   0.0789   0.0770
     0.0000   0.0000   0.0000   0.0000   0.0000   0.0000   0.0000   0.0000

          k =-0.5000 0.2722 0.4714 (  7118 PWs)   bands (ev):

    10.2029  10.2029  11.2155  11.2155  11.6759  11.6759  11.9986  11.9989
    12.4282  12.4282  12.5669  12.5669  12.6668  12.6668  13.0433  13.0433
    13.1172  13.1172  13.5435  13.5435  13.6682  13.6689  14.3446  14.3446
    14.4459  14.4459  14.6320  14.6320  14.7070  14.7070  14.9580  14.9580
    15.0843  15.0843  15.1330  15.1330  15.2076  15.2082  15.5191  15.5193
    15.6012  15.6012  16.2788  16.2788  16.7447  16.7447  16.7772  16.7772
    16.9051  16.9051  17.5777  17.5777  17.5961  17.5961  18.3418  18.3418
    18.3553  18.3553  18.4340  18.4342  18.6061  18.6061  18.6105  18.6105
    18.6705  18.6705  22.5471  22.5478  23.2932  23.2932  24.3623  24.3628

     occupation numbers 
     1.0000   1.0000   1.0000   1.0000   1.0000   1.0000   1.0000   1.0000
     1.0000   1.0000   1.0000   1.0000   1.0000   1.0000   1.0000   1.0000
     1.0000   1.0000   1.0000   1.0000   1.0000   1.0000   1.0000   1.0000
     1.0000   1.0000   1.0000   1.0000   1.0000   1.0000   1.0000   1.0000
     1.0000   1.0000   1.0000   1.0000   1.0000   1.0000   1.0000   1.0000
     1.0000   1.0000   1.0000   1.0000   1.0000   1.0000   1.0000   1.0000
     1.0000   1.0000   1.0000   1.0000   1.0000   1.0000   0.9672   0.9672
     0.9596   0.9596   0.8828   0.8826   0.4888   0.4888   0.4765   0.4765
     0.3145   0.3145   0.0000   0.0000   0.0000   0.0000   0.0000   0.0000

          k =-0.5000 0.2722 0.6285 (  7076 PWs)   bands (ev):

    10.6828  10.7412  11.0509  11.2702  11.4558  11.6366  12.4555  12.4610
    12.6181  12.7108  12.7486  12.7716  12.9288  13.1010  13.1973  13.2321
    13.2374  13.3185  13.3336  13.3561  13.3563  13.5868  13.7478  13.9239
    14.0579  14.1360  14.2324  14.4643  14.4709  14.6003  14.6478  14.6506
    14.7049  14.8678  14.9225  14.9957  15.3276  15.5026  15.5600  15.8637
    16.0010  16.0166  16.1085  16.2379  16.4412  16.5172  16.5461  16.5694
    16.7152  16.8204  17.2604  17.5351  17.7638  17.8362  17.8915  18.0524
    18.1104  18.1464  18.3839  18.3876  18.4330  18.4358  18.5274  18.6389
    18.7020  18.7030  23.2452  23.2854  23.6618  24.2270  24.3715  24.4671

     occupation numbers 
     1.0000   1.0000   1.0000   1.0000   1.0000   1.0000   1.0000   1.0000
     1.0000   1.0000   1.0000   1.0000   1.0000   1.0000   1.0000   1.0000
     1.0000   1.0000   1.0000   1.0000   1.0000   1.0000   1.0000   1.0000
     1.0000   1.0000   1.0000   1.0000   1.0000   1.0000   1.0000   1.0000
     1.0000   1.0000   1.0000   1.0000   1.0000   1.0000   1.0000   1.0000
     1.0000   1.0000   1.0000   1.0000   1.0000   1.0000   1.0000   1.0000
     1.0000   1.0000   1.0000   1.0000   1.0000   1.0000   1.0000   0.9999
     0.9997   0.9994   0.9386   0.9354   0.8842   0.8803   0.7016   0.3976
     0.2402   0.2380   0.0000   0.0000   0.0000   0.0000   0.0000   0.0000

          k =-0.5000 0.2722-0.0000 (  7066 PWs)   bands (ev):

     9.3725   9.3725  11.0113  11.0113  11.2108  11.2110  11.7468  11.7468
    11.9393  11.9393  12.0256  12.0257  12.3085  12.3085  12.4744  12.4744
    12.6375  12.6375  13.9596  13.9596  14.2698  14.2708  14.4881  14.4881
    14.6848  14.6848  14.7790  14.7794  15.0858  15.0858  15.1638  15.1638
    15.3615  15.3615  15.6540  15.6540  15.6847  15.6847  16.2968  16.2968
    16.5250  16.5250  16.5399  16.5406  17.1808  17.1808  17.2866  17.2866
    17.4368  17.4368  17.4934  17.4934  18.2929  18.2929  18.5666  18.5666
    18.5834  18.5835  18.6507  18.6507  18.6775  18.6775  18.8481  18.8481
    19.5981  19.5981  20.3594  20.3602  22.2288  22.2288  24.5600  24.5606

     occupation numbers 
     1.0000   1.0000   1.0000   1.0000   1.0000   1.0000   1.0000   1.0000
     1.0000   1.0000   1.0000   1.0000   1.0000   1.0000   1.0000   1.0000
     1.0000   1.0000   1.0000   1.0000   1.0000   1.0000   1.0000   1.0000
     1.0000   1.0000   1.0000   1.0000   1.0000   1.0000   1.0000   1.0000
     1.0000   1.0000   1.0000   1.0000   1.0000   1.0000   1.0000   1.0000
     1.0000   1.0000   1.0000   1.0000   1.0000   1.0000   1.0000   1.0000
     1.0000   1.0000   1.0000   1.0000   0.9856   0.9856   0.5994   0.5994
     0.5529   0.5527   0.3657   0.3657   0.2971   0.2971   0.0410   0.0410
     0.0000   0.0000   0.0000   0.0000   0.0000   0.0000   0.0000   0.0000

          k =-0.5000 0.4082 0.2357 (  7086 PWs)   bands (ev):

     9.9217   9.9530  10.9276  11.4354  11.5694  11.5694  11.7312  12.1333
    12.1960  12.1960  12.3923  12.3923  12.4905  12.7104  12.7104  12.9710
    12.9710  13.0555  13.4668  13.8752  13.8839  14.0529  14.0529  14.6775
    14.6775  14.6952  14.7487  14.7487  14.8143  15.0395  15.1308  15.1308
    15.2139  15.2460  15.2604  15.3016  15.3403  15.3403  15.3857  15.5415
    15.5667  15.6398  16.0061  16.2091  16.8277  16.8277  16.9071  16.9623
    17.1626  17.1626  17.4103  17.4168  17.5189  17.6057  18.0909  18.1083
    18.1083  18.3270  18.3864  18.4860  18.5090  18.5090  19.0060  19.0060
    20.4413  20.4413  20.7614  20.7614  21.9153  24.1219  24.4213  24.9942

     occupation numbers 
     1.0000   1.0000   1.0000   1.0000   1.0000   1.0000   1.0000   1.0000
     1.0000   1.0000   1.0000   1.0000   1.0000   1.0000   1.0000   1.0000
     1.0000   1.0000   1.0000   1.0000   1.0000   1.0000   1.0000   1.0000
     1.0000   1.0000   1.0000   1.0000   1.0000   1.0000   1.0000   1.0000
     1.0000   1.0000   1.0000   1.0000   1.0000   1.0000   1.0000   1.0000
     1.0000   1.0000   1.0000   1.0000   1.0000   1.0000   1.0000   1.0000
     1.0000   1.0000   1.0000   1.0000   1.0000   1.0000   0.9998   0.9998
     0.9998   0.9742   0.9364   0.7943   0.7449   0.7449   0.0021   0.0021
     0.0000   0.0000   0.0000   0.0000   0.0000   0.0000   0.0000   0.0000

          k =-0.5000 0.4082 0.3928 (  7080 PWs)   bands (ev):

    10.2428  10.2951  10.9478  11.3347  11.5561  11.9822  11.9855  12.0288
    12.3061  12.4476  12.5303  12.5657  12.6544  12.8758  13.0576  13.2072
    13.2120  13.2241  13.3055  13.6615  13.7075  13.7833  14.1143  14.3041
    14.3289  14.4406  14.5829  14.5876  14.5992  14.7077  14.8649  14.9548
    14.9951  15.0157  15.1451  15.2747  15.2889  15.3641  15.3779  15.5811
    15.6111  15.8726  16.1423  16.3718  16.6238  16.6409  16.6473  16.6974
    16.8016  16.8389  17.0375  17.5015  17.5476  17.6713  18.0158  18.0503
    18.2471  18.3333  18.3633  18.4086  18.4269  18.4419  18.9482  18.9519
    19.4420  19.6254  21.8172  22.0050  22.6772  24.0519  24.3801  24.6490

     occupation numbers 
     1.0000   1.0000   1.0000   1.0000   1.0000   1.0000   1.0000   1.0000
     1.0000   1.0000   1.0000   1.0000   1.0000   1.0000   1.0000   1.0000
     1.0000   1.0000   1.0000   1.0000   1.0000   1.0000   1.0000   1.0000
     1.0000   1.0000   1.0000   1.0000   1.0000   1.0000   1.0000   1.0000
     1.0000   1.0000   1.0000   1.0000   1.0000   1.0000   1.0000   1.0000
     1.0000   1.0000   1.0000   1.0000   1.0000   1.0000   1.0000   1.0000
     1.0000   1.0000   1.0000   1.0000   1.0000   1.0000   1.0000   1.0000
     0.9940   0.9714   0.9544   0.9145   0.8924   0.8715   0.0072   0.0067
     0.0000   0.0000   0.0000   0.0000   0.0000   0.0000   0.0000   0.0000

          k =-0.5000 0.4082 0.5500 (  7076 PWs)   bands (ev):

    10.6828  10.7412  11.0509  11.2702  11.4558  11.6366  12.4555  12.4610
    12.6181  12.7108  12.7486  12.7716  12.9288  13.1010  13.1973  13.2321
    13.2374  13.3185  13.3336  13.3561  13.3563  13.5868  13.7478  13.9239
    14.0579  14.1360  14.2324  14.4643  14.4709  14.6003  14.6478  14.6506
    14.7049  14.8678  14.9225  14.9957  15.3276  15.5026  15.5600  15.8637
    16.0010  16.0166  16.1085  16.2379  16.4412  16.5172  16.5461  16.5694
    16.7152  16.8204  17.2604  17.5351  17.7638  17.8362  17.8915  18.0524
    18.1104  18.1464  18.3839  18.3876  18.4330  18.4358  18.5274  18.6389
    18.7020  18.7030  23.2452  23.2854  23.6618  24.2270  24.3713  24.4674

     occupation numbers 
     1.0000   1.0000   1.0000   1.0000   1.0000   1.0000   1.0000   1.0000
     1.0000   1.0000   1.0000   1.0000   1.0000   1.0000   1.0000   1.0000
     1.0000   1.0000   1.0000   1.0000   1.0000   1.0000   1.0000   1.0000
     1.0000   1.0000   1.0000   1.0000   1.0000   1.0000   1.0000   1.0000
     1.0000   1.0000   1.0000   1.0000   1.0000   1.0000   1.0000   1.0000
     1.0000   1.0000   1.0000   1.0000   1.0000   1.0000   1.0000   1.0000
     1.0000   1.0000   1.0000   1.0000   1.0000   1.0000   1.0000   0.9999
     0.9997   0.9994   0.9386   0.9354   0.8842   0.8803   0.7016   0.3976
     0.2402   0.2380   0.0000   0.0000   0.0000   0.0000   0.0000   0.0000

          k =-0.5000 0.4082 0.7071 (  7050 PWs)   bands (ev):

    11.1772  11.1772  11.1772  11.1772  11.1772  11.1772  12.9537  12.9537
    12.9537  12.9541  12.9541  12.9541  13.0388  13.0388  13.0388  13.0392
    13.0392  13.0392  13.3474  13.3474  13.3474  13.3474  13.3474  13.3474
    14.3033  14.3033  14.3033  14.3037  14.3037  14.3037  14.7041  14.7041
    14.7041  14.7041  14.7041  14.7041  15.7389  15.7389  15.7389  15.7389
    15.7389  15.7389  16.3622  16.3622  16.3622  16.3624  16.3624  16.3624
    17.4678  17.4678  17.4678  17.4678  17.4678  17.4678  18.0482  18.0482
    18.0482  18.0482  18.0482  18.0482  18.4615  18.4615  18.4615  18.4618
    18.4618  18.4618  24.4407  24.4407  24.4407  24.4409  24.4409  24.4409

     occupation numbers 
     1.0000   1.0000   1.0000   1.0000   1.0000   1.0000   1.0000   1.0000
     1.0000   1.0000   1.0000   1.0000   1.0000   1.0000   1.0000   1.0000
     1.0000   1.0000   1.0000   1.0000   1.0000   1.0000   1.0000   1.0000
     1.0000   1.0000   1.0000   1.0000   1.0000   1.0000   1.0000   1.0000
     1.0000   1.0000   1.0000   1.0000   1.0000   1.0000   1.0000   1.0000
     1.0000   1.0000   1.0000   1.0000   1.0000   1.0000   1.0000   1.0000
     1.0000   1.0000   1.0000   1.0000   1.0000   1.0000   1.0000   1.0000
     1.0000   1.0000   1.0000   1.0000   0.8400   0.8400   0.8400   0.8395
     0.8395   0.8395   0.0000   0.0000   0.0000   0.0000   0.0000   0.0000

          k =-0.5000 0.4082-0.0786 (  7078 PWs)   bands (ev):

     9.7575   9.7676  11.0231  11.2411  11.5627  11.5800  11.6268  11.9065
    12.1148  12.2243  12.2959  12.3291  12.4255  12.4806  12.6659  12.7713
    12.8655  12.9155  13.6556  13.8171  13.9832  14.0012  14.3474  14.5639
    14.7798  14.8290  14.8374  14.9538  15.0866  15.0910  15.1066  15.1131
    15.1180  15.2168  15.3006  15.3486  15.4507  15.4733  15.4838  15.5268
    15.7563  15.7894  16.0973  16.1749  16.9713  17.0445  17.1290  17.2902
    17.3441  17.3694  17.4062  17.4275  17.5901  17.7433  18.1495  18.4070
    18.4835  18.4990  18.5117  18.5169  18.5204  18.6208  18.8019  18.8038
    19.1881  19.6027  21.2833  21.4920  22.0308  23.4621  24.4517  24.5087

     occupation numbers 
     1.0000   1.0000   1.0000   1.0000   1.0000   1.0000   1.0000   1.0000
     1.0000   1.0000   1.0000   1.0000   1.0000   1.0000   1.0000   1.0000
     1.0000   1.0000   1.0000   1.0000   1.0000   1.0000   1.0000   1.0000
     1.0000   1.0000   1.0000   1.0000   1.0000   1.0000   1.0000   1.0000
     1.0000   1.0000   1.0000   1.0000   1.0000   1.0000   1.0000   1.0000
     1.0000   1.0000   1.0000   1.0000   1.0000   1.0000   1.0000   1.0000
     1.0000   1.0000   1.0000   1.0000   1.0000   1.0000   0.9993   0.9162
     0.7994   0.7673   0.7389   0.7267   0.7184   0.4477   0.0789   0.0770
     0.0000   0.0000   0.0000   0.0000   0.0000   0.0000   0.0000   0.0000

          k =-0.5000 0.5443 0.3143 (  7096 PWs)   bands (ev):

    10.4088  10.5188  10.7712  11.0539  11.9428  11.9428  12.1345  12.1888
    12.1888  12.2672  12.5819  12.5819  12.7644  13.1017  13.2456  13.2456
    13.3520  13.4842  13.4842  13.5890  13.7593  13.7593  13.9581  14.1076
    14.1076  14.3260  14.3260  14.3777  14.4920  14.4920  14.8510  14.8680
    14.9580  14.9940  15.0134  15.2139  15.4273  15.4334  15.7586  15.7586
    15.7804  16.1027  16.1419  16.3629  16.4190  16.4190  16.5084  16.5220
    16.5220  16.5816  16.6245  17.0277  17.5906  17.7941  17.8094  18.1091
    18.2676  18.2676  18.3254  18.3960  18.4050  18.4050  19.1145  19.1145
    20.6839  20.6839  20.7641  20.7641  23.0592  23.7444  24.4444  24.9770

     occupation numbers 
     1.0000   1.0000   1.0000   1.0000   1.0000   1.0000   1.0000   1.0000
     1.0000   1.0000   1.0000   1.0000   1.0000   1.0000   1.0000   1.0000
     1.0000   1.0000   1.0000   1.0000   1.0000   1.0000   1.0000   1.0000
     1.0000   1.0000   1.0000   1.0000   1.0000   1.0000   1.0000   1.0000
     1.0000   1.0000   1.0000   1.0000   1.0000   1.0000   1.0000   1.0000
     1.0000   1.0000   1.0000   1.0000   1.0000   1.0000   1.0000   1.0000
     1.0000   1.0000   1.0000   1.0000   1.0000   1.0000   1.0000   0.9998
     0.9910   0.9910   0.9749   0.9276   0.9184   0.9184   0.0001   0.0001
     0.0000   0.0000   0.0000   0.0000   0.0000   0.0000   0.0000   0.0000

          k =-0.5000 0.5443 0.4714 (  7072 PWs)   bands (ev):

    10.6873  10.6873  10.8599  10.8599  11.8490  11.8490  12.3386  12.3386
    12.3467  12.3467  12.6574  12.6575  12.9595  12.9595  13.4176  13.4176
    13.4295  13.4295  13.5004  13.5004  13.6756  13.6758  13.8460  13.8461
    14.0021  14.0021  14.3661  14.3661  14.3713  14.3713  14.7628  14.7628
    14.8474  14.8474  15.2075  15.2075  15.2444  15.2444  15.9326  15.9326
    16.1224  16.1224  16.1989  16.1989  16.2579  16.2579  16.5062  16.5064
    16.5649  16.5649  16.8731  16.8731  17.7433  17.7433  17.9613  17.9613
    18.2413  18.2413  18.3608  18.3608  18.3722  18.3722  19.0053  19.0055
    19.5822  19.5822  21.9899  21.9899  23.6375  23.6375  24.6128  24.6128

     occupation numbers 
     1.0000   1.0000   1.0000   1.0000   1.0000   1.0000   1.0000   1.0000
     1.0000   1.0000   1.0000   1.0000   1.0000   1.0000   1.0000   1.0000
     1.0000   1.0000   1.0000   1.0000   1.0000   1.0000   1.0000   1.0000
     1.0000   1.0000   1.0000   1.0000   1.0000   1.0000   1.0000   1.0000
     1.0000   1.0000   1.0000   1.0000   1.0000   1.0000   1.0000   1.0000
     1.0000   1.0000   1.0000   1.0000   1.0000   1.0000   1.0000   1.0000
     1.0000   1.0000   1.0000   1.0000   1.0000   1.0000   1.0000   1.0000
     0.9946   0.9946   0.9561   0.9561   0.9481   0.9481   0.0022   0.0022
     0.0000   0.0000   0.0000   0.0000   0.0000   0.0000   0.0000   0.0000

          k =-0.5000 0.5443 0.6285 (  7076 PWs)   bands (ev):

    10.6828  10.7412  11.0509  11.2702  11.4558  11.6366  12.4555  12.4610
    12.6181  12.7108  12.7486  12.7716  12.9288  13.1010  13.1973  13.2321
    13.2374  13.3185  13.3336  13.3561  13.3563  13.5868  13.7478  13.9239
    14.0579  14.1360  14.2324  14.4643  14.4709  14.6003  14.6478  14.6506
    14.7049  14.8678  14.9225  14.9957  15.3276  15.5026  15.5600  15.8637
    16.0010  16.0166  16.1085  16.2379  16.4412  16.5172  16.5461  16.5694
    16.7152  16.8204  17.2604  17.5351  17.7638  17.8362  17.8915  18.0524
    18.1104  18.1464  18.3839  18.3876  18.4330  18.4358  18.5274  18.6389
    18.7020  18.7030  23.2452  23.2854  23.6618  24.2270  24.3714  24.4673

     occupation numbers 
     1.0000   1.0000   1.0000   1.0000   1.0000   1.0000   1.0000   1.0000
     1.0000   1.0000   1.0000   1.0000   1.0000   1.0000   1.0000   1.0000
     1.0000   1.0000   1.0000   1.0000   1.0000   1.0000   1.0000   1.0000
     1.0000   1.0000   1.0000   1.0000   1.0000   1.0000   1.0000   1.0000
     1.0000   1.0000   1.0000   1.0000   1.0000   1.0000   1.0000   1.0000
     1.0000   1.0000   1.0000   1.0000   1.0000   1.0000   1.0000   1.0000
     1.0000   1.0000   1.0000   1.0000   1.0000   1.0000   1.0000   0.9999
     0.9997   0.9994   0.9386   0.9354   0.8842   0.8803   0.7016   0.3976
     0.2402   0.2380   0.0000   0.0000   0.0000   0.0000   0.0000   0.0000

          k =-0.5000 0.5443-0.1571 (  7080 PWs)   bands (ev):

    10.2428  10.2951  10.9478  11.3347  11.5561  11.9822  11.9855  12.0288
    12.3061  12.4476  12.5303  12.5657  12.6544  12.8758  13.0576  13.2072
    13.2120  13.2241  13.3055  13.6615  13.7075  13.7833  14.1143  14.3041
    14.3289  14.4406  14.5829  14.5876  14.5992  14.7077  14.8649  14.9548
    14.9951  15.0157  15.1451  15.2747  15.2889  15.3641  15.3779  15.5811
    15.6111  15.8726  16.1423  16.3718  16.6238  16.6409  16.6473  16.6974
    16.8016  16.8389  17.0375  17.5015  17.5476  17.6713  18.0158  18.0503
    18.2471  18.3333  18.3633  18.4086  18.4269  18.4419  18.9482  18.9519
    19.4420  19.6254  21.8172  22.0050  22.6772  24.0519  24.3801  24.6490

     occupation numbers 
     1.0000   1.0000   1.0000   1.0000   1.0000   1.0000   1.0000   1.0000
     1.0000   1.0000   1.0000   1.0000   1.0000   1.0000   1.0000   1.0000
     1.0000   1.0000   1.0000   1.0000   1.0000   1.0000   1.0000   1.0000
     1.0000   1.0000   1.0000   1.0000   1.0000   1.0000   1.0000   1.0000
     1.0000   1.0000   1.0000   1.0000   1.0000   1.0000   1.0000   1.0000
     1.0000   1.0000   1.0000   1.0000   1.0000   1.0000   1.0000   1.0000
     1.0000   1.0000   1.0000   1.0000   1.0000   1.0000   1.0000   1.0000
     0.9940   0.9714   0.9544   0.9145   0.8924   0.8715   0.0072   0.0067
     0.0000   0.0000   0.0000   0.0000   0.0000   0.0000   0.0000   0.0000

          k =-0.5000 0.5443-0.0000 (  7118 PWs)   bands (ev):

    10.2029  10.2029  11.2155  11.2155  11.6759  11.6759  11.9986  11.9989
    12.4282  12.4282  12.5669  12.5669  12.6668  12.6668  13.0433  13.0433
    13.1172  13.1172  13.5435  13.5435  13.6682  13.6689  14.3446  14.3446
    14.4459  14.4459  14.6320  14.6320  14.7070  14.7070  14.9580  14.9580
    15.0843  15.0843  15.1330  15.1330  15.2076  15.2082  15.5191  15.5193
    15.6012  15.6012  16.2788  16.2788  16.7447  16.7447  16.7772  16.7772
    16.9051  16.9051  17.5777  17.5777  17.5961  17.5961  18.3418  18.3418
    18.3553  18.3553  18.4340  18.4342  18.6061  18.6061  18.6105  18.6105
    18.6705  18.6705  22.5471  22.5478  23.2932  23.2932  24.3622  24.3626

     occupation numbers 
     1.0000   1.0000   1.0000   1.0000   1.0000   1.0000   1.0000   1.0000
     1.0000   1.0000   1.0000   1.0000   1.0000   1.0000   1.0000   1.0000
     1.0000   1.0000   1.0000   1.0000   1.0000   1.0000   1.0000   1.0000
     1.0000   1.0000   1.0000   1.0000   1.0000   1.0000   1.0000   1.0000
     1.0000   1.0000   1.0000   1.0000   1.0000   1.0000   1.0000   1.0000
     1.0000   1.0000   1.0000   1.0000   1.0000   1.0000   1.0000   1.0000
     1.0000   1.0000   1.0000   1.0000   1.0000   1.0000   0.9672   0.9672
     0.9596   0.9596   0.8828   0.8826   0.4888   0.4888   0.4765   0.4765
     0.3145   0.3145   0.0000   0.0000   0.0000   0.0000   0.0000   0.0000

          k =-0.1667 0.0000 0.1571 (  7102 PWs)   bands (ev):

     8.2231  10.4771  10.9918  11.1828  11.2319  11.3115  11.3116  11.4407
    11.4407  11.7204  11.7716  11.7716  12.0084  12.0084  12.1442  13.4592
    13.5133  13.5133  14.0883  14.0883  14.2584  14.3666  14.4402  14.5219
    14.5219  14.5624  14.7223  14.7235  14.7617  14.8715  14.8955  14.9340
    14.9908  14.9908  15.0160  15.7967  15.8702  15.9951  15.9951  16.0088
    16.0088  16.0204  16.6953  16.9261  16.9288  17.6890  17.8020  17.8020
    18.3341  18.3341  18.3720  18.3885  18.4968  18.5423  18.5571  18.5571
    18.5897  18.5897  18.6020  18.6304  18.8262  19.1115  19.1115  19.2049
    19.4379  20.9139  20.9139  21.0587  21.0587  21.7331  21.7331  23.3398

     occupation numbers 
     1.0000   1.0000   1.0000   1.0000   1.0000   1.0000   1.0000   1.0000
     1.0000   1.0000   1.0000   1.0000   1.0000   1.0000   1.0000   1.0000
     1.0000   1.0000   1.0000   1.0000   1.0000   1.0000   1.0000   1.0000
     1.0000   1.0000   1.0000   1.0000   1.0000   1.0000   1.0000   1.0000
     1.0000   1.0000   1.0000   1.0000   1.0000   1.0000   1.0000   1.0000
     1.0000   1.0000   1.0000   1.0000   1.0000   1.0000   1.0000   1.0000
     0.9710   0.9710   0.9482   0.9346   0.7719   0.6639   0.6251   0.6251
     0.5353   0.5353   0.5004   0.4210   0.0566   0.0002   0.0002   0.0000
     0.0000   0.0000   0.0000   0.0000   0.0000   0.0000   0.0000   0.0000

          k =-0.1667 0.0000 0.3143 (  7083 PWs)   bands (ev):

     8.5559  10.8007  11.0336  11.2798  11.3414  11.5510  11.5510  11.7040
    11.7040  11.8615  11.9907  11.9907  12.2154  12.2154  12.3590  13.5052
    13.5519  13.5519  13.8863  13.8863  13.9668  14.1111  14.1111  14.2259
    14.3365  14.5704  14.7579  14.8498  14.8977  14.9021  14.9026  15.0365
    15.1734  15.2202  15.2374  15.2374  15.2569  15.5753  15.5753  16.1190
    16.1616  16.1616  16.4576  16.5817  16.8834  16.8834  17.0210  17.9430
    17.9716  17.9716  18.0118  18.0118  18.1299  18.1975  18.2486  18.2991
    18.3046  18.5052  18.5052  18.5068  18.5534  18.6176  19.0177  19.1122
    19.1122  20.6494  20.6494  21.7776  21.7776  22.8132  22.8132  23.0234

     occupation numbers 
     1.0000   1.0000   1.0000   1.0000   1.0000   1.0000   1.0000   1.0000
     1.0000   1.0000   1.0000   1.0000   1.0000   1.0000   1.0000   1.0000
     1.0000   1.0000   1.0000   1.0000   1.0000   1.0000   1.0000   1.0000
     1.0000   1.0000   1.0000   1.0000   1.0000   1.0000   1.0000   1.0000
     1.0000   1.0000   1.0000   1.0000   1.0000   1.0000   1.0000   1.0000
     1.0000   1.0000   1.0000   1.0000   1.0000   1.0000   1.0000   1.0000
     1.0000   1.0000   1.0000   1.0000   0.9996   0.9979   0.9938   0.9840
     0.9823   0.7535   0.7535   0.7500   0.6349   0.4567   0.0017   0.0002
     0.0002   0.0000   0.0000   0.0000   0.0000   0.0000   0.0000   0.0000

          k =-0.1667 0.0000 0.4714 (  7070 PWs)   bands (ev):

     9.0845  10.7613  11.2823  11.4995  11.6559  11.8854  11.8854  11.9853
    11.9853  12.1043  12.3544  12.3544  12.5278  12.5278  12.6003  13.5161
    13.5161  13.6469  13.6642  13.6642  13.6890  13.8239  13.8239  13.9499
    13.9510  14.3632  14.6091  14.6457  14.6864  14.7966  14.9542  14.9962
    14.9962  15.1395  15.1532  15.4688  15.6300  15.6475  15.6475  15.9051
    15.9051  16.1859  16.1987  16.2601  16.3024  16.3024  16.5740  17.1412
    17.3182  17.3182  17.4712  17.5054  17.5054  17.6471  17.6676  17.8522
    18.4356  18.4363  18.5711  18.5711  18.6770  18.8393  19.0095  19.0095
    19.7750  20.5895  20.5895  22.2244  22.2244  22.2418  23.7251  23.7251

     occupation numbers 
     1.0000   1.0000   1.0000   1.0000   1.0000   1.0000   1.0000   1.0000
     1.0000   1.0000   1.0000   1.0000   1.0000   1.0000   1.0000   1.0000
     1.0000   1.0000   1.0000   1.0000   1.0000   1.0000   1.0000   1.0000
     1.0000   1.0000   1.0000   1.0000   1.0000   1.0000   1.0000   1.0000
     1.0000   1.0000   1.0000   1.0000   1.0000   1.0000   1.0000   1.0000
     1.0000   1.0000   1.0000   1.0000   1.0000   1.0000   1.0000   1.0000
     1.0000   1.0000   1.0000   1.0000   1.0000   1.0000   1.0000   1.0000
     0.8806   0.8796   0.5869   0.5869   0.2984   0.0468   0.0020   0.0020
     0.0000   0.0000   0.0000   0.0000   0.0000   0.0000   0.0000   0.0000

          k =-0.1667 0.0000 0.6285 (  7081 PWs)   bands (ev):

     9.7616  10.2919  11.6066  11.7561  11.9224  12.0926  12.0926  12.2643
    12.2643  12.4412  12.5809  12.5809  12.7149  12.8232  12.8232  13.3616
    13.3616  13.3681  13.5525  13.5525  13.6087  13.6668  13.7965  13.9031
    13.9031  14.0430  14.2388  14.4947  14.6518  14.7782  14.7782  14.9575
    14.9881  14.9881  15.0102  15.2383  15.4130  15.4939  15.8031  16.0338
    16.0894  16.1494  16.1494  16.1595  16.1595  16.1759  16.2824  16.9674
    16.9744  16.9744  17.0040  17.0252  17.0252  17.3164  17.3370  17.3753
    18.1520  18.3463  18.6820  18.6820  18.7629  18.8351  18.8351  19.4025
    20.5232  20.5633  20.5633  21.6590  22.3019  22.3019  24.2438  24.2438

     occupation numbers 
     1.0000   1.0000   1.0000   1.0000   1.0000   1.0000   1.0000   1.0000
     1.0000   1.0000   1.0000   1.0000   1.0000   1.0000   1.0000   1.0000
     1.0000   1.0000   1.0000   1.0000   1.0000   1.0000   1.0000   1.0000
     1.0000   1.0000   1.0000   1.0000   1.0000   1.0000   1.0000   1.0000
     1.0000   1.0000   1.0000   1.0000   1.0000   1.0000   1.0000   1.0000
     1.0000   1.0000   1.0000   1.0000   1.0000   1.0000   1.0000   1.0000
     1.0000   1.0000   1.0000   1.0000   1.0000   1.0000   1.0000   1.0000
     0.9993   0.9648   0.2862   0.2862   0.1278   0.0498   0.0498   0.0000
     0.0000   0.0000   0.0000   0.0000   0.0000   0.0000   0.0000   0.0000

          k =-0.1667-0.1361 0.0786 (  7102 PWs)   bands (ev):

     8.2224  10.4739  10.9958  11.2749  11.2749  11.3021  11.3207  11.3207
    11.4422  11.7451  11.7451  11.7785  11.8419  12.1501  12.1501  13.4420
    13.4420  13.5210  14.1071  14.2345  14.2345  14.2360  14.4769  14.5454
    14.5984  14.6869  14.7169  14.7219  14.7412  14.7412  14.9094  14.9230
    14.9230  14.9724  15.0384  15.8680  15.8995  15.8995  15.9302  16.0456
    16.0560  16.0560  16.7551  16.8759  17.0816  17.5649  17.8644  17.9520
    17.9897  17.9897  18.3362  18.4573  18.4573  18.4700  18.4700  18.4744
    18.6026  18.6026  18.7090  18.7396  18.9646  18.9646  19.0219  19.9527
    20.1000  20.1000  20.7129  20.7129  21.0733  21.7689  22.5736  22.5736

     occupation numbers 
     1.0000   1.0000   1.0000   1.0000   1.0000   1.0000   1.0000   1.0000
     1.0000   1.0000   1.0000   1.0000   1.0000   1.0000   1.0000   1.0000
     1.0000   1.0000   1.0000   1.0000   1.0000   1.0000   1.0000   1.0000
     1.0000   1.0000   1.0000   1.0000   1.0000   1.0000   1.0000   1.0000
     1.0000   1.0000   1.0000   1.0000   1.0000   1.0000   1.0000   1.0000
     1.0000   1.0000   1.0000   1.0000   1.0000   1.0000   1.0000   1.0000
     1.0000   1.0000   0.9700   0.8472   0.8472   0.8249   0.8249   0.8169
     0.4987   0.4987   0.2251   0.1656   0.0052   0.0052   0.0015   0.0000
     0.0000   0.0000   0.0000   0.0000   0.0000   0.0000   0.0000   0.0000

          k =-0.1667-0.1361 0.2357 (  7080 PWs)   bands (ev):

     8.4443  10.6870  11.2006  11.2008  11.3415  11.4528  11.4531  11.5935
    11.5935  11.8311  11.8484  11.9156  11.9158  12.3384  12.3460  13.4179
    13.4299  13.5012  14.0026  14.0152  14.0153  14.3371  14.3662  14.3718
    14.4338  14.4345  14.7631  14.8106  14.8198  14.8471  14.9094  14.9103
    15.1129  15.1130  15.2066  15.4436  15.4438  15.7079  15.7079  15.9332
    16.1232  16.1996  16.5986  16.8741  16.9432  17.1853  17.1854  17.7204
    17.9613  18.0571  18.0577  18.1292  18.1293  18.2185  18.2403  18.3519
    18.3523  18.3600  18.3713  18.7760  19.0200  19.0203  19.1761  19.1768
    19.5824  19.6671  21.1902  21.1906  21.9899  22.2047  22.2050  23.6371

     occupation numbers 
     1.0000   1.0000   1.0000   1.0000   1.0000   1.0000   1.0000   1.0000
     1.0000   1.0000   1.0000   1.0000   1.0000   1.0000   1.0000   1.0000
     1.0000   1.0000   1.0000   1.0000   1.0000   1.0000   1.0000   1.0000
     1.0000   1.0000   1.0000   1.0000   1.0000   1.0000   1.0000   1.0000
     1.0000   1.0000   1.0000   1.0000   1.0000   1.0000   1.0000   1.0000
     1.0000   1.0000   1.0000   1.0000   1.0000   1.0000   1.0000   1.0000
     1.0000   0.9999   0.9999   0.9996   0.9996   0.9967   0.9947   0.9616
     0.9614   0.9566   0.9487   0.1095   0.0016   0.0016   0.0000   0.0000
     0.0000   0.0000   0.0000   0.0000   0.0000   0.0000   0.0000   0.0000

          k =-0.1667-0.1361 0.3928 (  7076 PWs)   bands (ev):

     8.8748  11.0056  11.0908  11.4866  11.5527  11.7238  11.7531  11.8447
    11.9287  11.9845  12.0201  12.1767  12.2408  12.5788  12.6925  13.4230
    13.4518  13.4827  13.7136  13.7576  13.8426  13.9383  14.0927  14.1447
    14.1868  14.4830  14.6335  14.7005  14.7657  14.8292  14.9737  15.0203
    15.0244  15.0251  15.2952  15.3163  15.4462  15.4830  15.5372  16.1017
    16.2009  16.2124  16.3316  16.3394  16.3441  16.5508  16.7798  17.0650
    17.3980  17.4819  17.6790  17.7892  17.9007  17.9610  18.0234  18.3068
    18.3081  18.3713  18.3807  18.4854  18.5353  18.9550  18.9572  19.0977
    19.6228  19.7349  21.2620  21.6578  22.3019  22.7003  22.7109  23.6931

     occupation numbers 
     1.0000   1.0000   1.0000   1.0000   1.0000   1.0000   1.0000   1.0000
     1.0000   1.0000   1.0000   1.0000   1.0000   1.0000   1.0000   1.0000
     1.0000   1.0000   1.0000   1.0000   1.0000   1.0000   1.0000   1.0000
     1.0000   1.0000   1.0000   1.0000   1.0000   1.0000   1.0000   1.0000
     1.0000   1.0000   1.0000   1.0000   1.0000   1.0000   1.0000   1.0000
     1.0000   1.0000   1.0000   1.0000   1.0000   1.0000   1.0000   1.0000
     1.0000   1.0000   1.0000   1.0000   1.0000   1.0000   1.0000   0.9816
     0.9812   0.9487   0.9413   0.7956   0.6818   0.0063   0.0060   0.0002
     0.0000   0.0000   0.0000   0.0000   0.0000   0.0000   0.0000   0.0000

          k =-0.1667-0.1361 0.5500 (  7072 PWs)   bands (ev):

     9.4810  10.6367  11.5936  11.6439  11.9116  12.0546  12.0558  12.0932
    12.1505  12.1581  12.3009  12.5651  12.6829  12.8047  12.9741  13.3669
    13.5108  13.5227  13.5345  13.6045  13.6286  13.6690  13.6710  13.8087
    14.0305  14.1818  14.2979  14.4532  14.4984  14.5181  14.8860  14.9219
    15.0274  15.1807  15.2042  15.3148  15.4799  15.7302  15.8291  15.9050
    15.9184  15.9604  16.1449  16.2316  16.2558  16.2767  16.3490  16.6853
    16.9874  17.1817  17.2567  17.3552  17.4601  17.5357  17.5513  17.8372
    17.8912  18.4694  18.4989  18.5005  18.8059  18.8078  18.8705  19.1178
    19.6737  20.3795  21.2161  21.5002  22.0046  23.0885  23.3205  24.3199

     occupation numbers 
     1.0000   1.0000   1.0000   1.0000   1.0000   1.0000   1.0000   1.0000
     1.0000   1.0000   1.0000   1.0000   1.0000   1.0000   1.0000   1.0000
     1.0000   1.0000   1.0000   1.0000   1.0000   1.0000   1.0000   1.0000
     1.0000   1.0000   1.0000   1.0000   1.0000   1.0000   1.0000   1.0000
     1.0000   1.0000   1.0000   1.0000   1.0000   1.0000   1.0000   1.0000
     1.0000   1.0000   1.0000   1.0000   1.0000   1.0000   1.0000   1.0000
     1.0000   1.0000   1.0000   1.0000   1.0000   1.0000   1.0000   1.0000
     1.0000   0.8262   0.7674   0.7639   0.0749   0.0729   0.0289   0.0001
     0.0000   0.0000   0.0000   0.0000   0.0000   0.0000   0.0000   0.0000

          k =-0.1667-0.2722 0.1571 (  7083 PWs)   bands (ev):

     8.5492  10.7729  11.3165  11.4648  11.4648  11.4835  11.4987  11.4987
    11.6200  11.6231  11.9501  11.9501  11.9893  12.5012  12.5012  13.2998
    13.2998  13.4340  13.8366  14.0821  14.2092  14.2092  14.3566  14.4021
    14.4988  14.5507  14.5507  14.7986  14.8064  14.8233  14.9479  15.0460
    15.0460  15.1115  15.3084  15.3768  15.4469  15.4469  15.5652  15.8111
    16.2150  16.2150  16.7072  16.8281  17.0395  17.0744  17.0744  17.1865
    17.7055  17.8300  17.9520  17.9520  17.9634  17.9885  17.9885  18.0461
    18.4416  18.4419  18.4419  18.5691  18.9106  18.9106  18.9257  19.5773
    20.2267  20.2267  20.8648  21.2033  21.2033  22.0007  23.6438  23.6438

     occupation numbers 
     1.0000   1.0000   1.0000   1.0000   1.0000   1.0000   1.0000   1.0000
     1.0000   1.0000   1.0000   1.0000   1.0000   1.0000   1.0000   1.0000
     1.0000   1.0000   1.0000   1.0000   1.0000   1.0000   1.0000   1.0000
     1.0000   1.0000   1.0000   1.0000   1.0000   1.0000   1.0000   1.0000
     1.0000   1.0000   1.0000   1.0000   1.0000   1.0000   1.0000   1.0000
     1.0000   1.0000   1.0000   1.0000   1.0000   1.0000   1.0000   1.0000
     1.0000   1.0000   1.0000   1.0000   1.0000   1.0000   1.0000   1.0000
     0.8720   0.8715   0.8715   0.5924   0.0146   0.0146   0.0111   0.0000
     0.0000   0.0000   0.0000   0.0000   0.0000   0.0000   0.0000   0.0000

          k =-0.1667-0.2722 0.3143 (  7076 PWs)   bands (ev):

     8.8653  11.0529  11.3663  11.5235  11.5748  11.6061  11.6705  11.6755
    11.7772  11.8814  12.0865  12.1818  12.2319  12.7199  12.8045  13.2017
    13.2502  13.3675  13.5784  13.9189  14.0231  14.1985  14.2058  14.2477
    14.4200  14.4263  14.4990  14.6885  14.8752  14.8919  14.9301  14.9480
    15.0083  15.0804  15.2192  15.2636  15.3441  15.3517  15.5783  15.8673
    16.2783  16.3115  16.3330  16.3831  16.5067  16.5350  16.9438  17.0430
    17.4275  17.5578  17.6714  17.6818  17.7435  17.7575  17.9087  17.9705
    18.2227  18.2939  18.2945  18.6782  18.7822  18.8475  18.8516  19.4015
    20.0317  20.2326  20.6965  21.3167  22.0643  22.8314  22.9888  23.4836

     occupation numbers 
     1.0000   1.0000   1.0000   1.0000   1.0000   1.0000   1.0000   1.0000
     1.0000   1.0000   1.0000   1.0000   1.0000   1.0000   1.0000   1.0000
     1.0000   1.0000   1.0000   1.0000   1.0000   1.0000   1.0000   1.0000
     1.0000   1.0000   1.0000   1.0000   1.0000   1.0000   1.0000   1.0000
     1.0000   1.0000   1.0000   1.0000   1.0000   1.0000   1.0000   1.0000
     1.0000   1.0000   1.0000   1.0000   1.0000   1.0000   1.0000   1.0000
     1.0000   1.0000   1.0000   1.0000   1.0000   1.0000   1.0000   1.0000
     0.9964   0.9854   0.9852   0.2953   0.1015   0.0414   0.0389   0.0000
     0.0000   0.0000   0.0000   0.0000   0.0000   0.0000   0.0000   0.0000

          k =-0.1667-0.2722 0.4714 (  7065 PWs)   bands (ev):

     9.3726  11.0973  11.4850  11.4851  11.7472  11.9401  11.9991  11.9994
    12.0257  12.2284  12.3082  12.4745  12.6368  12.9945  12.9954  13.2928
    13.2935  13.3366  13.3369  13.6487  13.8817  13.8818  13.9591  13.9934
    13.9934  14.2560  14.3384  14.3385  14.4960  14.4967  14.7310  14.9233
    15.0864  15.1468  15.1643  15.3608  15.6532  15.6843  15.7280  15.7288
    15.7395  16.0327  16.0336  16.2965  16.4167  16.4169  16.7224  16.7230
    16.9328  17.1802  17.2863  17.4367  17.4932  17.9676  17.9684  17.9903
    17.9906  18.0787  18.2930  18.6510  18.6737  18.6782  18.7989  18.7998
    19.5988  20.5409  20.5411  22.2294  22.3842  22.5589  22.5592  24.4752

     occupation numbers 
     1.0000   1.0000   1.0000   1.0000   1.0000   1.0000   1.0000   1.0000
     1.0000   1.0000   1.0000   1.0000   1.0000   1.0000   1.0000   1.0000
     1.0000   1.0000   1.0000   1.0000   1.0000   1.0000   1.0000   1.0000
     1.0000   1.0000   1.0000   1.0000   1.0000   1.0000   1.0000   1.0000
     1.0000   1.0000   1.0000   1.0000   1.0000   1.0000   1.0000   1.0000
     1.0000   1.0000   1.0000   1.0000   1.0000   1.0000   1.0000   1.0000
     1.0000   1.0000   1.0000   1.0000   1.0000   1.0000   1.0000   1.0000
     1.0000   0.9999   0.9856   0.3648   0.3065   0.2955   0.0822   0.0811
     0.0000   0.0000   0.0000   0.0000   0.0000   0.0000   0.0000   0.0000

          k =-0.1667-0.2722 0.6285 (  7065 PWs)   bands (ev):

    10.0321  10.6151  11.4093  11.8876  11.9294  12.1223  12.2712  12.3007
    12.3316  12.4880  12.5950  12.8361  12.8605  13.0667  13.1262  13.2614
    13.3680  13.3805  13.4036  13.4314  13.4508  13.5210  13.6513  13.6890
    13.9436  14.0605  14.1772  14.2315  14.2689  14.4449  14.5570  14.7870
    14.8846  14.9028  14.9941  15.0670  15.2480  15.5068  16.0334  16.1500
    16.2397  16.2420  16.2616  16.3324  16.3435  16.3632  16.4684  16.5519
    16.6759  16.8688  17.1422  17.2113  17.5013  17.5581  17.6934  17.7554
    18.0196  18.0967  18.1824  18.2338  18.4024  18.4533  18.8397  19.2822
    19.3755  20.3234  21.0944  21.8729  22.3567  22.3808  23.3935  24.2684

     occupation numbers 
     1.0000   1.0000   1.0000   1.0000   1.0000   1.0000   1.0000   1.0000
     1.0000   1.0000   1.0000   1.0000   1.0000   1.0000   1.0000   1.0000
     1.0000   1.0000   1.0000   1.0000   1.0000   1.0000   1.0000   1.0000
     1.0000   1.0000   1.0000   1.0000   1.0000   1.0000   1.0000   1.0000
     1.0000   1.0000   1.0000   1.0000   1.0000   1.0000   1.0000   1.0000
     1.0000   1.0000   1.0000   1.0000   1.0000   1.0000   1.0000   1.0000
     1.0000   1.0000   1.0000   1.0000   1.0000   1.0000   1.0000   1.0000
     1.0000   0.9998   0.9985   0.9954   0.9211   0.8538   0.0465   0.0000
     0.0000   0.0000   0.0000   0.0000   0.0000   0.0000   0.0000   0.0000

          k =-0.1667-0.4082 0.2357 (  7070 PWs)   bands (ev):

     9.0567  11.1769  11.1770  11.7177  11.7184  11.7184  11.8125  11.8127
    11.8128  11.8128  12.3268  12.3268  12.3275  12.9536  12.9536  13.0390
    13.0390  13.3477  13.3480  14.1202  14.1208  14.1210  14.1211  14.2179
    14.3038  14.3038  14.7035  14.7043  14.8214  14.8214  14.8215  14.8220
    14.9437  14.9439  15.3073  15.3079  15.3079  15.3083  15.7381  15.7391
    16.0768  16.0769  16.0769  16.3628  16.3628  16.7600  16.7604  17.3695
    17.3700  17.3700  17.4679  17.4685  17.4705  17.4713  17.4713  17.4714
    18.0475  18.0485  18.4613  18.4613  18.8656  18.8656  18.8656  20.3952
    20.3952  20.3960  20.3961  21.7229  21.7229  21.7235  24.4406  24.4406

     occupation numbers 
     1.0000   1.0000   1.0000   1.0000   1.0000   1.0000   1.0000   1.0000
     1.0000   1.0000   1.0000   1.0000   1.0000   1.0000   1.0000   1.0000
     1.0000   1.0000   1.0000   1.0000   1.0000   1.0000   1.0000   1.0000
     1.0000   1.0000   1.0000   1.0000   1.0000   1.0000   1.0000   1.0000
     1.0000   1.0000   1.0000   1.0000   1.0000   1.0000   1.0000   1.0000
     1.0000   1.0000   1.0000   1.0000   1.0000   1.0000   1.0000   1.0000
     1.0000   1.0000   1.0000   1.0000   1.0000   1.0000   1.0000   1.0000
     1.0000   1.0000   0.8404   0.8404   0.0313   0.0313   0.0312   0.0000
     0.0000   0.0000   0.0000   0.0000   0.0000   0.0000   0.0000   0.0000

          k =-0.1667-0.4082 0.3928 (  7072 PWs)   bands (ev):

     9.4390  10.9368  11.4501  11.6430  11.8479  11.9143  11.9168  11.9452
    12.1569  12.2684  12.5135  12.5744  12.6917  12.8160  12.9497  13.1069
    13.1754  13.2348  13.3685  13.8030  13.9069  14.0380  14.0817  14.0889
    14.1380  14.2450  14.2825  14.4100  14.4749  14.6419  14.6424  14.7920
    15.0262  15.0483  15.3755  15.4052  15.4555  15.5688  15.5921  15.6584
    15.6626  15.7738  16.1103  16.4629  16.5278  16.5395  16.8141  16.9771
    17.0592  17.0641  17.0826  17.1405  17.3084  17.3154  17.5042  17.6060
    18.0509  18.4068  18.4087  18.4583  18.7151  18.7277  18.7293  19.5719
    20.1740  20.6995  20.7973  21.3838  21.6167  23.3470  23.3911  23.8351

     occupation numbers 
     1.0000   1.0000   1.0000   1.0000   1.0000   1.0000   1.0000   1.0000
     1.0000   1.0000   1.0000   1.0000   1.0000   1.0000   1.0000   1.0000
     1.0000   1.0000   1.0000   1.0000   1.0000   1.0000   1.0000   1.0000
     1.0000   1.0000   1.0000   1.0000   1.0000   1.0000   1.0000   1.0000
     1.0000   1.0000   1.0000   1.0000   1.0000   1.0000   1.0000   1.0000
     1.0000   1.0000   1.0000   1.0000   1.0000   1.0000   1.0000   1.0000
     1.0000   1.0000   1.0000   1.0000   1.0000   1.0000   1.0000   1.0000
     1.0000   0.9165   0.9144   0.8455   0.2123   0.1873   0.1843   0.0000
     0.0000   0.0000   0.0000   0.0000   0.0000   0.0000   0.0000   0.0000

          k =-0.1667-0.4082 0.5500 (  7065 PWs)   bands (ev):

     9.9897  10.7757  11.2586  11.8167  12.0122  12.0950  12.1744  12.2738
    12.5530  12.5744  12.6490  12.7615  12.8899  12.9422  12.9456  13.0841
    13.3232  13.3624  13.4558  13.5727  13.6009  13.6055  13.7011  13.7797
    13.8768  13.9291  14.0737  14.3610  14.4813  14.4818  14.5953  14.6530
    14.7617  14.8310  15.0368  15.0943  15.2676  15.5103  15.8852  16.0278
    16.0907  16.1905  16.2262  16.3434  16.5444  16.5549  16.7036  16.7491
    16.7855  16.8245  16.9683  16.9731  17.3418  17.4953  17.7047  17.8098
    18.1059  18.1656  18.2090  18.2173  18.3890  18.4283  18.7968  19.0429
    19.9351  20.0118  21.2479  21.6662  22.3270  22.4802  23.3912  24.3201

     occupation numbers 
     1.0000   1.0000   1.0000   1.0000   1.0000   1.0000   1.0000   1.0000
     1.0000   1.0000   1.0000   1.0000   1.0000   1.0000   1.0000   1.0000
     1.0000   1.0000   1.0000   1.0000   1.0000   1.0000   1.0000   1.0000
     1.0000   1.0000   1.0000   1.0000   1.0000   1.0000   1.0000   1.0000
     1.0000   1.0000   1.0000   1.0000   1.0000   1.0000   1.0000   1.0000
     1.0000   1.0000   1.0000   1.0000   1.0000   1.0000   1.0000   1.0000
     1.0000   1.0000   1.0000   1.0000   1.0000   1.0000   1.0000   1.0000
     0.9998   0.9990   0.9973   0.9967   0.9341   0.8906   0.0844   0.0009
     0.0000   0.0000   0.0000   0.0000   0.0000   0.0000   0.0000   0.0000

          k =-0.1667-0.4082-0.0786 (  7076 PWs)   bands (ev):

     8.8748  11.0056  11.0908  11.4866  11.5527  11.7238  11.7531  11.8447
    11.9287  11.9845  12.0201  12.1767  12.2408  12.5788  12.6925  13.4230
    13.4518  13.4827  13.7136  13.7576  13.8426  13.9383  14.0927  14.1447
    14.1868  14.4830  14.6335  14.7005  14.7657  14.8292  14.9737  15.0203
    15.0244  15.0251  15.2952  15.3163  15.4462  15.4830  15.5372  16.1017
    16.2009  16.2124  16.3316  16.3394  16.3441  16.5508  16.7798  17.0650
    17.3980  17.4819  17.6790  17.7892  17.9007  17.9610  18.0234  18.3068
    18.3081  18.3713  18.3807  18.4854  18.5353  18.9550  18.9572  19.0977
    19.6228  19.7349  21.2620  21.6578  22.3019  22.7003  22.7109  23.6931

     occupation numbers 
     1.0000   1.0000   1.0000   1.0000   1.0000   1.0000   1.0000   1.0000
     1.0000   1.0000   1.0000   1.0000   1.0000   1.0000   1.0000   1.0000
     1.0000   1.0000   1.0000   1.0000   1.0000   1.0000   1.0000   1.0000
     1.0000   1.0000   1.0000   1.0000   1.0000   1.0000   1.0000   1.0000
     1.0000   1.0000   1.0000   1.0000   1.0000   1.0000   1.0000   1.0000
     1.0000   1.0000   1.0000   1.0000   1.0000   1.0000   1.0000   1.0000
     1.0000   1.0000   1.0000   1.0000   1.0000   1.0000   1.0000   0.9816
     0.9812   0.9487   0.9413   0.7956   0.6818   0.0063   0.0060   0.0002
     0.0000   0.0000   0.0000   0.0000   0.0000   0.0000   0.0000   0.0000

          k =-0.1667-0.5443 0.3143 (  7081 PWs)   bands (ev):

     9.6768  10.5045  11.5120  11.9146  11.9283  11.9613  11.9613  12.2153
    12.2153  12.3806  12.6559  12.6559  12.7943  12.8460  12.8460  12.8643
    13.1895  13.1895  13.4387  13.8518  13.9430  13.9430  13.9545  14.1398
    14.1976  14.1976  14.3207  14.3207  14.3445  14.3585  14.8639  15.0104
    15.0123  15.0197  15.1961  15.2283  15.2283  15.5533  15.6155  15.7014
    15.7014  15.7379  16.3040  16.6220  16.6220  16.6514  16.6901  16.7373
    16.7373  16.7813  16.8445  16.9830  17.1275  17.1275  17.3007  17.6473
    17.8137  18.2194  18.6289  18.6289  18.7877  18.7877  18.8205  19.9160
    20.5073  20.5073  21.0876  21.1940  22.1083  22.1083  24.4123  24.4123

     occupation numbers 
     1.0000   1.0000   1.0000   1.0000   1.0000   1.0000   1.0000   1.0000
     1.0000   1.0000   1.0000   1.0000   1.0000   1.0000   1.0000   1.0000
     1.0000   1.0000   1.0000   1.0000   1.0000   1.0000   1.0000   1.0000
     1.0000   1.0000   1.0000   1.0000   1.0000   1.0000   1.0000   1.0000
     1.0000   1.0000   1.0000   1.0000   1.0000   1.0000   1.0000   1.0000
     1.0000   1.0000   1.0000   1.0000   1.0000   1.0000   1.0000   1.0000
     1.0000   1.0000   1.0000   1.0000   1.0000   1.0000   1.0000   1.0000
     1.0000   0.9966   0.4250   0.4250   0.0947   0.0947   0.0614   0.0000
     0.0000   0.0000   0.0000   0.0000   0.0000   0.0000   0.0000   0.0000

          k =-0.1667-0.5443 0.4714 (  7112 PWs)   bands (ev):

    10.0757  10.2029  11.6757  11.9461  11.9463  12.0494  12.0501  12.1228
    12.4290  12.5669  12.6672  12.6971  12.6976  13.0433  13.0871  13.0880
    13.1166  13.1832  13.5434  13.6317  13.6320  13.6824  13.6831  14.0271
    14.0279  14.0802  14.2966  14.2972  14.3441  14.7012  14.7013  14.7068
    14.9573  15.0083  15.0084  15.0815  15.0849  15.6011  15.8428  15.8433
    16.0667  16.0668  16.2790  16.4622  16.4630  16.4643  16.6684  16.6717
    16.6727  16.7448  16.7767  16.9056  17.3805  17.3808  17.3889  17.5770
    17.5962  18.5908  18.6058  18.6107  18.6284  18.6288  18.6714  19.6620
    19.6629  21.0303  21.0307  21.4289  21.4296  23.2934  23.6535  24.5718

     occupation numbers 
     1.0000   1.0000   1.0000   1.0000   1.0000   1.0000   1.0000   1.0000
     1.0000   1.0000   1.0000   1.0000   1.0000   1.0000   1.0000   1.0000
     1.0000   1.0000   1.0000   1.0000   1.0000   1.0000   1.0000   1.0000
     1.0000   1.0000   1.0000   1.0000   1.0000   1.0000   1.0000   1.0000
     1.0000   1.0000   1.0000   1.0000   1.0000   1.0000   1.0000   1.0000
     1.0000   1.0000   1.0000   1.0000   1.0000   1.0000   1.0000   1.0000
     1.0000   1.0000   1.0000   1.0000   1.0000   1.0000   1.0000   1.0000
     1.0000   0.5322   0.4898   0.4759   0.4265   0.4253   0.3122   0.0000
     0.0000   0.0000   0.0000   0.0000   0.0000   0.0000   0.0000   0.0000

          k =-0.1667-0.5443 0.6285 (  7065 PWs)   bands (ev):

    10.0321  10.6151  11.4093  11.8876  11.9294  12.1223  12.2712  12.3007
    12.3316  12.4880  12.5950  12.8361  12.8605  13.0667  13.1262  13.2614
    13.3680  13.3805  13.4036  13.4314  13.4508  13.5210  13.6513  13.6890
    13.9436  14.0605  14.1772  14.2315  14.2689  14.4449  14.5570  14.7870
    14.8846  14.9028  14.9941  15.0670  15.2480  15.5068  16.0334  16.1500
    16.2397  16.2420  16.2616  16.3324  16.3435  16.3632  16.4684  16.5519
    16.6759  16.8688  17.1422  17.2113  17.5013  17.5581  17.6934  17.7554
    18.0196  18.0967  18.1824  18.2338  18.4024  18.4533  18.8397  19.2822
    19.3755  20.3234  21.0944  21.8729  22.3567  22.3808  23.3935  24.2684

     occupation numbers 
     1.0000   1.0000   1.0000   1.0000   1.0000   1.0000   1.0000   1.0000
     1.0000   1.0000   1.0000   1.0000   1.0000   1.0000   1.0000   1.0000
     1.0000   1.0000   1.0000   1.0000   1.0000   1.0000   1.0000   1.0000
     1.0000   1.0000   1.0000   1.0000   1.0000   1.0000   1.0000   1.0000
     1.0000   1.0000   1.0000   1.0000   1.0000   1.0000   1.0000   1.0000
     1.0000   1.0000   1.0000   1.0000   1.0000   1.0000   1.0000   1.0000
     1.0000   1.0000   1.0000   1.0000   1.0000   1.0000   1.0000   1.0000
     1.0000   0.9998   0.9985   0.9954   0.9211   0.8538   0.0465   0.0000
     0.0000   0.0000   0.0000   0.0000   0.0000   0.0000   0.0000   0.0000

          k =-0.1667-0.5443-0.1571 (  7072 PWs)   bands (ev):

     9.4810  10.6366  11.5936  11.6439  11.9116  12.0546  12.0558  12.0932
    12.1505  12.1581  12.3009  12.5651  12.6829  12.8047  12.9741  13.3669
    13.5108  13.5227  13.5345  13.6045  13.6286  13.6690  13.6710  13.8087
    14.0305  14.1818  14.2979  14.4532  14.4984  14.5181  14.8860  14.9219
    15.0274  15.1807  15.2042  15.3148  15.4799  15.7302  15.8291  15.9050
    15.9184  15.9604  16.1449  16.2316  16.2558  16.2767  16.3490  16.6853
    16.9874  17.1817  17.2567  17.3552  17.4601  17.5357  17.5513  17.8372
    17.8912  18.4694  18.4989  18.5005  18.8059  18.8078  18.8705  19.1178
    19.6737  20.3795  21.2161  21.5002  22.0046  23.0885  23.3205  24.3199

     occupation numbers 
     1.0000   1.0000   1.0000   1.0000   1.0000   1.0000   1.0000   1.0000
     1.0000   1.0000   1.0000   1.0000   1.0000   1.0000   1.0000   1.0000
     1.0000   1.0000   1.0000   1.0000   1.0000   1.0000   1.0000   1.0000
     1.0000   1.0000   1.0000   1.0000   1.0000   1.0000   1.0000   1.0000
     1.0000   1.0000   1.0000   1.0000   1.0000   1.0000   1.0000   1.0000
     1.0000   1.0000   1.0000   1.0000   1.0000   1.0000   1.0000   1.0000
     1.0000   1.0000   1.0000   1.0000   1.0000   1.0000   1.0000   1.0000
     1.0000   0.8262   0.7674   0.7639   0.0749   0.0729   0.0289   0.0001
     0.0000   0.0000   0.0000   0.0000   0.0000   0.0000   0.0000   0.0000

          k =-0.3333 0.0000 0.1571 (  7096 PWs)   bands (ev):

     8.5926   9.8490  10.9549  11.0122  11.1231  11.1231  11.4172  11.5393
    11.5393  11.9111  12.0155  12.0155  12.0164  12.0164  12.0613  12.8726
    12.8726  13.0164  14.0545  14.2784  14.3420  14.3420  14.4613  14.5279
    14.6221  14.6541  14.7045  14.7045  14.8631  14.8748  14.9078  14.9078
    15.0279  15.0896  15.1859  16.5527  16.5797  16.6950  16.7115  16.7115
    16.7831  16.7831  16.7987  16.8517  16.8517  16.8827  16.9499  17.2582
    17.2644  17.9896  17.9896  18.0168  18.5488  18.6053  18.6053  18.6187
    18.6212  18.6459  18.6459  18.6760  18.7718  18.9599  18.9599  19.0775
    19.7799  20.0145  20.0145  21.0582  21.0582  22.3934  22.3934  23.6930

     occupation numbers 
     1.0000   1.0000   1.0000   1.0000   1.0000   1.0000   1.0000   1.0000
     1.0000   1.0000   1.0000   1.0000   1.0000   1.0000   1.0000   1.0000
     1.0000   1.0000   1.0000   1.0000   1.0000   1.0000   1.0000   1.0000
     1.0000   1.0000   1.0000   1.0000   1.0000   1.0000   1.0000   1.0000
     1.0000   1.0000   1.0000   1.0000   1.0000   1.0000   1.0000   1.0000
     1.0000   1.0000   1.0000   1.0000   1.0000   1.0000   1.0000   1.0000
     1.0000   1.0000   1.0000   1.0000   0.6472   0.4913   0.4913   0.4535
     0.4465   0.3787   0.3787   0.3007   0.1151   0.0057   0.0057   0.0004
     0.0000   0.0000   0.0000   0.0000   0.0000   0.0000   0.0000   0.0000

          k =-0.3333 0.0000 0.3143 (  7084 PWs)   bands (ev):

     8.9172  10.1562  10.8915  11.3003  11.3732  11.3732  11.4431  11.7897
    11.7897  12.0219  12.2226  12.2366  12.2366  12.2598  12.2598  12.8980
    12.8980  13.2012  13.8508  14.0218  14.1453  14.1453  14.2226  14.4453
    14.4453  14.6562  14.6878  14.9198  14.9508  14.9508  15.0079  15.0166
    15.0826  15.0869  15.3313  15.9326  16.0128  16.0128  16.0549  16.1792
    16.1792  16.2403  16.2473  16.7149  16.9061  16.9061  17.0133  17.1097
    17.6292  17.6292  17.6794  17.8985  18.0817  18.0817  18.1078  18.2120
    18.2643  18.3646  18.4136  18.6485  18.6485  18.6832  19.0718  19.0718
    20.0651  20.6707  20.6707  20.7451  20.7451  23.5717  23.5717  23.8496

     occupation numbers 
     1.0000   1.0000   1.0000   1.0000   1.0000   1.0000   1.0000   1.0000
     1.0000   1.0000   1.0000   1.0000   1.0000   1.0000   1.0000   1.0000
     1.0000   1.0000   1.0000   1.0000   1.0000   1.0000   1.0000   1.0000
     1.0000   1.0000   1.0000   1.0000   1.0000   1.0000   1.0000   1.0000
     1.0000   1.0000   1.0000   1.0000   1.0000   1.0000   1.0000   1.0000
     1.0000   1.0000   1.0000   1.0000   1.0000   1.0000   1.0000   1.0000
     1.0000   1.0000   1.0000   1.0000   0.9999   0.9999   0.9998   0.9971
     0.9916   0.9535   0.9088   0.3716   0.3716   0.2834   0.0004   0.0004
     0.0000   0.0000   0.0000   0.0000   0.0000   0.0000   0.0000   0.0000

          k =-0.3333 0.0000 0.4714 (  7069 PWs)   bands (ev):

     9.4288  10.6029  10.7483  11.4514  11.6944  11.6947  11.6947  12.1205
    12.1205  12.2388  12.4159  12.5696  12.5696  12.5955  12.5955  12.9977
    12.9977  13.4299  13.6945  13.7025  13.8967  13.8970  13.8970  14.0219
    14.0219  14.6852  14.7994  14.7999  14.9122  15.1148  15.2111  15.2111
    15.2115  15.3400  15.3406  15.3406  15.4004  15.4009  15.4011  15.4011
    15.6620  15.9021  15.9633  16.3488  16.5932  16.9239  16.9239  17.1388
    17.1389  17.2659  17.5135  17.5135  17.5189  17.5194  17.7257  17.7267
    17.9343  18.1233  18.1287  18.7081  18.7081  18.7083  19.1280  19.1280
    20.6584  20.6584  21.1140  21.1140  21.1146  23.0852  24.7569  24.7569

     occupation numbers 
     1.0000   1.0000   1.0000   1.0000   1.0000   1.0000   1.0000   1.0000
     1.0000   1.0000   1.0000   1.0000   1.0000   1.0000   1.0000   1.0000
     1.0000   1.0000   1.0000   1.0000   1.0000   1.0000   1.0000   1.0000
     1.0000   1.0000   1.0000   1.0000   1.0000   1.0000   1.0000   1.0000
     1.0000   1.0000   1.0000   1.0000   1.0000   1.0000   1.0000   1.0000
     1.0000   1.0000   1.0000   1.0000   1.0000   1.0000   1.0000   1.0000
     1.0000   1.0000   1.0000   1.0000   1.0000   1.0000   1.0000   1.0000
     1.0000   0.9996   0.9996   0.2269   0.2269   0.2266   0.0001   0.0001
     0.0000   0.0000   0.0000   0.0000   0.0000   0.0000   0.0000   0.0000

          k =-0.3333 0.0000 0.6285 (  7072 PWs)   bands (ev):

    10.0743  10.4350  11.0458  11.3426  11.9508  11.9508  12.0148  12.4467
    12.4467  12.4542  12.4542  12.5191  12.5409  13.0790  13.0790  13.3692
    13.4756  13.4756  13.5225  13.5553  13.5553  13.5746  13.7501  13.8771
    13.8771  14.4359  14.5176  14.6060  14.6060  14.7250  14.7250  14.7723
    14.8473  14.9299  14.9333  15.4618  15.5165  15.5770  15.7614  15.8613
    15.8613  15.8878  15.9427  16.2287  16.3033  16.3450  16.3450  16.7251
    16.7251  16.9161  17.1168  17.1990  17.4293  17.4534  17.5463  17.5463
    17.8234  17.9830  18.5650  18.7054  18.7426  18.7426  19.0722  19.0722
    20.6103  20.6103  21.2835  21.2835  22.1343  22.5641  25.3851  25.3894

     occupation numbers 
     1.0000   1.0000   1.0000   1.0000   1.0000   1.0000   1.0000   1.0000
     1.0000   1.0000   1.0000   1.0000   1.0000   1.0000   1.0000   1.0000
     1.0000   1.0000   1.0000   1.0000   1.0000   1.0000   1.0000   1.0000
     1.0000   1.0000   1.0000   1.0000   1.0000   1.0000   1.0000   1.0000
     1.0000   1.0000   1.0000   1.0000   1.0000   1.0000   1.0000   1.0000
     1.0000   1.0000   1.0000   1.0000   1.0000   1.0000   1.0000   1.0000
     1.0000   1.0000   1.0000   1.0000   1.0000   1.0000   1.0000   1.0000
     1.0000   1.0000   0.6035   0.2326   0.1604   0.1604   0.0004   0.0004
     0.0000   0.0000   0.0000   0.0000   0.0000   0.0000   0.0000   0.0000

          k =-0.3333-0.1361 0.0786 (  7096 PWs)   bands (ev):

     8.5915   9.8480  11.0144  11.0596  11.0596  11.0926  11.4887  11.4887
    11.5202  11.8839  11.9472  11.9472  12.0537  12.0925  12.0925  12.8144
    12.9655  12.9655  14.0299  14.3119  14.3916  14.4293  14.4293  14.4839
    14.6301  14.6588  14.6588  14.6754  14.8242  14.8689  15.0120  15.0198
    15.0198  15.0361  15.0977  16.5580  16.6026  16.6472  16.7393  16.7393
    16.8233  16.8287  16.8287  16.8632  16.9136  16.9272  16.9272  16.9423
    17.2075  17.9605  18.1505  18.1505  18.3817  18.4535  18.4535  18.4791
    18.6795  18.6795  18.7474  18.7729  18.7729  18.8745  19.2436  19.5414
    19.5414  19.7934  20.0725  20.8675  20.8675  22.7947  22.7947  22.9152

     occupation numbers 
     1.0000   1.0000   1.0000   1.0000   1.0000   1.0000   1.0000   1.0000
     1.0000   1.0000   1.0000   1.0000   1.0000   1.0000   1.0000   1.0000
     1.0000   1.0000   1.0000   1.0000   1.0000   1.0000   1.0000   1.0000
     1.0000   1.0000   1.0000   1.0000   1.0000   1.0000   1.0000   1.0000
     1.0000   1.0000   1.0000   1.0000   1.0000   1.0000   1.0000   1.0000
     1.0000   1.0000   1.0000   1.0000   1.0000   1.0000   1.0000   1.0000
     1.0000   1.0000   0.9993   0.9993   0.9405   0.8535   0.8535   0.8079
     0.2923   0.2923   0.1522   0.1137   0.1137   0.0271   0.0000   0.0000
     0.0000   0.0000   0.0000   0.0000   0.0000   0.0000   0.0000   0.0000

          k =-0.3333-0.1361 0.2357 (  7081 PWs)   bands (ev):

     8.8075  10.0548  11.0090  11.2151  11.2154  11.3100  11.4969  11.6664
    11.6968  11.9283  12.0005  12.1163  12.2065  12.2216  12.3130  12.8048
    12.9793  13.1057  13.8541  14.1539  14.2125  14.3121  14.3127  14.5553
    14.5693  14.6850  14.7828  14.8142  14.8150  14.8540  14.9647  14.9794
    14.9819  15.0331  15.2682  16.2225  16.2230  16.2746  16.3071  16.3208
    16.4142  16.4338  16.4860  16.6436  16.7237  16.7694  16.8739  17.0277
    17.4901  17.7529  17.9105  18.1106  18.1861  18.2911  18.2923  18.4551
    18.4558  18.4741  18.4745  18.4807  18.8913  18.9015  18.9119  19.4869
    19.6440  19.9136  19.9138  20.6443  22.1622  22.2271  23.6143  24.4482

     occupation numbers 
     1.0000   1.0000   1.0000   1.0000   1.0000   1.0000   1.0000   1.0000
     1.0000   1.0000   1.0000   1.0000   1.0000   1.0000   1.0000   1.0000
     1.0000   1.0000   1.0000   1.0000   1.0000   1.0000   1.0000   1.0000
     1.0000   1.0000   1.0000   1.0000   1.0000   1.0000   1.0000   1.0000
     1.0000   1.0000   1.0000   1.0000   1.0000   1.0000   1.0000   1.0000
     1.0000   1.0000   1.0000   1.0000   1.0000   1.0000   1.0000   1.0000
     1.0000   1.0000   1.0000   0.9997   0.9984   0.9861   0.9858   0.8509
     0.8496   0.8174   0.8168   0.8047   0.0204   0.0172   0.0143   0.0000
     0.0000   0.0000   0.0000   0.0000   0.0000   0.0000   0.0000   0.0000

          k =-0.3333-0.1361 0.3928 (  7073 PWs)   bands (ev):

     9.2248  10.4366  10.9189  11.4577  11.5222  11.5715  11.6606  11.9601
    11.9857  12.0914  12.1661  12.4057  12.4344  12.4686  12.6832  12.8497
    13.0718  13.3015  13.6618  13.8755  13.9286  14.0189  14.0275  14.1428
    14.4317  14.6847  14.7285  14.7914  14.9449  15.0979  15.1493  15.1958
    15.1978  15.2276  15.3622  15.3887  15.4890  15.5921  15.6304  15.6517
    15.7294  16.1353  16.1496  16.3345  16.6550  16.8593  16.9317  17.1838
    17.3614  17.4150  17.4445  17.5923  17.7408  17.8993  18.0735  18.1406
    18.1775  18.3335  18.4917  18.5319  18.5556  18.5707  18.9920  18.9964
    19.6379  20.0463  20.8062  21.7186  21.8242  23.5437  23.6864  24.4252

     occupation numbers 
     1.0000   1.0000   1.0000   1.0000   1.0000   1.0000   1.0000   1.0000
     1.0000   1.0000   1.0000   1.0000   1.0000   1.0000   1.0000   1.0000
     1.0000   1.0000   1.0000   1.0000   1.0000   1.0000   1.0000   1.0000
     1.0000   1.0000   1.0000   1.0000   1.0000   1.0000   1.0000   1.0000
     1.0000   1.0000   1.0000   1.0000   1.0000   1.0000   1.0000   1.0000
     1.0000   1.0000   1.0000   1.0000   1.0000   1.0000   1.0000   1.0000
     1.0000   1.0000   1.0000   1.0000   1.0000   1.0000   0.9999   0.9995
     0.9987   0.9713   0.7827   0.6904   0.6291   0.5880   0.0029   0.0027
     0.0000   0.0000   0.0000   0.0000   0.0000   0.0000   0.0000   0.0000

          k =-0.3333-0.1361 0.5500 (  7070 PWs)   bands (ev):

     9.8060  10.6995  10.9003  11.4855  11.7316  11.9662  12.0058  12.1352
    12.3030  12.3296  12.4235  12.5895  12.8521  12.8708  12.9156  13.0876
    13.3199  13.4727  13.5523  13.5866  13.6378  13.6704  13.6759  13.8647
    14.2065  14.4283  14.5777  14.6439  14.7882  14.8340  14.8689  14.8819
    14.9436  14.9601  15.0046  15.3665  15.5501  15.5588  15.6653  15.6823
    15.6879  15.7480  15.9882  16.1724  16.4527  16.5690  16.6758  16.9091
    16.9532  17.1106  17.1553  17.3495  17.3703  17.5337  17.8099  17.8306
    17.9474  18.1841  18.3383  18.5836  18.6032  18.6772  18.9906  18.9938
    19.6530  20.0857  21.6795  21.7700  22.4800  22.9125  24.5124  24.6103

     occupation numbers 
     1.0000   1.0000   1.0000   1.0000   1.0000   1.0000   1.0000   1.0000
     1.0000   1.0000   1.0000   1.0000   1.0000   1.0000   1.0000   1.0000
     1.0000   1.0000   1.0000   1.0000   1.0000   1.0000   1.0000   1.0000
     1.0000   1.0000   1.0000   1.0000   1.0000   1.0000   1.0000   1.0000
     1.0000   1.0000   1.0000   1.0000   1.0000   1.0000   1.0000   1.0000
     1.0000   1.0000   1.0000   1.0000   1.0000   1.0000   1.0000   1.0000
     1.0000   1.0000   1.0000   1.0000   1.0000   1.0000   1.0000   1.0000
     1.0000   0.9984   0.9690   0.5523   0.4971   0.2980   0.0030   0.0028
     0.0000   0.0000   0.0000   0.0000   0.0000   0.0000   0.0000   0.0000

          k =-0.3333-0.2722 0.1571 (  7084 PWs)   bands (ev):

     8.9072  10.1494  11.2001  11.2672  11.2672  11.3206  11.6697  11.6697
    11.6823  11.7395  12.1185  12.1185  12.3056  12.3925  12.3925  12.7765
    13.0700  13.0700  13.7075  14.1824  14.2650  14.3253  14.3253  14.4022
    14.6528  14.6528  14.8013  14.8404  14.8404  14.8672  14.9078  14.9428
    14.9692  15.0594  15.3542  16.0434  16.0593  16.0593  16.0944  16.2273
    16.2273  16.3942  16.4643  16.4764  16.5409  16.7594  16.7594  16.9944
    17.4653  17.6781  17.9312  17.9312  18.0732  18.1678  18.1678  18.2183
    18.4725  18.5950  18.5950  18.5966  18.5966  18.6184  18.7431  19.6538
    19.9764  19.9764  20.2875  20.8603  20.8603  23.7603  23.8432  23.8432

     occupation numbers 
     1.0000   1.0000   1.0000   1.0000   1.0000   1.0000   1.0000   1.0000
     1.0000   1.0000   1.0000   1.0000   1.0000   1.0000   1.0000   1.0000
     1.0000   1.0000   1.0000   1.0000   1.0000   1.0000   1.0000   1.0000
     1.0000   1.0000   1.0000   1.0000   1.0000   1.0000   1.0000   1.0000
     1.0000   1.0000   1.0000   1.0000   1.0000   1.0000   1.0000   1.0000
     1.0000   1.0000   1.0000   1.0000   1.0000   1.0000   1.0000   1.0000
     1.0000   1.0000   1.0000   1.0000   0.9999   0.9989   0.9989   0.9967
     0.8204   0.5203   0.5203   0.5158   0.5158   0.4544   0.1596   0.0000
     0.0000   0.0000   0.0000   0.0000   0.0000   0.0000   0.0000   0.0000

          k =-0.3333-0.2722 0.3143 (  7073 PWs)   bands (ev):

     9.2103  10.4290  11.2124  11.3201  11.6012  11.6378  11.6737  11.6815
    11.8622  11.9105  12.2370  12.3961  12.5062  12.5324  12.6803  12.8135
    13.1539  13.2079  13.5106  14.0110  14.0307  14.0465  14.1645  14.3484
    14.4611  14.5408  14.7741  14.9112  14.9712  14.9924  15.0573  15.0902
    15.1183  15.1375  15.3723  15.3760  15.5830  15.6230  15.6364  15.6503
    15.8607  15.9333  16.3638  16.4313  16.5324  16.6344  16.7780  17.0974
    17.4043  17.4478  17.5448  17.5941  17.7124  17.8310  18.0120  18.2374
    18.2465  18.5083  18.5135  18.5274  18.6839  18.7463  18.7558  19.2275
    19.5485  19.6408  20.9091  21.1948  22.3542  23.2131  23.8776  24.3055

     occupation numbers 
     1.0000   1.0000   1.0000   1.0000   1.0000   1.0000   1.0000   1.0000
     1.0000   1.0000   1.0000   1.0000   1.0000   1.0000   1.0000   1.0000
     1.0000   1.0000   1.0000   1.0000   1.0000   1.0000   1.0000   1.0000
     1.0000   1.0000   1.0000   1.0000   1.0000   1.0000   1.0000   1.0000
     1.0000   1.0000   1.0000   1.0000   1.0000   1.0000   1.0000   1.0000
     1.0000   1.0000   1.0000   1.0000   1.0000   1.0000   1.0000   1.0000
     1.0000   1.0000   1.0000   1.0000   1.0000   1.0000   1.0000   0.9950
     0.9940   0.7467   0.7348   0.7015   0.2816   0.1541   0.1386   0.0000
     0.0000   0.0000   0.0000   0.0000   0.0000   0.0000   0.0000   0.0000

          k =-0.3333-0.2722 0.4714 (  7073 PWs)   bands (ev):

     9.6940  10.8435  11.0717  11.5312  11.6423  11.6803  12.0039  12.0538
    12.1936  12.1943  12.4479  12.7293  12.7852  12.7858  12.9517  12.9523
    13.3575  13.3614  13.4391  13.6437  13.6757  13.7264  13.7665  14.1913
    14.2328  14.5355  14.5381  14.5790  14.6503  14.8193  14.9290  15.0709
    15.0844  15.0847  15.1424  15.1765  15.3130  15.3565  15.4455  15.5660
    15.6011  16.0094  16.2680  16.2779  16.5536  16.7004  16.7180  16.7730
    16.9420  17.0869  17.0871  17.2916  17.4696  18.1027  18.1513  18.2820
    18.3037  18.3197  18.3269  18.4726  18.5307  18.5838  18.7576  18.7579
    18.7671  19.4177  21.6721  22.4692  22.8460  23.5061  23.8815  23.8818

     occupation numbers 
     1.0000   1.0000   1.0000   1.0000   1.0000   1.0000   1.0000   1.0000
     1.0000   1.0000   1.0000   1.0000   1.0000   1.0000   1.0000   1.0000
     1.0000   1.0000   1.0000   1.0000   1.0000   1.0000   1.0000   1.0000
     1.0000   1.0000   1.0000   1.0000   1.0000   1.0000   1.0000   1.0000
     1.0000   1.0000   1.0000   1.0000   1.0000   1.0000   1.0000   1.0000
     1.0000   1.0000   1.0000   1.0000   1.0000   1.0000   1.0000   1.0000
     1.0000   1.0000   1.0000   1.0000   1.0000   0.9998   0.9993   0.9882
     0.9826   0.9771   0.9742   0.8203   0.6934   0.5517   0.1359   0.1354
     0.1218   0.0000   0.0000   0.0000   0.0000   0.0000   0.0000   0.0000

          k =-0.3333-0.2722 0.6285 (  7076 PWs)   bands (ev):

    10.3146  10.7506  11.2672  11.5224  11.5704  11.7307  12.3612  12.3707
    12.5202  12.6068  12.7210  12.8957  13.0487  13.1297  13.1557  13.1754
    13.2791  13.2805  13.3924  13.4018  13.4090  13.4657  13.5650  13.9997
    14.0045  14.1547  14.2999  14.4117  14.4920  14.4922  14.5402  14.6026
    14.7343  14.8078  14.9730  15.0856  15.2137  15.6418  15.8042  15.8767
    16.0406  16.0816  16.1351  16.3852  16.3952  16.4401  16.5919  16.6868
    16.7621  16.7866  16.9889  17.0699  17.5941  17.6121  17.9346  18.1194
    18.1268  18.3136  18.4037  18.4085  18.4164  18.5269  18.6706  18.6712
    18.7683  19.2154  22.4795  22.6992  22.9350  23.7385  23.7751  24.3774

     occupation numbers 
     1.0000   1.0000   1.0000   1.0000   1.0000   1.0000   1.0000   1.0000
     1.0000   1.0000   1.0000   1.0000   1.0000   1.0000   1.0000   1.0000
     1.0000   1.0000   1.0000   1.0000   1.0000   1.0000   1.0000   1.0000
     1.0000   1.0000   1.0000   1.0000   1.0000   1.0000   1.0000   1.0000
     1.0000   1.0000   1.0000   1.0000   1.0000   1.0000   1.0000   1.0000
     1.0000   1.0000   1.0000   1.0000   1.0000   1.0000   1.0000   1.0000
     1.0000   1.0000   1.0000   1.0000   1.0000   1.0000   1.0000   0.9997
     0.9996   0.9794   0.9198   0.9146   0.9055   0.7028   0.3143   0.3129
     0.1201   0.0000   0.0000   0.0000   0.0000   0.0000   0.0000   0.0000

          k =-0.3333-0.4082 0.2357 (  7069 PWs)   bands (ev):

     9.3862  10.5849  11.2962  11.3669  11.6110  11.6110  11.7819  11.8754
    11.8754  11.8917  12.4820  12.4820  12.6622  12.6984  12.6984  12.8538
    13.2666  13.2666  13.3089  13.9640  14.0870  14.1404  14.1404  14.2036
    14.2036  14.4547  14.9533  14.9905  15.0259  15.0433  15.0487  15.0623
    15.0623  15.0962  15.2470  15.2854  15.2854  15.3945  15.4739  15.4739
    15.6898  15.7642  16.3217  16.4943  16.5985  16.5985  16.6202  17.0742
    17.1554  17.2212  17.2212  17.4548  17.5133  17.6771  17.9377  17.9377
    18.0470  18.0879  18.6812  18.6812  18.6880  18.7187  18.7187  19.3459
    20.3138  20.3138  21.0581  21.0582  21.2657  23.6347  24.6647  24.6647

     occupation numbers 
     1.0000   1.0000   1.0000   1.0000   1.0000   1.0000   1.0000   1.0000
     1.0000   1.0000   1.0000   1.0000   1.0000   1.0000   1.0000   1.0000
     1.0000   1.0000   1.0000   1.0000   1.0000   1.0000   1.0000   1.0000
     1.0000   1.0000   1.0000   1.0000   1.0000   1.0000   1.0000   1.0000
     1.0000   1.0000   1.0000   1.0000   1.0000   1.0000   1.0000   1.0000
     1.0000   1.0000   1.0000   1.0000   1.0000   1.0000   1.0000   1.0000
     1.0000   1.0000   1.0000   1.0000   1.0000   1.0000   1.0000   1.0000
     1.0000   0.9999   0.2882   0.2882   0.2719   0.2049   0.2049   0.0000
     0.0000   0.0000   0.0000   0.0000   0.0000   0.0000   0.0000   0.0000

          k =-0.3333-0.4082 0.3928 (  7070 PWs)   bands (ev):

     9.7405  10.8859  11.1565  11.3760  11.5303  11.8539  12.0762  12.0765
    12.0973  12.1049  12.6681  12.7671  12.7939  12.8396  12.8912  12.9685
    13.1233  13.4537  13.5347  13.7365  13.7668  13.8234  13.9821  13.9827
    14.3122  14.3919  14.4353  14.5096  14.8594  14.9253  14.9647  14.9667
    15.0417  15.0575  15.1324  15.1445  15.1749  15.2308  15.3339  15.5791
    15.5931  16.1296  16.3441  16.5320  16.5438  16.5745  16.5854  16.7241
    16.8120  16.8874  16.9355  17.2113  17.3922  17.6039  17.9015  18.0346
    18.0443  18.0647  18.6609  18.6689  18.6849  18.6978  18.6983  19.1675
    19.4640  19.8470  21.4835  21.7777  22.5632  23.4271  24.1552  24.3464

     occupation numbers 
     1.0000   1.0000   1.0000   1.0000   1.0000   1.0000   1.0000   1.0000
     1.0000   1.0000   1.0000   1.0000   1.0000   1.0000   1.0000   1.0000
     1.0000   1.0000   1.0000   1.0000   1.0000   1.0000   1.0000   1.0000
     1.0000   1.0000   1.0000   1.0000   1.0000   1.0000   1.0000   1.0000
     1.0000   1.0000   1.0000   1.0000   1.0000   1.0000   1.0000   1.0000
     1.0000   1.0000   1.0000   1.0000   1.0000   1.0000   1.0000   1.0000
     1.0000   1.0000   1.0000   1.0000   1.0000   1.0000   1.0000   1.0000
     1.0000   0.9999   0.3389   0.3185   0.2794   0.2494   0.2484   0.0000
     0.0000   0.0000   0.0000   0.0000   0.0000   0.0000   0.0000   0.0000

          k =-0.3333-0.4082 0.5500 (  7076 PWs)   bands (ev):

    10.2475  11.0003  11.2705  11.3013  11.5085  11.7884  12.3721  12.4102
    12.5258  12.5360  12.8413  12.8931  12.9121  13.0328  13.1248  13.1528
    13.1786  13.3891  13.4139  13.4159  13.4534  13.7656  13.7695  13.8058
    13.8344  13.9962  14.4067  14.4784  14.5291  14.5391  14.5815  14.6878
    14.7598  14.7677  14.8312  15.0091  15.3085  15.4827  15.6097  16.0155
    16.0412  16.1148  16.3217  16.3417  16.5420  16.5835  16.5955  16.6215
    16.6383  16.6739  16.8109  17.2292  17.4713  17.5176  18.0799  18.1465
    18.1479  18.2744  18.4340  18.5044  18.5065  18.5394  18.5435  18.6863
    18.9300  18.9504  22.3919  22.6584  23.2357  23.6195  23.8262  24.0860

     occupation numbers 
     1.0000   1.0000   1.0000   1.0000   1.0000   1.0000   1.0000   1.0000
     1.0000   1.0000   1.0000   1.0000   1.0000   1.0000   1.0000   1.0000
     1.0000   1.0000   1.0000   1.0000   1.0000   1.0000   1.0000   1.0000
     1.0000   1.0000   1.0000   1.0000   1.0000   1.0000   1.0000   1.0000
     1.0000   1.0000   1.0000   1.0000   1.0000   1.0000   1.0000   1.0000
     1.0000   1.0000   1.0000   1.0000   1.0000   1.0000   1.0000   1.0000
     1.0000   1.0000   1.0000   1.0000   1.0000   1.0000   0.9999   0.9994
     0.9993   0.9898   0.8828   0.7553   0.7507   0.6714   0.6608   0.2759
     0.0102   0.0069   0.0000   0.0000   0.0000   0.0000   0.0000   0.0000

          k =-0.3333-0.4082-0.0786 (  7073 PWs)   bands (ev):

     9.2248  10.4366  10.9189  11.4577  11.5222  11.5715  11.6606  11.9601
    11.9857  12.0914  12.1661  12.4057  12.4344  12.4686  12.6832  12.8497
    13.0718  13.3015  13.6618  13.8755  13.9286  14.0189  14.0275  14.1428
    14.4317  14.6847  14.7285  14.7914  14.9449  15.0979  15.1493  15.1958
    15.1978  15.2276  15.3622  15.3887  15.4890  15.5921  15.6304  15.6517
    15.7294  16.1353  16.1496  16.3345  16.6550  16.8593  16.9317  17.1838
    17.3614  17.4150  17.4445  17.5923  17.7408  17.8993  18.0735  18.1406
    18.1775  18.3335  18.4917  18.5319  18.5556  18.5707  18.9920  18.9964
    19.6379  20.0463  20.8062  21.7186  21.8242  23.5437  23.6864  24.4248

     occupation numbers 
     1.0000   1.0000   1.0000   1.0000   1.0000   1.0000   1.0000   1.0000
     1.0000   1.0000   1.0000   1.0000   1.0000   1.0000   1.0000   1.0000
     1.0000   1.0000   1.0000   1.0000   1.0000   1.0000   1.0000   1.0000
     1.0000   1.0000   1.0000   1.0000   1.0000   1.0000   1.0000   1.0000
     1.0000   1.0000   1.0000   1.0000   1.0000   1.0000   1.0000   1.0000
     1.0000   1.0000   1.0000   1.0000   1.0000   1.0000   1.0000   1.0000
     1.0000   1.0000   1.0000   1.0000   1.0000   1.0000   0.9999   0.9995
     0.9987   0.9713   0.7827   0.6904   0.6291   0.5880   0.0029   0.0027
     0.0000   0.0000   0.0000   0.0000   0.0000   0.0000   0.0000   0.0000

          k =-0.3333-0.5443 0.3143 (  7072 PWs)   bands (ev):

     9.9415  10.7647  11.0343  11.2871  12.0026  12.0026  12.0426  12.0426
    12.0600  12.2750  12.6872  12.6872  12.9064  13.0155  13.0155  13.0686
    13.0916  13.5404  13.5404  13.6895  13.9307  13.9307  13.9491  13.9491
    14.1250  14.1837  14.2783  14.2783  14.6498  14.8251  14.8790  14.8790
    15.0133  15.0404  15.0611  15.1453  15.1610  15.2347  15.7148  15.7148
    15.7284  16.0894  16.3005  16.4981  16.4981  16.5180  16.5291  16.5291
    16.5729  16.7489  16.8304  16.8940  17.2101  17.7226  17.7324  17.7324
    17.8456  17.8967  18.6902  18.7368  18.7368  18.9186  18.9186  18.9781
    20.5133  20.5133  21.2361  21.2361  22.0270  23.0183  25.1406  25.1406

     occupation numbers 
     1.0000   1.0000   1.0000   1.0000   1.0000   1.0000   1.0000   1.0000
     1.0000   1.0000   1.0000   1.0000   1.0000   1.0000   1.0000   1.0000
     1.0000   1.0000   1.0000   1.0000   1.0000   1.0000   1.0000   1.0000
     1.0000   1.0000   1.0000   1.0000   1.0000   1.0000   1.0000   1.0000
     1.0000   1.0000   1.0000   1.0000   1.0000   1.0000   1.0000   1.0000
     1.0000   1.0000   1.0000   1.0000   1.0000   1.0000   1.0000   1.0000
     1.0000   1.0000   1.0000   1.0000   1.0000   1.0000   1.0000   1.0000
     1.0000   1.0000   0.2669   0.1705   0.1705   0.0126   0.0126   0.0039
     0.0000   0.0000   0.0000   0.0000   0.0000   0.0000   0.0000   0.0000

          k =-0.3333-0.5443 0.4714 (  7061 PWs)   bands (ev):

    10.2854  10.4852  11.2613  11.2804  11.8881  11.8913  12.1696  12.1703
    12.5411  12.5699  12.6064  12.6471  12.7501  13.2338  13.2764  13.3040
    13.3045  13.3218  13.3681  13.5193  13.5309  13.6527  13.8111  14.0859
    14.1227  14.1269  14.1929  14.2729  14.5242  14.6124  14.6295  14.7428
    14.7429  14.9634  15.0707  15.1468  15.1801  15.4871  15.8797  15.9954
    16.0555  16.0871  16.1363  16.2462  16.2764  16.2767  16.5859  16.6488
    16.7185  16.7396  16.8783  16.9116  17.3809  17.4312  17.6414  17.8743
    17.9197  18.0551  18.6252  18.6253  18.7243  18.7671  18.8826  18.8853
    19.6030  20.0126  21.6028  22.4096  22.6833  22.6840  24.4719  25.0068

     occupation numbers 
     1.0000   1.0000   1.0000   1.0000   1.0000   1.0000   1.0000   1.0000
     1.0000   1.0000   1.0000   1.0000   1.0000   1.0000   1.0000   1.0000
     1.0000   1.0000   1.0000   1.0000   1.0000   1.0000   1.0000   1.0000
     1.0000   1.0000   1.0000   1.0000   1.0000   1.0000   1.0000   1.0000
     1.0000   1.0000   1.0000   1.0000   1.0000   1.0000   1.0000   1.0000
     1.0000   1.0000   1.0000   1.0000   1.0000   1.0000   1.0000   1.0000
     1.0000   1.0000   1.0000   1.0000   1.0000   1.0000   1.0000   1.0000
     1.0000   0.9999   0.4353   0.4351   0.1939   0.1217   0.0237   0.0226
     0.0000   0.0000   0.0000   0.0000   0.0000   0.0000   0.0000   0.0000

          k =-0.3333-0.5443 0.6285 (  7076 PWs)   bands (ev):

    10.3146  10.7506  11.2672  11.5224  11.5704  11.7307  12.3612  12.3707
    12.5202  12.6068  12.7210  12.8957  13.0487  13.1297  13.1557  13.1754
    13.2791  13.2805  13.3924  13.4018  13.4090  13.4657  13.5650  13.9997
    14.0045  14.1547  14.2999  14.4117  14.4920  14.4922  14.5402  14.6026
    14.7343  14.8078  14.9730  15.0856  15.2137  15.6418  15.8042  15.8767
    16.0406  16.0816  16.1351  16.3852  16.3952  16.4401  16.5919  16.6868
    16.7621  16.7866  16.9889  17.0699  17.5941  17.6121  17.9346  18.1194
    18.1268  18.3136  18.4037  18.4085  18.4164  18.5269  18.6706  18.6712
    18.7683  19.2154  22.4795  22.6992  22.9350  23.7385  23.7751  24.3774

     occupation numbers 
     1.0000   1.0000   1.0000   1.0000   1.0000   1.0000   1.0000   1.0000
     1.0000   1.0000   1.0000   1.0000   1.0000   1.0000   1.0000   1.0000
     1.0000   1.0000   1.0000   1.0000   1.0000   1.0000   1.0000   1.0000
     1.0000   1.0000   1.0000   1.0000   1.0000   1.0000   1.0000   1.0000
     1.0000   1.0000   1.0000   1.0000   1.0000   1.0000   1.0000   1.0000
     1.0000   1.0000   1.0000   1.0000   1.0000   1.0000   1.0000   1.0000
     1.0000   1.0000   1.0000   1.0000   1.0000   1.0000   1.0000   0.9997
     0.9996   0.9794   0.9198   0.9146   0.9055   0.7028   0.3143   0.3129
     0.1201   0.0000   0.0000   0.0000   0.0000   0.0000   0.0000   0.0000

          k =-0.3333-0.5443-0.1571 (  7070 PWs)   bands (ev):

     9.8060  10.6995  10.9003  11.4855  11.7316  11.9662  12.0058  12.1352
    12.3030  12.3296  12.4235  12.5895  12.8521  12.8708  12.9156  13.0876
    13.3199  13.4727  13.5523  13.5866  13.6378  13.6704  13.6759  13.8647
    14.2065  14.4283  14.5777  14.6439  14.7882  14.8340  14.8689  14.8819
    14.9436  14.9601  15.0046  15.3665  15.5501  15.5588  15.6653  15.6823
    15.6879  15.7480  15.9882  16.1724  16.4527  16.5690  16.6758  16.9091
    16.9532  17.1106  17.1553  17.3495  17.3703  17.5337  17.8099  17.8306
    17.9474  18.1841  18.3383  18.5836  18.6032  18.6772  18.9906  18.9938
    19.6530  20.0857  21.6795  21.7700  22.4800  22.9125  24.5125  24.6103

     occupation numbers 
     1.0000   1.0000   1.0000   1.0000   1.0000   1.0000   1.0000   1.0000
     1.0000   1.0000   1.0000   1.0000   1.0000   1.0000   1.0000   1.0000
     1.0000   1.0000   1.0000   1.0000   1.0000   1.0000   1.0000   1.0000
     1.0000   1.0000   1.0000   1.0000   1.0000   1.0000   1.0000   1.0000
     1.0000   1.0000   1.0000   1.0000   1.0000   1.0000   1.0000   1.0000
     1.0000   1.0000   1.0000   1.0000   1.0000   1.0000   1.0000   1.0000
     1.0000   1.0000   1.0000   1.0000   1.0000   1.0000   1.0000   1.0000
     1.0000   0.9984   0.9690   0.5523   0.4971   0.2980   0.0030   0.0028
     0.0000   0.0000   0.0000   0.0000   0.0000   0.0000   0.0000   0.0000

     the Fermi energy is    18.6022 ev

!    total energy              =    -784.18331640 Ry
     estimated scf accuracy    <          2.4E-09 Ry
     smearing contrib. (-TS)   =      -0.03129259 Ry
     internal energy E=F+TS    =    -784.15202381 Ry

     The total energy is F=E-TS. E is the sum of the following terms:
     one-electron contribution =     205.43906314 Ry
     hartree contribution      =      47.59816191 Ry
     xc contribution           =    -287.39839326 Ry
     ewald contribution        =    -749.79085559 Ry

     convergence has been achieved in  20 iterations

     Forces acting on atoms (cartesian axes, Ry/au):

     atom    1 type  1   force =     0.00000000    0.00000000    0.00000000
     atom    2 type  1   force =     0.00000020    0.00000000    0.00000243
     atom    3 type  1   force =    -0.00000091    0.00000074   -0.00000281
     atom    4 type  1   force =    -0.00000020    0.00000000   -0.00000243
     atom    5 type  1   force =     0.00000091   -0.00000074    0.00000281
     atom    6 type  1   force =     0.00000000    0.00000000    0.00000000
     atom    7 type  1   force =    -0.00000091   -0.00000074   -0.00000281
     atom    8 type  1   force =     0.00000091    0.00000074    0.00000281
     atom    9 type  1   force =     0.00000000    0.00000000    0.00000000
     atom   10 type  1   force =    -0.00000107    0.00000000    0.00000307
     atom   11 type  1   force =     0.00000107    0.00000000   -0.00000307
     atom   12 type  1   force =     0.00000000    0.00000000    0.00000000
     The non-local contrib.  to forces
     atom    1 type  1   force =     0.00000000    0.00000000    0.00000000
     atom    2 type  1   force =    -0.00000029    0.00000000    0.00000190
     atom    3 type  1   force =    -0.00000108    0.00000051   -0.00000212
     atom    4 type  1   force =     0.00000029    0.00000000   -0.00000190
     atom    5 type  1   force =     0.00000108   -0.00000051    0.00000212
     atom    6 type  1   force =     0.00000000    0.00000000    0.00000000
     atom    7 type  1   force =    -0.00000108   -0.00000051   -0.00000212
     atom    8 type  1   force =     0.00000108    0.00000051    0.00000212
     atom    9 type  1   force =     0.00000000    0.00000000    0.00000000
     atom   10 type  1   force =    -0.00000119    0.00000000    0.00000226
     atom   11 type  1   force =     0.00000119    0.00000000   -0.00000226
     atom   12 type  1   force =     0.00000000    0.00000000    0.00000000
     The ionic contribution  to forces
     atom    1 type  1   force =     0.00000322    0.00000062    0.00000127
     atom    2 type  1   force =     0.00000010   -0.00000053   -0.00000184
     atom    3 type  1   force =    -0.00000032    0.00000017    0.00000203
     atom    4 type  1   force =    -0.00000290   -0.00000131   -0.00000611
     atom    5 type  1   force =    -0.00000332    0.00000340    0.00000522
     atom    6 type  1   force =     0.00000238   -0.00000069   -0.00000116
     atom    7 type  1   force =    -0.00000115   -0.00000107    0.00000144
     atom    8 type  1   force =    -0.00000374   -0.00000473    0.00000347
     atom    9 type  1   force =     0.00000113    0.00000037   -0.00000059
     atom   10 type  1   force =     0.00000177    0.00000113   -0.00000163
     atom   11 type  1   force =    -0.00000248    0.00000265   -0.00000242
     atom   12 type  1   force =     0.00000531   -0.00000002    0.00000032
     The local contribution  to forces
     atom    1 type  1   force =    -0.00000000   -0.00000000   -0.00000000
     atom    2 type  1   force =    -0.00000326   -0.00000197   -0.00001001
     atom    3 type  1   force =    -0.00000133    0.00000015    0.00001143
     atom    4 type  1   force =    -0.00000140    0.00000006    0.00000672
     atom    5 type  1   force =    -0.00000333   -0.00000205   -0.00000484
     atom    6 type  1   force =    -0.00000000   -0.00000000    0.00000000
     atom    7 type  1   force =    -0.00000133   -0.00000599    0.00001143
     atom    8 type  1   force =    -0.00000333   -0.00000543   -0.00000484
     atom    9 type  1   force =    -0.00000000   -0.00000000    0.00000000
     atom   10 type  1   force =    -0.00000094   -0.00000006   -0.00000946
     atom   11 type  1   force =    -0.00000372    0.00000387    0.00000617
     atom   12 type  1   force =    -0.00000000    0.00000000   -0.00000000
     The core correction contribution to forces
     atom    1 type  1   force =    -0.00000000   -0.00000000   -0.00000000
     atom    2 type  1   force =    -0.00000037   -0.00000026   -0.00000032
     atom    3 type  1   force =    -0.00000030   -0.00000014    0.00000057
     atom    4 type  1   force =    -0.00000023    0.00000001   -0.00000011
     atom    5 type  1   force =    -0.00000031   -0.00000011    0.00000029
     atom    6 type  1   force =    -0.00000000    0.00000000    0.00000000
     atom    7 type  1   force =    -0.00000030   -0.00000063    0.00000057
     atom    8 type  1   force =    -0.00000031   -0.00000087    0.00000029
     atom    9 type  1   force =    -0.00000000    0.00000000    0.00000000
     atom   10 type  1   force =    -0.00000034   -0.00000001   -0.00000039
     atom   11 type  1   force =    -0.00000027    0.00000051   -0.00000004
     atom   12 type  1   force =    -0.00000000   -0.00000000    0.00000000
     The Hubbard contrib.    to forces
     atom    1 type  1   force =     0.00000000    0.00000000    0.00000000
     atom    2 type  1   force =     0.00000000    0.00000000    0.00000000
     atom    3 type  1   force =     0.00000000    0.00000000    0.00000000
     atom    4 type  1   force =     0.00000000    0.00000000    0.00000000
     atom    5 type  1   force =     0.00000000    0.00000000    0.00000000
     atom    6 type  1   force =     0.00000000    0.00000000    0.00000000
     atom    7 type  1   force =     0.00000000    0.00000000    0.00000000
     atom    8 type  1   force =     0.00000000    0.00000000    0.00000000
     atom    9 type  1   force =     0.00000000    0.00000000    0.00000000
     atom   10 type  1   force =     0.00000000    0.00000000    0.00000000
     atom   11 type  1   force =     0.00000000    0.00000000    0.00000000
     atom   12 type  1   force =     0.00000000    0.00000000    0.00000000
     The SCF correction term to forces
     atom    1 type  1   force =    -0.00000000   -0.00000000   -0.00000000
     atom    2 type  1   force =    -0.00000002    0.00000000    0.00000687
     atom    3 type  1   force =    -0.00000223    0.00000133   -0.00000766
     atom    4 type  1   force =     0.00000002    0.00000000   -0.00000687
     atom    5 type  1   force =     0.00000223   -0.00000133    0.00000766
     atom    6 type  1   force =    -0.00000000    0.00000000    0.00000000
     atom    7 type  1   force =    -0.00000223   -0.00000133   -0.00000766
     atom    8 type  1   force =     0.00000223    0.00000133    0.00000766
     atom    9 type  1   force =    -0.00000000   -0.00000000    0.00000000
     atom   10 type  1   force =    -0.00000336   -0.00000000    0.00000841
     atom   11 type  1   force =     0.00000336   -0.00000000   -0.00000841
     atom   12 type  1   force =    -0.00000000    0.00000000   -0.00000000

     Total force =     0.000008     Total SCF correction =     0.000023
     SCF correction compared to forces is large: reduce conv_thr to get better values


     Computing stress (Cartesian axis) and pressure

          total   stress  (Ry/bohr**3)                   (kbar)     P=      228.33
   0.00155320   0.00000000  -0.00000000          228.48        0.00       -0.00
   0.00000000   0.00155168  -0.00000000            0.00      228.26       -0.00
  -0.00000000  -0.00000000   0.00155167           -0.00       -0.00      228.26

     kinetic stress (kbar)  22680.89      0.00      0.00
                                0.00  22676.63     -0.00
                                0.00     -0.00  22676.63

     local   stress (kbar)  17056.29     -0.00     -0.00
                               -0.00  17059.73     -0.00
                               -0.00     -0.00  17059.73

     nonloc. stress (kbar)  -3526.47      0.00      0.00
                                0.00  -3525.58      0.00
                                0.00      0.00  -3525.58

     hartree stress (kbar)   1969.62      0.00      0.00
                                0.00   1968.88      0.00
                                0.00      0.00   1968.88

     exc-cor stress (kbar)  14249.45      0.00      0.00
                                0.00  14249.43      0.00
                                0.00      0.00  14249.43

     corecor stress (kbar) -21182.63      0.00     -0.00
                                0.00 -21182.17     -0.00
                               -0.00     -0.00 -21182.17

     ewald   stress (kbar) -31018.67      0.00      0.00
                                0.00 -31018.67     -0.00
                                0.00     -0.00 -31018.67

     hubbard stress (kbar)      0.00      0.00      0.00
                                0.00      0.00      0.00
                                0.00      0.00      0.00

     DFT-D   stress (kbar)      0.00      0.00      0.00
                                0.00      0.00      0.00
                                0.00      0.00      0.00

     XDM     stress (kbar)      0.00      0.00      0.00
                                0.00      0.00      0.00
                                0.00      0.00      0.00

     dft-nl  stress (kbar)      0.00      0.00      0.00
                                0.00      0.00      0.00
                                0.00      0.00      0.00

     TS-vdW  stress (kbar)      0.00      0.00      0.00
                                0.00      0.00      0.00
                                0.00      0.00      0.00

     MDB     stress (kbar)      0.00      0.00      0.00
                                0.00      0.00      0.00
                                0.00      0.00      0.00

     3D-RISM stress (kbar)      0.00      0.00      0.00
                                0.00      0.00      0.00
                                0.00      0.00      0.00


     BFGS Geometry Optimization
     Energy error            =      0.0E+00 Ry
     Gradient error          =      3.1E-06 Ry/Bohr
     Cell gradient error     =      2.3E+02 kbar

     number of scf cycles    =   1
     number of bfgs steps    =   0

     enthalpy           new  =    -784.1833163977 Ry

     new trust radius        =       0.2673671190 bohr
WARNING! With ibrav=0, cell_dofree='ibrav' has no effect. 
     new conv_thr            =       0.0000000128 Ry

     new unit-cell volume =   1328.69391 a.u.^3 (   196.89212 Ang^3 )
     density =     19.74307 g/cm^3

CELL_PARAMETERS (angstrom)
   6.986723933   0.000000000  -0.000000058
   0.000000000   5.704427616  -0.000000000
  -0.000000041  -2.852213808   4.940179005

ATOMIC_POSITIONS (crystal)
Pt            0.0000000000        0.0000000000        0.0000000000
Pt            0.3333333584        0.6666668222        0.3333336134
Pt            0.3333332711        0.1666665872        0.8333330003
Pt            0.6666666716        0.3333332078        0.6666664166
Pt            0.6666667589        0.8333333978        0.1666669397
Pt            0.0000000000        0.5000000000        0.5000000000
Pt            0.3333332711        0.6666664590        0.8333330003
Pt            0.6666667589        0.3333336010        0.1666669397
Pt            0.0000000000       -0.0000000000        0.5000000000
Pt            0.3333332592        0.1666668430        0.3333336850
Pt            0.6666667708        0.8333331420        0.6666663450
Pt            0.0000000000        0.5000000000        0.0000000000


     Writing config-only to output data dir ./out/12_atoms.save/
     NEW-OLD atomic charge density approx. for the potential
     extrapolated charge  132.95150, renormalised to  120.00000

     total cpu time spent up to now is      871.4 secs

     Self-consistent Calculation

     iteration #  1     ecut=    50.00 Ry     beta= 0.40
     Davidson diagonalization with overlap

---- Real-time Memory Report at c_bands before calling an iterative solver
           265 MiB given to the printing process from OS
             0 MiB allocation reported by mallinfo(arena+hblkhd)
        448225 MiB available memory on the node where the printing process lives
------------------
     c_bands:  1 eigenvalues not converged
     c_bands:  2 eigenvalues not converged
     c_bands:  1 eigenvalues not converged
     c_bands:  2 eigenvalues not converged
     c_bands:  1 eigenvalues not converged
     c_bands:  1 eigenvalues not converged
     c_bands:  1 eigenvalues not converged
     c_bands:  1 eigenvalues not converged
     c_bands:  1 eigenvalues not converged
     c_bands:  1 eigenvalues not converged
     c_bands:  1 eigenvalues not converged
     c_bands:  1 eigenvalues not converged
     ethr =  1.00E-06,  avg # of iterations = 15.3

     total cpu time spent up to now is     1014.3 secs

     total energy              =    -782.58077811 Ry
     estimated scf accuracy    <       1.39610062 Ry

     iteration #  2     ecut=    50.00 Ry     beta= 0.40
     Davidson diagonalization with overlap

---- Real-time Memory Report at c_bands before calling an iterative solver
           265 MiB given to the printing process from OS
             0 MiB allocation reported by mallinfo(arena+hblkhd)
        448212 MiB available memory on the node where the printing process lives
------------------
     ethr =  1.16E-03,  avg # of iterations =  5.2

     total cpu time spent up to now is     1062.6 secs

     total energy              =    -784.27737156 Ry
     estimated scf accuracy    <       0.65187679 Ry

     iteration #  3     ecut=    50.00 Ry     beta= 0.40
     Davidson diagonalization with overlap

---- Real-time Memory Report at c_bands before calling an iterative solver
           265 MiB given to the printing process from OS
             0 MiB allocation reported by mallinfo(arena+hblkhd)
        448210 MiB available memory on the node where the printing process lives
------------------
     ethr =  5.43E-04,  avg # of iterations =  2.0

     total cpu time spent up to now is     1088.2 secs

     total energy              =    -784.21942704 Ry
     estimated scf accuracy    <       0.27300455 Ry

     iteration #  4     ecut=    50.00 Ry     beta= 0.40
     Davidson diagonalization with overlap

---- Real-time Memory Report at c_bands before calling an iterative solver
           265 MiB given to the printing process from OS
             0 MiB allocation reported by mallinfo(arena+hblkhd)
        448209 MiB available memory on the node where the printing process lives
------------------
     ethr =  2.28E-04,  avg # of iterations =  2.0

     total cpu time spent up to now is     1117.7 secs

     total energy              =    -784.24397041 Ry
     estimated scf accuracy    <       0.07630354 Ry

     iteration #  5     ecut=    50.00 Ry     beta= 0.40
     Davidson diagonalization with overlap

---- Real-time Memory Report at c_bands before calling an iterative solver
           265 MiB given to the printing process from OS
             0 MiB allocation reported by mallinfo(arena+hblkhd)
        448203 MiB available memory on the node where the printing process lives
------------------
     ethr =  6.36E-05,  avg # of iterations =  3.3

     total cpu time spent up to now is     1149.2 secs

     total energy              =    -784.25166351 Ry
     estimated scf accuracy    <       0.06824871 Ry

     iteration #  6     ecut=    50.00 Ry     beta= 0.40
     Davidson diagonalization with overlap

---- Real-time Memory Report at c_bands before calling an iterative solver
           265 MiB given to the printing process from OS
             0 MiB allocation reported by mallinfo(arena+hblkhd)
        448201 MiB available memory on the node where the printing process lives
------------------
     ethr =  5.69E-05,  avg # of iterations =  1.0

     total cpu time spent up to now is     1174.2 secs

     total energy              =    -784.25012183 Ry
     estimated scf accuracy    <       0.06447947 Ry

     iteration #  7     ecut=    50.00 Ry     beta= 0.40
     Davidson diagonalization with overlap

---- Real-time Memory Report at c_bands before calling an iterative solver
           265 MiB given to the printing process from OS
             0 MiB allocation reported by mallinfo(arena+hblkhd)
        448201 MiB available memory on the node where the printing process lives
------------------
     ethr =  5.37E-05,  avg # of iterations =  1.0

     total cpu time spent up to now is     1197.3 secs

     total energy              =    -784.23917759 Ry
     estimated scf accuracy    <       0.05688856 Ry

     iteration #  8     ecut=    50.00 Ry     beta= 0.40
     Davidson diagonalization with overlap

---- Real-time Memory Report at c_bands before calling an iterative solver
           265 MiB given to the printing process from OS
             0 MiB allocation reported by mallinfo(arena+hblkhd)
        448202 MiB available memory on the node where the printing process lives
------------------
     ethr =  4.74E-05,  avg # of iterations =  1.4

     total cpu time spent up to now is     1222.5 secs

     total energy              =    -784.22337260 Ry
     estimated scf accuracy    <       0.03218231 Ry

     iteration #  9     ecut=    50.00 Ry     beta= 0.40
     Davidson diagonalization with overlap

---- Real-time Memory Report at c_bands before calling an iterative solver
           265 MiB given to the printing process from OS
             0 MiB allocation reported by mallinfo(arena+hblkhd)
        448200 MiB available memory on the node where the printing process lives
------------------
     ethr =  2.68E-05,  avg # of iterations =  4.0

     total cpu time spent up to now is     1255.9 secs

     total energy              =    -784.23033011 Ry
     estimated scf accuracy    <       0.00050882 Ry

     iteration # 10     ecut=    50.00 Ry     beta= 0.40
     Davidson diagonalization with overlap

---- Real-time Memory Report at c_bands before calling an iterative solver
           265 MiB given to the printing process from OS
             0 MiB allocation reported by mallinfo(arena+hblkhd)
        448196 MiB available memory on the node where the printing process lives
------------------
     ethr =  4.24E-07,  avg # of iterations =  9.6

     total cpu time spent up to now is     1336.8 secs

     total energy              =    -784.23294972 Ry
     estimated scf accuracy    <       0.00451385 Ry

     iteration # 11     ecut=    50.00 Ry     beta= 0.40
     Davidson diagonalization with overlap

---- Real-time Memory Report at c_bands before calling an iterative solver
           265 MiB given to the printing process from OS
             0 MiB allocation reported by mallinfo(arena+hblkhd)
        448190 MiB available memory on the node where the printing process lives
------------------
     ethr =  4.24E-07,  avg # of iterations =  1.6

     total cpu time spent up to now is     1361.2 secs

     total energy              =    -784.23101361 Ry
     estimated scf accuracy    <       0.00377236 Ry

     iteration # 12     ecut=    50.00 Ry     beta= 0.40
     Davidson diagonalization with overlap

---- Real-time Memory Report at c_bands before calling an iterative solver
           265 MiB given to the printing process from OS
             0 MiB allocation reported by mallinfo(arena+hblkhd)
        448191 MiB available memory on the node where the printing process lives
------------------
     ethr =  4.24E-07,  avg # of iterations =  4.8

     total cpu time spent up to now is     1402.1 secs

     total energy              =    -784.23175966 Ry
     estimated scf accuracy    <       0.00028691 Ry

     iteration # 13     ecut=    50.00 Ry     beta= 0.40
     Davidson diagonalization with overlap

---- Real-time Memory Report at c_bands before calling an iterative solver
           265 MiB given to the printing process from OS
             0 MiB allocation reported by mallinfo(arena+hblkhd)
        448190 MiB available memory on the node where the printing process lives
------------------
     ethr =  2.39E-07,  avg # of iterations =  2.0

     total cpu time spent up to now is     1428.7 secs

     total energy              =    -784.23136307 Ry
     estimated scf accuracy    <       0.00080090 Ry

     iteration # 14     ecut=    50.00 Ry     beta= 0.40
     Davidson diagonalization with overlap

---- Real-time Memory Report at c_bands before calling an iterative solver
           265 MiB given to the printing process from OS
             0 MiB allocation reported by mallinfo(arena+hblkhd)
        448187 MiB available memory on the node where the printing process lives
------------------
     ethr =  2.39E-07,  avg # of iterations =  2.8

     total cpu time spent up to now is     1462.2 secs

     total energy              =    -784.23144052 Ry
     estimated scf accuracy    <       0.00004986 Ry

     iteration # 15     ecut=    50.00 Ry     beta= 0.40
     Davidson diagonalization with overlap

---- Real-time Memory Report at c_bands before calling an iterative solver
           265 MiB given to the printing process from OS
             0 MiB allocation reported by mallinfo(arena+hblkhd)
        448185 MiB available memory on the node where the printing process lives
------------------
     ethr =  4.16E-08,  avg # of iterations =  6.0

     total cpu time spent up to now is     1514.1 secs

     total energy              =    -784.23148559 Ry
     estimated scf accuracy    <       0.00000259 Ry

     iteration # 16     ecut=    50.00 Ry     beta= 0.40
     Davidson diagonalization with overlap

---- Real-time Memory Report at c_bands before calling an iterative solver
           265 MiB given to the printing process from OS
             0 MiB allocation reported by mallinfo(arena+hblkhd)
        448181 MiB available memory on the node where the printing process lives
------------------
     ethr =  2.16E-09,  avg # of iterations =  5.8

     total cpu time spent up to now is     1563.2 secs

     total energy              =    -784.23148783 Ry
     estimated scf accuracy    <       0.00000962 Ry

     iteration # 17     ecut=    50.00 Ry     beta= 0.40
     Davidson diagonalization with overlap

---- Real-time Memory Report at c_bands before calling an iterative solver
           265 MiB given to the printing process from OS
             0 MiB allocation reported by mallinfo(arena+hblkhd)
        448177 MiB available memory on the node where the printing process lives
------------------
     ethr =  2.16E-09,  avg # of iterations =  1.0

     total cpu time spent up to now is     1586.3 secs

     total energy              =    -784.23148674 Ry
     estimated scf accuracy    <       0.00000560 Ry

     iteration # 18     ecut=    50.00 Ry     beta= 0.40
     Davidson diagonalization with overlap

---- Real-time Memory Report at c_bands before calling an iterative solver
           265 MiB given to the printing process from OS
             0 MiB allocation reported by mallinfo(arena+hblkhd)
        448177 MiB available memory on the node where the printing process lives
------------------
     ethr =  2.16E-09,  avg # of iterations =  1.0

     total cpu time spent up to now is     1611.2 secs

     total energy              =    -784.23148618 Ry
     estimated scf accuracy    <       0.00000297 Ry

     iteration # 19     ecut=    50.00 Ry     beta= 0.40
     Davidson diagonalization with overlap

---- Real-time Memory Report at c_bands before calling an iterative solver
           265 MiB given to the printing process from OS
             0 MiB allocation reported by mallinfo(arena+hblkhd)
        448173 MiB available memory on the node where the printing process lives
------------------
     ethr =  2.16E-09,  avg # of iterations =  1.0

     total cpu time spent up to now is     1635.0 secs

     total energy              =    -784.23148544 Ry
     estimated scf accuracy    <       0.00000158 Ry

     iteration # 20     ecut=    50.00 Ry     beta= 0.40
     Davidson diagonalization with overlap

---- Real-time Memory Report at c_bands before calling an iterative solver
           265 MiB given to the printing process from OS
             0 MiB allocation reported by mallinfo(arena+hblkhd)
        448173 MiB available memory on the node where the printing process lives
------------------
     ethr =  1.31E-09,  avg # of iterations =  3.8

     total cpu time spent up to now is     1668.3 secs

     total energy              =    -784.23148588 Ry
     estimated scf accuracy    <       0.00000002 Ry

     iteration # 21     ecut=    50.00 Ry     beta= 0.40
     Davidson diagonalization with overlap

---- Real-time Memory Report at c_bands before calling an iterative solver
           265 MiB given to the printing process from OS
             0 MiB allocation reported by mallinfo(arena+hblkhd)
        448172 MiB available memory on the node where the printing process lives
------------------
     ethr =  2.02E-11,  avg # of iterations = 10.8

     total cpu time spent up to now is     1761.7 secs

     total energy              =    -784.23148603 Ry
     estimated scf accuracy    <       0.00000014 Ry

     iteration # 22     ecut=    50.00 Ry     beta= 0.40
     Davidson diagonalization with overlap

---- Real-time Memory Report at c_bands before calling an iterative solver
           265 MiB given to the printing process from OS
             0 MiB allocation reported by mallinfo(arena+hblkhd)
        448165 MiB available memory on the node where the printing process lives
------------------
     ethr =  2.02E-11,  avg # of iterations =  2.0

     total cpu time spent up to now is     1791.9 secs

     total energy              =    -784.23148601 Ry
     estimated scf accuracy    <       0.00000005 Ry

     iteration # 23     ecut=    50.00 Ry     beta= 0.40
     Davidson diagonalization with overlap

---- Real-time Memory Report at c_bands before calling an iterative solver
           265 MiB given to the printing process from OS
             0 MiB allocation reported by mallinfo(arena+hblkhd)
        448162 MiB available memory on the node where the printing process lives
------------------
     ethr =  2.02E-11,  avg # of iterations =  3.8

     total cpu time spent up to now is     1827.9 secs

     End of self-consistent calculation

          k = 0.0000 0.0000 0.0000 (  7103 PWs)   bands (ev):

     6.3966   9.0045   9.0045   9.5164   9.5164   9.5164   9.9170   9.9170
     9.9170   9.9171   9.9171   9.9171   9.9317   9.9317   9.9317  11.8746
    11.8746  11.8746  11.8746  11.8746  11.8746  12.4266  12.4267  12.4267
    12.6047  12.6047  12.6047  12.6047  12.8848  12.8848  12.9665  12.9665
    12.9665  12.9665  12.9665  12.9665  13.0616  13.0616  13.0616  13.0616
    13.0616  13.0616  14.3036  14.3036  15.0233  15.0233  15.0233  15.0233
    15.7254  15.7254  15.7254  15.8146  15.8146  15.8146  15.8146  15.8146
    15.8146  16.1532  16.1532  16.1532  16.1534  16.1534  16.1534  17.6764
    17.6764  17.6764  18.0725  18.0725  18.0725  18.0725  18.0725  18.0725

     occupation numbers 
     1.0000   1.0000   1.0000   1.0000   1.0000   1.0000   1.0000   1.0000
     1.0000   1.0000   1.0000   1.0000   1.0000   1.0000   1.0000   1.0000
     1.0000   1.0000   1.0000   1.0000   1.0000   1.0000   1.0000   1.0000
     1.0000   1.0000   1.0000   1.0000   1.0000   1.0000   1.0000   1.0000
     1.0000   1.0000   1.0000   1.0000   1.0000   1.0000   1.0000   1.0000
     1.0000   1.0000   1.0000   1.0000   1.0000   1.0000   1.0000   1.0000
     0.5485   0.5485   0.5485   0.3055   0.3055   0.3055   0.3055   0.3055
     0.3055   0.0018   0.0018   0.0018   0.0018   0.0018   0.0018   0.0000
     0.0000   0.0000   0.0000   0.0000   0.0000   0.0000   0.0000   0.0000

          k = 0.0000 0.0000 0.1513 (  7105 PWs)   bands (ev):

     6.4984   9.1005   9.1038   9.5648   9.5835   9.5835   9.7599   9.9140
     9.9140   9.9795   9.9899   9.9899  10.0625  10.0625  10.0776  11.7691
    11.7691  11.7724  11.9198  11.9198  12.0396  12.3787  12.4675  12.4716
    12.5345  12.5437  12.6476  12.6611  12.6925  12.6974  12.7404  12.7404
    12.7521  12.9604  12.9604  13.0204  13.0587  13.1188  13.1188  13.1379
    13.1745  13.1745  14.2589  14.3066  14.7820  15.0029  15.2428  15.4227
    15.5999  15.5999  15.6458  15.6594  15.6594  15.6597  15.6764  15.6764
    15.6992  15.6992  15.7740  15.8148  16.0693  16.1161  16.1161  16.7387
    17.5557  17.5557  17.5603  18.1418  18.1418  18.8837  18.8837  19.2457

     occupation numbers 
     1.0000   1.0000   1.0000   1.0000   1.0000   1.0000   1.0000   1.0000
     1.0000   1.0000   1.0000   1.0000   1.0000   1.0000   1.0000   1.0000
     1.0000   1.0000   1.0000   1.0000   1.0000   1.0000   1.0000   1.0000
     1.0000   1.0000   1.0000   1.0000   1.0000   1.0000   1.0000   1.0000
     1.0000   1.0000   1.0000   1.0000   1.0000   1.0000   1.0000   1.0000
     1.0000   1.0000   1.0000   1.0000   1.0000   1.0000   0.9998   0.9882
     0.8436   0.8436   0.7534   0.7219   0.7219   0.7213   0.6802   0.6802
     0.6207   0.6207   0.4124   0.3050   0.0104   0.0041   0.0041   0.0000
     0.0000   0.0000   0.0000   0.0000   0.0000   0.0000   0.0000   0.0000

          k = 0.0000 0.0000 0.3025 (  7112 PWs)   bands (ev):

     6.7972   9.3650   9.3957   9.5312   9.7001   9.7685   9.7685  10.0464
    10.0464  10.1223  10.1707  10.1707  10.2696  10.3215  10.3215  11.5939
    11.5939  11.7447  11.9432  11.9432  12.1500  12.2250  12.2473  12.2894
    12.3490  12.4081  12.4212  12.4212  12.5483  12.5829  12.5935  12.8060
    12.8060  12.8467  12.8514  12.9237  13.0053  13.2297  13.2297  13.2504
    13.3472  13.3473  14.1402  14.3273  14.5341  14.7022  14.7022  14.9652
    15.2137  15.2137  15.2976  15.3070  15.3664  15.3664  15.3797  15.4314
    15.5496  15.5838  15.5838  15.6404  15.9423  15.9993  16.0332  16.0332
    17.3160  17.3959  17.3959  18.8585  18.8618  18.8618  19.7641  19.7641

     occupation numbers 
     1.0000   1.0000   1.0000   1.0000   1.0000   1.0000   1.0000   1.0000
     1.0000   1.0000   1.0000   1.0000   1.0000   1.0000   1.0000   1.0000
     1.0000   1.0000   1.0000   1.0000   1.0000   1.0000   1.0000   1.0000
     1.0000   1.0000   1.0000   1.0000   1.0000   1.0000   1.0000   1.0000
     1.0000   1.0000   1.0000   1.0000   1.0000   1.0000   1.0000   1.0000
     1.0000   1.0000   1.0000   1.0000   1.0000   1.0000   1.0000   1.0000
     0.9999   0.9999   0.9992   0.9990   0.9961   0.9961   0.9949   0.9861
     0.9139   0.8694   0.8694   0.7651   0.0790   0.0348   0.0200   0.0200
     0.0000   0.0000   0.0000   0.0000   0.0000   0.0000   0.0000   0.0000

          k = 0.0000 0.0000 0.4538 (  7082 PWs)   bands (ev):

     7.2719   9.1291   9.7180   9.8471   9.8841  10.0265  10.0265  10.2753
    10.2753  10.3616  10.4792  10.4844  10.4844  10.5668  10.5668  11.4314
    11.4314  11.6764  11.7881  11.8990  11.9217  11.9217  11.9524  12.0692
    12.1192  12.1192  12.3248  12.3447  12.3796  12.5058  12.5059  12.5413
    12.7399  12.7530  12.9983  13.1460  13.2878  13.3617  13.3617  13.3894
    13.6406  13.6406  13.7750  13.7750  13.9522  14.0034  14.3078  14.4001
    14.6803  14.6803  14.8138  14.8441  14.8858  14.9583  14.9583  15.2132
    15.5849  15.5880  15.5880  15.7414  15.8649  15.9296  15.9296  16.5965
    17.0055  17.3898  17.3898  18.1966  19.4497  19.4497  20.2015  20.2016

     occupation numbers 
     1.0000   1.0000   1.0000   1.0000   1.0000   1.0000   1.0000   1.0000
     1.0000   1.0000   1.0000   1.0000   1.0000   1.0000   1.0000   1.0000
     1.0000   1.0000   1.0000   1.0000   1.0000   1.0000   1.0000   1.0000
     1.0000   1.0000   1.0000   1.0000   1.0000   1.0000   1.0000   1.0000
     1.0000   1.0000   1.0000   1.0000   1.0000   1.0000   1.0000   1.0000
     1.0000   1.0000   1.0000   1.0000   1.0000   1.0000   1.0000   1.0000
     1.0000   1.0000   1.0000   1.0000   1.0000   1.0000   1.0000   0.9999
     0.8677   0.8630   0.8630   0.5037   0.1936   0.0931   0.0931   0.0000
     0.0000   0.0000   0.0000   0.0000   0.0000   0.0000   0.0000   0.0000

          k = 0.0000 0.0000 0.6051 (  7088 PWs)   bands (ev):

     7.8792   8.5400   9.9908  10.0274  10.3064  10.3064  10.3516  10.4951
    10.4951  10.5431  10.5431  10.6001  10.7050  10.9032  10.9032  11.1518
    11.2840  11.2840  11.7026  11.7296  11.7296  11.7757  11.8140  11.8999
    12.0076  12.0538  12.0538  12.1399  12.4460  12.4460  12.4871  12.7544
    12.8386  12.8922  12.9628  12.9628  12.9714  13.0558  13.4471  13.4924
    13.4924  13.5113  13.7636  13.9836  14.0363  14.0363  14.1897  14.2512
    14.3044  14.3044  14.3155  14.3990  14.4925  14.4925  14.5713  14.8579
    15.6830  15.6830  15.7040  15.7938  15.8087  15.8087  16.1991  16.6296
    17.1495  17.4047  17.4047  17.6597  19.8439  19.8439  20.0852  20.0852

     occupation numbers 
     1.0000   1.0000   1.0000   1.0000   1.0000   1.0000   1.0000   1.0000
     1.0000   1.0000   1.0000   1.0000   1.0000   1.0000   1.0000   1.0000
     1.0000   1.0000   1.0000   1.0000   1.0000   1.0000   1.0000   1.0000
     1.0000   1.0000   1.0000   1.0000   1.0000   1.0000   1.0000   1.0000
     1.0000   1.0000   1.0000   1.0000   1.0000   1.0000   1.0000   1.0000
     1.0000   1.0000   1.0000   1.0000   1.0000   1.0000   1.0000   1.0000
     1.0000   1.0000   1.0000   1.0000   1.0000   1.0000   1.0000   1.0000
     0.6635   0.6635   0.6078   0.3589   0.3202   0.3202   0.0006   0.0000
     0.0000   0.0000   0.0000   0.0000   0.0000   0.0000   0.0000   0.0000

          k = 0.0000 0.1310 0.0756 (  7105 PWs)   bands (ev):

     6.4984   9.1005   9.1038   9.5648   9.5835   9.5835   9.7599   9.9140
     9.9140   9.9795   9.9899   9.9899  10.0625  10.0625  10.0776  11.7691
    11.7691  11.7724  11.9198  11.9198  12.0396  12.3787  12.4675  12.4716
    12.5345  12.5437  12.6476  12.6611  12.6925  12.6974  12.7404  12.7404
    12.7521  12.9604  12.9604  13.0204  13.0587  13.1188  13.1188  13.1379
    13.1745  13.1745  14.2589  14.3066  14.7820  15.0029  15.2428  15.4227
    15.5999  15.5999  15.6458  15.6594  15.6594  15.6597  15.6764  15.6764
    15.6992  15.6992  15.7740  15.8148  16.0693  16.1161  16.1161  16.7387
    17.5557  17.5557  17.5603  18.1418  18.1418  18.8837  18.8837  19.2457

     occupation numbers 
     1.0000   1.0000   1.0000   1.0000   1.0000   1.0000   1.0000   1.0000
     1.0000   1.0000   1.0000   1.0000   1.0000   1.0000   1.0000   1.0000
     1.0000   1.0000   1.0000   1.0000   1.0000   1.0000   1.0000   1.0000
     1.0000   1.0000   1.0000   1.0000   1.0000   1.0000   1.0000   1.0000
     1.0000   1.0000   1.0000   1.0000   1.0000   1.0000   1.0000   1.0000
     1.0000   1.0000   1.0000   1.0000   1.0000   1.0000   0.9998   0.9882
     0.8436   0.8436   0.7534   0.7219   0.7219   0.7213   0.6802   0.6802
     0.6207   0.6207   0.4124   0.3050   0.0104   0.0041   0.0041   0.0000
     0.0000   0.0000   0.0000   0.0000   0.0000   0.0000   0.0000   0.0000

          k = 0.0000 0.1310 0.2269 (  7103 PWs)   bands (ev):

     6.6988   9.2908   9.2908   9.6802   9.6802   9.7171   9.7371   9.7371
    10.0828  10.0828  10.1268  10.1843  10.1843  10.2336  10.2336  11.6904
    11.6904  11.7344  11.7344  12.1209  12.1209  12.2900  12.3773  12.3773
    12.3788  12.3788  12.4967  12.4967  12.5328  12.5667  12.7258  12.7258
    12.8325  12.8326  12.9125  12.9125  13.0727  13.0728  13.2523  13.2523
    13.2824  13.2824  14.1740  14.3215  14.8226  14.8226  14.9558  15.0293
    15.0293  15.3811  15.3811  15.4372  15.5056  15.5056  15.5139  15.5139
    15.5838  15.5838  15.6950  15.6950  15.9697  15.9697  16.0377  16.4776
    16.4776  17.8060  17.8060  18.5253  18.5253  19.1714  19.3230  19.3230

     occupation numbers 
     1.0000   1.0000   1.0000   1.0000   1.0000   1.0000   1.0000   1.0000
     1.0000   1.0000   1.0000   1.0000   1.0000   1.0000   1.0000   1.0000
     1.0000   1.0000   1.0000   1.0000   1.0000   1.0000   1.0000   1.0000
     1.0000   1.0000   1.0000   1.0000   1.0000   1.0000   1.0000   1.0000
     1.0000   1.0000   1.0000   1.0000   1.0000   1.0000   1.0000   1.0000
     1.0000   1.0000   1.0000   1.0000   1.0000   1.0000   1.0000   1.0000
     1.0000   0.9947   0.9947   0.9846   0.9532   0.9532   0.9471   0.9471
     0.8694   0.8694   0.6320   0.6320   0.0542   0.0542   0.0185   0.0000
     0.0000   0.0000   0.0000   0.0000   0.0000   0.0000   0.0000   0.0000

          k = 0.0000 0.1310 0.3782 (  7075 PWs)   bands (ev):

     7.0869   9.4326   9.6159   9.6602   9.8275   9.8534   9.9165   9.9263
    10.2671  10.2991  10.4013  10.4101  10.4366  10.4863  10.4913  11.5310
    11.5373  11.6902  11.7139  11.9324  11.9847  12.0387  12.0437  12.1340
    12.1999  12.2992  12.3313  12.3944  12.4269  12.5327  12.5411  12.6094
    12.6744  12.7048  13.0538  13.0934  13.1479  13.1889  13.4041  13.4172
    13.4910  13.5067  14.0312  14.0471  14.1700  14.1703  14.3810  14.5586
    14.7291  14.8452  15.0553  15.1004  15.1379  15.1512  15.2705  15.2925
    15.4547  15.4572  15.7552  15.7590  15.8595  15.9113  15.9888  16.3003
    16.5539  17.4161  18.2582  18.3103  18.5823  19.2337  19.5012  20.1530

     occupation numbers 
     1.0000   1.0000   1.0000   1.0000   1.0000   1.0000   1.0000   1.0000
     1.0000   1.0000   1.0000   1.0000   1.0000   1.0000   1.0000   1.0000
     1.0000   1.0000   1.0000   1.0000   1.0000   1.0000   1.0000   1.0000
     1.0000   1.0000   1.0000   1.0000   1.0000   1.0000   1.0000   1.0000
     1.0000   1.0000   1.0000   1.0000   1.0000   1.0000   1.0000   1.0000
     1.0000   1.0000   1.0000   1.0000   1.0000   1.0000   1.0000   1.0000
     1.0000   1.0000   1.0000   1.0000   1.0000   1.0000   0.9996   0.9993
     0.9791   0.9782   0.4648   0.4541   0.2044   0.1165   0.0409   0.0000
     0.0000   0.0000   0.0000   0.0000   0.0000   0.0000   0.0000   0.0000

          k = 0.0000 0.1310 0.5294 (  7071 PWs)   bands (ev):

     7.6327   8.9247   9.9596   9.9713  10.0430  10.1562  10.1774  10.2186
    10.5468  10.6081  10.6288  10.6413  10.6446  10.6635  10.7876  11.4086
    11.4086  11.4161  11.7294  11.7377  11.7379  11.7537  11.7995  11.9550
    12.0030  12.1120  12.1328  12.1693  12.2642  12.2718  12.4877  12.6353
    12.8140  12.8570  13.0415  13.1277  13.2771  13.3442  13.3994  13.4377
    13.5618  13.5761  13.5934  13.8063  13.8840  13.9076  14.1869  14.3072
    14.3355  14.5354  14.6671  14.7047  14.7419  14.7514  14.8241  15.2391
    15.3019  15.5143  15.5208  15.6293  15.7529  15.7756  16.3173  16.6324
    16.8850  17.0454  17.9534  18.2090  18.6440  19.1050  20.3981  20.8195

     occupation numbers 
     1.0000   1.0000   1.0000   1.0000   1.0000   1.0000   1.0000   1.0000
     1.0000   1.0000   1.0000   1.0000   1.0000   1.0000   1.0000   1.0000
     1.0000   1.0000   1.0000   1.0000   1.0000   1.0000   1.0000   1.0000
     1.0000   1.0000   1.0000   1.0000   1.0000   1.0000   1.0000   1.0000
     1.0000   1.0000   1.0000   1.0000   1.0000   1.0000   1.0000   1.0000
     1.0000   1.0000   1.0000   1.0000   1.0000   1.0000   1.0000   1.0000
     1.0000   1.0000   1.0000   1.0000   1.0000   1.0000   1.0000   0.9998
     0.9991   0.9468   0.9416   0.7885   0.4712   0.4079   0.0000   0.0000
     0.0000   0.0000   0.0000   0.0000   0.0000   0.0000   0.0000   0.0000

          k = 0.0000 0.1310 0.6807 (  7082 PWs)   bands (ev):

     8.2791   8.2791  10.0486  10.1233  10.1233  10.4372  10.4372  10.5035
    10.5035  10.5966  10.5966  10.7893  10.9315  10.9315  11.0851  11.0851
    11.1904  11.1904  11.6026  11.6026  11.6060  11.8160  11.8160  11.8536
    11.8624  11.9443  11.9443  12.2914  12.4025  12.4025  12.5828  12.5828
    12.7606  12.7606  12.8027  12.8027  12.9931  12.9931  13.4707  13.6421
    13.6662  13.6662  13.9215  13.9641  13.9641  14.1413  14.1413  14.2142
    14.2142  14.3315  14.3315  14.3399  14.3399  14.5728  14.8244  14.8244
    15.4927  15.4927  15.6348  15.6348  15.6370  15.6370  16.6610  16.6767
    16.6767  17.4221  17.4221  18.1799  18.9207  18.9207  20.9799  20.9800

     occupation numbers 
     1.0000   1.0000   1.0000   1.0000   1.0000   1.0000   1.0000   1.0000
     1.0000   1.0000   1.0000   1.0000   1.0000   1.0000   1.0000   1.0000
     1.0000   1.0000   1.0000   1.0000   1.0000   1.0000   1.0000   1.0000
     1.0000   1.0000   1.0000   1.0000   1.0000   1.0000   1.0000   1.0000
     1.0000   1.0000   1.0000   1.0000   1.0000   1.0000   1.0000   1.0000
     1.0000   1.0000   1.0000   1.0000   1.0000   1.0000   1.0000   1.0000
     1.0000   1.0000   1.0000   1.0000   1.0000   1.0000   1.0000   1.0000
     0.9614   0.9614   0.7773   0.7773   0.7725   0.7725   0.0000   0.0000
     0.0000   0.0000   0.0000   0.0000   0.0000   0.0000   0.0000   0.0000

          k = 0.0000 0.2620 0.1513 (  7112 PWs)   bands (ev):

     6.7972   9.3650   9.3957   9.5312   9.7001   9.7685   9.7685  10.0464
    10.0464  10.1223  10.1707  10.1707  10.2696  10.3215  10.3215  11.5939
    11.5939  11.7447  11.9432  11.9432  12.1500  12.2250  12.2473  12.2894
    12.3490  12.4081  12.4212  12.4212  12.5483  12.5829  12.5935  12.8060
    12.8060  12.8467  12.8514  12.9237  13.0053  13.2297  13.2297  13.2504
    13.3472  13.3473  14.1402  14.3273  14.5341  14.7022  14.7022  14.9652
    15.2137  15.2137  15.2976  15.3070  15.3664  15.3664  15.3797  15.4314
    15.5496  15.5838  15.5838  15.6404  15.9423  15.9993  16.0332  16.0332
    17.3160  17.3959  17.3959  18.8585  18.8618  18.8618  19.7641  19.7641

     occupation numbers 
     1.0000   1.0000   1.0000   1.0000   1.0000   1.0000   1.0000   1.0000
     1.0000   1.0000   1.0000   1.0000   1.0000   1.0000   1.0000   1.0000
     1.0000   1.0000   1.0000   1.0000   1.0000   1.0000   1.0000   1.0000
     1.0000   1.0000   1.0000   1.0000   1.0000   1.0000   1.0000   1.0000
     1.0000   1.0000   1.0000   1.0000   1.0000   1.0000   1.0000   1.0000
     1.0000   1.0000   1.0000   1.0000   1.0000   1.0000   1.0000   1.0000
     0.9999   0.9999   0.9992   0.9990   0.9961   0.9961   0.9949   0.9861
     0.9139   0.8694   0.8694   0.7651   0.0790   0.0348   0.0200   0.0200
     0.0000   0.0000   0.0000   0.0000   0.0000   0.0000   0.0000   0.0000

          k = 0.0000 0.2620 0.3025 (  7075 PWs)   bands (ev):

     7.0869   9.4326   9.6159   9.6602   9.8275   9.8534   9.9165   9.9263
    10.2671  10.2991  10.4013  10.4101  10.4366  10.4863  10.4913  11.5310
    11.5373  11.6902  11.7139  11.9324  11.9847  12.0387  12.0437  12.1340
    12.1999  12.2992  12.3313  12.3944  12.4269  12.5327  12.5411  12.6094
    12.6744  12.7048  13.0538  13.0934  13.1479  13.1889  13.4041  13.4172
    13.4910  13.5067  14.0312  14.0471  14.1700  14.1703  14.3810  14.5586
    14.7291  14.8452  15.0553  15.1004  15.1379  15.1512  15.2705  15.2925
    15.4547  15.4572  15.7552  15.7590  15.8595  15.9113  15.9888  16.3003
    16.5539  17.4161  18.2582  18.3103  18.5823  19.2337  19.5012  20.1530

     occupation numbers 
     1.0000   1.0000   1.0000   1.0000   1.0000   1.0000   1.0000   1.0000
     1.0000   1.0000   1.0000   1.0000   1.0000   1.0000   1.0000   1.0000
     1.0000   1.0000   1.0000   1.0000   1.0000   1.0000   1.0000   1.0000
     1.0000   1.0000   1.0000   1.0000   1.0000   1.0000   1.0000   1.0000
     1.0000   1.0000   1.0000   1.0000   1.0000   1.0000   1.0000   1.0000
     1.0000   1.0000   1.0000   1.0000   1.0000   1.0000   1.0000   1.0000
     1.0000   1.0000   1.0000   1.0000   1.0000   1.0000   0.9996   0.9993
     0.9791   0.9782   0.4648   0.4541   0.2044   0.1165   0.0409   0.0000
     0.0000   0.0000   0.0000   0.0000   0.0000   0.0000   0.0000   0.0000

          k = 0.0000 0.2620 0.4538 (  7044 PWs)   bands (ev):

     7.5496   9.4156   9.4156  10.0214  10.0214  10.1331  10.1333  10.1333
    10.5054  10.5054  10.6661  10.6661  10.6706  10.6706  10.7481  11.5552
    11.5552  11.5727  11.5727  11.6372  11.6372  11.7717  11.7717  11.9745
    12.0347  12.0347  12.1139  12.1139  12.3788  12.3788  12.4654  12.4654
    12.8022  12.8412  13.1807  13.1807  13.2523  13.2523  13.5095  13.5095
    13.5595  13.6621  13.6621  13.7298  13.7298  13.8709  14.2204  14.2204
    14.5432  14.7516  14.7516  14.7807  15.0989  15.0989  15.1490  15.1490
    15.1832  15.1832  15.4842  15.4842  15.7042  15.8868  15.8868  16.6059
    16.6059  17.7121  17.7121  18.3993  18.3993  19.1735  19.1735  21.6738

     occupation numbers 
     1.0000   1.0000   1.0000   1.0000   1.0000   1.0000   1.0000   1.0000
     1.0000   1.0000   1.0000   1.0000   1.0000   1.0000   1.0000   1.0000
     1.0000   1.0000   1.0000   1.0000   1.0000   1.0000   1.0000   1.0000
     1.0000   1.0000   1.0000   1.0000   1.0000   1.0000   1.0000   1.0000
     1.0000   1.0000   1.0000   1.0000   1.0000   1.0000   1.0000   1.0000
     1.0000   1.0000   1.0000   1.0000   1.0000   1.0000   1.0000   1.0000
     1.0000   1.0000   1.0000   1.0000   1.0000   1.0000   1.0000   1.0000
     1.0000   1.0000   0.9662   0.9662   0.6072   0.1540   0.1540   0.0000
     0.0000   0.0000   0.0000   0.0000   0.0000   0.0000   0.0000   0.0000

          k = 0.0000 0.2620 0.6051 (  7060 PWs)   bands (ev):

     8.1479   8.8108   9.4310  10.3138  10.3286  10.3753  10.4740  10.5141
    10.6055  10.7192  10.7647  10.7924  10.7952  10.8510  11.1389  11.1853
    11.3141  11.4086  11.4469  11.5016  11.6290  11.6611  11.7061  11.7165
    11.8135  11.8938  11.8971  12.1243  12.1749  12.4461  12.4997  12.5159
    12.5365  12.6900  12.8096  12.9602  13.0514  13.1744  13.3906  13.7437
    13.7476  13.8143  13.8399  13.9103  13.9515  13.9985  14.0514  14.1719
    14.3947  14.5279  14.6484  14.6630  14.7237  14.8577  14.9337  14.9753
    15.1885  15.2322  15.3172  15.3183  15.3414  15.4971  15.9537  16.9283
    17.1852  17.2851  17.7514  17.9961  18.2209  19.0046  19.9811  20.7899

     occupation numbers 
     1.0000   1.0000   1.0000   1.0000   1.0000   1.0000   1.0000   1.0000
     1.0000   1.0000   1.0000   1.0000   1.0000   1.0000   1.0000   1.0000
     1.0000   1.0000   1.0000   1.0000   1.0000   1.0000   1.0000   1.0000
     1.0000   1.0000   1.0000   1.0000   1.0000   1.0000   1.0000   1.0000
     1.0000   1.0000   1.0000   1.0000   1.0000   1.0000   1.0000   1.0000
     1.0000   1.0000   1.0000   1.0000   1.0000   1.0000   1.0000   1.0000
     1.0000   1.0000   1.0000   1.0000   1.0000   1.0000   1.0000   1.0000
     1.0000   0.9998   0.9987   0.9987   0.9977   0.9587   0.0678   0.0000
     0.0000   0.0000   0.0000   0.0000   0.0000   0.0000   0.0000   0.0000

          k =-0.0000 0.2620-0.0000 (  7103 PWs)   bands (ev):

     6.6988   9.2908   9.2908   9.6802   9.6802   9.7171   9.7371   9.7371
    10.0828  10.0828  10.1268  10.1843  10.1843  10.2336  10.2336  11.6904
    11.6904  11.7344  11.7344  12.1209  12.1209  12.2900  12.3773  12.3773
    12.3788  12.3788  12.4967  12.4967  12.5328  12.5667  12.7258  12.7258
    12.8325  12.8326  12.9125  12.9125  13.0727  13.0728  13.2523  13.2523
    13.2824  13.2824  14.1740  14.3215  14.8226  14.8226  14.9558  15.0293
    15.0293  15.3811  15.3811  15.4372  15.5056  15.5056  15.5139  15.5139
    15.5838  15.5838  15.6950  15.6950  15.9697  15.9697  16.0377  16.4776
    16.4776  17.8060  17.8060  18.5253  18.5253  19.1714  19.3230  19.3230

     occupation numbers 
     1.0000   1.0000   1.0000   1.0000   1.0000   1.0000   1.0000   1.0000
     1.0000   1.0000   1.0000   1.0000   1.0000   1.0000   1.0000   1.0000
     1.0000   1.0000   1.0000   1.0000   1.0000   1.0000   1.0000   1.0000
     1.0000   1.0000   1.0000   1.0000   1.0000   1.0000   1.0000   1.0000
     1.0000   1.0000   1.0000   1.0000   1.0000   1.0000   1.0000   1.0000
     1.0000   1.0000   1.0000   1.0000   1.0000   1.0000   1.0000   1.0000
     1.0000   0.9947   0.9947   0.9846   0.9532   0.9532   0.9471   0.9471
     0.8694   0.8694   0.6320   0.6320   0.0542   0.0542   0.0185   0.0000
     0.0000   0.0000   0.0000   0.0000   0.0000   0.0000   0.0000   0.0000

          k = 0.0000 0.3930 0.2269 (  7082 PWs)   bands (ev):

     7.2719   9.1291   9.7180   9.8471   9.8841  10.0265  10.0265  10.2753
    10.2753  10.3616  10.4792  10.4844  10.4844  10.5668  10.5668  11.4314
    11.4314  11.6764  11.7881  11.8990  11.9217  11.9217  11.9524  12.0692
    12.1192  12.1192  12.3248  12.3447  12.3796  12.5058  12.5059  12.5413
    12.7399  12.7530  12.9983  13.1460  13.2878  13.3617  13.3617  13.3894
    13.6406  13.6406  13.7750  13.7750  13.9522  14.0034  14.3078  14.4001
    14.6803  14.6803  14.8138  14.8441  14.8858  14.9583  14.9583  15.2132
    15.5849  15.5880  15.5880  15.7414  15.8649  15.9296  15.9296  16.5965
    17.0055  17.3898  17.3898  18.1966  19.4497  19.4497  20.2015  20.2016

     occupation numbers 
     1.0000   1.0000   1.0000   1.0000   1.0000   1.0000   1.0000   1.0000
     1.0000   1.0000   1.0000   1.0000   1.0000   1.0000   1.0000   1.0000
     1.0000   1.0000   1.0000   1.0000   1.0000   1.0000   1.0000   1.0000
     1.0000   1.0000   1.0000   1.0000   1.0000   1.0000   1.0000   1.0000
     1.0000   1.0000   1.0000   1.0000   1.0000   1.0000   1.0000   1.0000
     1.0000   1.0000   1.0000   1.0000   1.0000   1.0000   1.0000   1.0000
     1.0000   1.0000   1.0000   1.0000   1.0000   1.0000   1.0000   0.9999
     0.8677   0.8630   0.8630   0.5037   0.1936   0.0931   0.0931   0.0000
     0.0000   0.0000   0.0000   0.0000   0.0000   0.0000   0.0000   0.0000

          k = 0.0000 0.3930 0.3782 (  7071 PWs)   bands (ev):

     7.6327   8.9247   9.9596   9.9713  10.0430  10.1562  10.1774  10.2186
    10.5468  10.6081  10.6288  10.6413  10.6446  10.6635  10.7876  11.4086
    11.4086  11.4161  11.7294  11.7377  11.7379  11.7537  11.7995  11.9550
    12.0030  12.1120  12.1328  12.1693  12.2642  12.2718  12.4877  12.6353
    12.8140  12.8570  13.0415  13.1277  13.2771  13.3442  13.3994  13.4377
    13.5618  13.5761  13.5934  13.8063  13.8840  13.9076  14.1869  14.3072
    14.3355  14.5354  14.6671  14.7047  14.7419  14.7514  14.8241  15.2391
    15.3019  15.5143  15.5208  15.6293  15.7529  15.7756  16.3173  16.6324
    16.8850  17.0454  17.9534  18.2090  18.6440  19.1050  20.3981  20.8195

     occupation numbers 
     1.0000   1.0000   1.0000   1.0000   1.0000   1.0000   1.0000   1.0000
     1.0000   1.0000   1.0000   1.0000   1.0000   1.0000   1.0000   1.0000
     1.0000   1.0000   1.0000   1.0000   1.0000   1.0000   1.0000   1.0000
     1.0000   1.0000   1.0000   1.0000   1.0000   1.0000   1.0000   1.0000
     1.0000   1.0000   1.0000   1.0000   1.0000   1.0000   1.0000   1.0000
     1.0000   1.0000   1.0000   1.0000   1.0000   1.0000   1.0000   1.0000
     1.0000   1.0000   1.0000   1.0000   1.0000   1.0000   1.0000   0.9998
     0.9991   0.9468   0.9416   0.7885   0.4712   0.4079   0.0000   0.0000
     0.0000   0.0000   0.0000   0.0000   0.0000   0.0000   0.0000   0.0000

          k = 0.0000 0.3930 0.5294 (  7060 PWs)   bands (ev):

     8.1479   8.8108   9.4310  10.3138  10.3286  10.3753  10.4740  10.5141
    10.6055  10.7192  10.7647  10.7924  10.7952  10.8510  11.1389  11.1853
    11.3141  11.4086  11.4469  11.5016  11.6290  11.6611  11.7061  11.7165
    11.8135  11.8938  11.8971  12.1243  12.1749  12.4461  12.4997  12.5159
    12.5365  12.6900  12.8096  12.9602  13.0514  13.1744  13.3906  13.7437
    13.7476  13.8143  13.8399  13.9103  13.9515  13.9985  14.0514  14.1719
    14.3947  14.5279  14.6484  14.6630  14.7237  14.8577  14.9337  14.9753
    15.1885  15.2322  15.3172  15.3183  15.3414  15.4971  15.9537  16.9283
    17.1852  17.2851  17.7514  17.9961  18.2209  19.0046  19.9811  20.7899

     occupation numbers 
     1.0000   1.0000   1.0000   1.0000   1.0000   1.0000   1.0000   1.0000
     1.0000   1.0000   1.0000   1.0000   1.0000   1.0000   1.0000   1.0000
     1.0000   1.0000   1.0000   1.0000   1.0000   1.0000   1.0000   1.0000
     1.0000   1.0000   1.0000   1.0000   1.0000   1.0000   1.0000   1.0000
     1.0000   1.0000   1.0000   1.0000   1.0000   1.0000   1.0000   1.0000
     1.0000   1.0000   1.0000   1.0000   1.0000   1.0000   1.0000   1.0000
     1.0000   1.0000   1.0000   1.0000   1.0000   1.0000   1.0000   1.0000
     1.0000   0.9998   0.9987   0.9987   0.9977   0.9587   0.0678   0.0000
     0.0000   0.0000   0.0000   0.0000   0.0000   0.0000   0.0000   0.0000

          k = 0.0000 0.3930 0.6807 (  7032 PWs)   bands (ev):

     8.7749   8.7749   8.7749  10.5987  10.5987  10.5987  10.6696  10.6696
    10.6696  10.6696  10.6696  10.6696  11.0935  11.0935  11.0935  11.0935
    11.0935  11.0935  11.4628  11.4628  11.4628  11.6840  11.6840  11.6840
    11.9516  11.9516  11.9516  11.9516  11.9516  11.9516  12.5111  12.5111
    12.5111  12.7079  12.7079  12.7079  13.3211  13.3211  13.3211  13.5798
    13.5798  13.5798  14.1077  14.1077  14.1077  14.3851  14.3851  14.3851
    14.3852  14.3852  14.3852  14.8536  14.8536  14.8536  14.8536  14.8536
    14.8536  15.1939  15.1939  15.1939  15.3481  15.3481  15.3482  17.5340
    17.5340  17.5340  17.5340  17.5340  17.5340  19.8386  19.8386  19.8386

     occupation numbers 
     1.0000   1.0000   1.0000   1.0000   1.0000   1.0000   1.0000   1.0000
     1.0000   1.0000   1.0000   1.0000   1.0000   1.0000   1.0000   1.0000
     1.0000   1.0000   1.0000   1.0000   1.0000   1.0000   1.0000   1.0000
     1.0000   1.0000   1.0000   1.0000   1.0000   1.0000   1.0000   1.0000
     1.0000   1.0000   1.0000   1.0000   1.0000   1.0000   1.0000   1.0000
     1.0000   1.0000   1.0000   1.0000   1.0000   1.0000   1.0000   1.0000
     1.0000   1.0000   1.0000   1.0000   1.0000   1.0000   1.0000   1.0000
     1.0000   0.9999   0.9999   0.9999   0.9974   0.9974   0.9974   0.0000
     0.0000   0.0000   0.0000   0.0000   0.0000   0.0000   0.0000   0.0000

          k =-0.0000 0.3930-0.0756 (  7075 PWs)   bands (ev):

     7.0869   9.4326   9.6159   9.6602   9.8275   9.8534   9.9165   9.9263
    10.2671  10.2991  10.4013  10.4101  10.4366  10.4863  10.4913  11.5310
    11.5373  11.6902  11.7139  11.9324  11.9847  12.0387  12.0437  12.1340
    12.1999  12.2992  12.3313  12.3944  12.4269  12.5327  12.5411  12.6094
    12.6744  12.7048  13.0538  13.0934  13.1479  13.1889  13.4041  13.4172
    13.4910  13.5067  14.0312  14.0471  14.1700  14.1703  14.3810  14.5586
    14.7291  14.8452  15.0553  15.1004  15.1379  15.1512  15.2705  15.2925
    15.4547  15.4572  15.7552  15.7590  15.8595  15.9113  15.9888  16.3003
    16.5539  17.4161  18.2582  18.3103  18.5823  19.2337  19.5012  20.1530

     occupation numbers 
     1.0000   1.0000   1.0000   1.0000   1.0000   1.0000   1.0000   1.0000
     1.0000   1.0000   1.0000   1.0000   1.0000   1.0000   1.0000   1.0000
     1.0000   1.0000   1.0000   1.0000   1.0000   1.0000   1.0000   1.0000
     1.0000   1.0000   1.0000   1.0000   1.0000   1.0000   1.0000   1.0000
     1.0000   1.0000   1.0000   1.0000   1.0000   1.0000   1.0000   1.0000
     1.0000   1.0000   1.0000   1.0000   1.0000   1.0000   1.0000   1.0000
     1.0000   1.0000   1.0000   1.0000   1.0000   1.0000   0.9996   0.9993
     0.9791   0.9782   0.4648   0.4541   0.2044   0.1165   0.0409   0.0000
     0.0000   0.0000   0.0000   0.0000   0.0000   0.0000   0.0000   0.0000

          k = 0.0000 0.5240 0.3025 (  7088 PWs)   bands (ev):

     7.8792   8.5400   9.9908  10.0274  10.3064  10.3064  10.3516  10.4951
    10.4951  10.5431  10.5431  10.6001  10.7050  10.9032  10.9032  11.1518
    11.2840  11.2840  11.7026  11.7296  11.7296  11.7757  11.8140  11.8999
    12.0076  12.0538  12.0538  12.1399  12.4460  12.4460  12.4871  12.7544
    12.8386  12.8922  12.9628  12.9628  12.9714  13.0558  13.4471  13.4924
    13.4924  13.5113  13.7636  13.9836  14.0363  14.0363  14.1897  14.2512
    14.3044  14.3044  14.3155  14.3990  14.4925  14.4925  14.5713  14.8579
    15.6830  15.6830  15.7040  15.7938  15.8087  15.8087  16.1991  16.6296
    17.1495  17.4047  17.4047  17.6597  19.8439  19.8439  20.0852  20.0852

     occupation numbers 
     1.0000   1.0000   1.0000   1.0000   1.0000   1.0000   1.0000   1.0000
     1.0000   1.0000   1.0000   1.0000   1.0000   1.0000   1.0000   1.0000
     1.0000   1.0000   1.0000   1.0000   1.0000   1.0000   1.0000   1.0000
     1.0000   1.0000   1.0000   1.0000   1.0000   1.0000   1.0000   1.0000
     1.0000   1.0000   1.0000   1.0000   1.0000   1.0000   1.0000   1.0000
     1.0000   1.0000   1.0000   1.0000   1.0000   1.0000   1.0000   1.0000
     1.0000   1.0000   1.0000   1.0000   1.0000   1.0000   1.0000   1.0000
     0.6635   0.6635   0.6078   0.3589   0.3202   0.3202   0.0006   0.0000
     0.0000   0.0000   0.0000   0.0000   0.0000   0.0000   0.0000   0.0000

          k = 0.0000 0.5240 0.4538 (  7082 PWs)   bands (ev):

     8.2791   8.2791  10.0486  10.1233  10.1233  10.4372  10.4372  10.5035
    10.5035  10.5966  10.5966  10.7893  10.9315  10.9315  11.0851  11.0851
    11.1904  11.1904  11.6026  11.6026  11.6060  11.8160  11.8160  11.8536
    11.8624  11.9443  11.9443  12.2914  12.4025  12.4025  12.5828  12.5828
    12.7606  12.7606  12.8027  12.8027  12.9931  12.9931  13.4707  13.6421
    13.6662  13.6662  13.9215  13.9641  13.9641  14.1413  14.1413  14.2142
    14.2142  14.3315  14.3315  14.3399  14.3399  14.5728  14.8244  14.8244
    15.4927  15.4927  15.6348  15.6348  15.6370  15.6370  16.6610  16.6767
    16.6767  17.4221  17.4221  18.1799  18.9207  18.9207  20.9799  20.9799

     occupation numbers 
     1.0000   1.0000   1.0000   1.0000   1.0000   1.0000   1.0000   1.0000
     1.0000   1.0000   1.0000   1.0000   1.0000   1.0000   1.0000   1.0000
     1.0000   1.0000   1.0000   1.0000   1.0000   1.0000   1.0000   1.0000
     1.0000   1.0000   1.0000   1.0000   1.0000   1.0000   1.0000   1.0000
     1.0000   1.0000   1.0000   1.0000   1.0000   1.0000   1.0000   1.0000
     1.0000   1.0000   1.0000   1.0000   1.0000   1.0000   1.0000   1.0000
     1.0000   1.0000   1.0000   1.0000   1.0000   1.0000   1.0000   1.0000
     0.9614   0.9614   0.7773   0.7773   0.7725   0.7725   0.0000   0.0000
     0.0000   0.0000   0.0000   0.0000   0.0000   0.0000   0.0000   0.0000

          k = 0.0000 0.5240 0.6051 (  7060 PWs)   bands (ev):

     8.1479   8.8108   9.4310  10.3138  10.3286  10.3753  10.4740  10.5141
    10.6055  10.7192  10.7647  10.7924  10.7952  10.8510  11.1389  11.1853
    11.3141  11.4086  11.4469  11.5016  11.6290  11.6611  11.7061  11.7165
    11.8135  11.8938  11.8971  12.1243  12.1749  12.4461  12.4997  12.5159
    12.5365  12.6900  12.8096  12.9602  13.0514  13.1744  13.3906  13.7437
    13.7476  13.8143  13.8399  13.9103  13.9515  13.9985  14.0514  14.1719
    14.3947  14.5279  14.6484  14.6630  14.7237  14.8577  14.9337  14.9753
    15.1885  15.2322  15.3172  15.3183  15.3414  15.4971  15.9537  16.9283
    17.1852  17.2851  17.7514  17.9961  18.2209  19.0046  19.9811  20.7899

     occupation numbers 
     1.0000   1.0000   1.0000   1.0000   1.0000   1.0000   1.0000   1.0000
     1.0000   1.0000   1.0000   1.0000   1.0000   1.0000   1.0000   1.0000
     1.0000   1.0000   1.0000   1.0000   1.0000   1.0000   1.0000   1.0000
     1.0000   1.0000   1.0000   1.0000   1.0000   1.0000   1.0000   1.0000
     1.0000   1.0000   1.0000   1.0000   1.0000   1.0000   1.0000   1.0000
     1.0000   1.0000   1.0000   1.0000   1.0000   1.0000   1.0000   1.0000
     1.0000   1.0000   1.0000   1.0000   1.0000   1.0000   1.0000   1.0000
     1.0000   0.9998   0.9987   0.9987   0.9977   0.9587   0.0678   0.0000
     0.0000   0.0000   0.0000   0.0000   0.0000   0.0000   0.0000   0.0000

          k =-0.0000 0.5240-0.1513 (  7071 PWs)   bands (ev):

     7.6327   8.9247   9.9596   9.9713  10.0430  10.1562  10.1774  10.2186
    10.5468  10.6081  10.6288  10.6413  10.6446  10.6635  10.7876  11.4086
    11.4086  11.4161  11.7294  11.7377  11.7379  11.7537  11.7995  11.9550
    12.0030  12.1120  12.1328  12.1693  12.2642  12.2718  12.4877  12.6353
    12.8140  12.8570  13.0415  13.1277  13.2771  13.3442  13.3994  13.4377
    13.5618  13.5761  13.5934  13.8063  13.8840  13.9076  14.1869  14.3072
    14.3355  14.5354  14.6671  14.7047  14.7419  14.7514  14.8241  15.2391
    15.3019  15.5143  15.5208  15.6293  15.7529  15.7756  16.3173  16.6324
    16.8850  17.0454  17.9534  18.2090  18.6440  19.1050  20.3981  20.8195

     occupation numbers 
     1.0000   1.0000   1.0000   1.0000   1.0000   1.0000   1.0000   1.0000
     1.0000   1.0000   1.0000   1.0000   1.0000   1.0000   1.0000   1.0000
     1.0000   1.0000   1.0000   1.0000   1.0000   1.0000   1.0000   1.0000
     1.0000   1.0000   1.0000   1.0000   1.0000   1.0000   1.0000   1.0000
     1.0000   1.0000   1.0000   1.0000   1.0000   1.0000   1.0000   1.0000
     1.0000   1.0000   1.0000   1.0000   1.0000   1.0000   1.0000   1.0000
     1.0000   1.0000   1.0000   1.0000   1.0000   1.0000   1.0000   0.9998
     0.9991   0.9468   0.9416   0.7885   0.4712   0.4079   0.0000   0.0000
     0.0000   0.0000   0.0000   0.0000   0.0000   0.0000   0.0000   0.0000

          k =-0.0000 0.5240-0.0000 (  7044 PWs)   bands (ev):

     7.5496   9.4156   9.4156  10.0214  10.0214  10.1331  10.1333  10.1333
    10.5054  10.5054  10.6661  10.6661  10.6706  10.6706  10.7481  11.5552
    11.5552  11.5727  11.5727  11.6372  11.6372  11.7717  11.7717  11.9745
    12.0347  12.0347  12.1139  12.1139  12.3788  12.3788  12.4654  12.4654
    12.8022  12.8412  13.1807  13.1807  13.2523  13.2523  13.5095  13.5095
    13.5595  13.6621  13.6621  13.7298  13.7298  13.8709  14.2204  14.2204
    14.5432  14.7516  14.7516  14.7807  15.0989  15.0989  15.1490  15.1490
    15.1832  15.1832  15.4842  15.4842  15.7042  15.8868  15.8868  16.6059
    16.6059  17.7121  17.7121  18.3993  18.3993  19.1735  19.1735  21.6742

     occupation numbers 
     1.0000   1.0000   1.0000   1.0000   1.0000   1.0000   1.0000   1.0000
     1.0000   1.0000   1.0000   1.0000   1.0000   1.0000   1.0000   1.0000
     1.0000   1.0000   1.0000   1.0000   1.0000   1.0000   1.0000   1.0000
     1.0000   1.0000   1.0000   1.0000   1.0000   1.0000   1.0000   1.0000
     1.0000   1.0000   1.0000   1.0000   1.0000   1.0000   1.0000   1.0000
     1.0000   1.0000   1.0000   1.0000   1.0000   1.0000   1.0000   1.0000
     1.0000   1.0000   1.0000   1.0000   1.0000   1.0000   1.0000   1.0000
     1.0000   1.0000   0.9662   0.9662   0.6072   0.1540   0.1540   0.0000
     0.0000   0.0000   0.0000   0.0000   0.0000   0.0000   0.0000   0.0000

          k = 0.1604 0.0000 0.0000 (  7091 PWs)   bands (ev):

     6.5109   8.6016   9.1754   9.5693   9.5693   9.5693   9.5845   9.5845
     9.5845   9.9935   9.9935   9.9935  10.1875  10.1875  10.1875  11.5290
    11.5290  11.5290  12.1230  12.1230  12.1230  12.2689  12.3794  12.4713
    12.4713  12.4871  12.4871  12.5753  12.5753  12.5753  12.6871  12.6871
    12.6871  12.7205  12.7205  13.5560  13.5560  13.5560  13.7635  13.7635
    13.7635  13.8955  14.2807  14.2807  14.6411  14.6411  15.3947  15.3947
    15.6261  15.6261  15.6261  15.6375  15.6375  15.6375  15.7859  15.7859
    15.7859  15.8515  15.8515  15.8515  16.0906  16.0906  16.0906  17.4447
    17.4447  17.4447  17.9796  17.9796  17.9796  18.4509  18.4509  18.4509

     occupation numbers 
     1.0000   1.0000   1.0000   1.0000   1.0000   1.0000   1.0000   1.0000
     1.0000   1.0000   1.0000   1.0000   1.0000   1.0000   1.0000   1.0000
     1.0000   1.0000   1.0000   1.0000   1.0000   1.0000   1.0000   1.0000
     1.0000   1.0000   1.0000   1.0000   1.0000   1.0000   1.0000   1.0000
     1.0000   1.0000   1.0000   1.0000   1.0000   1.0000   1.0000   1.0000
     1.0000   1.0000   1.0000   1.0000   1.0000   1.0000   0.9931   0.9931
     0.7951   0.7951   0.7951   0.7714   0.7714   0.7714   0.3799   0.3799
     0.3799   0.2208   0.2208   0.2208   0.0069   0.0069   0.0069   0.0000
     0.0000   0.0000   0.0000   0.0000   0.0000   0.0000   0.0000   0.0000

          k = 0.1604 0.0000 0.1513 (  7102 PWs)   bands (ev):

     6.6116   8.6979   9.2714   9.5805   9.5805   9.6335   9.6335   9.6619
     9.6947  10.0399  10.0399  10.0421  10.0666  10.3381  10.3381  11.4905
    11.4905  11.5476  12.0434  12.1292  12.1474  12.1474  12.3293  12.3816
    12.4409  12.5024  12.5269  12.5430  12.5545  12.5545  12.6999  12.7119
    12.7119  12.7544  12.8019  13.4987  13.5764  13.5764  13.6148  13.6592
    13.6592  13.7029  14.2134  14.3108  14.5000  14.8884  15.2017  15.2075
    15.2948  15.2948  15.5167  15.6240  15.6240  15.6289  15.6292  15.6292
    15.7338  15.7338  15.8145  15.8787  16.0263  16.0263  16.0708  16.9858
    17.1483  17.1483  17.8161  17.8161  18.0972  18.7998  19.3372  19.3372

     occupation numbers 
     1.0000   1.0000   1.0000   1.0000   1.0000   1.0000   1.0000   1.0000
     1.0000   1.0000   1.0000   1.0000   1.0000   1.0000   1.0000   1.0000
     1.0000   1.0000   1.0000   1.0000   1.0000   1.0000   1.0000   1.0000
     1.0000   1.0000   1.0000   1.0000   1.0000   1.0000   1.0000   1.0000
     1.0000   1.0000   1.0000   1.0000   1.0000   1.0000   1.0000   1.0000
     1.0000   1.0000   1.0000   1.0000   1.0000   1.0000   0.9999   0.9999
     0.9992   0.9992   0.9450   0.7992   0.7992   0.7893   0.7887   0.7887
     0.5250   0.5250   0.3056   0.1680   0.0225   0.0224   0.0102   0.0000
     0.0000   0.0000   0.0000   0.0000   0.0000   0.0000   0.0000   0.0000

          k = 0.1604 0.0000 0.3025 (  7083 PWs)   bands (ev):

     6.9052   8.9667   9.5531   9.7268   9.7268   9.7938   9.7938   9.8009
     9.8148   9.8418  10.2119  10.2119  10.2438  10.6420  10.6420  11.3713
    11.3713  11.4578  11.7947  12.0238  12.1274  12.1274  12.2324  12.2831
    12.3558  12.3978  12.3978  12.6031  12.6144  12.6165  12.7337  12.8165
    12.8165  12.8716  13.0273  13.1218  13.1811  13.1811  13.2853  13.4490
    13.7941  13.7941  14.1771  14.2749  14.5121  14.5415  14.5415  14.5942
    15.0084  15.1025  15.2108  15.2108  15.2198  15.2408  15.2408  15.2849
    15.5983  15.6070  15.6070  15.7769  15.9795  15.9795  15.9921  16.6039
    17.1973  17.1973  17.7939  18.1701  18.1701  18.9065  20.2977  20.2977

     occupation numbers 
     1.0000   1.0000   1.0000   1.0000   1.0000   1.0000   1.0000   1.0000
     1.0000   1.0000   1.0000   1.0000   1.0000   1.0000   1.0000   1.0000
     1.0000   1.0000   1.0000   1.0000   1.0000   1.0000   1.0000   1.0000
     1.0000   1.0000   1.0000   1.0000   1.0000   1.0000   1.0000   1.0000
     1.0000   1.0000   1.0000   1.0000   1.0000   1.0000   1.0000   1.0000
     1.0000   1.0000   1.0000   1.0000   1.0000   1.0000   1.0000   1.0000
     1.0000   1.0000   0.9999   0.9999   0.9999   0.9998   0.9998   0.9994
     0.8463   0.8313   0.8313   0.4043   0.0470   0.0470   0.0389   0.0000
     0.0000   0.0000   0.0000   0.0000   0.0000   0.0000   0.0000   0.0000

          k = 0.1604 0.0000 0.4538 (  7070 PWs)   bands (ev):

     7.3651   9.3406   9.3408   9.9887   9.9889   9.9891   9.9891  10.0063
    10.0068  10.0068  10.5296  10.5296  10.5301  11.0239  11.0239  11.1595
    11.1595  11.3875  11.3876  12.0537  12.0539  12.0543  12.0543  12.1195
    12.1908  12.1908  12.5359  12.5364  12.6390  12.6390  12.6390  12.6392
    12.7184  12.7189  13.0360  13.0361  13.0361  13.0367  13.3860  13.3868
    13.6908  13.6908  13.6908  13.9190  13.9190  14.2242  14.2244  14.7388
    14.7389  14.7389  14.8177  14.8180  14.8180  14.8182  14.8348  14.8354
    15.2781  15.2787  15.6236  15.6236  15.9421  15.9421  15.9421  17.3090
    17.3090  17.3091  17.3092  18.5785  18.5785  18.5785  20.9277  20.9277

     occupation numbers 
     1.0000   1.0000   1.0000   1.0000   1.0000   1.0000   1.0000   1.0000
     1.0000   1.0000   1.0000   1.0000   1.0000   1.0000   1.0000   1.0000
     1.0000   1.0000   1.0000   1.0000   1.0000   1.0000   1.0000   1.0000
     1.0000   1.0000   1.0000   1.0000   1.0000   1.0000   1.0000   1.0000
     1.0000   1.0000   1.0000   1.0000   1.0000   1.0000   1.0000   1.0000
     1.0000   1.0000   1.0000   1.0000   1.0000   1.0000   1.0000   1.0000
     1.0000   1.0000   1.0000   1.0000   1.0000   1.0000   1.0000   1.0000
     0.9995   0.9995   0.8000   0.8000   0.0792   0.0792   0.0792   0.0000
     0.0000   0.0000   0.0000   0.0000   0.0000   0.0000   0.0000   0.0000

          k = 0.1604 0.0000 0.6051 (  7081 PWs)   bands (ev):

     7.9369   8.6936   9.6787  10.0484  10.1551  10.2035  10.2035  10.3251
    10.3251  10.4896  10.8188  10.8188  10.9277  10.9729  10.9729  10.9849
    11.2518  11.2518  11.4702  11.8324  11.8905  11.8937  11.8937  12.0541
    12.1172  12.1172  12.2004  12.2004  12.2302  12.2606  12.6606  12.7779
    12.7839  12.7909  12.9344  12.9643  12.9643  13.2416  13.2817  13.3659
    13.3659  13.3973  13.8568  14.1351  14.1351  14.1473  14.1810  14.2211
    14.2211  14.2465  14.3044  14.4105  14.5371  14.5371  14.6781  14.9503
    15.1288  15.4168  15.7583  15.7583  15.8799  15.8799  15.9047  16.8650
    17.3888  17.3888  17.9164  18.0803  18.8956  18.8956  20.9414  20.9414

     occupation numbers 
     1.0000   1.0000   1.0000   1.0000   1.0000   1.0000   1.0000   1.0000
     1.0000   1.0000   1.0000   1.0000   1.0000   1.0000   1.0000   1.0000
     1.0000   1.0000   1.0000   1.0000   1.0000   1.0000   1.0000   1.0000
     1.0000   1.0000   1.0000   1.0000   1.0000   1.0000   1.0000   1.0000
     1.0000   1.0000   1.0000   1.0000   1.0000   1.0000   1.0000   1.0000
     1.0000   1.0000   1.0000   1.0000   1.0000   1.0000   1.0000   1.0000
     1.0000   1.0000   1.0000   1.0000   1.0000   1.0000   1.0000   1.0000
     1.0000   0.9894   0.4559   0.4559   0.1658   0.1658   0.1259   0.0000
     0.0000   0.0000   0.0000   0.0000   0.0000   0.0000   0.0000   0.0000

          k = 0.1604 0.1310 0.0756 (  7102 PWs)   bands (ev):

     6.6122   8.7001   9.2684   9.4508   9.5912   9.6699   9.6699   9.6936
     9.6936  10.0204  10.0609  10.0609  10.2001  10.2001  10.3375  11.5033
    11.5482  11.5482  12.0282  12.0282  12.1480  12.2550  12.2989  12.3618
    12.3618  12.4126  12.5314  12.5328  12.5749  12.6675  12.6885  12.7186
    12.7694  12.7694  12.7851  13.4870  13.5582  13.6065  13.6065  13.6295
    13.6697  13.6697  14.1652  14.3533  14.3698  14.9926  15.1466  15.1466
    15.5160  15.5160  15.5578  15.5920  15.6413  15.6843  15.6953  15.6953
    15.7250  15.7250  15.7294  15.8027  15.9164  16.1426  16.1426  16.3514
    16.7223  17.8215  17.8215  18.0926  18.0926  18.7758  18.7758  20.1074

     occupation numbers 
     1.0000   1.0000   1.0000   1.0000   1.0000   1.0000   1.0000   1.0000
     1.0000   1.0000   1.0000   1.0000   1.0000   1.0000   1.0000   1.0000
     1.0000   1.0000   1.0000   1.0000   1.0000   1.0000   1.0000   1.0000
     1.0000   1.0000   1.0000   1.0000   1.0000   1.0000   1.0000   1.0000
     1.0000   1.0000   1.0000   1.0000   1.0000   1.0000   1.0000   1.0000
     1.0000   1.0000   1.0000   1.0000   1.0000   1.0000   1.0000   1.0000
     0.9455   0.9455   0.9045   0.8566   0.7632   0.6600   0.6310   0.6310
     0.5496   0.5496   0.5373   0.3355   0.1097   0.0023   0.0023   0.0000
     0.0000   0.0000   0.0000   0.0000   0.0000   0.0000   0.0000   0.0000

          k = 0.1604 0.1310 0.2269 (  7080 PWs)   bands (ev):

     6.8106   8.8869   9.4525   9.4528   9.6792   9.7909   9.7911   9.8246
     9.8247  10.0250  10.1141  10.1815  10.1817  10.4986  10.5060  11.4673
    11.4829  11.5206  11.9335  11.9692  11.9693  12.2155  12.2386  12.2392
    12.3101  12.3103  12.5792  12.6062  12.6133  12.6527  12.6998  12.7004
    12.8722  12.8724  12.9437  13.1774  13.1774  13.4071  13.4072  13.5526
    13.7166  13.7802  14.0887  14.3302  14.3666  14.6318  14.6319  15.0939
    15.2159  15.3018  15.3022  15.3554  15.3555  15.4225  15.4521  15.5322
    15.5323  15.5393  15.5515  15.8716  16.0697  16.0698  16.2677  16.2680
    16.6207  16.8071  18.1475  18.1476  18.7721  19.1419  19.1419  20.3963

     occupation numbers 
     1.0000   1.0000   1.0000   1.0000   1.0000   1.0000   1.0000   1.0000
     1.0000   1.0000   1.0000   1.0000   1.0000   1.0000   1.0000   1.0000
     1.0000   1.0000   1.0000   1.0000   1.0000   1.0000   1.0000   1.0000
     1.0000   1.0000   1.0000   1.0000   1.0000   1.0000   1.0000   1.0000
     1.0000   1.0000   1.0000   1.0000   1.0000   1.0000   1.0000   1.0000
     1.0000   1.0000   1.0000   1.0000   1.0000   1.0000   1.0000   1.0000
     0.9999   0.9991   0.9991   0.9969   0.9969   0.9882   0.9800   0.9316
     0.9316   0.9247   0.9118   0.1810   0.0104   0.0104   0.0001   0.0001
     0.0000   0.0000   0.0000   0.0000   0.0000   0.0000   0.0000   0.0000

          k = 0.1604 0.1310 0.3782 (  7076 PWs)   bands (ev):

     7.1903   9.2189   9.5791   9.6774   9.8092   9.8733   9.9719   9.9759
     9.9763  10.0718  10.3283  10.4061  10.4480  10.8333  10.8934  11.2946
    11.3253  11.4007  11.5797  11.8911  11.9767  12.1089  12.1198  12.1399
    12.2949  12.2949  12.3644  12.5256  12.6810  12.6989  12.7072  12.7215
    12.7963  12.8450  12.9805  12.9999  13.0685  13.0755  13.2535  13.4954
    13.8478  13.8910  13.8938  13.9535  14.0401  14.0578  14.3710  14.4738
    14.7828  14.9018  14.9838  14.9953  15.0475  15.0555  15.1769  15.2239
    15.4312  15.4879  15.4891  15.8179  15.8756  15.9309  15.9335  16.4386
    17.0004  17.2557  17.6062  18.1889  18.9116  19.6235  19.6826  20.1649

     occupation numbers 
     1.0000   1.0000   1.0000   1.0000   1.0000   1.0000   1.0000   1.0000
     1.0000   1.0000   1.0000   1.0000   1.0000   1.0000   1.0000   1.0000
     1.0000   1.0000   1.0000   1.0000   1.0000   1.0000   1.0000   1.0000
     1.0000   1.0000   1.0000   1.0000   1.0000   1.0000   1.0000   1.0000
     1.0000   1.0000   1.0000   1.0000   1.0000   1.0000   1.0000   1.0000
     1.0000   1.0000   1.0000   1.0000   1.0000   1.0000   1.0000   1.0000
     1.0000   1.0000   1.0000   1.0000   1.0000   1.0000   1.0000   0.9999
     0.9862   0.9642   0.9635   0.2974   0.1736   0.0916   0.0886   0.0000
     0.0000   0.0000   0.0000   0.0000   0.0000   0.0000   0.0000   0.0000

          k = 0.1604 0.1310 0.5294 (  7072 PWs)   bands (ev):

     7.7139   9.0987   9.5970   9.7984  10.0896  10.0994  10.1693  10.1779
    10.2928  10.4043  10.6879  10.7396  10.8391  10.9478  11.0649  11.1874
    11.2350  11.2887  11.4092  11.7952  11.8807  11.9605  12.0127  12.0127
    12.0434  12.1402  12.1832  12.2825  12.3560  12.4827  12.4831  12.6112
    12.7896  12.8069  13.0914  13.1149  13.1556  13.2539  13.2786  13.3301
    13.3337  13.4152  13.6966  14.0025  14.0475  14.0572  14.2833  14.4138
    14.4703  14.4893  14.5062  14.5549  14.6880  14.7016  14.8470  14.9277
    15.2867  15.5798  15.5807  15.6281  15.8231  15.8345  15.8347  16.5728
    17.1012  17.6390  17.6617  18.2060  18.4554  20.0186  20.0462  20.4772

     occupation numbers 
     1.0000   1.0000   1.0000   1.0000   1.0000   1.0000   1.0000   1.0000
     1.0000   1.0000   1.0000   1.0000   1.0000   1.0000   1.0000   1.0000
     1.0000   1.0000   1.0000   1.0000   1.0000   1.0000   1.0000   1.0000
     1.0000   1.0000   1.0000   1.0000   1.0000   1.0000   1.0000   1.0000
     1.0000   1.0000   1.0000   1.0000   1.0000   1.0000   1.0000   1.0000
     1.0000   1.0000   1.0000   1.0000   1.0000   1.0000   1.0000   1.0000
     1.0000   1.0000   1.0000   1.0000   1.0000   1.0000   1.0000   1.0000
     0.9994   0.8752   0.8740   0.7911   0.2848   0.2581   0.2576   0.0000
     0.0000   0.0000   0.0000   0.0000   0.0000   0.0000   0.0000   0.0000

          k = 0.1604 0.1310 0.6807 (  7112 PWs)   bands (ev):

     8.3085   8.4095   9.8501  10.0397  10.0400  10.2557  10.2563  10.3398
    10.6265  10.7435  10.7708  10.7713  10.8208  11.1299  11.1784  11.1789
    11.1918  11.2621  11.5594  11.6225  11.6227  11.6935  11.6940  11.9580
    11.9584  12.0028  12.2089  12.2095  12.2145  12.5131  12.5132  12.5299
    12.7347  12.7778  12.7812  12.8375  12.8500  13.2695  13.4819  13.4825
    13.6725  13.6727  13.8369  13.9944  13.9947  13.9974  14.1567  14.1627
    14.1631  14.2355  14.2500  14.3704  14.7437  14.7437  14.7444  14.8936
    14.9336  15.7230  15.7401  15.7427  15.7557  15.7559  15.8115  16.6444
    16.6446  17.9185  17.9186  18.2280  18.2281  19.9567  20.2877  21.1624

     occupation numbers 
     1.0000   1.0000   1.0000   1.0000   1.0000   1.0000   1.0000   1.0000
     1.0000   1.0000   1.0000   1.0000   1.0000   1.0000   1.0000   1.0000
     1.0000   1.0000   1.0000   1.0000   1.0000   1.0000   1.0000   1.0000
     1.0000   1.0000   1.0000   1.0000   1.0000   1.0000   1.0000   1.0000
     1.0000   1.0000   1.0000   1.0000   1.0000   1.0000   1.0000   1.0000
     1.0000   1.0000   1.0000   1.0000   1.0000   1.0000   1.0000   1.0000
     1.0000   1.0000   1.0000   1.0000   1.0000   1.0000   1.0000   1.0000
     1.0000   0.5553   0.5073   0.4998   0.4632   0.4628   0.3132   0.0000
     0.0000   0.0000   0.0000   0.0000   0.0000   0.0000   0.0000   0.0000

          k = 0.1604 0.2620 0.1513 (  7083 PWs)   bands (ev):

     6.9106   8.9858   9.2878   9.5248   9.6691   9.8773   9.8773   9.9251
     9.9251  10.1412  10.2439  10.2439  10.3618  10.3618  10.5245  11.5387
    11.5751  11.5751  11.8642  11.8642  11.9039  12.0196  12.0196  12.1241
    12.2342  12.4209  12.5756  12.6556  12.6822  12.6830  12.6878  12.8049
    12.9360  12.9763  12.9763  12.9799  12.9881  13.2888  13.2888  13.7133
    13.7465  13.7465  13.9755  14.0881  14.3770  14.3770  14.4298  15.2291
    15.2291  15.2651  15.2651  15.3112  15.3529  15.4464  15.4546  15.4855
    15.4925  15.6545  15.6545  15.6546  15.6896  15.8441  16.1431  16.1431
    16.1747  17.5434  17.5434  18.7382  18.7382  19.7158  19.7158  19.7855

     occupation numbers 
     1.0000   1.0000   1.0000   1.0000   1.0000   1.0000   1.0000   1.0000
     1.0000   1.0000   1.0000   1.0000   1.0000   1.0000   1.0000   1.0000
     1.0000   1.0000   1.0000   1.0000   1.0000   1.0000   1.0000   1.0000
     1.0000   1.0000   1.0000   1.0000   1.0000   1.0000   1.0000   1.0000
     1.0000   1.0000   1.0000   1.0000   1.0000   1.0000   1.0000   1.0000
     1.0000   1.0000   1.0000   1.0000   1.0000   1.0000   1.0000   0.9999
     0.9999   0.9996   0.9996   0.9989   0.9971   0.9819   0.9792   0.9655
     0.9615   0.7334   0.7334   0.7333   0.6461   0.2366   0.0023   0.0023
     0.0011   0.0000   0.0000   0.0000   0.0000   0.0000   0.0000   0.0000

          k = 0.1604 0.2620 0.3025 (  7076 PWs)   bands (ev):

     7.1979   9.2389   9.2448   9.7678   9.7825  10.0262  10.0434  10.0482
    10.1085  10.1245  10.2751  10.4002  10.4542  10.7120  10.7829  11.4454
    11.5053  11.5180  11.6935  11.7583  11.8297  11.8706  12.0152  12.0805
    12.1064  12.3426  12.4659  12.5366  12.5784  12.6425  12.7537  12.7824
    12.7858  12.8072  13.0403  13.0444  13.1513  13.1836  13.2217  13.6941
    13.7925  13.7972  13.8853  13.8987  13.9102  14.0639  14.2935  14.4680
    14.7660  14.8296  14.9945  15.0870  15.1712  15.2169  15.2747  15.5045
    15.5055  15.5469  15.5580  15.6564  15.6923  16.0179  16.0205  16.2254
    16.6228  16.7695  18.1599  18.4455  19.1975  19.4506  19.5296  20.4840

     occupation numbers 
     1.0000   1.0000   1.0000   1.0000   1.0000   1.0000   1.0000   1.0000
     1.0000   1.0000   1.0000   1.0000   1.0000   1.0000   1.0000   1.0000
     1.0000   1.0000   1.0000   1.0000   1.0000   1.0000   1.0000   1.0000
     1.0000   1.0000   1.0000   1.0000   1.0000   1.0000   1.0000   1.0000
     1.0000   1.0000   1.0000   1.0000   1.0000   1.0000   1.0000   1.0000
     1.0000   1.0000   1.0000   1.0000   1.0000   1.0000   1.0000   1.0000
     1.0000   1.0000   1.0000   1.0000   1.0000   0.9999   0.9995   0.9539
     0.9533   0.9168   0.9042   0.7290   0.6390   0.0258   0.0247   0.0003
     0.0000   0.0000   0.0000   0.0000   0.0000   0.0000   0.0000   0.0000

          k = 0.1604 0.2620 0.4538 (  7065 PWs)   bands (ev):

     7.6495   9.2907   9.6068   9.6071   9.9937  10.1626  10.1629  10.2082
    10.2734  10.3900  10.5164  10.6523  10.7898  11.0672  11.0678  11.3561
    11.3564  11.3804  11.3806  11.6662  11.8649  11.8650  11.9054  11.9259
    11.9260  12.1423  12.2106  12.2106  12.3684  12.3690  12.5617  12.7222
    12.8407  12.8978  12.9034  13.0794  13.3228  13.3598  13.3858  13.3864
    13.3970  13.6339  13.6346  13.8487  13.9645  13.9647  14.2072  14.2078
    14.3768  14.5668  14.6758  14.7961  14.8492  15.2289  15.2293  15.2418
    15.2419  15.3111  15.4935  15.7762  15.7955  15.8114  15.9135  15.9140
    16.6463  17.4518  17.4519  19.0134  19.1874  19.2899  19.2902  21.0836

     occupation numbers 
     1.0000   1.0000   1.0000   1.0000   1.0000   1.0000   1.0000   1.0000
     1.0000   1.0000   1.0000   1.0000   1.0000   1.0000   1.0000   1.0000
     1.0000   1.0000   1.0000   1.0000   1.0000   1.0000   1.0000   1.0000
     1.0000   1.0000   1.0000   1.0000   1.0000   1.0000   1.0000   1.0000
     1.0000   1.0000   1.0000   1.0000   1.0000   1.0000   1.0000   1.0000
     1.0000   1.0000   1.0000   1.0000   1.0000   1.0000   1.0000   1.0000
     1.0000   1.0000   1.0000   1.0000   1.0000   0.9999   0.9999   0.9998
     0.9998   0.9989   0.9609   0.4063   0.3543   0.3135   0.1135   0.1129
     0.0000   0.0000   0.0000   0.0000   0.0000   0.0000   0.0000   0.0000

          k = 0.1604 0.2620 0.6051 (  7065 PWs)   bands (ev):

     8.2172   8.9365   9.4049   9.9389  10.2069  10.2106  10.3981  10.4658
    10.6674  10.6794  10.8052  10.8955  11.0076  11.0516  11.0614  11.1717
    11.3639  11.3989  11.4852  11.5932  11.5972  11.6356  11.6618  11.7472
    11.8358  11.8637  12.0162  12.2375  12.3425  12.3469  12.4245  12.4988
    12.5653  12.6437  12.8041  12.8572  12.9917  13.2008  13.5071  13.6345
    13.6910  13.7745  13.7953  13.8897  14.0579  14.0783  14.1922  14.2417
    14.2647  14.2931  14.4111  14.4216  14.7187  14.8297  15.0119  15.0934
    15.3334  15.3848  15.4182  15.4324  15.5665  15.5937  15.9115  16.1224
    16.8908  16.9931  18.0667  18.4700  19.0958  19.2025  20.0977  20.9471

     occupation numbers 
     1.0000   1.0000   1.0000   1.0000   1.0000   1.0000   1.0000   1.0000
     1.0000   1.0000   1.0000   1.0000   1.0000   1.0000   1.0000   1.0000
     1.0000   1.0000   1.0000   1.0000   1.0000   1.0000   1.0000   1.0000
     1.0000   1.0000   1.0000   1.0000   1.0000   1.0000   1.0000   1.0000
     1.0000   1.0000   1.0000   1.0000   1.0000   1.0000   1.0000   1.0000
     1.0000   1.0000   1.0000   1.0000   1.0000   1.0000   1.0000   1.0000
     1.0000   1.0000   1.0000   1.0000   1.0000   1.0000   1.0000   1.0000
     0.9981   0.9943   0.9891   0.9859   0.8936   0.8539   0.1163   0.0036
     0.0000   0.0000   0.0000   0.0000   0.0000   0.0000   0.0000   0.0000

          k = 0.1604 0.2620 0.0000 (  7080 PWs)   bands (ev):

     6.8106   8.8869   9.4525   9.4528   9.6792   9.7909   9.7911   9.8246
     9.8247  10.0250  10.1141  10.1815  10.1817  10.4986  10.5060  11.4673
    11.4829  11.5206  11.9335  11.9692  11.9693  12.2155  12.2386  12.2392
    12.3101  12.3103  12.5792  12.6062  12.6133  12.6527  12.6998  12.7004
    12.8722  12.8724  12.9437  13.1774  13.1774  13.4071  13.4071  13.5526
    13.7166  13.7802  14.0887  14.3302  14.3666  14.6318  14.6319  15.0939
    15.2159  15.3018  15.3022  15.3554  15.3555  15.4225  15.4521  15.5322
    15.5323  15.5393  15.5515  15.8716  16.0697  16.0698  16.2677  16.2680
    16.6207  16.8071  18.1475  18.1476  18.7721  19.1419  19.1419  20.3963

     occupation numbers 
     1.0000   1.0000   1.0000   1.0000   1.0000   1.0000   1.0000   1.0000
     1.0000   1.0000   1.0000   1.0000   1.0000   1.0000   1.0000   1.0000
     1.0000   1.0000   1.0000   1.0000   1.0000   1.0000   1.0000   1.0000
     1.0000   1.0000   1.0000   1.0000   1.0000   1.0000   1.0000   1.0000
     1.0000   1.0000   1.0000   1.0000   1.0000   1.0000   1.0000   1.0000
     1.0000   1.0000   1.0000   1.0000   1.0000   1.0000   1.0000   1.0000
     0.9999   0.9991   0.9991   0.9969   0.9969   0.9882   0.9800   0.9316
     0.9316   0.9247   0.9118   0.1810   0.0104   0.0104   0.0001   0.0001
     0.0000   0.0000   0.0000   0.0000   0.0000   0.0000   0.0000   0.0000

          k = 0.1604 0.3930 0.2269 (  7070 PWs)   bands (ev):

     7.3873   8.9957   9.4129   9.7765   9.8671  10.1649  10.1649  10.1786
    10.1786  10.3473  10.5492  10.5492  10.6012  10.6012  10.7262  11.5227
    11.5227  11.6549  11.6748  11.6813  11.6813  11.8106  11.8106  11.8984
    11.9195  12.2404  12.4426  12.4681  12.5265  12.6098  12.7332  12.7803
    12.7803  12.8824  12.8933  13.1664  13.3020  13.3190  13.3190  13.5471
    13.5471  13.7685  13.7708  13.8223  13.8669  13.8669  14.1196  14.5306
    14.6957  14.6957  14.8239  14.8567  14.8567  14.9605  14.9795  15.1235
    15.5934  15.6612  15.7078  15.7078  15.7887  15.9455  16.0617  16.0617
    16.8375  17.4639  17.4639  19.0122  19.0753  19.0753  20.4711  20.4711

     occupation numbers 
     1.0000   1.0000   1.0000   1.0000   1.0000   1.0000   1.0000   1.0000
     1.0000   1.0000   1.0000   1.0000   1.0000   1.0000   1.0000   1.0000
     1.0000   1.0000   1.0000   1.0000   1.0000   1.0000   1.0000   1.0000
     1.0000   1.0000   1.0000   1.0000   1.0000   1.0000   1.0000   1.0000
     1.0000   1.0000   1.0000   1.0000   1.0000   1.0000   1.0000   1.0000
     1.0000   1.0000   1.0000   1.0000   1.0000   1.0000   1.0000   1.0000
     1.0000   1.0000   1.0000   1.0000   1.0000   1.0000   1.0000   1.0000
     0.8544   0.7176   0.5973   0.5973   0.3725   0.0757   0.0120   0.0120
     0.0000   0.0000   0.0000   0.0000   0.0000   0.0000   0.0000   0.0000

          k = 0.1604 0.3930 0.3782 (  7072 PWs)   bands (ev):

     7.7472   8.8555   9.6954   9.8802  10.1016  10.1663  10.2380  10.3093
    10.3431  10.3888  10.5129  10.7261  10.8270  10.8932  11.0032  11.4050
    11.5274  11.5588  11.5748  11.6301  11.6396  11.6548  11.6815  11.7809
    11.9586  12.1121  12.1803  12.3039  12.3613  12.3736  12.6814  12.7145
    12.7951  12.9205  12.9483  13.0291  13.1866  13.3874  13.4678  13.5338
    13.5438  13.5793  13.7254  13.8068  13.8305  13.8343  13.9089  14.1723
    14.4209  14.5927  14.6279  14.7379  14.8087  14.8768  14.8827  15.1298
    15.1596  15.6256  15.6533  15.6553  15.9002  15.9004  15.9924  16.1795
    16.6556  17.3415  18.0896  18.2906  18.7731  19.8064  20.1676  20.7690

     occupation numbers 
     1.0000   1.0000   1.0000   1.0000   1.0000   1.0000   1.0000   1.0000
     1.0000   1.0000   1.0000   1.0000   1.0000   1.0000   1.0000   1.0000
     1.0000   1.0000   1.0000   1.0000   1.0000   1.0000   1.0000   1.0000
     1.0000   1.0000   1.0000   1.0000   1.0000   1.0000   1.0000   1.0000
     1.0000   1.0000   1.0000   1.0000   1.0000   1.0000   1.0000   1.0000
     1.0000   1.0000   1.0000   1.0000   1.0000   1.0000   1.0000   1.0000
     1.0000   1.0000   1.0000   1.0000   1.0000   1.0000   1.0000   1.0000
     1.0000   0.7961   0.7363   0.7317   0.1326   0.1323   0.0387   0.0010
     0.0000   0.0000   0.0000   0.0000   0.0000   0.0000   0.0000   0.0000

          k = 0.1604 0.3930 0.5294 (  7065 PWs)   bands (ev):

     8.2506   8.8092   9.5242  10.0167  10.0650  10.2819  10.4527  10.4890
    10.5090  10.6686  10.7593  10.9352  10.9753  11.1443  11.1522  11.3178
    11.4222  11.4365  11.4519  11.4743  11.4784  11.5431  11.6380  11.6810
    11.8864  11.9837  12.0716  12.1231  12.1814  12.2977  12.4207  12.5986
    12.6712  12.6977  12.7738  12.8320  12.9790  13.1904  13.6363  13.7305
    13.8099  13.8150  13.8233  13.8895  13.8976  13.9196  14.0086  14.0631
    14.1659  14.3358  14.5652  14.6126  14.8513  14.8794  14.9999  15.0493
    15.2646  15.3350  15.4015  15.4365  15.5767  15.6150  15.9462  16.3383
    16.4011  17.2582  17.9470  18.6384  19.1095  19.1195  20.1403  20.9342

     occupation numbers 
     1.0000   1.0000   1.0000   1.0000   1.0000   1.0000   1.0000   1.0000
     1.0000   1.0000   1.0000   1.0000   1.0000   1.0000   1.0000   1.0000
     1.0000   1.0000   1.0000   1.0000   1.0000   1.0000   1.0000   1.0000
     1.0000   1.0000   1.0000   1.0000   1.0000   1.0000   1.0000   1.0000
     1.0000   1.0000   1.0000   1.0000   1.0000   1.0000   1.0000   1.0000
     1.0000   1.0000   1.0000   1.0000   1.0000   1.0000   1.0000   1.0000
     1.0000   1.0000   1.0000   1.0000   1.0000   1.0000   1.0000   1.0000
     0.9996   0.9980   0.9921   0.9848   0.8797   0.8166   0.0750   0.0000
     0.0000   0.0000   0.0000   0.0000   0.0000   0.0000   0.0000   0.0000

          k = 0.1604 0.3930 0.6807 (  7047 PWs)   bands (ev):

     8.8403   8.8404   8.8404  10.2188  10.2188  10.2188  10.6628  10.6628
    10.6628  10.8639  10.8639  10.8639  11.1094  11.1094  11.1094  11.2980
    11.2980  11.2980  11.4311  11.4312  11.4312  11.6423  11.6423  11.6423
    11.8125  11.8125  11.8125  12.1908  12.1908  12.1908  12.4276  12.4276
    12.4276  12.6746  12.6746  12.6746  13.2744  13.2744  13.2744  13.8068
    13.8068  13.8068  14.0419  14.0419  14.0419  14.1027  14.1027  14.1027
    14.2362  14.2362  14.2362  14.7931  14.7931  14.7931  15.2506  15.2507
    15.2507  15.3225  15.3225  15.3225  15.3279  15.3279  15.3279  16.6402
    16.6402  16.6402  18.5435  18.5435  18.5435  19.9900  19.9900  19.9900

     occupation numbers 
     1.0000   1.0000   1.0000   1.0000   1.0000   1.0000   1.0000   1.0000
     1.0000   1.0000   1.0000   1.0000   1.0000   1.0000   1.0000   1.0000
     1.0000   1.0000   1.0000   1.0000   1.0000   1.0000   1.0000   1.0000
     1.0000   1.0000   1.0000   1.0000   1.0000   1.0000   1.0000   1.0000
     1.0000   1.0000   1.0000   1.0000   1.0000   1.0000   1.0000   1.0000
     1.0000   1.0000   1.0000   1.0000   1.0000   1.0000   1.0000   1.0000
     1.0000   1.0000   1.0000   1.0000   1.0000   1.0000   0.9997   0.9997
     0.9997   0.9985   0.9985   0.9985   0.9983   0.9983   0.9983   0.0000
     0.0000   0.0000   0.0000   0.0000   0.0000   0.0000   0.0000   0.0000

          k = 0.1604 0.3930-0.0756 (  7076 PWs)   bands (ev):

     7.1903   9.2189   9.5791   9.6774   9.8092   9.8733   9.9719   9.9759
     9.9763  10.0718  10.3283  10.4061  10.4480  10.8333  10.8934  11.2946
    11.3253  11.4007  11.5797  11.8911  11.9767  12.1089  12.1198  12.1399
    12.2949  12.2949  12.3644  12.5256  12.6810  12.6989  12.7072  12.7215
    12.7963  12.8450  12.9805  12.9999  13.0685  13.0755  13.2535  13.4954
    13.8478  13.8910  13.8938  13.9535  14.0401  14.0578  14.3710  14.4738
    14.7828  14.9018  14.9838  14.9953  15.0475  15.0555  15.1769  15.2239
    15.4312  15.4879  15.4891  15.8179  15.8756  15.9309  15.9335  16.4386
    17.0004  17.2557  17.6062  18.1889  18.9116  19.6235  19.6826  20.1649

     occupation numbers 
     1.0000   1.0000   1.0000   1.0000   1.0000   1.0000   1.0000   1.0000
     1.0000   1.0000   1.0000   1.0000   1.0000   1.0000   1.0000   1.0000
     1.0000   1.0000   1.0000   1.0000   1.0000   1.0000   1.0000   1.0000
     1.0000   1.0000   1.0000   1.0000   1.0000   1.0000   1.0000   1.0000
     1.0000   1.0000   1.0000   1.0000   1.0000   1.0000   1.0000   1.0000
     1.0000   1.0000   1.0000   1.0000   1.0000   1.0000   1.0000   1.0000
     1.0000   1.0000   1.0000   1.0000   1.0000   1.0000   1.0000   0.9999
     0.9862   0.9642   0.9635   0.2974   0.1736   0.0916   0.0886   0.0000
     0.0000   0.0000   0.0000   0.0000   0.0000   0.0000   0.0000   0.0000

          k = 0.1604 0.5240 0.3025 (  7081 PWs)   bands (ev):

     8.0042   8.5232   9.8217   9.8479  10.1287  10.2941  10.2941  10.4879
    10.4879  10.6255  10.6255  10.6311  10.8020  10.9447  10.9447  11.4196
    11.4198  11.4198  11.5576  11.5576  11.6083  11.6627  11.7842  11.8846
    11.8846  11.9701  12.1332  12.3718  12.4707  12.5828  12.5828  12.7364
    12.7667  12.7667  12.7780  12.9726  13.1113  13.1851  13.4509  13.6373
    13.6916  13.7358  13.7358  13.7500  13.7500  13.7516  13.8381  14.4055
    14.4098  14.4098  14.4333  14.4671  14.4671  14.6898  14.6939  14.7339
    15.4167  15.5197  15.7961  15.7961  15.8579  15.9230  15.9230  16.4196
    17.4327  17.4327  17.4882  18.4447  19.0812  19.0812  20.8452  20.8452

     occupation numbers 
     1.0000   1.0000   1.0000   1.0000   1.0000   1.0000   1.0000   1.0000
     1.0000   1.0000   1.0000   1.0000   1.0000   1.0000   1.0000   1.0000
     1.0000   1.0000   1.0000   1.0000   1.0000   1.0000   1.0000   1.0000
     1.0000   1.0000   1.0000   1.0000   1.0000   1.0000   1.0000   1.0000
     1.0000   1.0000   1.0000   1.0000   1.0000   1.0000   1.0000   1.0000
     1.0000   1.0000   1.0000   1.0000   1.0000   1.0000   1.0000   1.0000
     1.0000   1.0000   1.0000   1.0000   1.0000   1.0000   1.0000   1.0000
     0.9894   0.9425   0.3528   0.3528   0.2077   0.1011   0.1011   0.0000
     0.0000   0.0000   0.0000   0.0000   0.0000   0.0000   0.0000   0.0000

          k = 0.1604 0.5240 0.4538 (  7112 PWs)   bands (ev):

     8.3085   8.4095   9.8501  10.0397  10.0400  10.2557  10.2563  10.3398
    10.6265  10.7435  10.7708  10.7713  10.8208  11.1299  11.1784  11.1789
    11.1918  11.2621  11.5594  11.6225  11.6227  11.6935  11.6940  11.9580
    11.9584  12.0028  12.2089  12.2095  12.2145  12.5131  12.5132  12.5299
    12.7347  12.7778  12.7812  12.8375  12.8500  13.2695  13.4819  13.4825
    13.6725  13.6727  13.8369  13.9944  13.9947  13.9974  14.1567  14.1627
    14.1631  14.2355  14.2500  14.3704  14.7437  14.7437  14.7444  14.8936
    14.9336  15.7230  15.7401  15.7427  15.7557  15.7559  15.8115  16.6444
    16.6446  17.9185  17.9186  18.2280  18.2281  19.9567  20.2877  21.1624

     occupation numbers 
     1.0000   1.0000   1.0000   1.0000   1.0000   1.0000   1.0000   1.0000
     1.0000   1.0000   1.0000   1.0000   1.0000   1.0000   1.0000   1.0000
     1.0000   1.0000   1.0000   1.0000   1.0000   1.0000   1.0000   1.0000
     1.0000   1.0000   1.0000   1.0000   1.0000   1.0000   1.0000   1.0000
     1.0000   1.0000   1.0000   1.0000   1.0000   1.0000   1.0000   1.0000
     1.0000   1.0000   1.0000   1.0000   1.0000   1.0000   1.0000   1.0000
     1.0000   1.0000   1.0000   1.0000   1.0000   1.0000   1.0000   1.0000
     1.0000   0.5553   0.5073   0.4998   0.4632   0.4628   0.3132   0.0000
     0.0000   0.0000   0.0000   0.0000   0.0000   0.0000   0.0000   0.0000

          k = 0.1604 0.5240 0.6051 (  7065 PWs)   bands (ev):

     8.2172   8.9365   9.4049   9.9389  10.2069  10.2106  10.3981  10.4658
    10.6674  10.6794  10.8052  10.8955  11.0076  11.0516  11.0614  11.1717
    11.3639  11.3989  11.4852  11.5932  11.5972  11.6356  11.6618  11.7472
    11.8358  11.8637  12.0162  12.2375  12.3425  12.3469  12.4245  12.4988
    12.5653  12.6437  12.8041  12.8572  12.9917  13.2008  13.5071  13.6345
    13.6910  13.7745  13.7953  13.8897  14.0579  14.0783  14.1922  14.2417
    14.2647  14.2931  14.4111  14.4216  14.7187  14.8297  15.0119  15.0934
    15.3334  15.3848  15.4182  15.4324  15.5665  15.5937  15.9115  16.1224
    16.8908  16.9931  18.0667  18.4700  19.0958  19.2025  20.0977  20.9471

     occupation numbers 
     1.0000   1.0000   1.0000   1.0000   1.0000   1.0000   1.0000   1.0000
     1.0000   1.0000   1.0000   1.0000   1.0000   1.0000   1.0000   1.0000
     1.0000   1.0000   1.0000   1.0000   1.0000   1.0000   1.0000   1.0000
     1.0000   1.0000   1.0000   1.0000   1.0000   1.0000   1.0000   1.0000
     1.0000   1.0000   1.0000   1.0000   1.0000   1.0000   1.0000   1.0000
     1.0000   1.0000   1.0000   1.0000   1.0000   1.0000   1.0000   1.0000
     1.0000   1.0000   1.0000   1.0000   1.0000   1.0000   1.0000   1.0000
     0.9981   0.9943   0.9891   0.9859   0.8936   0.8539   0.1163   0.0036
     0.0000   0.0000   0.0000   0.0000   0.0000   0.0000   0.0000   0.0000

          k = 0.1604 0.5240-0.1513 (  7072 PWs)   bands (ev):

     7.7139   9.0987   9.5970   9.7984  10.0896  10.0994  10.1693  10.1779
    10.2928  10.4043  10.6879  10.7396  10.8391  10.9478  11.0649  11.1874
    11.2350  11.2887  11.4092  11.7952  11.8807  11.9605  12.0127  12.0127
    12.0434  12.1402  12.1832  12.2825  12.3560  12.4827  12.4831  12.6112
    12.7896  12.8069  13.0914  13.1149  13.1556  13.2539  13.2786  13.3301
    13.3337  13.4152  13.6966  14.0025  14.0475  14.0572  14.2833  14.4138
    14.4703  14.4893  14.5062  14.5549  14.6880  14.7016  14.8470  14.9277
    15.2867  15.5798  15.5807  15.6281  15.8231  15.8345  15.8347  16.5728
    17.1012  17.6390  17.6617  18.2060  18.4554  20.0186  20.0462  20.4772

     occupation numbers 
     1.0000   1.0000   1.0000   1.0000   1.0000   1.0000   1.0000   1.0000
     1.0000   1.0000   1.0000   1.0000   1.0000   1.0000   1.0000   1.0000
     1.0000   1.0000   1.0000   1.0000   1.0000   1.0000   1.0000   1.0000
     1.0000   1.0000   1.0000   1.0000   1.0000   1.0000   1.0000   1.0000
     1.0000   1.0000   1.0000   1.0000   1.0000   1.0000   1.0000   1.0000
     1.0000   1.0000   1.0000   1.0000   1.0000   1.0000   1.0000   1.0000
     1.0000   1.0000   1.0000   1.0000   1.0000   1.0000   1.0000   1.0000
     0.9994   0.8752   0.8740   0.7911   0.2848   0.2581   0.2576   0.0000
     0.0000   0.0000   0.0000   0.0000   0.0000   0.0000   0.0000   0.0000

          k = 0.1604 0.5240 0.0000 (  7065 PWs)   bands (ev):

     7.6495   9.2907   9.6068   9.6071   9.9937  10.1626  10.1629  10.2082
    10.2734  10.3900  10.5164  10.6523  10.7898  11.0672  11.0678  11.3561
    11.3564  11.3804  11.3806  11.6662  11.8649  11.8650  11.9054  11.9259
    11.9260  12.1423  12.2106  12.2106  12.3684  12.3690  12.5617  12.7222
    12.8407  12.8978  12.9034  13.0794  13.3228  13.3598  13.3858  13.3864
    13.3970  13.6339  13.6346  13.8487  13.9645  13.9647  14.2072  14.2078
    14.3768  14.5668  14.6758  14.7961  14.8492  15.2289  15.2293  15.2418
    15.2419  15.3111  15.4935  15.7762  15.7955  15.8114  15.9135  15.9140
    16.6463  17.4518  17.4519  19.0134  19.1874  19.2899  19.2902  21.0836

     occupation numbers 
     1.0000   1.0000   1.0000   1.0000   1.0000   1.0000   1.0000   1.0000
     1.0000   1.0000   1.0000   1.0000   1.0000   1.0000   1.0000   1.0000
     1.0000   1.0000   1.0000   1.0000   1.0000   1.0000   1.0000   1.0000
     1.0000   1.0000   1.0000   1.0000   1.0000   1.0000   1.0000   1.0000
     1.0000   1.0000   1.0000   1.0000   1.0000   1.0000   1.0000   1.0000
     1.0000   1.0000   1.0000   1.0000   1.0000   1.0000   1.0000   1.0000
     1.0000   1.0000   1.0000   1.0000   1.0000   0.9999   0.9999   0.9998
     0.9998   0.9989   0.9609   0.4063   0.3543   0.3135   0.1135   0.1129
     0.0000   0.0000   0.0000   0.0000   0.0000   0.0000   0.0000   0.0000

          k = 0.3209 0.0000 0.0000 (  7066 PWs)   bands (ev):

     6.8446   7.9981   9.2198   9.3159   9.3159   9.3159   9.7690   9.7690
     9.7690  10.1866  10.1866  10.1866  10.1949  10.1949  10.1949  11.0145
    11.0145  11.0145  12.0696  12.2573  12.3065  12.3065  12.3065  12.4044
    12.4044  12.4545  12.4545  12.4545  12.5877  12.5877  12.7749  12.7749
    12.8985  12.8985  12.8985  14.1344  14.1344  14.1344  14.2325  14.2325
    14.3506  14.3506  14.6744  14.6744  14.6744  14.6927  14.6927  14.6927
    15.0077  15.2794  15.2794  15.2794  15.6636  15.6636  15.7677  15.7677
    15.7677  15.8941  15.8941  15.8941  16.0013  16.0013  16.0013  16.6153
    16.6153  16.6153  18.3686  18.3686  18.3686  18.6066  18.6066  18.6066

     occupation numbers 
     1.0000   1.0000   1.0000   1.0000   1.0000   1.0000   1.0000   1.0000
     1.0000   1.0000   1.0000   1.0000   1.0000   1.0000   1.0000   1.0000
     1.0000   1.0000   1.0000   1.0000   1.0000   1.0000   1.0000   1.0000
     1.0000   1.0000   1.0000   1.0000   1.0000   1.0000   1.0000   1.0000
     1.0000   1.0000   1.0000   1.0000   1.0000   1.0000   1.0000   1.0000
     1.0000   1.0000   1.0000   1.0000   1.0000   1.0000   1.0000   1.0000
     1.0000   0.9995   0.9995   0.9995   0.7121   0.7121   0.4298   0.4298
     0.4298   0.1421   0.1421   0.1421   0.0337   0.0337   0.0337   0.0000
     0.0000   0.0000   0.0000   0.0000   0.0000   0.0000   0.0000   0.0000

          k = 0.3209 0.0000 0.1513 (  7096 PWs)   bands (ev):

     6.9430   8.0935   9.3124   9.3550   9.3550   9.3861   9.8111   9.8111
     9.8501  10.1076  10.2100  10.2100  10.2972  10.3182  10.3182  10.9419
    11.0749  11.0749  11.9619  12.1953  12.2719  12.3026  12.3026  12.3468
    12.4667  12.4906  12.4906  12.5049  12.6182  12.6549  12.7755  12.7884
    12.7884  12.8012  12.8490  14.0704  14.0926  14.1391  14.2255  14.2255
    14.3446  14.4004  14.4101  14.4101  14.4131  14.4131  14.4294  14.4507
    14.5933  15.2181  15.3776  15.3776  15.5536  15.6123  15.6123  15.6323
    15.7958  15.7958  15.8453  15.8733  15.8733  15.9525  16.3730  16.6677
    16.6677  16.9154  17.0874  17.8551  17.8551  19.5046  19.5046  19.7722

     occupation numbers 
     1.0000   1.0000   1.0000   1.0000   1.0000   1.0000   1.0000   1.0000
     1.0000   1.0000   1.0000   1.0000   1.0000   1.0000   1.0000   1.0000
     1.0000   1.0000   1.0000   1.0000   1.0000   1.0000   1.0000   1.0000
     1.0000   1.0000   1.0000   1.0000   1.0000   1.0000   1.0000   1.0000
     1.0000   1.0000   1.0000   1.0000   1.0000   1.0000   1.0000   1.0000
     1.0000   1.0000   1.0000   1.0000   1.0000   1.0000   1.0000   1.0000
     1.0000   0.9999   0.9951   0.9951   0.9093   0.8216   0.8216   0.7825
     0.3535   0.3535   0.2339   0.1778   0.1778   0.0689   0.0000   0.0000
     0.0000   0.0000   0.0000   0.0000   0.0000   0.0000   0.0000   0.0000

          k = 0.3209 0.0000 0.3025 (  7084 PWs)   bands (ev):

     7.2277   8.3657   9.4670   9.5304   9.5304   9.5807   9.9300   9.9603
     9.9603   9.9892  10.3543  10.3543  10.5095  10.5835  10.5835  10.9081
    11.1599  11.1599  11.6941  12.0895  12.1716  12.2204  12.2204  12.2822
    12.4797  12.4797  12.6107  12.6433  12.6433  12.6664  12.6906  12.7181
    12.7397  12.8275  13.0633  13.7119  13.7234  13.7234  13.7523  13.8169
    13.8169  13.9644  13.9908  13.9920  14.0542  14.2467  14.2467  14.4130
    14.8022  14.9916  15.2029  15.2029  15.3063  15.3830  15.3830  15.4230
    15.6227  15.7316  15.7316  15.7318  15.7318  15.8191  15.8469  16.7033
    17.0077  17.0077  17.3032  17.8046  17.8046  20.4378  20.4378  20.5074

     occupation numbers 
     1.0000   1.0000   1.0000   1.0000   1.0000   1.0000   1.0000   1.0000
     1.0000   1.0000   1.0000   1.0000   1.0000   1.0000   1.0000   1.0000
     1.0000   1.0000   1.0000   1.0000   1.0000   1.0000   1.0000   1.0000
     1.0000   1.0000   1.0000   1.0000   1.0000   1.0000   1.0000   1.0000
     1.0000   1.0000   1.0000   1.0000   1.0000   1.0000   1.0000   1.0000
     1.0000   1.0000   1.0000   1.0000   1.0000   1.0000   1.0000   1.0000
     1.0000   1.0000   0.9999   0.9999   0.9990   0.9945   0.9945   0.9881
     0.8019   0.5313   0.5313   0.5305   0.5305   0.2945   0.2306   0.0000
     0.0000   0.0000   0.0000   0.0000   0.0000   0.0000   0.0000   0.0000

          k = 0.3209 0.0000 0.4538 (  7069 PWs)   bands (ev):

     7.6648   8.7679   9.5223   9.5316   9.8234   9.8234   9.9859  10.1291
    10.1291  10.1610  10.6611  10.6611  10.8133  10.8640  10.8640  10.9788
    11.3105  11.3105  11.3626  11.9279  12.0111  12.0725  12.0725  12.1022
    12.1022  12.3241  12.7370  12.7690  12.7887  12.8078  12.8188  12.8376
    12.8376  12.8764  12.9855  13.0268  13.0268  13.1347  13.1724  13.1724
    13.3628  13.4056  13.8708  14.0102  14.1167  14.1167  14.1215  14.4822
    14.5661  14.6205  14.6205  14.8238  14.8524  14.9739  15.2008  15.2008
    15.2854  15.3097  15.7979  15.7979  15.8016  15.8304  15.8304  16.3933
    17.2672  17.2672  17.9558  17.9558  18.1578  20.2837  21.1741  21.1741

     occupation numbers 
     1.0000   1.0000   1.0000   1.0000   1.0000   1.0000   1.0000   1.0000
     1.0000   1.0000   1.0000   1.0000   1.0000   1.0000   1.0000   1.0000
     1.0000   1.0000   1.0000   1.0000   1.0000   1.0000   1.0000   1.0000
     1.0000   1.0000   1.0000   1.0000   1.0000   1.0000   1.0000   1.0000
     1.0000   1.0000   1.0000   1.0000   1.0000   1.0000   1.0000   1.0000
     1.0000   1.0000   1.0000   1.0000   1.0000   1.0000   1.0000   1.0000
     1.0000   1.0000   1.0000   1.0000   1.0000   1.0000   0.9999   0.9999
     0.9994   0.9989   0.3481   0.3481   0.3385   0.2675   0.2675   0.0000
     0.0000   0.0000   0.0000   0.0000   0.0000   0.0000   0.0000   0.0000

          k = 0.3209 0.0000 0.6051 (  7072 PWs)   bands (ev):

     8.1845   8.9411   9.2045   9.4647  10.1936  10.1936  10.2224  10.2224
    10.2861  10.4247  10.8601  10.8601  11.0262  11.1177  11.1177  11.1629
    11.1838  11.5404  11.5404  11.7006  11.8889  11.8889  11.9048  11.9048
    12.0406  12.0809  12.1622  12.1622  12.4971  12.6386  12.6642  12.6642
    12.7799  12.8028  12.8240  12.9003  12.9157  12.9725  13.3752  13.3752
    13.3886  13.6764  13.8523  14.0233  14.0233  14.0414  14.0605  14.0605
    14.0814  14.2220  14.2969  14.3455  14.5974  15.0100  15.0364  15.0365
    15.1107  15.1640  15.8022  15.8399  15.8399  15.9897  15.9897  16.0666
    17.4161  17.4161  18.1108  18.1108  18.8283  19.7127  21.6125  21.6125

     occupation numbers 
     1.0000   1.0000   1.0000   1.0000   1.0000   1.0000   1.0000   1.0000
     1.0000   1.0000   1.0000   1.0000   1.0000   1.0000   1.0000   1.0000
     1.0000   1.0000   1.0000   1.0000   1.0000   1.0000   1.0000   1.0000
     1.0000   1.0000   1.0000   1.0000   1.0000   1.0000   1.0000   1.0000
     1.0000   1.0000   1.0000   1.0000   1.0000   1.0000   1.0000   1.0000
     1.0000   1.0000   1.0000   1.0000   1.0000   1.0000   1.0000   1.0000
     1.0000   1.0000   1.0000   1.0000   1.0000   1.0000   1.0000   1.0000
     1.0000   1.0000   0.3368   0.2459   0.2459   0.0404   0.0404   0.0110
     0.0000   0.0000   0.0000   0.0000   0.0000   0.0000   0.0000   0.0000

          k = 0.3209 0.1310 0.0756 (  7096 PWs)   bands (ev):

     6.9439   8.0939   9.2567   9.3107   9.4149   9.4149   9.7406   9.8646
     9.8646  10.1814  10.2358  10.2358  10.2662  10.2662  10.2953  10.9938
    10.9938  11.1173  11.9825  12.1675  12.2321  12.2321  12.3287  12.3818
    12.4590  12.4860  12.5290  12.5290  12.6504  12.6600  12.6885  12.6885
    12.7929  12.8436  12.9321  14.0527  14.0829  14.1879  14.2005  14.2005
    14.3503  14.3503  14.3575  14.3575  14.3733  14.3850  14.4784  14.6410
    14.7029  15.2444  15.2444  15.2612  15.6871  15.7329  15.7329  15.7447
    15.7460  15.7699  15.7699  15.8633  15.8672  16.0217  16.0217  16.2552
    16.8813  17.1544  17.1544  17.9445  17.9445  19.2772  19.2772  20.3098

     occupation numbers 
     1.0000   1.0000   1.0000   1.0000   1.0000   1.0000   1.0000   1.0000
     1.0000   1.0000   1.0000   1.0000   1.0000   1.0000   1.0000   1.0000
     1.0000   1.0000   1.0000   1.0000   1.0000   1.0000   1.0000   1.0000
     1.0000   1.0000   1.0000   1.0000   1.0000   1.0000   1.0000   1.0000
     1.0000   1.0000   1.0000   1.0000   1.0000   1.0000   1.0000   1.0000
     1.0000   1.0000   1.0000   1.0000   1.0000   1.0000   1.0000   1.0000
     1.0000   0.9998   0.9998   0.9997   0.6527   0.5276   0.5276   0.4942
     0.4907   0.4237   0.4237   0.1969   0.1892   0.0243   0.0243   0.0001
     0.0000   0.0000   0.0000   0.0000   0.0000   0.0000   0.0000   0.0000

          k = 0.3209 0.1310 0.2269 (  7081 PWs)   bands (ev):

     7.1373   8.2788   9.2938   9.4888   9.4891   9.5780   9.7985   9.9767
     9.9973  10.1233  10.2577  10.3501  10.4254  10.4364  10.5028  10.9315
    11.0855  11.1907  11.8161  12.0655  12.1286  12.2096  12.2098  12.4032
    12.4054  12.5121  12.5835  12.6209  12.6215  12.6548  12.7358  12.7478
    12.7611  12.8021  12.9925  13.8640  13.8640  13.8982  13.9257  13.9352
    13.9416  13.9646  14.0416  14.1419  14.2144  14.2817  14.3399  14.4378
    14.8251  15.0531  15.1852  15.3356  15.4114  15.4890  15.4922  15.6166
    15.6170  15.6282  15.6346  15.6368  15.9684  15.9751  16.0374  16.5777
    16.6764  16.9890  16.9892  17.7021  18.9208  19.0818  20.4161  20.9799

     occupation numbers 
     1.0000   1.0000   1.0000   1.0000   1.0000   1.0000   1.0000   1.0000
     1.0000   1.0000   1.0000   1.0000   1.0000   1.0000   1.0000   1.0000
     1.0000   1.0000   1.0000   1.0000   1.0000   1.0000   1.0000   1.0000
     1.0000   1.0000   1.0000   1.0000   1.0000   1.0000   1.0000   1.0000
     1.0000   1.0000   1.0000   1.0000   1.0000   1.0000   1.0000   1.0000
     1.0000   1.0000   1.0000   1.0000   1.0000   1.0000   1.0000   1.0000
     1.0000   1.0000   1.0000   0.9980   0.9904   0.9636   0.9617   0.8136
     0.8130   0.7909   0.7776   0.7729   0.0552   0.0501   0.0186   0.0000
     0.0000   0.0000   0.0000   0.0000   0.0000   0.0000   0.0000   0.0000

          k = 0.3209 0.1310 0.3782 (  7073 PWs)   bands (ev):

     7.5024   8.6200   9.4584   9.5614   9.8275   9.8345   9.8622   9.9457
    10.1413  10.1765  10.4560  10.5866  10.6793  10.7110  10.8358  10.9422
    11.2251  11.2692  11.5307  11.9645  11.9660  11.9953  12.0613  12.2408
    12.3315  12.3891  12.5841  12.7015  12.7525  12.7751  12.8151  12.8412
    12.8773  12.8930  13.1161  13.1174  13.2884  13.2979  13.3268  13.3455
    13.5093  13.5635  13.9030  13.9638  14.0475  14.1443  14.2648  14.4980
    14.7719  14.8033  14.8896  14.9320  15.0060  15.1143  15.2639  15.4409
    15.4467  15.6617  15.6648  15.6770  15.8223  15.8516  15.8578  16.3024
    16.5930  16.7017  17.8538  18.1313  19.1419  19.8782  20.5511  20.9190

     occupation numbers 
     1.0000   1.0000   1.0000   1.0000   1.0000   1.0000   1.0000   1.0000
     1.0000   1.0000   1.0000   1.0000   1.0000   1.0000   1.0000   1.0000
     1.0000   1.0000   1.0000   1.0000   1.0000   1.0000   1.0000   1.0000
     1.0000   1.0000   1.0000   1.0000   1.0000   1.0000   1.0000   1.0000
     1.0000   1.0000   1.0000   1.0000   1.0000   1.0000   1.0000   1.0000
     1.0000   1.0000   1.0000   1.0000   1.0000   1.0000   1.0000   1.0000
     1.0000   1.0000   1.0000   1.0000   1.0000   1.0000   0.9996   0.9836
     0.9818   0.7166   0.7091   0.6788   0.2866   0.2206   0.2078   0.0000
     0.0000   0.0000   0.0000   0.0000   0.0000   0.0000   0.0000   0.0000

          k = 0.3209 0.1310 0.5294 (  7070 PWs)   bands (ev):

     7.9912   9.0504   9.3135   9.5724   9.7217  10.0812  10.2419  10.2706
    10.3122  10.3257  10.8176  10.9279  10.9510  10.9663  11.0095  11.0775
    11.2078  11.4614  11.5323  11.7415  11.7671  11.7795  11.9182  11.9232
    12.2118  12.2582  12.3019  12.3816  12.6679  12.7182  12.7534  12.7612
    12.8068  12.8188  12.8776  12.8883  12.9226  12.9685  13.0547  13.2639
    13.2754  13.7105  13.8892  14.0440  14.0718  14.0925  14.0977  14.2072
    14.2819  14.3484  14.3884  14.5952  14.7584  14.9332  15.1602  15.2780
    15.2847  15.2957  15.7809  15.7881  15.7968  15.8133  15.8137  16.2344
    16.4948  16.8858  18.3266  18.6073  19.2961  20.0736  20.7560  20.9379

     occupation numbers 
     1.0000   1.0000   1.0000   1.0000   1.0000   1.0000   1.0000   1.0000
     1.0000   1.0000   1.0000   1.0000   1.0000   1.0000   1.0000   1.0000
     1.0000   1.0000   1.0000   1.0000   1.0000   1.0000   1.0000   1.0000
     1.0000   1.0000   1.0000   1.0000   1.0000   1.0000   1.0000   1.0000
     1.0000   1.0000   1.0000   1.0000   1.0000   1.0000   1.0000   1.0000
     1.0000   1.0000   1.0000   1.0000   1.0000   1.0000   1.0000   1.0000
     1.0000   1.0000   1.0000   1.0000   1.0000   1.0000   1.0000   0.9995
     0.9994   0.9992   0.3934   0.3739   0.3510   0.3086   0.3076   0.0003
     0.0000   0.0000   0.0000   0.0000   0.0000   0.0000   0.0000   0.0000

          k = 0.3209 0.1310 0.6807 (  7061 PWs)   bands (ev):

     8.5115   8.6738   9.4156   9.4509  10.0219  10.0944  10.3656  10.3662
    10.6657  10.6709  10.7894  10.8240  10.8946  11.3017  11.3366  11.3572
    11.3698  11.3701  11.3999  11.5552  11.5731  11.6367  11.7717  11.9994
    12.0345  12.0364  12.1147  12.1635  12.3788  12.4526  12.4649  12.5536
    12.5538  12.7435  12.8278  12.8981  12.9320  13.1809  13.5094  13.5977
    13.6620  13.6804  13.7292  13.8093  13.8424  13.8425  14.1070  14.1598
    14.1992  14.2203  14.3376  14.3589  14.7515  14.7784  14.9441  15.1493
    15.1834  15.2858  15.7517  15.7517  15.8265  15.8872  15.9606  15.9632
    16.6056  17.0358  18.3994  19.1733  19.4171  19.4171  21.0447  21.5359

     occupation numbers 
     1.0000   1.0000   1.0000   1.0000   1.0000   1.0000   1.0000   1.0000
     1.0000   1.0000   1.0000   1.0000   1.0000   1.0000   1.0000   1.0000
     1.0000   1.0000   1.0000   1.0000   1.0000   1.0000   1.0000   1.0000
     1.0000   1.0000   1.0000   1.0000   1.0000   1.0000   1.0000   1.0000
     1.0000   1.0000   1.0000   1.0000   1.0000   1.0000   1.0000   1.0000
     1.0000   1.0000   1.0000   1.0000   1.0000   1.0000   1.0000   1.0000
     1.0000   1.0000   1.0000   1.0000   1.0000   1.0000   1.0000   1.0000
     1.0000   0.9994   0.4745   0.4745   0.2767   0.1533   0.0616   0.0595
     0.0000   0.0000   0.0000   0.0000   0.0000   0.0000   0.0000   0.0000

          k = 0.3209 0.2620 0.1513 (  7084 PWs)   bands (ev):

     7.2360   8.3690   9.1758   9.5648   9.6334   9.6334   9.7364  10.0833
    10.0833  10.2777  10.4315  10.4315  10.4373  10.4499  10.4499  11.0111
    11.0111  11.2707  11.8138  11.9565  12.0749  12.0749  12.1383  12.2983
    12.2983  12.4871  12.5131  12.7089  12.7353  12.7353  12.7813  12.7918
    12.8340  12.8377  13.0461  13.6033  13.6729  13.6729  13.7311  13.7801
    13.7801  13.8057  13.8072  14.2066  14.3646  14.3646  14.5038  14.5071
    14.9562  14.9562  14.9819  15.1672  15.3210  15.3210  15.3382  15.4165
    15.4614  15.5756  15.5970  15.7675  15.7675  15.7944  16.1111  16.1111
    17.1495  17.6318  17.6318  17.7263  17.7263  20.3678  20.3678  20.5617

     occupation numbers 
     1.0000   1.0000   1.0000   1.0000   1.0000   1.0000   1.0000   1.0000
     1.0000   1.0000   1.0000   1.0000   1.0000   1.0000   1.0000   1.0000
     1.0000   1.0000   1.0000   1.0000   1.0000   1.0000   1.0000   1.0000
     1.0000   1.0000   1.0000   1.0000   1.0000   1.0000   1.0000   1.0000
     1.0000   1.0000   1.0000   1.0000   1.0000   1.0000   1.0000   1.0000
     1.0000   1.0000   1.0000   1.0000   1.0000   1.0000   1.0000   1.0000
     1.0000   1.0000   1.0000   1.0000   0.9986   0.9986   0.9979   0.9895
     0.9766   0.8813   0.8485   0.4302   0.4302   0.3572   0.0046   0.0046
     0.0000   0.0000   0.0000   0.0000   0.0000   0.0000   0.0000   0.0000

          k = 0.3209 0.2620 0.3025 (  7073 PWs)   bands (ev):

     7.5143   8.6232   9.1802   9.6972   9.7859   9.8042   9.8884  10.2286
    10.2298  10.2510  10.3998  10.5950  10.6161  10.6452  10.8165  10.9707
    11.1574  11.3527  11.6569  11.8359  11.8989  11.9429  11.9737  12.0757
    12.2964  12.5116  12.5483  12.5994  12.7339  12.8584  12.9027  12.9304
    12.9429  12.9556  13.0997  13.1296  13.2107  13.2633  13.3312  13.3365
    13.3983  13.7175  13.7316  13.9103  14.1594  14.3236  14.3915  14.5659
    14.7400  14.7848  14.8034  14.9194  15.0379  15.1627  15.3108  15.3853
    15.3920  15.5279  15.6645  15.6748  15.6960  15.7090  16.0478  16.0514
    16.6406  17.0875  17.7877  18.5981  18.6979  20.2637  20.4080  20.8055

     occupation numbers 
     1.0000   1.0000   1.0000   1.0000   1.0000   1.0000   1.0000   1.0000
     1.0000   1.0000   1.0000   1.0000   1.0000   1.0000   1.0000   1.0000
     1.0000   1.0000   1.0000   1.0000   1.0000   1.0000   1.0000   1.0000
     1.0000   1.0000   1.0000   1.0000   1.0000   1.0000   1.0000   1.0000
     1.0000   1.0000   1.0000   1.0000   1.0000   1.0000   1.0000   1.0000
     1.0000   1.0000   1.0000   1.0000   1.0000   1.0000   1.0000   1.0000
     1.0000   1.0000   1.0000   1.0000   1.0000   1.0000   0.9989   0.9942
     0.9934   0.9356   0.7098   0.6844   0.6292   0.5942   0.0155   0.0145
     0.0000   0.0000   0.0000   0.0000   0.0000   0.0000   0.0000   0.0000

          k = 0.3209 0.2620 0.4538 (  7073 PWs)   bands (ev):

     7.9432   9.0004   9.2913   9.7373   9.7702   9.9018  10.1843  10.2340
    10.4236  10.4241  10.6349  10.8802  10.9148  10.9151  11.0616  11.0778
    11.3890  11.4064  11.4605  11.6101  11.6907  11.7341  11.7453  12.1207
    12.1292  12.3774  12.3786  12.4296  12.4969  12.6345  12.7256  12.8326
    12.8476  12.8478  12.9122  12.9203  13.0274  13.0725  13.1439  13.2516
    13.2819  13.6102  13.8274  13.8385  14.0782  14.1986  14.2015  14.2534
    14.3847  14.5166  14.5169  14.6575  14.8224  15.3300  15.3812  15.4787
    15.4954  15.5059  15.5142  15.6224  15.6945  15.7899  15.8608  15.8609
    15.8879  16.4778  18.5254  19.3233  19.5455  20.1946  20.5064  20.5067

     occupation numbers 
     1.0000   1.0000   1.0000   1.0000   1.0000   1.0000   1.0000   1.0000
     1.0000   1.0000   1.0000   1.0000   1.0000   1.0000   1.0000   1.0000
     1.0000   1.0000   1.0000   1.0000   1.0000   1.0000   1.0000   1.0000
     1.0000   1.0000   1.0000   1.0000   1.0000   1.0000   1.0000   1.0000
     1.0000   1.0000   1.0000   1.0000   1.0000   1.0000   1.0000   1.0000
     1.0000   1.0000   1.0000   1.0000   1.0000   1.0000   1.0000   1.0000
     1.0000   1.0000   1.0000   1.0000   1.0000   0.9982   0.9947   0.9690
     0.9598   0.9530   0.9469   0.8024   0.6332   0.3693   0.2018   0.2015
     0.1521   0.0000   0.0000   0.0000   0.0000   0.0000   0.0000   0.0000

          k = 0.3209 0.2620 0.6051 (  7076 PWs)   bands (ev):

     8.4599   9.1544   9.4158   9.4704   9.6720   9.9760  10.5601  10.5893
    10.6464  10.6506  10.9890  11.0210  11.0356  11.1302  11.2108  11.2330
    11.2533  11.4039  11.4569  11.4741  11.4749  11.7318  11.7447  11.7651
    11.7894  11.9295  12.2909  12.3387  12.3812  12.3944  12.4284  12.5104
    12.5667  12.5886  12.6435  12.7858  13.0253  13.1755  13.2821  13.6282
    13.6501  13.6984  13.8710  13.8897  14.0697  14.1015  14.1047  14.1315
    14.1349  14.1756  14.2814  14.6271  14.8283  14.8464  15.3101  15.3689
    15.3691  15.4721  15.6028  15.6581  15.6594  15.6849  15.6891  15.8228
    16.0488  16.0723  19.1471  19.4078  19.8920  20.2669  20.4695  20.6415

     occupation numbers 
     1.0000   1.0000   1.0000   1.0000   1.0000   1.0000   1.0000   1.0000
     1.0000   1.0000   1.0000   1.0000   1.0000   1.0000   1.0000   1.0000
     1.0000   1.0000   1.0000   1.0000   1.0000   1.0000   1.0000   1.0000
     1.0000   1.0000   1.0000   1.0000   1.0000   1.0000   1.0000   1.0000
     1.0000   1.0000   1.0000   1.0000   1.0000   1.0000   1.0000   1.0000
     1.0000   1.0000   1.0000   1.0000   1.0000   1.0000   1.0000   1.0000
     1.0000   1.0000   1.0000   1.0000   1.0000   1.0000   0.9989   0.9959
     0.9959   0.9722   0.8386   0.7250   0.7219   0.6584   0.6476   0.2855
     0.0152   0.0099   0.0000   0.0000   0.0000   0.0000   0.0000   0.0000

          k = 0.3209 0.2620 0.0000 (  7081 PWs)   bands (ev):

     7.1373   8.2788   9.2938   9.4888   9.4891   9.5780   9.7985   9.9767
     9.9973  10.1233  10.2577  10.3501  10.4254  10.4364  10.5028  10.9315
    11.0855  11.1907  11.8161  12.0655  12.1286  12.2096  12.2098  12.4032
    12.4054  12.5121  12.5835  12.6209  12.6215  12.6548  12.7358  12.7478
    12.7611  12.8021  12.9925  13.8640  13.8640  13.8982  13.9257  13.9352
    13.9416  13.9646  14.0416  14.1419  14.2144  14.2817  14.3399  14.4378
    14.8251  15.0531  15.1852  15.3356  15.4114  15.4890  15.4922  15.6166
    15.6170  15.6282  15.6346  15.6368  15.9684  15.9751  16.0374  16.5777
    16.6764  16.9890  16.9892  17.7021  18.9208  19.0818  20.4161  20.9799

     occupation numbers 
     1.0000   1.0000   1.0000   1.0000   1.0000   1.0000   1.0000   1.0000
     1.0000   1.0000   1.0000   1.0000   1.0000   1.0000   1.0000   1.0000
     1.0000   1.0000   1.0000   1.0000   1.0000   1.0000   1.0000   1.0000
     1.0000   1.0000   1.0000   1.0000   1.0000   1.0000   1.0000   1.0000
     1.0000   1.0000   1.0000   1.0000   1.0000   1.0000   1.0000   1.0000
     1.0000   1.0000   1.0000   1.0000   1.0000   1.0000   1.0000   1.0000
     1.0000   1.0000   1.0000   0.9980   0.9904   0.9636   0.9617   0.8136
     0.8130   0.7909   0.7776   0.7729   0.0552   0.0501   0.0186   0.0000
     0.0000   0.0000   0.0000   0.0000   0.0000   0.0000   0.0000   0.0000

          k = 0.3209 0.3930 0.2269 (  7069 PWs)   bands (ev):

     7.6996   8.7747   9.0049   9.6990   9.9170   9.9174   9.9174  10.3704
    10.3704  10.4629  10.5979  10.6696  10.6696  10.7502  10.7502  11.0934
    11.0934  11.4631  11.6841  11.6928  11.8745  11.8747  11.8747  11.9523
    11.9523  12.5114  12.6048  12.6056  12.7072  12.8845  12.9661  12.9661
    12.9662  13.0609  13.0610  13.0610  13.1002  13.1003  13.1199  13.1199
    13.3211  13.5287  13.5801  13.9272  14.1080  14.3850  14.3850  14.5603
    14.5603  14.6325  14.8537  14.8537  14.8596  14.8597  15.0227  15.0231
    15.1938  15.3411  15.3487  15.8149  15.8149  15.8150  16.1554  16.1554
    17.5339  17.5339  18.0725  18.0725  18.0727  19.8382  21.4698  21.4698

     occupation numbers 
     1.0000   1.0000   1.0000   1.0000   1.0000   1.0000   1.0000   1.0000
     1.0000   1.0000   1.0000   1.0000   1.0000   1.0000   1.0000   1.0000
     1.0000   1.0000   1.0000   1.0000   1.0000   1.0000   1.0000   1.0000
     1.0000   1.0000   1.0000   1.0000   1.0000   1.0000   1.0000   1.0000
     1.0000   1.0000   1.0000   1.0000   1.0000   1.0000   1.0000   1.0000
     1.0000   1.0000   1.0000   1.0000   1.0000   1.0000   1.0000   1.0000
     1.0000   1.0000   1.0000   1.0000   1.0000   1.0000   1.0000   1.0000
     0.9999   0.9977   0.9973   0.3048   0.3048   0.3046   0.0018   0.0018
     0.0000   0.0000   0.0000   0.0000   0.0000   0.0000   0.0000   0.0000

          k = 0.3209 0.3930 0.3782 (  7070 PWs)   bands (ev):

     8.0444   8.9335   9.0523   9.6987   9.9395  10.1611  10.2001  10.2362
    10.5262  10.5490  10.6187  10.7404  10.9661  10.9822  10.9918  11.1696
    11.3736  11.4996  11.5679  11.5928  11.6476  11.6585  11.6913  11.8482
    12.1201  12.2943  12.4166  12.4667  12.6082  12.6390  12.6676  12.6774
    12.7241  12.7452  12.7866  13.0798  13.2327  13.2344  13.3312  13.3477
    13.3524  13.3953  13.5969  13.7512  13.9928  14.0839  14.1801  14.3726
    14.4096  14.5235  14.5641  14.7198  14.7201  14.8852  15.0909  15.1128
    15.2053  15.3898  15.5271  15.7170  15.7337  15.7907  16.0466  16.0494
    16.6458  17.1085  18.4593  18.6303  19.3253  19.6556  21.0992  21.1170

     occupation numbers 
     1.0000   1.0000   1.0000   1.0000   1.0000   1.0000   1.0000   1.0000
     1.0000   1.0000   1.0000   1.0000   1.0000   1.0000   1.0000   1.0000
     1.0000   1.0000   1.0000   1.0000   1.0000   1.0000   1.0000   1.0000
     1.0000   1.0000   1.0000   1.0000   1.0000   1.0000   1.0000   1.0000
     1.0000   1.0000   1.0000   1.0000   1.0000   1.0000   1.0000   1.0000
     1.0000   1.0000   1.0000   1.0000   1.0000   1.0000   1.0000   1.0000
     1.0000   1.0000   1.0000   1.0000   1.0000   1.0000   1.0000   1.0000
     0.9999   0.9937   0.9363   0.5720   0.5252   0.3671   0.0158   0.0150
     0.0000   0.0000   0.0000   0.0000   0.0000   0.0000   0.0000   0.0000

          k = 0.3209 0.3930 0.5294 (  7076 PWs)   bands (ev):

     8.5140   8.9514   9.4060   9.6519   9.7422   9.9121  10.5206  10.5207
    10.7064  10.7805  10.8664  10.9925  11.1008  11.2014  11.2228  11.2720
    11.3319  11.3398  11.4271  11.4565  11.4664  11.4943  11.5728  11.9297
    11.9346  12.0633  12.1789  12.2794  12.3445  12.3631  12.3882  12.4560
    12.5556  12.6210  12.7494  12.8522  12.9487  13.3031  13.4443  13.5027
    13.6397  13.6821  13.7271  13.9254  13.9464  13.9840  14.0956  14.1885
    14.2404  14.2723  14.4288  14.4937  14.9069  14.9504  15.1930  15.3468
    15.3525  15.5108  15.5746  15.5851  15.5867  15.6849  15.7911  15.7923
    15.8891  16.3083  19.2273  19.4162  19.6470  20.3943  20.5366  20.8382

     occupation numbers 
     1.0000   1.0000   1.0000   1.0000   1.0000   1.0000   1.0000   1.0000
     1.0000   1.0000   1.0000   1.0000   1.0000   1.0000   1.0000   1.0000
     1.0000   1.0000   1.0000   1.0000   1.0000   1.0000   1.0000   1.0000
     1.0000   1.0000   1.0000   1.0000   1.0000   1.0000   1.0000   1.0000
     1.0000   1.0000   1.0000   1.0000   1.0000   1.0000   1.0000   1.0000
     1.0000   1.0000   1.0000   1.0000   1.0000   1.0000   1.0000   1.0000
     1.0000   1.0000   1.0000   1.0000   1.0000   1.0000   0.9999   0.9974
     0.9971   0.9494   0.8827   0.8674   0.8650   0.6584   0.3659   0.3627
     0.1502   0.0000   0.0000   0.0000   0.0000   0.0000   0.0000   0.0000

          k = 0.3209 0.3930 0.6807 (  7059 PWs)   bands (ev):

     9.0328   9.0328   9.0328   9.7466   9.7466   9.7466  10.8385  10.8385
    10.8385  10.9469  10.9469  10.9469  11.2318  11.2318  11.2318  11.2691
    11.2691  11.2691  11.3176  11.3176  11.3176  11.5344  11.5344  11.5344
    12.0277  12.0277  12.0277  12.2662  12.2662  12.2662  12.4014  12.4014
    12.4014  12.6104  12.6104  12.6104  13.2771  13.2771  13.2772  13.6683
    13.6683  13.6683  13.9516  13.9516  13.9516  14.0250  14.0250  14.0250
    14.2876  14.2876  14.2876  14.9163  14.9163  14.9163  15.2752  15.2752
    15.2752  15.5329  15.5329  15.5329  15.5333  15.5333  15.5333  15.8261
    15.8261  15.8261  19.7421  19.7421  19.7421  20.4301  20.4301  20.4301

     occupation numbers 
     1.0000   1.0000   1.0000   1.0000   1.0000   1.0000   1.0000   1.0000
     1.0000   1.0000   1.0000   1.0000   1.0000   1.0000   1.0000   1.0000
     1.0000   1.0000   1.0000   1.0000   1.0000   1.0000   1.0000   1.0000
     1.0000   1.0000   1.0000   1.0000   1.0000   1.0000   1.0000   1.0000
     1.0000   1.0000   1.0000   1.0000   1.0000   1.0000   1.0000   1.0000
     1.0000   1.0000   1.0000   1.0000   1.0000   1.0000   1.0000   1.0000
     1.0000   1.0000   1.0000   1.0000   1.0000   1.0000   0.9995   0.9995
     0.9995   0.9310   0.9310   0.9310   0.9306   0.9306   0.9306   0.2775
     0.2775   0.2775   0.0000   0.0000   0.0000   0.0000   0.0000   0.0000

          k = 0.3209 0.3930-0.0756 (  7073 PWs)   bands (ev):

     7.5024   8.6200   9.4584   9.5614   9.8275   9.8345   9.8622   9.9457
    10.1413  10.1765  10.4560  10.5866  10.6793  10.7110  10.8358  10.9422
    11.2251  11.2692  11.5307  11.9645  11.9660  11.9953  12.0613  12.2408
    12.3315  12.3891  12.5841  12.7015  12.7525  12.7751  12.8151  12.8412
    12.8773  12.8930  13.1161  13.1174  13.2884  13.2979  13.3268  13.3455
    13.5093  13.5635  13.9030  13.9638  14.0475  14.1443  14.2648  14.4980
    14.7719  14.8033  14.8896  14.9320  15.0060  15.1143  15.2639  15.4409
    15.4467  15.6617  15.6648  15.6770  15.8223  15.8516  15.8578  16.3024
    16.5930  16.7017  17.8538  18.1313  19.1419  19.8782  20.5511  20.9190

     occupation numbers 
     1.0000   1.0000   1.0000   1.0000   1.0000   1.0000   1.0000   1.0000
     1.0000   1.0000   1.0000   1.0000   1.0000   1.0000   1.0000   1.0000
     1.0000   1.0000   1.0000   1.0000   1.0000   1.0000   1.0000   1.0000
     1.0000   1.0000   1.0000   1.0000   1.0000   1.0000   1.0000   1.0000
     1.0000   1.0000   1.0000   1.0000   1.0000   1.0000   1.0000   1.0000
     1.0000   1.0000   1.0000   1.0000   1.0000   1.0000   1.0000   1.0000
     1.0000   1.0000   1.0000   1.0000   1.0000   1.0000   0.9996   0.9836
     0.9818   0.7166   0.7091   0.6788   0.2866   0.2206   0.2078   0.0000
     0.0000   0.0000   0.0000   0.0000   0.0000   0.0000   0.0000   0.0000

          k = 0.3209 0.5240 0.3025 (  7072 PWs)   bands (ev):

     8.2924   8.6701   9.1968   9.5396  10.1548  10.1548  10.2171  10.5521
    10.5521  10.6522  10.6522  10.6640  10.7188  11.1563  11.1563  11.4155
    11.4946  11.4946  11.5590  11.5863  11.5863  11.5933  11.7257  11.8419
    11.8419  12.2981  12.3711  12.4450  12.4450  12.5360  12.5360  12.5951
    12.6437  12.7121  12.7155  13.1641  13.2058  13.2569  13.4024  13.4948
    13.4948  13.5182  13.5564  13.8058  13.8587  13.9011  13.9011  14.2224
    14.2224  14.3628  14.5328  14.5925  14.7795  14.7877  14.8842  14.8842
    15.1040  15.2226  15.7166  15.8135  15.8429  15.8429  16.1114  16.1114
    17.4890  17.4890  18.1752  18.1752  18.9542  19.3284  21.7887  21.9011

     occupation numbers 
     1.0000   1.0000   1.0000   1.0000   1.0000   1.0000   1.0000   1.0000
     1.0000   1.0000   1.0000   1.0000   1.0000   1.0000   1.0000   1.0000
     1.0000   1.0000   1.0000   1.0000   1.0000   1.0000   1.0000   1.0000
     1.0000   1.0000   1.0000   1.0000   1.0000   1.0000   1.0000   1.0000
     1.0000   1.0000   1.0000   1.0000   1.0000   1.0000   1.0000   1.0000
     1.0000   1.0000   1.0000   1.0000   1.0000   1.0000   1.0000   1.0000
     1.0000   1.0000   1.0000   1.0000   1.0000   1.0000   1.0000   1.0000
     1.0000   0.9999   0.5731   0.3082   0.2392   0.2392   0.0046   0.0046
     0.0000   0.0000   0.0000   0.0000   0.0000   0.0000   0.0000   0.0000

          k = 0.3209 0.5240 0.4538 (  7061 PWs)   bands (ev):

     8.5115   8.6738   9.4156   9.4509  10.0219  10.0944  10.3656  10.3662
    10.6657  10.6709  10.7894  10.8240  10.8946  11.3017  11.3366  11.3572
    11.3698  11.3701  11.3999  11.5552  11.5731  11.6367  11.7717  11.9994
    12.0345  12.0364  12.1147  12.1635  12.3788  12.4526  12.4649  12.5536
    12.5538  12.7435  12.8278  12.8981  12.9320  13.1809  13.5094  13.5977
    13.6620  13.6804  13.7292  13.8093  13.8424  13.8425  14.1070  14.1598
    14.1992  14.2203  14.3376  14.3589  14.7515  14.7784  14.9441  15.1493
    15.1834  15.2858  15.7517  15.7517  15.8265  15.8872  15.9606  15.9632
    16.6056  17.0358  18.3994  19.1733  19.4171  19.4171  21.0447  21.5359

     occupation numbers 
     1.0000   1.0000   1.0000   1.0000   1.0000   1.0000   1.0000   1.0000
     1.0000   1.0000   1.0000   1.0000   1.0000   1.0000   1.0000   1.0000
     1.0000   1.0000   1.0000   1.0000   1.0000   1.0000   1.0000   1.0000
     1.0000   1.0000   1.0000   1.0000   1.0000   1.0000   1.0000   1.0000
     1.0000   1.0000   1.0000   1.0000   1.0000   1.0000   1.0000   1.0000
     1.0000   1.0000   1.0000   1.0000   1.0000   1.0000   1.0000   1.0000
     1.0000   1.0000   1.0000   1.0000   1.0000   1.0000   1.0000   1.0000
     1.0000   0.9994   0.4745   0.4745   0.2767   0.1533   0.0616   0.0595
     0.0000   0.0000   0.0000   0.0000   0.0000   0.0000   0.0000   0.0000

          k = 0.3209 0.5240 0.6051 (  7076 PWs)   bands (ev):

     8.4599   9.1544   9.4158   9.4704   9.6720   9.9760  10.5601  10.5893
    10.6464  10.6506  10.9890  11.0210  11.0356  11.1302  11.2108  11.2330
    11.2533  11.4039  11.4569  11.4741  11.4749  11.7318  11.7447  11.7651
    11.7894  11.9295  12.2909  12.3387  12.3812  12.3944  12.4284  12.5104
    12.5667  12.5886  12.6435  12.7858  13.0253  13.1755  13.2821  13.6282
    13.6501  13.6984  13.8710  13.8897  14.0697  14.1015  14.1047  14.1315
    14.1349  14.1756  14.2814  14.6271  14.8283  14.8464  15.3101  15.3689
    15.3691  15.4721  15.6028  15.6581  15.6594  15.6849  15.6891  15.8228
    16.0488  16.0723  19.1471  19.4078  19.8920  20.2669  20.4695  20.6415

     occupation numbers 
     1.0000   1.0000   1.0000   1.0000   1.0000   1.0000   1.0000   1.0000
     1.0000   1.0000   1.0000   1.0000   1.0000   1.0000   1.0000   1.0000
     1.0000   1.0000   1.0000   1.0000   1.0000   1.0000   1.0000   1.0000
     1.0000   1.0000   1.0000   1.0000   1.0000   1.0000   1.0000   1.0000
     1.0000   1.0000   1.0000   1.0000   1.0000   1.0000   1.0000   1.0000
     1.0000   1.0000   1.0000   1.0000   1.0000   1.0000   1.0000   1.0000
     1.0000   1.0000   1.0000   1.0000   1.0000   1.0000   0.9989   0.9959
     0.9959   0.9722   0.8386   0.7250   0.7219   0.6584   0.6476   0.2855
     0.0152   0.0099   0.0000   0.0000   0.0000   0.0000   0.0000   0.0000

          k = 0.3209 0.5240-0.1513 (  7070 PWs)   bands (ev):

     7.9912   9.0504   9.3135   9.5724   9.7217  10.0812  10.2419  10.2706
    10.3122  10.3257  10.8176  10.9279  10.9510  10.9663  11.0095  11.0775
    11.2078  11.4614  11.5323  11.7415  11.7671  11.7795  11.9182  11.9232
    12.2118  12.2582  12.3019  12.3816  12.6679  12.7182  12.7534  12.7612
    12.8068  12.8188  12.8776  12.8883  12.9226  12.9685  13.0547  13.2639
    13.2754  13.7105  13.8892  14.0440  14.0718  14.0925  14.0977  14.2072
    14.2819  14.3484  14.3884  14.5952  14.7584  14.9332  15.1602  15.2780
    15.2847  15.2957  15.7809  15.7881  15.7968  15.8133  15.8137  16.2344
    16.4948  16.8858  18.3266  18.6073  19.2961  20.0736  20.7560  20.9379

     occupation numbers 
     1.0000   1.0000   1.0000   1.0000   1.0000   1.0000   1.0000   1.0000
     1.0000   1.0000   1.0000   1.0000   1.0000   1.0000   1.0000   1.0000
     1.0000   1.0000   1.0000   1.0000   1.0000   1.0000   1.0000   1.0000
     1.0000   1.0000   1.0000   1.0000   1.0000   1.0000   1.0000   1.0000
     1.0000   1.0000   1.0000   1.0000   1.0000   1.0000   1.0000   1.0000
     1.0000   1.0000   1.0000   1.0000   1.0000   1.0000   1.0000   1.0000
     1.0000   1.0000   1.0000   1.0000   1.0000   1.0000   1.0000   0.9995
     0.9994   0.9992   0.3934   0.3739   0.3510   0.3086   0.3076   0.0003
     0.0000   0.0000   0.0000   0.0000   0.0000   0.0000   0.0000   0.0000

          k = 0.3209 0.5240 0.0000 (  7073 PWs)   bands (ev):

     7.9432   9.0004   9.2913   9.7373   9.7702   9.9018  10.1843  10.2340
    10.4236  10.4241  10.6349  10.8802  10.9148  10.9151  11.0616  11.0778
    11.3890  11.4064  11.4605  11.6101  11.6907  11.7341  11.7453  12.1207
    12.1292  12.3774  12.3786  12.4296  12.4969  12.6345  12.7256  12.8326
    12.8476  12.8478  12.9122  12.9203  13.0274  13.0725  13.1439  13.2516
    13.2819  13.6102  13.8274  13.8385  14.0782  14.1986  14.2015  14.2534
    14.3847  14.5166  14.5169  14.6575  14.8224  15.3300  15.3812  15.4787
    15.4954  15.5059  15.5142  15.6224  15.6945  15.7899  15.8608  15.8609
    15.8879  16.4778  18.5254  19.3233  19.5455  20.1946  20.5064  20.5067

     occupation numbers 
     1.0000   1.0000   1.0000   1.0000   1.0000   1.0000   1.0000   1.0000
     1.0000   1.0000   1.0000   1.0000   1.0000   1.0000   1.0000   1.0000
     1.0000   1.0000   1.0000   1.0000   1.0000   1.0000   1.0000   1.0000
     1.0000   1.0000   1.0000   1.0000   1.0000   1.0000   1.0000   1.0000
     1.0000   1.0000   1.0000   1.0000   1.0000   1.0000   1.0000   1.0000
     1.0000   1.0000   1.0000   1.0000   1.0000   1.0000   1.0000   1.0000
     1.0000   1.0000   1.0000   1.0000   1.0000   0.9982   0.9947   0.9690
     0.9598   0.9530   0.9469   0.8024   0.6332   0.3693   0.2018   0.2015
     0.1521   0.0000   0.0000   0.0000   0.0000   0.0000   0.0000   0.0000

          k =-0.4813-0.0000-0.0000 (  7048 PWs)   bands (ev):

     7.3650   7.3650   9.2255   9.2258   9.2258   9.2258  10.0062  10.0062
    10.0062  10.0062  10.0062  10.0062  10.5300  10.5300  10.5300  10.5300
    10.5300  10.5300  12.1196  12.1196  12.3749  12.3749  12.3749  12.3750
    12.3750  12.3758  12.3758  12.3758  12.7183  12.7183  12.7184  12.7184
    13.6912  13.6912  13.6912  13.6912  13.6912  13.6912  14.2246  14.2246
    14.2246  14.2246  14.7393  14.7393  14.7393  14.7393  14.7393  14.7393
    15.5747  15.5748  15.5748  15.5748  15.7614  15.7614  15.7614  15.7617
    15.7617  15.7617  15.7618  15.7618  15.9418  15.9418  15.9418  15.9418
    15.9418  15.9418  18.5785  18.5785  18.5785  18.5785  18.5785  18.5785

     occupation numbers 
     1.0000   1.0000   1.0000   1.0000   1.0000   1.0000   1.0000   1.0000
     1.0000   1.0000   1.0000   1.0000   1.0000   1.0000   1.0000   1.0000
     1.0000   1.0000   1.0000   1.0000   1.0000   1.0000   1.0000   1.0000
     1.0000   1.0000   1.0000   1.0000   1.0000   1.0000   1.0000   1.0000
     1.0000   1.0000   1.0000   1.0000   1.0000   1.0000   1.0000   1.0000
     1.0000   1.0000   1.0000   1.0000   1.0000   1.0000   1.0000   1.0000
     0.8825   0.8824   0.8824   0.8824   0.4473   0.4473   0.4473   0.4464
     0.4464   0.4464   0.4462   0.4462   0.0796   0.0796   0.0796   0.0796
     0.0796   0.0796   0.0000   0.0000   0.0000   0.0000   0.0000   0.0000

          k =-0.4813 0.0000 0.1513 (  7060 PWs)   bands (ev):

     7.4611   7.4617   9.2320   9.2958   9.2958   9.3163   9.9566  10.0537
    10.0537  10.0829  10.1082  10.1082  10.4776  10.5211  10.5211  10.6173
    10.6173  10.6670  12.0249  12.0484  12.3062  12.3259  12.3259  12.3935
    12.4043  12.4393  12.4393  12.4471  12.7679  12.7681  12.7762  12.7919
    13.4612  13.4612  13.4960  13.4960  13.6089  13.6171  14.0013  14.0098
    14.4274  14.4283  14.6848  14.7445  14.7483  14.7699  14.7699  14.7890
    14.7890  14.8292  14.8292  14.9919  15.6530  15.7463  15.7505  15.7505
    15.8115  15.8115  15.8339  15.8417  15.8621  15.8895  15.8895  16.4651
    16.4651  16.6823  17.0481  17.9431  17.9431  19.4943  19.4943  20.2291

     occupation numbers 
     1.0000   1.0000   1.0000   1.0000   1.0000   1.0000   1.0000   1.0000
     1.0000   1.0000   1.0000   1.0000   1.0000   1.0000   1.0000   1.0000
     1.0000   1.0000   1.0000   1.0000   1.0000   1.0000   1.0000   1.0000
     1.0000   1.0000   1.0000   1.0000   1.0000   1.0000   1.0000   1.0000
     1.0000   1.0000   1.0000   1.0000   1.0000   1.0000   1.0000   1.0000
     1.0000   1.0000   1.0000   1.0000   1.0000   1.0000   1.0000   1.0000
     1.0000   1.0000   1.0000   1.0000   0.7369   0.4897   0.4780   0.4780
     0.3133   0.3133   0.2595   0.2418   0.1991   0.1496   0.1496   0.0000
     0.0000   0.0000   0.0000   0.0000   0.0000   0.0000   0.0000   0.0000

          k =-0.4813 0.0000 0.3025 (  7058 PWs)   bands (ev):

     7.7372   7.7434   9.2349   9.4970   9.4970   9.5750   9.8644  10.2099
    10.2263  10.2263  10.3364  10.3364  10.5246  10.6018  10.6018  10.7859
    10.7859  10.8793  11.7901  11.9202  12.1180  12.1900  12.1900  12.4463
    12.4879  12.6307  12.6307  12.6588  12.8161  12.9083  12.9322  12.9801
    12.9801  12.9910  13.0733  13.0733  13.3534  13.4344  13.7706  13.8216
    13.8645  13.8645  13.9355  13.9818  14.5856  14.6051  14.6295  14.6386
    14.6386  14.6548  14.9643  14.9643  15.3533  15.4084  15.4084  15.6162
    15.6339  15.7025  15.7168  15.7168  15.7557  15.7578  15.9312  15.9312
    17.0644  17.0644  17.6876  17.6876  17.7597  20.5254  20.5254  20.8665

     occupation numbers 
     1.0000   1.0000   1.0000   1.0000   1.0000   1.0000   1.0000   1.0000
     1.0000   1.0000   1.0000   1.0000   1.0000   1.0000   1.0000   1.0000
     1.0000   1.0000   1.0000   1.0000   1.0000   1.0000   1.0000   1.0000
     1.0000   1.0000   1.0000   1.0000   1.0000   1.0000   1.0000   1.0000
     1.0000   1.0000   1.0000   1.0000   1.0000   1.0000   1.0000   1.0000
     1.0000   1.0000   1.0000   1.0000   1.0000   1.0000   1.0000   1.0000
     1.0000   1.0000   1.0000   1.0000   0.9971   0.9909   0.9909   0.8144
     0.7790   0.6117   0.5726   0.5726   0.4634   0.4573   0.0913   0.0913
     0.0000   0.0000   0.0000   0.0000   0.0000   0.0000   0.0000   0.0000

          k =-0.4813 0.0000 0.4538 (  7086 PWs)   bands (ev):

     8.1515   8.1798   9.1820   9.6383   9.7979   9.7979   9.9508  10.3664
    10.3853  10.3853  10.6038  10.6038  10.6755  10.8525  10.8525  11.0658
    11.0658  11.1457  11.4967  11.8352  11.8624  12.0024  12.0024  12.4938
    12.4938  12.5191  12.5653  12.5653  12.6195  12.8055  12.8906  12.8906
    12.9598  12.9958  13.0037  13.0203  13.0743  13.0743  13.0984  13.2474
    13.2584  13.3008  13.6106  13.7792  14.3064  14.3064  14.3649  14.4008
    14.5769  14.5769  14.7580  14.7818  14.8488  14.9266  15.3113  15.3417
    15.3417  15.5118  15.5726  15.6382  15.6604  15.6604  16.0590  16.0590
    17.4344  17.4344  17.6514  17.6514  18.8745  20.8048  20.8143  21.5453

     occupation numbers 
     1.0000   1.0000   1.0000   1.0000   1.0000   1.0000   1.0000   1.0000
     1.0000   1.0000   1.0000   1.0000   1.0000   1.0000   1.0000   1.0000
     1.0000   1.0000   1.0000   1.0000   1.0000   1.0000   1.0000   1.0000
     1.0000   1.0000   1.0000   1.0000   1.0000   1.0000   1.0000   1.0000
     1.0000   1.0000   1.0000   1.0000   1.0000   1.0000   1.0000   1.0000
     1.0000   1.0000   1.0000   1.0000   1.0000   1.0000   1.0000   1.0000
     1.0000   1.0000   1.0000   1.0000   1.0000   1.0000   0.9989   0.9977
     0.9977   0.9487   0.8854   0.7700   0.7196   0.7196   0.0126   0.0126
     0.0000   0.0000   0.0000   0.0000   0.0000   0.0000   0.0000   0.0000

          k =-0.4813 0.0000 0.6051 (  7096 PWs)   bands (ev):

     8.6146   8.7104   8.9888   9.2353  10.1279  10.1279  10.3166  10.3590
    10.3590  10.4607  10.7699  10.7699  10.9080  11.1917  11.3114  11.3114
    11.4049  11.4974  11.4974  11.6158  11.7611  11.7611  11.8999  12.0236
    12.0236  12.1979  12.1979  12.2464  12.3390  12.3390  12.6544  12.6655
    12.7406  12.7789  12.7848  12.9500  13.1384  13.1392  13.4099  13.4099
    13.4305  13.6872  13.7199  13.9152  13.9596  13.9596  14.0270  14.0553
    14.0553  14.0857  14.1215  14.4543  14.9004  15.0676  15.0904  15.3401
    15.4706  15.4706  15.5102  15.5666  15.5794  15.5794  16.1447  16.1447
    17.6089  17.6089  17.6571  17.6571  19.9136  20.4734  20.8759  21.4914

     occupation numbers 
     1.0000   1.0000   1.0000   1.0000   1.0000   1.0000   1.0000   1.0000
     1.0000   1.0000   1.0000   1.0000   1.0000   1.0000   1.0000   1.0000
     1.0000   1.0000   1.0000   1.0000   1.0000   1.0000   1.0000   1.0000
     1.0000   1.0000   1.0000   1.0000   1.0000   1.0000   1.0000   1.0000
     1.0000   1.0000   1.0000   1.0000   1.0000   1.0000   1.0000   1.0000
     1.0000   1.0000   1.0000   1.0000   1.0000   1.0000   1.0000   1.0000
     1.0000   1.0000   1.0000   1.0000   1.0000   1.0000   1.0000   0.9978
     0.9728   0.9728   0.9499   0.8934   0.8758   0.8758   0.0022   0.0022
     0.0000   0.0000   0.0000   0.0000   0.0000   0.0000   0.0000   0.0000

          k =-0.4813 0.1310 0.0756 (  7060 PWs)   bands (ev):

     7.4611   7.4617   9.2320   9.2958   9.2958   9.3163   9.9566  10.0537
    10.0537  10.0829  10.1082  10.1082  10.4776  10.5211  10.5211  10.6173
    10.6173  10.6670  12.0249  12.0484  12.3062  12.3259  12.3259  12.3935
    12.4043  12.4393  12.4393  12.4471  12.7679  12.7681  12.7762  12.7919
    13.4612  13.4612  13.4960  13.4960  13.6089  13.6171  14.0013  14.0098
    14.4274  14.4283  14.6848  14.7445  14.7483  14.7699  14.7699  14.7890
    14.7890  14.8292  14.8292  14.9919  15.6530  15.7463  15.7505  15.7505
    15.8115  15.8115  15.8339  15.8417  15.8621  15.8895  15.8895  16.4651
    16.4651  16.6823  17.0481  17.9431  17.9431  19.4943  19.4943  20.2291

     occupation numbers 
     1.0000   1.0000   1.0000   1.0000   1.0000   1.0000   1.0000   1.0000
     1.0000   1.0000   1.0000   1.0000   1.0000   1.0000   1.0000   1.0000
     1.0000   1.0000   1.0000   1.0000   1.0000   1.0000   1.0000   1.0000
     1.0000   1.0000   1.0000   1.0000   1.0000   1.0000   1.0000   1.0000
     1.0000   1.0000   1.0000   1.0000   1.0000   1.0000   1.0000   1.0000
     1.0000   1.0000   1.0000   1.0000   1.0000   1.0000   1.0000   1.0000
     1.0000   1.0000   1.0000   1.0000   0.7369   0.4897   0.4780   0.4780
     0.3133   0.3133   0.2595   0.2418   0.1991   0.1496   0.1496   0.0000
     0.0000   0.0000   0.0000   0.0000   0.0000   0.0000   0.0000   0.0000

          k =-0.4813 0.1310 0.2269 (  7066 PWs)   bands (ev):

     7.6494   7.6494   9.3041   9.3041   9.4918   9.4921   9.9934   9.9934
    10.2075  10.2075  10.2733  10.2733  10.5165  10.5165  10.6522  10.6522
    10.7902  10.7902  11.9055  11.9055  12.1745  12.1753  12.3509  12.3509
    12.5111  12.5111  12.5917  12.5918  12.8401  12.8401  12.9033  12.9034
    13.0799  13.0799  13.3234  13.3234  13.3600  13.3600  13.8490  13.8490
    14.1404  14.1405  14.1438  14.1438  14.5672  14.5672  14.6761  14.6761
    14.7962  14.7962  14.8493  14.8493  15.4934  15.4934  15.7009  15.7009
    15.7153  15.7154  15.7761  15.7761  15.7953  15.7953  16.0305  16.0305
    16.6461  16.6461  17.4670  17.4671  19.0135  19.0135  20.8855  20.8859

     occupation numbers 
     1.0000   1.0000   1.0000   1.0000   1.0000   1.0000   1.0000   1.0000
     1.0000   1.0000   1.0000   1.0000   1.0000   1.0000   1.0000   1.0000
     1.0000   1.0000   1.0000   1.0000   1.0000   1.0000   1.0000   1.0000
     1.0000   1.0000   1.0000   1.0000   1.0000   1.0000   1.0000   1.0000
     1.0000   1.0000   1.0000   1.0000   1.0000   1.0000   1.0000   1.0000
     1.0000   1.0000   1.0000   1.0000   1.0000   1.0000   1.0000   1.0000
     1.0000   1.0000   1.0000   1.0000   0.9610   0.9610   0.6162   0.6162
     0.5767   0.5765   0.4067   0.4066   0.3550   0.3550   0.0209   0.0209
     0.0000   0.0000   0.0000   0.0000   0.0000   0.0000   0.0000   0.0000

          k =-0.4813 0.1310 0.3782 (  7078 PWs)   bands (ev):

     7.9993   8.0087   9.2878   9.4967   9.7999   9.8161   9.8377  10.1094
    10.3562  10.4553  10.5007  10.5442  10.6188  10.6620  10.8123  10.8988
    10.9797  11.0250  11.6535  11.7875  11.9432  11.9580  12.2411  12.4147
    12.5827  12.6308  12.6363  12.7359  12.8438  12.8445  12.8664  12.8723
    12.8793  12.9543  13.0341  13.0585  13.1484  13.1707  13.2011  13.2516
    13.4480  13.4766  13.6868  13.7503  14.4219  14.4791  14.5539  14.6738
    14.7208  14.7299  14.7540  14.7927  14.9289  15.0474  15.3833  15.5805
    15.6391  15.6589  15.6637  15.6685  15.6750  15.7696  15.8961  15.8984
    16.3200  16.6257  18.2713  18.4885  18.8084  20.1352  20.8188  21.1624

     occupation numbers 
     1.0000   1.0000   1.0000   1.0000   1.0000   1.0000   1.0000   1.0000
     1.0000   1.0000   1.0000   1.0000   1.0000   1.0000   1.0000   1.0000
     1.0000   1.0000   1.0000   1.0000   1.0000   1.0000   1.0000   1.0000
     1.0000   1.0000   1.0000   1.0000   1.0000   1.0000   1.0000   1.0000
     1.0000   1.0000   1.0000   1.0000   1.0000   1.0000   1.0000   1.0000
     1.0000   1.0000   1.0000   1.0000   1.0000   1.0000   1.0000   1.0000
     1.0000   1.0000   1.0000   1.0000   1.0000   1.0000   0.9945   0.8742
     0.7680   0.7231   0.7118   0.7001   0.6839   0.4246   0.1390   0.1354
     0.0000   0.0000   0.0000   0.0000   0.0000   0.0000   0.0000   0.0000

          k =-0.4813 0.1310 0.5294 (  7080 PWs)   bands (ev):

     8.4506   8.4966   9.1750   9.5154   9.7664  10.1559  10.1715  10.2145
    10.5076  10.6135  10.7237  10.7538  10.8141  10.9907  11.1523  11.2666
    11.2761  11.2785  11.3619  11.6788  11.7183  11.7571  12.0568  12.1861
    12.1985  12.3053  12.4182  12.4198  12.4318  12.5419  12.6629  12.7470
    12.7727  12.7857  12.9127  13.0098  13.0150  13.0731  13.0900  13.2644
    13.2895  13.4952  13.7227  13.9142  14.1261  14.1521  14.1525  14.1999
    14.2684  14.3121  14.4696  14.8496  14.8663  14.9745  15.2716  15.2807
    15.4545  15.5213  15.5420  15.5838  15.5920  15.6059  16.0130  16.0160
    16.5189  16.6457  18.6734  18.7715  19.5645  20.7227  20.7948  21.2101

     occupation numbers 
     1.0000   1.0000   1.0000   1.0000   1.0000   1.0000   1.0000   1.0000
     1.0000   1.0000   1.0000   1.0000   1.0000   1.0000   1.0000   1.0000
     1.0000   1.0000   1.0000   1.0000   1.0000   1.0000   1.0000   1.0000
     1.0000   1.0000   1.0000   1.0000   1.0000   1.0000   1.0000   1.0000
     1.0000   1.0000   1.0000   1.0000   1.0000   1.0000   1.0000   1.0000
     1.0000   1.0000   1.0000   1.0000   1.0000   1.0000   1.0000   1.0000
     1.0000   1.0000   1.0000   1.0000   1.0000   1.0000   0.9996   0.9995
     0.9792   0.9413   0.9221   0.8694   0.8567   0.8333   0.0280   0.0266
     0.0000   0.0000   0.0000   0.0000   0.0000   0.0000   0.0000   0.0000

          k =-0.4813 0.1310 0.6807 (  7072 PWs)   bands (ev):

     8.8873   8.8873   9.0361   9.0361  10.0255  10.0255  10.4992  10.4992
    10.5062  10.5062  10.8349  10.8350  11.0717  11.0717  11.4672  11.4672
    11.4828  11.4828  11.5201  11.5201  11.6558  11.6559  11.8027  11.8028
    11.9332  11.9332  12.2383  12.2383  12.2393  12.2393  12.5788  12.5788
    12.6528  12.6528  12.9443  12.9443  12.9841  12.9841  13.5519  13.5519
    13.7162  13.7162  13.7795  13.7795  13.8163  13.8163  14.0419  14.0421
    14.0743  14.0743  14.3295  14.3295  15.0265  15.0265  15.2158  15.2158
    15.4526  15.4526  15.5396  15.5396  15.5518  15.5518  16.0584  16.0585
    16.6207  16.6207  18.7721  18.7721  20.3964  20.3964  21.1044  21.1044

     occupation numbers 
     1.0000   1.0000   1.0000   1.0000   1.0000   1.0000   1.0000   1.0000
     1.0000   1.0000   1.0000   1.0000   1.0000   1.0000   1.0000   1.0000
     1.0000   1.0000   1.0000   1.0000   1.0000   1.0000   1.0000   1.0000
     1.0000   1.0000   1.0000   1.0000   1.0000   1.0000   1.0000   1.0000
     1.0000   1.0000   1.0000   1.0000   1.0000   1.0000   1.0000   1.0000
     1.0000   1.0000   1.0000   1.0000   1.0000   1.0000   1.0000   1.0000
     1.0000   1.0000   1.0000   1.0000   1.0000   1.0000   0.9999   0.9999
     0.9799   0.9799   0.9245   0.9245   0.9114   0.9114   0.0128   0.0128
     0.0000   0.0000   0.0000   0.0000   0.0000   0.0000   0.0000   0.0000

          k =-0.4813 0.2620 0.1513 (  7058 PWs)   bands (ev):

     7.7372   7.7434   9.2349   9.4970   9.4970   9.5750   9.8644  10.2099
    10.2263  10.2263  10.3364  10.3364  10.5246  10.6018  10.6018  10.7859
    10.7859  10.8793  11.7901  11.9202  12.1180  12.1900  12.1900  12.4463
    12.4879  12.6307  12.6307  12.6588  12.8161  12.9083  12.9322  12.9801
    12.9801  12.9910  13.0733  13.0733  13.3534  13.4344  13.7706  13.8216
    13.8645  13.8645  13.9355  13.9818  14.5856  14.6051  14.6295  14.6386
    14.6386  14.6548  14.9643  14.9643  15.3533  15.4084  15.4084  15.6162
    15.6339  15.7025  15.7168  15.7168  15.7557  15.7578  15.9312  15.9312
    17.0644  17.0644  17.6876  17.6876  17.7597  20.5254  20.5254  20.8665

     occupation numbers 
     1.0000   1.0000   1.0000   1.0000   1.0000   1.0000   1.0000   1.0000
     1.0000   1.0000   1.0000   1.0000   1.0000   1.0000   1.0000   1.0000
     1.0000   1.0000   1.0000   1.0000   1.0000   1.0000   1.0000   1.0000
     1.0000   1.0000   1.0000   1.0000   1.0000   1.0000   1.0000   1.0000
     1.0000   1.0000   1.0000   1.0000   1.0000   1.0000   1.0000   1.0000
     1.0000   1.0000   1.0000   1.0000   1.0000   1.0000   1.0000   1.0000
     1.0000   1.0000   1.0000   1.0000   0.9971   0.9909   0.9909   0.8144
     0.7790   0.6117   0.5726   0.5726   0.4634   0.4573   0.0913   0.0913
     0.0000   0.0000   0.0000   0.0000   0.0000   0.0000   0.0000   0.0000

          k =-0.4813 0.2620 0.3025 (  7078 PWs)   bands (ev):

     7.9993   8.0087   9.2878   9.4967   9.7999   9.8161   9.8377  10.1094
    10.3562  10.4553  10.5007  10.5442  10.6188  10.6620  10.8123  10.8988
    10.9797  11.0250  11.6535  11.7875  11.9432  11.9580  12.2411  12.4147
    12.5827  12.6308  12.6363  12.7359  12.8438  12.8445  12.8664  12.8723
    12.8793  12.9543  13.0341  13.0585  13.1484  13.1707  13.2011  13.2516
    13.4480  13.4766  13.6868  13.7503  14.4219  14.4791  14.5539  14.6738
    14.7208  14.7299  14.7540  14.7927  14.9289  15.0474  15.3833  15.5805
    15.6391  15.6589  15.6637  15.6685  15.6750  15.7696  15.8961  15.8984
    16.3200  16.6257  18.2713  18.4885  18.8084  20.1352  20.8188  21.1622

     occupation numbers 
     1.0000   1.0000   1.0000   1.0000   1.0000   1.0000   1.0000   1.0000
     1.0000   1.0000   1.0000   1.0000   1.0000   1.0000   1.0000   1.0000
     1.0000   1.0000   1.0000   1.0000   1.0000   1.0000   1.0000   1.0000
     1.0000   1.0000   1.0000   1.0000   1.0000   1.0000   1.0000   1.0000
     1.0000   1.0000   1.0000   1.0000   1.0000   1.0000   1.0000   1.0000
     1.0000   1.0000   1.0000   1.0000   1.0000   1.0000   1.0000   1.0000
     1.0000   1.0000   1.0000   1.0000   1.0000   1.0000   0.9945   0.8742
     0.7680   0.7231   0.7118   0.7001   0.6839   0.4246   0.1390   0.1354
     0.0000   0.0000   0.0000   0.0000   0.0000   0.0000   0.0000   0.0000

          k =-0.4813 0.2620 0.4538 (  7118 PWs)   bands (ev):

     8.4094   8.4094   9.4403   9.4403   9.8504   9.8504  10.1839  10.1843
    10.6259  10.6259  10.7435  10.7435  10.8205  10.8205  11.1299  11.1299
    11.1921  11.1921  11.5594  11.5594  11.6853  11.6859  12.2149  12.2149
    12.3291  12.3291  12.4594  12.4594  12.5300  12.5300  12.7352  12.7352
    12.8495  12.8495  12.8838  12.8838  12.9690  12.9692  13.2123  13.2125
    13.2695  13.2695  13.8370  13.8370  14.2356  14.2356  14.2501  14.2501
    14.3700  14.3700  14.8940  14.8940  14.9336  14.9336  15.5298  15.5298
    15.5789  15.5789  15.5983  15.5983  15.7402  15.7402  15.7427  15.7427
    15.8111  15.8111  19.4423  19.4424  19.9569  19.9569  20.7737  20.7741

     occupation numbers 
     1.0000   1.0000   1.0000   1.0000   1.0000   1.0000   1.0000   1.0000
     1.0000   1.0000   1.0000   1.0000   1.0000   1.0000   1.0000   1.0000
     1.0000   1.0000   1.0000   1.0000   1.0000   1.0000   1.0000   1.0000
     1.0000   1.0000   1.0000   1.0000   1.0000   1.0000   1.0000   1.0000
     1.0000   1.0000   1.0000   1.0000   1.0000   1.0000   1.0000   1.0000
     1.0000   1.0000   1.0000   1.0000   1.0000   1.0000   1.0000   1.0000
     1.0000   1.0000   1.0000   1.0000   1.0000   1.0000   0.9339   0.9339
     0.8766   0.8766   0.8463   0.8463   0.5071   0.5070   0.4999   0.4999
     0.3143   0.3143   0.0000   0.0000   0.0000   0.0000   0.0000   0.0000

          k =-0.4813 0.2620 0.6051 (  7076 PWs)   bands (ev):

     8.8654   8.9153   9.2425   9.4310   9.6389   9.7977  10.5899  10.5926
    10.7663  10.8390  10.9094  10.9294  11.0423  11.1790  11.2752  11.2981
    11.3037  11.3500  11.3634  11.4242  11.4255  11.5905  11.7205  11.8654
    11.9788  12.0469  12.1232  12.3246  12.3373  12.4423  12.4840  12.4921
    12.5334  12.6727  12.7138  12.7795  13.0444  13.1886  13.2395  13.4886
    13.6158  13.6287  13.6954  13.8008  13.9834  14.0470  14.0734  14.0928
    14.2013  14.2882  14.6591  14.8869  15.0453  15.1087  15.1783  15.2823
    15.3352  15.3869  15.5596  15.5629  15.5999  15.6030  15.7026  15.7889
    15.8169  15.8177  19.9413  19.9658  20.4453  20.8200  20.8360  21.0116

     occupation numbers 
     1.0000   1.0000   1.0000   1.0000   1.0000   1.0000   1.0000   1.0000
     1.0000   1.0000   1.0000   1.0000   1.0000   1.0000   1.0000   1.0000
     1.0000   1.0000   1.0000   1.0000   1.0000   1.0000   1.0000   1.0000
     1.0000   1.0000   1.0000   1.0000   1.0000   1.0000   1.0000   1.0000
     1.0000   1.0000   1.0000   1.0000   1.0000   1.0000   1.0000   1.0000
     1.0000   1.0000   1.0000   1.0000   1.0000   1.0000   1.0000   1.0000
     1.0000   1.0000   1.0000   1.0000   1.0000   1.0000   1.0000   0.9994
[truncated: 1,020,540 more chars]
