# Supplementary material for: Developing Interface Force Fields for Water and Oxygen on Pt, and Pt 3 Ni, Pt 3 Co Alloy Surfaces for Proton-Exchange Membrane Fuel Cell (PEMFC) Applications
Source: ACS Omega. 2026 Feb 6;11(6):10649–63. doi: 10.1021/acsomega.5c11427 (PMC12917792; doi:10.1021/acsomega.5c11427)
Supplement: Supplementary file 1 [file ao5c11427_si_001.zip › Supporting_material/01.Cycle01_config_generation_and_DFT_calculations/00.Param.in]

--- Parameters for Correlation Calculation (Author G. Valadez Huerta) ---
--- Please cite Book G. Valadez Huerta & G. Raabe,  DOI: 10.1021/acs.jcim.0c01093---

--- Parameters Pure Pt Surface ---
! Masses in g/mol | Charges Zn O
195.084 0.00
195.084 0.00
! Lattice Type (A,B,C,D) | single or sandwich A and B is surface Z direction and C and D is Surface in X direction
'C' 'sandwich'
! Boxwidth | Surface width
11.24800 6.88797
! Gap 1 | Gap 2
35.73 20.0
! Cell constants a, b, c in A
6.88797 2.81200 2.81200
! Angles (aplha, beta, gamma) in Degree 
119.99 90.0 90.0 ! Angle gamma a <-> b

--- Parameters Bulk -----
! No. of Atoms in 1 Mol | MolMass in g/mol
2 18.01528
! Temperature | Densitiy in kg/m3
298.15 998.2
! Gap Surface Bulk | Center of Mass Bulk Molecules ! Cut-Off Radius
3.5 1.25 8.0
