# Supplementary material for: Developing Interface Force Fields for Water and Oxygen on Pt, and Pt 3 Ni, Pt 3 Co Alloy Surfaces for Proton-Exchange Membrane Fuel Cell (PEMFC) Applications
Source: ACS Omega. 2026 Feb 6;11(6):10649–63. doi: 10.1021/acsomega.5c11427 (PMC12917792; doi:10.1021/acsomega.5c11427)
Supplement: Supplementary file 1 [file ao5c11427_si_001.zip › Supporting_material/01.Cycle01_config_generation_and_DFT_calculations/00.plot_log.py]

#!/usr/bin/env python3
"""
Plot TotEng and Temp from a LAMMPS log across multiple thermo blocks.

Features:
- Reads all thermo blocks; no early stop on step numbers.
- Handles discontinuities/restarts by building cumulative steps (continuous time).
- Splits into two phases: equilibration (first phase_steps) and production (next phase_steps).
- Plots raw data and an edge-safe running average.
- Optionally drops the last sample(s) to avoid end artifacts.
- Temperature and TotEng in the same figure as separate subplots.
- NO vertical lines (DFT markers) as requested.

Example:
  python3 plot_log.py Pt-H2O.log --out log_plot.png --phase-steps 1000000
"""

import argparse
import os
import sys
import numpy as np
import matplotlib.pyplot as plt


def running_average_edge_safe(data, window):
    """
    Centered running average with edge padding to avoid end spikes.
    window < 2 returns a copy of data.
    """
    data = np.asarray(data, dtype=float)
    if window is None or window < 2:
        return data.copy()
    w = int(window)
    left = w // 2
    right = w - 1 - left
    padded = np.pad(data, (left, right), mode='edge')
    kernel = np.ones(w, dtype=float) / float(w)
    out = np.convolve(padded, kernel, mode='valid')
    return out  # same length as data


def parse_thermo_across_blocks(filename, max_rows=None):
    """
    Parse LAMMPS thermo output across multiple blocks.
    Requires a header line containing Step, Temp, TotEng (case-insensitive).
    Returns numpy arrays: steps (raw as in file), totengs, temps.
    """
    steps, totengs, temps = [], [], []
    in_block = False
    idx_step = idx_tot = idx_temp = None

    with open(filename, 'r', encoding='utf-8', errors='ignore') as f:
        for raw in f:
            line = raw.strip()
            if not line:
                continue
            parts = line.split()

            # Detect thermo header line
            if parts[0].lower() == 'step':
                lower = [h.lower() for h in parts]
                if 'step' in lower and 'toteng' in lower and 'temp' in lower:
                    idx_step = lower.index('step')
                    idx_tot = lower.index('toteng')
                    idx_temp = lower.index('temp')
                    in_block = True
                else:
                    in_block = False
                continue

            if in_block:
                # End block on malformed or non-numeric row
                if max(idx_step, idx_tot, idx_temp) >= len(parts):
                    in_block = False
                    continue
                try:
                    s = float(parts[idx_step])
                    e = float(parts[idx_tot])
                    t = float(parts[idx_temp])
                except Exception:
                    in_block = False
                    continue

                steps.append(s)
                totengs.append(e)
                temps.append(t)

                if max_rows is not None and len(steps) >= max_rows:
                    break

    if not steps:
        raise RuntimeError("No valid thermo data (must include Step, Temp, TotEng).")
    return np.array(steps), np.array(totengs), np.array(temps)


def cumulative_steps(steps):
    """
    Turn possibly discontinuous raw steps into monotonically increasing cumulative steps.
    Whenever step decreases (restart), add an offset so the sequence continues.
    """
    steps = np.asarray(steps, dtype=float)
    cum = np.empty_like(steps)
    offset = 0.0
    prev = None
    for i, s in enumerate(steps):
        if prev is not None and s < prev:
            offset += (prev + 1.0)
        cum[i] = s + offset
        prev = s
    return cum


def main():
    parser = argparse.ArgumentParser(
        description="Plot TotEng and Temp vs time from LAMMPS thermo output, "
                    "handling discontinuities, phases, and running averages."
    )
    parser.add_argument("input", help="Path to LAMMPS log/output file")
    parser.add_argument("--dt", type=float, default=0.5, help="Timestep in fs (default: 0.5)")
    parser.add_argument("--phase-steps", type=int, default=1_000_000,
                        help="Steps per phase (default: 1,000,000). Exactly two phases are plotted.")
    parser.add_argument("--window", type=int, default=100,
                        help="Running average window size (points). 1 disables.")
    parser.add_argument("--drop-last", type=int, default=1,
                        help="Number of final samples to drop from plotting to avoid end artifacts (default: 1)")
    parser.add_argument("--limit-rows", type=int, default=None,
                        help="Hard cap on number of thermo rows to read")
    parser.add_argument("--thin", type=int, default=1,
                        help="Plot every Nth point (default: 1 = no thinning)")
    parser.add_argument("--out", help="Output image filename (if not given, shows interactively)")
    args = parser.parse_args()

    # Parse data
    try:
        raw_steps, totengs_all, temps_all = parse_thermo_across_blocks(args.input, max_rows=args.limit_rows)
    except Exception as e:
        print(f"Error parsing file: {e}", file=sys.stderr)
        sys.exit(1)

    # Build cumulative steps and continuous time (handles restarts)
    cum = cumulative_steps(raw_steps)
    times = cum * args.dt

    # Keep only the first two phases: equilibration + production
    max_cum = args.phase_steps * 2
    keep = cum <= max_cum
    if not np.any(keep):
        print("Warning: No data within requested phases; plotting all data.", file=sys.stderr)
        keep = np.ones_like(cum, dtype=bool)

    cum = cum[keep]
    times = times[keep]
    raw_steps = raw_steps[keep]
    totengs = totengs_all[keep]
    temps = temps_all[keep]

    # Optional thinning
    if args.thin > 1:
        times = times[::args.thin]
        cum = cum[::args.thin]
        raw_steps = raw_steps[::args.thin]
        totengs = totengs[::args.thin]
        temps = temps[::args.thin]

    # Drop last N samples to avoid any last-step jump artifacts
    dropN = max(0, int(args.drop_last))
    if dropN > 0 and dropN < len(times):
        times = times[:-dropN]
        cum = cum[:-dropN]
        raw_steps = raw_steps[:-dropN]
        totengs = totengs[:-dropN]
        temps = temps[:-dropN]

    # Phase masks based on cumulative steps
    eq_mask = cum <= args.phase_steps
    prod_mask = (cum > args.phase_steps) & (cum <= args.phase_steps * 2)

    # Running averages (edge-safe)
    ra_totengs = running_average_edge_safe(totengs, args.window)
    ra_temps = running_average_edge_safe(temps, args.window)

    # Plotting
    fig, axs = plt.subplots(2, 1, figsize=(10, 7), sharex=True)

    # TotEng subplot
    axs[0].plot(times[eq_mask], totengs[eq_mask], color='tab:blue', alpha=0.35, label='Equilibration (raw)')
    axs[0].plot(times[eq_mask], ra_totengs[eq_mask], color='tab:blue', lw=2, label=f'Equilibration (avg, {args.window})')
    axs[0].plot(times[prod_mask], totengs[prod_mask], color='tab:orange', alpha=0.35, label='Production (raw)')
    axs[0].plot(times[prod_mask], ra_totengs[prod_mask], color='tab:orange', lw=2, label=f'Production (avg, {args.window})')
    axs[0].set_ylabel("Total Energy (TotEng)")
    axs[0].grid(True, alpha=0.3)
    axs[0].legend(loc='best')

    # Temp subplot
    axs[1].plot(times[eq_mask], temps[eq_mask], color='tab:blue', alpha=0.35, label='Equilibration (raw)')
    axs[1].plot(times[eq_mask], ra_temps[eq_mask], color='tab:blue', lw=2, label=f'Equilibration (avg, {args.window})')
    axs[1].plot(times[prod_mask], temps[prod_mask], color='tab:orange', alpha=0.35, label='Production (raw)')
    axs[1].plot(times[prod_mask], ra_temps[prod_mask], color='tab:orange', lw=2, label=f'Production (avg, {args.window})')
    axs[1].set_ylabel("Temperature (Temp)")
    axs[1].set_xlabel("Time (fs)")
    axs[1].grid(True, alpha=0.3)
    axs[1].legend(loc='best')

    plt.suptitle(f"Equilibration and Production Phases — {os.path.basename(args.input)}")
    plt.tight_layout(rect=[0, 0, 1, 0.96])

    if args.out:
        plt.savefig(args.out, dpi=200)
        print(f"Saved plot to {args.out}")
    else:
        plt.show()


if __name__ == "__main__":
    main()
