# Supplementary material for: Developing Interface Force Fields for Water and Oxygen on Pt, and Pt 3 Ni, Pt 3 Co Alloy Surfaces for Proton-Exchange Membrane Fuel Cell (PEMFC) Applications
Source: ACS Omega. 2026 Feb 6;11(6):10649–63. doi: 10.1021/acsomega.5c11427 (PMC12917792; doi:10.1021/acsomega.5c11427)
Supplement: Supplementary file 1 [file ao5c11427_si_001.zip › Supporting_material/01.Cycle01_config_generation_and_DFT_calculations/00.scf_2_forces.py]

description_string = """
Get Energy and forces from QE SCF output files, same as old matlab scripts.
"""

#------------------------------------------------
# Handle the command line
import argparse
parser = argparse.ArgumentParser(description=description_string)
parser.add_argument('-i', '--infile', default="./Bulk/SCF/SCF_DO001/H2O.scf.out", help='name with path of the QE output file')
parser.add_argument('-o', '--outdir', default='./Bulk/SCF/SCF_DO001/', help='path for output files')
args = parser.parse_args()

#------------------------------------------------

import re
import os

filename = args.infile
outdir = args.outdir

# Initialize variables
forces = []
energy = None

# Read the Quantum ESPRESSO output file
with open(filename, 'r') as file:
    lines = file.readlines()

# Extract forces from the file
force_section_started = False
for line in lines:
    if 'Forces acting on atoms' in line:
        force_section_started = True
    elif force_section_started and 'atom' in line:
        force_components = re.findall(r'[-+]?\d*\.\d+|\d+', line)  # Extract force components
        forces.append([float(component) for component in force_components[-3:]])  # Take only the last three components
    elif '!' in line and 'total energy' in line:
        energy_str = line.split('=')[-1].strip()
        energy = float(energy_str.split()[0])  # Extract the energy value

# Write forces and energy to output files
forces_file = os.path.join(outdir, 'forces.out')
with open(forces_file, 'w') as file:
    for force in forces:
        formatted_force = ''.join(f'{value:14.8f}' for value in force)  # Format each force vector  # Format each force vector
        file.write(formatted_force + '\n')

energy_file = os.path.join(outdir, 'energy.out')
with open(energy_file, 'w') as file:
    file.write(str(energy) + '\n')

print(f"Forces written to: {forces_file}")
print(f"Energy written to: {energy_file}")
