# Supplementary material for: Developing Interface Force Fields for Water and Oxygen on Pt, and Pt 3 Ni, Pt 3 Co Alloy Surfaces for Proton-Exchange Membrane Fuel Cell (PEMFC) Applications
Source: ACS Omega. 2026 Feb 6;11(6):10649–63. doi: 10.1021/acsomega.5c11427 (PMC12917792; doi:10.1021/acsomega.5c11427)
Supplement: Supplementary file 1 [file ao5c11427_si_001.zip › Supporting_material/01.Cycle01_config_generation_and_DFT_calculations/02.Lammps.sh]

#!/bin/bash -l

cd Bulk/
mpirun lmp_mpi -in 00.H2O.lmp > H2O.log

cd ../Pt/
mpirun lmp_mpi -in 00.Pt.lmp > Pt.log

cd ..
mpirun lmp_mpi -in 00.Pt-H2O.lmp > Pt-H2O.log
