# Supplementary material for: Developing Interface Force Fields for Water and Oxygen on Pt, and Pt 3 Ni, Pt 3 Co Alloy Surfaces for Proton-Exchange Membrane Fuel Cell (PEMFC) Applications
Source: ACS Omega. 2026 Feb 6;11(6):10649–63. doi: 10.1021/acsomega.5c11427 (PMC12917792; doi:10.1021/acsomega.5c11427)
Supplement: Supplementary file 1 [file ao5c11427_si_001.zip › Supporting_material/01.Cycle01_config_generation_and_DFT_calculations/04.Dump2QE.sh]

#!/bin/bash

rm -r ./Bulk/SCF
rm -r ./Pt/SCF
rm -r ./QE/SCF

mkdir ./Bulk/SCF
mkdir ./Pt/SCF
mkdir ./QE/SCF

cd ./QE
gfortran ./Fortran/Dump2QE.f95 ./Fortran/lmp2tri.f95 ./Fortran/inSCF.f95 ./Fortran/mean.f95 ./Fortran/varS.f95 -o ./000.Dump2QE.exe
./000.Dump2QE.exe
