# Supplementary material for: Developing Interface Force Fields for Water and Oxygen on Pt, and Pt 3 Ni, Pt 3 Co Alloy Surfaces for Proton-Exchange Membrane Fuel Cell (PEMFC) Applications
Source: ACS Omega. 2026 Feb 6;11(6):10649–63. doi: 10.1021/acsomega.5c11427 (PMC12917792; doi:10.1021/acsomega.5c11427)
Supplement: Supplementary file 1 [file ao5c11427_si_001.zip › Supporting_material/01.Cycle01_config_generation_and_DFT_calculations/05.QE_job.sh]

#!/bin/bash

cp 05.1.QE_B.job ./Bulk/SCF/SCF_DO001
cp 05.1.QE_B.job ./Bulk/SCF/SCF_DO002
cp 05.1.QE_B.job ./Bulk/SCF/SCF_DO003
cp 05.1.QE_B.job ./Bulk/SCF/SCF_UP001
cp 05.1.QE_B.job ./Bulk/SCF/SCF_UP002
cp 05.1.QE_B.job ./Bulk/SCF/SCF_UP003

cp 05.2.QE_Pt.job ./Pt/SCF/SCF_DO001
cp 05.2.QE_Pt.job ./Pt/SCF/SCF_UP001

cp 05.3.QE_Pt_H2O.job ./QE/SCF/SCF_DO001
cp 05.3.QE_Pt_H2O.job ./QE/SCF/SCF_DO002
cp 05.3.QE_Pt_H2O.job ./QE/SCF/SCF_DO003
cp 05.3.QE_Pt_H2O.job ./QE/SCF/SCF_UP001
cp 05.3.QE_Pt_H2O.job ./QE/SCF/SCF_UP002
cp 05.3.QE_Pt_H2O.job ./QE/SCF/SCF_UP003

cd ./Bulk/SCF/SCF_DO001
bash 05.1.QE_B.job

cd ../SCF_DO002
bash 05.1.QE_B.job

cd ../SCF_DO003
bash 05.1.QE_B.job

cd ../SCF_UP001
bash 05.1.QE_B.job

cd ../SCF_UP002
bash 05.1.QE_B.job

cd ../SCF_UP003
bash 05.1.QE_B.job

cd ../../../Pt/SCF/SCF_DO001
bash 05.2.QE_Pt.job

cd ../SCF_UP001
bash 05.2.QE_Pt.job

cd ../../../QE/SCF/SCF_DO001
bash 05.3.QE_Pt_H2O.job

cd ../SCF_DO002
bash 05.3.QE_Pt_H2O.job

cd ../SCF_DO003
bash 05.3.QE_Pt_H2O.job

cd ../SCF_UP001
bash 05.3.QE_Pt_H2O.job

cd ../SCF_UP002
bash 05.3.QE_Pt_H2O.job

cd ../SCF_UP003
bash 05.3.QE_Pt_H2O.job
