# Supplementary material for: Developing Interface Force Fields for Water and Oxygen on Pt, and Pt 3 Ni, Pt 3 Co Alloy Surfaces for Proton-Exchange Membrane Fuel Cell (PEMFC) Applications
Source: ACS Omega. 2026 Feb 6;11(6):10649–63. doi: 10.1021/acsomega.5c11427 (PMC12917792; doi:10.1021/acsomega.5c11427)
Supplement: Supplementary file 1 [file ao5c11427_si_001.zip › Supporting_material/01.Cycle01_config_generation_and_DFT_calculations/06.DumpRef.sh]

#!/bin/bash

# Final step for dataset generation: first get forces and energies from QE using the custom python script
# Then use fortran script to get adsorption energies and forces.

python3 00.scf_2_forces.py -i ./Bulk/SCF/SCF_DO001/H2O.scf.out -o ./Bulk/SCF/SCF_DO001

python3 00.scf_2_forces.py -i ./Bulk/SCF/SCF_DO002/H2O.scf.out -o ./Bulk/SCF/SCF_DO002/

python3 00.scf_2_forces.py -i ./Bulk/SCF/SCF_DO003/H2O.scf.out -o ./Bulk/SCF/SCF_DO003/

python3 00.scf_2_forces.py -i ./Bulk/SCF/SCF_UP001/H2O.scf.out -o ./Bulk/SCF/SCF_UP001/

python3 00.scf_2_forces.py -i ./Bulk/SCF/SCF_UP002/H2O.scf.out -o ./Bulk/SCF/SCF_UP002/

python3 00.scf_2_forces.py -i ./Bulk/SCF/SCF_UP003/H2O.scf.out -o ./Bulk/SCF/SCF_UP003/

python3 00.scf_2_forces.py -i ./Pt/SCF/SCF_DO001/Pt.scf.out -o ./Pt/SCF/SCF_DO001/

python3 00.scf_2_forces.py -i ./Pt/SCF/SCF_UP001/Pt.scf.out -o ./Pt/SCF/SCF_UP001/

python3 00.scf_2_forces.py -i ./QE/SCF/SCF_DO001/Pt-H2O.scf.out -o ./QE/SCF/SCF_DO001/

python3 00.scf_2_forces.py -i ./QE/SCF/SCF_DO002/Pt-H2O.scf.out -o ./QE/SCF/SCF_DO002/

python3 00.scf_2_forces.py -i ./QE/SCF/SCF_DO003/Pt-H2O.scf.out -o ./QE/SCF/SCF_DO003/

python3 00.scf_2_forces.py -i ./QE/SCF/SCF_UP001/Pt-H2O.scf.out -o ./QE/SCF/SCF_UP001/

python3 00.scf_2_forces.py -i ./QE/SCF/SCF_UP002/Pt-H2O.scf.out -o ./QE/SCF/SCF_UP002/

python3 00.scf_2_forces.py -i ./QE/SCF/SCF_UP003/Pt-H2O.scf.out -o ./QE/SCF/SCF_UP003/

cd QE/SCF/SCF_DO001
gfortran ./Fortran/DumpRef.f95 -o 000.DumpRef.exe
./000.DumpRef.exe

cd ../SCF_DO002
gfortran ./Fortran/DumpRef.f95 -o DumpRef.exe
./DumpRef.exe

cd ../SCF_DO003
gfortran ./Fortran/DumpRef.f95 -o DumpRef.exe
./DumpRef.exe

cd ../SCF_UP001
gfortran ./Fortran/DumpRef.f95 -o DumpRef.exe
./DumpRef.exe

cd ../SCF_UP002
gfortran ./Fortran/DumpRef.f95 -o DumpRef.exe
./DumpRef.exe

cd ../SCF_UP003
gfortran ./Fortran/DumpRef.f95 -o DumpRef.exe
./DumpRef.exe
