# Supplementary material for: Developing Interface Force Fields for Water and Oxygen on Pt, and Pt 3 Ni, Pt 3 Co Alloy Surfaces for Proton-Exchange Membrane Fuel Cell (PEMFC) Applications
Source: ACS Omega. 2026 Feb 6;11(6):10649–63. doi: 10.1021/acsomega.5c11427 (PMC12917792; doi:10.1021/acsomega.5c11427)
Supplement: Supplementary file 1 [file ao5c11427_si_001.zip › Supporting_material/01.Cycle01_config_generation_and_DFT_calculations/Bulk/00.H2O.lmp]

#Variables

variable        T file ../LogVar/T.log
variable        rc file ../LogVar/rc.log
variable        PtType file ../LogVar/SType1.log
variable        Pt1_Type file ../LogVar/SType2.log

variable        Nx file ../LogVar/NxB.log #5
variable        Ny file ../LogVar/NyB.log #5
variable        Nz file ../LogVar/NzB.log #14

variable        xlo file ../LogVar/xloB.log #11.347999999999999
variable        ylo file ../LogVar/yloB.log #0
variable        zlo file ../LogVar/zloB.log #0

variable        xhi file ../LogVar/xhiB.log #44.347999999999999
variable        yhi file ../LogVar/yhiB.log #15.695999999999986
variable        zhi file ../LogVar/zhiB.log #15.695999999999986

variable        xy file ../LogVar/xyB.log
variable        xz file ../LogVar/xzB.log
variable        yz file ../LogVar/yzB.log

variable        nSxH file ../LogVar/nSx.log
variable        nSyH file ../LogVar/nSy.log
variable        nSzH file ../LogVar/nSz.log
variable        nSx equal ${nSxH}
variable        nSy equal ${nSyH}
variable        nSz equal ${nSzH}

variable        dxSBH file ../LogVar/dxSB.log
variable        dxCMH file ../LogVar/dxCM.log
variable        dxSB equal ${dxSBH}
variable        dxCM equal ${dxCMH}

variable        dt equal 0.5
variable        dthermo equal 1

variable        tNVE equal  500
variable	    tdeform equal 500
variable	    tequil equal 500

variable	      tdump equal 1000

# Loeschen von Hilfsvariablen

variable        nSxH delete
variable        nSyH delete
variable        nSzH delete
variable        dxSBH delete
variable        dxCMH delete

# Setup

label           loop
clear
log             H2O_init.log

boundary        p p p
units           real

kspace_style    ewald 1.0e-5
atom_style      full

#potential

bond_style      harmonic
angle_style     harmonic
dihedral_style  opls
improper_style  cvff

pair_style      hybrid lj/cut/coul/long ${rc} ${rc}
special_bonds   lj/coul 0.0 0.0 0.5
read_data       ../H2O_Data/H2O-001M.data
include         ../H2O_Data/H2O.coeff
pair_coeff      * ${PtType} lj/cut/coul/long 0.0 0.0 0.0
pair_coeff      * ${Pt1_Type} lj/cut/coul/long 0.0 0.0 0.0

timestep        ${dt}
thermo          ${dthermo}

# Minimization

replicate       ${Nx} ${Ny} ${Nz}
change_box      all triclinic
minimize        1.0e-4 1.0e-6 100 1000

# NVE Equilibration

velocity        all create $T 468799 dist gaussian mom yes rot yes
fix             BONDS all shake 1E-5 20 0 b 1
fix             NVE all nve
dump	        myDump all custom ${tdump} H2O_setup.dump id type mol xs ys zs vx vy vz
run             ${tNVE}
write_restart   restart.init

# Box deform xy, xz, yz

log             H2O_xyz.log
fix             XYZ all deform 10 x final ${xlo} ${xhi} y final ${ylo} ${yhi} z final ${zlo} ${zhi} &
                     xy final ${xy} xz final ${xz} yz final ${yz} units box
run             ${tdeform}
unfix           XYZ
unfix           NVE
write_restart   restart.xyz


# NVT Equilibration

log             H2O_equil.log
fix             NVT all nvt temp $T $T $(100*dt)
run             ${tequil}
unfix           BONDS
unfix           NVT
write_restart   restart.equil

# Accounting on ppp

change_box          all x final ${xlo} ${xhi} y final ${ylo} ${yhi} z final ${zlo} ${zhi} &
                     xy final ${xy} xz final ${xz} yz final ${yz} remap units box 

variable        xloL equal xlo
variable        xhiL equal xhi
variable        yloL equal ylo
variable        yhiL equal yhi
variable        zloL equal zlo
variable        zhiL equal zhi

variable        xloR equal xlo
variable        xhiR equal xhi
variable        yloR equal ylo
variable        yhiR equal yhi
variable        zloR equal zlo
variable        zhiR equal zhi

variable        xloM equal xlo
variable        xhiM equal xhi
variable        yloM equal ylo
variable        yhiM equal yhi
variable        zloM equal zlo
variable        zhiM equal zhi

variable        xyAll equal xy
variable        xzAll equal xz
variable        yzAll equal yz

variable        dx equal 0.0
variable        dy equal 0.0
variable        dz equal 0.0

variable        xloNew equal xlo-2*${dxSB}
variable        yloNew equal ylo-2*${dxSB}
variable        zloNew equal zlo-2*${dxSB}

variable        xhiNew equal xhi+2*${dxSB}
variable        yhiNew equal yhi+2*${dxSB}
variable        zhiNew equal zhi+2*${dxSB}

if "${nSx} > 0.0" then "variable dx equal ${xhiL}-${xloL}"
if "${nSy} > 0.0" then "variable dy equal ${yhiL}-${yloL}"
if "${nSz} > 0.0" then "variable dz equal ${zhiL}-${zloL}"

variable dxMv equal -${dx}
variable dyMv equal -${dy}
variable dzMv equal -${dz}

variable dx25 equal ${dx}*2.0/5.0
variable dy25 equal ${dy}*2.0/5.0
variable dz25 equal ${dz}*2.0/5.0

if "${nSx} > 0.0" then "variable xhiL equal ${xloL}+${dx25}"
if "${nSy} > 0.0" then "variable yhiL equal ${yloL}+${dy25}"
if "${nSz} > 0.0" then "variable zhiL equal ${zloL}+${dz25}"

if "${nSx} > 0.0" then "variable xloR equal ${xhiR}-${dx25}"
if "${nSy} > 0.0" then "variable yloR equal ${yhiR}-${dy25}"
if "${nSz} > 0.0" then "variable zloR equal ${zhiR}-${dz25}"

if "${nSx} > 0.0" then "variable xloM equal ${xhiL}"
if "${nSx} > 0.0" then "variable xhiM equal ${xloR}"

if "${nSy} > 0.0" then "variable yloM equal ${yhiL}"
if "${nSy} > 0.0" then "variable yhiM equal ${yloR}"

if "${nSz} > 0.0" then "variable zloM equal ${zhiL}"
if "${nSz} > 0.0" then "variable zhiM equal ${zloR}"

region          RL prism ${xloL} ${xhiL} ${yloL} ${yhiL} ${zloL} ${zhiL} ${xyAll} ${xzAll} ${yzAll} units box
region          RM prism ${xloM} ${xhiM} ${yloM} ${yhiM} ${zloM} ${zhiM} ${xyAll} ${xzAll} ${yzAll} units box
region          RR prism ${xloR} ${xhiR} ${yloR} ${yhiR} ${zloR} ${zhiR} ${xyAll} ${xzAll} ${yzAll} units box
group           GLM region RL
group           GLM include molecule
group           GMM region RM
group           GMM include molecule
group           GRM region RR
group           GRM include molecule
group           GRLMM intersect GMM GRM GLM
group           GRLM intersect GRM GLM
group           GL region RL
group           CLEAN subtract GRLM GL GRLMM
if "${nSx} > 0.0" then "change_box all x final ${xloNew} ${xhiNew} xy final ${xyAll} xz final ${xzAll} yz final ${yzAll}"
if "${nSy} > 0.0" then "change_box all y final ${yloNew} ${yhiNew} xy final ${xyAll} xz final ${xzAll} yz final ${yzAll}"
if "${nSz} > 0.0" then "change_box all z final ${zloNew} ${zhiNew} xy final ${xyAll} xz final ${xzAll} yz final ${yzAll}"
displace_atoms  CLEAN move ${dxMv} ${dyMv} ${dzMv} units box

if "${nSx} > 0.0" then "variable xhiR equal xlo+2*${dxSB}-${dxCM}" # dxSB is the largest
if "${nSy} > 0.0" then "variable yhiR equal ylo+2*${dxSB}-${dxCM}"
if "${nSz} > 0.0" then "variable zhiR equal zlo+2*${dxSB}-${dxCM}"

region          RLNew prism ${xloL} ${xhiR} ${yloL} ${yhiR} ${zloL} ${zhiR} ${xyAll} ${xzAll} ${yzAll} units box
group           GLNew region RLNew
group           GLNew include molecule
displace_atoms  GLNew move ${dx} ${dy} ${dz} units box

if "${nSx} > 0.0" then "set group all image 0 NULL NULL"
if "${nSy} > 0.0" then "set group all image NULL 0 NULL"
if "${nSz} > 0.0" then "set group all image NULL NULL 0"
write_data      bulk.data

quit
