# Supplementary material for: Developing Interface Force Fields for Water and Oxygen on Pt, and Pt 3 Ni, Pt 3 Co Alloy Surfaces for Proton-Exchange Membrane Fuel Cell (PEMFC) Applications
Source: ACS Omega. 2026 Feb 6;11(6):10649–63. doi: 10.1021/acsomega.5c11427 (PMC12917792; doi:10.1021/acsomega.5c11427)
Supplement: Supplementary file 1 [file ao5c11427_si_001.zip › Supporting_material/01.Cycle01_config_generation_and_DFT_calculations/Bulk/bulk.data]

LAMMPS data file via write_data, version 21 Nov 2023, timestep = 1503, units = real

405 atoms
4 atom types
270 bonds
1 bond types
135 angles
1 angle types

3.38797 46.11797 xlo xhi
0 11.247999999999989 ylo yhi
0 9.742034838918183 zlo zhi
-4.91665714740948e-07 -4.91665714740948e-07 -5.6223003474827 xy xz yz

Masses

1 15.9994
2 1.00797
3 1
4 1

Bond Coeffs # harmonic

1 250 1

Angle Coeffs # harmonic

1 60 109.47

Atoms # full

28 10 1 -0.82 12.392009346616774 1.2702332469004456 0.2940922759323725 0 0 0
361 121 1 -0.82 13.856008628320392 3.6687444850450137 0.26915493385477235 0 0 1
329 110 2 0.41 19.738883705155686 2.77928328776176 0.439786666615846 0 0 1
35 12 2 0.41 39.25206693287348 1.493350163479551 0.8346506448447774 0 0 0
119 40 2 0.41 10.381287271076037 4.863248069585781 0.555900960526447 0 0 0
374 125 2 0.41 28.84588189848279 1.1416266564644788 0.439504876305742 0 1 1
42 14 2 0.41 27.217182366937642 4.864444621932664 0.6497689607461512 0 0 0
60 20 2 0.41 24.82441842392436 1.4949265760238204 0.41026161008298234 0 0 0
328 110 1 -0.82 18.839609621666487 3.2047221713482728 0.32334101015781924 0 0 1
32 11 2 0.41 21.978701603283646 3.133135048431821 0.2923345506400872 0 0 0
69 23 2 0.41 29.00230858751726 3.5954328115799825 0.8559389399894703 0 0 0
2 1 2 0.41 20.012746636293475 0.4762221992750365 0.8280506882515016 0 0 0
40 14 1 -0.82 26.215484977284547 4.82246477895206 0.6730784069004146 0 0 0
120 40 2 0.41 11.687002210395583 4.01592901671423 0.7250712767229167 0 0 0
363 121 2 0.41 13.64174353197031 2.955172458537581 0.9121646506145631 0 0 1
379 127 1 -0.82 14.885784133328553 -0.232853739246152 0.9618088602066908 0 0 1
385 129 1 -0.82 34.1745727604326 2.3700052965640133 0.2647636417621257 0 0 1
362 121 2 0.41 14.610947420642947 4.150119665130388 0.6977614028266563 0 0 1
381 127 2 0.41 15.73551184576743 0.2582163630010062 0.7674720541713113 0 0 1
75 25 2 0.41 16.967460058327607 4.43332500715329 0.8040891036959681 0 0 0
34 12 1 -0.82 38.2662134807236 1.3214746639482469 0.8961824641894613 0 0 0
108 36 2 0.41 36.17330404025346 0.22829018238848986 0.9254209261030352 0 1 0
360 120 2 0.41 31.366403738589735 0.4746222715946043 0.09960196457933286 0 0 1
4 2 1 -0.82 26.12541124870806 1.1053825298789912 1.4621140242776052 0 0 0
36 12 2 0.41 37.8371379787251 2.1513796088968045 1.233147780024922 0 0 0
55 19 1 -0.82 16.407217475431562 1.9581808662722522 1.3459686604074717 0 0 0
93 31 2 0.41 19.874965229015004 4.081925661999344 1.7300363977856337 0 0 0
33 11 2 0.41 21.937590898052893 4.019967803688568 1.551282272058552 0 0 0
1 1 1 -0.82 20.05999381347619 0.9065863364796033 1.692403119637526 0 0 0
57 19 2 0.41 16.127527120531777 2.778364875600095 1.8200871895410922 0 0 0
106 36 1 -0.82 35.64447538831791 -0.1122977508023657 1.6749291177868602 0 1 0
31 11 1 -0.82 21.558525659544472 3.1902164572603713 1.1632640769161458 0 0 0
29 10 2 0.41 12.530231947881482 0.9027360994328254 1.1795905719197144 0 0 0
67 23 1 -0.82 28.859234231987678 2.8604063914509403 1.4947594571044043 0 0 0
90 30 2 0.41 33.120486031635316 1.634976842925541 1.5579454793950889 0 0 0
118 40 1 -0.82 10.773838104172246 4.139603477096873 1.1036978066059002 0 0 0
3 1 2 0.41 20.580275322572028 1.7576241848586904 1.630255043732745 0 0 0
403 135 1 -0.82 30.64729325184855 -0.32993434197118465 1.6441967277857978 0 1 1
380 127 2 0.41 14.830952779926644 -0.24597088782322152 1.9216957098742335 0 0 1
5 2 2 0.41 26.959282536102958 0.729034012859397 1.0715230186539124 0 0 0
56 19 2 0.41 17.408620065164897 1.9515580215163886 1.3976907906421001 0 0 0
6 2 2 0.41 26.34917137285384 1.3174528902104283 2.3757881692604625 0 0 0
162 54 2 0.41 34.215403248811256 -1.1008558256992986 2.138113698027256 0 1 0
405 135 2 0.41 30.010476869150516 -0.06222707399554439 2.339507443096433 0 1 1
62 21 2 0.41 33.53757729920505 3.821806860445914 2.1377115425230935 0 0 0
160 54 1 -0.82 33.507655763899585 -1.481373057863761 2.713814684346499 0 1 0
88 30 1 -0.82 32.362242724475195 1.6625492914958286 2.1864636405230735 0 0 0
124 42 1 -0.82 36.85237335559629 3.6439844166129447 2.554032007019439 0 0 0
139 47 1 -0.82 23.34267059180827 1.609835504066769 2.8841843754746384 0 0 0
107 36 2 0.41 35.59067068242946 0.6279717312463695 2.31445977028771 0 1 0
141 47 2 0.41 22.928781181377722 1.8637476292664341 2.042287623096506 0 0 0
197 66 2 0.41 9.710849882728585 0.32574143603877137 2.6288673493389103 0 0 0
68 23 2 0.41 29.695153937591417 2.79591466183698 2.022522150208071 0 0 0
126 42 2 0.41 36.083536825695944 4.09108651011755 2.109921173420596 0 0 0
89 30 2 0.41 31.814769177449108 0.8501647598497 1.999142521235806 0 0 0
161 54 2 0.41 33.37176244750211 -0.8320766720930111 3.429401552341193 0 1 0
64 22 1 -0.82 14.198865755651976 3.3951984952369845 3.166547598304708 0 0 0
137 46 2 0.41 11.665705344190567 1.5260675735874605 3.6447329062951486 0 0 0
109 37 1 -0.82 15.199963475090271 0.0954800738343411 3.552179702352318 0 0 0
103 35 1 -0.82 22.803743521055456 -0.989619302535208 3.6286466851629244 0 1 0
140 47 2 0.41 23.107662740105496 2.3736068169694886 3.457260595854047 0 0 0
138 46 2 0.41 12.560006660430819 0.3135191868620355 3.089929345007088 0 0 0
192 64 2 0.41 20.0522722604797 -0.9771159730821263 2.934817928687199 0 0 0
150 50 2 0.41 19.569486190852707 1.8573552619409965 3.885026628940282 0 0 0
176 59 2 0.41 25.32829977275455 -0.0539850258379555 3.381076127773599 0 0 0
146 49 2 0.41 16.99265887589241 0.7715871565904815 3.4157010843750033 0 0 0
104 35 2 0.41 22.878813930261128 -0.0823212893698273 3.2308180517998224 0 1 0
196 66 1 -0.82 9.686518932237622 -0.18104985813454766 3.458886214036635 0 0 0
169 57 1 -0.82 28.73095597663618 0.25100068232450257 3.599819061924823 0 0 0
144 48 2 0.41 34.06559813190657 1.6463513694591452 3.6725861589896183 0 0 0
203 68 2 0.41 31.490621593308802 2.468801661994651 3.123385967947984 0 0 0
143 48 2 0.41 35.41083380869222 2.543640458225745 3.485815504252476 0 0 0
147 49 2 0.41 18.32066895958771 0.04606170747199512 3.861051717369775 0 0 0
202 68 1 -0.82 30.773349577310093 2.9442621630040087 3.6129625330604163 0 0 0
85 29 1 -0.82 25.380711630589225 3.636025211518466 3.1685068416125737 0 0 0
136 46 1 -0.82 12.353096352020408 1.284502274107983 2.985566322601758 0 0 0
65 22 2 0.41 13.557782767900704 2.63980764484244 3.039106074330706 0 0 0
190 64 1 -0.82 19.82107247391311 -1.2011862399482662 3.845991522804858 0 0 0
145 49 1 -0.82 17.872740504936477 0.9389296533139291 3.8468203746427587 0 0 0
198 66 2 0.41 10.617047360073549 -0.2627285876062515 3.809010639543318 0 0 0
142 48 1 -0.82 35.066902501091974 1.6387961328349427 3.7259132973086655 0 0 0
87 29 2 0.41 25.395818556350306 2.653771399860733 3.3422528157512312 0 0 0
170 57 2 0.41 28.635414136064774 -0.5703129145810271 4.141755354326057 0 0 0
186 62 2 0.41 26.835573686201492 2.5796662978926417 4.748816516668748 0 0 0
204 68 2 0.41 30.234760257811978 2.180928044977044 3.958257864416424 0 0 0
111 37 2 0.41 14.999078885836422 0.6690611247983589 4.312515505301378 0 0 0
177 59 2 0.41 26.12723274415454 -0.6339332026262192 4.6146884787845766 0 0 0
105 35 2 0.41 22.523563425063188 -0.91056869802226 4.548234868639108 0 1 0
207 69 2 0.41 35.38650891472386 -0.00975445973069844 4.248985637892222 0 0 0
191 64 2 0.41 20.337979950394015 -0.5581497778058151 4.386377609975853 0 0 0
184 62 1 -0.82 27.765324008173838 2.634756052497029 4.392144349546076 0 0 0
205 69 1 -0.82 35.979302700388885 -0.7521200959994732 4.5520399513070755 0 0 0
175 59 1 -0.82 25.53905553385996 0.1099889138231589 4.306891458279425 0 0 0
206 69 2 0.41 36.81550454094733 -0.6453333253749165 4.030923054875315 0 0 0
273 91 2 0.41 12.516585160551625 -1.3886889615800255 4.232034152976388 0 0 0
182 61 2 0.41 17.328383317578474 2.76394948100233 3.9696952797694696 0 0 0
110 37 2 0.41 15.38123634396889 -0.795797957405532 3.952115098457444 0 0 0
148 50 1 -0.82 20.228663449606803 2.3527996881867934 4.428028900095503 0 0 0
243 81 2 0.41 9.51061057590398 -2.788490058268831 4.865239705007963 0 1 0
149 50 2 0.41 20.780818483188032 1.6289061986255016 4.828384285038804 0 0 0
171 57 2 0.41 28.355332882468556 1.0341502760479586 4.0712903717058735 0 0 0
252 84 2 0.41 36.624684724156516 0.3770625923275279 5.717517092420136 0 0 0
167 56 2 0.41 27.045536969782745 -3.0835615259202087 5.396394592426474 0 0 0
218 73 2 0.41 15.409968821967368 -2.7290239206335394 5.1777521241021045 0 0 0
271 91 1 -0.82 12.544015300936199 -0.9150174743704067 5.075775640912476 0 0 0
166 56 1 -0.82 26.248299058010215 -2.589203745106011 5.057550699076303 0 0 0
272 91 2 0.41 13.106908175647096 -1.4096520139628288 5.715091650787195 0 0 0
200 67 2 0.41 12.03116438408468 0.9399020033881968 5.488777694916024 0 0 0
115 39 1 -0.82 32.2287043348303 1.4806649344357488 5.685683281422397 0 0 0
225 75 2 0.41 36.1934499391725 -2.0299110597791037 5.579936323903964 0 0 0
199 67 1 -0.82 11.45421432741723 1.753063550713824 5.416207795702594 0 0 0
254 85 2 0.41 18.07919699046632 1.93336529451499 5.650869953919015 0 0 0
321 107 2 0.41 25.18855314586039 1.3968290005367225 5.342501698933569 0 0 0
217 73 1 -0.82 15.876676389377202 -1.878941336806888 5.405460274024112 0 0 0
221 74 2 0.41 28.023233014288213 -0.9751701958264425 6.428528120074541 0 0 0
253 85 1 -0.82 17.899847129330265 1.5667195282610504 6.52988024146058 0 0 0
261 87 2 0.41 32.1841948787197 -0.7947318739796612 6.528707781205131 0 0 0
227 76 2 0.41 15.958006825646613 1.241004696624631 6.091903946257534 0 0 0
223 75 1 -0.82 36.770072893527534 -2.6975930865632427 6.035580310333708 0 0 0
201 67 2 0.41 11.093823606566577 1.8206842607781226 6.310684319537833 0 0 0
355 119 1 -0.82 23.792964376983516 -1.9383332486494 6.291301121348845 0 0 0
226 76 1 -0.82 14.984223816000373 1.4043501805459973 5.923620601929602 0 0 0
250 84 1 -0.82 36.794864145736355 0.8926947504869194 6.522084531665177 0 0 0
222 74 2 0.41 29.183610041673308 -1.9410290751940662 6.811595840263264 0 0 0
220 74 1 -0.82 28.973217985659446 -1.193447633615075 6.204288826324116 0 0 0
260 87 2 0.41 31.04059560009361 -1.7130216921276633 5.965020097309315 0 0 0
219 73 2 0.41 15.442405493208955 -1.5107159300378101 6.194511030044113 0 0 0
319 107 1 -0.82 25.312810502848112 2.2114299154625625 5.881503745471708 0 0 0
193 65 1 -0.82 21.194053653863858 0.2991602651155074 6.1286168217658625 0 0 0
117 39 2 0.41 31.71331518087954 1.2778668966320033 6.487768958320199 0 0 0
259 87 1 -0.82 31.961195350235688 -1.7480337492190576 6.345017572730911 0 0 0
281 94 2 0.41 10.775918078652534 -1.178435863604916 6.396046151956983 0 0 0
195 65 2 0.41 20.476659445582698 -0.1858855980520624 6.613367066347556 0 0 0
316 106 1 -0.82 20.66488079344689 -3.747681582839042 6.724440238735513 0 1 0
357 119 2 0.41 24.709555336289053 -1.8405844719066282 5.912302535894625 0 0 0
255 85 2 0.41 18.402936934392287 0.704827726954294 6.581925689783646 0 0 0
194 65 2 0.41 21.980178824572675 0.4453479762150079 6.708069870097837 0 0 0
258 86 2 0.41 29.698933998549663 1.3819941110298632 7.346931955049829 0 0 0
247 83 1 -0.82 18.9462129141278 -0.9716507506675667 7.140933475680709 0 0 0
335 112 2 0.41 13.610455180709792 0.7081786901928595 7.308426188628053 0 0 0
298 100 1 -0.82 13.748397945986959 -1.9387831847021988 7.394069180662443 0 0 0
317 106 2 0.41 21.003402720237265 -3.1109490219047977 7.387077218154696 0 1 0
299 100 2 0.41 13.364221849650693 -2.792496467553618 7.062593138559407 0 0 0
356 119 2 0.41 23.870889239906624 -1.5730414447229326 7.181256087383986 0 0 0
277 93 1 -0.82 29.711046715472126 -3.782223529547878 7.3976212141855155 0 0 0
257 86 2 0.41 29.853381053985373 -0.11798149743282282 7.0669553799450515 0 0 0
337 113 1 -0.82 26.651985240053783 -0.0824493305854137 7.26647655487699 0 0 0
248 83 2 0.41 18.05434100607825 -0.8843378279146035 7.57206201282472 0 0 0
279 93 2 0.41 28.804617496358823 -4.125923748710524 7.643225456523026 0 0 0
315 105 2 0.41 34.55431008165581 0.4497149578822124 6.919114162269597 0 0 0
339 113 2 0.41 27.029637642350977 0.8134471332357069 7.042655975186098 0 0 0
256 86 1 -0.82 30.348049218151814 0.633686702152084 7.482174027426222 0 0 0
280 94 1 -0.82 10.060962868282685 -0.7266450163169722 6.90898709854122 0 0 0
249 83 2 0.41 19.238591232197987 -1.9207300880057199 7.244255188936373 0 0 0
282 94 2 0.41 9.580113652541645 -1.4739576528396379 7.3521047969675255 0 0 0
306 102 2 0.41 10.369335083400212 -3.991847600327401 7.296120937247228 0 0 0
313 105 1 -0.82 33.90191247145805 0.2171334462457981 7.615016591641294 0 0 0
336 112 2 0.41 12.384364257200946 -0.27220031180156656 7.553536747383228 0 0 0
214 72 1 -0.82 33.98961095522106 -3.5680054153271907 7.2046129919619775 0 1 0
314 105 2 0.41 33.244422645727774 0.9663848784011417 7.689715880557726 0 0 0
338 113 2 0.41 25.6718312936993 0.02952992849714331 7.438533891101913 0 0 0
215 72 2 0.41 33.434952857435235 -2.749374373205736 7.060851457167122 0 1 0
251 84 2 0.41 37.57157476592816 0.3928515781838646 6.895726675100447 0 0 0
224 75 2 0.41 36.38712003076509 -2.8854964629368647 6.906254999561399 0 0 0
300 100 2 0.41 13.575579488918429 -1.9597600475605916 8.340913821377361 0 0 0
278 93 2 0.41 30.324505715945588 -4.236253526337578 8.021741925915492 0 0 0
382 128 1 -0.82 26.310331761259395 -3.0837957221138783 8.0810714064063 0 0 0
304 102 1 -0.82 10.65457285895928 -3.338170982929262 7.96634648940889 0 0 0
325 109 1 -0.82 17.988842746799733 -3.6888513922893655 8.062700437090816 0 0 0
275 92 2 0.41 22.42204942164374 -2.254615320417381 8.403543836819454 0 0 0
301 101 1 -0.82 16.35052570762351 -0.8961799798464116 8.446695914958504 0 0 0
305 102 2 0.41 11.250991690522797 -3.814419192236387 8.590374672656017 0 0 0
398 133 2 0.41 20.446425016569187 -4.667609226769376 8.453659505663918 0 1 0
331 111 1 -0.82 35.92139565236339 -1.4110345489071587 8.649743876152392 0 0 0
276 92 2 0.41 21.49230595783686 -0.9318795316780308 8.563193115597455 0 0 0
384 128 2 0.41 26.753608605733955 -2.18859676007487 8.070149233559654 0 0 0
274 92 1 -0.82 21.479207301433814 -1.9145094698638911 8.399728035437796 0 0 0
370 124 1 -0.82 14.43099517240763 -4.7765825949295255 8.309202994350489 0 1 0
334 112 1 -0.82 12.764182574724344 0.609208546984731 7.815810637853759 0 0 0
332 111 2 0.41 35.18710561790147 -1.1340179130604136 8.050616182256922 0 0 0
383 128 2 0.41 26.918801180911522 -3.723101790009661 8.536297890032822 0 0 0
303 101 2 0.41 15.573490447061623 -1.5029121951906288 8.616027000513386 0 0 0
71 24 2 0.41 32.34389614055141 -1.3362738334944515 8.658160464832676 0 0 -1
326 109 2 0.41 17.204862720496404 -3.103288462077037 7.857071370575551 0 0 0
44 15 2 0.41 28.13811927782905 0.05796098974157626 9.047224505921461 0 0 -1
43 15 1 -0.82 28.675494849764654 -0.7695739952806209 9.203786154108611 0 0 -1
330 110 2 0.41 18.425498385722683 -2.954185871236128 9.360963511020113 0 0 0
284 95 2 0.41 24.7550335424192 -1.1983556170434229 9.441972035049067 0 0 0
373 125 1 -0.82 28.324990131511747 -5.196640275163085 9.738246352264511 0 1 0
15 5 2 0.41 19.19974476519074 0.05529661838268307 9.163634197224672 0 0 -1
59 20 2 0.41 24.602447853841493 -3.295934500933794 8.887703283688115 0 0 -1
30 10 2 0.41 13.153390486783316 -4.649544247056315 9.481165779874637 0 0 -1
386 129 2 0.41 34.75383897178156 -2.5261297959478526 9.647924256802314 0 0 0
358 120 1 -0.82 31.53160098587953 -4.906167962233623 8.921365609605724 0 0 0
45 15 2 0.41 29.596687597846906 -0.6047570036352141 8.85780949178008 0 0 -1
58 20 1 -0.82 24.120948576887493 -3.8975752456719723 9.50288456273399 0 0 -1
285 95 2 0.41 23.988099158844975 0.04099422136722097 8.855337052103495 0 0 0
333 111 2 0.41 36.10531197974701 -0.6460259403444919 9.238150728659175 0 0 0
8 3 2 0.41 37.79681203846942 -5.3816553264754905 9.5635708926039 0 0 -1
70 24 1 -0.82 31.741241015445343 -1.7526982156421202 9.31534486637877 0 0 -1
72 24 2 0.41 32.02194162995935 -2.699633572396912 9.460015427126265 0 0 -1
387 129 2 0.41 34.20691355684992 -3.9472803063540303 9.320520861170367 0 0 0
302 101 2 0.41 16.145628100774463 -0.017904259358044072 8.855105195129024 0 0 0
283 95 1 -0.82 24.04082926857468 -0.9542162517942545 8.80833852943803 0 0 0
14 5 2 0.41 18.897704424817928 6.843144859718526 0.4675234337630069 0 0 0
16 6 1 -0.82 36.371009492302846 5.850528873131533 0.9263255727440696 0 0 0
18 6 2 0.41 37.325897139309305 6.083401155956314 0.735562372178199 0 0 0
348 116 2 0.41 21.967276164339996 6.484355793560402 0.1969500303578612 0 0 1
21 7 2 0.41 15.318931014277975 7.507891038845516 0.6264510864155999 0 0 0
134 45 2 0.41 38.225575964915805 9.841565014764866 0.9635848118168778 0 0 0
52 18 1 -0.82 35.43458951978775 8.539657575566824 0.3516481185111294 0 0 0
25 9 1 -0.82 31.48186249315371 6.932835528352135 0.40112770171143153 0 0 0
53 18 2 0.41 36.055545972398605 9.206796686595302 0.7449045327846668 0 0 0
26 9 2 0.41 31.22274037342963 5.968943828027747 0.425595501756043 0 0 0
378 126 2 0.41 34.82813096796048 10.394967252101132 0.06666209248272142 0 0 1
83 28 2 0.41 17.65948377346932 9.522479258163614 0.22295597501725042 0 -1 0
401 134 2 0.41 28.3643054830977 7.791877848306873 0.366015434241794 0 0 1
50 17 2 0.41 26.57056092418759 9.397315494849444 0.9266116876736629 0 0 0
17 6 2 0.41 35.806378946337276 6.649057443289709 0.7239637731464911 0 0 0
12 4 2 0.41 21.094116494748622 8.744035770911092 0.15865869394210108 0 0 0
400 134 1 -0.82 28.051677390256263 7.2568514076342945 1.1224766401412738 0 0 1
11 4 2 0.41 20.962203599164187 8.339064612577024 1.6619472613666337 0 0 0
41 14 2 0.41 26.002630749116655 4.748024103670658 1.6101052853489946 0 0 0
402 134 2 0.41 27.513703082868123 7.883232368582665 1.662194122174972 0 0 1
74 25 2 0.41 17.148537084780706 5.521273944651754 1.9409747048139885 0 0 0
39 13 2 0.41 18.06235620269288 8.075803539409486 1.8257210341000611 0 0 0
27 9 2 0.41 31.940681388496497 7.130487352570917 1.2336524583822412 0 0 0
164 55 2 0.41 12.50622206694021 9.38834112031792 1.4890325786028384 0 -1 0
49 17 1 -0.82 26.428023218219703 9.209905876639663 1.8617247387779856 0 0 0
94 32 1 -0.82 22.373530967529582 5.722161889663554 1.794069582880446 0 0 0
76 26 1 -0.82 23.78987895264882 8.579480940104908 1.5350675624084011 0 0 0
133 45 1 -0.82 38.50969259189705 8.961585283590793 1.3299799405048942 0 0 0
82 28 1 -0.82 17.876392842521916 9.736437330502376 1.137730247461037 0 -1 0
156 52 2 0.41 11.853692035537772 6.663063251221024 1.4077924111694435 0 0 0
404 135 2 0.41 30.623896140304243 9.920337666186896 1.6533292686301866 0 0 1
81 27 2 0.41 34.33120818013932 7.392776145848904 1.4037853552085586 0 0 0
73 25 1 -0.82 16.61765174586546 4.728573808474362 1.6577356542527946 0 0 0
78 26 2 0.41 24.118506748187645 7.716188338808296 1.9040431086777356 0 0 0
10 4 1 -0.82 20.708155915316503 9.023375731316175 1.0029869831664027 0 0 0
84 28 2 0.41 18.866648237191175 9.691194823334275 1.2835758515021565 0 -1 0
96 32 2 0.41 21.615428098651236 6.161515497799497 2.2579952727229453 0 0 0
165 55 2 0.41 12.192096416826846 8.589945871320477 2.7436299462164326 0 -1 0
80 27 2 0.41 33.57138971967802 7.970037111241584 2.6158370942162894 0 0 0
91 31 1 -0.82 19.52374110097397 4.684917316210611 2.415546316769364 0 0 0
101 34 2 0.41 14.486074101976342 9.062151447712488 2.1148622805175585 0 0 0
123 41 2 0.41 28.15370118017498 5.928554639985001 2.322347760025981 0 0 0
125 42 2 0.41 37.632200043853125 4.271476931921502 2.557094105938301 0 0 0
51 17 2 0.41 25.44218850850649 9.242092813537125 2.0353100777713053 0 0 0
122 41 2 0.41 28.791206223170494 4.5023007594008755 2.441585076026023 0 0 0
95 32 2 0.41 23.129461499681884 5.735821703793638 2.425622876746681 0 0 0
155 52 2 0.41 12.456847050822134 6.134946493769014 2.7406536897375475 0 0 0
79 27 1 -0.82 33.820543766082956 7.113656979859476 2.187460969521869 0 0 0
100 34 1 -0.82 15.337405179704778 8.534714037084193 2.1082022103496465 0 0 0
61 21 1 -0.82 33.743258405938576 4.379075694441258 2.9080966448102132 0 0 0
63 21 2 0.41 34.1925800918832 5.215718647182192 2.6058745060030075 0 0 0
154 52 1 -0.82 11.70345966947816 6.662414982973062 2.3582986144886604 0 0 0
135 45 2 0.41 38.70687552131867 9.011116490815443 2.2711463342042357 0 0 0
163 55 1 -0.82 12.553103752838648 9.469582539390172 2.4457920499862356 0 -1 0
37 13 1 -0.82 17.966666920779563 7.114583387186212 2.0716414801739753 0 0 0
77 26 2 0.41 23.32322391464655 9.077756538823857 2.2355867901999473 0 0 0
132 44 2 0.41 25.32155256025974 5.5215051138511795 2.9058885068040614 0 0 0
173 58 2 0.41 15.218562478185476 5.574551518945665 2.5884196990442163 0 0 0
153 51 2 0.41 38.892425841825045 5.994362119901999 2.8987331262867695 0 0 0
102 34 2 0.41 16.118416934109785 9.159787454647066 2.071689097230602 0 0 0
112 38 1 -0.82 30.46346033633051 8.467836500891238 3.59103286478188 0 -1 0
121 41 1 -0.82 28.227380707253275 5.153536951432111 2.927221485516759 0 0 0
38 13 2 0.41 17.82714583618759 7.034120532135723 3.0208280126153975 0 0 0
86 29 2 0.41 24.525671390830627 3.9103506353960067 3.5946093418595533 0 0 0
97 33 1 -0.82 31.16728215540369 5.645643901002119 3.2968496304738335 0 0 0
172 58 1 -0.82 14.819623520733622 6.100502598367591 3.3081653677468177 0 0 0
157 53 1 -0.82 21.127100104015366 7.591991853574669 3.479046800653447 0 0 0
158 53 2 0.41 20.904968527324062 8.53467171539647 3.708035324109635 0 0 0
151 51 1 -0.82 38.37212681235379 5.706747251209874 3.673709109243866 0 0 0
189 63 2 0.41 35.16831362127396 6.882948652460733 3.4255453676595042 0 0 0
130 44 1 -0.82 24.915450305250296 6.430751343761779 2.9764655268799713 0 0 0
174 58 2 0.41 14.85201548475683 7.070436647835064 3.0797244164561812 0 0 0
99 33 2 0.41 30.960466151156563 4.682545585757541 3.4566211709223693 0 0 0
113 38 2 0.41 30.457795551314486 7.523820474275423 3.2831877317332427 0 -1 0
92 31 2 0.41 18.99294980048935 4.101525896787157 3.0092302211107183 0 0 0
183 61 2 0.41 16.999440902188766 4.1164969324475225 3.2514441477415086 0 0 0
98 33 2 0.41 32.163922819659426 5.656058553756504 3.4033632118201678 0 0 0
131 44 2 0.41 24.51139000637815 6.465397532126216 3.8555550353288446 0 0 0
152 51 2 0.41 37.41324180752542 5.995658330471551 3.629455083682664 0 0 0
229 77 1 -0.82 22.985688360334564 3.9527922164881204 4.221672506142261 0 0 0
242 81 2 0.41 10.36410887317712 7.508980792204724 3.956794660442152 0 0 0
187 63 1 -0.82 35.758443961159934 6.531012543273798 4.126520537032289 0 0 0
181 61 1 -0.82 17.331694315665356 3.753550795473913 4.089971250572046 0 0 0
294 98 2 0.41 20.559207892168523 5.186932900155725 3.9357234776328993 0 0 0
233 78 2 0.41 33.94235028185125 4.228376164244394 4.801962142318548 0 0 0
168 56 2 0.41 26.06273438308579 8.119670217728046 4.270641079366117 0 -1 0
230 77 2 0.41 22.155224574942558 4.420595043641466 4.515304952556921 0 0 0
212 71 2 0.41 28.494281550596547 6.409177552811355 4.210214740712792 0 0 0
179 60 2 0.41 37.30990120461113 3.210490848738964 4.460702957070352 0 0 0
159 53 2 0.41 20.605451593077923 7.03453378286151 4.102558137395426 0 0 0
213 71 2 0.41 28.95763170339542 7.818714161461257 4.719275441376635 0 0 0
114 38 2 0.41 31.32628246310951 8.599239678066864 4.0638480781748845 0 -1 0
188 63 2 0.41 35.98567191741875 7.283234602352178 4.716364379324312 0 0 0
241 81 1 -0.82 10.43859425267781 8.299837838581526 4.535435547756963 0 0 0
236 79 2 0.41 11.13793888435907 4.784186195108356 4.420479304101488 0 0 0
240 80 2 0.41 22.682421636542617 7.476405321919163 4.283458841014469 0 0 0
129 43 2 0.41 17.2086495248768 8.369524632049565 4.72632360684504 0 0 0
185 62 2 0.41 27.835630217411452 3.5016206975288724 3.9168510503047935 0 0 0
66 22 2 0.41 13.875733926697379 3.8261058417095097 3.9746187928189136 0 0 0
209 70 2 0.41 16.327618952520407 6.354507239600931 5.783450182263411 0 0 0
180 60 2 0.41 38.150397047727246 2.5871939750517776 5.643877515616811 0 0 0
235 79 1 -0.82 11.930985666669635 4.411741537991624 4.888511050931576 0 0 0
238 80 1 -0.82 23.329659464314073 7.164375342905336 4.954801545768683 0 0 0
237 79 2 0.41 11.697112929357967 3.465245523419089 5.0991708525606665 0 0 0
244 82 1 -0.82 12.842285790584654 7.554250467879154 5.483886457130457 0 -1 0
231 77 2 0.41 23.396258034800173 3.646263842442628 5.048886550839063 0 0 0
211 71 1 -0.82 28.374357251360973 7.039945773930713 4.94359258427236 0 0 0
178 60 1 -0.82 37.637610657069835 3.390812967395114 5.351751271817931 0 0 0
232 78 1 -0.82 33.63700911885246 4.1516175633553765 5.715010497841713 0 0 0
266 89 2 0.41 27.2219786421079 6.073038429400095 5.791671234566771 0 0 0
245 82 2 0.41 11.882214806627317 7.765107679882842 5.2933670856125845 0 -1 0
210 70 2 0.41 15.026624038113773 5.814650010200353 5.103335370591803 0 0 0
351 117 2 0.41 30.379214901368403 3.5756837622278472 5.717063193930196 0 0 0
293 98 2 0.41 20.629544920307467 4.323517112891701 5.2111541464491875 0 0 0
246 82 2 0.41 12.962420735902658 6.565462367136559 5.549293659819573 0 -1 0
239 80 2 0.41 23.39677762150251 7.9396614954716265 5.553430124165465 0 0 0
127 43 1 -0.82 17.632495158826735 7.49526146044518 4.953459627469848 0 0 0
116 39 2 0.41 32.77007393129543 2.3147934985884184 5.778503549194015 0 0 0
234 78 2 0.41 32.97068617243651 4.890954700708425 5.806810668841873 0 0 0
292 98 1 -0.82 20.709822223844444 5.259782307831868 4.883266423770088 0 0 0
128 43 2 0.41 18.48424386292844 7.685037833242738 5.426076260690708 0 0 0
341 114 2 0.41 28.032068035405462 2.4773544504366427 6.11098072639383 0 0 0
265 89 1 -0.82 26.512231975738874 5.84797680429351 6.436301234465675 0 0 0
216 72 2 0.41 33.45091776466908 7.017460802459929 6.707200751306129 0 0 0
310 104 1 -0.82 22.72284866790852 2.8910774701301607 6.76357995118185 0 0 0
289 97 1 -0.82 18.211982738537756 5.112390622045071 6.5888496082867 0 0 0
349 117 1 -0.82 30.424325542470026 3.9897200965529622 6.58894241942166 0 0 0
323 108 2 0.41 37.422528679930195 4.770151343228852 6.2291582147073665 0 0 0
318 106 2 0.41 21.46544898041386 7.034374550994063 6.360625526589374 0 0 0
322 108 1 -0.82 37.2405021378071 5.661392373790131 6.6212307479885215 0 0 0
270 90 2 0.41 30.95457885347954 5.902894531188851 5.863509247327589 0 0 0
208 70 1 -0.82 15.518741645774934 5.7868350943101685 5.940675410377065 0 0 0
290 97 2 0.41 19.065919485075042 5.461320290886906 6.211653941999831 0 0 0
269 90 2 0.41 31.420998466932534 7.271696504479285 6.437380237502189 0 0 0
320 107 2 0.41 24.436058708057907 2.496570723898509 6.257642522115345 0 0 0
291 97 2 0.41 17.68453576244663 4.729462425416599 5.860762060520481 0 0 0
268 90 1 -0.82 31.781588683837946 6.427201873154232 6.062868331139993 0 0 0
324 108 2 0.41 36.7268055876774 6.148713260763046 5.93991349367821 0 0 0
228 76 2 0.41 14.729479981067183 2.3270400968361438 6.192816672318644 0 0 0
353 118 2 0.41 11.837562167032111 4.91951937326065 6.41057593743383 0 -1 0
267 89 2 0.41 26.008652363281165 6.692263960282869 6.605190142720746 0 0 0
264 88 2 0.41 14.756428226813494 4.294687694405301 6.669718110126273 0 0 0
365 122 2 0.41 26.423306182282193 4.769048505518512 7.5980764178624485 0 0 0
327 109 2 0.41 17.919250728539946 6.704775251920157 7.573976254557127 0 -1 0
350 117 2 0.41 31.2475952949718 3.6299293712157814 7.016244228780674 0 0 0
345 115 2 0.41 19.243020397188634 3.0979518737485776 7.34228149126562 0 0 0
262 88 1 -0.82 14.377153339034844 3.687966413497487 7.3434680782931245 0 0 0
312 104 2 0.41 22.96774739436124 3.4847564082216973 7.4972810547191315 0 0 0
311 104 2 0.41 21.74253000645213 2.6892148545915617 6.821862608666687 0 0 0
288 96 2 0.41 36.03745125149075 2.2311555710940842 6.9846276976234964 0 0 0
372 124 2 0.41 15.13158216851063 6.465744389968185 7.621369715586294 0 0 0
342 114 2 0.41 27.625379309142374 2.8856433184248145 7.537535585154696 0 0 0
286 96 1 -0.82 35.63032365967821 2.988705090741168 7.470665258144843 0 0 0
340 114 1 -0.82 28.19302300191194 2.2513139842317598 7.035517758664782 0 0 0
352 118 1 -0.82 11.868253296417052 5.263710437056407 7.310995135967272 0 -1 0
354 118 2 0.41 12.856141979917517 5.40522172792687 7.4043822117511 0 -1 0
309 103 2 0.41 10.628352022409082 3.836315906820765 7.646786748216771 0 0 0
287 96 2 0.41 34.89645158340703 3.3715909649268383 6.9274790610527095 0 0 0
390 130 2 0.41 17.555293645879598 2.8007948661654343 7.832549497140424 0 0 0
399 133 2 0.41 20.06530203444681 4.9931601114350554 8.34691564612459 0 0 0
263 88 2 0.41 15.113414031871717 3.5972949161421797 7.99073195223198 0 0 0
344 115 2 0.41 20.11180217310548 2.223092119811909 8.325050065018878 0 0 0
297 99 2 0.41 29.953876810133554 3.7357710072508636 8.411576708284088 0 0 0
9 3 2 0.41 37.218050249058 5.396774583372296 8.217836601956357 0 -1 -1
308 103 2 0.41 9.263014736191646 3.0392303654876125 7.795617049214824 0 0 0
369 123 2 0.41 33.13123902949572 3.622123476805138 8.447164959661924 0 0 0
388 130 1 -0.82 17.005374971490056 3.173526543293228 8.550261669406257 0 0 0
393 131 2 0.41 25.06174013658071 2.4339671108031116 8.106380476423022 0 0 0
377 126 2 0.41 34.92835837309574 5.313913338269802 8.378169597289261 0 0 0
367 123 1 -0.82 32.4634768885806 3.0010888750647693 8.054115731518953 0 0 0
364 122 1 -0.82 26.624325233726104 4.169586358248669 8.344700791463847 0 0 0
22 8 1 -0.82 23.25214810063178 4.814595113108537 8.715250640817429 0 0 -1
359 120 2 0.41 32.33392059465663 5.791781551460081 8.695800900963093 0 -1 0
395 132 2 0.41 39.019422148308834 0.7179383369798966 8.598212135632457 0 0 0
368 123 2 0.41 32.175719681828305 2.345591497707561 8.727305507704164 0 0 0
307 103 1 -0.82 10.256026951846156 2.9451651590494423 7.895415785889688 0 0 0
343 115 1 -0.82 20.11041236848451 3.0774527068823776 7.824501613261015 0 0 0
47 16 2 0.41 12.416671771744255 2.332520581114025 8.904694202563716 0 0 -1
54 18 2 0.41 35.66351923867159 2.8902868239782977 9.15819297725326 0 0 -1
46 16 1 -0.82 12.621479504332946 3.035012663304644 9.555714052522667 0 0 -1
7 3 1 -0.82 37.1516848759221 5.226668573608733 9.163709971097775 0 -1 -1
389 130 2 0.41 16.59979338164728 2.4047929371644248 9.027582233829426 0 0 0
23 8 2 0.41 22.46098458466695 4.82451233126253 9.305908717135212 0 0 -1
397 133 1 -0.82 20.50648454224132 5.689671779311459 8.887258002329913 0 0 0
371 124 2 0.41 14.724816344199947 5.900372456019452 9.048049673540424 0 0 0
376 126 1 -0.82 34.29416964825454 5.22268529526844 9.118083423356154 0 0 0
346 116 1 -0.82 21.969003632810207 1.046966208366955 8.993488605893061 0 0 0
24 8 2 0.41 23.69985348510137 5.695397321873152 8.853429766351157 0 0 -1
392 131 2 0.41 24.381461614377862 2.6610446080376864 9.48225507350133 0 0 0
295 99 1 -0.82 29.744128492535605 3.511355410029638 9.327435364150373 0 0 0
396 132 2 0.41 39.1032794127791 1.7575373828599448 9.71956603810048 0 0 0
20 7 2 0.41 14.206637928061365 1.6360748293660805 9.246750141741874 0 0 -1
391 131 1 -0.82 24.52220555849248 1.9832286402361463 8.792554278172775 0 0 0
394 132 1 -0.82 38.98107342524096 0.7822799434042471 9.556583723246991 0 0 0
13 5 1 -0.82 19.01742149311153 1.0294646313732247 9.273871268953869 0 0 -1
19 7 1 -0.82 15.16187561504897 1.4862448446204946 9.502117877672303 0 0 -1
296 99 2 0.41 30.406866917527374 2.8161778871134997 9.599061345869025 0 0 0
375 125 2 0.41 28.99742743907179 5.311146258016871 9.724318584263077 0 0 0
347 116 2 0.41 22.736349553434657 1.6778771891004256 8.873378462667402 0 0 0
48 16 2 0.41 12.959470180496474 3.8415638171796473 9.087923268030556 0 0 -1
366 122 2 0.41 27.117335320791888 4.741587022176641 8.97254044165402 0 0 0

Velocities

28 0.0057565825382503094 -0.0029718102888159907 -0.006489940556542765
361 -0.0023057081238089102 -0.001827199870269746 0.0010858597793857543
329 0.014014064039998525 0.018061465563193817 0.003166488481717833
35 -0.0004640184760302716 0.016387804952286606 -0.010493518435411912
119 -0.006895485951123595 0.014933084563447677 0.0313070447348036
374 -0.012854565375361504 -0.007967972451713032 0.016877403062238217
42 -0.0015175289581177219 -0.011410439847754202 -0.0031582543123104684
60 0.013922892140557096 -0.011001442230182325 -0.015626114988571634
328 0.003911914780262523 -0.004102193835729181 0.00013487561098247751
32 0.0014804768862557674 -0.00021393489437247966 0.0015646287521634702
69 -0.0004771540339941808 0.00875097801709874 0.016475021791809426
2 -0.0012395854115273743 0.00218178048431726 -0.0016228014475155735
40 -0.0016385088734838069 -0.001249459267799913 0.009113459370269025
120 -0.0032904223951489846 0.009469372306536545 -0.005239327461636572
363 -0.019449877250986184 0.01609974313210137 0.014702118745632162
379 0.003141560470126859 0.00210602606510577 0.004849569529513749
385 -0.004947208772542224 0.0024647906138581454 -0.00360045826816934
362 0.010644428280080756 -0.02346503031896012 0.0027400417984412605
381 0.011289212448524762 -0.011791566466867126 0.005204768783677972
75 -0.006270385865637727 0.004255527519703946 -0.0023133960667809563
34 0.003312775935518223 -0.0009285618179214667 0.0008379157232649542
108 -0.019740936472681055 -0.033803926571270404 -0.017612037491914218
360 0.008558495969600718 -0.007772827804191916 0.004462034201879291
4 -0.002613098096741259 0.004015683335311695 0.0002070283232254854
36 -0.005916286449019099 -0.0027604377270319344 -0.006069109257487871
55 -0.0038136100631381378 0.0047124467443514315 0.00255808543220022
93 0.001233834041397205 -0.006402328852185776 0.008812903262476024
33 -0.0026271274591473702 0.006494943748365062 -0.01087798843426684
1 -0.00011902423141079494 -0.010730755235141614 0.004567733496543165
57 -0.007547145650222838 0.005237434210065524 -0.0004343170569325523
106 -0.007286641045625649 -0.007238742166710774 0.0023246018383585184
31 0.002305433801332073 -0.0020086497282152376 0.0020670574236564187
29 -0.015404028148138505 -0.013718725558350834 -0.007562062270727274
67 6.120798520416484e-05 -0.0040714333457399264 0.002449080590843436
90 -0.0004162758723959015 -0.01439008741018436 -0.00273241337422958
118 -0.0025016942275333646 -0.006120984786474128 0.0015803056077792201
3 -0.006193922581264447 -0.006386888825259049 0.013020878458001643
403 0.004405845883035537 0.0014897814895098623 -0.005875165332920799
380 0.009353866410727035 -0.004038277325601717 0.005139185474382965
5 -0.00676589835029991 0.00921699404153088 -0.013136387395525036
56 -0.0039836606729340696 0.002145974158968468 0.005418537651912766
6 -0.009661328284035507 -0.014763744192090958 0.006149766913434099
162 0.0021394001540899913 0.006760957957635645 0.011274025406081727
405 -0.011063850552144882 -0.009016592845231186 -0.015519929915107315
62 0.000530878216538242 -0.015186898383732564 0.015416801275891073
160 -0.004663857138546665 0.006771762202086561 0.0032601636696662196
88 -0.00012054848508407578 -0.010482088484297521 -0.0025698761761495095
124 0.004666476731181483 -0.0002223782926342506 0.002650119165297022
139 -0.0038138608099107774 -0.0010353124312563846 0.003940156673259694
107 -0.003718674079390834 0.008149950907072517 -0.01461884908013112
141 0.0035773778615289247 -0.005800980409925486 -0.0009020146505647761
197 0.007033615497369496 0.013977191021635643 0.003785947419806287
68 -0.005320003419754302 -0.01551396744088296 0.00931814113094916
126 0.0007754720563094979 0.001773065001452433 0.011026919310475823
89 -0.025507021945593965 0.00712228728837479 -0.0050411031197799445
161 -0.0035873642335445374 0.0017131370266728777 0.00790011877540188
64 0.0025835818104970347 -0.002064911852806608 0.0027944973944798923
137 -0.005923804414087056 0.0004930368109646398 -0.002581517845126482
109 0.0031147094345987387 -0.0012892505023560776 0.0012012376787836584
103 0.007440963412784828 0.0017093816291970801 0.0010577826519260307
140 -0.012916668023698842 0.000920858403918791 -0.0021558310730550663
138 -0.009606761320229437 0.005530251087531848 0.01567778663859999
192 -0.010466893280463546 0.010967314327592348 -0.0037703724323907453
150 -0.007306217364587929 0.012393994573575835 0.0047205888043788434
176 0.018300961363373818 0.0004916667393106591 -0.009571428163734115
146 -0.0040547188460644075 -0.00723856964254066 0.004296735853612198
104 0.009246309333796882 -0.0036393129982416005 -0.010357796938239077
196 0.003866161373763563 0.0003972743255195271 -0.004231693667623045
169 0.00415438833049184 0.007510245968789216 0.00617288728506391
144 -0.004169343338795269 0.027874967332768102 0.0001802644019246338
203 0.01156249921709176 0.005581018349631234 0.01822370219321347
143 -0.007026228952051815 6.615198108162409e-05 -0.02048223542894808
147 0.005995447433979163 0.0026197796852076532 -0.007526385827982227
202 -0.004192044406216324 -0.0005096438383698474 0.001809050823258741
85 -0.0013288675077265642 -0.0031793270186664395 -0.00015793084427382633
136 -0.0024875372013428926 0.005196820199956332 -0.0008311613250181966
65 0.0010276738810404802 0.001484553786422018 -0.009976049683241981
190 0.004142553389834542 0.0015045589597222058 -0.0024177404710125703
145 -0.0009292160548519874 -0.0007853053338885042 -0.004262080665743974
198 -0.0015381565995282935 -0.00940016809173258 0.0073737514667331005
142 -0.003886218039795415 0.002165847932049279 -0.008557160731321168
87 -0.006321558504344497 -9.999528264087194e-05 0.0170706280422081
170 -0.01745166105360091 0.007008260813101756 0.0017926394278546436
186 -0.0016078147307878239 -0.012156612044058022 0.004081363317018888
204 -0.016881333215595 0.008076489175308097 0.001068763884582305
111 -0.011935405831677091 -0.002642757659947179 -0.0016248039664417508
177 0.018849047399890764 0.014508346186923825 -0.00018923967242566296
105 0.005649850684314216 0.005492403497232923 0.00020400445484476827
207 -0.004552502350690596 -0.00536058155894107 0.009939031466359109
191 0.009989123130579085 -0.006524557458341817 0.0014561726718430035
184 -0.002716035361341041 0.002443274396798443 0.003407999171627469
205 0.002131673189664441 -0.0036655282209932896 0.0014003043906652146
175 -0.00046992996201079026 -0.002733689397916696 -0.004905369740532454
206 -0.0019307712808495372 0.011410906436497384 -0.0019465344596460484
273 -0.02113557208628046 0.0077203090461863645 0.002518164758501259
182 -0.009425721060953397 -0.002003267398830459 -0.003077195580550765
110 -0.012951913378719378 -0.0020354205658270476 0.006586316556969332
148 0.0029741064005917583 -0.0010209808898176047 0.004596882424383462
243 -0.0058122728938853055 -0.006248721548222387 0.0011041324083991364
149 0.0057291798858819356 -0.00763914541705683 -0.010523817662810225
171 -0.018477862245404562 0.00921848242655469 -0.013865849066132179
252 -0.008256291998665961 -0.032883825280589404 0.01574115990531838
167 0.010503130409252251 0.019806154046980284 -0.013802163404115823
218 -0.018565975011108963 0.011724985097061488 0.00036715509469654247
271 -0.007138570254112622 0.0041521539138904395 0.004036029117938409
166 -0.004658872481077178 0.0020106289318483077 -0.004522992768361202
272 0.006488521713617136 0.015468649024835253 0.0009250909594787734
200 -0.035411271490056705 -0.018563727466313875 0.0023143829081738597
115 -0.0036304507741884194 0.003119333081531501 0.004954782717972058
225 -0.00181711030869416 0.007701912320481805 0.011342474840092872
199 0.00037972399850780427 0.007179094893412303 0.007244120052311594
254 -0.010412529395188457 0.002808971294910258 -0.00028545474513784057
321 0.0015944617754533024 -0.0036142855452292733 0.004321793362236809
217 0.000596148347332923 0.00023000558303507435 0.0040924077191753835
221 0.00961381334159815 0.015134998564819563 0.0068255712828183815
253 -0.0035765341448877426 0.0009714996676198036 0.0003218353608004363
261 0.011483102291980234 -0.006417592854866144 0.0007674887311392202
227 -0.01206221904926263 -0.0053380498221683335 0.025512961328655742
223 0.0014255763564284172 0.0027484098396758695 0.0004309522709579207
201 0.0033012749506996903 0.02953894989968121 0.006636580444929171
355 0.001871975325996154 0.001977848004857576 -0.0026790117085775745
226 -0.006038033143367089 0.0007629595033125554 -0.002184582298928856
250 0.002030062562516916 0.0004910537386359738 -0.0070923736829802235
222 -0.012086541443117835 -0.006765324625325286 -0.0037628395368012315
220 0.0037867096844277654 -0.0007110463406144393 -0.001887516591855084
260 0.008373869078276865 0.001083076551797181 -0.01524334922238992
219 0.00666619649961911 0.004928307576105542 0.005163146058973524
319 0.0039342070384037345 -0.002030442359988521 0.0014903351972152153
193 0.0004973322356791898 -0.0017220095157037738 -0.00039498380959032236
117 -0.022118647879908998 -0.001819429886531476 -0.007613696455826476
259 0.0032050620378901826 -0.003610674366992909 -0.003628593026055611
281 0.005288970253603691 0.021637109749296984 -0.00987018369153334
195 -0.01083297242008693 -0.004865989959116021 -0.01947324079646075
316 0.0027802741778640582 0.0005715533711639249 -0.0007140974130952243
357 0.005241348501810054 -0.027927188619477662 -0.0021362151250263694
255 0.008698475918138432 0.0073862935980532046 -0.011025312850438498
194 0.007550850159927821 0.018541803587953362 -0.014570063521287365
258 0.010596145961908502 0.0071027366767045155 -0.02523682723761694
247 -0.004724286871988085 0.0011637985752986704 -0.00216292406363539
335 -0.005501110555630639 -0.009747431020229505 -0.011976805325119457
298 -0.001063021855261836 0.0011764305591923081 -0.001722642603908566
317 0.00791510546643184 -0.010104441307995279 0.006707112719833021
299 0.008805623770430373 -0.0007323610316694224 -0.00793999830298806
356 0.012569624652863957 -0.005319385146183411 -0.0006598611411648276
277 -0.006371572495873361 -0.003025835296665534 -0.0018397019175440243
257 -0.0012050311689373388 -0.012402357884519263 0.009242162431128579
337 0.002649342467378108 -0.003254878669967863 -0.007208720656448381
248 0.001820702059331082 0.009798607997847122 0.009093692204752991
279 -0.010312652403152997 0.006645359200891753 -0.0027840185008857535
315 0.0019946471756522375 -0.03145757782632647 -0.0074778509909606775
339 -0.0029472153752014532 -0.0016214937904285218 -0.009968867411154965
256 -0.005241909536924561 -0.0024965293796153404 -0.003467667153558698
280 0.0013316733306858557 0.002587170205407783 0.0010848861528908612
249 0.003186037227254283 0.005076485095739302 0.010972553496793809
282 0.012422613853458584 0.009332715806177406 0.023549713381783084
306 0.016008539696680566 -0.008088290186817892 0.0016523142760064458
313 0.0027915632429171815 -0.0005149251200399505 0.0030765706254416987
336 -0.004032396072779052 -0.009846453795777045 0.03496716007320229
214 0.00039005536377529406 -0.006481401924123249 0.007977806168387683
314 -0.0006424727991907001 -0.0033322779817723954 0.001353527229671209
338 0.004124579910401841 0.0038214246626246096 -0.0036322156120050567
215 0.026176060423228606 0.00868462408037983 -0.004222450519039447
251 -0.009613793545461248 -0.010810739614137964 0.0015997736710112267
224 0.0025910560072723993 -0.011935579080301975 -0.0020600431935104404
300 -0.009324304996166159 0.000554040239291428 -0.003176950403534254
278 0.013647461214830158 0.022455371571166748 -0.0029800755437234213
382 -0.004808485301363074 0.0008306650941505105 -0.006835976567325484
304 0.011676401469406426 -0.0028032250964960368 -0.001571907300460383
325 0.00037203680704046556 -0.000928542182582483 0.0030352598801342955
275 -0.0050561866589180875 -0.0038356651280455132 0.008597950408274916
301 -0.001982747425009879 -0.0028477100131696622 0.005565010480110515
305 0.016036463024573552 0.00307566370623818 -0.0012696157086562793
398 -0.0011793039448180535 -0.0029988142798172152 -0.016542620316023618
331 -0.004362881801497874 0.0006103858856347329 0.006041081185417573
276 0.00677250349256732 0.0010693071823860434 0.00020359242809419605
384 -0.00869703135715145 0.0028819003861176775 0.0040994811604845695
274 -0.003001166163949185 0.0017145259268672207 -0.0027619113312741203
370 -0.0005979926947347246 0.003340403609176649 0.00042383934277059876
334 0.0003636476114839999 -0.0006654367118170999 -0.0009313208071858617
332 -0.024569863368329833 -0.0069697775547352975 0.02644091993130811
383 -0.01282573818468467 -0.011690922588911374 -0.01344225569785628
303 -0.019591740427092906 0.01241400256602268 -0.01934897555096298
71 -0.00826027580897199 -0.0033146192399553256 -0.017568562025994265
326 -0.003378836199939779 -0.007703605896303296 -0.00179989166111751
44 -0.0033179029959403447 -0.002113604566982432 -0.003494699706176226
43 0.002855039762645506 0.0016245659793606678 -0.004791134845695135
330 0.00544526439195188 -0.012542348865148122 0.005497562091808736
284 0.010128536577480704 0.002386035431567319 -0.01071262501338436
373 -0.005945108053441654 -0.002090871018336355 -6.697096856221744e-05
15 -0.008775237010514922 0.00485283568387786 0.0023080312633873877
59 -0.007740008535898292 0.026583803840165135 0.01834316309654603
30 0.002783982835988994 -0.006412144432374301 -0.008609670651088922
386 0.008607951825749032 -0.00043726666957348185 0.011736843042134308
358 -0.006709413161064447 0.002589953079229169 0.0044009333503678884
45 0.005747513009330661 0.00012511386446458566 0.001909275543091067
58 0.002512505898523539 -0.0020055522912493704 -0.0007580819862391736
285 -0.007393323709610895 0.002108483873035005 -0.008280187776590167
333 0.0005105415676759839 0.0029935469741052883 0.001587029506026069
8 -0.005038106763623513 0.013987186030827053 -0.004115692024501986
70 -0.005130962990917132 0.004208080727540735 -0.010262298163086235
72 0.01583780214181877 0.012202563158001497 0.0010978493341505808
387 0.001734103232080986 -0.00031822505575437675 -0.0005720382102554974
302 0.005751748151555676 -0.005210702415643481 0.014199805845351009
283 -0.004703503911329091 0.0015958700862868836 0.005026313419097622
14 -0.009521086737510951 -0.01235954866697693 0.0036866654544297356
16 0.0019989950061765527 -0.004147864343078846 -0.002131725868086372
18 0.0005187909827288484 0.005154041519030925 0.001666147248754444
348 -0.0023358680850458008 -0.005456355252127069 -0.0011287180425702524
21 0.004126546291586958 0.005571185134305762 0.0031754679863548485
134 0.018852689692390602 -0.002764436921044609 -0.016226249492997412
52 -0.00864316527018227 -0.003843252754701363 0.0018142914813429126
25 -0.003170318542505095 0.0008146814994728471 -0.0025677116056007673
53 0.009122729998554074 -0.014974446259926503 -0.006844764172091201
26 0.027740846569384275 -0.007703934037545241 -0.012134827097619845
378 0.014764673684949622 0.018188739909060243 0.00033369790580390713
83 0.0032680277133511518 0.010582308848703495 -0.0028051228559573156
401 -0.013812805344427049 -0.011308013914711907 -0.011266907466460413
50 0.02007056031051879 0.0022962639479186787 0.003605236894796317
17 -0.03422647606679526 -0.028926103203308663 0.0005721488241316644
12 0.0028747384467367296 0.004817836685381505 0.0069000027382691625
400 -0.0001644337145684121 0.0002653440641363575 0.0019793978024660007
11 0.020115248515372667 0.010892085981637378 0.011139596591452776
41 -0.006009399164117989 -0.006267143163095281 0.007796868861909305
402 0.005101538994448454 -0.011594875855160763 0.020332815878254414
74 0.010289792474110234 -0.011913956590477774 0.03398009407517061
39 0.002782851205283448 -0.003918439812089205 0.008699095729857926
27 -0.0038615755605013757 3.542442053981829e-05 -0.002021091331197208
164 -0.0011601463202340566 0.009923465645978097 -0.0054903264610867576
49 -0.002763075460521837 0.00679344975919129 0.0011266707377082445
94 0.001961600976201166 -0.00031568633949737967 -0.0024538705672595505
76 0.002005158594264415 0.0018102469077295623 0.0041591438667255495
133 -1.9133789943268023e-05 -0.002535316434170959 -0.0016654367802093404
82 0.0016748215203332974 0.0031462912436302157 -0.0007362882415022628
156 0.026055291224428505 0.01700836794370058 0.007748822191470232
404 0.004545875635746722 0.0014728475201106741 -0.007320938107463671
81 -0.004171448306218497 0.0018751637533863986 -0.0004058395657210705
73 1.6095976762995906e-05 0.007871703213688252 -0.0010602903401496226
78 0.019778445449398004 0.0074513529883018185 0.001670917038196811
10 0.0032909339992310415 0.001610397169042418 0.008118237801032338
84 0.0011373477110045809 -0.00999346218116255 -0.001096206811570005
96 5.926170996582801e-05 -0.0030266743650378593 -0.002948432636437446
165 0.0075873361109358665 0.0007540371960683529 0.011794639308968884
80 -0.011661872234733374 0.003869174956400496 -0.009909592172961699
91 0.0014502294945148222 0.00017366271045474556 0.0033217246455398922
101 0.012874969234135154 0.01625649410756259 -0.028211820058515743
123 0.030398037352371194 -0.003022326155898497 -0.006967373738643567
125 0.0036384662547300378 0.0011598096412709347 -0.02009206668116127
51 -0.006142963377046123 -0.0059588922327972315 -0.014999110427533149
122 -0.0002225328621994106 -0.012234677932755792 0.004835680005050028
95 0.010080869514701048 0.013576190460081903 -0.012129478788222804
155 0.0030116250173063083 -0.0032045139039306113 0.0006930014941012529
79 -0.0009435369003918842 0.001131427112722419 0.0013578077502681334
100 0.0023905066809638987 -0.0007743663254585839 -0.012035984510267883
61 -0.001501561961487445 0.003631409049990991 0.0027436876416811586
63 -0.01485767224595783 0.007235356581960158 -0.006680221135310007
154 0.00012047454528900889 -0.004895234931824043 0.003912688940147051
135 -0.00801187979887702 -0.008073688572548641 0.00024847627707706786
163 -0.004357560663026373 -8.952636082485358e-05 -0.004478630560873824
37 0.009482863751892978 -0.006057524213720058 0.0031401392130465024
77 0.0008620638650861999 0.009259498286973854 -0.001708242735351847
132 0.015359460113550423 0.008712079306740736 0.022774977053203284
173 0.008712392918122468 -0.012633753585269084 0.008308562574402023
153 0.008066094323472467 -0.014998709040707138 -0.00338332665220111
102 0.00310027033383185 -0.0012670151777021902 -0.00568777737230251
112 0.0035340072636988284 -0.00016375902718228727 0.004593180281752523
121 0.007085798510515952 -0.0009444047999916266 -0.0016807963325244037
38 0.014557798689496965 -0.033767928298696015 0.0017258107133848147
86 -0.001611290492475536 0.0026945908503595442 -0.004375009292092621
97 0.0028952857484140183 -0.002942572795209472 -0.006793220201341372
172 0.002780211555705759 -0.0019369543699815771 -0.0024236457331017515
157 -0.008158419975281505 0.0016243258972413544 0.005108424437219255
158 -0.0033892946719845988 0.0037214025193714833 0.0012174512487222171
151 -0.0009812576839047188 -0.002827399913553856 -0.004905793932471101
189 0.005286450831893359 0.011486886397452548 -0.006736459387706164
130 0.0036754638929913253 0.005643229701757334 -0.003631750519441058
174 -0.0011900603144664663 -0.005126197690170587 -0.015966104855747836
99 -0.0023576238584208336 -0.006098278217594024 -0.031648102836760374
113 0.00649987404586808 0.00532259277461323 -0.01169200135903662
92 -0.017967383437467618 0.019765724836416816 0.005128725560380554
183 0.012513765831582785 0.01600736369587459 0.004879506299599757
98 0.002172554240796709 -0.031087436585833718 0.0025643079639156977
131 0.004414457220011425 0.01517150580779365 -0.003714318166704845
152 -0.0007909622641451492 -0.004151095936629486 -0.017143021551391874
229 -0.0027246196564232514 0.0033229420813587827 -0.0043735613660691045
242 0.016593962228625813 -0.008078183961844374 0.0061831915725258195
187 -0.002339251934434905 -2.8573958587137326e-05 -0.006097888404195611
181 -0.0003097881869874803 -0.002676604137167606 0.002039748914697438
294 0.002970491101964367 -0.0017408959952422355 0.0006772315271436314
233 -0.001775305111664599 -0.0032726494902032754 0.002705037799177823
168 -0.004622742801292419 0.008916053821652555 -0.009114239770726392
230 -0.0076064692474040185 0.0010631759846473127 -0.014137452768287527
212 0.007540733159024054 0.0033286028521741953 -0.0026891228763339667
179 -0.009365561584143771 -0.0004368324647110629 0.0008847480376185069
159 -0.010808762505162457 0.006579168379440523 0.007230227903768093
213 -0.011743284820143847 0.00567884817458495 -0.004356737541746268
114 0.010437881486227948 -0.007384899871674234 -0.005520640526510393
188 -0.011586561050373931 -0.006464399687969649 0.00525033889486775
241 -0.004208430767630035 -0.005185148410029072 0.004921909388067379
236 0.008155158470669903 0.014811399174966662 -0.0035436730274946374
240 -0.013892883185119215 -0.0023599749163624884 0.015521207809314288
129 -0.009798895809537555 -0.006399981564582593 -0.015484859387532874
185 0.011053328818890071 0.013172167629480737 0.024152333145003226
66 -0.0033847920872265695 -0.002096413934140459 0.0005237277341957937
209 -0.002802286195416353 0.0024195408826277816 0.00952278873919914
180 -0.007578429866363455 -0.007502332933579899 -0.009219444941555754
235 0.001137106075099671 0.0002608683055848128 -0.0032316890820366247
238 0.004143851512503249 0.003365326186545094 0.0013856100385106153
237 -0.010283488839502555 -0.0006081047819575818 -0.019147644906725804
244 0.0028406470255339213 -0.002430279987063122 -0.0030646355196183427
231 0.002100896045636055 -0.015951164196323794 -0.013462103227437721
211 0.0005968169413236307 -0.002024574490756965 0.0006866561530657252
178 0.0013086552361380379 0.0004753836032290821 -0.003059263556219391
232 -0.0017341681667793292 0.0002894005351450723 0.0029903794870199726
266 0.003791480597367086 -0.005739971704467116 -0.007239115585347906
245 0.00447744250844347 0.011255939987872858 0.0035456757868478827
210 0.00818621297174084 -0.014495651536062746 -0.00715002965959985
351 0.01830076150040643 -0.010518878680454813 0.0039036474413243504
293 0.009460993955698873 -0.008216600750048389 -0.008016804407119058
246 0.010492567402709171 -0.0028626199090565694 -0.022818888629540797
239 -0.008484760879034669 -0.011830698430789066 0.02177703698482228
127 0.0026583534128360713 0.003073455758529015 -0.002644233448335909
116 -0.021014224983561685 0.013867704045986352 0.008960006850217346
234 0.0026261111260628273 0.004899242834321264 -0.0024307815887347926
292 0.003050582562657275 -0.004426935140175347 0.0008756951464205313
128 -0.024838507638122394 -0.0006997343464782815 0.046331636121011856
341 -0.0030637245873362047 0.010608408903556538 0.005707240950239051
265 0.011792782441652295 0.005426351375402762 0.004916309250277367
216 -0.009813315799570392 0.005676238447415492 0.0028985704584520585
310 0.004058402159721874 -0.0027343993408412114 0.008178495495420152
289 -0.002097618183279994 -0.005443555287554066 -0.006169492172465783
349 -0.0035808349910989266 -0.0006082193038040808 0.0004133513181443488
323 -0.007213737658576338 -0.004595253187812212 0.009739493652388407
318 -0.005178069198688646 -0.01805545372172222 0.005568462870965305
322 0.0014571854182298099 0.0020223491048494582 -0.0009175009516804645
270 -0.012321042040237335 0.020846242408423574 -0.010179278192446546
208 -0.003896800868923376 0.0012554308797569959 8.31324190269429e-05
290 -0.0015501053545598923 -0.009576800877195108 -0.00864542695860258
269 0.02055591469511455 0.012259972832499732 -0.0034802133518659203
320 0.0023370374529733625 0.005157032645558463 -0.007354786298532366
291 -0.005046959313197034 0.0033707356757507693 -0.00862648922595757
268 -0.002089952058249145 -0.0005627551708797638 0.0035172228481944565
324 -0.0043887661516666555 0.0054994068456454765 0.0056892223797907265
228 0.0062310735864961175 -0.0034571730524032 0.022849597028312494
353 -0.024982919524366362 -0.007042155392718582 -0.0021282068700792093
267 -0.006676050567780635 -0.004631562136310577 0.0006050987247329934
264 -0.022557537320471 0.0139302022495455 -0.005257159944121284
365 -0.008389413635503797 0.010671603057185402 0.005179304981092817
327 0.011018811061888078 -0.008278097544480376 0.013992919609812936
350 -0.009426330900280404 -0.019388979092796056 -0.0039338419420921755
345 0.010184892158243123 -0.018906196544544368 -0.010023286558370004
262 -0.0027731827858773405 -0.0029404958768357065 -0.009149268522555135
312 -0.011371346230395069 0.010394943786650342 0.002812405120417769
311 0.001075656631771306 0.0069223556822034776 -0.007646722995408579
288 -0.001579266835776191 0.010081747609635353 -0.002028265393057616
372 -0.00554908125123323 0.007978778526664596 -0.004470497426288568
342 -0.0031259632964320055 -0.009938851910802666 0.017225164913802906
286 -0.0015490895986948305 0.0055121508643248135 0.004876509876177656
340 0.0010154372897624472 0.004812751170723574 0.003687367346242859
352 0.007045709960481481 -0.005524970482872874 -0.003762923512132764
354 0.004147454130593688 0.0010613497623648924 0.01577006943164008
309 -0.00017926950635265994 -0.00010663117245448672 0.0029831032588373326
287 0.011862291633336379 0.01234231132249278 -0.007875036793134048
390 -0.0008682696148021534 -0.0032715098581465904 -0.004762832335769602
399 -0.012233903802831141 -0.004001457313984587 0.01641616405470991
263 -0.010731517344656473 0.018797080431979016 0.002371287066295834
344 0.005997291888533918 -0.005400917908703165 -0.007476106732458936
297 0.013746116307708223 0.00823289962443847 0.008878220258652326
9 -0.010537833459154801 -0.005566336502653199 -0.003583591482147295
308 0.0001822607769035583 -0.0031905826587860934 0.0040943642426293165
369 -0.012970655889954523 0.012579807100978238 -0.004251603141095279
388 -0.0019304009319689645 -0.003241726365422495 -0.005557593783044249
393 0.00738307815796394 0.005999144195785439 0.007198199848029615
377 0.0037402717700530923 0.02363183057411725 0.00043200445089404735
367 -0.00336825545925562 -0.0016496052819426955 0.0018280394081911515
364 0.0008251871888739505 0.005110202368711328 -0.0014728017433142111
22 0.002329674425365201 0.0035206742211743225 -0.0022684190273019275
359 -0.007007658024013089 0.009250459485921271 -0.012252248093426638
395 0.00043315888635184305 0.03417615015873973 -0.005040075707734823
368 0.019179043700897038 0.0022538058202242646 0.014706416513948738
307 0.0007274751602052902 -0.0011326279389993375 0.000744089497168287
343 0.003909065826899382 6.740691249877959e-05 0.0014931374377718037
47 0.003268664529778736 0.01415528217277054 -0.015987123261653746
54 -0.02029957123772885 0.022114287275837995 -0.0017504250922714426
46 -0.0026706926124124004 0.0014980477338917032 -0.0009932089164636686
7 0.0003440309912381642 0.006473092821608532 -0.0008202125584023789
389 -0.002638775461427819 0.0008114759899891269 0.0001415758531389941
23 0.004340586757253046 0.002190203975566591 0.0003427158709005216
397 -0.005383190386090979 0.005019778848740103 -0.00018167967257763702
371 0.008928395009800125 0.010369753347146411 0.0019910830660067064
376 0.0023152978538097018 -0.0032762686002903254 -0.003817273619311523
346 0.004420214150352941 -0.0033389061373828017 -0.0007267199035934569
24 0.027494261787856585 -0.011903308672504373 0.014352891425734645
392 0.002456696816040603 0.00944566997558837 -0.007182314137431986
295 -0.004103136449997068 -0.0015194316038114007 0.0027053125468853574
396 -0.010170397435388532 -0.0051681006511697086 -0.0019352271508737207
20 0.0012632146898924447 0.00011307631176599629 0.004246691616417279
391 0.00035036771666799164 0.002067507408499685 -0.0005783050827003155
394 0.009245395613956608 -0.007607929059690132 -0.0018038086578008546
13 -0.0015549365395946064 0.006361375465550246 0.0009003920638454079
19 0.0008630520599733699 0.0006147174443223012 0.005964729912267469
296 0.003399452231005163 0.0031451958825365572 -0.0033572869630880773
375 0.0007285827565226289 0.0038366932497581885 0.004881832574127452
347 0.01279443152643617 -0.01435399527894797 -0.005081391884211061
48 -0.010158639530208827 0.010816410784639189 0.009246439043648825
366 -0.012830802765423085 -0.0029264207852244067 0.015906007638748134

Bonds

1 1 28 29
2 1 28 30
3 1 361 362
4 1 361 363
5 1 328 329
6 1 328 330
7 1 40 41
8 1 40 42
9 1 379 380
10 1 379 381
11 1 385 386
12 1 385 387
13 1 34 35
14 1 34 36
15 1 4 5
16 1 4 6
17 1 55 56
18 1 55 57
19 1 1 2
20 1 1 3
21 1 106 107
22 1 106 108
23 1 31 32
24 1 31 33
25 1 67 68
26 1 67 69
27 1 118 119
28 1 118 120
29 1 403 404
30 1 403 405
31 1 160 161
32 1 160 162
33 1 88 89
34 1 88 90
35 1 124 125
36 1 124 126
37 1 139 140
38 1 139 141
39 1 64 65
40 1 64 66
41 1 109 110
42 1 109 111
43 1 103 104
44 1 103 105
45 1 196 197
46 1 196 198
47 1 169 170
48 1 169 171
49 1 202 203
50 1 202 204
51 1 85 86
52 1 85 87
53 1 136 137
54 1 136 138
55 1 190 191
56 1 190 192
57 1 145 146
58 1 145 147
59 1 142 143
60 1 142 144
61 1 184 185
62 1 184 186
63 1 205 206
64 1 205 207
65 1 175 176
66 1 175 177
67 1 148 149
68 1 148 150
69 1 271 272
70 1 271 273
71 1 166 167
72 1 166 168
73 1 115 116
74 1 115 117
75 1 199 200
76 1 199 201
77 1 217 218
78 1 217 219
79 1 253 254
80 1 253 255
81 1 223 224
82 1 223 225
83 1 355 356
84 1 355 357
85 1 226 227
86 1 226 228
87 1 250 251
88 1 250 252
89 1 220 221
90 1 220 222
91 1 319 320
92 1 319 321
93 1 193 194
94 1 193 195
95 1 259 260
96 1 259 261
97 1 316 317
98 1 316 318
99 1 247 248
100 1 247 249
101 1 298 299
102 1 298 300
103 1 277 278
104 1 277 279
105 1 337 338
106 1 337 339
107 1 256 257
108 1 256 258
109 1 280 281
110 1 280 282
111 1 313 314
112 1 313 315
113 1 214 215
114 1 214 216
115 1 382 383
116 1 382 384
117 1 304 305
118 1 304 306
119 1 325 326
120 1 325 327
121 1 301 302
122 1 301 303
123 1 331 332
124 1 331 333
125 1 274 275
126 1 274 276
127 1 370 371
128 1 370 372
129 1 334 335
130 1 334 336
131 1 43 44
132 1 43 45
133 1 373 374
134 1 373 375
135 1 358 359
136 1 358 360
137 1 58 59
138 1 58 60
139 1 70 71
140 1 70 72
141 1 283 284
142 1 283 285
143 1 16 17
144 1 16 18
145 1 52 53
146 1 52 54
147 1 25 26
148 1 25 27
149 1 400 401
150 1 400 402
151 1 49 50
152 1 49 51
153 1 94 95
154 1 94 96
155 1 76 77
156 1 76 78
157 1 133 134
158 1 133 135
159 1 82 83
160 1 82 84
161 1 73 74
162 1 73 75
163 1 10 11
164 1 10 12
165 1 91 92
166 1 91 93
167 1 79 80
168 1 79 81
169 1 100 101
170 1 100 102
171 1 61 62
172 1 61 63
173 1 154 155
174 1 154 156
175 1 163 164
176 1 163 165
177 1 37 38
178 1 37 39
179 1 112 113
180 1 112 114
181 1 121 122
182 1 121 123
183 1 97 98
184 1 97 99
185 1 172 173
186 1 172 174
187 1 157 158
188 1 157 159
189 1 151 152
190 1 151 153
191 1 130 131
192 1 130 132
193 1 229 230
194 1 229 231
195 1 187 188
196 1 187 189
197 1 181 182
198 1 181 183
199 1 241 242
200 1 241 243
201 1 235 236
202 1 235 237
203 1 238 239
204 1 238 240
205 1 244 245
206 1 244 246
207 1 211 212
208 1 211 213
209 1 178 179
210 1 178 180
211 1 232 233
212 1 232 234
213 1 127 128
214 1 127 129
215 1 292 293
216 1 292 294
217 1 265 266
218 1 265 267
219 1 310 311
220 1 310 312
221 1 289 290
222 1 289 291
223 1 349 350
224 1 349 351
225 1 322 323
226 1 322 324
227 1 208 209
228 1 208 210
229 1 268 269
230 1 268 270
231 1 262 263
232 1 262 264
233 1 286 287
234 1 286 288
235 1 340 341
236 1 340 342
237 1 352 353
238 1 352 354
239 1 388 389
240 1 388 390
241 1 367 368
242 1 367 369
243 1 364 365
244 1 364 366
245 1 22 23
246 1 22 24
247 1 307 308
248 1 307 309
249 1 343 344
250 1 343 345
251 1 46 47
252 1 46 48
253 1 7 8
254 1 7 9
255 1 397 398
256 1 397 399
257 1 376 377
258 1 376 378
259 1 346 347
260 1 346 348
261 1 295 296
262 1 295 297
263 1 391 392
264 1 391 393
265 1 394 395
266 1 394 396
267 1 13 14
268 1 13 15
269 1 19 20
270 1 19 21

Angles

1 1 29 28 30
2 1 362 361 363
3 1 329 328 330
4 1 41 40 42
5 1 380 379 381
6 1 386 385 387
7 1 35 34 36
8 1 5 4 6
9 1 56 55 57
10 1 2 1 3
11 1 107 106 108
12 1 32 31 33
13 1 68 67 69
14 1 119 118 120
15 1 404 403 405
16 1 161 160 162
17 1 89 88 90
18 1 125 124 126
19 1 140 139 141
20 1 65 64 66
21 1 110 109 111
22 1 104 103 105
23 1 197 196 198
24 1 170 169 171
25 1 203 202 204
26 1 86 85 87
27 1 137 136 138
28 1 191 190 192
29 1 146 145 147
30 1 143 142 144
31 1 185 184 186
32 1 206 205 207
33 1 176 175 177
34 1 149 148 150
35 1 272 271 273
36 1 167 166 168
37 1 116 115 117
38 1 200 199 201
39 1 218 217 219
40 1 254 253 255
41 1 224 223 225
42 1 356 355 357
43 1 227 226 228
44 1 251 250 252
45 1 221 220 222
46 1 320 319 321
47 1 194 193 195
48 1 260 259 261
49 1 317 316 318
50 1 248 247 249
51 1 299 298 300
52 1 278 277 279
53 1 338 337 339
54 1 257 256 258
55 1 281 280 282
56 1 314 313 315
57 1 215 214 216
58 1 383 382 384
59 1 305 304 306
60 1 326 325 327
61 1 302 301 303
62 1 332 331 333
63 1 275 274 276
64 1 371 370 372
65 1 335 334 336
66 1 44 43 45
67 1 374 373 375
68 1 359 358 360
69 1 59 58 60
70 1 71 70 72
71 1 284 283 285
72 1 17 16 18
73 1 53 52 54
74 1 26 25 27
75 1 401 400 402
76 1 50 49 51
77 1 95 94 96
78 1 77 76 78
79 1 134 133 135
80 1 83 82 84
81 1 74 73 75
82 1 11 10 12
83 1 92 91 93
84 1 80 79 81
85 1 101 100 102
86 1 62 61 63
87 1 155 154 156
88 1 164 163 165
89 1 38 37 39
90 1 113 112 114
91 1 122 121 123
92 1 98 97 99
93 1 173 172 174
94 1 158 157 159
95 1 152 151 153
96 1 131 130 132
97 1 230 229 231
98 1 188 187 189
99 1 182 181 183
100 1 242 241 243
101 1 236 235 237
102 1 239 238 240
103 1 245 244 246
104 1 212 211 213
105 1 179 178 180
106 1 233 232 234
107 1 128 127 129
108 1 293 292 294
109 1 266 265 267
110 1 311 310 312
111 1 290 289 291
112 1 350 349 351
113 1 323 322 324
114 1 209 208 210
115 1 269 268 270
116 1 263 262 264
117 1 287 286 288
118 1 341 340 342
119 1 353 352 354
120 1 389 388 390
121 1 368 367 369
122 1 365 364 366
123 1 23 22 24
124 1 308 307 309
125 1 344 343 345
126 1 47 46 48
127 1 8 7 9
128 1 398 397 399
129 1 377 376 378
130 1 347 346 348
131 1 296 295 297
132 1 392 391 393
133 1 395 394 396
134 1 14 13 15
135 1 20 19 21
