# Supplementary material for: Developing Interface Force Fields for Water and Oxygen on Pt, and Pt 3 Ni, Pt 3 Co Alloy Surfaces for Proton-Exchange Membrane Fuel Cell (PEMFC) Applications
Source: ACS Omega. 2026 Feb 6;11(6):10649–63. doi: 10.1021/acsomega.5c11427 (PMC12917792; doi:10.1021/acsomega.5c11427)
Supplement: Supplementary file 1 [file ao5c11427_si_001.zip › Supporting_material/01.Cycle01_config_generation_and_DFT_calculations/Bulk/H2O.log]

LAMMPS (21 Nov 2023)
Reading data file ...
  orthogonal box = (-2.5 -2.5 -2.5) to (2.5 2.5 2.5)
  2 by 2 by 5 MPI processor grid
  reading atoms ...
  3 atoms
  scanning bonds ...
  2 = max bonds/atom
  scanning angles ...
  1 = max angles/atom
  reading bonds ...
  2 bonds
  reading angles ...
  1 angles
Finding 1-2 1-3 1-4 neighbors ...
  special bond factors lj:    0        0        0.5     
  special bond factors coul:  0        0        0.5     
     2 = max # of 1-2 neighbors
     1 = max # of 1-3 neighbors
     1 = max # of 1-4 neighbors
     2 = max # of special neighbors
  special bonds CPU = 0.001 seconds
  read_data CPU = 0.026 seconds
Replication is creating a 3x3x15 = 135 times larger system...
  orthogonal box = (-2.5 -2.5 -2.5) to (12.5 12.5 72.5)
  1 by 2 by 10 MPI processor grid
  405 atoms
  270 bonds
  135 angles
Finding 1-2 1-3 1-4 neighbors ...
  special bond factors lj:    0        0        0.5     
  special bond factors coul:  0        0        0.5     
     2 = max # of 1-2 neighbors
     1 = max # of 1-3 neighbors
     1 = max # of 1-4 neighbors
     2 = max # of special neighbors
  special bonds CPU = 0.001 seconds
  replicate CPU = 0.005 seconds
Changing box ...
  triclinic box = (-2.5 -2.5 -2.5) to (12.5 12.5 72.5) with tilt (0 0 0)
Ewald initialization ...
  using 12-bit tables for long-range coulomb (../kspace.cpp:342)
  G vector (1/distance) = 0.35819539
  estimated absolute RMS force accuracy = 0.0034843779
  estimated relative force accuracy = 1.0493101e-05
  KSpace vectors: actual max1d max3d = 2103 23 51911
                  kxmax kymax kzmax  = 6 6 23
Generated 0 of 6 mixed pair_coeff terms from geometric mixing rule
Neighbor list info ...
  update: every = 1 steps, delay = 0 steps, check = yes
  max neighbors/atom: 2000, page size: 100000
  master list distance cutoff = 10
  ghost atom cutoff = 10
  binsize = 5, bins = 3 3 15
  1 neighbor lists, perpetual/occasional/extra = 1 0 0
  (1) pair lj/cut/coul/long, perpetual
      attributes: half, newton on
      pair build: half/bin/newton/tri
      stencil: half/bin/3d/tri
      bin: standard
Setting up cg style minimization ...
  Unit style    : real
  Current step  : 0
Per MPI rank memory allocation (min/avg/max) = 49.49 | 49.56 | 49.75 Mbytes
   Step          Temp          E_pair         E_mol          TotEng         Press     
         0   0             -132.65978      4.2726835e-08 -132.65978     -325.23269    
         1   0             -136.863        2.0991169     -134.76388     -924.95537    
         2   0             -138.10408      2.7164268     -135.38765     -474.94292    
         3   0             -138.14655      2.7586578     -135.38789     -480.93885    
Loop time of 0.0066893 on 20 procs for 3 steps with 405 atoms

86.7% CPU use with 20 MPI tasks x no OpenMP threads

Minimization stats:
  Stopping criterion = energy tolerance
  Energy initial, next-to-last, final = 
     -132.659777335215  -135.387649400718  -135.387888871766
  Force two-norm initial, final = 58.664452 0.02726915
  Force max component initial, final = 3.9695676 0.0015625311
  Final line search alpha, max atom move = 1 0.0015625311
  Iterations, force evaluations = 3 6

MPI task timing breakdown:
Section |  min time  |  avg time  |  max time  |%varavg| %total
---------------------------------------------------------------
Pair    | 0.00013274 | 0.00021435 | 0.0003387  |   0.0 |  3.20
Bond    | 9.833e-06  | 1.5262e-05 | 2.4569e-05 |   0.0 |  0.23
Kspace  | 0.0038341  | 0.0044431  | 0.0051696  |   0.7 | 66.42
Neigh   | 0          | 0          | 0          |   0.0 |  0.00
Comm    | 0.00037698 | 0.0012072  | 0.0020156  |   1.5 | 18.05
Output  | 4.1466e-05 | 4.2663e-05 | 5.8032e-05 |   0.0 |  0.64
Modify  | 0          | 0          | 0          |   0.0 |  0.00
Other   |            | 0.0007667  |            |       | 11.46

Nlocal:          20.25 ave          30 max          12 min
Histogram: 5 5 0 0 0 0 5 0 0 5
Nghost:         649.65 ave         699 max         548 min
Histogram: 2 0 2 0 0 0 5 3 0 8
Neighs:          918.9 ave        1370 max         539 min
Histogram: 5 5 0 0 0 0 5 0 0 5

Total # of neighbors = 18378
Ave neighs/atom = 45.377778
Ave special neighs/atom = 2
Neighbor list builds = 0
Dangerous builds = 0
Finding SHAKE clusters ...
       0 = # of size 2 clusters
     135 = # of size 3 clusters
       0 = # of size 4 clusters
       0 = # of frozen angles
  find clusters CPU = 0.001 seconds
Ewald initialization ...
  using 12-bit tables for long-range coulomb (../kspace.cpp:342)
  G vector (1/distance) = 0.35819539
  estimated absolute RMS force accuracy = 0.0034843779
  estimated relative force accuracy = 1.0493101e-05
  KSpace vectors: actual max1d max3d = 2103 23 51911
                  kxmax kymax kzmax  = 6 6 23
Generated 0 of 6 mixed pair_coeff terms from geometric mixing rule
Setting up Verlet run ...
  Unit style    : real
  Current step  : 3
  Time step     : 0.5
Per MPI rank memory allocation (min/avg/max) = 49.24 | 49.28 | 49.39 Mbytes
   Step          Temp          E_pair         E_mol          TotEng         Press     
         3   383.60701     -138.14655      2.7143554      223.61413      593.93865    
         4   292.38751     -137.90929      3.6916514      139.44957     -166.2619     
         5   288.9354      -137.78861      6.8242012      139.47172     -166.14117    
         6   283.59412     -137.66981      11.738746      139.50576     -165.78069    
         7   276.93364     -137.55415      17.899535      139.54816     -165.11319    
         8   269.66304     -137.44222      24.638832      139.5943      -164.25199    
         9   262.55402     -137.33446      31.229126      139.63849     -163.31453    
        10   256.35762     -137.23082      36.96177       139.6751      -162.41532    
        11   251.72316     -137.12778      41.223503      139.70214     -161.59778    
        12   249.1283      -137.0223       43.562548      139.71795     -160.8924     
        13   248.82766     -136.91781      43.737098      139.7156      -160.46913    
        14   250.82572     -136.80907      41.740945      139.69831     -160.26597    
        15   254.87682     -136.6919       37.803524      139.66978     -160.22084    
        16   260.51239     -136.56169      32.364411      139.63564     -160.20439    
        17   267.09198     -136.42925      26.025137      139.58713     -160.49426    
        18   273.87289     -136.27921      19.483602      139.5424      -160.68446    
        19   280.09073     -136.11932      13.458234      139.49665     -160.95101    
        20   285.04206     -135.93986      8.6101149      139.46232     -161.02998    
        21   288.16048     -135.74104      5.4714678      139.44124     -160.9076     
        22   289.0775      -135.51933      4.3881861      139.43799     -160.54967    
        23   287.66216     -135.28317      5.4825307      139.44376     -160.20073    
        24   284.0352      -135.0247       8.6399695      139.46493     -159.7121     
        25   278.55608     -134.73842      13.521517      139.50445     -159.00226    
        26   271.78434     -134.43818      19.60022       139.54522     -158.49953    
        27   264.41942     -134.11526      26.217842      139.59238     -158.05647    
        28   257.2257      -133.7735       32.655671      139.63883     -157.82221    
        29   250.95035     -133.41477      38.211842      139.68017     -157.86964    
        30   246.24314     -133.04332      42.276909      139.71086     -158.33118    
        31   243.58663     -132.66509      44.399523      139.72527     -159.31496    
        32   243.24437     -132.27835      44.335212      139.72736     -160.72721    
        33   245.23266     -131.8902       42.072985      139.71426     -162.63119    
        34   249.31863     -131.50466      37.836889      139.68808     -164.98257    
        35   255.04538     -131.12951      32.062343      139.64877     -167.7859     
        36   261.78107     -130.76647      25.34974       139.60363     -170.87162    
        37   268.78691     -130.41362      18.400282      139.56431     -173.96681    
        38   275.29671     -130.0869       11.940929      139.52469     -177.21424    
        39   280.59934     -129.79018      6.6465136      139.49012     -180.47843    
        40   284.11548     -129.52152      3.0674042      139.47069     -183.49504    
        41   285.46011     -129.28949      1.5704964      139.46435     -186.27222    
        42   284.4841      -129.09742      2.2999335      139.47234     -188.75325    
        43   281.29046     -128.94566      5.1617974      139.4968      -190.88801    
        44   276.22321     -128.84196      9.8344556      139.53033     -192.82116    
        45   269.83032     -128.7838       15.803458      139.57392     -194.50394    
        46   262.80467     -128.77475      22.417232      139.62091     -196.07452    
        47   255.90917     -128.81019      28.957533      139.67177     -197.53114    
        48   249.89452     -128.89561      34.717028      139.71627     -199.09709    
        49   245.41815     -129.03183      39.0756        139.74887     -200.93992    
        50   242.97333     -129.21801      41.567089      139.76588     -203.11365    
        51   242.83615     -129.44441      41.929262      139.77327     -205.50787    
        52   245.03614     -129.71629      40.131634      139.76288     -208.31176    
        53   249.35336     -130.02961      36.378146      139.73688     -211.49585    
        54   255.34253     -130.37855      31.084502      139.70002     -214.96454    
        55   262.38139     -130.75803      24.83268       139.6569      -218.61543    
        56   269.73815     -131.16782      18.307577      139.60774     -222.48783    
        57   276.65054     -131.59527      12.222686      139.56523     -226.29569    
        58   282.40802     -132.03553      7.2428367      139.53397     -229.95692    
        59   286.42827     -132.48708      3.9123325      139.51477     -233.48089    
        60   288.31982     -132.94941      2.5961946      139.50674     -236.92189    
        61   287.92395     -133.41465      3.4408111      139.51559     -240.1519     
        62   285.33155     -133.88688      6.3581858      139.53432     -243.37514    
        63   280.87322     -134.35901      11.035452      139.56657     -246.51113    
        64   275.0833      -134.83229      16.9686        139.60722     -249.68262    
        65   268.6423      -135.30405      23.516788      139.65504     -252.90928    
        66   262.30343     -135.78044      29.971397      139.70024     -256.41616    
        67   256.81128     -136.25967      35.632419      139.74152     -260.2226     
        68   252.82156     -136.74594      39.883966      139.77252     -264.45628    
        69   250.8302      -137.23747      42.260804      139.79397     -269.09811    
        70   251.11957     -137.7437       42.498753      139.79653     -274.36051    
        71   253.7278      -138.26507      40.563472      139.78112     -280.19823    
        72   258.44423     -138.7982       36.654563      139.75353     -286.46339    
        73   264.83175     -139.34208      31.184468      139.71811     -293.02475    
        74   272.27369     -139.89901      24.734399      139.67658     -299.82324    
        75   280.03997     -140.46609      17.992005      139.63615     -306.58593    
        76   287.36576     -141.04876      11.677453      139.59568     -313.41462    
        77   293.53405     -141.64496      6.4659027      139.56129     -320.08272    
        78   297.95286     -142.25139      2.9147107      139.53955     -326.31136    
        79   300.21927     -142.87221      1.4032774      139.52861     -332.21622    
        80   300.16327     -143.49955      2.0920259      139.53759     -337.46941    
        81   297.86613     -144.1456       4.9050053      139.55446     -342.3549     
        82   293.65189     -144.80005      9.5380285      139.58861     -346.60979    
        83   288.05238     -145.47257      15.491489      139.62855     -350.50054    
        84   281.74978     -146.16288      22.124328      139.67202     -354.09564    
        85   275.50283     -146.87204      28.723295      139.71483     -357.49369    
        86   270.06462     -147.59938      34.579993      139.75417     -360.77495    
        87   266.10144     -148.34423      39.067366      139.78726     -364.0253     
        88   264.12062     -149.11377      41.707339      139.8037      -367.5057     
        89   264.41566     -149.9045       42.222265      139.80404     -371.23028    
        90   267.0346      -150.71241      40.564644      139.78977     -375.11577    
        91   271.77491     -151.5308       36.921881      139.76543     -379.16371    
        92   278.20573     -152.36024      31.695647      139.72883     -383.38803    
        93   285.71425     -153.19189      25.45808       139.6874      -387.63088    
        94   293.57212     -154.02063      18.889615      139.64496     -391.8053     
        95   301.01425     -154.84767      12.705186      139.59913     -395.99461    
        96   307.3213      -155.6559       7.5768179      139.56577     -399.84061    
        97   311.89723     -156.44769      4.0609486      139.54107     -403.45824    
        98   314.33348     -157.21941      2.538334       139.527       -406.82947    
        99   314.45285     -157.95884      3.1730172      139.53398     -409.74417    
       100   312.32823     -158.67028      5.8947462      139.55569     -412.35715    
       101   308.27427     -159.35476      10.406723      139.58877     -414.79167    
       102   302.81319     -160.01473      16.217822      139.62848     -417.1217     
       103   296.61812     -160.64472      22.695806      139.67804     -419.35826    
       104   290.43989     -161.25984      29.135779      139.72023     -421.8856     
       105   285.02574     -161.85374      34.836515      139.75956     -424.57955    
       106   281.03834     -162.42881      39.176399      139.79227     -427.52655    
       107   278.98391     -162.99409      41.680796      139.80849     -430.95274    
       108   279.15725     -163.54643      42.073569      139.81117     -434.73564    
       109   281.60957     -164.0876       40.307142      139.79888     -438.93774    
       110   286.14278     -164.61468      36.567831      139.77545     -443.43796    
       111   292.33088     -165.13388      31.255846      139.73618     -448.3807     
       112   299.56607     -165.63401      24.942092      139.69424     -453.36183    
       113   307.1246      -166.1154       18.306433      139.65178     -458.27098    
       114   314.24546     -166.58167      12.064076      139.60809     -463.10754    
       115   320.21293     -167.02982      6.8880409      139.56931     -467.66746    
       116   324.43456     -167.44974      3.3361766      139.54887     -471.5636     
       117   326.50555     -167.84995      1.7906163      139.54148     -474.90953    
       118   326.25301     -168.23434      2.4162916      139.5464      -477.62014    
       119   323.75512     -168.60156      5.1430352      139.56796     -479.69091    
       120   319.33284     -168.96538      9.6732379      139.59521     -481.28102    
       121   313.51513     -169.32413      15.514255      139.63224     -482.40452    
       122   306.98149     -169.67789      22.032033      139.68095     -483.01636    
       123   300.48817     -170.04354      28.520113      139.72579     -483.44773    
       124   294.78613     -170.42301      34.276509      139.76576     -483.7919     
       125   290.53941     -170.81947      38.680075      139.79804     -484.18845    
       126   288.25294     -171.23508      41.258037      139.82032     -484.62737    
       127   288.21764     -171.68011      41.737331      139.82154     -485.41042    
       128   290.47892     -172.14432      40.074151      139.81065     -486.32894    
       129   294.83188     -172.62674      36.458536      139.78688     -487.60473    
       130   300.84356     -173.12589      31.293489      139.74945     -489.01764    
       131   307.89995     -173.62869      25.150941      139.70871     -490.47001    
       132   315.27274     -174.13602      18.709393      139.66058     -492.03281    
       133   322.19841     -174.63351      12.680014      139.61595     -493.40276    
       134   327.96089     -175.11019      7.7292612      139.58205     -494.51237    
       135   331.96913     -175.5616       4.4064064      139.55939     -495.32773    
       136   333.82099     -175.98316      3.0838243      139.54855     -495.85265    
       137   333.34663     -176.37287      3.9164976      139.54753     -496.1577     
       138   330.62677     -176.71537      6.8250944      139.5679      -496.0331     
       139   325.98367     -177.01502      11.504425      139.60176     -495.59334    
       140   319.94611     -177.27569      17.456342      139.64201     -495.06739    
       141   313.19211     -177.49726      24.04352       139.68605     -494.47877    
       142   306.47542     -177.68279      30.558316      139.72866     -494.04187    
       143   300.54384     -177.83095      36.299229      139.7696      -493.6537     
       144   296.05839     -177.94879      40.646746      139.80102     -493.66533    
       145   293.52178     -178.0402       43.130361      139.81902     -494.00824    
       146   293.22387     -178.10672      43.479493      139.8228      -494.74709    
       147   295.2106      -178.15025      41.652813      139.81212     -495.85905    
       148   299.27912     -178.17218      37.842802      139.7882      -497.31466    
       149   304.99981     -178.17745      32.454992      139.74953     -499.13375    
       150   311.76309     -178.15729      26.064149      139.70912     -500.96877    
       151   318.84581     -178.11738      19.352115      139.66623     -502.85351    
       152   325.48997     -178.05983      13.034048      139.62448     -504.59177    
       153   330.98505     -177.98014      7.7810341      139.59441     -505.92829    
       154   334.74542     -177.89353      4.1475056      139.5671      -506.98922    
       155   336.3742      -177.78536      2.5113486      139.56362     -507.3891     
       156   335.70631     -177.6787       3.0332179      139.56701     -507.33885    
       157   332.82653     -177.57073      5.6395079      139.58588     -506.65142    
       158   328.06024     -177.46768      10.030835      139.61913     -505.51661    
       159   321.93788     -177.37917      15.715118      139.66155     -503.98583    
       160   315.13697     -177.31803      22.061644      139.70373     -502.25238    
       161   308.40824     -177.28281      28.370197      139.74959     -500.38534    
       162   302.49375     -177.2898       33.94773       139.78432     -498.64716    
       163   298.04587     -177.32907      38.184126      139.81835     -496.86677    
       164   295.55627     -177.42059      40.618826      139.83133     -495.39908    
       165   295.30225     -177.55086      40.990988      139.83547     -494.23016    
       166   297.31684     -177.72581      39.267733      139.82287     -493.53607    
       167   301.38548     -177.94242      35.64741       139.79407     -493.19749    
       168   307.06955     -178.18826      30.537581      139.75855     -493.03379    
       169   313.75451     -178.45583      24.510164      139.72051     -493.0433     
       170   320.71693     -178.75009      18.238687      139.67142     -493.21605    
       171   327.20337     -179.04811      12.424539      139.63039     -493.30214    
       172   332.51236     -179.35416      7.7202733      139.58916     -493.41736    
       173   336.07073     -179.64479      4.6582995      139.56709     -493.17104    
       174   337.49581     -179.92358      3.5926948      139.55654     -492.78254    
       175   336.63684     -180.18303      4.6604225      139.56084     -492.23305    
       176   333.59124     -180.41886      7.7661209      139.58011     -491.47887    
       177   328.69426     -180.62711      12.592076      139.61435     -490.59367    
       178   322.48246     -180.8148       18.632283      139.6528      -489.6469     
       179   315.63567     -180.97163      25.246901      139.70216     -488.73566    
       180   308.90348     -181.11283      31.731212      139.74412     -488.09026    
       181   303.02414     -181.22675      37.391656      139.78773     -487.59876    
       182   298.64448     -181.32331      41.62072       139.82098     -487.54272    
       183   296.24996     -181.40847      43.96259       139.83648     -487.97677    
       184   296.11219     -181.47985      44.162472      139.83604     -488.83934    
       185   298.25949     -181.53168      42.194242      139.8258      -490.01875    
       186   302.47358     -181.56686      38.263404      139.80406     -491.61687    
       187   308.31324     -181.59074      32.785         139.76754     -493.50293    
       188   315.16213     -181.59577      26.338855      139.72676     -495.5717     
       189   322.29568     -181.57986      19.606974      139.68761     -497.49915    
       190   328.95957     -181.55011      13.299882      139.64749     -499.36944    
       191   334.45151     -181.50147      8.0798861      139.61646     -500.90042    
       192   338.19764     -181.43819      4.4895868      139.59572     -502.01746    
       193   339.8145      -181.36643      2.8934504      139.58468     -502.69876    
       194   339.15047     -181.28428      3.4387969      139.59067     -502.80515    
       195   336.30213     -181.19841      6.040482       139.61225     -502.27253    
       196   331.60327     -181.11973      10.390946      139.64337     -501.30431    
       197   325.58791     -181.04857      15.994531      139.68789     -499.85797    
       198   318.93159     -180.99595      22.222318      139.73816     -498.10619    
       199   312.3772      -180.9734       28.381453      139.7851      -496.29476    
       200   306.65368     -180.98462      33.791332      139.8267      -494.50816    
       201   302.39613     -181.03097      37.858293      139.86235     -492.83155    
       202   300.07628     -181.12878      40.14058       139.8755      -491.51384    
       203   299.95134     -181.26938      40.396463      139.87384     -490.58421    
       204   302.03614     -181.44483      38.610276      139.86353     -489.95135    
       205   306.10188     -181.66298      34.99352       139.83405     -489.6839     
       206   311.70182     -181.90397      29.961044      139.80198     -489.49468    
       207   318.22032     -182.1711       24.084959      139.75992     -489.62574    
       208   324.94046     -182.44978      18.031421      139.71757     -489.79431    
       209   331.12276     -182.73555      12.487231      139.67409     -489.98596    
       210   336.08587     -183.01035      8.0843063      139.64171     -489.98149    
       211   339.28085     -183.2639       5.3302471      139.62452     -489.77442    
       212   340.35113     -183.49565      4.5525286      139.61682     -489.38111    
       213   339.1712      -183.69504      5.8623572      139.62286     -488.70438    
       214   335.86002     -183.85324      9.142079       139.6452      -487.7412     
       215   330.76834     -183.96822      14.057472      139.67994     -486.53214    
       216   324.44068     -184.04155      20.093602      139.72021     -485.30773    
       217   317.55602     -184.06797      26.610349      139.76667     -484.05057    
       218   310.85416     -184.05338      32.911593      139.80973     -482.92691    
       219   305.05522     -184.00095      38.320584      139.8435      -482.01972    
       220   300.78143     -183.9013       42.253344      139.87575     -481.19939    
       221   298.4893      -183.77125      44.282126      139.88921     -480.73759    
       222   298.41983     -183.60455      44.182046      139.89081     -480.54737    
       223   300.57221     -183.40411      41.955763      139.87954     -480.73778    
       224   304.70364     -183.17538      37.833518      139.85293     -481.24347    
       225   310.35572     -182.91479      32.248501      139.81871     -481.86694    
       226   316.90432     -182.62975      25.79017       139.77474     -482.54352    
       227   323.62741     -182.32033      19.140564      139.72719     -483.29426    
       228   329.78373     -181.9806       13.000561      139.68907     -483.63781    
       229   334.6936      -181.62189      8.0140912      139.65682     -483.73559    
       230   337.81303     -181.24613      4.6985667      139.63678     -483.35363    
       231   338.79307     -180.85694      3.3891188      139.6338      -482.32072    
       232   337.51781     -180.46409      4.2027354      139.64666     -480.76998    
       233   334.11697     -180.08015      7.0262043      139.67098     -478.72668    
       234   328.95173     -179.71531      11.529171      139.70424     -476.30956    
       235   322.57532     -179.38301      17.20087       139.74009     -473.71834    
       236   315.67253     -179.08177      23.406483      139.78611     -470.80002    
       237   308.98496     -178.83404      29.456935      139.8249      -468.01879    
       238   303.23034     -178.63888      34.684436      139.86138     -465.31866    
       239   299.02422     -178.50391      38.515497      139.89058     -462.79587    
       240   296.81332     -178.43375      40.533417      139.90932     -460.71517    
       241   296.82747     -178.43135      40.523408      139.91496     -459.13981    
       242   299.05502     -178.50034      38.49552       139.90301     -458.06554    
       243   303.24491     -178.63725      34.682848      139.87505     -457.42549    
       244   308.93468     -178.83581      29.515372      139.8345      -457.2391     
       245   315.50151     -179.08423      23.572347      139.78944     -457.30141    
       246   322.23043     -179.37149      17.518502      139.74643     -457.47106    
       247   328.39243     -179.69657      12.031062      139.70139     -457.89713    
       248   333.32388     -180.03686      7.7255691      139.67131     -458.08542    
       249   336.49872     -180.39165      5.0885389      139.65106     -458.23595    
       250   337.58545     -180.74805      4.4242803      139.64756     -458.16011    
       251   336.48284     -181.10423      5.8215948      139.65668     -457.98092    
       252   333.3308      -181.4569       9.1439443      139.67613     -457.75336    
       253   328.49487     -181.79592      14.044124      139.71098     -457.40631    
       254   322.52626     -182.12446      20.001821      139.75366     -457.00844    
       255   316.10169     -182.44652      26.38          139.79655     -456.82824    
       256   309.94986     -182.76121      32.493964      139.83788     -456.76211    
       257   304.77214     -183.06882      37.685653      139.87575     -457.03515    
       258   301.16613     -183.38317      41.395082      139.89569     -457.84639    
       259   299.56076     -183.69395      43.221179      139.90843     -458.98037    
       260   300.1697      -184.01189      42.965433      139.90469     -460.69107    
       261   302.96817     -184.33256      40.65357       139.89145     -462.7165     
       262   307.69567     -184.66847      36.53293       139.85971     -465.23031    
       263   313.88421     -185.01192      31.045778      139.82143     -468.05713    
       264   320.90946     -185.36477      24.781466      139.77972     -471.21098    
       265   328.05871     -185.72699      18.412627      139.74017     -474.33684    
       266   334.6084      -186.10827      12.622303      139.69892     -477.55491    
       267   339.903       -186.49587      8.0299603      139.67458     -480.37299    
       268   343.42642     -186.90708      5.1244103      139.65565     -483.0552     
       269   344.85814     -187.33733      4.2109296      139.65197     -485.29595    
       270   344.10822     -187.79248      5.3783474      139.66234     -487.10436    
       271   341.32711     -188.27158      8.4896767      139.69151     -488.54066    
       272   336.88926     -188.78969      13.197322      139.72734     -489.66653    
       273   331.35215     -189.34697      18.981198      139.77135     -490.5424     
       274   325.39556     -189.9546       25.205599      139.8129      -491.44174    
       275   319.74752     -190.60426      31.188612      139.85983     -492.2086     
       276   315.10485     -191.30751      36.276491      139.89904     -493.09448    
       277   312.05722     -192.07327      39.914865      139.91915     -494.41669    
       278   311.0229      -192.88508      41.709018      139.93339     -495.9109     
       279   312.20313     -193.74967      41.466639      139.93109     -497.73724    
       280   315.56026     -194.66172      39.218473      139.91306     -499.8608     
       281   320.82186     -195.60591      35.214585      139.88971     -502.16167    
       282   327.51044     -196.59241      29.896738      139.8457      -504.87048    
       283   334.99537     -197.58895      23.849948      139.80808     -507.36407    
       284   342.56128     -198.59938      17.738521      139.76771     -509.98137    
       285   349.4856      -199.61394      12.23359       139.72921     -512.41471    
       286   355.11681     -200.62094      7.940043       139.69934     -514.57187    
       287   358.94461     -201.61134      5.3307883      139.68239     -516.45821    
       288   360.65498     -202.58651      4.6954573      139.67276     -518.24542    
       289   360.16378     -203.52709      6.1090715      139.68604     -519.5141     
       290   357.62502     -204.44514      9.4240464      139.70676     -520.57105    
       291   353.41383     -205.32996      14.286316      139.74264     -521.40036    
       292   348.08535     -206.19015      20.173835      139.78264     -522.22014    
       293   342.31421     -207.02573      26.453219      139.82481     -523.08812    
       294   336.82129     -207.84086      32.448408      139.86364     -524.18815    
       295   332.2954      -208.63504      37.513898      139.89882     -525.42912    
       296   329.31845     -209.4117       41.104629      139.92656     -527.00318    
       297   328.30257     -210.17628      42.834956      139.94147     -528.97572    
       298   329.44552     -210.93201      42.520328      139.94088     -531.37073    
       299   332.70941     -211.67756      40.197197      139.92711     -534.20924    
       300   337.82494     -212.41675      36.118978      139.89771     -537.47466    
       301   344.32075     -213.14638      30.728505      139.85752     -541.00187    
       302   351.57469     -213.86043      24.609945      139.81442     -544.59415    
       303   358.8817      -214.55923      18.425404      139.77023     -548.17231    
       304   365.53018     -215.23509      12.84305       139.73483     -551.48621    
       305   370.87941     -215.88995      8.4646066      139.70828     -554.44486    
       306   374.42936     -216.52791      5.760044       139.68841     -556.98779    
       307   375.87496     -217.14328      5.016604       139.68264     -558.93035    
       308   375.1395      -217.73796      6.3077287      139.69072     -560.19001    
       309   372.38288     -218.31065      9.4852977      139.71547     -560.74509    
       310   367.98418     -218.86996      14.196025      139.74982     -560.70778    
       311   362.50011     -219.4202       19.920261      139.79087     -560.17337    
       312   356.60427     -219.96307      26.028945      139.83833     -559.06286    
       313   351.01369     -220.51315      31.852497      139.87917     -557.69774    
       314   346.41062     -221.06891      36.754099      139.91664     -556.21148    
       315   343.36799     -221.63849      40.199326      139.94446     -554.59661    
       316   342.28688     -222.22363      41.81453       139.96265     -552.90229    
       317   343.35299     -222.8375       41.427566      139.95966     -551.4082     
       318   346.51673     -223.46968      39.086435      139.94754     -549.92888    
       319   351.49879     -224.12466      35.053852      139.92305     -548.53209    
       320   357.82067     -224.80342      29.778378      139.88593     -547.26374    
       321   364.85714     -225.49566      23.845304      139.84657     -545.84202    
       322   371.90448     -226.19617      17.912703      139.80958     -544.33173    
       323   378.25693     -226.90851      12.639656      139.76994     -542.72333    
       324   383.28345     -227.61091      8.6144679      139.74704     -540.67694    
       325   386.49607     -228.31291      6.2906391      139.72814     -538.54985    
       326   387.60264     -228.99617      5.93754        139.7275      -536.15643    
       327   386.53815     -229.65829      7.6110689      139.74258     -533.41764    
       328   383.47145     -230.29588      11.147438      139.771       -530.35424    
       329   378.78668     -230.91335      16.180705      139.80198     -527.33299    
       330   373.04157     -231.49761      22.182128      139.84186     -524.19052    
       331   366.90684     -232.0486       28.517082      139.88388     -521.1044     
       332   361.09324     -232.55896      34.51338       139.92844     -517.95682    
       333   356.27464     -233.03352      39.533617      139.96402     -515.07893    
       334   353.01506     -233.46248      43.043762      139.99432     -512.30243    
       335   351.7076      -233.85098      44.670594      140.00891     -509.78189    
       336   352.53194     -234.20042      44.241787      140.00222     -507.65174    
       337   355.43511     -234.49556      41.804308      139.98689     -505.59514    
       338   360.13722     -234.73721      37.619153      139.96115     -503.63094    
       339   366.162       -234.92588      32.132974      139.92533     -501.68163    
       340   372.88885     -235.05989      25.92967       139.88419     -499.59646    
       341   379.62045     -235.14275      19.667183      139.83944     -497.25473    
       342   385.65867     -235.17024      14.006359      139.80274     -494.3751     
       343   390.38062     -235.15827      9.5395797      139.76756     -491.01414    
       344   393.30664     -235.10145      6.7269612      139.75045     -486.89268    
       345   394.15267     -235.01336      5.8470345      139.75046     -481.97611    
       346   392.86112     -234.91719      6.9672886      139.75802     -476.6294     
       347   389.60722     -234.81812      9.9377634      139.78202     -470.51376    
       348   384.78008     -234.73856      14.408377      139.8141      -463.97147    
       349   378.94023     -234.69471      19.868061      139.8517      -456.98414    
       350   372.75852     -234.70053      25.701387      139.89327     -449.70826    
       351   366.94304     -234.7732       31.25644       139.93251     -442.55809    
       352   362.16233     -234.92287      35.916474      139.96826     -435.47517    
       353   358.97275     -235.16099      39.167495      139.99579     -428.72835    
       354   357.75839     -235.49941      40.654369      140.00764     -422.3007     
       355   358.68977     -235.93584      40.219328      140.00791     -416.32143    
       356   361.70587     -236.47004      37.918738      139.99611     -410.84697    
       357   366.5215      -237.10397      34.016346      139.9671      -405.82788    
       358   372.65879     -237.82097      28.95383       139.93193     -401.06344    
       359   379.49958     -238.61004      23.301941      139.89377     -396.47403    
       360   386.35309     -239.4592       17.697653      139.85504     -392.11536    
       361   392.53103     -240.35371      12.774165      139.81943     -387.54482    
       362   397.42205     -241.27739      9.0914553      139.79092     -382.84022    
       363   400.55807     -242.21228      7.0748775      139.77468     -377.84368    
       364   401.66471     -243.13735      6.9685083      139.77903     -372.4214     
       365   400.69035     -244.05188      8.808259       139.79227     -366.69014    
       366   397.81099     -244.9421       12.417672      139.81645     -360.56622    
       367   393.41036     -245.79223      17.426809      139.85659     -354.06746    
       368   388.03725     -246.61143      23.312191      139.89368     -347.48919    
       369   382.34532     -247.38077      29.453444      139.93809     -340.55391    
       370   377.02113     -248.10556      35.200503      139.97706     -333.65517    
       371   372.70868     -248.78282      39.944099      140.00704     -326.79423    
       372   369.93879     -249.40358      43.181866      140.03151     -319.97803    
       373   369.07072     -249.97344      44.572874      140.04016     -313.22271    
       374   370.25226     -250.48352      43.974659      140.03776     -306.45834    
       375   373.40334     -250.93563      41.458686      140.019       -299.95892    
       376   378.22446     -251.32062      37.302545      139.99031     -293.34828    
       377   384.22921     -251.63166      31.959702      139.95673     -286.50993    
       378   390.79736     -251.86742      26.010059      139.91895     -279.4328     
       379   397.24264     -252.02587      20.096748      139.87981     -271.85323    
       380   402.8881      -252.09981      14.856044      139.84916     -263.64148    
       381   407.14033     -252.0978       10.848047      139.82315     -254.80857    
       382   409.55488     -252.01568      8.4957465      139.81294     -245.05591    
       383   409.88533     -251.87169      8.0391738      139.80964     -234.5675     
       384   408.11041     -251.67099      9.5096554      139.81954     -223.28547    
       385   404.43681     -251.42944      12.727002      139.84005     -211.239      
       386   399.27683     -251.15902      17.319934      139.87379     -198.51791    
       387   393.20334     -250.87784      22.76748       139.91788     -185.17324    
       388   386.88731     -250.61579      28.456767      139.95757     -171.72892    
       389   381.02462     -250.38122      33.750816      139.99887     -158.12686    
       390   376.26051     -250.19864      38.058851      140.0304      -144.73419    
       391   373.11922     -250.08401      40.901355      140.04736     -131.80282    
       392   371.94744     -250.04115      41.962741      140.05485     -119.24134    
       393   372.87749     -250.07909      41.125844      140.05052     -107.12374    
       394   375.81387     -250.20412      38.4845        140.03252     -95.576055    
       395   380.44494     -250.41761      34.332867      140.00196     -84.57133     
       396   386.27845     -250.71594      29.132742      139.96352     -74.066854    
       397   392.69644     -251.09277      23.462525      139.92355     -64.002838    
       398   399.02373     -251.53849      17.953505      139.89099     -54.332336    
       399   404.60256     -252.05883      13.2205        139.85929     -44.851983    
       400   408.86486     -252.64991      9.7944604      139.83158     -35.784777    
       401   411.3943      -253.29284      8.0644154      139.82609     -26.798687    
       402   411.97134     -254.00364      8.2350885      139.82606     -18.408463    
       403   410.5966      -254.7732       10.304781      139.83947     -10.300202    
       404   407.48976     -255.60137      14.065839      139.86444     -2.5873229    
       405   403.06464     -256.48216      19.127616      139.90362      4.5662441    
       406   397.88282     -257.425        24.959346      139.94246      11.031553    
       407   392.59112     -258.41804      30.948161      139.98534      16.776642    
       408   387.8503      -259.45779      36.46589       140.02603      21.898046    
       409   384.26215     -260.5357       40.93729       140.06112      26.252386    
       410   382.303       -261.64746      43.90228       140.08062      29.743306    
       411   382.2716      -262.77583      45.065376      140.08596      32.577038    
       412   384.25652     -263.90306      44.326967      140.07815      34.8512      
       413   388.12627     -265.01636      41.793102      140.05298      36.696606    
       414   393.54433     -266.09158      37.76277       140.01859      38.245519    
       415   400.00641     -267.10516      32.694181      139.98477      39.968222    
       416   406.89597     -268.05329      27.153789      139.94469      41.726567    
       417   413.55202     -268.9183       21.753726      139.90952      43.969815    
       418   419.34191     -269.70396      17.084545      139.87386      46.526698    
       419   423.7306      -270.40183      13.650679      139.84982      49.842682    
       420   426.33904     -271.02053      11.815681      139.83756      53.869777    
       421   426.98545     -271.56892      11.763236      139.84175      58.535351    
       422   425.70448     -272.06958      13.478179      139.85708      63.777243    
       423   422.74262     -272.54103      16.749541      139.88476      69.407746    
       424   418.53045     -273.01124      21.195182      139.91771      75.326858    
       425   413.63461     -273.4987       26.305209      139.9579       81.3361      
       426   408.69489     -274.031        31.499295      139.99623      87.115907    
       427   404.35369     -274.62007      36.191494      140.03611      92.715969    
       428   401.18553     -275.28928      39.855357      140.06545      97.812414    
       429   399.63411     -276.04408      42.082135      140.08534      102.31487    
       430   399.96403     -276.89186      42.625662      140.08988      106.16081    
       431   402.23253     -277.82892      41.428992      140.0794       109.39603    
       432   406.28397     -278.83592      38.629972      140.06542      112.15921    
       433   411.76769     -279.91625      34.545208      140.03296      114.47668    
       434   418.17726     -281.04202      29.634318      139.99549      116.48743    
       435   424.90658     -282.19058      24.448517      139.9596       118.5332     
       436   431.31667     -283.34432      19.569266      139.92629      120.69827    
       437   436.80572     -284.48987      15.543829      139.89291      123.00605    
       438   440.87474     -285.59459      12.824827      139.87768      125.88656    
       439   443.18149     -286.65694      11.720419      139.86998      129.23731    
       440   443.57715     -287.66748      12.360537      139.86989      132.92514    
       441   442.12156     -288.6113       14.682794      139.88594      137.18325    
       442   439.07537     -289.48901      18.439519      139.9138       141.82855    
       443   434.87041     -290.30763      23.225045      139.94496      146.6659     
       444   430.06171     -291.06386      28.520165      139.98304      151.79109    
       445   425.26602     -291.76068      33.748844      140.02626      156.91423    
       446   421.09411     -292.41841      38.340985      140.05587      161.8893     
       447   418.0842      -293.0225       41.794358      140.08795      166.74262    
       448   416.64326     -293.59532      43.729018      140.10111      171.17651    
       449   417.00317     -294.12799      43.9283        140.10458      175.3007     
       450   419.19595     -294.62467      42.362045      140.09403      179.07779    
       451   423.05076     -295.08592      39.189514      140.06825      182.37815    
       452   428.21329     -295.49926      34.741781      140.03918      185.5675     
       453   434.18485     -295.86807      29.485513      140.00333      188.59314    
       454   440.37722     -296.19466      23.972148      139.95927      191.58208    
       455   446.1774      -296.46454      18.777981      139.92404      194.70801    
       456   451.0146      -296.68532      14.44173       139.89451      198.05301    
       457   454.42259     -296.86136      11.4064        139.87293      201.75184    
       458   456.09073     -296.99801      9.971779       139.863        205.70598    
       459   455.89748     -297.11229      10.262763      139.85882      210.08755    
       460   453.92311     -297.19697      12.216936      139.88036      215.08439    
       461   450.44046     -297.28748      15.592738      139.90598      220.15978    
       462   445.88439     -297.39321      19.997265      139.94041      225.51927    
       463   440.80336     -297.52675      24.930558      139.98445      230.89166    
       464   435.79881     -297.71556      29.841447      140.0224       236.03306    
       465   431.45895     -297.97317      34.188718      140.05007      240.82168    
       466   428.29402     -298.29765      37.500831      140.07541      245.20801    
       467   426.68034     -298.70278      39.427554      140.08663      249.10587    
       468   426.81976     -299.18591      39.777836      140.08427      252.4226     
       469   428.71847     -299.73677      38.53981       140.07253      255.31795    
       470   432.18715     -300.35206      35.880789      140.04482      257.72977    
       471   436.86303     -301.00367      32.12735       140.01628      259.88703    
       472   442.25096     -301.68319      27.727857      139.98022      261.9215     
       473   447.77895     -302.36595      23.20164       139.9453       264.11961    
       474   452.86186     -303.03412      19.08054       139.9135       266.49531    
       475   456.96628     -303.66999      15.849326      139.88805      269.2796     
       476   459.66972     -304.25314      13.891553      139.87748      272.55736    
       477   460.70691     -304.78462      13.446849      139.87208      276.30031    
       478   459.99875     -305.25096      14.584264      139.88034      280.59404    
       479   457.66074     -305.65537      17.194593      139.89794      285.19314    
       480   453.98968     -306.00142      21.002418      139.92369      290.14876    
       481   449.4308      -306.2948       25.596527      139.95742      295.2609     
       482   444.52801     -306.55444      30.475286      139.98766      300.20542    
       483   439.86371     -306.77879      35.101958      140.02432      305.12995    
       484   435.99446     -306.98576      38.963866      140.05773      309.67074    
       485   433.38941     -307.19035      41.628875      140.0799       313.67467    
       486   432.37861     -307.40239      42.792997      140.0859       316.88831    
       487   433.11678     -307.61539      42.31387       140.08468      319.52715    
       488   435.56652     -307.83172      40.226469      140.07385      321.35752    
       489   439.50283     -308.05165      36.739326      140.05106      322.53387    
       490   444.53812     -308.2675       32.211738      140.02052      323.19947    
       491   450.16543     -308.47516      27.114459      139.98259      323.49402    
       492   455.81465     -308.66052      21.978289      139.94859      323.51425    
       493   460.91532     -308.82263      17.33626       139.91855      323.59348    
       494   464.95951     -308.95903      13.665801      139.89694      323.69978    
       495   467.55743     -309.07527      11.337263      139.88376      324.04736    
       496   468.47952     -309.17354      10.574457      139.88573      324.67781    
       497   467.68111     -309.27398      11.431489      139.89504      325.58561    
       498   465.30606     -309.38921      13.788373      139.9137       326.73343    
       499   461.66944     -309.53853      17.365787      139.93801      327.98399    
       500   457.22178     -309.73389      21.757192      139.97117      329.42384    
       501   452.49818     -309.9935       26.47468       140.00787      330.75032    
       502   448.05837     -310.33845      31.003356      140.03605      331.81146    
       503   444.42431     -310.76672      34.858187      140.06122      332.51118    
Loop time of 0.387603 on 20 procs for 500 steps with 405 atoms

Performance: 55.727 ns/day, 0.431 hours/ns, 1289.980 timesteps/s, 522.442 katom-step/s
99.3% CPU use with 20 MPI tasks x no OpenMP threads

MPI task timing breakdown:
Section |  min time  |  avg time  |  max time  |%varavg| %total
---------------------------------------------------------------
Pair    | 0.011249   | 0.015007   | 0.022711   |   1.8 |  3.87
Bond    | 0.00047673 | 0.00060458 | 0.00088551 |   0.0 |  0.16
Kspace  | 0.26488    | 0.28378    | 0.30955    |   1.6 | 73.21
Neigh   | 0.001817   | 0.0019103  | 0.0020198  |   0.1 |  0.49
Comm    | 0.030416   | 0.049432   | 0.082195   |   6.5 | 12.75
Output  | 0.011923   | 0.015225   | 0.028608   |   3.8 |  3.93
Modify  | 0.010424   | 0.018427   | 0.030047   |   5.6 |  4.75
Other   |            | 0.003215   |            |       |  0.83

Nlocal:          20.25 ave          26 max          15 min
Histogram: 2 0 1 3 7 1 4 0 0 2
Nghost:          614.9 ave         660 max         581 min
Histogram: 1 2 8 0 1 1 3 2 1 1
Neighs:         993.25 ave        1249 max         714 min
Histogram: 2 0 1 3 3 3 5 1 0 2

Total # of neighbors = 19865
Ave neighs/atom = 49.049383
Ave special neighs/atom = 2
Neighbor list builds = 12
Dangerous builds = 0
System init for write_restart ...
Ewald initialization ...
  using 12-bit tables for long-range coulomb (../kspace.cpp:342)
  G vector (1/distance) = 0.35819539
  estimated absolute RMS force accuracy = 0.0034843779
  estimated relative force accuracy = 1.0493101e-05
  KSpace vectors: actual max1d max3d = 2103 23 51911
                  kxmax kymax kzmax  = 6 6 23
Generated 0 of 6 mixed pair_coeff terms from geometric mixing rule
Ewald initialization ...
  using 12-bit tables for long-range coulomb (../kspace.cpp:342)
  G vector (1/distance) = 0.35819539
  estimated absolute RMS force accuracy = 0.0034843779
  estimated relative force accuracy = 1.0493101e-05
  KSpace vectors: actual max1d max3d = 2103 23 51911
                  kxmax kymax kzmax  = 6 6 23
Generated 0 of 6 mixed pair_coeff terms from geometric mixing rule
Setting up Verlet run ...
  Unit style    : real
  Current step  : 503
  Time step     : 0.5
Per MPI rank memory allocation (min/avg/max) = 49.26 | 49.3 | 49.42 Mbytes
   Step          Temp          E_pair         E_mol          TotEng         Press          Volume    
       503   444.42431     -310.76672      34.858187      140.06122      332.5129       16875        
       504   442.0221      -311.28039      37.637024      140.07798      332.93042      16875        
       505   441.13508     -311.87479      39.063941      140.08028      332.92086      16875        
       506   441.87304     -312.53114      39.018184      140.06887      332.76188      16875        
       507   444.1609      -313.21811      37.545637      140.05073      332.61317      16875        
       508   447.74863     -313.90506      34.851711      140.02789      332.60459      16875        
       509   452.24034     -314.56892      31.276657      139.99309      332.83934      16875        
       510   457.13974     -315.15932      27.25614       139.96789      334.83028      16823.929    
       511   477.72542     -315.72817      24.662294      156.07287      4234.7317      16823.929    
       512   481.85645     -317.02505      21.034332      155.01457     -3623.8334      16823.929    
       513   469.51029     -317.3554       18.213188      140.30738      347.97093      16823.929    
       514   471.4289      -317.55886      16.608291      140.29479      352.10851      16823.929    
       515   471.71444     -317.64244      16.416339      140.28651      357.03093      16823.929    
       516   470.33624     -317.60225      17.673608      140.29401      362.84138      16823.929    
       517   467.44307     -317.45759      20.252532      140.30967      369.28634      16823.929    
       518   463.34594     -317.22085      23.876336      140.33541      376.14031      16823.929    
       519   458.48347     -316.9087       28.150034      140.37011      383.11153      16823.929    
       520   453.37369     -316.54225      32.604291      140.40819      392.0288       16741.81     
       521   480.04214     -314.88591      36.823334      171.24456      6176.0977      16741.81     
       522   476.13007     -316.35786      39.861935      169.14961     -5439.1872      16741.81     
       523   442.62615     -315.97219      41.656062      139.97059      440.95751      16741.81     
       524   441.67494     -315.58403      42.161519      139.97391      445.86873      16741.81     
       525   442.17699     -315.20153      41.306622      139.97142      450.12165      16741.81     
       526   444.06354     -314.8408       39.165467      139.95675      453.66428      16741.81     
       527   447.11877     -314.50691      35.949839      139.93463      456.43334      16741.81     
       528   451.00474     -314.20753      31.986182      139.90751      458.55952      16741.81     
       529   455.2994      -313.94787      27.680161      139.88085      460.05972      16741.81     
       530   459.54381     -313.73973      23.472726      139.85422      463.52166      16649.061    
       531   494.11157     -310.14072      18.645979      170.98102      6745.8845      16649.061    
       532   496.67591     -312.56309      15.769431      168.08226     -5805.8073      16649.061    
       533   467.79442     -312.55972      14.070274      139.35413      531.80154      16649.061    
       534   468.18444     -312.64167      13.79338       139.36034      531.35804      16649.061    
       535   467.17943     -312.83923      14.936406      139.36514      530.24271      16649.061    
       536   464.95624     -313.14783      17.344275      139.38356      528.88225      16649.061    
       537   461.83348     -313.58067      20.727187      139.41081      527.13699      16649.061    
       538   458.23572     -314.15111      24.693326      139.43909      524.9268       16649.061    
       539   454.64603     -314.86218      28.79264       139.46749      522.12734      16649.061    
       540   451.55204     -315.71214      32.566811      139.49581      522.17721      16545.843    
       541   480.02006     -311.07037      36.119817      174.33591      7153.1326      16545.843    
       542   478.22417     -315.49622      38.119744      170.22908     -6038.1375      16545.843    
       543   448.33476     -316.78665      38.74543       141.58862      614.57873      16545.843    
       544   450.58912     -318.19082      38.033594      141.58264      609.58154      16545.843    
       545   454.25174     -319.6867       36.083377      141.56465      604.04491      16545.843    
       546   459.04401     -321.24596      33.133115      141.54058      598.60545      16545.843    
       547   464.56744     -322.84278      29.532855      141.51329      593.36824      16545.843    
       548   470.34768     -324.45097      25.70449       141.48688      588.52889      16545.843    
       549   475.88697     -326.04884      22.094046      141.4632       584.28755      16545.843    
       550   480.71892     -327.62078      19.121416      141.44122      584.7012       16432.318    
       551   515.38075     -321.62237      18.803251      179.56405      7584.8046      16432.318    
       552   516.91957     -327.0906       17.804747      174.53761     -6258.9314      16432.318    
       553   487.64855     -328.56895      17.923351      145.78094      717.56804      16432.318    
       554   487.70182     -330.00474      19.316668      145.78833      716.17282      16432.318    
       555   486.52212     -331.39766      21.832665      145.80724      714.88513      16432.318    
       556   484.41728     -332.75956      25.191973      145.83456      713.81132      16432.318    
       557   481.7997      -334.10483      29.019442      145.86678      712.47754      16432.318    
       558   479.14028     -335.44817      32.886353      145.90119      710.75964      16432.318    
       559   476.91552     -336.81372      36.358548      145.92553      708.37939      16432.318    
       560   475.55429     -338.21265      39.045176      145.93914      710.45258      16308.647    
       561   506.73302     -330.05211      40.277515      184.51452      8361.2782      16308.647    
       562   507.29794     -335.91577      40.362304      179.2644      -6697.8062      16308.647    
       563   479.35566     -337.49888      38.97741       150.14313      875.49643      16308.647    
       564   483.72187     -339.15228      36.524972      150.12396      867.44334      16308.647    
       565   489.00178     -340.86759      33.276659      150.10219      858.26465      16308.647    
       566   494.79996     -342.6383       29.595932      150.07771      848.29235      16308.647    
       567   500.66282     -344.45531      25.898467      150.05072      837.50977      16308.647    
       568   506.12787     -346.3011       22.606697      150.02831      826.45715      16308.647    
       569   510.77386     -348.16745      20.103435      150.00723      815.10551      16308.647    
       570   514.26669     -350.03895      18.689683      149.99117      810.42365      16174.99     
       571   548.27665     -339.98547      17.342385      190.5298       9087.7833      16174.99     
       572   547.95632     -346.53535      18.512617      184.85033     -7170.8612      16174.99     
       573   515.6734      -348.42462      20.861635      155.09409      1000.515       16174.99     
       574   514.01121     -350.2998       24.315393      155.11691      990.08213      16174.99     
       575   511.51056     -352.15284      28.53704       155.14497      979.95896      16174.99     
       576   508.60549     -353.97496      33.106563      155.1733       970.49699      16174.99     
       577   505.76891     -355.75506      37.565917      155.19759      961.53113      16174.99     
       578   503.45943     -357.47862      41.468253      155.21474      953.19225      16174.99     
       579   502.07015     -359.1134       44.425901      155.23729      945.84556      16174.99     
       580   501.88456     -360.65708      46.151843      155.24583      947.49785      16031.51     
       581   535.53029     -347.70703      46.712592      200.24818      9850.6865      16031.51     
       582   537.1145      -354.20039      45.600692      194.1257      -7547.0553      16031.51     
       583   508.66504     -355.45148      43.155207      163.80116      1197.1802      16031.51     
       584   513.45292     -356.56024      39.753038      163.77156      1191.4757      16031.51     
       585   518.6741      -357.49716      35.774315      163.74281      1186.3232      16031.51     
       586   523.84968     -358.25556      31.654352      163.70865      1181.8603      16031.51     
       587   528.49926     -358.81066      27.835746      163.68684      1178.3093      16031.51     
       588   532.19348     -359.18073      24.720113      163.65884      1175.4191      16031.51     
       589   534.60065     -359.3544       22.624811      163.64292      1173.2454      16031.51     
       590   535.52226     -359.3497       21.749424      163.63483      1182.9193      15878.368    
       591   567.57749     -342.53467      22.509167      211.21247      11083.923      15878.368    
       592   564.51033     -347.8968       24.038599      204.509       -8187.2743      15878.368    
       593   529.54578     -347.71797      26.296689      174.21999      1484.6808      15878.368    
       594   526.19271     -347.53421      29.273523      174.24219      1478.1313      15878.368    
       595   522.47302     -347.36517      32.61428       174.27046      1470.0002      15878.368    
       596   518.82505     -347.24494      35.931845      174.29384      1460.0553      15878.368    
       597   515.67016     -347.1893       38.849687      174.31444      1448.1924      15878.368    
       598   513.36833     -347.20846      41.042736      174.33387      1434.5132      15878.368    
       599   512.18114     -347.32037      42.271844      174.33988      1418.7367      15878.368    
       600   512.24587     -347.51549      42.408193      174.34171      1415.532       15715.726    
       601   546.41681     -330.10825      41.168671      222.49254      12633.837      15715.726    
       602   548.20792     -336.55217      39.127483      215.68387     -9275.1127      15715.726    
       603   519.98241     -337.46069      36.073939      185.30345      1671.8543      15715.726    
       604   524.69071     -338.48401      32.663747      185.27679      1639.2574      15715.726    
       605   529.48116     -339.60074      29.272418      185.25247      1604.8819      15715.726    
       606   533.94281     -340.79187      26.268756      185.23366      1569.4314      15715.726    
       607   537.71754     -342.04288      23.974379      185.22133      1533.2072      15715.726    
       608   540.53745     -343.35075      22.62905       185.20749      1496.4957      15715.726    
       609   542.25145     -344.69606      22.365541      185.20293      1459.7173      15715.726    
       610   542.8386      -346.07843      23.196614      185.20119      1438.6036      15543.744    
       611   576.10638     -330.88086      23.875515      232.21546      14187.286      15543.744    
       612   573.95212     -338.70628      26.301462      224.79964     -10852.866      15543.744    
       613   539.99399     -340.80488      29.116934      193.73258      1635.2279      15543.744    
       614   539.02069     -342.96166      32.206799      193.75468      1590.206       15543.744    
       615   538.16223     -345.17207      35.239101      193.77308      1545.4559      15543.744    
       616   537.74017     -347.42084      37.89714       193.78731      1501.2304      15543.744    
       617   538.02013     -349.68794      39.914191      193.7993       1457.7864      15543.744    
       618   539.18089     -351.95828      41.10218       193.80339      1414.9737      15543.744    
       619   541.2938      -354.21007      41.371172      193.79822      1373.0434      15543.744    
       620   544.31396     -356.41669      40.737599      193.78482      1347.8553      15362.583    
       621   583.44984     -344.24938      38.108453      239.95316      15640.759      15362.583    
       622   586.26832     -352.86574      36.141888      232.00826     -12560.097      15362.583    
       623   556.45049     -355.37343      33.763385      199.21334      1516.0903      15362.583    
       624   561.41823     -357.7477       31.464938      199.1903       1471.9401      15362.583    
       625   565.80763     -359.95234      29.539997      199.1691       1429.3676      15362.583    
       626   569.3233      -361.95219      28.2344        199.15421      1389.0418      15362.583    
       627   571.75483     -363.71502      27.717678      199.15052      1351.0431      15362.583    
       628   572.9994      -365.22245      28.063192      199.15348      1315.6171      15362.583    
       629   573.07239     -366.46338      29.239312      199.15699      1282.7229      15362.583    
       630   572.10475     -367.42062      31.112595      199.16735      1267.9529      15172.407    
       631   607.84423     -355.37038      34.019765      247.57599      17012.111      15172.407    
       632   603.92086     -362.68686      36.687502      239.25508     -14104.254      15172.407    
       633   564.9805      -363.23668      38.8243        204.39487      1459.7828      15172.407    
       634   563.50009     -363.55798      40.548986      204.41263      1431.5161      15172.407    
       635   562.48299     -363.66962      41.625078      204.42511      1404.8544      15172.407    
       636   562.13553     -363.59462      41.883009      204.43283      1379.9863      15172.407    
       637   562.57529     -363.36267      41.239921      204.4333       1356.6374      15172.407    
       638   563.81912     -363.00174      39.71001       204.42851      1334.7453      15172.407    
       639   565.78266     -362.54511      37.404314      204.41727      1314.0402      15172.407    
       640   568.29096     -362.01796      34.519968      204.40777      1311.7282      14973.375    
       641   610.7285      -348.76844      31.661508      254.51928      18824.267      14973.375    
       642   612.15035     -355.36532      28.149037      245.74074     -15787.57       14973.375    
       643   576.41825     -355.15837      24.648912      209.00324      1533.2545      14973.375    
       644   579.29217     -355.04612      21.832324      208.98882      1510.9361      14973.375    
       645   581.2773      -355.06271      19.976705      208.97464      1488.4752      14973.375    
       646   582.20403     -355.21621      19.262385      208.97422      1466.2472      14973.375    
       647   582.02222     -355.53225      19.752758      208.97838      1444.0196      14973.375    
       648   580.80861     -356.02196      21.386944      208.98695      1421.4809      14973.375    
       649   578.76021     -356.68521      23.985837      209.00535      1398.6587      14973.375    
       650   576.1742      -357.52785      27.270978      209.0274       1394.7397      14765.649    
       651   615.38722     -344.79419      28.382134      259.5746       20851.706      14765.649    
       652   610.86863     -353.70726      31.728621      249.77873     -17651.502      14765.649    
       653   567.95757     -355.42064      34.6204        210.79349      1618.4808      14765.649    
       654   567.48537     -357.32802      36.979353      210.80308      1586.7682      14765.649    
       655   568.00391     -359.40331      38.577675      210.81146      1553.5522      14765.649    
       656   569.63158     -361.62017      39.275278      210.81566      1519.2078      14765.649    
       657   572.37479     -363.95845      39.034476      210.80415      1483.5692      14765.649    
       658   576.12597     -366.37514      37.923207      210.78719      1446.9095      14765.649    
       659   580.67392     -368.836        36.106408      210.76631      1409.6035      14765.649    
       660   585.72593     -371.31074      33.826511      210.74022      1391.9889      14549.39     
       661   634.80715     -359.11761      29.841167      264.88676      22104.486      14549.39     
       662   637.40674     -369.96628      27.796362      254.42644     -18961.722      14549.39     
       663   598.56474     -372.73253      25.983236      213.49195      1592.7495      14549.39     
       664   602.64763     -375.45531      24.883411      213.49082      1547.1214      14549.39     
       665   605.75503     -378.12816      24.64323       213.48624      1500.9192      14549.39     
       666   607.81473     -380.71434      25.309837      213.49449      1455.105       14549.39     
       667   608.86822     -383.20591      26.825917      213.50504      1409.5557      14549.39     
       668   609.06368     -385.58789      29.036129      213.51623      1364.5377      14549.39     
       669   608.63716     -387.83795      31.70444       213.53527      1320.3045      14549.39     
       670   607.88445     -389.94544      34.540343      213.55917      1297.0019      14324.76     
       671   652.41253     -376.88714      38.423258      272.17751      22947.641      14324.76     
       672   649.91698     -387.59837      40.784496      261.49175     -19979.724      14324.76     
       673   605.93177     -389.70013      41.967889      219.40436      1501.5882      14324.76     
       674   607.73068     -391.67357      42.261371      219.40814      1454.3904      14324.76     
       675   610.37345     -393.50248      41.620624      219.41204      1408.3829      14324.76     
       676   613.78953     -395.1944       40.10091       219.39777      1363.6032      14324.76     
       677   617.81131     -396.7237       37.850715      219.38256      1320.4897      14324.76     
       678   622.19247     -398.08809      35.095337      219.36344      1279.2812      14324.76     
       679   626.63477     -399.28204      32.112293      219.34433      1240.1362      14324.76     
       680   630.82057     -400.31127      29.201278      219.32188      1222.9763      14091.921    
       681   681.42759     -384.99293      26.207406      279.01322      24260.559      14091.921    
       682   681.84728     -395.14747      23.94719       266.99129     -21358.87       14091.921    
       683   638.22788     -396.10499      22.224674      223.48461      1481.24        14091.921    
       684   639.89198     -396.97203      21.532912      223.48337      1446.1052      14091.921    
       685   640.32725     -397.7713       21.923801      223.48239      1412.5828      14091.921    
       686   639.61718     -398.50499      23.334444      223.49474      1381.2806      14091.921    
       687   637.95907     -399.19966      25.595026      223.50869      1351.941       14091.921    
       688   635.64162     -399.86763      28.448311      223.52494      1324.1724      14091.921    
       689   633.01301     -400.51586      31.578529      223.54661      1298.1662      14091.921    
       690   630.44224     -401.15804      34.646472      223.5662       1295.9099      13851.032    
       691   676.48124     -383.0359       34.843163      284.97636      25614.292      13851.032    
       692   672.55886     -393.84366      36.877811      272.532       -22466.215      13851.032    
       693   624.67454     -394.87671      37.921959      227.7246       1638.3606      13851.032    
       694   625.5478      -395.95799      38.180395      227.7191       1610.6565      13851.032    
       695   627.27949     -397.0677       37.657764      227.70757      1583.0623      13851.032    
       696   629.75207     -398.18776      36.447067      227.6911       1556.0664      13851.032    
       697   632.76573     -399.29199      34.717728      227.67823      1529.564       13851.032    
       698   636.06129     -400.36875      32.6952        227.66351      1503.8192      13851.032    
       699   639.34993     -401.39888      30.634494      227.65075      1478.8038      13851.032    
       700   642.34563     -402.37586      28.790644      227.63382      1480.8618      13602.257    
       701   693.36994     -381.91167      27.579648      294.64446      26466.125      13602.257    
       702   692.48204     -393.85264      27.210355      281.50315     -22859.211      13602.257    
       703   645.83715     -395.29215      27.112045      236.30691      1869.7253      13602.257    
       704   646.74916     -396.7377       27.704928      236.30785      1833.9357      13602.257    
       705   646.99495     -398.17655      28.924236      236.31837      1797.2303      13602.257    
       706   646.71407     -399.60568      30.631618      236.33373      1759.8088      13602.257    
       707   646.10824     -401.02828      32.630848      236.34331      1721.5192      13602.257    
       708   645.41777     -402.42687      34.689761      236.35737      1682.5313      13602.257    
       709   644.89405     -403.7926       36.565985      236.37768      1643.1995      13602.257    
       710   644.77117     -405.13214      38.033598      236.39074      1634.0669      13345.756    
       711   695.35741     -384.85109      40.74743       306.73304      27524.645      13345.756    
       712   694.92057     -398.1125       40.771115      293.08645     -23598.452      13345.756    
       713   649.12924     -400.30008      39.541302      246.80954      1978.6966      13345.756    
       714   653.49684     -402.47038      37.613387      246.79929      1919.397       13345.756    
       715   658.38113     -404.61097      35.165303      246.78218      1859.6824      13345.756    
       716   663.51528     -406.69535      32.429621      246.76756      1800.4416      13345.756    
       717   668.60345     -408.71459      29.668753      246.74985      1741.8873      13345.756    
       718   673.35037     -410.65668      27.147131      246.72913      1684.2342      13345.756    
       719   677.49064     -412.50486      25.103366      246.71238      1627.9929      13345.756    
       720   680.81497     -414.25071      23.725366      246.70001      1604.9595      13081.691    
       721   735.84869     -395.73246      21.760865      314.76391      29241.104      13081.691    
       722   735.37257     -409.41591      21.679899      300.55385     -25414.516      13081.691    
       723   685.40784     -411.71774      22.194999      252.00143      1910.8988      13081.691    
       724   686.29375     -413.90062      23.558183      252.01092      1846.6105      13081.691    
       725   686.31009     -415.94943      25.610381      252.0296       1784.5645      13081.691    
       726   685.68875     -417.86462      28.124227      252.04669      1725.0804      13081.691    
       727   684.70994     -419.64086      30.828855      252.05895      1668.0872      13081.691    
       728   683.67108     -421.25989      33.439197      252.0779       1613.8103      13081.691    
       729   682.85439     -422.72683      35.686546      252.09392      1561.9815      13081.691    
       730   682.49734     -424.05461      37.347145      252.09254      1544.565       12810.223    
       731   737.26568     -406.14863      36.470497      320.38364      31156.87       12810.223    
       732   735.77618     -419.35451      36.871878      306.18501     -27442.411      12810.223    
       733   684.23558     -421.01914      36.201646      255.60947      1879.5311      12810.223    
       734   687.21322     -422.56072      34.947736      255.60096      1823.9943      12810.223    
       735   690.50862     -423.99175      33.279053      255.58566      1769.9321      12810.223    
       736   693.90538     -425.31404      31.4085        255.57211      1718.2743      12810.223    
       737   697.16742     -426.5434       29.568842      255.55627      1668.6826      12810.223    
       738   700.06563     -427.69162      27.986623      255.53848      1621.1418      12810.223    
       739   702.40412     -428.75722      26.857031      255.53206      1575.3155      12810.223    
       740   704.04226     -429.76583      26.322453      255.52212      1565.4427      12531.513    
       741   760.81389     -411.39915      27.77912       328.48226      33401.85       12531.513    
       742   758.23036     -425.10998      28.907409      313.4816      -29548.248      12531.513    
       743   703.28142     -426.66591      29.975659      261.56313      1946.4597      12531.513    
       744   703.30978     -428.17138      31.464208      261.57274      1893.9299      12531.513    
       745   703.01        -429.6377       33.216713      261.57834      1842.0493      12531.513    
       746   702.57755     -431.04677      35.045964      261.59376      1792.1771      12531.513    
       747   702.21944     -432.40819      36.754478      261.60567      1743.5039      12531.513    
       748   702.13193     -433.716        38.156133      261.61762      1696.6138      12531.513    
       749   702.47994     -434.97563      39.096522      261.6241       1650.9987      12531.513    
       750   703.37885     -436.18487      39.469892      261.62959      1644.5431      12245.722    
       751   763.26759     -416.06596      40.132653      338.46558      36770.498      12245.722    
       752   762.98325     -431.08844      39.204526      322.24884     -32594.421      12245.722    
       753   709.13807     -432.82687      37.242287      268.15047      2086.8423      12245.722    
       754   713.32381     -434.54729      35.025372      268.13087      2033.5784      12245.722    
       755   717.52488     -436.25123      32.785999      268.11966      1981.3587      12245.722    
       756   721.50426     -437.96637      30.758438      268.10155      1930.2997      12245.722    
       757   725.05004     -439.6812       29.154006      268.10105      1880.4685      12245.722    
       758   727.99802     -441.43374      28.13856       268.0923       1831.3209      12245.722    
       759   730.24896     -443.21695      27.814889      268.09224      1783.0457      12245.722    
       760   731.77882     -445.04176      28.211982      268.09643      1778.0104      11953.013    
       761   794.72781     -422.17011      28.763859      350.43861      40949.482      11953.013    
       762   791.5823      -439.52352      30.600674      331.97788     -36348.169      11953.013    
       763   730.84671     -442.1565       32.364403      274.26168      2295.1795      11953.013    
       764   731.52884     -444.82058      34.402059      274.27371      2232.4461      11953.013    
       765   732.16807     -447.48649      36.488247      274.29229      2169.4468      11953.013    
       766   732.9804      -450.14558      38.392144      274.29742      2106.1738      11953.013    
       767   734.15663     -452.75357      39.902893      274.30111      2043.4088      11953.013    
       768   735.83873     -455.26853      40.85279       274.31045      1981.2946      11953.013    
       769   738.10117     -457.6664       41.13571       274.31308      1919.9172      11953.013    
       770   740.93978     -459.90857      40.718609      274.31068      1907.0808      11653.546    
       771   811.72942     -433.40312      41.962857      368.31766      45170.426      11653.546    
       772   811.87339     -452.3997       40.770696      348.26367     -40153.91       11653.546    
       773   749.87987     -454.86329      38.425398      285.43044      2494.5432      11653.546    
       774   754.9465      -457.07512      35.876584      285.41203      2416.9567      11653.546    
       775   759.66578     -459.01835      33.380662      285.39001      2339.8864      11653.546    
       776   763.75351     -460.65793      31.183304      285.37907      2264.7958      11653.546    
       777   766.97145     -461.98967      29.492879      285.36882      2191.8824      11653.546    
       778   769.15191     -463.00304      28.458169      285.36159      2121.4669      11653.546    
       779   770.21525     -463.6954       28.152769      285.35909      2053.933       11653.546    
       780   770.17789     -464.0654       28.567804      285.36916      2043.4055      11347.483    
       781   844.54317     -432.91494      31.613215      389.16903      50197.202      11347.483    
       782   839.76101     -451.15492      33.049844      367.8897      -44751.627      11347.483    
       783   765.14515     -451.98463      33.92215       298.09376      2706.2899      11347.483    
       784   764.79123     -452.62051      34.902586      298.10706      2622.7238      11347.483    
       785   764.31163     -453.08539      35.828647      298.11935      2541.3573      11347.483    
       786   763.89582     -453.39363      36.542804      298.13607      2463.3127      11347.483    
       787   763.71299     -453.58775      36.910015      298.13804      2388.1332      11347.483    
       788   763.8951      -453.6802       36.83291       298.13893      2316.516       11347.483    
       789   764.52321     -453.70009      36.263077      298.13711      2248.2798      11347.483    
       790   765.61936     -453.6726       35.207286      298.13477      2245.4007      11034.986    
       791   851.20793     -421.49939      32.281952      407.49136      55603.259      11034.986    
       792   849.43554     -440.88577      30.651121      384.81523     -49765.743      11034.986    
       793   769.98521     -442.15735      28.331378      306.86044      2958.797       11034.986    
       794   773.59754     -443.43574      26.222766      306.85449      2875.7804      11034.986    
       795   776.7923      -444.72974      24.522178      306.85011      2796.1934      11034.986    
       796   779.40413     -446.05204      23.390099      306.84034      2720.2953      11034.986    
       797   781.32211     -447.39698      22.934252      306.83473      2648.4596      11034.986    
       798   782.50035     -448.75862      23.198794      306.84044      2580.5701      11034.986    
       799   782.96225     -450.144        24.160108      306.8487       2516.4153      11034.986    
       800   782.79725     -451.54398      25.72963       306.8638       2529.1193      10716.214    
       801   872.81373     -417.52424      28.965114      428.37214      60005.888      10716.214    
       802   867.48973     -439.36039      31.731695      404.31945     -53458.354      10716.214    
       803   777.75475     -441.88602      33.886773      319.95925      3392.077       10716.214    
       804   778.31954     -444.43743      35.910714      319.96042      3314.1484      10716.214    
       805   779.20675     -446.98982      37.639165      319.96689      3237.5234      10716.214    
       806   780.54145     -449.53739      38.943199      319.97259      3162.3209      10716.214    
       807   782.39559     -452.07306      39.741959      319.9711       3088.3339      10716.214    
       808   784.7806      -454.57046      40.010017      319.97408      3015.5255      10716.214    
       809   787.64619     -457.03212      39.778649      319.96316      2943.8495      10716.214    
       810   790.88646     -459.42483      39.13084       319.95545      2963.3467      10391.331    
       811   891.21719     -420.37663      41.156602      454.93641      64592.084      10391.331    
       812   890.69345     -444.94579      40.036174      428.75661     -56835.433      10391.331    
       813   800.69638     -448.58732      38.148233      338.99219      3974.8229      10391.331    
       814   806.3502      -452.18909      36.447692      338.98171      3867.8102      10391.331    
       815   811.51089     -455.72234      35.136482      338.96753      3760.5212      10391.331    
       816   815.97982     -459.13424      34.362543      338.96448      3655.2859      10391.331    
       817   819.63871     -462.40079      34.20348       338.96351      3552.4628      10391.331    
       818   822.46048     -465.49036      34.65838       338.96994      3452.7201      10391.331    
       819   824.50912     -468.39191      35.648757      338.97624      3356.7914      10391.331    
       820   825.92927     -471.08559      37.028517      338.99154      3372.069       10060.497    
       821   930.33805     -428.16067      38.377346      480.98924      70058.816      10060.497    
       822   927.28767     -454.41033      39.754256      453.26141     -61270.502      10060.497    
       823   828.88912     -458.30903      40.196957      357.70688      4479.6498      10060.497    
       824   832.68467     -462.06989      40.408826      357.71043      4354.8186      10060.497    
       825   836.64816     -465.69299      40.316044      357.70428      4233.4111      10060.497    
       826   840.81208     -469.15916      39.883577      357.70296      4116.9546      10060.497    
       827   845.16168     -472.47663      39.120865      357.69389      4004.9096      10060.497    
       828   849.63394     -475.6356       38.082181      357.68217      3897.7476      10060.497    
       829   854.12248     -478.62798      36.861541      357.6703       3795.3643      10060.497    
       830   858.48785     -481.44606      35.582701      357.65925      3826.1183      9723.8735    
       831   971.90513     -433.98767      31.715106      507.40572      75901.543      9723.8735    
       832   971.47292     -461.36705      30.806498      478.71318     -65903.147      9723.8735    
       833   868.92899     -465.44629      29.709527      377.55849      5123.0196      9723.8735    
       834   873.54851     -469.35851      29.292879      377.55338      4996.1772      9723.8735    
       835   877.16222     -473.0903       29.632375      377.54342      4873.8998      9723.8735    
       836   879.75447     -476.60264      30.724406      377.54939      4757.6207      9723.8735    
       837   881.40243     -479.90134      32.483748      377.55248      4646.9975      9723.8735    
       838   882.26912     -482.96575      34.750555      377.56608      4542.0164      9723.8735    
       839   882.58754     -485.80773      37.305898      377.57747      4442.615       9723.8735    
       840   882.63619     -488.431        39.894384      377.58823      4506.4766      9381.6221    
       841   998.18229     -432.064        38.269223      540.47825      82078.224      9381.6221    
       842   993.12452     -460.23338      40.578343      509.88405     -70106.621      9381.6221    
       843   881.56237     -463.89093      41.558707      402.78754      6172.7748      9381.6221    
       844   884.94409     -467.46189      41.967129      402.79021      6048.0596      9381.6221    
       845   888.87824     -470.95847      41.775048      402.78381      5925.2801      9381.6221    
       846   893.31905     -474.36918      41.022489      402.77703      5804.9263      9381.6221    
       847   898.14601     -477.68602      39.813934      402.76954      5687.13        9381.6221    
       848   903.1761      -480.90389      38.306915      402.7527       5571.476       9381.6221    
       849   908.1841      -483.99754      36.694598      402.73409      5458.3281      9381.6221    
       850   912.92802     -486.9375       35.184282      402.724        5554.3793      9033.904     
       851   1036.8658     -412.71253      31.228391      588.99563      88073.131      9033.904     
       852   1033.5314     -443.4493       30.981727      554.89132     -72872.566      9033.904     
       853   919.9838      -447.69341      30.48763       443.87546      7810.5342      9033.904     
       854   924.29508     -452.01588      30.77309       443.8737       7651.9644      9033.904     
       855   927.80827     -456.40552      31.872187      443.87141      7489.9074      9033.904     
       856   930.5538      -460.84309      33.738695      443.8701       7326.2932      9033.904     
       857   932.64208     -465.29836      36.250171      443.88087      7161.527       9033.904     
       858   934.24931     -469.75547      39.22016       443.89808      6995.5956      9033.904     
       859   935.59619     -474.20052      42.417146      443.91066      6829.1568      9033.904     
       860   936.92231     -478.60464      45.588188      443.91881      6934.2991      8680.8806    
       861   1062.5345     -383.84625      45.818513      656.47728      93817.622      8680.8806    
       862   1060.4961     -419.61632      48.397719      621.37851     -74431.087      8680.8806    
       863   945.30075     -427.2524       49.524119      507.04898      9776.847       8680.8806    
       864   952.8933      -435.05397      50.211868      507.0416       9507.5134      8680.8806    
       865   960.93266     -442.88447      50.509128      507.03299      9237.4264      8680.8806    
       866   969.19273     -450.62947      50.503455      507.01352      8970.0364      8680.8806    
       867   977.43205     -458.16641      50.308764      506.99369      8707.6598      8680.8806    
       868   985.41499     -465.38081      50.049609      506.99196      8453.5985      8680.8806    
       869   992.93215     -472.21913      49.844699      506.9846       8208.1554      8680.8806    
       870   999.81805     -478.61101      49.791511      506.98456      8316.3872      8322.7133    
       871   1137.5335     -369.90516      46.133463      740.93054      99565.298      8322.7133    
       872   1139.9535     -410.24252      47.218055      703.94277     -76199.01       8322.7133    
       873   1020.8396     -419.98775      47.739127      583.23108      11680.637      8322.7133    
       874   1029.8051     -429.3508       48.721692      583.24206      11340.733      8322.7133    
       875   1037.9287     -438.29373      50.073807      583.25474      11011.717      8322.7133    
       876   1045.3359     -446.79233      51.650931      583.2662       10694.634      8322.7133    
       877   1052.2084     -454.83277      53.272308      583.27963      10390.073      8322.7133    
       878   1058.7563     -462.41253      54.741579      583.2978       10098.148      8322.7133    
       879   1065.1888     -469.5528       55.869236      583.30584      9818.1094      8322.7133    
       880   1071.6868     -476.25118      56.494311      583.31449      9986.0561      7959.5635    
       881   1218.2359     -352.81225      55.329189      842.75446      106489.13      7959.5635    
       882   1222.8435     -395.38111      55.259424      804.42844     -78298.001      7959.5635    
       883   1099.0023     -406.0669       53.543761      676.11485      14026.968      7959.5635    
       884   1112.3845     -416.47754      51.417794      676.10364      13628.574      7959.5635    
       885   1125.6462     -426.55395      49.060451      676.0825       13239.527      7959.5635    
       886   1138.4999     -436.21196      46.674445      676.0692       12862.7        7959.5635    
       887   1150.6538     -445.38892      44.463307      676.05684      12499.399      7959.5635    
       888   1161.8408     -454.01513      42.608528      676.0466       12151.233      7959.5635    
       889   1171.8448     -462.02701      41.249504      676.03918      11818.894      7959.5635    
       890   1180.5225     -469.37706      40.468533      676.03023      12060.766      7591.5925    
       891   1340.521      -325.41858      39.070501      968.34524      117903.08      7591.5925    
       892   1345.9641     -371.73129      39.370833      927.42739     -83534.411      7591.5925    
       893   1209.4163     -383.57304      39.274252      787.68389      16941.248      7591.5925    
       894   1221.1802     -395.0471       39.746271      787.69253      16454.949      7591.5925    
       895   1232.0224     -406.1065       40.676787      787.71168      15978.948      7591.5925    
       896   1242.0702     -416.73685      41.917905      787.72695      15514.454      7591.5925    
       897   1251.4862     -426.9211       43.300356      787.73826      15062.848      7591.5925    
       898   1260.4438     -436.64576      44.65176       787.74906      14625.313      7591.5925    
       899   1269.1021     -445.89876      45.81478       787.76302      14202.292      7591.5925    
       900   1277.5842     -454.68014      46.663323      787.76925      14506.661      7218.9617    
       901   1458.671      -299.40523      42.414772      1108.2882      134713.5       7218.9617    
       902   1468.3937     -353.57885      42.836497      1063.6365     -94267.434      7218.9617    
       903   1319.8222     -370.71323      41.961429      906.56796      19689.982      7218.9617    
       904   1338.4448     -387.38487      41.183331      906.54842      18994.644      7218.9617    
       905   1356.0106     -403.31554      40.649122      906.52471      18328.217      7218.9617    
       906   1372.1253     -418.24882      40.488005      906.51324      17701.799      7218.9617    
       907   1386.4996     -432.00956      40.79331       906.51186      17121.734      7218.9617    
       908   1398.9669     -444.50193      41.608313      906.50356      16590.683      7218.9617    
       909   1409.4851     -455.65208      42.917867      906.5077       16110.951      7218.9617    
       910   1418.1265     -465.4617       44.647036      906.51542      16546.7        6841.8324    
       911   1619.0051     -319.32413      44.312982      1240.3361      153062.88      6841.8324    
       912   1622.8592     -375.3203       47.622397      1191.2567     -108692.95      6841.8324    
       913   1446.7341     -389.83449      49.683843      1013.9554      21934.807      6841.8324    
       914   1458.3761     -402.75977      51.724896      1013.9677      21386.817      6841.8324    
       915   1468.607      -414.16353      53.568873      1013.9839      20899          6841.8324    
       916   1477.686      -424.1301       55.055453      1014.0015      20467.749      6841.8324    
       917   1485.8472     -432.76408      56.058361      1014.0091      20089.099      6841.8324    
       918   1493.2832     -440.15237      56.499395      1014.0218      19757.676      6841.8324    
       919   1500.1362     -446.41641      56.357203      1014.0298      19468.516      6841.8324    
       920   1506.4983     -451.69126      55.669841      1014.0224      20350.132      6460.366     
       921   1729.2419     -288.07264      58.032203      1388.4856      176070.55      6460.366     
       922   1728.2429     -344.90388      57.183164      1329.8703     -121991.42      6460.366     
       923   1527.971      -354.79435      54.710505      1130.0579      27195.028      6460.366     
       924   1540.6463     -364.29917      52.347744      1130.054       26756.007      6460.366     
       925   1552.6748     -373.58998      50.365889      1130.0397      26325.11       6460.366     
       926   1563.966      -382.79896      48.999082      1130.0322      25899.353      6460.366     
       927   1574.4718     -392.05321      48.419185      1130.0312      25473.481      6460.366     
       928   1584.1971     -401.44457      48.716945      1130.0402      25043.969      6460.366     
       929   1593.2028     -411.04375      49.891847      1130.045       24608.993      6460.366     
       930   1601.6028     -420.86299      51.85168       1130.0478      25702.634      6074.724     
       931   1858.238      -225.90154      55.409218      1568.7708      204781.72      6074.724     
       932   1858.9502     -296.90017      58.537142      1501.5667     -136830.99      6074.724     
       933   1631.5916     -314.70219      59.937472      1272.3631      33856.493      6074.724     
       934   1649.0225     -332.59233      61.507618      1272.3581      33067.369      6074.724     
       935   1666.2789     -350.34139      63.112782      1272.3658      32284.47       6074.724     
       936   1683.278      -367.75551      64.616017      1272.3656      31515.639      6074.724     
       937   1699.9403     -384.62321      65.891764      1272.369       30767.139      6074.724     
       938   1716.1833     -400.7694       66.837986      1272.3722      30042.632      6074.724     
       939   1731.9178     -416.04604      67.385523      1272.3701      29347.281      6074.724     
       940   1747.0445     -430.33107      67.503525      1272.3613      30648.761      5685.0675    
       941   2047.4115     -173.23409      63.572229      1806.6628      237437.34      5685.0675    
       942   2056.2046     -254.86231      63.687493      1733.3799     -152964.01      5685.0675    
       943   1801.2304     -277.56578      61.682164      1470.0218      42006.513      5685.0675    
       944   1827.5328     -300.4381       59.901299      1469.987       40876.458      5685.0675    
       945   1852.9958     -322.91006      58.507079      1469.9536      39744.823      5685.0675    
       946   1876.8283     -344.34602      57.608303      1469.9254      38644.494      5685.0675    
       947   1898.3691     -364.18358      57.247948      1469.8891      37599.756      5685.0675    
       948   1917.1771     -381.94663      57.399362      1469.8813      36633.605      5685.0675    
       949   1933.0623     -397.39179      57.971479      1469.8765      35758.83       5685.0675    
       950   1946.0661     -410.39105      58.822213      1469.8991      37584.929      5291.5581    
       951   2282.4374     -86.426213      59.823581      2109.7003      275581.28      5291.5581    
       952   2289.7925     -174.82338      61.372823      2029.7365     -168712.17      5291.5581    
       953   1993.6717     -194.73121      60.91315       1732.2076      53389.884      5291.5581    
       954   2012.4649     -211.70495      60.33169       1732.2422      52366.462      5291.5581    
       955   2028.6094     -226.11395      59.660569      1732.273       51465.41       5291.5581    
       956   2042.5246     -238.41614      58.965799      1732.3003      50670.442      5291.5581    
       957   2054.658      -249.12271      58.339159      1732.3236      49957.601      5291.5581    
       958   2065.4726     -258.76373      57.88579       1732.3514      49301.564      5291.5581    
       959   2075.4541     -267.90206      57.709515      1732.3793      48677.625      5291.5581    
       960   2085.1121     -277.08785      57.898         1732.4216      51959.564      4894.357     
       961   2459.3759      209.18188      60.287099      2571.3818      334489.44      4894.357     
       962   2470.6965      109.51938      61.616886      2483.6448     -177328.23      4894.357     
       963   2151.993       74.384605      61.415261      2150.0102      77968.478      4894.357     
       964   2194.2487      34.006984      62.12269       2149.8901      75767.502      4894.357     
       965   2238.8707     -9.6133615      63.846587      2149.7588      73410.209      4894.357     
       966   2283.4032     -54.154984      66.585009      2149.6368      71016.536      4894.357     
       967   2325.6659     -97.421844      70.222211      2149.5641      68693.333      4894.357     
       968   2364.0872     -137.7275       74.538213      2149.5357      66522.195      4894.357     
       969   2397.8101     -173.97622      79.231258      2149.5438      64558.209      4894.357     
       970   2426.6224     -205.63968      83.950412      2149.567       68430.179      4493.6257    
       971   2863.7379      469.23788      88.376738      3237.9998      409190.73      4493.6257    
       972   2891.6135      334.61682      93.15983       3134.2528     -190985.1       4493.6257    
       973   2541.7627      288.06005      94.181798      2761.2666      107436.68      4493.6257    
       974   2587.5981      244.59146      94.793917      2761.3108      104912.11      4493.6257    
       975   2630.8763      203.75985      95.146611      2761.3392      102519.63      4493.6257    
       976   2671.7175      165.24233      95.437695      2761.3391      100239.59      4493.6257    
       977   2710.0758      128.88936      95.881308      2761.3321      98051.468      4493.6257    
       978   2745.8606      94.609914      96.671493      2761.3365      95943.046      4493.6257    
       979   2779.0453      62.286717      97.946979      2761.3488      93901.56       4493.6257    
       980   2809.7237      31.778504      99.763195      2761.371       100997.14      4089.5254    
       981   3334.5457      1128.9799      98.447474      4348.4767      536144.89      4089.5254    
       982   3403.1331      929.2574       101.94504      4216.4477     -190083.76      4089.5254    
       983   3041.1283      827.79871      103.2365       3777.4533      166317.43      4089.5254    
       984   3151.0612      722.09328      105.7836       3777.1893      159464.05      4089.5254    
       985   3259.0758      617.13833      109.43532      3776.985       152607.27      4089.5254    
       986   3361.0845      517.11779      113.86335      3776.8701      146007.89      4089.5254    
       987   3454.5123      424.92046      118.60251      3776.8579      139848.57      4089.5254    
       988   3538.2556      342.06318      123.11448      3776.8942      134229.3       4089.5254    
       989   3612.3104      269.06715      126.86415      3776.9612      129194.05      4089.5254    
       990   3677.2847      205.82413      129.39662      3777.0649      138545.93      3682.2177    
       991   4363.6228      1550.0645      123.52202      5757.8256      685547.05      3682.2177    
       992   4485.4404      1277.8799      124.73029      5600.8674     -215016.58      3682.2177    
       993   4050.4559      1147.5035      122.00089      5060.6272      224915.16      3682.2177    
       994   4174.4129      1034.3213      119.18918      5060.6539      216825.08      3682.2177    
       995   4279.4873      938.57647      116.67613      5060.743       209880.42      3682.2177    
       996   4366.2429      859.39232      114.82915      5060.9128      204017.86      3682.2177    
       997   4436.4062      794.79846      113.93853      5061.0994      199101.17      3682.2177    
       998   4492.6995      742.14106      114.16738      5061.36        194952.5       3682.2177    
       999   4538.4921      698.18823      115.52236      5061.6228      191361.02      3682.2177    
      1000   4577.291       659.79112      117.84914      5061.8673      211718.37      3271.8637    
      1001   5360.8183      2944.1521      128.54033      8090.2809      956455.56      3271.8637    
      1002   5501.336       2649.5649      133.80725      7932.4815     -153191.98      3271.8637    
      1003   5023.4697      2442.531       135.03314      7279.4029      384920.19      3271.8637    
Loop time of 0.325692 on 20 procs for 500 steps with 405 atoms

Performance: 66.320 ns/day, 0.362 hours/ns, 1535.192 timesteps/s, 621.753 katom-step/s
98.6% CPU use with 20 MPI tasks x no OpenMP threads

MPI task timing breakdown:
Section |  min time  |  avg time  |  max time  |%varavg| %total
---------------------------------------------------------------
Pair    | 0.021746   | 0.025957   | 0.036409   |   2.0 |  7.97
Bond    | 0.00049576 | 0.00061376 | 0.00095935 |   0.0 |  0.19
Kspace  | 0.18283    | 0.19431    | 0.20514    |   1.4 | 59.66
Neigh   | 0.015614   | 0.015859   | 0.016033   |   0.1 |  4.87
Comm    | 0.031745   | 0.050321   | 0.066348   |   4.3 | 15.45
Output  | 0.012547   | 0.013971   | 0.017331   |   1.1 |  4.29
Modify  | 0.017565   | 0.020424   | 0.025379   |   1.8 |  6.27
Other   |            | 0.004233   |            |       |  1.30

Nlocal:          20.25 ave          32 max          12 min
Histogram: 1 2 1 6 4 3 0 1 0 2
Nghost:        3594.75 ave        3650 max        3545 min
Histogram: 4 2 1 2 1 2 2 2 2 2
Neighs:         5265.1 ave        8236 max        3148 min
Histogram: 2 1 3 5 3 3 0 1 1 1

Total # of neighbors = 105302
Ave neighs/atom = 260.00494
Ave special neighs/atom = 2
Neighbor list builds = 50
Dangerous builds = 0
System init for write_restart ...
Ewald initialization ...
  using 12-bit tables for long-range coulomb (../kspace.cpp:342)
  G vector (1/distance) = 0.3756596
  estimated absolute RMS force accuracy = 0.0035693029
  estimated relative force accuracy = 1.074885e-05
  KSpace vectors: actual max1d max3d = 572 10 4630
                  kxmax kymax kzmax  = 10 5 6
Generated 0 of 6 mixed pair_coeff terms from geometric mixing rule
WARNING: Proc sub-domain size < neighbor skin, could lead to lost atoms (../domain.cpp:966)
Ewald initialization ...
  using 12-bit tables for long-range coulomb (../kspace.cpp:342)
  G vector (1/distance) = 0.3756596
  estimated absolute RMS force accuracy = 0.0035693029
  estimated relative force accuracy = 1.074885e-05
  KSpace vectors: actual max1d max3d = 572 10 4630
                  kxmax kymax kzmax  = 10 5 6
Generated 0 of 6 mixed pair_coeff terms from geometric mixing rule
WARNING: Proc sub-domain size < neighbor skin, could lead to lost atoms (../domain.cpp:966)
Setting up Verlet run ...
  Unit style    : real
  Current step  : 1003
  Time step     : 0.5
Per MPI rank memory allocation (min/avg/max) = 25.51 | 25.58 | 25.67 Mbytes
   Step          Temp          E_pair         E_mol          TotEng         Press     
      1003   5023.4697      2442.5159      135.03314      7279.3878      384921.37    
      1004   5239.7192      2229.5133      136.72162      7270.4778      368002.51    
      1005   5421.8502      2031.9796      138.77219      7245.4645      352146.61    
      1006   5556.5933      1860.9674      141.07152      7202.8678      338138       
      1007   5641.0968      1719.0429      143.56421      7142.529       326159       
      1008   5679.9657      1603.9621      146.30951      7066.5739      316058.57    
      1009   5682.7185      1511.4395      149.48         6979.7983      307565.35    
      1010   5661.3169      1436.617       153.30395      6888.7684      300392.01    
      1011   5627.2015      1374.5607      157.98557      6799.4625      294243.58    
      1012   5588.8211      1320.4638      163.63734      6715.0944      288806.78    
      1013   5551.0591      1269.9405      170.23951      6635.8289      283760.28    
      1014   5516.2569      1218.9582      177.62761      6559.6608      278782.7     
      1015   5485.2878      1164.3967      185.50301      6483.9885      273612.24    
      1016   5457.8372      1104.7649      193.46041      6406.6209      268103.19    
      1017   5432.2866      1040.5616      201.02464      6326.0672      262263.38    
      1018   5405.9118      974.20409      207.69065      6241.6896      256248.84    
      1019   5375.5736      909.1327       212.96423      6153.496       250295.35    
      1020   5338.5177      848.95224      216.40512      6062.073       244652.29    
      1021   5292.8607      796.62752      217.67405      5968.2835      239534.87    
      1022   5237.662       754.11856      216.57934      5873.0152      235089.81    
      1023   5172.7372      722.50163      213.11313      5777.1641      231400.02    
      1024   5098.414       701.96491      207.46789      5681.4175      228491.5     
      1025   5015.3466      692.05999      200.02854      5586.3243      226337.95    
      1026   4924.4297      691.77028      191.34056      5492.2508      224871.84    
      1027   4826.8012      699.69466      182.05802      5399.5148      223993.84    
      1028   4723.8857      714.03107      172.87849      5308.3455      223575.3     
      1029   4617.4171      732.64754      164.47405      5218.9056      223463.67    
      1030   4509.3878      753.25693      157.42804      5131.3563      223494.9     
      1031   4401.9068      773.45522      152.18474      5045.7118      223499.84    
      1032   4296.9943      791.12364      149.01623      4962.0164      223330.04    
      1033   4196.3753      804.55004      148.00713      4880.2568      222869.13    
      1034   4101.3393      812.5732       149.05641      4800.378       222040.33    
      1035   4012.708       814.60102      151.89354      4722.2864      220810.03    
      1036   3930.8797      810.58326      156.10619      4645.8921      219180.88    
      1037   3855.877       800.86286      161.17696      4571.0418      217183.62    
      1038   3787.3522      786.20816      166.5273       4497.6         214877.57    
      1039   3724.5822      767.78831      171.56669      4425.4684      212347.77    
      1040   3666.5308      747.01173      175.74549      4354.536       209698.93    
      1041   3612.0207      725.3966       178.60794      4284.7633      207037.19    
      1042   3559.9558      704.21189      179.84069      4216.0799      204451.5     
      1043   3509.492       684.33468      179.31121      4148.4404      202004.99    
      1044   3460.0954      666.16224      177.08988      4081.8127      199722.58    
      1045   3411.4939      649.6521       173.45113      4016.174       197596.83    
      1046   3363.5822      634.43806      168.85038      3951.5151      195595.86    
      1047   3316.3378      619.95943      163.87694      3887.8435      193675.37    
      1048   3269.779       605.53819      159.18523      3825.1527      191782.29    
      1049   3223.9647      590.44842      155.41076      3763.4075      189858.6     
      1050   3179.017       574.0742       153.08027      3702.6329      187855.69    
      1051   3135.141       555.85311      152.52992      3642.7946      185729.27    
      1052   3092.6231      535.39225      153.84607      3583.8543      183450.79    
      1053   3051.8128      512.53882      156.84062      3525.798       181005.63    
      1054   3013.0916      487.3734       161.06763      3468.6175      178401.02    
      1055   2976.8346      460.11473      165.87997      3412.2355      175653.69    
      1056   2943.3636      431.19035      170.5182       3356.6214      172796.63    
      1057   2912.8852      401.06433      174.21767      3301.6678      169866.53    
      1058   2885.4184      370.33438      176.31686      3247.3289      166905.1     
      1059   2860.7331      339.62541      176.3493       3193.5476      163954.29    
      1060   2838.3215      309.54045      174.10476      3140.2413      161055.89    
      1061   2817.4197      280.68883      169.65171      3087.3731      158246.79    
      1062   2797.08        253.59297      163.32032      3034.9084      155561.35    
      1063   2776.2759      228.72336      155.65165      2982.8981      153027.93    
      1064   2754.0198      206.31147      147.32312      2931.3265      150663.18    
      1065   2729.4672      186.47383      139.0624       2880.2475      148478.64    
      1066   2701.9911      169.13712      131.56165      2829.6932      146475.12    
      1067   2671.2226      154.15405      125.40273      2779.7527      144649.73    
      1068   2637.0645      141.26765      121.00111      2730.4935      142993.1     
      1069   2599.6885      130.17021      118.57291      2681.9849      141492.28    
      1070   2559.5202      120.55822      118.12633      2634.3299      140133.6     
      1071   2517.2105      112.05451      119.47604      2587.575       138897.72    
      1072   2473.5905      104.2712       122.27696      2541.7655      137762.8     
      1073   2429.6104      96.786699      126.07237      2496.9121      136702.33    
      1074   2386.2631      89.169123      130.35082      2453.0011      135687.73    
      1075   2344.5026      81.03766       134.60611      2410.0381      134688.14    
      1076   2305.1589      72.018502      138.39448      2367.9826      133670       
      1077   2268.8627      61.794404      141.38367      2326.7754      132602.7     
      1078   2235.9862      50.128845      143.38811      2286.3427      131460.06    
      1079   2206.608       36.907465      144.385        2246.6209      130221.47    
      1080   2180.5141      22.116873      144.50834      2207.5305      128873.56    
      1081   2157.2365      5.8766392      144.02078      2169.0155      127412.89    
      1082   2136.1212     -11.606133      143.26724      2131.0158      125843.77    
      1083   2116.4176     -29.998874      142.61729      2093.531       124181.62    
      1084   2097.3755     -49.015788      142.40497      2056.4789      122443.83    
      1085   2078.3347     -68.26326       142.8748       2019.8796      120656.65    
      1086   2058.7957     -87.393404      144.14172      1983.7283      118845.94    
      1087   2038.4643     -106.08608      146.17017      1948.0344      117036.99    
      1088   2017.2664     -124.08589      148.77511      1912.7988      115252.41    
      1089   1995.3345     -141.17934      151.64451      1878.0471      113514.09    
      1090   1972.9658     -157.24182      154.3804       1843.784       111837       
      1091   1950.5622     -172.22971      156.55284      1809.9994      110233.9     
      1092   1928.5572     -186.14334      157.75992      1776.6967      108709.32    
      1093   1907.3398     -199.0469       157.68549      1743.8597      107266.24    
      1094   1887.1887     -211.03847      156.14654      1711.4683      105904.46    
      1095   1868.2264     -222.25051      153.12337      1679.4849      104618.05    
      1096   1850.3987     -232.79462      148.768        1647.8991      103404.84    
      1097   1833.483      -242.81091      143.38965      1616.6718      102256.98    
      1098   1817.1239     -252.36557      137.41942      1585.8352      101169.09    
      1099   1800.8867     -261.57425      131.35924      1555.3688      100133.51    
      1100   1784.3226     -270.53802      125.7223       1525.2645      99141.64     
      1101   1767.0319     -279.35002      120.97287      1495.5194      98186.625    
      1102   1748.7215     -288.05969      117.47304      1466.1719      97261.079    
      1103   1729.2457     -296.75049      115.44272      1437.2219      96357.68     
      1104   1708.6294     -305.47943      114.93689      1408.6907      95471.226    
      1105   1687.071      -314.27648      115.84202      1380.6207      94597.071    
      1106   1664.927      -323.21592      117.89134      1353.0044      93729.438    
      1107   1642.6779     -332.34889      120.69691      1325.8524      92866.021    
      1108   1620.8786     -341.71372      123.79507      1299.1822      92004.821    
      1109   1600.0969     -351.40906      126.70072      1272.9413      91141.73     
      1110   1580.8431     -361.48702      128.96511      1247.1067      90275.447    
      1111   1563.5006     -371.96419      130.23112      1221.6634      89404.533    
      1112   1548.265      -382.85944      130.27896      1196.5558      88526.03     
      1113   1535.1062     -394.0962       129.05525      1171.7791      87641.856    
      1114   1523.7605     -405.62608      126.67981      1147.2545      86752.715    
      1115   1513.7579     -417.28905      123.42789      1122.9774      85862.578    
      1116   1504.4815     -428.91953      119.6902       1098.9268      84975.799    
      1117   1495.2466     -440.33342      115.91782      1075.0969      84097.278    
      1118   1485.3877     -451.35915      112.56144      1051.487       83232.137    
      1119   1474.3384     -461.83547      110.01396      1028.1214      82383.788    
      1120   1461.6955     -471.67196      108.56302      1005.0006      81552.996    
      1121   1447.2619     -480.79926      108.35757      982.15838      80740.463    
      1122   1431.0651     -489.1827       109.3903       959.64781      79945.616    
      1123   1413.3503     -496.87826      111.49693      937.47834      79164.645    
      1124   1394.5504     -503.96509      114.37267      915.67099      78394.125    
      1125   1375.2328     -510.55743      117.60516      894.23038      77628.746    
      1126   1356.0302     -516.75575      120.72161      873.17536      76866.255    
      1127   1337.5627     -522.66989      123.2455       852.49998      76104.002    
      1128   1320.361      -528.42596      124.75642      832.15449      75341.295    
      1129   1304.8006     -534.07205      124.94552      812.13337      74578.762    
      1130   1291.056      -539.653        123.65882      792.40113      73818.163    
      1131   1279.0816     -545.18561      120.92207      772.92407      73065.938    
      1132   1268.6223     -550.65082      116.94281      753.6899       72325.994    
      1133   1259.2497     -556.04876      112.08873      734.66543      71605.005    
      1134   1250.4211     -561.34925      106.84458      715.85737      70908.412    
      1135   1241.5498     -566.58209      101.75363      697.23029      70239.642    
      1136   1232.079      -571.73753      97.351576      678.80843      69601.029    
      1137   1221.5485     -576.83825      94.10174       660.60157      68994.023    
      1138   1209.6475     -581.89819      92.339901      642.64073      68418.414    
      1139   1196.2484     -586.93888      92.235335      624.9543       67872.782    
      1140   1181.4193     -592.01538      93.772306      607.53509      67352.723    
      1141   1165.4142     -597.13103      96.753615      590.4204       66856.563    
      1142   1148.644      -602.32747      100.82551      573.59933      66378.059    
      1143   1131.6282     -607.6053       105.52119      557.09088      65915.681    
      1144   1114.9337     -612.96647      110.31813      540.90101      65465.047    
      1145   1099.1047     -618.41407      114.70272      525.02247      65021.888    
      1146   1084.5942     -623.964        118.23396      509.42229      64583.104    
      1147   1071.7062     -629.61424      120.59696      494.07223      64147.118    
      1148   1060.5592     -635.34059      121.63758      478.95324      63711.498    
      1149   1051.0767     -641.11019      121.37284      464.04349      63275.645    
      1150   1043.0062     -646.89818      119.97638      449.30522      62837.813    
      1151   1035.9613     -652.64002      117.74383      434.73707      62399.013    
      1152   1029.4785     -658.29982      115.04539      420.311        61959.64     
      1153   1023.0781     -663.80204      112.2738       406.04658      61518.38     
      1154   1016.3235     -669.12062      109.79423      391.92632      61075.193    
      1155   1008.8702     -674.21278      107.90086      377.96474      60631.068    
      1156   1000.5033     -679.06269      106.78336      364.16608      60186.063    
      1157   991.15938     -683.65979      106.50554      350.54552      59739.049    
      1158   980.93341     -688.00953      106.99825      337.11723      59291.185    
      1159   970.06726     -692.13606      108.06728      323.8893       58842.968    
      1160   958.92244     -696.08296      109.41632      310.86017      58393.279    
      1161   947.93781     -699.89388      110.68312      298.03472      57943.012    
      1162   937.57614     -703.6267       111.48511      285.40564      57492.807    
      1163   928.2662      -707.3467       111.46916      272.95582      57041.306    
      1164   920.3471      -711.11658      110.35918      260.66388      56589.011    
      1165   914.02206     -714.99577      107.99539      248.50083      56134.424    
      1166   909.32903     -719.01786      104.35986      236.45066      55678.965    
      1167   906.13227     -723.2108       99.58444       224.49021      55222.695    
      1168   904.13542     -727.58425      93.940042      212.60337      54768.257    
      1169   902.91585     -732.14955      87.808372      200.76491      54315.901    
      1170   901.97458     -736.89825      81.639781      188.96661      53867.944    
      1171   900.79515     -741.79725      75.90278       177.22669      53426.645    
      1172   898.90426     -746.84438      71.031699      165.53865      52992.815    
      1173   895.92511     -752.04526      67.379002      153.89667      52566.051    
      1174   891.61801     -757.35579      65.178012      142.35381      52148.153    
      1175   885.90326     -762.79862      64.520229      130.90434      51738.227    
      1176   878.86428     -768.3701       65.349406      119.57374      51334.172    
      1177   870.73231     -774.06749      67.472583      108.3882       50935.014    
      1178   861.85399     -779.91758      70.586225      97.341879      50539.175    
      1179   852.64751     -785.94186      74.313819      86.428167      50143.256    
      1180   843.55197     -792.11927      78.250137      75.673884      49746.86     
      1181   834.97643     -798.46209      82.006485      65.060916      49347.791    
      1182   827.2555      -804.96362      85.251381      54.577703      48945.059    
      1183   820.61535     -811.60472      87.74195       44.21216       48538.152    
      1184   815.15366     -818.3557       89.343131      33.950354      48127.221    
      1185   810.8347      -825.18008      90.033657      23.774062      47712.75     
      1186   807.49868     -832.02932      89.89965       13.668382      47294.993    
      1187   804.88262     -838.84066      89.117787      3.6266255      46875.223    
      1188   802.65103     -845.54504      87.930406     -6.3538565      46455.035    
      1189   800.43268     -852.07291      86.615255     -16.27319       46035.607    
      1190   797.86014     -858.37121      85.452473     -26.142102      45618.29     
      1191   794.6089      -864.37832      84.691555     -35.953207      45204.216    
      1192   790.4323      -870.01681      84.521184     -45.671262      44794.585    
      1193   785.18926     -875.26848      85.04507      -55.3064        44391.441    
      1194   778.86088     -880.1021       86.266782     -64.841503      43994.999    
      1195   771.55293     -884.49831      88.085845     -74.258708      43605.916    
      1196   763.48445     -888.44713      90.306223     -83.539038      43225.07     
      1197   754.96319     -891.97851      92.656825     -92.695494      42851.819    
      1198   746.34938     -895.10757      94.821869     -101.72182      42486.651    
      1199   738.01341     -897.84245      96.477622     -110.60321      42128.666    
      1200   730.2922      -900.24181      97.331068     -119.37597      41777.565    
      1201   723.44944     -902.3124       97.155643     -128.02664      41434.412    
      1202   717.64529     -904.09597      95.819628     -136.57875      41098.938    
      1203   712.91893     -905.62973      93.303705     -145.05218      40771.145    
      1204   709.18613     -906.92796      89.705457     -153.44248      40453.847    
      1205   706.25197     -908.03572      85.230434     -161.77156      40145.063    
      1206   703.83654     -908.99359      80.170962     -170.04968      39846.772    
      1207   701.61137     -909.8463       74.875382     -178.28067      39559.474    
      1208   699.24077     -910.62861      69.711548     -186.44564      39283.962    
      1209   696.42276     -911.40746      65.02896      -194.54466      39019.462    
      1210   692.92477     -912.2706       61.124029     -202.58675      38764.706    
      1211   688.61047     -913.2776       58.212368     -210.54349      38520.02     
      1212   683.45389     -914.52962      56.411018     -218.42329      38281.873    
      1213   677.5402      -916.10036      55.732228     -226.20788      38049.505    
      1214   671.05321     -918.07162      56.088995     -233.89402      37821.432    
      1215   664.25176     -920.49199      57.311161     -241.45821      37595.731    
      1216   657.43842     -923.44499      59.16979      -248.92969      37369.828    
      1217   650.92359     -926.95075      61.4067       -256.29626      37142.879    
      1218   644.9895      -931.03127      63.765619     -263.57202      36913.452    
      1219   639.858       -935.66725      66.021424     -270.75515      36682.111    
      1220   635.66578     -940.84862      68.004206     -277.87755      36448.007    
      1221   632.44911     -946.5067       69.615568     -284.93498      36211.115    
      1222   630.14019     -952.55223      70.835298     -291.92187      35972.701    
      1223   628.57556     -958.9221       71.71778      -298.87372      35732.63     
      1224   627.51529     -965.5216       72.378526     -305.80485      35491.642    
      1225   626.67135     -972.23013      72.972529     -312.70928      35250.73     
      1226   625.74142     -978.92115      73.667314     -319.57591      35012.142    
      1227   624.44459     -985.48118      74.614329     -326.40273      34776.754    
      1228   622.55348     -991.80094      75.922631     -333.18421      34545.408    
      1229   619.91939     -997.78441      77.638525     -339.91723      34319.058    
      1230   616.4876      -1003.3555      79.73392      -346.605        34097.987    
      1231   612.30052     -1008.4103      82.104934     -353.20779      33885.045    
      1232   607.4889      -1012.9218      84.580899     -359.74689      33679.107    
      1233   602.25238     -1016.8425      86.942563     -366.20718      33480.13     
      1234   596.83229     -1020.1542      88.947162     -372.5873       33289.399    
      1235   591.47942     -1022.862       90.35728      -378.89515      33106.04     
      1236   586.42108     -1024.9835      90.969882     -385.13857      32929.664    
      1237   581.83168     -1026.5228      90.642016     -391.30122      32760.731    
      1238   577.81042     -1027.538       89.310029     -397.41227      32598.072    
      1239   574.36879     -1028.0613      86.999973     -403.46682      32442.371    
      1240   571.42928     -1028.1341      83.827928     -409.46297      32293.79     
      1241   568.83511     -1027.818       79.990151     -415.41274      32152.911    
      1242   566.37015     -1027.1874      75.744237     -421.33528      32018.979    
      1243   563.78654     -1026.2717      71.383395     -427.19856      31893.912    
      1244   560.83618     -1025.1484      67.20689      -433.01323      31776.434    
      1245   557.30259     -1023.8833      63.489987     -438.77241      31666.898    
      1246   553.02938     -1022.547       60.456805     -444.46884      31564.318    
      1247   547.94187     -1021.2104      58.25909      -450.0918       31469.153    
      1248   542.05914     -1019.9516      56.963207     -455.63492      31379.179    
      1249   535.49518     -1018.8462      56.546611     -461.08988      31293.518    
      1250   528.44908     -1017.9682      56.904034     -466.44939      31210.545    
      1251   521.18548     -1017.3899      57.862496     -471.71114      31127.617    
      1252   514.00772     -1017.1708      59.203282     -476.86949      31043.93     
      1253   507.22678     -1017.3924      60.688363     -481.95281      30955.47     
      1254   501.12894     -1018.0738      62.088256     -486.94174      30862.124    
      1255   495.94609     -1019.2568      63.208375     -491.85562      30761.108    
      1256   491.83123     -1020.9427      63.910976     -496.6903       30652.158    
      1257   488.84219     -1023.1476      64.130397     -501.47343      30533.739    
      1258   486.93483     -1025.8566      63.879929     -506.2182       30404.926    
      1259   485.96674     -1029.0435      63.24957      -510.94155      30265.463    
      1260   485.71163     -1032.6424      62.394732     -515.63408      30116.248    
      1261   485.88259     -1036.6057      61.517029     -520.31501      29957.483    
      1262   486.16306     -1040.839       60.839164     -524.96373      29791.273    
      1263   486.24109     -1045.2855      60.576634     -529.59965      29617.044    
      1264   485.84369     -1049.8654      60.909544     -534.2186       29436.17     
      1265   484.76753     -1054.4901      61.957837     -538.80233      29250.063    
      1266   482.90133     -1059.0902      63.763041     -543.34394      29059.555    
      1267   480.23787     -1063.621       66.278888     -547.85174      28863.652    
      1268   476.87389     -1068.0192      69.372098     -552.30533      28663.551    
      1269   472.99763     -1072.2445      72.833438     -556.69739      28458.977    
      1270   468.8659      -1076.2844      76.397862     -561.04005      28249.338    
      1271   464.77343     -1080.1182      79.771409     -565.33074      28034.649    
      1272   461.01796     -1083.7227      82.661806     -569.55993      27814.034    
      1273   457.86551     -1087.1021      84.809147     -573.7426       27587.689    
      1274   455.52011     -1090.2557      86.013234     -577.88732      27356.169    
      1275   454.10099     -1093.1913      86.154433     -582.01001      27120.117    
      1276   453.62935     -1095.9096      85.205815     -586.11832      26879.122    
      1277   454.02682     -1098.4127      83.235321     -590.21988      26634.644    
      1278   455.1251      -1100.6957      80.397852     -594.31242      26388.908    
      1279   456.68536     -1102.7757      76.918387     -598.41153      26141.925    
      1280   458.42514     -1104.6399      73.068107     -602.49761      25896.645    
      1281   460.04953     -1106.334       69.136381     -606.60302      25652.758    
      1282   461.28289     -1107.8564      65.401748     -610.70573      25413.131    
      1283   461.89755     -1109.2288      62.105133     -614.79945      25178.314    
      1284   461.73582     -1110.481       59.428174     -618.87998      24949.211    
      1285   460.72333     -1111.65        57.478873     -622.94587      24725.771    
      1286   458.87262     -1112.7597      56.285819     -626.98085      24509.08     
      1287   456.27663     -1113.8466      55.801275     -630.98213      24298.995    
      1288   453.09343     -1114.9306      55.912382     -634.9344       24094.968    
      1289   449.52458     -1116.0491      56.458838     -638.84679      23897.249    
      1290   445.78999     -1117.22        57.254824     -642.71719      23705.994    
      1291   442.10169     -1118.4464      58.11247      -646.53805      23520.026    
      1292   438.64009     -1119.741       58.864249     -650.32087      23339.811    
      1293   435.53494     -1121.1168      59.381823     -654.0855       23165.355    
      1294   432.85326     -1122.5341      59.589353     -657.80525      22997.226    
      1295   430.59464     -1123.9974      59.470048     -661.50181      22834.119    
      1296   428.69417     -1125.4684      59.065391     -665.15627      22677.799    
      1297   427.03339     -1126.9548      58.46739      -668.79508      22526.572    
      1298   425.45678     -1128.4342      57.804988     -672.41262      22380.693    
      1299   423.79162     -1129.8875      57.226313     -676.00311      22240.515    
      1300   421.86952     -1131.3021      56.878933     -679.56407      22105.443    
      1301   419.54736     -1132.6564      56.890432     -683.08044      21974.724    
      1302   416.72454     -1133.9637      57.351474     -686.56878      21847.109    
      1303   413.35508     -1135.2091      58.303252     -690.01613      21722.248    
      1304   409.454       -1136.3825      59.730611     -693.41343      21599.399    
      1305   405.09681     -1137.4683      61.561544     -696.74655      21478.617    
      1306   400.41218     -1138.4906      63.673026     -700.04205      21358.412    
      1307   395.56927     -1139.4252      65.902524     -703.28003      21237.701    
      1308   390.76108     -1140.2666      68.063871     -706.46039      21116.809    
      1309   386.18496     -1141.0205      69.965778     -709.5955       20994.236    
      1310   382.02283     -1141.668       71.431014     -712.67344      20871.148    
      1311   378.42306     -1142.2168      72.314147     -715.70836      20747.218    
      1312   375.48595     -1142.6668      72.516022     -718.7056       20621.579    
      1313   373.25446     -1143.0287      71.993463     -721.67866      20495.009    
      1314   371.71081     -1143.2958      70.763205     -724.62078      20367.938    
      1315   370.77962     -1143.4843      68.89977      -727.54432      20241.582    
      1316   370.33728     -1143.5972      66.527627     -730.44342      20116.165    
      1317   370.22624     -1143.6674      63.808594     -733.33651      19991.665    
      1318   370.27255     -1143.707       60.92592      -736.21546      19869.204    
      1319   370.30491     -1143.7363      58.066785     -739.07365      19749.949    
      1320   370.17285     -1143.7866      55.405146     -741.90914      19634.123    
      1321   369.76235     -1143.9051      53.086632     -744.73037      19520.793    
      1322   369.00718     -1144.1405      51.217077     -747.54219      19411.061    
      1323   367.89427     -1144.5236      49.855702     -750.32829      19304.061    
      1324   366.46311     -1145.1054      49.013503     -753.09183      19200.347    
      1325   364.79912     -1145.9195      48.656814     -755.82005      19099.213    
      1326   363.02208     -1147.0188      48.715447     -758.52398      18999.973    
      1327   361.27054     -1148.4308      49.094338     -761.19653      18902.286    
      1328   359.68432     -1150.1925      49.687223     -763.85003      18805.138    
      1329   358.38734     -1152.318       50.390755     -766.48586      18706.737    
      1330   357.47227     -1154.801       51.117395     -769.09877      18608.145    
      1331   356.98889     -1157.639       51.80558      -771.70096      18508.619    
      1332   356.93773     -1160.7957      52.426016     -774.28514      18407.591    
      1333   357.26958     -1164.2413      52.983344     -776.86284      18305.84     
      1334   357.89045     -1167.9373      53.513031     -779.448        18203.295    
      1335   358.67213     -1171.8049      54.073802     -782.02323      18101.383    
      1336   359.46704     -1175.7775      54.736613     -784.58898      18001.023    
      1337   360.12552     -1179.7935      55.571537     -787.15369      17903.254    
      1338   360.51361     -1183.7813      56.634271     -789.71556      17808.849    
      1339   360.52902     -1187.6553      57.954086     -792.25534      17720.104    
      1340   360.11346     -1191.3659      59.524861     -794.78408      17636.502    
      1341   359.25993     -1194.8635      61.300549     -797.30484      17558.124    
      1342   358.01325     -1198.0993      63.195808     -799.81231      17485.587    
      1343   356.4646      -1201.0257      65.091927     -802.29204      17419.091    
      1344   354.74025     -1203.616       66.847483     -804.74078      17359.075    
      1345   352.98597     -1205.8761      68.312481     -807.17783      17303.835    
      1346   351.34944     -1207.7955      69.344412     -809.597        17252.869    
      1347   349.96199     -1209.3709      69.824277     -811.99115      17205.655    
      1348   348.92274     -1210.6217      69.670657     -814.36834      17161.561    
      1349   348.28648     -1211.5632      68.850185     -816.72577      17121.062    
      1350   348.05658     -1212.2479      67.383149     -819.09274      17082.5      
      1351   348.18424     -1212.6801      65.343545     -821.44505      17046.343    
      1352   348.57385     -1212.9023      62.853512     -823.79258      17011.983    
      1353   349.09371     -1212.9554      60.072735     -826.13988      16978.163    
      1354   349.59066     -1212.8913      57.183927     -828.49946      16946.205    
      1355   349.90769     -1212.7181      54.375919     -830.83757      16915.679    
      1356   349.90221     -1212.4827      51.826095     -833.15709      16885.617    
      1357   349.46296     -1212.2518      49.684002     -835.47946      16855.763    
      1358   348.52362     -1212.0589      48.057838     -837.79192      16826.418    
      1359   347.07149     -1211.9307      47.005244     -840.07546      16797.544    
      1360   345.15044     -1211.9259      46.529376     -842.34455      16767.589    
      1361   342.8575      -1212.0786      46.580788     -844.592        16736.164    
      1362   340.33301     -1212.4231      47.064948     -846.81515      16703.189    
      1363   337.74551     -1212.9846      47.854649     -849.00883      16668.341    
      1364   335.27269     -1213.7895      48.805952     -851.17686      16630.271    
      1365   333.08089     -1214.8547      49.775884     -853.32363      16589.975    
      1366   331.30551     -1216.1899      50.639743     -855.45667      16545.898    
      1367   330.03477     -1217.7702      51.305993     -857.56014      16499.684    
      1368   329.29874     -1219.6019      51.726802     -859.65992      16450.118    
      1369   329.06511     -1221.6557      51.902955     -861.75621      16398.201    
      1370   329.2427      -1223.8968      51.882471     -863.85161      16344.909    
      1371   329.6919      -1226.2739      51.753107     -865.9376       16290.288    
      1372   330.24078     -1228.7353      51.62965      -868.00878      16236.127    
      1373   330.70548     -1231.25        51.637608     -870.08049      16182.021    
      1374   330.91199     -1233.7657      51.895326     -872.14523      16128.775    
      1375   330.71684     -1236.2395      52.496703     -874.20027      16077.372    
      1376   330.02414     -1238.627       53.496731     -876.2361       16027.241    
      1377   328.79696     -1240.9072      54.901564     -878.26012      15978.153    
      1378   327.06197     -1243.0373      56.664443     -880.25126      15929.535    
      1379   324.90645     -1245.0243      58.687961     -882.23226      15881.499    
      1380   322.46843     -1246.8465      60.832512     -884.1918       15832.157    
      1381   319.92082     -1248.5012      62.929912     -886.13364      15781.169    
      1382   317.45145     -1249.9733      64.800687     -888.04617      15728.265    
      1383   315.24139     -1251.2784      66.27298      -889.94754      15672.558    
      1384   313.4442      -1252.3973      67.20096      -891.82063      15614.068    
      1385   312.16843     -1253.3379      67.480604     -893.67569      15552.118    
      1386   311.46508     -1254.1046      67.061128     -895.52018      15487.163    
      1387   311.32183     -1254.7021      65.950731     -897.36212      15419.991    
      1388   311.66406     -1255.1208      64.216081     -899.19512      15351.291    
      1389   312.36329     -1255.3617      61.975623     -901.02208      15282.172    
      1390   313.25151     -1255.4307      59.387475     -902.84783      15213.737    
      1391   314.13993     -1255.3396      56.633281     -904.67937      15147.062    
      1392   314.84011     -1255.0688      53.899859     -906.48664      15082.969    
      1393   315.18481     -1254.6672      51.360707     -908.30157      15022.93     
      1394   315.0465      -1254.1388      49.159416     -910.10396      14967.046    
      1395   314.35139     -1253.5103      47.396825     -911.88862      14917.363    
      1396   313.0871      -1252.8377      46.123281     -913.67292      14872.342    
      1397   311.30355     -1252.1399      45.336807     -915.43091      14832.182    
      1398   309.10672     -1251.4644      44.987265     -917.16119      14797.474    
      1399   306.64584     -1250.868       44.985912     -918.86946      14767.138    
      1400   304.09617     -1250.3963      45.219153     -920.55093      14740.209    
      1401   301.63849     -1250.1009      45.564781     -922.21024      14715.899    
      1402   299.43831     -1250.0323      45.908696     -923.857        14693.242    
      1403   297.62726     -1250.2146      46.160085     -925.483        14670.62     
      1404   296.28839     -1250.6803      46.263159     -927.09879      14647.685    
      1405   295.44776     -1251.4394      46.204048     -928.70384      14623.961    
      1406   295.07293     -1252.4842      46.012008     -930.29147      14598.968    
      1407   295.07839     -1253.8136      45.754808     -931.87297      14572.671    
      1408   295.33744     -1255.4115      45.528993     -933.4542       14544.298    
      1409   295.69881     -1257.2381      45.446231     -935.02537      14514.208    
      1410   296.00567     -1259.262       45.617543     -936.59075      14482.392    
      1411   296.11488     -1261.4483      46.137403     -938.15496      14449.201    
      1412   295.91405     -1263.7483      47.06967      -939.71069      14414.751    
      1413   295.33445     -1266.1098      48.437024     -941.24727      14379.04     
      1414   294.35815     -1268.4941      50.2152       -942.7672       14342.751    
      1415   293.01912     -1270.8624      52.332616     -944.27143      14305.72     
      1416   291.39801     -1273.1839      54.675403     -945.76745      14267.25     
      1417   289.61165     -1275.406       57.097204     -947.23974      14227.968    
      1418   287.79884     -1277.4975      59.432607     -948.69254      14188.542    
      1419   286.10389     -1279.4293      61.512682     -950.13071      14148.238    
      1420   284.66007     -1281.1621      63.180921     -951.54668      14108.499    
      1421   283.57458     -1282.6786      64.307913     -952.95215      14068.935    
      1422   282.91702     -1283.9457      64.803213     -954.33937      14031.502    
      1423   282.71208     -1284.9513      64.623332     -955.7167       13995.888    
      1424   282.93757     -1285.6943      63.775095     -957.09693      13963.292    
      1425   283.52747     -1286.1623      62.31418      -958.47364      13934.317    
      1426   284.37964     -1286.3568      60.33916      -959.84561      13910.605    
      1427   285.36698     -1286.2941      57.981776     -961.21618      13891.475    
      1428   286.35128     -1285.995       55.394543     -962.58304      13877.456    
      1429   287.19781     -1285.4821      52.737084     -963.93525      13869.513    
      1430   287.78901     -1284.8198      50.162577     -965.29405      13866.524    
      1431   288.03594     -1284.0375      47.805662     -966.63756      13868.335    
      1432   287.88625     -1283.1996      45.772954     -967.97245      13874.28     
      1433   287.32803     -1282.3787      44.136966     -969.31005      13883.037    
      1434   286.38933     -1281.6041      42.933834     -970.61723      13894.582    
      1435   285.13341     -1280.9688      42.164837     -971.92636      13905.968    
      1436   283.6504      -1280.5029      41.801298     -973.21206      13916.595    
      1437   282.04653     -1280.2689      41.792068     -974.48856      13925.148    
      1438   280.43227     -1280.3046      42.072649     -975.75458      13930.681    
      1439   278.91041     -1280.6274      42.574741     -976.99968      13931.622    
      1440   277.56545     -1281.2669      43.235119     -978.23761      13928.218    
      1441   276.45537     -1282.2205      44.002831     -979.46253      13919.447    
      1442   275.6071      -1283.4858      44.843938     -980.68069      13904.284    
      1443   275.01556     -1285.0336      45.743333     -981.88275      13883.033    
      1444   274.64654     -1286.8366      46.703555     -983.07097      13855.426    
      1445   274.44261     -1288.8568      47.740868     -984.24465      13822.186    
      1446   274.33156     -1291.0582      48.879192     -985.41175      13783.749    
      1447   274.23671     -1293.4053      50.142765     -986.58399      13739.211    
      1448   274.08696     -1295.8236      51.548514     -987.73675      13691.008    
      1449   273.82646     -1298.2817      53.099187     -988.88792      13639.518    
      1450   273.42204     -1300.7106      54.778182     -990.01645      13585.531    
      1451   272.86773     -1303.0864      56.546782     -991.14239      13529.18     
      1452   272.18615     -1305.3639      58.344277     -992.26032      13471.039    
      1453   271.42599     -1307.4975      60.091082     -993.35868      13412.703    
      1454   270.65657     -1309.4625      61.694516     -994.44038      13354.87     
      1455   269.95972     -1311.2586      63.056729     -995.52653      13296.757    
      1456   269.4198      -1312.8457      64.083844     -996.59179      13239.149    
      1457   269.11359     -1314.2305      64.695329     -997.65172      13183.023    
      1458   269.10086     -1315.4078      64.832519     -998.70376      13128.481    
      1459   269.41664     -1316.3981      64.465324     -999.76571      13074.949    
      1460   270.06618     -1317.1886      63.596336     -1000.8172      13023.559    
      1461   271.02317     -1317.7896      62.261835     -1001.857       12974.988    
      1462   272.23152     -1318.2374      60.529618     -1002.906       12928.213    
      1463   273.61044     -1318.5346      58.493816     -1003.9485      12885.315    
      1464   275.06189     -1318.7176      56.267279     -1004.9995      12846.262    
      1465   276.47987     -1318.7816      53.972315     -1006.0312      12811.342    
      1466   277.76053     -1318.7722      51.730765     -1007.0647      12780.574    
      1467   278.81199     -1318.7068      49.654414     -1008.0916      12754.35     
      1468   279.56265     -1318.6213      47.836718     -1009.1211      12732.152    
      1469   279.96718     -1318.5348      46.346619     -1010.1461      12715.011    
      1470   280.00974     -1318.4607      45.225011     -1011.1537      12702.578    
      1471   279.70391     -1318.4454      44.484067     -1012.1657      12695.194    
      1472   279.08965     -1318.4921      44.109406     -1013.162       12692.927    
      1473   278.22733     -1318.6295      44.064682     -1014.1511      12694.478    
      1474   277.18961     -1318.8747      44.297985     -1015.1344      12700.096    
      1475   276.05242     -1319.2354      44.749268     -1016.1081      12709.034    
      1476   274.88575     -1319.7145      45.357866     -1017.0706      12721.158    
      1477   273.74577     -1320.3111      46.069276     -1018.0228      12736.114    
      1478   272.66888     -1321.0194      46.840423     -1018.9679      12753.456    
      1479   271.66812     -1321.818       47.642852     -1019.9007      12773.434    
      1480   270.7331      -1322.6962      48.463547     -1020.8334      12794.475    
      1481   269.83279     -1323.614       49.30338      -1021.754       12817.777    
      1482   268.92095     -1324.5494      50.173439     -1022.6729      12842.523    
      1483   267.94353     -1325.4486      51.08982      -1023.5705      12869.785    
      1484   266.84699     -1326.2877      52.067637     -1024.4581      12898.717    
      1485   265.58667     -1327.0343      53.115046     -1025.337       12929.844    
      1486   264.13423     -1327.646       54.228199     -1026.1949      12963.193    
      1487   262.48259     -1328.1082      55.387824     -1027.0434      12998.154    
      1488   260.64854     -1328.3982      56.557976     -1027.8799      13035.242    
      1489   258.67228     -1328.4987      57.687199     -1028.7009      13072.897    
      1490   256.6138      -1328.4078      58.712014     -1029.5118      13110.867    
      1491   254.54688     -1328.1086      59.562368     -1030.2969      13149.963    
      1492   252.55138     -1327.6378      60.168399     -1031.0878      13187.392    
      1493   250.70477     -1326.9813      60.4677       -1031.8604      13224.063    
      1494   249.07392     -1326.1544      60.412192     -1032.6154      13259.331    
      1495   247.70846     -1325.1769      59.973848     -1033.3543      13292.333    
      1496   246.63594     -1324.0793      59.148544     -1034.0859      13322.578    
      1497   245.85974     -1322.8689      57.957639     -1034.7929      13350.02     
      1498   245.35981     -1321.6003      56.447118     -1035.5026      13373.307    
      1499   245.09593     -1320.2871      54.684422     -1036.1992      13393.325    
      1500   245.0131      -1318.9596      52.75329      -1036.8803      13410.133    
      1501   245.04873     -1317.6752      50.747234     -1037.5686      13422.172    
      1502   245.13999     -1316.4508      48.762297     -1038.2437      13430.136    
      1503   245.23118     -1315.316       46.889852     -1038.896       13434.754    
Loop time of 0.343159 on 20 procs for 500 steps with 405 atoms

Performance: 62.945 ns/day, 0.381 hours/ns, 1457.051 timesteps/s, 590.106 katom-step/s
99.1% CPU use with 20 MPI tasks x no OpenMP threads

MPI task timing breakdown:
Section |  min time  |  avg time  |  max time  |%varavg| %total
---------------------------------------------------------------
Pair    | 0.063285   | 0.076796   | 0.090705   |   3.1 | 22.38
Bond    | 0.00043624 | 0.00068184 | 0.00098723 |   0.0 |  0.20
Kspace  | 0.11175    | 0.1211     | 0.12862    |   1.3 | 35.29
Neigh   | 0.016049   | 0.016126   | 0.016194   |   0.0 |  4.70
Comm    | 0.068178   | 0.075336   | 0.084873   |   1.7 | 21.95
Output  | 0.011178   | 0.012839   | 0.016031   |   0.7 |  3.74
Modify  | 0.033798   | 0.034599   | 0.036203   |   0.3 | 10.08
Other   |            | 0.005682   |            |       |  1.66

Nlocal:          20.25 ave          27 max          13 min
Histogram: 2 0 2 1 3 5 1 4 0 2
Nghost:        3545.05 ave        3579 max        3516 min
Histogram: 2 0 3 3 2 6 2 1 0 1
Neighs:        5239.75 ave        7006 max        3363 min
Histogram: 2 0 2 1 5 3 1 4 0 2

Total # of neighbors = 104795
Ave neighs/atom = 258.75309
Ave special neighs/atom = 2
Neighbor list builds = 18
Dangerous builds = 0
System init for write_restart ...
Ewald initialization ...
  using 12-bit tables for long-range coulomb (../kspace.cpp:342)
  G vector (1/distance) = 0.3756596
  estimated absolute RMS force accuracy = 0.0035693029
  estimated relative force accuracy = 1.074885e-05
  KSpace vectors: actual max1d max3d = 572 10 4630
                  kxmax kymax kzmax  = 10 5 6
Generated 0 of 6 mixed pair_coeff terms from geometric mixing rule
WARNING: Proc sub-domain size < neighbor skin, could lead to lost atoms (../domain.cpp:966)
Changing box ...
WARNING: Triclinic box skew is large. LAMMPS will run inefficiently. (../domain.cpp:220)
  triclinic box = (10.38797 -0.015 -0.015) to (39.11797 11.255512 10.118583) with tilt (-4.8871572e-07 -4.8871572e-07 -5.5885665)
WARNING: Triclinic box skew is large. LAMMPS will run inefficiently. (../domain.cpp:220)
  triclinic box = (10.38797 0 -0.015) to (39.11797 11.248 10.118583) with tilt (-4.8871572e-07 -4.8871572e-07 -5.5885665)
WARNING: Triclinic box skew is large. LAMMPS will run inefficiently. (../domain.cpp:220)
  triclinic box = (10.38797 0 0) to (39.11797 11.248 9.7420348) with tilt (-4.8871572e-07 -4.8871572e-07 -5.5885665)
WARNING: Triclinic box skew is large. LAMMPS will run inefficiently. (../domain.cpp:220)
  triclinic box = (10.38797 0 0) to (39.11797 11.248 9.7420348) with tilt (-4.9166571e-07 -4.8871572e-07 -5.5885665)
WARNING: Triclinic box skew is large. LAMMPS will run inefficiently. (../domain.cpp:220)
  triclinic box = (10.38797 0 0) to (39.11797 11.248 9.7420348) with tilt (-4.9166571e-07 -4.9166571e-07 -5.5885665)
WARNING: Triclinic box skew is large. LAMMPS will run inefficiently. (../domain.cpp:220)
  triclinic box = (10.38797 0 0) to (39.11797 11.248 9.7420348) with tilt (-4.9166571e-07 -4.9166571e-07 -5.6223003)
163 atoms in group GLM
183 atoms in group GLM
80 atoms in group GMM
93 atoms in group GMM
162 atoms in group GRM
174 atoms in group GRM
0 atoms in group GRLMM
21 atoms in group GRLM
163 atoms in group GL
12 atoms in group CLEAN
Changing box ...
WARNING: Triclinic box skew is large. LAMMPS will run inefficiently. (../domain.cpp:220)
  triclinic box = (3.38797 0 0) to (46.11797 11.248 9.7420348) with tilt (-4.9166571e-07 -4.9166571e-07 -5.6223003)
WARNING: Triclinic box skew is large. LAMMPS will run inefficiently. (../domain.cpp:220)
  triclinic box = (3.38797 0 0) to (46.11797 11.248 9.7420348) with tilt (-4.9166571e-07 -4.9166571e-07 -5.6223003)
WARNING: Triclinic box skew is large. LAMMPS will run inefficiently. (../domain.cpp:220)
  triclinic box = (3.38797 0 0) to (46.11797 11.248 9.7420348) with tilt (-4.9166571e-07 -4.9166571e-07 -5.6223003)
WARNING: Triclinic box skew is large. LAMMPS will run inefficiently. (../domain.cpp:220)
  triclinic box = (3.38797 0 0) to (46.11797 11.248 9.7420348) with tilt (-4.9166571e-07 -4.9166571e-07 -5.6223003)
Displacing atoms ...
1 atoms in group GLNew
3 atoms in group GLNew
Displacing atoms ...
Setting atom values ...
  405 settings made for image
System init for write_data ...
Ewald initialization ...
  using 12-bit tables for long-range coulomb (../kspace.cpp:342)
  G vector (1/distance) = 0.37191388
  estimated absolute RMS force accuracy = 0.0036921907
  estimated relative force accuracy = 1.1118923e-05
  KSpace vectors: actual max1d max3d = 770 14 12194
                  kxmax kymax kzmax  = 14 5 6
Generated 0 of 6 mixed pair_coeff terms from geometric mixing rule
WARNING: Proc sub-domain size < neighbor skin, could lead to lost atoms (../domain.cpp:966)
