# Supplementary material for: Developing Interface Force Fields for Water and Oxygen on Pt, and Pt 3 Ni, Pt 3 Co Alloy Surfaces for Proton-Exchange Membrane Fuel Cell (PEMFC) Applications
Source: ACS Omega. 2026 Feb 6;11(6):10649–63. doi: 10.1021/acsomega.5c11427 (PMC12917792; doi:10.1021/acsomega.5c11427)
Supplement: Supplementary file 1 [file ao5c11427_si_001.zip › Supporting_material/01.Cycle01_config_generation_and_DFT_calculations/Bulk/H2O_equil.log]

fix             NVT all nvt temp $T $T $(100*dt)
fix             NVT all nvt temp 298.14999999999998 $T $(100*dt)
fix             NVT all nvt temp 298.14999999999998 298.14999999999998 $(100*dt)
fix             NVT all nvt temp 298.14999999999998 298.14999999999998 50
run             ${tequil}
run             500
Ewald initialization ...
  using 12-bit tables for long-range coulomb (../kspace.cpp:342)
  G vector (1/distance) = 0.3756596
  estimated absolute RMS force accuracy = 0.0035693029
  estimated relative force accuracy = 1.074885e-05
  KSpace vectors: actual max1d max3d = 572 10 4630
                  kxmax kymax kzmax  = 10 5 6
Generated 0 of 6 mixed pair_coeff terms from geometric mixing rule
WARNING: Proc sub-domain size < neighbor skin, could lead to lost atoms (../domain.cpp:966)
Per MPI rank memory allocation (min/avg/max) = 25.51 | 25.58 | 25.67 Mbytes
   Step          Temp          E_pair         E_mol          TotEng         Press     
      1003   5023.4697      2442.5159      135.03314      7279.3878      384921.37    
      1004   5239.7192      2229.5133      136.72162      7270.4778      368002.51    
      1005   5421.8502      2031.9796      138.77219      7245.4645      352146.61    
      1006   5556.5933      1860.9674      141.07152      7202.8678      338138       
      1007   5641.0968      1719.0429      143.56421      7142.529       326159       
      1008   5679.9657      1603.9621      146.30951      7066.5739      316058.57    
      1009   5682.7185      1511.4395      149.48         6979.7983      307565.35    
      1010   5661.3169      1436.617       153.30395      6888.7684      300392.01    
      1011   5627.2015      1374.5607      157.98557      6799.4625      294243.58    
      1012   5588.8211      1320.4638      163.63734      6715.0944      288806.78    
      1013   5551.0591      1269.9405      170.23951      6635.8289      283760.28    
      1014   5516.2569      1218.9582      177.62761      6559.6608      278782.7     
      1015   5485.2878      1164.3967      185.50301      6483.9885      273612.24    
      1016   5457.8372      1104.7649      193.46041      6406.6209      268103.19    
      1017   5432.2866      1040.5616      201.02464      6326.0672      262263.38    
      1018   5405.9118      974.20409      207.69065      6241.6896      256248.84    
      1019   5375.5736      909.1327       212.96423      6153.496       250295.35    
      1020   5338.5177      848.95224      216.40512      6062.073       244652.29    
      1021   5292.8607      796.62752      217.67405      5968.2835      239534.87    
      1022   5237.662       754.11856      216.57934      5873.0152      235089.81    
      1023   5172.7372      722.50163      213.11313      5777.1641      231400.02    
      1024   5098.414       701.96491      207.46789      5681.4175      228491.5     
      1025   5015.3466      692.05999      200.02854      5586.3243      226337.95    
      1026   4924.4297      691.77028      191.34056      5492.2508      224871.84    
      1027   4826.8012      699.69466      182.05802      5399.5148      223993.84    
      1028   4723.8857      714.03107      172.87849      5308.3455      223575.3     
      1029   4617.4171      732.64754      164.47405      5218.9056      223463.67    
      1030   4509.3878      753.25693      157.42804      5131.3563      223494.9     
      1031   4401.9068      773.45522      152.18474      5045.7118      223499.84    
      1032   4296.9943      791.12364      149.01623      4962.0164      223330.04    
      1033   4196.3753      804.55004      148.00713      4880.2568      222869.13    
      1034   4101.3393      812.5732       149.05641      4800.378       222040.33    
      1035   4012.708       814.60102      151.89354      4722.2864      220810.03    
      1036   3930.8797      810.58326      156.10619      4645.8921      219180.88    
      1037   3855.877       800.86286      161.17696      4571.0418      217183.62    
      1038   3787.3522      786.20816      166.5273       4497.6         214877.57    
      1039   3724.5822      767.78831      171.56669      4425.4684      212347.77    
      1040   3666.5308      747.01173      175.74549      4354.536       209698.93    
      1041   3612.0207      725.3966       178.60794      4284.7633      207037.19    
      1042   3559.9558      704.21189      179.84069      4216.0799      204451.5     
      1043   3509.492       684.33468      179.31121      4148.4404      202004.99    
      1044   3460.0954      666.16224      177.08988      4081.8127      199722.58    
      1045   3411.4939      649.6521       173.45113      4016.174       197596.83    
      1046   3363.5822      634.43806      168.85038      3951.5151      195595.86    
      1047   3316.3378      619.95943      163.87694      3887.8435      193675.37    
      1048   3269.779       605.53819      159.18523      3825.1527      191782.29    
      1049   3223.9647      590.44842      155.41076      3763.4075      189858.6     
      1050   3179.017       574.0742       153.08027      3702.6329      187855.69    
      1051   3135.141       555.85311      152.52992      3642.7946      185729.27    
      1052   3092.6231      535.39225      153.84607      3583.8543      183450.79    
      1053   3051.8128      512.53882      156.84062      3525.798       181005.63    
      1054   3013.0916      487.3734       161.06763      3468.6175      178401.02    
      1055   2976.8346      460.11473      165.87997      3412.2355      175653.69    
      1056   2943.3636      431.19035      170.5182       3356.6214      172796.63    
      1057   2912.8852      401.06433      174.21767      3301.6678      169866.53    
      1058   2885.4184      370.33438      176.31686      3247.3289      166905.1     
      1059   2860.7331      339.62541      176.3493       3193.5476      163954.29    
      1060   2838.3215      309.54045      174.10476      3140.2413      161055.89    
      1061   2817.4197      280.68883      169.65171      3087.3731      158246.79    
      1062   2797.08        253.59297      163.32032      3034.9084      155561.35    
      1063   2776.2759      228.72336      155.65165      2982.8981      153027.93    
      1064   2754.0198      206.31147      147.32312      2931.3265      150663.18    
      1065   2729.4672      186.47383      139.0624       2880.2475      148478.64    
      1066   2701.9911      169.13712      131.56165      2829.6932      146475.12    
      1067   2671.2226      154.15405      125.40273      2779.7527      144649.73    
      1068   2637.0645      141.26765      121.00111      2730.4935      142993.1     
      1069   2599.6885      130.17021      118.57291      2681.9849      141492.28    
      1070   2559.5202      120.55822      118.12633      2634.3299      140133.6     
      1071   2517.2105      112.05451      119.47604      2587.575       138897.72    
      1072   2473.5905      104.2712       122.27696      2541.7655      137762.8     
      1073   2429.6104      96.786699      126.07237      2496.9121      136702.33    
      1074   2386.2631      89.169123      130.35082      2453.0011      135687.73    
      1075   2344.5026      81.03766       134.60611      2410.0381      134688.14    
      1076   2305.1589      72.018502      138.39448      2367.9826      133670       
      1077   2268.8627      61.794404      141.38367      2326.7754      132602.7     
      1078   2235.9862      50.128845      143.38811      2286.3427      131460.06    
      1079   2206.608       36.907465      144.385        2246.6209      130221.47    
      1080   2180.5141      22.116873      144.50834      2207.5305      128873.56    
      1081   2157.2365      5.8766392      144.02078      2169.0155      127412.89    
      1082   2136.1212     -11.606133      143.26724      2131.0158      125843.77    
      1083   2116.4176     -29.998874      142.61729      2093.531       124181.62    
      1084   2097.3755     -49.015788      142.40497      2056.4789      122443.83    
      1085   2078.3347     -68.26326       142.8748       2019.8796      120656.65    
      1086   2058.7957     -87.393404      144.14172      1983.7283      118845.94    
      1087   2038.4643     -106.08608      146.17017      1948.0344      117036.99    
      1088   2017.2664     -124.08589      148.77511      1912.7988      115252.41    
      1089   1995.3345     -141.17934      151.64451      1878.0471      113514.09    
      1090   1972.9658     -157.24182      154.3804       1843.784       111837       
      1091   1950.5622     -172.22971      156.55284      1809.9994      110233.9     
      1092   1928.5572     -186.14334      157.75992      1776.6967      108709.32    
      1093   1907.3398     -199.0469       157.68549      1743.8597      107266.24    
      1094   1887.1887     -211.03847      156.14654      1711.4683      105904.46    
      1095   1868.2264     -222.25051      153.12337      1679.4849      104618.05    
      1096   1850.3987     -232.79462      148.768        1647.8991      103404.84    
      1097   1833.483      -242.81091      143.38965      1616.6718      102256.98    
      1098   1817.1239     -252.36557      137.41942      1585.8352      101169.09    
      1099   1800.8867     -261.57425      131.35924      1555.3688      100133.51    
      1100   1784.3226     -270.53802      125.7223       1525.2645      99141.64     
      1101   1767.0319     -279.35002      120.97287      1495.5194      98186.625    
      1102   1748.7215     -288.05969      117.47304      1466.1719      97261.079    
      1103   1729.2457     -296.75049      115.44272      1437.2219      96357.68     
      1104   1708.6294     -305.47943      114.93689      1408.6907      95471.226    
      1105   1687.071      -314.27648      115.84202      1380.6207      94597.071    
      1106   1664.927      -323.21592      117.89134      1353.0044      93729.438    
      1107   1642.6779     -332.34889      120.69691      1325.8524      92866.021    
      1108   1620.8786     -341.71372      123.79507      1299.1822      92004.821    
      1109   1600.0969     -351.40906      126.70072      1272.9413      91141.73     
      1110   1580.8431     -361.48702      128.96511      1247.1067      90275.447    
      1111   1563.5006     -371.96419      130.23112      1221.6634      89404.533    
      1112   1548.265      -382.85944      130.27896      1196.5558      88526.03     
      1113   1535.1062     -394.0962       129.05525      1171.7791      87641.856    
      1114   1523.7605     -405.62608      126.67981      1147.2545      86752.715    
      1115   1513.7579     -417.28905      123.42789      1122.9774      85862.578    
      1116   1504.4815     -428.91953      119.6902       1098.9268      84975.799    
      1117   1495.2466     -440.33342      115.91782      1075.0969      84097.278    
      1118   1485.3877     -451.35915      112.56144      1051.487       83232.137    
      1119   1474.3384     -461.83547      110.01396      1028.1214      82383.788    
      1120   1461.6955     -471.67196      108.56302      1005.0006      81552.996    
      1121   1447.2619     -480.79926      108.35757      982.15838      80740.463    
      1122   1431.0651     -489.1827       109.3903       959.64781      79945.616    
      1123   1413.3503     -496.87826      111.49693      937.47834      79164.645    
      1124   1394.5504     -503.96509      114.37267      915.67099      78394.125    
      1125   1375.2328     -510.55743      117.60516      894.23038      77628.746    
      1126   1356.0302     -516.75575      120.72161      873.17536      76866.255    
      1127   1337.5627     -522.66989      123.2455       852.49998      76104.002    
      1128   1320.361      -528.42596      124.75642      832.15449      75341.295    
      1129   1304.8006     -534.07205      124.94552      812.13337      74578.762    
      1130   1291.056      -539.653        123.65882      792.40113      73818.163    
      1131   1279.0816     -545.18561      120.92207      772.92407      73065.938    
      1132   1268.6223     -550.65082      116.94281      753.6899       72325.994    
      1133   1259.2497     -556.04876      112.08873      734.66543      71605.005    
      1134   1250.4211     -561.34925      106.84458      715.85737      70908.412    
      1135   1241.5498     -566.58209      101.75363      697.23029      70239.642    
      1136   1232.079      -571.73753      97.351576      678.80843      69601.029    
      1137   1221.5485     -576.83825      94.10174       660.60157      68994.023    
      1138   1209.6475     -581.89819      92.339901      642.64073      68418.414    
      1139   1196.2484     -586.93888      92.235335      624.9543       67872.782    
      1140   1181.4193     -592.01538      93.772306      607.53509      67352.723    
      1141   1165.4142     -597.13103      96.753615      590.4204       66856.563    
      1142   1148.644      -602.32747      100.82551      573.59933      66378.059    
      1143   1131.6282     -607.6053       105.52119      557.09088      65915.681    
      1144   1114.9337     -612.96647      110.31813      540.90101      65465.047    
      1145   1099.1047     -618.41407      114.70272      525.02247      65021.888    
      1146   1084.5942     -623.964        118.23396      509.42229      64583.104    
      1147   1071.7062     -629.61424      120.59696      494.07223      64147.118    
      1148   1060.5592     -635.34059      121.63758      478.95324      63711.498    
      1149   1051.0767     -641.11019      121.37284      464.04349      63275.645    
      1150   1043.0062     -646.89818      119.97638      449.30522      62837.813    
      1151   1035.9613     -652.64002      117.74383      434.73707      62399.013    
      1152   1029.4785     -658.29982      115.04539      420.311        61959.64     
      1153   1023.0781     -663.80204      112.2738       406.04658      61518.38     
      1154   1016.3235     -669.12062      109.79423      391.92632      61075.193    
      1155   1008.8702     -674.21278      107.90086      377.96474      60631.068    
      1156   1000.5033     -679.06269      106.78336      364.16608      60186.063    
      1157   991.15938     -683.65979      106.50554      350.54552      59739.049    
      1158   980.93341     -688.00953      106.99825      337.11723      59291.185    
      1159   970.06726     -692.13606      108.06728      323.8893       58842.968    
      1160   958.92244     -696.08296      109.41632      310.86017      58393.279    
      1161   947.93781     -699.89388      110.68312      298.03472      57943.012    
      1162   937.57614     -703.6267       111.48511      285.40564      57492.807    
      1163   928.2662      -707.3467       111.46916      272.95582      57041.306    
      1164   920.3471      -711.11658      110.35918      260.66388      56589.011    
      1165   914.02206     -714.99577      107.99539      248.50083      56134.424    
      1166   909.32903     -719.01786      104.35986      236.45066      55678.965    
      1167   906.13227     -723.2108       99.58444       224.49021      55222.695    
      1168   904.13542     -727.58425      93.940042      212.60337      54768.257    
      1169   902.91585     -732.14955      87.808372      200.76491      54315.901    
      1170   901.97458     -736.89825      81.639781      188.96661      53867.944    
      1171   900.79515     -741.79725      75.90278       177.22669      53426.645    
      1172   898.90426     -746.84438      71.031699      165.53865      52992.815    
      1173   895.92511     -752.04526      67.379002      153.89667      52566.051    
      1174   891.61801     -757.35579      65.178012      142.35381      52148.153    
      1175   885.90326     -762.79862      64.520229      130.90434      51738.227    
      1176   878.86428     -768.3701       65.349406      119.57374      51334.172    
      1177   870.73231     -774.06749      67.472583      108.3882       50935.014    
      1178   861.85399     -779.91758      70.586225      97.341879      50539.175    
      1179   852.64751     -785.94186      74.313819      86.428167      50143.256    
      1180   843.55197     -792.11927      78.250137      75.673884      49746.86     
      1181   834.97643     -798.46209      82.006485      65.060916      49347.791    
      1182   827.2555      -804.96362      85.251381      54.577703      48945.059    
      1183   820.61535     -811.60472      87.74195       44.21216       48538.152    
      1184   815.15366     -818.3557       89.343131      33.950354      48127.221    
      1185   810.8347      -825.18008      90.033657      23.774062      47712.75     
      1186   807.49868     -832.02932      89.89965       13.668382      47294.993    
      1187   804.88262     -838.84066      89.117787      3.6266255      46875.223    
      1188   802.65103     -845.54504      87.930406     -6.3538565      46455.035    
      1189   800.43268     -852.07291      86.615255     -16.27319       46035.607    
      1190   797.86014     -858.37121      85.452473     -26.142102      45618.29     
      1191   794.6089      -864.37832      84.691555     -35.953207      45204.216    
      1192   790.4323      -870.01681      84.521184     -45.671262      44794.585    
      1193   785.18926     -875.26848      85.04507      -55.3064        44391.441    
      1194   778.86088     -880.1021       86.266782     -64.841503      43994.999    
      1195   771.55293     -884.49831      88.085845     -74.258708      43605.916    
      1196   763.48445     -888.44713      90.306223     -83.539038      43225.07     
      1197   754.96319     -891.97851      92.656825     -92.695494      42851.819    
      1198   746.34938     -895.10757      94.821869     -101.72182      42486.651    
      1199   738.01341     -897.84245      96.477622     -110.60321      42128.666    
      1200   730.2922      -900.24181      97.331068     -119.37597      41777.565    
      1201   723.44944     -902.3124       97.155643     -128.02664      41434.412    
      1202   717.64529     -904.09597      95.819628     -136.57875      41098.938    
      1203   712.91893     -905.62973      93.303705     -145.05218      40771.145    
      1204   709.18613     -906.92796      89.705457     -153.44248      40453.847    
      1205   706.25197     -908.03572      85.230434     -161.77156      40145.063    
      1206   703.83654     -908.99359      80.170962     -170.04968      39846.772    
      1207   701.61137     -909.8463       74.875382     -178.28067      39559.474    
      1208   699.24077     -910.62861      69.711548     -186.44564      39283.962    
      1209   696.42276     -911.40746      65.02896      -194.54466      39019.462    
      1210   692.92477     -912.2706       61.124029     -202.58675      38764.706    
      1211   688.61047     -913.2776       58.212368     -210.54349      38520.02     
      1212   683.45389     -914.52962      56.411018     -218.42329      38281.873    
      1213   677.5402      -916.10036      55.732228     -226.20788      38049.505    
      1214   671.05321     -918.07162      56.088995     -233.89402      37821.432    
      1215   664.25176     -920.49199      57.311161     -241.45821      37595.731    
      1216   657.43842     -923.44499      59.16979      -248.92969      37369.828    
      1217   650.92359     -926.95075      61.4067       -256.29626      37142.879    
      1218   644.9895      -931.03127      63.765619     -263.57202      36913.452    
      1219   639.858       -935.66725      66.021424     -270.75515      36682.111    
      1220   635.66578     -940.84862      68.004206     -277.87755      36448.007    
      1221   632.44911     -946.5067       69.615568     -284.93498      36211.115    
      1222   630.14019     -952.55223      70.835298     -291.92187      35972.701    
      1223   628.57556     -958.9221       71.71778      -298.87372      35732.63     
      1224   627.51529     -965.5216       72.378526     -305.80485      35491.642    
      1225   626.67135     -972.23013      72.972529     -312.70928      35250.73     
      1226   625.74142     -978.92115      73.667314     -319.57591      35012.142    
      1227   624.44459     -985.48118      74.614329     -326.40273      34776.754    
      1228   622.55348     -991.80094      75.922631     -333.18421      34545.408    
      1229   619.91939     -997.78441      77.638525     -339.91723      34319.058    
      1230   616.4876      -1003.3555      79.73392      -346.605        34097.987    
      1231   612.30052     -1008.4103      82.104934     -353.20779      33885.045    
      1232   607.4889      -1012.9218      84.580899     -359.74689      33679.107    
      1233   602.25238     -1016.8425      86.942563     -366.20718      33480.13     
      1234   596.83229     -1020.1542      88.947162     -372.5873       33289.399    
      1235   591.47942     -1022.862       90.35728      -378.89515      33106.04     
      1236   586.42108     -1024.9835      90.969882     -385.13857      32929.664    
      1237   581.83168     -1026.5228      90.642016     -391.30122      32760.731    
      1238   577.81042     -1027.538       89.310029     -397.41227      32598.072    
      1239   574.36879     -1028.0613      86.999973     -403.46682      32442.371    
      1240   571.42928     -1028.1341      83.827928     -409.46297      32293.79     
      1241   568.83511     -1027.818       79.990151     -415.41274      32152.911    
      1242   566.37015     -1027.1874      75.744237     -421.33528      32018.979    
      1243   563.78654     -1026.2717      71.383395     -427.19856      31893.912    
      1244   560.83618     -1025.1484      67.20689      -433.01323      31776.434    
      1245   557.30259     -1023.8833      63.489987     -438.77241      31666.898    
      1246   553.02938     -1022.547       60.456805     -444.46884      31564.318    
      1247   547.94187     -1021.2104      58.25909      -450.0918       31469.153    
      1248   542.05914     -1019.9516      56.963207     -455.63492      31379.179    
      1249   535.49518     -1018.8462      56.546611     -461.08988      31293.518    
      1250   528.44908     -1017.9682      56.904034     -466.44939      31210.545    
      1251   521.18548     -1017.3899      57.862496     -471.71114      31127.617    
      1252   514.00772     -1017.1708      59.203282     -476.86949      31043.93     
      1253   507.22678     -1017.3924      60.688363     -481.95281      30955.47     
      1254   501.12894     -1018.0738      62.088256     -486.94174      30862.124    
      1255   495.94609     -1019.2568      63.208375     -491.85562      30761.108    
      1256   491.83123     -1020.9427      63.910976     -496.6903       30652.158    
      1257   488.84219     -1023.1476      64.130397     -501.47343      30533.739    
      1258   486.93483     -1025.8566      63.879929     -506.2182       30404.926    
      1259   485.96674     -1029.0435      63.24957      -510.94155      30265.463    
      1260   485.71163     -1032.6424      62.394732     -515.63408      30116.248    
      1261   485.88259     -1036.6057      61.517029     -520.31501      29957.483    
      1262   486.16306     -1040.839       60.839164     -524.96373      29791.273    
      1263   486.24109     -1045.2855      60.576634     -529.59965      29617.044    
      1264   485.84369     -1049.8654      60.909544     -534.2186       29436.17     
      1265   484.76753     -1054.4901      61.957837     -538.80233      29250.063    
      1266   482.90133     -1059.0902      63.763041     -543.34394      29059.555    
      1267   480.23787     -1063.621       66.278888     -547.85174      28863.652    
      1268   476.87389     -1068.0192      69.372098     -552.30533      28663.551    
      1269   472.99763     -1072.2445      72.833438     -556.69739      28458.977    
      1270   468.8659      -1076.2844      76.397862     -561.04005      28249.338    
      1271   464.77343     -1080.1182      79.771409     -565.33074      28034.649    
      1272   461.01796     -1083.7227      82.661806     -569.55993      27814.034    
      1273   457.86551     -1087.1021      84.809147     -573.7426       27587.689    
      1274   455.52011     -1090.2557      86.013234     -577.88732      27356.169    
      1275   454.10099     -1093.1913      86.154433     -582.01001      27120.117    
      1276   453.62935     -1095.9096      85.205815     -586.11832      26879.122    
      1277   454.02682     -1098.4127      83.235321     -590.21988      26634.644    
      1278   455.1251      -1100.6957      80.397852     -594.31242      26388.908    
      1279   456.68536     -1102.7757      76.918387     -598.41153      26141.925    
      1280   458.42514     -1104.6399      73.068107     -602.49761      25896.645    
      1281   460.04953     -1106.334       69.136381     -606.60302      25652.758    
      1282   461.28289     -1107.8564      65.401748     -610.70573      25413.131    
      1283   461.89755     -1109.2288      62.105133     -614.79945      25178.314    
      1284   461.73582     -1110.481       59.428174     -618.87998      24949.211    
      1285   460.72333     -1111.65        57.478873     -622.94587      24725.771    
      1286   458.87262     -1112.7597      56.285819     -626.98085      24509.08     
      1287   456.27663     -1113.8466      55.801275     -630.98213      24298.995    
      1288   453.09343     -1114.9306      55.912382     -634.9344       24094.968    
      1289   449.52458     -1116.0491      56.458838     -638.84679      23897.249    
      1290   445.78999     -1117.22        57.254824     -642.71719      23705.994    
      1291   442.10169     -1118.4464      58.11247      -646.53805      23520.026    
      1292   438.64009     -1119.741       58.864249     -650.32087      23339.811    
      1293   435.53494     -1121.1168      59.381823     -654.0855       23165.355    
      1294   432.85326     -1122.5341      59.589353     -657.80525      22997.226    
      1295   430.59464     -1123.9974      59.470048     -661.50181      22834.119    
      1296   428.69417     -1125.4684      59.065391     -665.15627      22677.799    
      1297   427.03339     -1126.9548      58.46739      -668.79508      22526.572    
      1298   425.45678     -1128.4342      57.804988     -672.41262      22380.693    
      1299   423.79162     -1129.8875      57.226313     -676.00311      22240.515    
      1300   421.86952     -1131.3021      56.878933     -679.56407      22105.443    
      1301   419.54736     -1132.6564      56.890432     -683.08044      21974.724    
      1302   416.72454     -1133.9637      57.351474     -686.56878      21847.109    
      1303   413.35508     -1135.2091      58.303252     -690.01613      21722.248    
      1304   409.454       -1136.3825      59.730611     -693.41343      21599.399    
      1305   405.09681     -1137.4683      61.561544     -696.74655      21478.617    
      1306   400.41218     -1138.4906      63.673026     -700.04205      21358.412    
      1307   395.56927     -1139.4252      65.902524     -703.28003      21237.701    
      1308   390.76108     -1140.2666      68.063871     -706.46039      21116.809    
      1309   386.18496     -1141.0205      69.965778     -709.5955       20994.236    
      1310   382.02283     -1141.668       71.431014     -712.67344      20871.148    
      1311   378.42306     -1142.2168      72.314147     -715.70836      20747.218    
      1312   375.48595     -1142.6668      72.516022     -718.7056       20621.579    
      1313   373.25446     -1143.0287      71.993463     -721.67866      20495.009    
      1314   371.71081     -1143.2958      70.763205     -724.62078      20367.938    
      1315   370.77962     -1143.4843      68.89977      -727.54432      20241.582    
      1316   370.33728     -1143.5972      66.527627     -730.44342      20116.165    
      1317   370.22624     -1143.6674      63.808594     -733.33651      19991.665    
      1318   370.27255     -1143.707       60.92592      -736.21546      19869.204    
      1319   370.30491     -1143.7363      58.066785     -739.07365      19749.949    
      1320   370.17285     -1143.7866      55.405146     -741.90914      19634.123    
      1321   369.76235     -1143.9051      53.086632     -744.73037      19520.793    
      1322   369.00718     -1144.1405      51.217077     -747.54219      19411.061    
      1323   367.89427     -1144.5236      49.855702     -750.32829      19304.061    
      1324   366.46311     -1145.1054      49.013503     -753.09183      19200.347    
      1325   364.79912     -1145.9195      48.656814     -755.82005      19099.213    
      1326   363.02208     -1147.0188      48.715447     -758.52398      18999.973    
      1327   361.27054     -1148.4308      49.094338     -761.19653      18902.286    
      1328   359.68432     -1150.1925      49.687223     -763.85003      18805.138    
      1329   358.38734     -1152.318       50.390755     -766.48586      18706.737    
      1330   357.47227     -1154.801       51.117395     -769.09877      18608.145    
      1331   356.98889     -1157.639       51.80558      -771.70096      18508.619    
      1332   356.93773     -1160.7957      52.426016     -774.28514      18407.591    
      1333   357.26958     -1164.2413      52.983344     -776.86284      18305.84     
      1334   357.89045     -1167.9373      53.513031     -779.448        18203.295    
      1335   358.67213     -1171.8049      54.073802     -782.02323      18101.383    
      1336   359.46704     -1175.7775      54.736613     -784.58898      18001.023    
      1337   360.12552     -1179.7935      55.571537     -787.15369      17903.254    
      1338   360.51361     -1183.7813      56.634271     -789.71556      17808.849    
      1339   360.52902     -1187.6553      57.954086     -792.25534      17720.104    
      1340   360.11346     -1191.3659      59.524861     -794.78408      17636.502    
      1341   359.25993     -1194.8635      61.300549     -797.30484      17558.124    
      1342   358.01325     -1198.0993      63.195808     -799.81231      17485.587    
      1343   356.4646      -1201.0257      65.091927     -802.29204      17419.091    
      1344   354.74025     -1203.616       66.847483     -804.74078      17359.075    
      1345   352.98597     -1205.8761      68.312481     -807.17783      17303.835    
      1346   351.34944     -1207.7955      69.344412     -809.597        17252.869    
      1347   349.96199     -1209.3709      69.824277     -811.99115      17205.655    
      1348   348.92274     -1210.6217      69.670657     -814.36834      17161.561    
      1349   348.28648     -1211.5632      68.850185     -816.72577      17121.062    
      1350   348.05658     -1212.2479      67.383149     -819.09274      17082.5      
      1351   348.18424     -1212.6801      65.343545     -821.44505      17046.343    
      1352   348.57385     -1212.9023      62.853512     -823.79258      17011.983    
      1353   349.09371     -1212.9554      60.072735     -826.13988      16978.163    
      1354   349.59066     -1212.8913      57.183927     -828.49946      16946.205    
      1355   349.90769     -1212.7181      54.375919     -830.83757      16915.679    
      1356   349.90221     -1212.4827      51.826095     -833.15709      16885.617    
      1357   349.46296     -1212.2518      49.684002     -835.47946      16855.763    
      1358   348.52362     -1212.0589      48.057838     -837.79192      16826.418    
      1359   347.07149     -1211.9307      47.005244     -840.07546      16797.544    
      1360   345.15044     -1211.9259      46.529376     -842.34455      16767.589    
      1361   342.8575      -1212.0786      46.580788     -844.592        16736.164    
      1362   340.33301     -1212.4231      47.064948     -846.81515      16703.189    
      1363   337.74551     -1212.9846      47.854649     -849.00883      16668.341    
      1364   335.27269     -1213.7895      48.805952     -851.17686      16630.271    
      1365   333.08089     -1214.8547      49.775884     -853.32363      16589.975    
      1366   331.30551     -1216.1899      50.639743     -855.45667      16545.898    
      1367   330.03477     -1217.7702      51.305993     -857.56014      16499.684    
      1368   329.29874     -1219.6019      51.726802     -859.65992      16450.118    
      1369   329.06511     -1221.6557      51.902955     -861.75621      16398.201    
      1370   329.2427      -1223.8968      51.882471     -863.85161      16344.909    
      1371   329.6919      -1226.2739      51.753107     -865.9376       16290.288    
      1372   330.24078     -1228.7353      51.62965      -868.00878      16236.127    
      1373   330.70548     -1231.25        51.637608     -870.08049      16182.021    
      1374   330.91199     -1233.7657      51.895326     -872.14523      16128.775    
      1375   330.71684     -1236.2395      52.496703     -874.20027      16077.372    
      1376   330.02414     -1238.627       53.496731     -876.2361       16027.241    
      1377   328.79696     -1240.9072      54.901564     -878.26012      15978.153    
      1378   327.06197     -1243.0373      56.664443     -880.25126      15929.535    
      1379   324.90645     -1245.0243      58.687961     -882.23226      15881.499    
      1380   322.46843     -1246.8465      60.832512     -884.1918       15832.157    
      1381   319.92082     -1248.5012      62.929912     -886.13364      15781.169    
      1382   317.45145     -1249.9733      64.800687     -888.04617      15728.265    
      1383   315.24139     -1251.2784      66.27298      -889.94754      15672.558    
      1384   313.4442      -1252.3973      67.20096      -891.82063      15614.068    
      1385   312.16843     -1253.3379      67.480604     -893.67569      15552.118    
      1386   311.46508     -1254.1046      67.061128     -895.52018      15487.163    
      1387   311.32183     -1254.7021      65.950731     -897.36212      15419.991    
      1388   311.66406     -1255.1208      64.216081     -899.19512      15351.291    
      1389   312.36329     -1255.3617      61.975623     -901.02208      15282.172    
      1390   313.25151     -1255.4307      59.387475     -902.84783      15213.737    
      1391   314.13993     -1255.3396      56.633281     -904.67937      15147.062    
      1392   314.84011     -1255.0688      53.899859     -906.48664      15082.969    
      1393   315.18481     -1254.6672      51.360707     -908.30157      15022.93     
      1394   315.0465      -1254.1388      49.159416     -910.10396      14967.046    
      1395   314.35139     -1253.5103      47.396825     -911.88862      14917.363    
      1396   313.0871      -1252.8377      46.123281     -913.67292      14872.342    
      1397   311.30355     -1252.1399      45.336807     -915.43091      14832.182    
      1398   309.10672     -1251.4644      44.987265     -917.16119      14797.474    
      1399   306.64584     -1250.868       44.985912     -918.86946      14767.138    
      1400   304.09617     -1250.3963      45.219153     -920.55093      14740.209    
      1401   301.63849     -1250.1009      45.564781     -922.21024      14715.899    
      1402   299.43831     -1250.0323      45.908696     -923.857        14693.242    
      1403   297.62726     -1250.2146      46.160085     -925.483        14670.62     
      1404   296.28839     -1250.6803      46.263159     -927.09879      14647.685    
      1405   295.44776     -1251.4394      46.204048     -928.70384      14623.961    
      1406   295.07293     -1252.4842      46.012008     -930.29147      14598.968    
      1407   295.07839     -1253.8136      45.754808     -931.87297      14572.671    
      1408   295.33744     -1255.4115      45.528993     -933.4542       14544.298    
      1409   295.69881     -1257.2381      45.446231     -935.02537      14514.208    
      1410   296.00567     -1259.262       45.617543     -936.59075      14482.392    
      1411   296.11488     -1261.4483      46.137403     -938.15496      14449.201    
      1412   295.91405     -1263.7483      47.06967      -939.71069      14414.751    
      1413   295.33445     -1266.1098      48.437024     -941.24727      14379.04     
      1414   294.35815     -1268.4941      50.2152       -942.7672       14342.751    
      1415   293.01912     -1270.8624      52.332616     -944.27143      14305.72     
      1416   291.39801     -1273.1839      54.675403     -945.76745      14267.25     
      1417   289.61165     -1275.406       57.097204     -947.23974      14227.968    
      1418   287.79884     -1277.4975      59.432607     -948.69254      14188.542    
      1419   286.10389     -1279.4293      61.512682     -950.13071      14148.238    
      1420   284.66007     -1281.1621      63.180921     -951.54668      14108.499    
      1421   283.57458     -1282.6786      64.307913     -952.95215      14068.935    
      1422   282.91702     -1283.9457      64.803213     -954.33937      14031.502    
      1423   282.71208     -1284.9513      64.623332     -955.7167       13995.888    
      1424   282.93757     -1285.6943      63.775095     -957.09693      13963.292    
      1425   283.52747     -1286.1623      62.31418      -958.47364      13934.317    
      1426   284.37964     -1286.3568      60.33916      -959.84561      13910.605    
      1427   285.36698     -1286.2941      57.981776     -961.21618      13891.475    
      1428   286.35128     -1285.995       55.394543     -962.58304      13877.456    
      1429   287.19781     -1285.4821      52.737084     -963.93525      13869.513    
      1430   287.78901     -1284.8198      50.162577     -965.29405      13866.524    
      1431   288.03594     -1284.0375      47.805662     -966.63756      13868.335    
      1432   287.88625     -1283.1996      45.772954     -967.97245      13874.28     
      1433   287.32803     -1282.3787      44.136966     -969.31005      13883.037    
      1434   286.38933     -1281.6041      42.933834     -970.61723      13894.582    
      1435   285.13341     -1280.9688      42.164837     -971.92636      13905.968    
      1436   283.6504      -1280.5029      41.801298     -973.21206      13916.595    
      1437   282.04653     -1280.2689      41.792068     -974.48856      13925.148    
      1438   280.43227     -1280.3046      42.072649     -975.75458      13930.681    
      1439   278.91041     -1280.6274      42.574741     -976.99968      13931.622    
      1440   277.56545     -1281.2669      43.235119     -978.23761      13928.218    
      1441   276.45537     -1282.2205      44.002831     -979.46253      13919.447    
      1442   275.6071      -1283.4858      44.843938     -980.68069      13904.284    
      1443   275.01556     -1285.0336      45.743333     -981.88275      13883.033    
      1444   274.64654     -1286.8366      46.703555     -983.07097      13855.426    
      1445   274.44261     -1288.8568      47.740868     -984.24465      13822.186    
      1446   274.33156     -1291.0582      48.879192     -985.41175      13783.749    
      1447   274.23671     -1293.4053      50.142765     -986.58399      13739.211    
      1448   274.08696     -1295.8236      51.548514     -987.73675      13691.008    
      1449   273.82646     -1298.2817      53.099187     -988.88792      13639.518    
      1450   273.42204     -1300.7106      54.778182     -990.01645      13585.531    
      1451   272.86773     -1303.0864      56.546782     -991.14239      13529.18     
      1452   272.18615     -1305.3639      58.344277     -992.26032      13471.039    
      1453   271.42599     -1307.4975      60.091082     -993.35868      13412.703    
      1454   270.65657     -1309.4625      61.694516     -994.44038      13354.87     
      1455   269.95972     -1311.2586      63.056729     -995.52653      13296.757    
      1456   269.4198      -1312.8457      64.083844     -996.59179      13239.149    
      1457   269.11359     -1314.2305      64.695329     -997.65172      13183.023    
      1458   269.10086     -1315.4078      64.832519     -998.70376      13128.481    
      1459   269.41664     -1316.3981      64.465324     -999.76571      13074.949    
      1460   270.06618     -1317.1886      63.596336     -1000.8172      13023.559    
      1461   271.02317     -1317.7896      62.261835     -1001.857       12974.988    
      1462   272.23152     -1318.2374      60.529618     -1002.906       12928.213    
      1463   273.61044     -1318.5346      58.493816     -1003.9485      12885.315    
      1464   275.06189     -1318.7176      56.267279     -1004.9995      12846.262    
      1465   276.47987     -1318.7816      53.972315     -1006.0312      12811.342    
      1466   277.76053     -1318.7722      51.730765     -1007.0647      12780.574    
      1467   278.81199     -1318.7068      49.654414     -1008.0916      12754.35     
      1468   279.56265     -1318.6213      47.836718     -1009.1211      12732.152    
      1469   279.96718     -1318.5348      46.346619     -1010.1461      12715.011    
      1470   280.00974     -1318.4607      45.225011     -1011.1537      12702.578    
      1471   279.70391     -1318.4454      44.484067     -1012.1657      12695.194    
      1472   279.08965     -1318.4921      44.109406     -1013.162       12692.927    
      1473   278.22733     -1318.6295      44.064682     -1014.1511      12694.478    
      1474   277.18961     -1318.8747      44.297985     -1015.1344      12700.096    
      1475   276.05242     -1319.2354      44.749268     -1016.1081      12709.034    
      1476   274.88575     -1319.7145      45.357866     -1017.0706      12721.158    
      1477   273.74577     -1320.3111      46.069276     -1018.0228      12736.114    
      1478   272.66888     -1321.0194      46.840423     -1018.9679      12753.456    
      1479   271.66812     -1321.818       47.642852     -1019.9007      12773.434    
      1480   270.7331      -1322.6962      48.463547     -1020.8334      12794.475    
      1481   269.83279     -1323.614       49.30338      -1021.754       12817.777    
      1482   268.92095     -1324.5494      50.173439     -1022.6729      12842.523    
      1483   267.94353     -1325.4486      51.08982      -1023.5705      12869.785    
      1484   266.84699     -1326.2877      52.067637     -1024.4581      12898.717    
      1485   265.58667     -1327.0343      53.115046     -1025.337       12929.844    
      1486   264.13423     -1327.646       54.228199     -1026.1949      12963.193    
      1487   262.48259     -1328.1082      55.387824     -1027.0434      12998.154    
      1488   260.64854     -1328.3982      56.557976     -1027.8799      13035.242    
      1489   258.67228     -1328.4987      57.687199     -1028.7009      13072.897    
      1490   256.6138      -1328.4078      58.712014     -1029.5118      13110.867    
      1491   254.54688     -1328.1086      59.562368     -1030.2969      13149.963    
      1492   252.55138     -1327.6378      60.168399     -1031.0878      13187.392    
      1493   250.70477     -1326.9813      60.4677       -1031.8604      13224.063    
      1494   249.07392     -1326.1544      60.412192     -1032.6154      13259.331    
      1495   247.70846     -1325.1769      59.973848     -1033.3543      13292.333    
      1496   246.63594     -1324.0793      59.148544     -1034.0859      13322.578    
      1497   245.85974     -1322.8689      57.957639     -1034.7929      13350.02     
      1498   245.35981     -1321.6003      56.447118     -1035.5026      13373.307    
      1499   245.09593     -1320.2871      54.684422     -1036.1992      13393.325    
      1500   245.0131      -1318.9596      52.75329      -1036.8803      13410.133    
      1501   245.04873     -1317.6752      50.747234     -1037.5686      13422.172    
      1502   245.13999     -1316.4508      48.762297     -1038.2437      13430.136    
      1503   245.23118     -1315.316       46.889852     -1038.896       13434.754    
Loop time of 0.343159 on 20 procs for 500 steps with 405 atoms

Performance: 62.945 ns/day, 0.381 hours/ns, 1457.051 timesteps/s, 590.106 katom-step/s
99.1% CPU use with 20 MPI tasks x no OpenMP threads

MPI task timing breakdown:
Section |  min time  |  avg time  |  max time  |%varavg| %total
---------------------------------------------------------------
Pair    | 0.063285   | 0.076796   | 0.090705   |   3.1 | 22.38
Bond    | 0.00043624 | 0.00068184 | 0.00098723 |   0.0 |  0.20
Kspace  | 0.11175    | 0.1211     | 0.12862    |   1.3 | 35.29
Neigh   | 0.016049   | 0.016126   | 0.016194   |   0.0 |  4.70
Comm    | 0.068178   | 0.075336   | 0.084873   |   1.7 | 21.95
Output  | 0.011178   | 0.012839   | 0.016031   |   0.7 |  3.74
Modify  | 0.033798   | 0.034599   | 0.036203   |   0.3 | 10.08
Other   |            | 0.005682   |            |       |  1.66

Nlocal:          20.25 ave          27 max          13 min
Histogram: 2 0 2 1 3 5 1 4 0 2
Nghost:        3545.05 ave        3579 max        3516 min
Histogram: 2 0 3 3 2 6 2 1 0 1
Neighs:        5239.75 ave        7006 max        3363 min
Histogram: 2 0 2 1 5 3 1 4 0 2

Total # of neighbors = 104795
Ave neighs/atom = 258.75309
Ave special neighs/atom = 2
Neighbor list builds = 18
Dangerous builds = 0
unfix           BONDS
unfix           NVT
write_restart   restart.equil
System init for write_restart ...
Ewald initialization ...
  using 12-bit tables for long-range coulomb (../kspace.cpp:342)
  G vector (1/distance) = 0.3756596
  estimated absolute RMS force accuracy = 0.0035693029
  estimated relative force accuracy = 1.074885e-05
  KSpace vectors: actual max1d max3d = 572 10 4630
                  kxmax kymax kzmax  = 10 5 6
Generated 0 of 6 mixed pair_coeff terms from geometric mixing rule
WARNING: Proc sub-domain size < neighbor skin, could lead to lost atoms (../domain.cpp:966)

# Accounting on ppp

change_box          all x final ${xlo} ${xhi} y final ${ylo} ${yhi} z final ${zlo} ${zhi}                      xy final ${xy} xz final ${xz} yz final ${yz} remap units box
change_box          all x final 10.387969999999999 ${xhi} y final ${ylo} ${yhi} z final ${zlo} ${zhi}                      xy final ${xy} xz final ${xz} yz final ${yz} remap units box
change_box          all x final 10.387969999999999 39.117970000000000 y final ${ylo} ${yhi} z final ${zlo} ${zhi}                      xy final ${xy} xz final ${xz} yz final ${yz} remap units box
change_box          all x final 10.387969999999999 39.117970000000000 y final 0.0000000000000000 ${yhi} z final ${zlo} ${zhi}                      xy final ${xy} xz final ${xz} yz final ${yz} remap units box
change_box          all x final 10.387969999999999 39.117970000000000 y final 0.0000000000000000 11.247999999999989 z final ${zlo} ${zhi}                      xy final ${xy} xz final ${xz} yz final ${yz} remap units box
change_box          all x final 10.387969999999999 39.117970000000000 y final 0.0000000000000000 11.247999999999989 z final 0.0000000000000000 ${zhi}                      xy final ${xy} xz final ${xz} yz final ${yz} remap units box
change_box          all x final 10.387969999999999 39.117970000000000 y final 0.0000000000000000 11.247999999999989 z final 0.0000000000000000 9.7420348389181832                      xy final ${xy} xz final ${xz} yz final ${yz} remap units box
change_box          all x final 10.387969999999999 39.117970000000000 y final 0.0000000000000000 11.247999999999989 z final 0.0000000000000000 9.7420348389181832                      xy final -4.9166571474094834E-007 xz final ${xz} yz final ${yz} remap units box
change_box          all x final 10.387969999999999 39.117970000000000 y final 0.0000000000000000 11.247999999999989 z final 0.0000000000000000 9.7420348389181832                      xy final -4.9166571474094834E-007 xz final -4.9166571474094834E-007 yz final ${yz} remap units box
change_box          all x final 10.387969999999999 39.117970000000000 y final 0.0000000000000000 11.247999999999989 z final 0.0000000000000000 9.7420348389181832                      xy final -4.9166571474094834E-007 xz final -4.9166571474094834E-007 yz final -5.6223003474827031 remap units box
Changing box ...
WARNING: Triclinic box skew is large. LAMMPS will run inefficiently. (../domain.cpp:220)
  triclinic box = (10.38797 -0.015 -0.015) to (39.11797 11.255512 10.118583) with tilt (-4.8871572e-07 -4.8871572e-07 -5.5885665)
WARNING: Triclinic box skew is large. LAMMPS will run inefficiently. (../domain.cpp:220)
  triclinic box = (10.38797 0 -0.015) to (39.11797 11.248 10.118583) with tilt (-4.8871572e-07 -4.8871572e-07 -5.5885665)
WARNING: Triclinic box skew is large. LAMMPS will run inefficiently. (../domain.cpp:220)
  triclinic box = (10.38797 0 0) to (39.11797 11.248 9.7420348) with tilt (-4.8871572e-07 -4.8871572e-07 -5.5885665)
WARNING: Triclinic box skew is large. LAMMPS will run inefficiently. (../domain.cpp:220)
  triclinic box = (10.38797 0 0) to (39.11797 11.248 9.7420348) with tilt (-4.9166571e-07 -4.8871572e-07 -5.5885665)
WARNING: Triclinic box skew is large. LAMMPS will run inefficiently. (../domain.cpp:220)
  triclinic box = (10.38797 0 0) to (39.11797 11.248 9.7420348) with tilt (-4.9166571e-07 -4.9166571e-07 -5.5885665)
WARNING: Triclinic box skew is large. LAMMPS will run inefficiently. (../domain.cpp:220)
  triclinic box = (10.38797 0 0) to (39.11797 11.248 9.7420348) with tilt (-4.9166571e-07 -4.9166571e-07 -5.6223003)

variable        xloL equal xlo
variable        xhiL equal xhi
variable        yloL equal ylo
variable        yhiL equal yhi
variable        zloL equal zlo
variable        zhiL equal zhi

variable        xloR equal xlo
variable        xhiR equal xhi
variable        yloR equal ylo
variable        yhiR equal yhi
variable        zloR equal zlo
variable        zhiR equal zhi

variable        xloM equal xlo
variable        xhiM equal xhi
variable        yloM equal ylo
variable        yhiM equal yhi
variable        zloM equal zlo
variable        zhiM equal zhi

variable        xyAll equal xy
variable        xzAll equal xz
variable        yzAll equal yz

variable        dx equal 0.0
variable        dy equal 0.0
variable        dz equal 0.0

variable        xloNew equal xlo-2*${dxSB}
variable        xloNew equal xlo-2*3.5
variable        yloNew equal ylo-2*${dxSB}
variable        yloNew equal ylo-2*3.5
variable        zloNew equal zlo-2*${dxSB}
variable        zloNew equal zlo-2*3.5

variable        xhiNew equal xhi+2*${dxSB}
variable        xhiNew equal xhi+2*3.5
variable        yhiNew equal yhi+2*${dxSB}
variable        yhiNew equal yhi+2*3.5
variable        zhiNew equal zhi+2*${dxSB}
variable        zhiNew equal zhi+2*3.5

if "${nSx} > 0.0" then "variable dx equal ${xhiL}-${xloL}"
variable dx equal ${xhiL}-${xloL}
variable dx equal 39.11797-${xloL}
variable dx equal 39.11797-10.38797
if "${nSy} > 0.0" then "variable dy equal ${yhiL}-${yloL}"
if "${nSz} > 0.0" then "variable dz equal ${zhiL}-${zloL}"

variable dxMv equal -${dx}
variable dxMv equal -28.73
variable dyMv equal -${dy}
variable dyMv equal -0
variable dzMv equal -${dz}
variable dzMv equal -0

variable dx25 equal ${dx}*2.0/5.0
variable dx25 equal 28.73*2.0/5.0
variable dy25 equal ${dy}*2.0/5.0
variable dy25 equal 0*2.0/5.0
variable dz25 equal ${dz}*2.0/5.0
variable dz25 equal 0*2.0/5.0

if "${nSx} > 0.0" then "variable xhiL equal ${xloL}+${dx25}"
variable xhiL equal ${xloL}+${dx25}
variable xhiL equal 10.38797+${dx25}
variable xhiL equal 10.38797+11.492
if "${nSy} > 0.0" then "variable yhiL equal ${yloL}+${dy25}"
if "${nSz} > 0.0" then "variable zhiL equal ${zloL}+${dz25}"

if "${nSx} > 0.0" then "variable xloR equal ${xhiR}-${dx25}"
variable xloR equal ${xhiR}-${dx25}
variable xloR equal 39.11797-${dx25}
variable xloR equal 39.11797-11.492
if "${nSy} > 0.0" then "variable yloR equal ${yhiR}-${dy25}"
if "${nSz} > 0.0" then "variable zloR equal ${zhiR}-${dz25}"

if "${nSx} > 0.0" then "variable xloM equal ${xhiL}"
variable xloM equal ${xhiL}
variable xloM equal 21.87997
if "${nSx} > 0.0" then "variable xhiM equal ${xloR}"
variable xhiM equal ${xloR}
variable xhiM equal 27.62597

if "${nSy} > 0.0" then "variable yloM equal ${yhiL}"
if "${nSy} > 0.0" then "variable yhiM equal ${yloR}"

if "${nSz} > 0.0" then "variable zloM equal ${zhiL}"
if "${nSz} > 0.0" then "variable zhiM equal ${zloR}"

region          RL prism ${xloL} ${xhiL} ${yloL} ${yhiL} ${zloL} ${zhiL} ${xyAll} ${xzAll} ${yzAll} units box
region          RL prism 10.38797 ${xhiL} ${yloL} ${yhiL} ${zloL} ${zhiL} ${xyAll} ${xzAll} ${yzAll} units box
region          RL prism 10.38797 21.87997 ${yloL} ${yhiL} ${zloL} ${zhiL} ${xyAll} ${xzAll} ${yzAll} units box
region          RL prism 10.38797 21.87997 0 ${yhiL} ${zloL} ${zhiL} ${xyAll} ${xzAll} ${yzAll} units box
region          RL prism 10.38797 21.87997 0 11.248 ${zloL} ${zhiL} ${xyAll} ${xzAll} ${yzAll} units box
region          RL prism 10.38797 21.87997 0 11.248 0 ${zhiL} ${xyAll} ${xzAll} ${yzAll} units box
region          RL prism 10.38797 21.87997 0 11.248 0 9.74203483891818 ${xyAll} ${xzAll} ${yzAll} units box
region          RL prism 10.38797 21.87997 0 11.248 0 9.74203483891818 -4.91665714740948e-07 ${xzAll} ${yzAll} units box
region          RL prism 10.38797 21.87997 0 11.248 0 9.74203483891818 -4.91665714740948e-07 -4.91665714740948e-07 ${yzAll} units box
region          RL prism 10.38797 21.87997 0 11.248 0 9.74203483891818 -4.91665714740948e-07 -4.91665714740948e-07 -5.6223003474827 units box
region          RM prism ${xloM} ${xhiM} ${yloM} ${yhiM} ${zloM} ${zhiM} ${xyAll} ${xzAll} ${yzAll} units box
region          RM prism 21.87997 ${xhiM} ${yloM} ${yhiM} ${zloM} ${zhiM} ${xyAll} ${xzAll} ${yzAll} units box
region          RM prism 21.87997 27.62597 ${yloM} ${yhiM} ${zloM} ${zhiM} ${xyAll} ${xzAll} ${yzAll} units box
region          RM prism 21.87997 27.62597 0 ${yhiM} ${zloM} ${zhiM} ${xyAll} ${xzAll} ${yzAll} units box
region          RM prism 21.87997 27.62597 0 11.248 ${zloM} ${zhiM} ${xyAll} ${xzAll} ${yzAll} units box
region          RM prism 21.87997 27.62597 0 11.248 0 ${zhiM} ${xyAll} ${xzAll} ${yzAll} units box
region          RM prism 21.87997 27.62597 0 11.248 0 9.74203483891818 ${xyAll} ${xzAll} ${yzAll} units box
region          RM prism 21.87997 27.62597 0 11.248 0 9.74203483891818 -4.91665714740948e-07 ${xzAll} ${yzAll} units box
region          RM prism 21.87997 27.62597 0 11.248 0 9.74203483891818 -4.91665714740948e-07 -4.91665714740948e-07 ${yzAll} units box
region          RM prism 21.87997 27.62597 0 11.248 0 9.74203483891818 -4.91665714740948e-07 -4.91665714740948e-07 -5.6223003474827 units box
region          RR prism ${xloR} ${xhiR} ${yloR} ${yhiR} ${zloR} ${zhiR} ${xyAll} ${xzAll} ${yzAll} units box
region          RR prism 27.62597 ${xhiR} ${yloR} ${yhiR} ${zloR} ${zhiR} ${xyAll} ${xzAll} ${yzAll} units box
region          RR prism 27.62597 39.11797 ${yloR} ${yhiR} ${zloR} ${zhiR} ${xyAll} ${xzAll} ${yzAll} units box
region          RR prism 27.62597 39.11797 0 ${yhiR} ${zloR} ${zhiR} ${xyAll} ${xzAll} ${yzAll} units box
region          RR prism 27.62597 39.11797 0 11.248 ${zloR} ${zhiR} ${xyAll} ${xzAll} ${yzAll} units box
region          RR prism 27.62597 39.11797 0 11.248 0 ${zhiR} ${xyAll} ${xzAll} ${yzAll} units box
region          RR prism 27.62597 39.11797 0 11.248 0 9.74203483891818 ${xyAll} ${xzAll} ${yzAll} units box
region          RR prism 27.62597 39.11797 0 11.248 0 9.74203483891818 -4.91665714740948e-07 ${xzAll} ${yzAll} units box
region          RR prism 27.62597 39.11797 0 11.248 0 9.74203483891818 -4.91665714740948e-07 -4.91665714740948e-07 ${yzAll} units box
region          RR prism 27.62597 39.11797 0 11.248 0 9.74203483891818 -4.91665714740948e-07 -4.91665714740948e-07 -5.6223003474827 units box
group           GLM region RL
163 atoms in group GLM
group           GLM include molecule
183 atoms in group GLM
group           GMM region RM
80 atoms in group GMM
group           GMM include molecule
93 atoms in group GMM
group           GRM region RR
162 atoms in group GRM
group           GRM include molecule
174 atoms in group GRM
group           GRLMM intersect GMM GRM GLM
0 atoms in group GRLMM
group           GRLM intersect GRM GLM
21 atoms in group GRLM
group           GL region RL
163 atoms in group GL
group           CLEAN subtract GRLM GL GRLMM
12 atoms in group CLEAN
if "${nSx} > 0.0" then "change_box all x final ${xloNew} ${xhiNew} xy final ${xyAll} xz final ${xzAll} yz final ${yzAll}"
change_box all x final ${xloNew} ${xhiNew} xy final ${xyAll} xz final ${xzAll} yz final ${yzAll}
change_box all x final 3.38797 ${xhiNew} xy final ${xyAll} xz final ${xzAll} yz final ${yzAll}
change_box all x final 3.38797 46.11797 xy final ${xyAll} xz final ${xzAll} yz final ${yzAll}
change_box all x final 3.38797 46.11797 xy final -4.91665714740948e-07 xz final ${xzAll} yz final ${yzAll}
change_box all x final 3.38797 46.11797 xy final -4.91665714740948e-07 xz final -4.91665714740948e-07 yz final ${yzAll}
change_box all x final 3.38797 46.11797 xy final -4.91665714740948e-07 xz final -4.91665714740948e-07 yz final -5.6223003474827
Changing box ...
WARNING: Triclinic box skew is large. LAMMPS will run inefficiently. (../domain.cpp:220)
  triclinic box = (3.38797 0 0) to (46.11797 11.248 9.7420348) with tilt (-4.9166571e-07 -4.9166571e-07 -5.6223003)
WARNING: Triclinic box skew is large. LAMMPS will run inefficiently. (../domain.cpp:220)
  triclinic box = (3.38797 0 0) to (46.11797 11.248 9.7420348) with tilt (-4.9166571e-07 -4.9166571e-07 -5.6223003)
WARNING: Triclinic box skew is large. LAMMPS will run inefficiently. (../domain.cpp:220)
  triclinic box = (3.38797 0 0) to (46.11797 11.248 9.7420348) with tilt (-4.9166571e-07 -4.9166571e-07 -5.6223003)
WARNING: Triclinic box skew is large. LAMMPS will run inefficiently. (../domain.cpp:220)
  triclinic box = (3.38797 0 0) to (46.11797 11.248 9.7420348) with tilt (-4.9166571e-07 -4.9166571e-07 -5.6223003)
if "${nSy} > 0.0" then "change_box all y final ${yloNew} ${yhiNew} xy final ${xyAll} xz final ${xzAll} yz final ${yzAll}"
if "${nSz} > 0.0" then "change_box all z final ${zloNew} ${zhiNew} xy final ${xyAll} xz final ${xzAll} yz final ${yzAll}"
displace_atoms  CLEAN move ${dxMv} ${dyMv} ${dzMv} units box
displace_atoms  CLEAN move -28.73 ${dyMv} ${dzMv} units box
displace_atoms  CLEAN move -28.73 -0 ${dzMv} units box
displace_atoms  CLEAN move -28.73 -0 -0 units box
Displacing atoms ...

if "${nSx} > 0.0" then "variable xhiR equal xlo+2*${dxSB}-${dxCM}" # dxSB is the largest
variable xhiR equal xlo+2*${dxSB}-${dxCM}
variable xhiR equal xlo+2*3.5-${dxCM}
variable xhiR equal xlo+2*3.5-1.25
if "${nSy} > 0.0" then "variable yhiR equal ylo+2*${dxSB}-${dxCM}"
if "${nSz} > 0.0" then "variable zhiR equal zlo+2*${dxSB}-${dxCM}"

region          RLNew prism ${xloL} ${xhiR} ${yloL} ${yhiR} ${zloL} ${zhiR} ${xyAll} ${xzAll} ${yzAll} units box
region          RLNew prism 3.38797 ${xhiR} ${yloL} ${yhiR} ${zloL} ${zhiR} ${xyAll} ${xzAll} ${yzAll} units box
region          RLNew prism 3.38797 9.13797 ${yloL} ${yhiR} ${zloL} ${zhiR} ${xyAll} ${xzAll} ${yzAll} units box
region          RLNew prism 3.38797 9.13797 0 ${yhiR} ${zloL} ${zhiR} ${xyAll} ${xzAll} ${yzAll} units box
region          RLNew prism 3.38797 9.13797 0 11.248 ${zloL} ${zhiR} ${xyAll} ${xzAll} ${yzAll} units box
region          RLNew prism 3.38797 9.13797 0 11.248 0 ${zhiR} ${xyAll} ${xzAll} ${yzAll} units box
region          RLNew prism 3.38797 9.13797 0 11.248 0 9.74203483891818 ${xyAll} ${xzAll} ${yzAll} units box
region          RLNew prism 3.38797 9.13797 0 11.248 0 9.74203483891818 -4.91665714740948e-07 ${xzAll} ${yzAll} units box
region          RLNew prism 3.38797 9.13797 0 11.248 0 9.74203483891818 -4.91665714740948e-07 -4.91665714740948e-07 ${yzAll} units box
region          RLNew prism 3.38797 9.13797 0 11.248 0 9.74203483891818 -4.91665714740948e-07 -4.91665714740948e-07 -5.6223003474827 units box
group           GLNew region RLNew
1 atoms in group GLNew
group           GLNew include molecule
3 atoms in group GLNew
displace_atoms  GLNew move ${dx} ${dy} ${dz} units box
displace_atoms  GLNew move 28.73 ${dy} ${dz} units box
displace_atoms  GLNew move 28.73 0 ${dz} units box
displace_atoms  GLNew move 28.73 0 0 units box
Displacing atoms ...

if "${nSx} > 0.0" then "set group all image 0 NULL NULL"
set group all image 0 NULL NULL
Setting atom values ...
  405 settings made for image
if "${nSy} > 0.0" then "set group all image NULL 0 NULL"
if "${nSz} > 0.0" then "set group all image NULL NULL 0"
write_data      bulk.data
System init for write_data ...
Ewald initialization ...
  using 12-bit tables for long-range coulomb (../kspace.cpp:342)
  G vector (1/distance) = 0.37191388
  estimated absolute RMS force accuracy = 0.0036921907
  estimated relative force accuracy = 1.1118923e-05
  KSpace vectors: actual max1d max3d = 770 14 12194
                  kxmax kymax kzmax  = 14 5 6
Generated 0 of 6 mixed pair_coeff terms from geometric mixing rule
WARNING: Proc sub-domain size < neighbor skin, could lead to lost atoms (../domain.cpp:966)

quit
