# Supplementary material for: Developing Interface Force Fields for Water and Oxygen on Pt, and Pt 3 Ni, Pt 3 Co Alloy Surfaces for Proton-Exchange Membrane Fuel Cell (PEMFC) Applications
Source: ACS Omega. 2026 Feb 6;11(6):10649–63. doi: 10.1021/acsomega.5c11427 (PMC12917792; doi:10.1021/acsomega.5c11427)
Supplement: Supplementary file 1 [file ao5c11427_si_001.zip › Supporting_material/01.Cycle01_config_generation_and_DFT_calculations/Bulk/H2O_init.log]

boundary        p p p
units           real

kspace_style    ewald 1.0e-5
atom_style      full

#potential

bond_style      harmonic
angle_style     harmonic
dihedral_style  opls
improper_style  cvff

pair_style      hybrid lj/cut/coul/long ${rc} ${rc}
pair_style      hybrid lj/cut/coul/long 8.0000000000000000 ${rc}
pair_style      hybrid lj/cut/coul/long 8.0000000000000000 8.0000000000000000
special_bonds   lj/coul 0.0 0.0 0.5
read_data       ../../Data/H2O-001M.data
Reading data file ...
  orthogonal box = (-2.5 -2.5 -2.5) to (2.5 2.5 2.5)
  2 by 2 by 5 MPI processor grid
  reading atoms ...
  3 atoms
  scanning bonds ...
  2 = max bonds/atom
  scanning angles ...
  1 = max angles/atom
  reading bonds ...
  2 bonds
  reading angles ...
  1 angles
Finding 1-2 1-3 1-4 neighbors ...
  special bond factors lj:    0        0        0.5     
  special bond factors coul:  0        0        0.5     
     2 = max # of 1-2 neighbors
     1 = max # of 1-3 neighbors
     1 = max # of 1-4 neighbors
     2 = max # of special neighbors
  special bonds CPU = 0.001 seconds
  read_data CPU = 0.026 seconds
include         ../../Data/H2O.coeff
# LAMMPS coeff file via write_coeff, version 2 Aug 2023
# pair_style lj/cut/coul/long
pair_coeff 1 1 lj/cut/coul/long 0.1848 3.1668 # epsilon fist then sigma
pair_coeff 2 2 lj/cut/coul/long 0.01 0.8021
pair_coeff 1 2 lj/cut/coul/long 0.00429883 1.539766
pair_coeff      * ${PtType} lj/cut/coul/long 0.0 0.0 0.0
pair_coeff      * 3 lj/cut/coul/long 0.0 0.0 0.0
pair_coeff      * ${Pt1_Type} lj/cut/coul/long 0.0 0.0 0.0
pair_coeff      * 4 lj/cut/coul/long 0.0 0.0 0.0

timestep        ${dt}
timestep        0.5
thermo          ${dthermo}
thermo          1

# Minimization

replicate       ${Nx} ${Ny} ${Nz}
replicate       3 ${Ny} ${Nz}
replicate       3 3 ${Nz}
replicate       3 3 15
Replication is creating a 3x3x15 = 135 times larger system...
  orthogonal box = (-2.5 -2.5 -2.5) to (12.5 12.5 72.5)
  1 by 2 by 10 MPI processor grid
  405 atoms
  270 bonds
  135 angles
Finding 1-2 1-3 1-4 neighbors ...
  special bond factors lj:    0        0        0.5     
  special bond factors coul:  0        0        0.5     
     2 = max # of 1-2 neighbors
     1 = max # of 1-3 neighbors
     1 = max # of 1-4 neighbors
     2 = max # of special neighbors
  special bonds CPU = 0.001 seconds
  replicate CPU = 0.005 seconds
change_box      all triclinic
Changing box ...
  triclinic box = (-2.5 -2.5 -2.5) to (12.5 12.5 72.5) with tilt (0 0 0)
minimize        1.0e-4 1.0e-6 100 1000
Ewald initialization ...
  using 12-bit tables for long-range coulomb (../kspace.cpp:342)
  G vector (1/distance) = 0.35819539
  estimated absolute RMS force accuracy = 0.0034843779
  estimated relative force accuracy = 1.0493101e-05
  KSpace vectors: actual max1d max3d = 2103 23 51911
                  kxmax kymax kzmax  = 6 6 23
Generated 0 of 6 mixed pair_coeff terms from geometric mixing rule
Neighbor list info ...
  update: every = 1 steps, delay = 0 steps, check = yes
  max neighbors/atom: 2000, page size: 100000
  master list distance cutoff = 10
  ghost atom cutoff = 10
  binsize = 5, bins = 3 3 15
  1 neighbor lists, perpetual/occasional/extra = 1 0 0
  (1) pair lj/cut/coul/long, perpetual
      attributes: half, newton on
      pair build: half/bin/newton/tri
      stencil: half/bin/3d/tri
      bin: standard
Per MPI rank memory allocation (min/avg/max) = 49.49 | 49.56 | 49.75 Mbytes
   Step          Temp          E_pair         E_mol          TotEng         Press     
         0   0             -132.65978      4.2726835e-08 -132.65978     -325.23269    
         1   0             -136.863        2.0991169     -134.76388     -924.95537    
         2   0             -138.10408      2.7164268     -135.38765     -474.94292    
         3   0             -138.14655      2.7586578     -135.38789     -480.93885    
Loop time of 0.0066893 on 20 procs for 3 steps with 405 atoms

86.7% CPU use with 20 MPI tasks x no OpenMP threads

Minimization stats:
  Stopping criterion = energy tolerance
  Energy initial, next-to-last, final = 
     -132.659777335215  -135.387649400718  -135.387888871766
  Force two-norm initial, final = 58.664452 0.02726915
  Force max component initial, final = 3.9695676 0.0015625311
  Final line search alpha, max atom move = 1 0.0015625311
  Iterations, force evaluations = 3 6

MPI task timing breakdown:
Section |  min time  |  avg time  |  max time  |%varavg| %total
---------------------------------------------------------------
Pair    | 0.00013274 | 0.00021435 | 0.0003387  |   0.0 |  3.20
Bond    | 9.833e-06  | 1.5262e-05 | 2.4569e-05 |   0.0 |  0.23
Kspace  | 0.0038341  | 0.0044431  | 0.0051696  |   0.7 | 66.42
Neigh   | 0          | 0          | 0          |   0.0 |  0.00
Comm    | 0.00037698 | 0.0012072  | 0.0020156  |   1.5 | 18.05
Output  | 4.1466e-05 | 4.2663e-05 | 5.8032e-05 |   0.0 |  0.64
Modify  | 0          | 0          | 0          |   0.0 |  0.00
Other   |            | 0.0007667  |            |       | 11.46

Nlocal:          20.25 ave          30 max          12 min
Histogram: 5 5 0 0 0 0 5 0 0 5
Nghost:         649.65 ave         699 max         548 min
Histogram: 2 0 2 0 0 0 5 3 0 8
Neighs:          918.9 ave        1370 max         539 min
Histogram: 5 5 0 0 0 0 5 0 0 5

Total # of neighbors = 18378
Ave neighs/atom = 45.377778
Ave special neighs/atom = 2
Neighbor list builds = 0
Dangerous builds = 0

# NVE Equilibration

velocity        all create $T 468799 dist gaussian mom yes rot yes
velocity        all create 298.14999999999998 468799 dist gaussian mom yes rot yes
fix             BONDS all shake 1E-5 20 0 b 1
Finding SHAKE clusters ...
       0 = # of size 2 clusters
     135 = # of size 3 clusters
       0 = # of size 4 clusters
       0 = # of frozen angles
  find clusters CPU = 0.001 seconds
fix             NVE all nve
dump	      myDump all custom ${tdump} H2O_setup.dump id type mol xs ys zs vx vy vz
dump	      myDump all custom 1000 H2O_setup.dump id type mol xs ys zs vx vy vz
run             ${tNVE}
run             500
Ewald initialization ...
  using 12-bit tables for long-range coulomb (../kspace.cpp:342)
  G vector (1/distance) = 0.35819539
  estimated absolute RMS force accuracy = 0.0034843779
  estimated relative force accuracy = 1.0493101e-05
  KSpace vectors: actual max1d max3d = 2103 23 51911
                  kxmax kymax kzmax  = 6 6 23
Generated 0 of 6 mixed pair_coeff terms from geometric mixing rule
Per MPI rank memory allocation (min/avg/max) = 49.24 | 49.28 | 49.39 Mbytes
   Step          Temp          E_pair         E_mol          TotEng         Press     
         3   383.60701     -138.14655      2.7143554      223.61413      593.93865    
         4   292.38751     -137.90929      3.6916514      139.44957     -166.2619     
         5   288.9354      -137.78861      6.8242012      139.47172     -166.14117    
         6   283.59412     -137.66981      11.738746      139.50576     -165.78069    
         7   276.93364     -137.55415      17.899535      139.54816     -165.11319    
         8   269.66304     -137.44222      24.638832      139.5943      -164.25199    
         9   262.55402     -137.33446      31.229126      139.63849     -163.31453    
        10   256.35762     -137.23082      36.96177       139.6751      -162.41532    
        11   251.72316     -137.12778      41.223503      139.70214     -161.59778    
        12   249.1283      -137.0223       43.562548      139.71795     -160.8924     
        13   248.82766     -136.91781      43.737098      139.7156      -160.46913    
        14   250.82572     -136.80907      41.740945      139.69831     -160.26597    
        15   254.87682     -136.6919       37.803524      139.66978     -160.22084    
        16   260.51239     -136.56169      32.364411      139.63564     -160.20439    
        17   267.09198     -136.42925      26.025137      139.58713     -160.49426    
        18   273.87289     -136.27921      19.483602      139.5424      -160.68446    
        19   280.09073     -136.11932      13.458234      139.49665     -160.95101    
        20   285.04206     -135.93986      8.6101149      139.46232     -161.02998    
        21   288.16048     -135.74104      5.4714678      139.44124     -160.9076     
        22   289.0775      -135.51933      4.3881861      139.43799     -160.54967    
        23   287.66216     -135.28317      5.4825307      139.44376     -160.20073    
        24   284.0352      -135.0247       8.6399695      139.46493     -159.7121     
        25   278.55608     -134.73842      13.521517      139.50445     -159.00226    
        26   271.78434     -134.43818      19.60022       139.54522     -158.49953    
        27   264.41942     -134.11526      26.217842      139.59238     -158.05647    
        28   257.2257      -133.7735       32.655671      139.63883     -157.82221    
        29   250.95035     -133.41477      38.211842      139.68017     -157.86964    
        30   246.24314     -133.04332      42.276909      139.71086     -158.33118    
        31   243.58663     -132.66509      44.399523      139.72527     -159.31496    
        32   243.24437     -132.27835      44.335212      139.72736     -160.72721    
        33   245.23266     -131.8902       42.072985      139.71426     -162.63119    
        34   249.31863     -131.50466      37.836889      139.68808     -164.98257    
        35   255.04538     -131.12951      32.062343      139.64877     -167.7859     
        36   261.78107     -130.76647      25.34974       139.60363     -170.87162    
        37   268.78691     -130.41362      18.400282      139.56431     -173.96681    
        38   275.29671     -130.0869       11.940929      139.52469     -177.21424    
        39   280.59934     -129.79018      6.6465136      139.49012     -180.47843    
        40   284.11548     -129.52152      3.0674042      139.47069     -183.49504    
        41   285.46011     -129.28949      1.5704964      139.46435     -186.27222    
        42   284.4841      -129.09742      2.2999335      139.47234     -188.75325    
        43   281.29046     -128.94566      5.1617974      139.4968      -190.88801    
        44   276.22321     -128.84196      9.8344556      139.53033     -192.82116    
        45   269.83032     -128.7838       15.803458      139.57392     -194.50394    
        46   262.80467     -128.77475      22.417232      139.62091     -196.07452    
        47   255.90917     -128.81019      28.957533      139.67177     -197.53114    
        48   249.89452     -128.89561      34.717028      139.71627     -199.09709    
        49   245.41815     -129.03183      39.0756        139.74887     -200.93992    
        50   242.97333     -129.21801      41.567089      139.76588     -203.11365    
        51   242.83615     -129.44441      41.929262      139.77327     -205.50787    
        52   245.03614     -129.71629      40.131634      139.76288     -208.31176    
        53   249.35336     -130.02961      36.378146      139.73688     -211.49585    
        54   255.34253     -130.37855      31.084502      139.70002     -214.96454    
        55   262.38139     -130.75803      24.83268       139.6569      -218.61543    
        56   269.73815     -131.16782      18.307577      139.60774     -222.48783    
        57   276.65054     -131.59527      12.222686      139.56523     -226.29569    
        58   282.40802     -132.03553      7.2428367      139.53397     -229.95692    
        59   286.42827     -132.48708      3.9123325      139.51477     -233.48089    
        60   288.31982     -132.94941      2.5961946      139.50674     -236.92189    
        61   287.92395     -133.41465      3.4408111      139.51559     -240.1519     
        62   285.33155     -133.88688      6.3581858      139.53432     -243.37514    
        63   280.87322     -134.35901      11.035452      139.56657     -246.51113    
        64   275.0833      -134.83229      16.9686        139.60722     -249.68262    
        65   268.6423      -135.30405      23.516788      139.65504     -252.90928    
        66   262.30343     -135.78044      29.971397      139.70024     -256.41616    
        67   256.81128     -136.25967      35.632419      139.74152     -260.2226     
        68   252.82156     -136.74594      39.883966      139.77252     -264.45628    
        69   250.8302      -137.23747      42.260804      139.79397     -269.09811    
        70   251.11957     -137.7437       42.498753      139.79653     -274.36051    
        71   253.7278      -138.26507      40.563472      139.78112     -280.19823    
        72   258.44423     -138.7982       36.654563      139.75353     -286.46339    
        73   264.83175     -139.34208      31.184468      139.71811     -293.02475    
        74   272.27369     -139.89901      24.734399      139.67658     -299.82324    
        75   280.03997     -140.46609      17.992005      139.63615     -306.58593    
        76   287.36576     -141.04876      11.677453      139.59568     -313.41462    
        77   293.53405     -141.64496      6.4659027      139.56129     -320.08272    
        78   297.95286     -142.25139      2.9147107      139.53955     -326.31136    
        79   300.21927     -142.87221      1.4032774      139.52861     -332.21622    
        80   300.16327     -143.49955      2.0920259      139.53759     -337.46941    
        81   297.86613     -144.1456       4.9050053      139.55446     -342.3549     
        82   293.65189     -144.80005      9.5380285      139.58861     -346.60979    
        83   288.05238     -145.47257      15.491489      139.62855     -350.50054    
        84   281.74978     -146.16288      22.124328      139.67202     -354.09564    
        85   275.50283     -146.87204      28.723295      139.71483     -357.49369    
        86   270.06462     -147.59938      34.579993      139.75417     -360.77495    
        87   266.10144     -148.34423      39.067366      139.78726     -364.0253     
        88   264.12062     -149.11377      41.707339      139.8037      -367.5057     
        89   264.41566     -149.9045       42.222265      139.80404     -371.23028    
        90   267.0346      -150.71241      40.564644      139.78977     -375.11577    
        91   271.77491     -151.5308       36.921881      139.76543     -379.16371    
        92   278.20573     -152.36024      31.695647      139.72883     -383.38803    
        93   285.71425     -153.19189      25.45808       139.6874      -387.63088    
        94   293.57212     -154.02063      18.889615      139.64496     -391.8053     
        95   301.01425     -154.84767      12.705186      139.59913     -395.99461    
        96   307.3213      -155.6559       7.5768179      139.56577     -399.84061    
        97   311.89723     -156.44769      4.0609486      139.54107     -403.45824    
        98   314.33348     -157.21941      2.538334       139.527       -406.82947    
        99   314.45285     -157.95884      3.1730172      139.53398     -409.74417    
       100   312.32823     -158.67028      5.8947462      139.55569     -412.35715    
       101   308.27427     -159.35476      10.406723      139.58877     -414.79167    
       102   302.81319     -160.01473      16.217822      139.62848     -417.1217     
       103   296.61812     -160.64472      22.695806      139.67804     -419.35826    
       104   290.43989     -161.25984      29.135779      139.72023     -421.8856     
       105   285.02574     -161.85374      34.836515      139.75956     -424.57955    
       106   281.03834     -162.42881      39.176399      139.79227     -427.52655    
       107   278.98391     -162.99409      41.680796      139.80849     -430.95274    
       108   279.15725     -163.54643      42.073569      139.81117     -434.73564    
       109   281.60957     -164.0876       40.307142      139.79888     -438.93774    
       110   286.14278     -164.61468      36.567831      139.77545     -443.43796    
       111   292.33088     -165.13388      31.255846      139.73618     -448.3807     
       112   299.56607     -165.63401      24.942092      139.69424     -453.36183    
       113   307.1246      -166.1154       18.306433      139.65178     -458.27098    
       114   314.24546     -166.58167      12.064076      139.60809     -463.10754    
       115   320.21293     -167.02982      6.8880409      139.56931     -467.66746    
       116   324.43456     -167.44974      3.3361766      139.54887     -471.5636     
       117   326.50555     -167.84995      1.7906163      139.54148     -474.90953    
       118   326.25301     -168.23434      2.4162916      139.5464      -477.62014    
       119   323.75512     -168.60156      5.1430352      139.56796     -479.69091    
       120   319.33284     -168.96538      9.6732379      139.59521     -481.28102    
       121   313.51513     -169.32413      15.514255      139.63224     -482.40452    
       122   306.98149     -169.67789      22.032033      139.68095     -483.01636    
       123   300.48817     -170.04354      28.520113      139.72579     -483.44773    
       124   294.78613     -170.42301      34.276509      139.76576     -483.7919     
       125   290.53941     -170.81947      38.680075      139.79804     -484.18845    
       126   288.25294     -171.23508      41.258037      139.82032     -484.62737    
       127   288.21764     -171.68011      41.737331      139.82154     -485.41042    
       128   290.47892     -172.14432      40.074151      139.81065     -486.32894    
       129   294.83188     -172.62674      36.458536      139.78688     -487.60473    
       130   300.84356     -173.12589      31.293489      139.74945     -489.01764    
       131   307.89995     -173.62869      25.150941      139.70871     -490.47001    
       132   315.27274     -174.13602      18.709393      139.66058     -492.03281    
       133   322.19841     -174.63351      12.680014      139.61595     -493.40276    
       134   327.96089     -175.11019      7.7292612      139.58205     -494.51237    
       135   331.96913     -175.5616       4.4064064      139.55939     -495.32773    
       136   333.82099     -175.98316      3.0838243      139.54855     -495.85265    
       137   333.34663     -176.37287      3.9164976      139.54753     -496.1577     
       138   330.62677     -176.71537      6.8250944      139.5679      -496.0331     
       139   325.98367     -177.01502      11.504425      139.60176     -495.59334    
       140   319.94611     -177.27569      17.456342      139.64201     -495.06739    
       141   313.19211     -177.49726      24.04352       139.68605     -494.47877    
       142   306.47542     -177.68279      30.558316      139.72866     -494.04187    
       143   300.54384     -177.83095      36.299229      139.7696      -493.6537     
       144   296.05839     -177.94879      40.646746      139.80102     -493.66533    
       145   293.52178     -178.0402       43.130361      139.81902     -494.00824    
       146   293.22387     -178.10672      43.479493      139.8228      -494.74709    
       147   295.2106      -178.15025      41.652813      139.81212     -495.85905    
       148   299.27912     -178.17218      37.842802      139.7882      -497.31466    
       149   304.99981     -178.17745      32.454992      139.74953     -499.13375    
       150   311.76309     -178.15729      26.064149      139.70912     -500.96877    
       151   318.84581     -178.11738      19.352115      139.66623     -502.85351    
       152   325.48997     -178.05983      13.034048      139.62448     -504.59177    
       153   330.98505     -177.98014      7.7810341      139.59441     -505.92829    
       154   334.74542     -177.89353      4.1475056      139.5671      -506.98922    
       155   336.3742      -177.78536      2.5113486      139.56362     -507.3891     
       156   335.70631     -177.6787       3.0332179      139.56701     -507.33885    
       157   332.82653     -177.57073      5.6395079      139.58588     -506.65142    
       158   328.06024     -177.46768      10.030835      139.61913     -505.51661    
       159   321.93788     -177.37917      15.715118      139.66155     -503.98583    
       160   315.13697     -177.31803      22.061644      139.70373     -502.25238    
       161   308.40824     -177.28281      28.370197      139.74959     -500.38534    
       162   302.49375     -177.2898       33.94773       139.78432     -498.64716    
       163   298.04587     -177.32907      38.184126      139.81835     -496.86677    
       164   295.55627     -177.42059      40.618826      139.83133     -495.39908    
       165   295.30225     -177.55086      40.990988      139.83547     -494.23016    
       166   297.31684     -177.72581      39.267733      139.82287     -493.53607    
       167   301.38548     -177.94242      35.64741       139.79407     -493.19749    
       168   307.06955     -178.18826      30.537581      139.75855     -493.03379    
       169   313.75451     -178.45583      24.510164      139.72051     -493.0433     
       170   320.71693     -178.75009      18.238687      139.67142     -493.21605    
       171   327.20337     -179.04811      12.424539      139.63039     -493.30214    
       172   332.51236     -179.35416      7.7202733      139.58916     -493.41736    
       173   336.07073     -179.64479      4.6582995      139.56709     -493.17104    
       174   337.49581     -179.92358      3.5926948      139.55654     -492.78254    
       175   336.63684     -180.18303      4.6604225      139.56084     -492.23305    
       176   333.59124     -180.41886      7.7661209      139.58011     -491.47887    
       177   328.69426     -180.62711      12.592076      139.61435     -490.59367    
       178   322.48246     -180.8148       18.632283      139.6528      -489.6469     
       179   315.63567     -180.97163      25.246901      139.70216     -488.73566    
       180   308.90348     -181.11283      31.731212      139.74412     -488.09026    
       181   303.02414     -181.22675      37.391656      139.78773     -487.59876    
       182   298.64448     -181.32331      41.62072       139.82098     -487.54272    
       183   296.24996     -181.40847      43.96259       139.83648     -487.97677    
       184   296.11219     -181.47985      44.162472      139.83604     -488.83934    
       185   298.25949     -181.53168      42.194242      139.8258      -490.01875    
       186   302.47358     -181.56686      38.263404      139.80406     -491.61687    
       187   308.31324     -181.59074      32.785         139.76754     -493.50293    
       188   315.16213     -181.59577      26.338855      139.72676     -495.5717     
       189   322.29568     -181.57986      19.606974      139.68761     -497.49915    
       190   328.95957     -181.55011      13.299882      139.64749     -499.36944    
       191   334.45151     -181.50147      8.0798861      139.61646     -500.90042    
       192   338.19764     -181.43819      4.4895868      139.59572     -502.01746    
       193   339.8145      -181.36643      2.8934504      139.58468     -502.69876    
       194   339.15047     -181.28428      3.4387969      139.59067     -502.80515    
       195   336.30213     -181.19841      6.040482       139.61225     -502.27253    
       196   331.60327     -181.11973      10.390946      139.64337     -501.30431    
       197   325.58791     -181.04857      15.994531      139.68789     -499.85797    
       198   318.93159     -180.99595      22.222318      139.73816     -498.10619    
       199   312.3772      -180.9734       28.381453      139.7851      -496.29476    
       200   306.65368     -180.98462      33.791332      139.8267      -494.50816    
       201   302.39613     -181.03097      37.858293      139.86235     -492.83155    
       202   300.07628     -181.12878      40.14058       139.8755      -491.51384    
       203   299.95134     -181.26938      40.396463      139.87384     -490.58421    
       204   302.03614     -181.44483      38.610276      139.86353     -489.95135    
       205   306.10188     -181.66298      34.99352       139.83405     -489.6839     
       206   311.70182     -181.90397      29.961044      139.80198     -489.49468    
       207   318.22032     -182.1711       24.084959      139.75992     -489.62574    
       208   324.94046     -182.44978      18.031421      139.71757     -489.79431    
       209   331.12276     -182.73555      12.487231      139.67409     -489.98596    
       210   336.08587     -183.01035      8.0843063      139.64171     -489.98149    
       211   339.28085     -183.2639       5.3302471      139.62452     -489.77442    
       212   340.35113     -183.49565      4.5525286      139.61682     -489.38111    
       213   339.1712      -183.69504      5.8623572      139.62286     -488.70438    
       214   335.86002     -183.85324      9.142079       139.6452      -487.7412     
       215   330.76834     -183.96822      14.057472      139.67994     -486.53214    
       216   324.44068     -184.04155      20.093602      139.72021     -485.30773    
       217   317.55602     -184.06797      26.610349      139.76667     -484.05057    
       218   310.85416     -184.05338      32.911593      139.80973     -482.92691    
       219   305.05522     -184.00095      38.320584      139.8435      -482.01972    
       220   300.78143     -183.9013       42.253344      139.87575     -481.19939    
       221   298.4893      -183.77125      44.282126      139.88921     -480.73759    
       222   298.41983     -183.60455      44.182046      139.89081     -480.54737    
       223   300.57221     -183.40411      41.955763      139.87954     -480.73778    
       224   304.70364     -183.17538      37.833518      139.85293     -481.24347    
       225   310.35572     -182.91479      32.248501      139.81871     -481.86694    
       226   316.90432     -182.62975      25.79017       139.77474     -482.54352    
       227   323.62741     -182.32033      19.140564      139.72719     -483.29426    
       228   329.78373     -181.9806       13.000561      139.68907     -483.63781    
       229   334.6936      -181.62189      8.0140912      139.65682     -483.73559    
       230   337.81303     -181.24613      4.6985667      139.63678     -483.35363    
       231   338.79307     -180.85694      3.3891188      139.6338      -482.32072    
       232   337.51781     -180.46409      4.2027354      139.64666     -480.76998    
       233   334.11697     -180.08015      7.0262043      139.67098     -478.72668    
       234   328.95173     -179.71531      11.529171      139.70424     -476.30956    
       235   322.57532     -179.38301      17.20087       139.74009     -473.71834    
       236   315.67253     -179.08177      23.406483      139.78611     -470.80002    
       237   308.98496     -178.83404      29.456935      139.8249      -468.01879    
       238   303.23034     -178.63888      34.684436      139.86138     -465.31866    
       239   299.02422     -178.50391      38.515497      139.89058     -462.79587    
       240   296.81332     -178.43375      40.533417      139.90932     -460.71517    
       241   296.82747     -178.43135      40.523408      139.91496     -459.13981    
       242   299.05502     -178.50034      38.49552       139.90301     -458.06554    
       243   303.24491     -178.63725      34.682848      139.87505     -457.42549    
       244   308.93468     -178.83581      29.515372      139.8345      -457.2391     
       245   315.50151     -179.08423      23.572347      139.78944     -457.30141    
       246   322.23043     -179.37149      17.518502      139.74643     -457.47106    
       247   328.39243     -179.69657      12.031062      139.70139     -457.89713    
       248   333.32388     -180.03686      7.7255691      139.67131     -458.08542    
       249   336.49872     -180.39165      5.0885389      139.65106     -458.23595    
       250   337.58545     -180.74805      4.4242803      139.64756     -458.16011    
       251   336.48284     -181.10423      5.8215948      139.65668     -457.98092    
       252   333.3308      -181.4569       9.1439443      139.67613     -457.75336    
       253   328.49487     -181.79592      14.044124      139.71098     -457.40631    
       254   322.52626     -182.12446      20.001821      139.75366     -457.00844    
       255   316.10169     -182.44652      26.38          139.79655     -456.82824    
       256   309.94986     -182.76121      32.493964      139.83788     -456.76211    
       257   304.77214     -183.06882      37.685653      139.87575     -457.03515    
       258   301.16613     -183.38317      41.395082      139.89569     -457.84639    
       259   299.56076     -183.69395      43.221179      139.90843     -458.98037    
       260   300.1697      -184.01189      42.965433      139.90469     -460.69107    
       261   302.96817     -184.33256      40.65357       139.89145     -462.7165     
       262   307.69567     -184.66847      36.53293       139.85971     -465.23031    
       263   313.88421     -185.01192      31.045778      139.82143     -468.05713    
       264   320.90946     -185.36477      24.781466      139.77972     -471.21098    
       265   328.05871     -185.72699      18.412627      139.74017     -474.33684    
       266   334.6084      -186.10827      12.622303      139.69892     -477.55491    
       267   339.903       -186.49587      8.0299603      139.67458     -480.37299    
       268   343.42642     -186.90708      5.1244103      139.65565     -483.0552     
       269   344.85814     -187.33733      4.2109296      139.65197     -485.29595    
       270   344.10822     -187.79248      5.3783474      139.66234     -487.10436    
       271   341.32711     -188.27158      8.4896767      139.69151     -488.54066    
       272   336.88926     -188.78969      13.197322      139.72734     -489.66653    
       273   331.35215     -189.34697      18.981198      139.77135     -490.5424     
       274   325.39556     -189.9546       25.205599      139.8129      -491.44174    
       275   319.74752     -190.60426      31.188612      139.85983     -492.2086     
       276   315.10485     -191.30751      36.276491      139.89904     -493.09448    
       277   312.05722     -192.07327      39.914865      139.91915     -494.41669    
       278   311.0229      -192.88508      41.709018      139.93339     -495.9109     
       279   312.20313     -193.74967      41.466639      139.93109     -497.73724    
       280   315.56026     -194.66172      39.218473      139.91306     -499.8608     
       281   320.82186     -195.60591      35.214585      139.88971     -502.16167    
       282   327.51044     -196.59241      29.896738      139.8457      -504.87048    
       283   334.99537     -197.58895      23.849948      139.80808     -507.36407    
       284   342.56128     -198.59938      17.738521      139.76771     -509.98137    
       285   349.4856      -199.61394      12.23359       139.72921     -512.41471    
       286   355.11681     -200.62094      7.940043       139.69934     -514.57187    
       287   358.94461     -201.61134      5.3307883      139.68239     -516.45821    
       288   360.65498     -202.58651      4.6954573      139.67276     -518.24542    
       289   360.16378     -203.52709      6.1090715      139.68604     -519.5141     
       290   357.62502     -204.44514      9.4240464      139.70676     -520.57105    
       291   353.41383     -205.32996      14.286316      139.74264     -521.40036    
       292   348.08535     -206.19015      20.173835      139.78264     -522.22014    
       293   342.31421     -207.02573      26.453219      139.82481     -523.08812    
       294   336.82129     -207.84086      32.448408      139.86364     -524.18815    
       295   332.2954      -208.63504      37.513898      139.89882     -525.42912    
       296   329.31845     -209.4117       41.104629      139.92656     -527.00318    
       297   328.30257     -210.17628      42.834956      139.94147     -528.97572    
       298   329.44552     -210.93201      42.520328      139.94088     -531.37073    
       299   332.70941     -211.67756      40.197197      139.92711     -534.20924    
       300   337.82494     -212.41675      36.118978      139.89771     -537.47466    
       301   344.32075     -213.14638      30.728505      139.85752     -541.00187    
       302   351.57469     -213.86043      24.609945      139.81442     -544.59415    
       303   358.8817      -214.55923      18.425404      139.77023     -548.17231    
       304   365.53018     -215.23509      12.84305       139.73483     -551.48621    
       305   370.87941     -215.88995      8.4646066      139.70828     -554.44486    
       306   374.42936     -216.52791      5.760044       139.68841     -556.98779    
       307   375.87496     -217.14328      5.016604       139.68264     -558.93035    
       308   375.1395      -217.73796      6.3077287      139.69072     -560.19001    
       309   372.38288     -218.31065      9.4852977      139.71547     -560.74509    
       310   367.98418     -218.86996      14.196025      139.74982     -560.70778    
       311   362.50011     -219.4202       19.920261      139.79087     -560.17337    
       312   356.60427     -219.96307      26.028945      139.83833     -559.06286    
       313   351.01369     -220.51315      31.852497      139.87917     -557.69774    
       314   346.41062     -221.06891      36.754099      139.91664     -556.21148    
       315   343.36799     -221.63849      40.199326      139.94446     -554.59661    
       316   342.28688     -222.22363      41.81453       139.96265     -552.90229    
       317   343.35299     -222.8375       41.427566      139.95966     -551.4082     
       318   346.51673     -223.46968      39.086435      139.94754     -549.92888    
       319   351.49879     -224.12466      35.053852      139.92305     -548.53209    
       320   357.82067     -224.80342      29.778378      139.88593     -547.26374    
       321   364.85714     -225.49566      23.845304      139.84657     -545.84202    
       322   371.90448     -226.19617      17.912703      139.80958     -544.33173    
       323   378.25693     -226.90851      12.639656      139.76994     -542.72333    
       324   383.28345     -227.61091      8.6144679      139.74704     -540.67694    
       325   386.49607     -228.31291      6.2906391      139.72814     -538.54985    
       326   387.60264     -228.99617      5.93754        139.7275      -536.15643    
       327   386.53815     -229.65829      7.6110689      139.74258     -533.41764    
       328   383.47145     -230.29588      11.147438      139.771       -530.35424    
       329   378.78668     -230.91335      16.180705      139.80198     -527.33299    
       330   373.04157     -231.49761      22.182128      139.84186     -524.19052    
       331   366.90684     -232.0486       28.517082      139.88388     -521.1044     
       332   361.09324     -232.55896      34.51338       139.92844     -517.95682    
       333   356.27464     -233.03352      39.533617      139.96402     -515.07893    
       334   353.01506     -233.46248      43.043762      139.99432     -512.30243    
       335   351.7076      -233.85098      44.670594      140.00891     -509.78189    
       336   352.53194     -234.20042      44.241787      140.00222     -507.65174    
       337   355.43511     -234.49556      41.804308      139.98689     -505.59514    
       338   360.13722     -234.73721      37.619153      139.96115     -503.63094    
       339   366.162       -234.92588      32.132974      139.92533     -501.68163    
       340   372.88885     -235.05989      25.92967       139.88419     -499.59646    
       341   379.62045     -235.14275      19.667183      139.83944     -497.25473    
       342   385.65867     -235.17024      14.006359      139.80274     -494.3751     
       343   390.38062     -235.15827      9.5395797      139.76756     -491.01414    
       344   393.30664     -235.10145      6.7269612      139.75045     -486.89268    
       345   394.15267     -235.01336      5.8470345      139.75046     -481.97611    
       346   392.86112     -234.91719      6.9672886      139.75802     -476.6294     
       347   389.60722     -234.81812      9.9377634      139.78202     -470.51376    
       348   384.78008     -234.73856      14.408377      139.8141      -463.97147    
       349   378.94023     -234.69471      19.868061      139.8517      -456.98414    
       350   372.75852     -234.70053      25.701387      139.89327     -449.70826    
       351   366.94304     -234.7732       31.25644       139.93251     -442.55809    
       352   362.16233     -234.92287      35.916474      139.96826     -435.47517    
       353   358.97275     -235.16099      39.167495      139.99579     -428.72835    
       354   357.75839     -235.49941      40.654369      140.00764     -422.3007     
       355   358.68977     -235.93584      40.219328      140.00791     -416.32143    
       356   361.70587     -236.47004      37.918738      139.99611     -410.84697    
       357   366.5215      -237.10397      34.016346      139.9671      -405.82788    
       358   372.65879     -237.82097      28.95383       139.93193     -401.06344    
       359   379.49958     -238.61004      23.301941      139.89377     -396.47403    
       360   386.35309     -239.4592       17.697653      139.85504     -392.11536    
       361   392.53103     -240.35371      12.774165      139.81943     -387.54482    
       362   397.42205     -241.27739      9.0914553      139.79092     -382.84022    
       363   400.55807     -242.21228      7.0748775      139.77468     -377.84368    
       364   401.66471     -243.13735      6.9685083      139.77903     -372.4214     
       365   400.69035     -244.05188      8.808259       139.79227     -366.69014    
       366   397.81099     -244.9421       12.417672      139.81645     -360.56622    
       367   393.41036     -245.79223      17.426809      139.85659     -354.06746    
       368   388.03725     -246.61143      23.312191      139.89368     -347.48919    
       369   382.34532     -247.38077      29.453444      139.93809     -340.55391    
       370   377.02113     -248.10556      35.200503      139.97706     -333.65517    
       371   372.70868     -248.78282      39.944099      140.00704     -326.79423    
       372   369.93879     -249.40358      43.181866      140.03151     -319.97803    
       373   369.07072     -249.97344      44.572874      140.04016     -313.22271    
       374   370.25226     -250.48352      43.974659      140.03776     -306.45834    
       375   373.40334     -250.93563      41.458686      140.019       -299.95892    
       376   378.22446     -251.32062      37.302545      139.99031     -293.34828    
       377   384.22921     -251.63166      31.959702      139.95673     -286.50993    
       378   390.79736     -251.86742      26.010059      139.91895     -279.4328     
       379   397.24264     -252.02587      20.096748      139.87981     -271.85323    
       380   402.8881      -252.09981      14.856044      139.84916     -263.64148    
       381   407.14033     -252.0978       10.848047      139.82315     -254.80857    
       382   409.55488     -252.01568      8.4957465      139.81294     -245.05591    
       383   409.88533     -251.87169      8.0391738      139.80964     -234.5675     
       384   408.11041     -251.67099      9.5096554      139.81954     -223.28547    
       385   404.43681     -251.42944      12.727002      139.84005     -211.239      
       386   399.27683     -251.15902      17.319934      139.87379     -198.51791    
       387   393.20334     -250.87784      22.76748       139.91788     -185.17324    
       388   386.88731     -250.61579      28.456767      139.95757     -171.72892    
       389   381.02462     -250.38122      33.750816      139.99887     -158.12686    
       390   376.26051     -250.19864      38.058851      140.0304      -144.73419    
       391   373.11922     -250.08401      40.901355      140.04736     -131.80282    
       392   371.94744     -250.04115      41.962741      140.05485     -119.24134    
       393   372.87749     -250.07909      41.125844      140.05052     -107.12374    
       394   375.81387     -250.20412      38.4845        140.03252     -95.576055    
       395   380.44494     -250.41761      34.332867      140.00196     -84.57133     
       396   386.27845     -250.71594      29.132742      139.96352     -74.066854    
       397   392.69644     -251.09277      23.462525      139.92355     -64.002838    
       398   399.02373     -251.53849      17.953505      139.89099     -54.332336    
       399   404.60256     -252.05883      13.2205        139.85929     -44.851983    
       400   408.86486     -252.64991      9.7944604      139.83158     -35.784777    
       401   411.3943      -253.29284      8.0644154      139.82609     -26.798687    
       402   411.97134     -254.00364      8.2350885      139.82606     -18.408463    
       403   410.5966      -254.7732       10.304781      139.83947     -10.300202    
       404   407.48976     -255.60137      14.065839      139.86444     -2.5873229    
       405   403.06464     -256.48216      19.127616      139.90362      4.5662441    
       406   397.88282     -257.425        24.959346      139.94246      11.031553    
       407   392.59112     -258.41804      30.948161      139.98534      16.776642    
       408   387.8503      -259.45779      36.46589       140.02603      21.898046    
       409   384.26215     -260.5357       40.93729       140.06112      26.252386    
       410   382.303       -261.64746      43.90228       140.08062      29.743306    
       411   382.2716      -262.77583      45.065376      140.08596      32.577038    
       412   384.25652     -263.90306      44.326967      140.07815      34.8512      
       413   388.12627     -265.01636      41.793102      140.05298      36.696606    
       414   393.54433     -266.09158      37.76277       140.01859      38.245519    
       415   400.00641     -267.10516      32.694181      139.98477      39.968222    
       416   406.89597     -268.05329      27.153789      139.94469      41.726567    
       417   413.55202     -268.9183       21.753726      139.90952      43.969815    
       418   419.34191     -269.70396      17.084545      139.87386      46.526698    
       419   423.7306      -270.40183      13.650679      139.84982      49.842682    
       420   426.33904     -271.02053      11.815681      139.83756      53.869777    
       421   426.98545     -271.56892      11.763236      139.84175      58.535351    
       422   425.70448     -272.06958      13.478179      139.85708      63.777243    
       423   422.74262     -272.54103      16.749541      139.88476      69.407746    
       424   418.53045     -273.01124      21.195182      139.91771      75.326858    
       425   413.63461     -273.4987       26.305209      139.9579       81.3361      
       426   408.69489     -274.031        31.499295      139.99623      87.115907    
       427   404.35369     -274.62007      36.191494      140.03611      92.715969    
       428   401.18553     -275.28928      39.855357      140.06545      97.812414    
       429   399.63411     -276.04408      42.082135      140.08534      102.31487    
       430   399.96403     -276.89186      42.625662      140.08988      106.16081    
       431   402.23253     -277.82892      41.428992      140.0794       109.39603    
       432   406.28397     -278.83592      38.629972      140.06542      112.15921    
       433   411.76769     -279.91625      34.545208      140.03296      114.47668    
       434   418.17726     -281.04202      29.634318      139.99549      116.48743    
       435   424.90658     -282.19058      24.448517      139.9596       118.5332     
       436   431.31667     -283.34432      19.569266      139.92629      120.69827    
       437   436.80572     -284.48987      15.543829      139.89291      123.00605    
       438   440.87474     -285.59459      12.824827      139.87768      125.88656    
       439   443.18149     -286.65694      11.720419      139.86998      129.23731    
       440   443.57715     -287.66748      12.360537      139.86989      132.92514    
       441   442.12156     -288.6113       14.682794      139.88594      137.18325    
       442   439.07537     -289.48901      18.439519      139.9138       141.82855    
       443   434.87041     -290.30763      23.225045      139.94496      146.6659     
       444   430.06171     -291.06386      28.520165      139.98304      151.79109    
       445   425.26602     -291.76068      33.748844      140.02626      156.91423    
       446   421.09411     -292.41841      38.340985      140.05587      161.8893     
       447   418.0842      -293.0225       41.794358      140.08795      166.74262    
       448   416.64326     -293.59532      43.729018      140.10111      171.17651    
       449   417.00317     -294.12799      43.9283        140.10458      175.3007     
       450   419.19595     -294.62467      42.362045      140.09403      179.07779    
       451   423.05076     -295.08592      39.189514      140.06825      182.37815    
       452   428.21329     -295.49926      34.741781      140.03918      185.5675     
       453   434.18485     -295.86807      29.485513      140.00333      188.59314    
       454   440.37722     -296.19466      23.972148      139.95927      191.58208    
       455   446.1774      -296.46454      18.777981      139.92404      194.70801    
       456   451.0146      -296.68532      14.44173       139.89451      198.05301    
       457   454.42259     -296.86136      11.4064        139.87293      201.75184    
       458   456.09073     -296.99801      9.971779       139.863        205.70598    
       459   455.89748     -297.11229      10.262763      139.85882      210.08755    
       460   453.92311     -297.19697      12.216936      139.88036      215.08439    
       461   450.44046     -297.28748      15.592738      139.90598      220.15978    
       462   445.88439     -297.39321      19.997265      139.94041      225.51927    
       463   440.80336     -297.52675      24.930558      139.98445      230.89166    
       464   435.79881     -297.71556      29.841447      140.0224       236.03306    
       465   431.45895     -297.97317      34.188718      140.05007      240.82168    
       466   428.29402     -298.29765      37.500831      140.07541      245.20801    
       467   426.68034     -298.70278      39.427554      140.08663      249.10587    
       468   426.81976     -299.18591      39.777836      140.08427      252.4226     
       469   428.71847     -299.73677      38.53981       140.07253      255.31795    
       470   432.18715     -300.35206      35.880789      140.04482      257.72977    
       471   436.86303     -301.00367      32.12735       140.01628      259.88703    
       472   442.25096     -301.68319      27.727857      139.98022      261.9215     
       473   447.77895     -302.36595      23.20164       139.9453       264.11961    
       474   452.86186     -303.03412      19.08054       139.9135       266.49531    
       475   456.96628     -303.66999      15.849326      139.88805      269.2796     
       476   459.66972     -304.25314      13.891553      139.87748      272.55736    
       477   460.70691     -304.78462      13.446849      139.87208      276.30031    
       478   459.99875     -305.25096      14.584264      139.88034      280.59404    
       479   457.66074     -305.65537      17.194593      139.89794      285.19314    
       480   453.98968     -306.00142      21.002418      139.92369      290.14876    
       481   449.4308      -306.2948       25.596527      139.95742      295.2609     
       482   444.52801     -306.55444      30.475286      139.98766      300.20542    
       483   439.86371     -306.77879      35.101958      140.02432      305.12995    
       484   435.99446     -306.98576      38.963866      140.05773      309.67074    
       485   433.38941     -307.19035      41.628875      140.0799       313.67467    
       486   432.37861     -307.40239      42.792997      140.0859       316.88831    
       487   433.11678     -307.61539      42.31387       140.08468      319.52715    
       488   435.56652     -307.83172      40.226469      140.07385      321.35752    
       489   439.50283     -308.05165      36.739326      140.05106      322.53387    
       490   444.53812     -308.2675       32.211738      140.02052      323.19947    
       491   450.16543     -308.47516      27.114459      139.98259      323.49402    
       492   455.81465     -308.66052      21.978289      139.94859      323.51425    
       493   460.91532     -308.82263      17.33626       139.91855      323.59348    
       494   464.95951     -308.95903      13.665801      139.89694      323.69978    
       495   467.55743     -309.07527      11.337263      139.88376      324.04736    
       496   468.47952     -309.17354      10.574457      139.88573      324.67781    
       497   467.68111     -309.27398      11.431489      139.89504      325.58561    
       498   465.30606     -309.38921      13.788373      139.9137       326.73343    
       499   461.66944     -309.53853      17.365787      139.93801      327.98399    
       500   457.22178     -309.73389      21.757192      139.97117      329.42384    
       501   452.49818     -309.9935       26.47468       140.00787      330.75032    
       502   448.05837     -310.33845      31.003356      140.03605      331.81146    
       503   444.42431     -310.76672      34.858187      140.06122      332.51118    
Loop time of 0.387603 on 20 procs for 500 steps with 405 atoms

Performance: 55.727 ns/day, 0.431 hours/ns, 1289.980 timesteps/s, 522.442 katom-step/s
99.3% CPU use with 20 MPI tasks x no OpenMP threads

MPI task timing breakdown:
Section |  min time  |  avg time  |  max time  |%varavg| %total
---------------------------------------------------------------
Pair    | 0.011249   | 0.015007   | 0.022711   |   1.8 |  3.87
Bond    | 0.00047673 | 0.00060458 | 0.00088551 |   0.0 |  0.16
Kspace  | 0.26488    | 0.28378    | 0.30955    |   1.6 | 73.21
Neigh   | 0.001817   | 0.0019103  | 0.0020198  |   0.1 |  0.49
Comm    | 0.030416   | 0.049432   | 0.082195   |   6.5 | 12.75
Output  | 0.011923   | 0.015225   | 0.028608   |   3.8 |  3.93
Modify  | 0.010424   | 0.018427   | 0.030047   |   5.6 |  4.75
Other   |            | 0.003215   |            |       |  0.83

Nlocal:          20.25 ave          26 max          15 min
Histogram: 2 0 1 3 7 1 4 0 0 2
Nghost:          614.9 ave         660 max         581 min
Histogram: 1 2 8 0 1 1 3 2 1 1
Neighs:         993.25 ave        1249 max         714 min
Histogram: 2 0 1 3 3 3 5 1 0 2

Total # of neighbors = 19865
Ave neighs/atom = 49.049383
Ave special neighs/atom = 2
Neighbor list builds = 12
Dangerous builds = 0
write_restart   restart.init
System init for write_restart ...
Ewald initialization ...
  using 12-bit tables for long-range coulomb (../kspace.cpp:342)
  G vector (1/distance) = 0.35819539
  estimated absolute RMS force accuracy = 0.0034843779
  estimated relative force accuracy = 1.0493101e-05
  KSpace vectors: actual max1d max3d = 2103 23 51911
                  kxmax kymax kzmax  = 6 6 23
Generated 0 of 6 mixed pair_coeff terms from geometric mixing rule

# Box deform xy, xz, yz

log             H2O_xyz.log
