# Supplementary material for: Developing Interface Force Fields for Water and Oxygen on Pt, and Pt 3 Ni, Pt 3 Co Alloy Surfaces for Proton-Exchange Membrane Fuel Cell (PEMFC) Applications
Source: ACS Omega. 2026 Feb 6;11(6):10649–63. doi: 10.1021/acsomega.5c11427 (PMC12917792; doi:10.1021/acsomega.5c11427)
Supplement: Supplementary file 1 [file ao5c11427_si_001.zip › Supporting_material/01.Cycle01_config_generation_and_DFT_calculations/Bulk/H2O_setup.dump]

ITEM: TIMESTEP
1000
ITEM: NUMBER OF ATOMS
405
ITEM: BOX BOUNDS xy xz yz pp pp pp
1.0310641202568558e+01 3.8958262179999998e+01 -4.8871572033704069e-07
-5.6035665453978076e+00 1.1255511999999989e+01 -4.8871572033704069e-07
-1.5000000000000124e-02 1.0118582629884678e+01 -5.5885665453978071e+00
ITEM: ATOMS id type mol xs ys zs vx vy vz
3 2 1 0.337738 0.0778351 0.0552233 -0.000671799 -0.000951328 -0.0170362
1 1 1 0.316546 0.144696 0.0485095 0.0140908 0.0127505 0.00902298
381 2 127 0.165414 0.0388138 0.10293 -0.0312151 0.0294602 0.0200952
41 2 14 0.5691 0.441193 0.0571485 0.00902955 -0.0369281 -0.0229167
16 1 6 0.926049 0.414505 0.0610586 0.0072804 0.0104815 0.0194882
28 1 10 0.0441476 0.179212 0.0650024 -0.00305588 0.0129871 -0.00556613
71 2 24 0.759825 0.434441 0.0915855 -0.0341537 -0.0198749 0.0371723
29 2 10 0.0549048 0.0981107 -0.00314769 0.00499845 0.0319793 -0.0157843
6 2 2 0.587372 0.0790685 0.0809714 -0.00833981 -0.0191712 0.0280361
4 1 2 0.567173 0.151304 0.0809859 0.00303912 -0.0112178 0.0152455
18 2 6 0.92831 0.334132 0.0745741 0.0709913 0.00780166 -0.0243042
43 1 15 0.659918 0.444054 0.0510774 0.0270853 0.00698605 0.00616133
17 2 6 0.896852 0.401304 0.0130938 0.0406251 -0.00277421 -0.0335561
44 2 15 0.642754 0.358872 0.0138648 -0.0119751 0.0376361 -0.00404334
31 1 11 0.437664 0.352311 0.0856622 -0.0203328 0.0150936 -0.0166595
70 1 24 0.789426 0.473038 0.0771352 -0.0228276 -0.0468303 0.0104039
35 2 12 0.991697 0.187771 0.0482313 -0.0242238 -0.0214248 -0.0447153
42 2 14 0.542909 0.335061 0.0660179 -0.0539028 0.0325128 -0.0656302
14 2 5 0.218774 0.33107 0.0255329 0.0369004 0.0381129 0.0523523
33 2 11 0.464835 0.413089 0.119956 -0.0202588 -0.00606986 0.0102928
73 1 25 0.199466 0.44881 0.165798 -0.00173012 0.00607341 0.00902302
89 2 30 0.862197 0.29538 0.166568 -0.0540686 0.0130262 -0.0703674
74 2 25 0.175026 0.490702 0.136315 -0.0160388 -0.0117818 0.00482467
64 1 22 0.0986856 0.393791 0.206792 -0.00219864 -0.00242934 0.0199292
56 2 19 0.240244 0.270805 0.179984 -0.00276799 0.0119499 -0.0367918
32 2 11 0.408243 0.40593 0.109995 -0.0083009 0.0507366 -0.0414352
5 2 2 0.537255 0.155621 0.12419 -0.00789448 0.0340629 0.0136875
59 2 20 0.441624 0.172429 0.168587 0.0449255 -0.00605259 0.00578611
40 1 14 0.542263 0.43276 0.104549 0.0124579 -0.0010841 0.00543926
60 2 20 0.442993 0.0254028 0.130929 0.0421863 -0.0189749 -0.037008
30 2 10 0.0260458 0.166682 0.12706 0.0129902 0.021352 0.0117524
58 1 20 0.458898 0.0931616 0.11281 0.00642332 0.00114927 -0.0305369
67 1 23 0.744619 0.322431 0.151405 0.00538004 0.00697644 -0.0250829
34 1 12 0.97349 0.221831 0.123056 0.00441507 -0.0335882 -0.0276843
65 2 22 0.0947601 0.338864 0.12095 0.0238777 0.0268551 0.0124014
36 2 12 0.946398 0.159783 0.105184 0.0131933 -0.0285063 -0.0756497
88 1 30 0.840637 0.2281 0.171296 -0.0321573 -0.00263145 -0.0521189
126 2 42 0.943117 0.339437 0.224475 -0.018372 0.0127763 0.0330661
68 2 23 0.744976 0.281683 0.207329 0.0234813 0.0296851 0.0018942
62 2 21 0.830531 0.461254 0.277572 0.0164368 -0.0186865 -0.00601232
118 1 40 0.0195051 0.469447 0.236879 0.00405349 0.026664 -0.00811956
124 1 42 0.936999 0.435668 0.262451 0.00309054 0.0423269 -0.0183259
69 2 23 0.725612 0.403584 0.193768 0.00893156 0.0102369 -0.0257645
119 2 40 -0.00102406 0.403718 0.247475 -0.0436144 0.0639424 0.00973009
57 2 19 0.204068 0.207892 0.247479 0.00932075 -0.0028456 -0.0154911
87 2 29 0.517351 0.3332 0.200255 0.0110152 0.0300193 0.0100678
85 1 29 0.503839 0.374326 0.280968 0.0131778 0.0083492 0.0115363
86 2 29 0.469105 0.357935 0.272648 0.0129683 0.00148475 0.0238507
125 2 42 0.941303 0.476275 0.207065 0.069724 0.0331805 -0.0164499
55 1 19 0.207022 0.255468 0.1973 0.00577338 -0.00584972 -0.020279
139 1 47 0.393379 0.214264 0.274388 -0.0347676 -0.00354354 -0.00717078
120 2 40 0.0498133 0.422216 0.205699 -0.0166394 -0.0339365 0.00398324
90 2 30 0.852586 0.237554 0.248737 -0.0473091 -0.00844484 -0.0484101
66 2 22 0.117299 0.342736 0.239855 -0.00688337 -0.00415397 0.022998
164 2 55 0.0115295 0.0229948 0.254828 -0.0203461 -0.0333969 -0.0752598
50 2 17 0.581994 0.0117609 0.218515 0.0191569 -0.035432 0.0293784
75 2 25 0.184747 0.397801 0.204738 -0.0188132 0.00340516 -0.0117917
192 2 64 0.27593 0.164329 0.356967 0.0783898 0.0431215 -0.00923028
136 1 46 0.0546655 0.276486 0.319205 0.018098 -0.0183411 -0.0374528
145 1 49 0.230118 0.368301 0.407037 0.00522958 -0.013309 0.0260813
137 2 46 0.0657263 0.361874 0.381481 -0.0151481 -0.0371662 -0.0062213
146 2 49 0.214873 0.326388 0.328312 -0.0117464 -0.0624494 0.0366187
105 2 35 0.478217 0.018915 0.357429 0.00655718 -0.0297949 0.0533962
147 2 49 0.262124 0.328016 0.397266 0.00972984 -0.00800753 0.0435505
140 2 47 0.401419 0.15035 0.306568 0.0355229 0.0211864 0.0098155
128 2 43 0.236188 0.00697246 0.381896 0.0759969 -0.116706 0.0698309
141 2 47 0.385842 0.295165 0.346527 -0.0281541 -0.00336001 -0.00557049
144 2 48 0.907074 0.401241 0.313617 -0.00101803 0.0241812 0.00156835
103 1 35 0.444862 0.034715 0.385586 -0.00730207 -0.00271455 0.0104264
142 1 48 0.884563 0.370135 0.356837 -0.00286535 0.0286617 0.00452475
148 1 50 0.341859 0.48633 0.377777 0.000720639 -0.00200744 0.00759397
117 2 39 0.763949 0.296823 0.401637 -0.00176649 -0.00656821 0.0114737
110 2 37 0.17672 0.271851 0.400779 -0.0134567 -0.00632572 0.00629378
138 2 46 0.0197637 0.290022 0.323377 0.0155486 -0.0345465 -0.0461465
111 2 37 0.145564 0.151264 0.382971 -0.00944509 -0.029239 0.0260468
115 1 39 0.744086 0.332208 0.356762 -0.00999323 0.00197199 0.0312744
116 2 39 0.729112 0.416849 0.410211 -0.0181951 -0.0158856 0.045108
109 1 37 0.17804 0.174356 0.367574 -0.0140238 -0.0156477 0.0288795
163 1 55 0.016406 0.00528 0.324759 0.0164463 -0.000120885 -0.0573463
177 2 59 0.507142 0.36756 0.433142 0.038999 -0.0102523 0.00960364
169 1 57 0.626629 0.159254 0.432599 -0.000430614 0.00848079 -0.0152833
197 2 66 0.0043293 0.0997125 0.4326 -0.0621697 -0.0109596 -0.0483524
167 2 56 0.572772 0.019543 0.409461 0.00765612 -0.0229865 -0.00553028
190 1 64 0.279684 0.120677 0.410149 0.030069 0.0385238 -0.00675557
143 2 48 0.899731 0.424807 0.433812 -0.0141251 0.0566342 0.00371215
175 1 59 0.494421 0.289068 0.440186 0.0156349 -0.00183227 0.00226612
171 2 57 0.597833 0.192369 0.408607 0.00583153 0.0223941 -0.00822086
207 2 69 0.8598 0.264801 0.425623 -0.0320522 -0.0680082 -0.00627934
176 2 59 0.469982 0.315283 0.503045 0.0271012 0.00028582 0.0134724
170 2 57 0.64301 0.242774 0.483099 -0.0295389 0.00150802 0.0162777
191 2 64 0.298831 0.166794 0.482717 0.00298171 0.0365139 0.011273
215 2 72 0.861875 0.103383 0.482848 -0.0185992 0.0177215 0.0341053
149 2 50 0.313462 0.465838 0.413542 -0.00778526 0.00325941 -0.00364372
205 1 69 0.874848 0.253188 0.491823 0.0106966 -0.0383464 -0.010985
201 2 67 0.0161642 0.293314 0.497671 0.0166273 -0.0158326 0.0261749
206 2 69 0.909491 0.263696 0.48412 0.0154798 -0.0555403 0.0109924
203 2 68 0.709413 0.47845 0.478281 0.00494467 -0.0121855 -0.0426063
168 2 56 0.519643 0.0102243 0.421786 0.0267758 -0.0370761 0.0393873
219 2 73 0.219551 0.176517 0.557452 0.0286351 -0.0697526 0.0437012
217 1 73 0.184997 0.160886 0.560498 0.0119491 0.00333695 -0.0177561
199 1 67 0.0246114 0.387574 0.525401 -0.00780126 -0.0097054 0.0269066
214 1 72 0.862274 0.0672475 0.542147 0.000216183 -0.00434207 0.0098756
256 1 86 0.631935 0.399296 0.545473 0.0208981 -0.00381346 -0.0457807
198 2 66 0.987687 0.14419 0.568655 0.0174762 -0.0128721 -0.0206263
272 2 91 0.11267 0.143324 0.578304 -0.0112718 -0.00355573 0.0101717
216 2 72 0.894705 0.0895127 0.575852 0.00228255 -0.00136685 0.00441037
222 2 74 0.600319 0.119556 0.560619 0.0747827 -0.00754246 0.0265007
193 1 65 0.419205 0.19974 0.54611 -0.01075 0.0329549 -0.0245828
200 2 67 0.993465 0.432462 0.549801 -0.00874804 -0.0023674 0.0140553
260 2 87 0.823993 0.300528 0.598831 -0.0903785 -0.033919 -0.00698737
242 2 81 0.991254 0.0100625 0.600481 -0.00992213 -0.0215132 0.0132454
273 2 91 0.0646025 0.12465 0.510674 0.0105265 0.0107912 -0.0493607
196 1 66 0.989916 0.171014 0.503358 -0.00338076 -0.00952172 -0.019417
213 2 71 0.646517 0.0139325 0.527952 0.00197243 -0.00401671 0.000934949
209 2 70 0.185796 0.00691548 0.538079 -0.0064883 -0.0394178 0.0477522
255 2 85 0.156837 0.473981 0.628518 0.0225997 -0.00340319 0.0238457
251 2 84 0.937716 0.356704 0.681028 -0.0131892 0.00819483 0.0568826
223 1 75 0.940076 0.0951125 0.644687 0.00550953 -0.00310688 0.0123604
248 2 83 0.312938 0.252081 0.697766 -0.0588873 0.0491273 0.049958
247 1 83 0.290907 0.190114 0.637938 -0.00321758 -0.000420462 0.0262716
281 2 94 0.0278768 0.290379 0.666102 0.00326151 0.00899077 0.0487906
271 1 91 0.0796221 0.177084 0.588361 -0.0105035 0.0162638 -0.0403003
261 2 87 0.836351 0.186681 0.630982 -0.0355136 -0.0145085 -0.0373246
303 2 101 0.14744 0.359794 0.70629 0.00133431 -0.0203861 0.0258847
221 2 74 0.582243 0.184194 0.692119 -0.00966256 -0.0126502 0.0122897
257 2 86 0.632654 0.341469 0.586677 0.0443134 0.000328421 -0.0390343
220 1 74 0.600874 0.202787 0.634069 -0.00568562 -0.00168518 0.0241993
195 2 65 0.393734 0.171662 0.584833 -0.014543 0.00558983 -0.0635936
275 2 92 0.411426 0.115632 0.679982 0.0359489 0.0355705 0.056346
258 2 86 0.613913 0.477386 0.600567 0.0790537 0.0109617 -0.0122893
252 2 84 0.896943 0.38012 0.602705 0.0295102 -0.0672851 -0.0204036
250 1 84 0.93101 0.394863 0.624745 0.0282311 -0.0472446 -0.0192427
259 1 87 0.810989 0.252268 0.642276 -0.0559779 -0.0437158 0.00304723
194 2 65 0.439609 0.270202 0.603346 0.0440047 0.0112342 -0.0569387
218 2 73 0.174683 0.219721 0.641803 0.000705217 0.00721538 -0.0222211
224 2 75 0.908793 0.0674404 0.66264 0.00993331 -0.00441724 0.0288287
249 2 83 0.279407 0.128151 0.66928 0.0312429 -0.00565752 0.0448629
279 2 93 0.736493 0.0106891 0.69764 -0.0129013 -0.00211875 0.00581446
300 2 100 0.125569 0.239518 0.776982 0.00123414 0.00658414 0.0362528
283 1 95 0.452411 0.343494 0.757914 0.0046181 -0.00100182 0.0503344
268 1 90 0.859068 0.0255171 0.728479 -0.0211506 -0.0326911 0.0153595
285 2 95 0.417742 0.335196 0.742197 0.00655338 0.00736619 0.0393705
301 1 101 0.164872 0.324327 0.754858 -0.00593606 -0.0179482 0.0352987
270 2 90 0.875422 -0.0239225 0.766716 -0.0492796 -0.071722 -0.0236345
302 2 101 0.195275 0.368149 0.753329 -0.0175652 0.00301934 0.068132
277 1 93 0.744223 0.102195 0.754588 -0.00501322 0.0162015 -0.0172702
282 2 94 0.00715675 0.271995 0.768955 -0.0389369 0.0391903 0.0774622
333 2 111 0.888104 0.188145 0.794705 0.00681435 0.0259421 0.019833
274 1 92 0.388939 0.183031 0.733017 -0.00686474 -0.000562323 0.0395441
314 2 105 0.836492 0.339253 0.754364 -0.0252776 -0.0387034 0.0389821
284 2 95 0.464623 0.429367 0.765209 0.054507 -0.0159403 0.0111662
304 1 102 0.0185581 0.0891596 0.734021 -0.0112643 -0.0023358 0.000957333
276 2 92 0.408848 0.248503 0.79629 -0.0598399 0.0502219 0.0530814
306 2 102 0.0496822 0.0473581 0.70267 -0.0170364 0.0293969 -0.0399204
278 2 93 0.715939 0.159765 0.78428 -0.00301771 0.00396342 0.00512641
305 2 102 0.997691 0.0141592 0.724426 0.0239221 -0.0193388 -0.0648941
317 2 106 0.361813 0.0446936 0.706317 -0.00662524 -0.0164941 -0.00521317
356 2 119 0.55448 0.280299 0.763662 -0.043693 0.0302483 -0.00962002
329 2 110 0.319468 0.0986359 0.778678 0.00111137 0.0300044 0.00406642
355 1 119 0.529 0.215 0.752281 -0.0121312 0.00500466 -0.0529366
357 2 119 0.498174 0.254692 0.746742 -0.0290623 -0.0318998 -0.099653
225 2 75 0.949897 0.165856 0.721778 0.00927922 -0.0421109 0.0280053
280 1 94 0.000143874 0.319228 0.719978 -0.00148403 0.0237371 0.0419839
327 2 109 0.229137 0.154063 0.820072 -0.0353043 -0.0247898 -0.0151495
325 1 109 0.214774 0.12616 0.87769 -0.019377 -0.0140413 0.00499586
326 2 109 0.222751 0.0312188 0.835525 0.0107109 -0.0229554 0.0347866
353 2 118 0.0299716 0.054124 0.847913 0.0191587 -0.0206779 0.00506523
313 1 105 0.831323 0.399912 0.838526 0.0154156 -0.0251723 0.0419502
299 2 100 0.127969 0.188347 0.870997 -0.00632712 -0.0623639 -0.0278137
330 2 110 0.284113 0.190702 0.880334 0.0151759 0.0465283 0.0353499
328 1 110 0.315197 0.188752 0.84245 0.011439 0.0190373 0.015925
337 1 113 0.599797 0.392321 0.851508 -0.00123455 -0.0153902 -0.0160289
332 2 111 0.871185 0.324125 0.897194 -0.00277887 -0.0206278 0.0323485
371 2 124 0.129329 0.074947 0.903838 -0.0246367 0.0184375 0.0115393
384 2 128 0.555904 0.192277 0.853681 -0.0579076 -0.0694243 -0.0203333
339 2 113 0.590562 0.440637 0.804821 -0.0180265 -0.00955592 0.00097629
298 1 100 0.109544 0.175291 0.799566 -0.00673487 -0.00321212 -0.00995432
331 1 111 0.89943 0.267421 0.863846 0.0149758 0.0201538 0.0203272
315 2 105 0.800605 0.37108 0.858266 -0.000606038 0.0298358 0.0862517
13 1 5 0.246365 0.359567 0.993203 0.0213643 0.0331986 0.0128743
387 2 129 0.866698 0.174397 0.916956 -0.00834976 -0.00325354 -0.0124761
361 1 121 0.137052 0.337878 1.01001 0.00195587 0.0139688 0.0534739
358 1 120 0.770457 0.0398891 0.918097 -0.0120868 -0.0141283 0.00931253
363 2 121 0.163045 0.372397 0.977963 0.0256637 -0.0248017 0.041184
375 2 125 0.618262 0.00793355 0.932921 0.0303005 0.0101259 0.0126055
385 1 129 0.855233 0.151154 0.980143 0.0104185 -0.0104667 -0.0101258
383 2 128 0.560504 0.189735 0.980655 0.000146849 -0.0168018 -0.0427846
338 2 113 0.624112 0.450554 0.906414 -0.00686 -0.0354258 0.0016117
386 2 129 0.820125 0.142664 0.975795 0.0115656 -0.0332523 0.000578292
382 1 128 0.566956 0.242293 0.936069 0.0236395 -0.027883 -0.0526229
45 2 15 0.661427 0.488553 0.998147 0.0411409 0.0171358 0.0204782
362 2 121 0.106887 0.372385 0.993546 0.0315056 0.0573977 0.0302931
7 1 3 0.947348 -0.000808242 0.950508 0.000906461 -0.0114578 -0.0157681
8 2 3 0.919945 0.0606148 0.972731 0.0188178 -0.000189358 0.0135499
2 2 1 0.305431 0.105238 0.96555 -0.0351714 -0.0137118 0.0252231
15 2 5 0.267946 0.283531 0.952782 0.0190792 0.0352734 0.00695606
360 2 120 0.740333 0.0766526 0.960503 0.0144888 0.0394475 0.0356687
12 2 4 0.335495 0.676338 0.00723783 0.00669697 -0.00339702 -0.0218059
21 2 7 0.177184 0.570796 0.0264018 -0.00567067 -0.0800609 -0.0321062
19 1 7 0.142374 0.582387 0.0389388 -0.00110203 -0.0484266 -0.0143871
84 2 28 0.207055 0.857755 0.0615154 0.0228386 -0.03957 -0.0191151
11 2 4 0.280885 0.697673 0.0441265 0.0400442 0.0197522 0.0694829
402 2 134 0.63411 0.765182 0.0374667 -0.0491117 0.0139649 0.0180097
27 2 9 0.726854 0.824892 0.100108 -0.0315178 -0.0111368 0.0358629
25 1 9 0.716435 0.736654 0.0906105 -0.0194898 -0.011232 0.00417614
400 1 134 0.635503 0.690321 0.059135 0.0059617 0.0196985 0.0317101
379 1 127 0.141158 0.979862 0.048381 -0.0231445 0.00391394 0.0263771
24 2 8 0.484095 0.867375 -0.00187277 -0.0419718 0.0322147 -0.0577651
22 1 8 0.4553 0.815989 -0.00307094 -0.0264709 0.0095993 -0.0286041
23 2 8 0.45661 0.823381 0.0783559 -0.015078 0.0238132 -0.0235232
403 1 135 0.789749 0.901315 0.0167242 -0.000422425 -0.000779661 0.0122168
54 2 18 0.914847 0.67022 0.0211734 -0.0490583 -0.0220056 -0.0464926
52 1 18 0.895352 0.751574 0.050159 -0.00770046 -0.00361503 -0.0198519
401 2 134 0.669112 0.661857 0.0541511 0.00809182 0.0262006 0.0338206
26 2 9 0.728865 0.676108 0.0119275 -0.0301099 0.0134989 -0.00703581
48 2 16 0.0640323 0.89068 0.0286986 0.0190022 -0.00823552 0.0184601
392 2 131 0.504991 0.542925 0.02284 -0.000369998 0.0167405 -0.0214041
95 2 32 0.480062 0.57775 0.158288 -0.01457 0.0256039 0.0190701
101 2 34 0.15324 0.771825 0.155613 0.0584657 0.0187557 0.0210019
107 2 36 0.939564 0.920653 0.129387 -0.0127594 -0.048643 0.0451283
46 1 16 0.0542452 0.926938 0.112578 -0.0202157 -0.0144241 0.00678674
49 1 17 0.585831 0.920833 0.155811 0.00958878 -0.0213656 0.0144423
94 1 32 0.448207 0.611708 0.151718 -0.0293723 -0.00979732 -0.00122371
76 1 26 0.485193 0.853761 0.194364 0.0109059 0.00829999 0.0209901
82 1 28 0.224582 0.924333 0.129587 0.0169069 0.0360315 -0.052557
51 2 17 0.555032 0.87366 0.142154 0.0121852 -0.0274834 0.0179824
78 2 26 0.472448 0.772531 0.196277 0.0297448 0.00119431 0.029006
37 1 13 0.246109 0.628471 0.127325 0.0122778 0.0118866 0.00568697
108 2 36 0.89299 0.969363 0.171344 0.0149234 -0.00536238 -0.00355991
79 1 27 0.842902 0.716069 0.184813 0.00908524 -0.0303192 -0.0153868
38 2 13 0.228259 0.696636 0.193626 0.0555004 0.0144947 0.0331581
81 2 27 0.842576 0.796984 0.171865 0.030206 -0.0396389 -0.0783884
72 2 24 0.790813 0.570353 0.121201 -0.0412111 -0.040568 0.00111858
106 1 36 0.925995 0.993895 0.200144 0.00646483 0.0494333 0.000561299
63 2 21 0.820449 0.514872 0.184241 0.00450372 0.000221439 0.027714
47 2 16 0.0841864 0.955349 0.158264 -0.0224056 0.0270497 0.00462668
134 2 45 0.9561 0.805554 0.156522 0.0461457 0.0483584 -0.00346014
39 2 13 0.236978 0.536287 0.10806 -0.0288318 0.0198231 0.0202303
102 2 34 0.122687 0.78777 0.267254 0.0730422 0.011243 0.0132613
100 1 34 0.136362 0.837262 0.225653 0.0218259 0.0259501 -0.0040939
135 2 45 0.983537 0.749973 0.245612 0.00542488 -0.0148192 -0.0814347
61 1 21 0.838525 0.535181 0.257765 0.005897 -0.00874397 0.0250284
133 1 45 0.958319 0.805659 0.235258 0.016496 0.00698543 -0.0211153
99 2 33 0.703364 0.589209 0.206537 -0.00739192 -0.00284159 -0.00676735
77 2 26 0.472034 0.932991 0.260517 0.010463 -0.007378 0.0318715
93 2 31 0.282493 0.648355 0.238503 0.00612555 -0.00126321 -0.0309624
97 1 33 0.699497 0.573589 0.277859 0.00516695 0.00890217 0.00309799
91 1 31 0.28826 0.581593 0.268829 0.0112088 0.0135506 0.00606265
123 2 41 0.536863 0.573882 0.225457 -0.0547181 -0.0189673 0.0425659
129 2 43 0.236673 0.90709 0.238391 0.0468901 -0.0436634 0.00686645
92 2 31 0.270738 0.504365 0.210754 0.0698181 -0.0116071 -0.0166403
96 2 32 0.441407 0.694109 0.223112 -0.0848811 -0.0300969 -0.00082307
114 2 38 0.623489 0.954685 0.292905 0.0259659 -0.00458857 -0.0192981
121 1 41 0.529573 0.602567 0.310131 -4.37656e-05 0.0118217 0.0586557
162 2 54 0.869574 0.946427 0.302833 0.0111347 0.0209994 0.0792585
113 2 38 0.66399 0.861978 0.208277 -0.00900753 -0.0460738 -0.0167741
112 1 38 0.650834 0.897456 0.2893 0.0166501 -0.0169948 -0.00516603
153 2 51 0.958322 0.692021 0.287074 0.0370176 0.0120746 -0.00450278
161 2 54 0.833501 0.847767 0.290331 0.0310591 0.00421554 0.0745311
80 2 27 0.870395 0.722577 0.236386 -0.0272844 -0.0567783 0.0233844
83 2 28 0.205928 0.934773 0.199989 0.0381966 -0.00804997 -0.053151
122 2 41 0.53475 0.519042 0.31712 -0.014193 0.0113172 0.0781545
98 2 33 0.665169 0.588919 0.296681 0.000918031 -0.0463662 0.00202948
156 2 52 0.0415167 0.883868 0.336158 -0.0659891 -0.0206399 0.0257737
154 1 52 0.0381212 0.817929 0.368383 -0.0359514 -0.0326598 0.00338503
150 2 50 0.332209 0.565818 0.368017 -0.0174287 -0.0110891 -0.0254249
131 2 44 0.501832 0.847878 0.393858 -0.00716672 0.0190719 0.00202258
157 1 53 0.37186 0.718809 0.385071 0.00117356 0.00208139 -0.00164129
158 2 53 0.394206 0.755868 0.346245 -0.0118678 0.00167633 -0.0208361
155 2 52 0.0517326 0.729567 0.319878 -0.0430822 0.0282888 -0.0825175
165 2 55 -0.00316735 0.927929 0.314986 -0.0342914 0.0298903 -0.0260318
130 1 44 0.47402 0.791335 0.355754 -0.000768109 -0.0108642 0.0201666
132 2 44 0.477211 0.713949 0.373477 -0.0181395 -0.00724608 0.0453964
127 1 43 0.231202 0.916384 0.319516 0.0150755 -0.0360954 0.00426791
210 2 70 0.208278 0.919875 0.41127 -0.0116033 -0.0442527 0.0578511
166 1 56 0.544875 0.973044 0.361262 -0.00539559 0.00289788 0.000894926
152 2 51 0.921987 0.607733 0.326 0.0106536 0.041468 -0.0401702
160 1 54 0.835476 0.945078 0.32223 -0.00833708 0.0351338 0.0018837
104 2 35 0.435866 0.967187 0.412823 -0.0355111 0.0339377 0.0944924
151 1 51 0.951924 0.659278 0.347327 0.00862744 0.0240562 0.000228261
172 1 58 0.128703 0.693782 0.37512 0.0210709 -0.00328147 -0.0623622
174 2 58 0.104037 0.763166 0.408064 0.0157656 -0.0304858 -0.0284256
183 2 61 0.252131 0.618863 0.432059 -0.0273157 -0.00445852 -5.05226e-05
243 2 81 0.990331 0.894174 0.466943 0.0379092 0.015978 -0.0304316
182 2 61 0.218132 0.549153 0.489985 0.0307801 -0.0201638 0.0372806
208 1 70 0.193683 0.915476 0.481256 -0.0322879 -0.045979 0.0462189
233 2 78 0.830034 0.596718 0.460068 0.0169374 0.00130869 -0.0214028
179 2 60 0.925669 0.58605 0.463102 -0.00655709 -0.0160657 0.0296
173 2 58 0.160427 0.736254 0.393919 0.0272247 -0.0226381 -0.0540171
202 1 68 0.696709 0.557052 0.471403 0.00655737 -0.00845686 -0.0064689
186 2 62 0.604089 0.495551 0.439431 -0.00102104 -0.0331049 -0.0239235
184 1 62 0.579144 0.563669 0.456717 0.0230616 -0.0162519 0.00448363
185 2 62 0.549537 0.531451 0.478248 0.00564379 -0.00973794 -0.0422036
159 2 53 0.34879 0.790188 0.42801 -0.0105048 -0.0137148 0.00125779
178 1 60 0.93488 0.524431 0.496924 -0.00580674 -0.0104495 0.0419122
204 2 68 0.716607 0.587923 0.4232 -0.0456085 0.0147701 -0.0339995
189 2 63 0.927403 0.806853 0.478222 -0.011376 -0.012893 0.0222022
187 1 63 0.900819 0.850664 0.532969 -0.00287933 0.0158677 0.0233875
227 2 76 0.0912945 0.534199 0.549117 0.00786928 -0.00244203 -0.056645
212 2 71 0.632948 0.8692 0.517638 0.030465 0.00759793 0.00182712
188 2 63 0.896004 0.940687 0.539025 -0.00605372 0.0189706 -0.0274056
226 1 76 0.126207 0.54735 0.552214 0.00690074 0.00188496 -0.0456017
245 2 82 0.127052 0.892262 0.541635 -0.0266034 0.0874278 0.0129696
234 2 78 0.868528 0.69236 0.538123 -0.00341844 -0.022874 0.0325956
238 1 80 0.440195 0.929829 0.537503 0.00686036 -0.00324677 -0.0143778
231 2 77 0.517881 0.674106 0.515856 -0.018049 0.0179938 -0.0436387
228 2 76 0.133019 0.575116 0.48889 0.0128213 0.0351311 -0.0136036
241 1 81 0.0109327 0.956108 0.530814 -0.00671884 0.0186204 0.00388208
211 1 71 0.620039 0.954617 0.525474 0.00150593 -0.00326241 -0.00433765
239 2 80 0.471795 0.918558 0.566864 0.0144064 -0.00523772 -0.0362544
232 1 78 0.84191 0.636803 0.542377 -0.0205505 -0.00605508 -0.00793971
229 1 77 0.485229 0.638701 0.510238 -0.0188295 0.0170559 -0.0269521
180 2 60 0.960235 0.571864 0.554424 -0.0167225 -0.000249963 0.0503927
240 2 80 0.421532 0.853846 0.534892 0.0115759 -0.00644485 -0.00727315
294 2 98 0.391711 0.706954 0.498215 -0.0262146 -0.0128022 -0.0210948
230 2 77 0.465778 0.70162 0.576332 -0.0193419 0.0410004 -0.0384736
236 2 79 0.0380205 0.712693 0.495003 0.0450202 0.0294219 -0.0218623
292 1 98 0.39311 0.75913 0.584969 -0.00137585 -0.00645019 -0.0228558
235 1 79 0.0296329 0.772081 0.577686 -0.00606869 0.0266126 -0.0340732
181 1 61 0.235809 0.631422 0.506059 -0.00624376 0.00665097 0.0149266
253 1 85 0.178527 0.498574 0.696916 0.0589318 -0.00567194 -0.00501327
264 2 88 0.131979 0.826914 0.663414 -0.0368264 -0.027645 0.0147783
320 2 107 0.484585 0.672118 0.69887 -0.00708566 -0.0383097 0.0096919
297 2 99 0.679609 0.648392 0.603543 -0.0327558 0.0327026 0.00768579
293 2 98 0.381519 0.705159 0.624524 0.00744519 -0.0133778 -0.0291511
351 2 117 0.813432 0.703363 0.648252 0.0096388 0.0736826 -0.0537555
237 2 79 0.0421539 0.751337 0.641455 -0.0404863 0.03586 -0.0098356
318 2 106 0.366867 0.894265 0.654404 0.0425813 0.0080402 -0.0118463
295 1 99 0.700964 0.698123 0.670969 -0.0196949 -0.00733751 0.00757071
244 1 82 0.113115 0.930382 0.62193 -0.00203996 0.0302725 0.0231202
287 2 96 0.913755 0.536588 0.654365 -0.00336359 0.0103618 0.00792256
269 2 90 0.826021 0.992408 0.709549 -0.0446303 0.0244874 0.0451479
350 2 117 0.759923 0.741475 0.688262 0.00371569 -0.0382752 -0.03514
246 2 82 0.0786691 0.929646 0.604968 0.00670236 0.00574896 -0.0317138
309 2 103 0.0472064 0.615334 0.709569 -0.0349416 -0.00909245 0.0153377
342 2 114 0.616822 0.643979 0.78726 -0.0288256 0.0327413 0.0211052
307 1 103 0.0168925 0.663631 0.738188 -0.0412419 -0.0176111 0.00896253
316 1 106 0.347153 0.967051 0.711204 -0.00101559 -0.0203744 -0.0268154
308 2 103 0.0225347 0.758578 0.788598 -0.0629552 -0.00641067 -0.000545615
286 1 96 0.904766 0.611629 0.729685 0.00548324 0.0292453 0.000935015
321 2 107 0.525281 0.625428 0.761779 0.0106336 2.79596e-05 0.00707735
310 1 104 0.414119 0.697876 0.747179 0.0254919 -0.00121202 -0.0176895
312 2 104 0.398805 0.666469 0.801391 0.0557385 0.0173731 0.0230661
290 2 97 0.212954 0.809825 0.712174 0.0317088 -0.0019866 -0.0373306
319 1 107 0.51943 0.663206 0.704839 -0.00273016 -0.0135595 -0.00496748
288 2 96 0.882549 0.56723 0.762168 0.047039 0.00736237 0.0312265
265 1 89 0.530899 0.936141 0.718879 0.00174558 0.0113482 0.00618033
263 2 88 0.167866 0.808165 0.749115 -0.0139824 -0.0472531 0.0440949
324 2 108 0.917337 0.756594 0.733192 -0.0205541 0.0212001 -0.0495063
289 1 97 0.215104 0.906623 0.739891 0.0395878 -0.00825071 -0.0201667
340 1 114 0.593656 0.57105 0.750817 -0.0116917 0.025627 0.00481704
262 1 88 0.137386 0.773509 0.707701 0.00625538 -0.0282997 0.000564428
254 2 85 0.183123 0.595335 0.738254 0.0208733 -0.00756797 0.00894773
341 2 114 0.565773 0.620095 0.742198 -0.00873053 0.0296497 0.00567893
349 1 117 0.793163 0.772966 0.706872 -0.0107452 0.005692 -0.0238125
267 2 89 0.510626 0.938848 0.784389 -0.00446629 0.0117752 0.00159995
344 2 115 0.339603 0.847254 0.758949 0.0512396 -0.0231073 0.012184
322 1 108 0.941747 0.81637 0.726141 -0.00861786 0.017089 0.0168339
296 2 99 0.69078 0.694117 0.744841 -0.022419 -0.00219688 0.00937846
311 2 104 0.411305 0.795231 0.782197 0.0132553 0.00459736 -0.0333693
323 2 108 0.971374 0.764571 0.714903 -0.0114358 0.0124996 0.0171812
266 2 89 0.563025 0.903366 0.724983 0.00470361 0.0240119 0.04118
345 2 115 0.296248 0.846881 0.827008 0.014687 -0.0323671 -0.011093
343 1 115 0.324892 0.791962 0.793659 0.0148355 -0.0216697 -0.0231047
335 2 112 0.140712 0.526452 0.792928 -0.024845 0.0606507 -0.033719
291 2 97 0.189508 0.951408 0.797595 0.015157 -0.00517084 -0.0479875
334 1 112 0.130631 0.598403 0.869077 -0.0252845 -0.00875164 -0.00207827
336 2 112 0.0966889 0.622654 0.870187 -0.021471 0.00521955 -0.00891734
374 2 125 0.607189 0.860525 0.845356 -0.00101547 -0.00418178 0.0106703
352 1 118 0.0413153 0.988592 0.875299 -0.0226097 -0.0338923 0.0102224
376 1 126 0.857346 0.779252 0.889428 -0.0200369 0.0479638 0.054807
359 2 120 0.763508 0.95166 0.853891 -0.0425759 0.0138063 -0.00721545
370 1 124 0.12528 0.97788 0.865494 -0.0142185 0.0280493 -0.0107515
378 2 126 0.832556 0.802482 0.845579 -0.0199172 0.0181959 0.0247768
372 2 124 0.0904117 0.968387 0.870402 -0.00843652 -0.00669655 0.00797362
368 2 123 0.81691 0.524231 0.893149 -0.0674911 0.0346589 0.0255624
347 2 116 0.359209 0.703974 0.901015 0.0507851 0.00849703 0.0212664
377 2 126 0.882821 0.727187 0.834612 -0.017572 0.0330606 0.0645463
389 2 130 0.256589 0.670624 0.956877 0.0306296 -0.0141923 0.0336843
366 2 122 0.507538 0.720595 0.902294 0.0215174 0.00660833 -0.0665709
399 2 133 0.2465 0.911371 0.973754 0.0288813 0.012594 0.0287392
9 2 3 0.931615 0.911885 0.912856 0.00477383 -0.0068816 -0.0280965
397 1 133 0.266153 0.94299 0.925691 -0.00407642 0.00937256 -0.00839752
388 1 130 0.226511 0.720983 0.982488 0.0119786 -0.0114934 -0.0246748
367 1 123 0.80598 0.607001 0.959169 -0.0173388 0.0685194 0.0205319
398 2 133 0.297079 0.919935 0.949717 0.00419234 0.0653266 0.0451856
390 2 130 0.198959 0.670381 0.935539 0.00512928 -0.0224259 -0.00825785
364 1 122 0.541584 0.699098 0.904711 0.0195211 0.00741892 0.00873085
380 2 127 0.140745 0.98042 0.969751 -0.101312 0.0423884 0.0460738
346 1 116 0.387203 0.668885 0.926103 0.0330725 -0.0203869 0.0162862
394 1 132 0.965283 0.572061 0.976375 0.0189402 -0.0117637 -0.00940612
10 1 4 0.30433 0.702646 0.987308 -0.00240599 -0.00386153 0.0127119
404 2 135 0.817966 0.844808 0.982516 -0.00105168 0.0178882 -0.0107106
395 2 132 0.990261 0.506443 0.933958 0.00584498 -0.0214032 -0.0183653
405 2 135 0.764314 0.858318 0.957975 0.0215903 0.0429308 -0.0221839
354 2 118 0.0161824 0.98092 0.927268 -0.0480651 -0.000873495 0.000291408
365 2 122 0.542907 0.703593 0.98516 -0.0197615 0.00552958 0.0095796
348 2 116 0.414371 0.729419 0.961204 0.0609149 -0.0559512 0.00675279
391 1 131 0.49638 0.536689 0.944134 -0.0122954 0.0116463 -0.0202138
373 1 125 0.629935 0.916448 0.906854 0.00640246 0.00559055 -0.00027415
20 2 7 0.132215 0.568255 0.95884 0.0366586 -0.00788224 -0.0139236
393 2 131 0.526543 0.540478 0.904923 -0.021116 0.0320669 -0.0253097
369 2 123 0.793029 0.534699 0.975672 -0.112159 0.104635 0.00995794
53 2 18 0.873616 0.737152 0.983617 0.00588918 0.0426949 -0.0186259
396 2 132 0.942229 0.520258 0.998908 0.0116265 0.000453037 0.00573765
