# Supplementary material for: Developing Interface Force Fields for Water and Oxygen on Pt, and Pt 3 Ni, Pt 3 Co Alloy Surfaces for Proton-Exchange Membrane Fuel Cell (PEMFC) Applications
Source: ACS Omega. 2026 Feb 6;11(6):10649–63. doi: 10.1021/acsomega.5c11427 (PMC12917792; doi:10.1021/acsomega.5c11427)
Supplement: Supplementary file 1 [file ao5c11427_si_001.zip › Supporting_material/01.Cycle01_config_generation_and_DFT_calculations/Bulk/H2O_xyz.log]

fix             XYZ all deform 10 x final ${xlo} ${xhi} y final ${ylo} ${yhi} z final ${zlo} ${zhi}                      xy final ${xy} xz final ${xz} yz final ${yz} units box
fix             XYZ all deform 10 x final 10.387969999999999 ${xhi} y final ${ylo} ${yhi} z final ${zlo} ${zhi}                      xy final ${xy} xz final ${xz} yz final ${yz} units box
fix             XYZ all deform 10 x final 10.387969999999999 39.117970000000000 y final ${ylo} ${yhi} z final ${zlo} ${zhi}                      xy final ${xy} xz final ${xz} yz final ${yz} units box
fix             XYZ all deform 10 x final 10.387969999999999 39.117970000000000 y final 0.0000000000000000 ${yhi} z final ${zlo} ${zhi}                      xy final ${xy} xz final ${xz} yz final ${yz} units box
fix             XYZ all deform 10 x final 10.387969999999999 39.117970000000000 y final 0.0000000000000000 11.247999999999989 z final ${zlo} ${zhi}                      xy final ${xy} xz final ${xz} yz final ${yz} units box
fix             XYZ all deform 10 x final 10.387969999999999 39.117970000000000 y final 0.0000000000000000 11.247999999999989 z final 0.0000000000000000 ${zhi}                      xy final ${xy} xz final ${xz} yz final ${yz} units box
fix             XYZ all deform 10 x final 10.387969999999999 39.117970000000000 y final 0.0000000000000000 11.247999999999989 z final 0.0000000000000000 9.7420348389181832                      xy final ${xy} xz final ${xz} yz final ${yz} units box
fix             XYZ all deform 10 x final 10.387969999999999 39.117970000000000 y final 0.0000000000000000 11.247999999999989 z final 0.0000000000000000 9.7420348389181832                      xy final -4.9166571474094834E-007 xz final ${xz} yz final ${yz} units box
fix             XYZ all deform 10 x final 10.387969999999999 39.117970000000000 y final 0.0000000000000000 11.247999999999989 z final 0.0000000000000000 9.7420348389181832                      xy final -4.9166571474094834E-007 xz final -4.9166571474094834E-007 yz final ${yz} units box
fix             XYZ all deform 10 x final 10.387969999999999 39.117970000000000 y final 0.0000000000000000 11.247999999999989 z final 0.0000000000000000 9.7420348389181832                      xy final -4.9166571474094834E-007 xz final -4.9166571474094834E-007 yz final -5.6223003474827031 units box
run             ${tdeform}
run             500
Ewald initialization ...
  using 12-bit tables for long-range coulomb (../kspace.cpp:342)
  G vector (1/distance) = 0.35819539
  estimated absolute RMS force accuracy = 0.0034843779
  estimated relative force accuracy = 1.0493101e-05
  KSpace vectors: actual max1d max3d = 2103 23 51911
                  kxmax kymax kzmax  = 6 6 23
Generated 0 of 6 mixed pair_coeff terms from geometric mixing rule
Per MPI rank memory allocation (min/avg/max) = 49.26 | 49.3 | 49.42 Mbytes
   Step          Temp          E_pair         E_mol          TotEng         Press          Volume    
       503   444.42431     -310.76672      34.858187      140.06122      332.5129       16875        
       504   442.0221      -311.28039      37.637024      140.07798      332.93042      16875        
       505   441.13508     -311.87479      39.063941      140.08028      332.92086      16875        
       506   441.87304     -312.53114      39.018184      140.06887      332.76188      16875        
       507   444.1609      -313.21811      37.545637      140.05073      332.61317      16875        
       508   447.74863     -313.90506      34.851711      140.02789      332.60459      16875        
       509   452.24034     -314.56892      31.276657      139.99309      332.83934      16875        
       510   457.13974     -315.15932      27.25614       139.96789      334.83028      16823.929    
       511   477.72542     -315.72817      24.662294      156.07287      4234.7317      16823.929    
       512   481.85645     -317.02505      21.034332      155.01457     -3623.8334      16823.929    
       513   469.51029     -317.3554       18.213188      140.30738      347.97093      16823.929    
       514   471.4289      -317.55886      16.608291      140.29479      352.10851      16823.929    
       515   471.71444     -317.64244      16.416339      140.28651      357.03093      16823.929    
       516   470.33624     -317.60225      17.673608      140.29401      362.84138      16823.929    
       517   467.44307     -317.45759      20.252532      140.30967      369.28634      16823.929    
       518   463.34594     -317.22085      23.876336      140.33541      376.14031      16823.929    
       519   458.48347     -316.9087       28.150034      140.37011      383.11153      16823.929    
       520   453.37369     -316.54225      32.604291      140.40819      392.0288       16741.81     
       521   480.04214     -314.88591      36.823334      171.24456      6176.0977      16741.81     
       522   476.13007     -316.35786      39.861935      169.14961     -5439.1872      16741.81     
       523   442.62615     -315.97219      41.656062      139.97059      440.95751      16741.81     
       524   441.67494     -315.58403      42.161519      139.97391      445.86873      16741.81     
       525   442.17699     -315.20153      41.306622      139.97142      450.12165      16741.81     
       526   444.06354     -314.8408       39.165467      139.95675      453.66428      16741.81     
       527   447.11877     -314.50691      35.949839      139.93463      456.43334      16741.81     
       528   451.00474     -314.20753      31.986182      139.90751      458.55952      16741.81     
       529   455.2994      -313.94787      27.680161      139.88085      460.05972      16741.81     
       530   459.54381     -313.73973      23.472726      139.85422      463.52166      16649.061    
       531   494.11157     -310.14072      18.645979      170.98102      6745.8845      16649.061    
       532   496.67591     -312.56309      15.769431      168.08226     -5805.8073      16649.061    
       533   467.79442     -312.55972      14.070274      139.35413      531.80154      16649.061    
       534   468.18444     -312.64167      13.79338       139.36034      531.35804      16649.061    
       535   467.17943     -312.83923      14.936406      139.36514      530.24271      16649.061    
       536   464.95624     -313.14783      17.344275      139.38356      528.88225      16649.061    
       537   461.83348     -313.58067      20.727187      139.41081      527.13699      16649.061    
       538   458.23572     -314.15111      24.693326      139.43909      524.9268       16649.061    
       539   454.64603     -314.86218      28.79264       139.46749      522.12734      16649.061    
       540   451.55204     -315.71214      32.566811      139.49581      522.17721      16545.843    
       541   480.02006     -311.07037      36.119817      174.33591      7153.1326      16545.843    
       542   478.22417     -315.49622      38.119744      170.22908     -6038.1375      16545.843    
       543   448.33476     -316.78665      38.74543       141.58862      614.57873      16545.843    
       544   450.58912     -318.19082      38.033594      141.58264      609.58154      16545.843    
       545   454.25174     -319.6867       36.083377      141.56465      604.04491      16545.843    
       546   459.04401     -321.24596      33.133115      141.54058      598.60545      16545.843    
       547   464.56744     -322.84278      29.532855      141.51329      593.36824      16545.843    
       548   470.34768     -324.45097      25.70449       141.48688      588.52889      16545.843    
       549   475.88697     -326.04884      22.094046      141.4632       584.28755      16545.843    
       550   480.71892     -327.62078      19.121416      141.44122      584.7012       16432.318    
       551   515.38075     -321.62237      18.803251      179.56405      7584.8046      16432.318    
       552   516.91957     -327.0906       17.804747      174.53761     -6258.9314      16432.318    
       553   487.64855     -328.56895      17.923351      145.78094      717.56804      16432.318    
       554   487.70182     -330.00474      19.316668      145.78833      716.17282      16432.318    
       555   486.52212     -331.39766      21.832665      145.80724      714.88513      16432.318    
       556   484.41728     -332.75956      25.191973      145.83456      713.81132      16432.318    
       557   481.7997      -334.10483      29.019442      145.86678      712.47754      16432.318    
       558   479.14028     -335.44817      32.886353      145.90119      710.75964      16432.318    
       559   476.91552     -336.81372      36.358548      145.92553      708.37939      16432.318    
       560   475.55429     -338.21265      39.045176      145.93914      710.45258      16308.647    
       561   506.73302     -330.05211      40.277515      184.51452      8361.2782      16308.647    
       562   507.29794     -335.91577      40.362304      179.2644      -6697.8062      16308.647    
       563   479.35566     -337.49888      38.97741       150.14313      875.49643      16308.647    
       564   483.72187     -339.15228      36.524972      150.12396      867.44334      16308.647    
       565   489.00178     -340.86759      33.276659      150.10219      858.26465      16308.647    
       566   494.79996     -342.6383       29.595932      150.07771      848.29235      16308.647    
       567   500.66282     -344.45531      25.898467      150.05072      837.50977      16308.647    
       568   506.12787     -346.3011       22.606697      150.02831      826.45715      16308.647    
       569   510.77386     -348.16745      20.103435      150.00723      815.10551      16308.647    
       570   514.26669     -350.03895      18.689683      149.99117      810.42365      16174.99     
       571   548.27665     -339.98547      17.342385      190.5298       9087.7833      16174.99     
       572   547.95632     -346.53535      18.512617      184.85033     -7170.8612      16174.99     
       573   515.6734      -348.42462      20.861635      155.09409      1000.515       16174.99     
       574   514.01121     -350.2998       24.315393      155.11691      990.08213      16174.99     
       575   511.51056     -352.15284      28.53704       155.14497      979.95896      16174.99     
       576   508.60549     -353.97496      33.106563      155.1733       970.49699      16174.99     
       577   505.76891     -355.75506      37.565917      155.19759      961.53113      16174.99     
       578   503.45943     -357.47862      41.468253      155.21474      953.19225      16174.99     
       579   502.07015     -359.1134       44.425901      155.23729      945.84556      16174.99     
       580   501.88456     -360.65708      46.151843      155.24583      947.49785      16031.51     
       581   535.53029     -347.70703      46.712592      200.24818      9850.6865      16031.51     
       582   537.1145      -354.20039      45.600692      194.1257      -7547.0553      16031.51     
       583   508.66504     -355.45148      43.155207      163.80116      1197.1802      16031.51     
       584   513.45292     -356.56024      39.753038      163.77156      1191.4757      16031.51     
       585   518.6741      -357.49716      35.774315      163.74281      1186.3232      16031.51     
       586   523.84968     -358.25556      31.654352      163.70865      1181.8603      16031.51     
       587   528.49926     -358.81066      27.835746      163.68684      1178.3093      16031.51     
       588   532.19348     -359.18073      24.720113      163.65884      1175.4191      16031.51     
       589   534.60065     -359.3544       22.624811      163.64292      1173.2454      16031.51     
       590   535.52226     -359.3497       21.749424      163.63483      1182.9193      15878.368    
       591   567.57749     -342.53467      22.509167      211.21247      11083.923      15878.368    
       592   564.51033     -347.8968       24.038599      204.509       -8187.2743      15878.368    
       593   529.54578     -347.71797      26.296689      174.21999      1484.6808      15878.368    
       594   526.19271     -347.53421      29.273523      174.24219      1478.1313      15878.368    
       595   522.47302     -347.36517      32.61428       174.27046      1470.0002      15878.368    
       596   518.82505     -347.24494      35.931845      174.29384      1460.0553      15878.368    
       597   515.67016     -347.1893       38.849687      174.31444      1448.1924      15878.368    
       598   513.36833     -347.20846      41.042736      174.33387      1434.5132      15878.368    
       599   512.18114     -347.32037      42.271844      174.33988      1418.7367      15878.368    
       600   512.24587     -347.51549      42.408193      174.34171      1415.532       15715.726    
       601   546.41681     -330.10825      41.168671      222.49254      12633.837      15715.726    
       602   548.20792     -336.55217      39.127483      215.68387     -9275.1127      15715.726    
       603   519.98241     -337.46069      36.073939      185.30345      1671.8543      15715.726    
       604   524.69071     -338.48401      32.663747      185.27679      1639.2574      15715.726    
       605   529.48116     -339.60074      29.272418      185.25247      1604.8819      15715.726    
       606   533.94281     -340.79187      26.268756      185.23366      1569.4314      15715.726    
       607   537.71754     -342.04288      23.974379      185.22133      1533.2072      15715.726    
       608   540.53745     -343.35075      22.62905       185.20749      1496.4957      15715.726    
       609   542.25145     -344.69606      22.365541      185.20293      1459.7173      15715.726    
       610   542.8386      -346.07843      23.196614      185.20119      1438.6036      15543.744    
       611   576.10638     -330.88086      23.875515      232.21546      14187.286      15543.744    
       612   573.95212     -338.70628      26.301462      224.79964     -10852.866      15543.744    
       613   539.99399     -340.80488      29.116934      193.73258      1635.2279      15543.744    
       614   539.02069     -342.96166      32.206799      193.75468      1590.206       15543.744    
       615   538.16223     -345.17207      35.239101      193.77308      1545.4559      15543.744    
       616   537.74017     -347.42084      37.89714       193.78731      1501.2304      15543.744    
       617   538.02013     -349.68794      39.914191      193.7993       1457.7864      15543.744    
       618   539.18089     -351.95828      41.10218       193.80339      1414.9737      15543.744    
       619   541.2938      -354.21007      41.371172      193.79822      1373.0434      15543.744    
       620   544.31396     -356.41669      40.737599      193.78482      1347.8553      15362.583    
       621   583.44984     -344.24938      38.108453      239.95316      15640.759      15362.583    
       622   586.26832     -352.86574      36.141888      232.00826     -12560.097      15362.583    
       623   556.45049     -355.37343      33.763385      199.21334      1516.0903      15362.583    
       624   561.41823     -357.7477       31.464938      199.1903       1471.9401      15362.583    
       625   565.80763     -359.95234      29.539997      199.1691       1429.3676      15362.583    
       626   569.3233      -361.95219      28.2344        199.15421      1389.0418      15362.583    
       627   571.75483     -363.71502      27.717678      199.15052      1351.0431      15362.583    
       628   572.9994      -365.22245      28.063192      199.15348      1315.6171      15362.583    
       629   573.07239     -366.46338      29.239312      199.15699      1282.7229      15362.583    
       630   572.10475     -367.42062      31.112595      199.16735      1267.9529      15172.407    
       631   607.84423     -355.37038      34.019765      247.57599      17012.111      15172.407    
       632   603.92086     -362.68686      36.687502      239.25508     -14104.254      15172.407    
       633   564.9805      -363.23668      38.8243        204.39487      1459.7828      15172.407    
       634   563.50009     -363.55798      40.548986      204.41263      1431.5161      15172.407    
       635   562.48299     -363.66962      41.625078      204.42511      1404.8544      15172.407    
       636   562.13553     -363.59462      41.883009      204.43283      1379.9863      15172.407    
       637   562.57529     -363.36267      41.239921      204.4333       1356.6374      15172.407    
       638   563.81912     -363.00174      39.71001       204.42851      1334.7453      15172.407    
       639   565.78266     -362.54511      37.404314      204.41727      1314.0402      15172.407    
       640   568.29096     -362.01796      34.519968      204.40777      1311.7282      14973.375    
       641   610.7285      -348.76844      31.661508      254.51928      18824.267      14973.375    
       642   612.15035     -355.36532      28.149037      245.74074     -15787.57       14973.375    
       643   576.41825     -355.15837      24.648912      209.00324      1533.2545      14973.375    
       644   579.29217     -355.04612      21.832324      208.98882      1510.9361      14973.375    
       645   581.2773      -355.06271      19.976705      208.97464      1488.4752      14973.375    
       646   582.20403     -355.21621      19.262385      208.97422      1466.2472      14973.375    
       647   582.02222     -355.53225      19.752758      208.97838      1444.0196      14973.375    
       648   580.80861     -356.02196      21.386944      208.98695      1421.4809      14973.375    
       649   578.76021     -356.68521      23.985837      209.00535      1398.6587      14973.375    
       650   576.1742      -357.52785      27.270978      209.0274       1394.7397      14765.649    
       651   615.38722     -344.79419      28.382134      259.5746       20851.706      14765.649    
       652   610.86863     -353.70726      31.728621      249.77873     -17651.502      14765.649    
       653   567.95757     -355.42064      34.6204        210.79349      1618.4808      14765.649    
       654   567.48537     -357.32802      36.979353      210.80308      1586.7682      14765.649    
       655   568.00391     -359.40331      38.577675      210.81146      1553.5522      14765.649    
       656   569.63158     -361.62017      39.275278      210.81566      1519.2078      14765.649    
       657   572.37479     -363.95845      39.034476      210.80415      1483.5692      14765.649    
       658   576.12597     -366.37514      37.923207      210.78719      1446.9095      14765.649    
       659   580.67392     -368.836        36.106408      210.76631      1409.6035      14765.649    
       660   585.72593     -371.31074      33.826511      210.74022      1391.9889      14549.39     
       661   634.80715     -359.11761      29.841167      264.88676      22104.486      14549.39     
       662   637.40674     -369.96628      27.796362      254.42644     -18961.722      14549.39     
       663   598.56474     -372.73253      25.983236      213.49195      1592.7495      14549.39     
       664   602.64763     -375.45531      24.883411      213.49082      1547.1214      14549.39     
       665   605.75503     -378.12816      24.64323       213.48624      1500.9192      14549.39     
       666   607.81473     -380.71434      25.309837      213.49449      1455.105       14549.39     
       667   608.86822     -383.20591      26.825917      213.50504      1409.5557      14549.39     
       668   609.06368     -385.58789      29.036129      213.51623      1364.5377      14549.39     
       669   608.63716     -387.83795      31.70444       213.53527      1320.3045      14549.39     
       670   607.88445     -389.94544      34.540343      213.55917      1297.0019      14324.76     
       671   652.41253     -376.88714      38.423258      272.17751      22947.641      14324.76     
       672   649.91698     -387.59837      40.784496      261.49175     -19979.724      14324.76     
       673   605.93177     -389.70013      41.967889      219.40436      1501.5882      14324.76     
       674   607.73068     -391.67357      42.261371      219.40814      1454.3904      14324.76     
       675   610.37345     -393.50248      41.620624      219.41204      1408.3829      14324.76     
       676   613.78953     -395.1944       40.10091       219.39777      1363.6032      14324.76     
       677   617.81131     -396.7237       37.850715      219.38256      1320.4897      14324.76     
       678   622.19247     -398.08809      35.095337      219.36344      1279.2812      14324.76     
       679   626.63477     -399.28204      32.112293      219.34433      1240.1362      14324.76     
       680   630.82057     -400.31127      29.201278      219.32188      1222.9763      14091.921    
       681   681.42759     -384.99293      26.207406      279.01322      24260.559      14091.921    
       682   681.84728     -395.14747      23.94719       266.99129     -21358.87       14091.921    
       683   638.22788     -396.10499      22.224674      223.48461      1481.24        14091.921    
       684   639.89198     -396.97203      21.532912      223.48337      1446.1052      14091.921    
       685   640.32725     -397.7713       21.923801      223.48239      1412.5828      14091.921    
       686   639.61718     -398.50499      23.334444      223.49474      1381.2806      14091.921    
       687   637.95907     -399.19966      25.595026      223.50869      1351.941       14091.921    
       688   635.64162     -399.86763      28.448311      223.52494      1324.1724      14091.921    
       689   633.01301     -400.51586      31.578529      223.54661      1298.1662      14091.921    
       690   630.44224     -401.15804      34.646472      223.5662       1295.9099      13851.032    
       691   676.48124     -383.0359       34.843163      284.97636      25614.292      13851.032    
       692   672.55886     -393.84366      36.877811      272.532       -22466.215      13851.032    
       693   624.67454     -394.87671      37.921959      227.7246       1638.3606      13851.032    
       694   625.5478      -395.95799      38.180395      227.7191       1610.6565      13851.032    
       695   627.27949     -397.0677       37.657764      227.70757      1583.0623      13851.032    
       696   629.75207     -398.18776      36.447067      227.6911       1556.0664      13851.032    
       697   632.76573     -399.29199      34.717728      227.67823      1529.564       13851.032    
       698   636.06129     -400.36875      32.6952        227.66351      1503.8192      13851.032    
       699   639.34993     -401.39888      30.634494      227.65075      1478.8038      13851.032    
       700   642.34563     -402.37586      28.790644      227.63382      1480.8618      13602.257    
       701   693.36994     -381.91167      27.579648      294.64446      26466.125      13602.257    
       702   692.48204     -393.85264      27.210355      281.50315     -22859.211      13602.257    
       703   645.83715     -395.29215      27.112045      236.30691      1869.7253      13602.257    
       704   646.74916     -396.7377       27.704928      236.30785      1833.9357      13602.257    
       705   646.99495     -398.17655      28.924236      236.31837      1797.2303      13602.257    
       706   646.71407     -399.60568      30.631618      236.33373      1759.8088      13602.257    
       707   646.10824     -401.02828      32.630848      236.34331      1721.5192      13602.257    
       708   645.41777     -402.42687      34.689761      236.35737      1682.5313      13602.257    
       709   644.89405     -403.7926       36.565985      236.37768      1643.1995      13602.257    
       710   644.77117     -405.13214      38.033598      236.39074      1634.0669      13345.756    
       711   695.35741     -384.85109      40.74743       306.73304      27524.645      13345.756    
       712   694.92057     -398.1125       40.771115      293.08645     -23598.452      13345.756    
       713   649.12924     -400.30008      39.541302      246.80954      1978.6966      13345.756    
       714   653.49684     -402.47038      37.613387      246.79929      1919.397       13345.756    
       715   658.38113     -404.61097      35.165303      246.78218      1859.6824      13345.756    
       716   663.51528     -406.69535      32.429621      246.76756      1800.4416      13345.756    
       717   668.60345     -408.71459      29.668753      246.74985      1741.8873      13345.756    
       718   673.35037     -410.65668      27.147131      246.72913      1684.2342      13345.756    
       719   677.49064     -412.50486      25.103366      246.71238      1627.9929      13345.756    
       720   680.81497     -414.25071      23.725366      246.70001      1604.9595      13081.691    
       721   735.84869     -395.73246      21.760865      314.76391      29241.104      13081.691    
       722   735.37257     -409.41591      21.679899      300.55385     -25414.516      13081.691    
       723   685.40784     -411.71774      22.194999      252.00143      1910.8988      13081.691    
       724   686.29375     -413.90062      23.558183      252.01092      1846.6105      13081.691    
       725   686.31009     -415.94943      25.610381      252.0296       1784.5645      13081.691    
       726   685.68875     -417.86462      28.124227      252.04669      1725.0804      13081.691    
       727   684.70994     -419.64086      30.828855      252.05895      1668.0872      13081.691    
       728   683.67108     -421.25989      33.439197      252.0779       1613.8103      13081.691    
       729   682.85439     -422.72683      35.686546      252.09392      1561.9815      13081.691    
       730   682.49734     -424.05461      37.347145      252.09254      1544.565       12810.223    
       731   737.26568     -406.14863      36.470497      320.38364      31156.87       12810.223    
       732   735.77618     -419.35451      36.871878      306.18501     -27442.411      12810.223    
       733   684.23558     -421.01914      36.201646      255.60947      1879.5311      12810.223    
       734   687.21322     -422.56072      34.947736      255.60096      1823.9943      12810.223    
       735   690.50862     -423.99175      33.279053      255.58566      1769.9321      12810.223    
       736   693.90538     -425.31404      31.4085        255.57211      1718.2743      12810.223    
       737   697.16742     -426.5434       29.568842      255.55627      1668.6826      12810.223    
       738   700.06563     -427.69162      27.986623      255.53848      1621.1418      12810.223    
       739   702.40412     -428.75722      26.857031      255.53206      1575.3155      12810.223    
       740   704.04226     -429.76583      26.322453      255.52212      1565.4427      12531.513    
       741   760.81389     -411.39915      27.77912       328.48226      33401.85       12531.513    
       742   758.23036     -425.10998      28.907409      313.4816      -29548.248      12531.513    
       743   703.28142     -426.66591      29.975659      261.56313      1946.4597      12531.513    
       744   703.30978     -428.17138      31.464208      261.57274      1893.9299      12531.513    
       745   703.01        -429.6377       33.216713      261.57834      1842.0493      12531.513    
       746   702.57755     -431.04677      35.045964      261.59376      1792.1771      12531.513    
       747   702.21944     -432.40819      36.754478      261.60567      1743.5039      12531.513    
       748   702.13193     -433.716        38.156133      261.61762      1696.6138      12531.513    
       749   702.47994     -434.97563      39.096522      261.6241       1650.9987      12531.513    
       750   703.37885     -436.18487      39.469892      261.62959      1644.5431      12245.722    
       751   763.26759     -416.06596      40.132653      338.46558      36770.498      12245.722    
       752   762.98325     -431.08844      39.204526      322.24884     -32594.421      12245.722    
       753   709.13807     -432.82687      37.242287      268.15047      2086.8423      12245.722    
       754   713.32381     -434.54729      35.025372      268.13087      2033.5784      12245.722    
       755   717.52488     -436.25123      32.785999      268.11966      1981.3587      12245.722    
       756   721.50426     -437.96637      30.758438      268.10155      1930.2997      12245.722    
       757   725.05004     -439.6812       29.154006      268.10105      1880.4685      12245.722    
       758   727.99802     -441.43374      28.13856       268.0923       1831.3209      12245.722    
       759   730.24896     -443.21695      27.814889      268.09224      1783.0457      12245.722    
       760   731.77882     -445.04176      28.211982      268.09643      1778.0104      11953.013    
       761   794.72781     -422.17011      28.763859      350.43861      40949.482      11953.013    
       762   791.5823      -439.52352      30.600674      331.97788     -36348.169      11953.013    
       763   730.84671     -442.1565       32.364403      274.26168      2295.1795      11953.013    
       764   731.52884     -444.82058      34.402059      274.27371      2232.4461      11953.013    
       765   732.16807     -447.48649      36.488247      274.29229      2169.4468      11953.013    
       766   732.9804      -450.14558      38.392144      274.29742      2106.1738      11953.013    
       767   734.15663     -452.75357      39.902893      274.30111      2043.4088      11953.013    
       768   735.83873     -455.26853      40.85279       274.31045      1981.2946      11953.013    
       769   738.10117     -457.6664       41.13571       274.31308      1919.9172      11953.013    
       770   740.93978     -459.90857      40.718609      274.31068      1907.0808      11653.546    
       771   811.72942     -433.40312      41.962857      368.31766      45170.426      11653.546    
       772   811.87339     -452.3997       40.770696      348.26367     -40153.91       11653.546    
       773   749.87987     -454.86329      38.425398      285.43044      2494.5432      11653.546    
       774   754.9465      -457.07512      35.876584      285.41203      2416.9567      11653.546    
       775   759.66578     -459.01835      33.380662      285.39001      2339.8864      11653.546    
       776   763.75351     -460.65793      31.183304      285.37907      2264.7958      11653.546    
       777   766.97145     -461.98967      29.492879      285.36882      2191.8824      11653.546    
       778   769.15191     -463.00304      28.458169      285.36159      2121.4669      11653.546    
       779   770.21525     -463.6954       28.152769      285.35909      2053.933       11653.546    
       780   770.17789     -464.0654       28.567804      285.36916      2043.4055      11347.483    
       781   844.54317     -432.91494      31.613215      389.16903      50197.202      11347.483    
       782   839.76101     -451.15492      33.049844      367.8897      -44751.627      11347.483    
       783   765.14515     -451.98463      33.92215       298.09376      2706.2899      11347.483    
       784   764.79123     -452.62051      34.902586      298.10706      2622.7238      11347.483    
       785   764.31163     -453.08539      35.828647      298.11935      2541.3573      11347.483    
       786   763.89582     -453.39363      36.542804      298.13607      2463.3127      11347.483    
       787   763.71299     -453.58775      36.910015      298.13804      2388.1332      11347.483    
       788   763.8951      -453.6802       36.83291       298.13893      2316.516       11347.483    
       789   764.52321     -453.70009      36.263077      298.13711      2248.2798      11347.483    
       790   765.61936     -453.6726       35.207286      298.13477      2245.4007      11034.986    
       791   851.20793     -421.49939      32.281952      407.49136      55603.259      11034.986    
       792   849.43554     -440.88577      30.651121      384.81523     -49765.743      11034.986    
       793   769.98521     -442.15735      28.331378      306.86044      2958.797       11034.986    
       794   773.59754     -443.43574      26.222766      306.85449      2875.7804      11034.986    
       795   776.7923      -444.72974      24.522178      306.85011      2796.1934      11034.986    
       796   779.40413     -446.05204      23.390099      306.84034      2720.2953      11034.986    
       797   781.32211     -447.39698      22.934252      306.83473      2648.4596      11034.986    
       798   782.50035     -448.75862      23.198794      306.84044      2580.5701      11034.986    
       799   782.96225     -450.144        24.160108      306.8487       2516.4153      11034.986    
       800   782.79725     -451.54398      25.72963       306.8638       2529.1193      10716.214    
       801   872.81373     -417.52424      28.965114      428.37214      60005.888      10716.214    
       802   867.48973     -439.36039      31.731695      404.31945     -53458.354      10716.214    
       803   777.75475     -441.88602      33.886773      319.95925      3392.077       10716.214    
       804   778.31954     -444.43743      35.910714      319.96042      3314.1484      10716.214    
       805   779.20675     -446.98982      37.639165      319.96689      3237.5234      10716.214    
       806   780.54145     -449.53739      38.943199      319.97259      3162.3209      10716.214    
       807   782.39559     -452.07306      39.741959      319.9711       3088.3339      10716.214    
       808   784.7806      -454.57046      40.010017      319.97408      3015.5255      10716.214    
       809   787.64619     -457.03212      39.778649      319.96316      2943.8495      10716.214    
       810   790.88646     -459.42483      39.13084       319.95545      2963.3467      10391.331    
       811   891.21719     -420.37663      41.156602      454.93641      64592.084      10391.331    
       812   890.69345     -444.94579      40.036174      428.75661     -56835.433      10391.331    
       813   800.69638     -448.58732      38.148233      338.99219      3974.8229      10391.331    
       814   806.3502      -452.18909      36.447692      338.98171      3867.8102      10391.331    
       815   811.51089     -455.72234      35.136482      338.96753      3760.5212      10391.331    
       816   815.97982     -459.13424      34.362543      338.96448      3655.2859      10391.331    
       817   819.63871     -462.40079      34.20348       338.96351      3552.4628      10391.331    
       818   822.46048     -465.49036      34.65838       338.96994      3452.7201      10391.331    
       819   824.50912     -468.39191      35.648757      338.97624      3356.7914      10391.331    
       820   825.92927     -471.08559      37.028517      338.99154      3372.069       10060.497    
       821   930.33805     -428.16067      38.377346      480.98924      70058.816      10060.497    
       822   927.28767     -454.41033      39.754256      453.26141     -61270.502      10060.497    
       823   828.88912     -458.30903      40.196957      357.70688      4479.6498      10060.497    
       824   832.68467     -462.06989      40.408826      357.71043      4354.8186      10060.497    
       825   836.64816     -465.69299      40.316044      357.70428      4233.4111      10060.497    
       826   840.81208     -469.15916      39.883577      357.70296      4116.9546      10060.497    
       827   845.16168     -472.47663      39.120865      357.69389      4004.9096      10060.497    
       828   849.63394     -475.6356       38.082181      357.68217      3897.7476      10060.497    
       829   854.12248     -478.62798      36.861541      357.6703       3795.3643      10060.497    
       830   858.48785     -481.44606      35.582701      357.65925      3826.1183      9723.8735    
       831   971.90513     -433.98767      31.715106      507.40572      75901.543      9723.8735    
       832   971.47292     -461.36705      30.806498      478.71318     -65903.147      9723.8735    
       833   868.92899     -465.44629      29.709527      377.55849      5123.0196      9723.8735    
       834   873.54851     -469.35851      29.292879      377.55338      4996.1772      9723.8735    
       835   877.16222     -473.0903       29.632375      377.54342      4873.8998      9723.8735    
       836   879.75447     -476.60264      30.724406      377.54939      4757.6207      9723.8735    
       837   881.40243     -479.90134      32.483748      377.55248      4646.9975      9723.8735    
       838   882.26912     -482.96575      34.750555      377.56608      4542.0164      9723.8735    
       839   882.58754     -485.80773      37.305898      377.57747      4442.615       9723.8735    
       840   882.63619     -488.431        39.894384      377.58823      4506.4766      9381.6221    
       841   998.18229     -432.064        38.269223      540.47825      82078.224      9381.6221    
       842   993.12452     -460.23338      40.578343      509.88405     -70106.621      9381.6221    
       843   881.56237     -463.89093      41.558707      402.78754      6172.7748      9381.6221    
       844   884.94409     -467.46189      41.967129      402.79021      6048.0596      9381.6221    
       845   888.87824     -470.95847      41.775048      402.78381      5925.2801      9381.6221    
       846   893.31905     -474.36918      41.022489      402.77703      5804.9263      9381.6221    
       847   898.14601     -477.68602      39.813934      402.76954      5687.13        9381.6221    
       848   903.1761      -480.90389      38.306915      402.7527       5571.476       9381.6221    
       849   908.1841      -483.99754      36.694598      402.73409      5458.3281      9381.6221    
       850   912.92802     -486.9375       35.184282      402.724        5554.3793      9033.904     
       851   1036.8658     -412.71253      31.228391      588.99563      88073.131      9033.904     
       852   1033.5314     -443.4493       30.981727      554.89132     -72872.566      9033.904     
       853   919.9838      -447.69341      30.48763       443.87546      7810.5342      9033.904     
       854   924.29508     -452.01588      30.77309       443.8737       7651.9644      9033.904     
       855   927.80827     -456.40552      31.872187      443.87141      7489.9074      9033.904     
       856   930.5538      -460.84309      33.738695      443.8701       7326.2932      9033.904     
       857   932.64208     -465.29836      36.250171      443.88087      7161.527       9033.904     
       858   934.24931     -469.75547      39.22016       443.89808      6995.5956      9033.904     
       859   935.59619     -474.20052      42.417146      443.91066      6829.1568      9033.904     
       860   936.92231     -478.60464      45.588188      443.91881      6934.2991      8680.8806    
       861   1062.5345     -383.84625      45.818513      656.47728      93817.622      8680.8806    
       862   1060.4961     -419.61632      48.397719      621.37851     -74431.087      8680.8806    
       863   945.30075     -427.2524       49.524119      507.04898      9776.847       8680.8806    
       864   952.8933      -435.05397      50.211868      507.0416       9507.5134      8680.8806    
       865   960.93266     -442.88447      50.509128      507.03299      9237.4264      8680.8806    
       866   969.19273     -450.62947      50.503455      507.01352      8970.0364      8680.8806    
       867   977.43205     -458.16641      50.308764      506.99369      8707.6598      8680.8806    
       868   985.41499     -465.38081      50.049609      506.99196      8453.5985      8680.8806    
       869   992.93215     -472.21913      49.844699      506.9846       8208.1554      8680.8806    
       870   999.81805     -478.61101      49.791511      506.98456      8316.3872      8322.7133    
       871   1137.5335     -369.90516      46.133463      740.93054      99565.298      8322.7133    
       872   1139.9535     -410.24252      47.218055      703.94277     -76199.01       8322.7133    
       873   1020.8396     -419.98775      47.739127      583.23108      11680.637      8322.7133    
       874   1029.8051     -429.3508       48.721692      583.24206      11340.733      8322.7133    
       875   1037.9287     -438.29373      50.073807      583.25474      11011.717      8322.7133    
       876   1045.3359     -446.79233      51.650931      583.2662       10694.634      8322.7133    
       877   1052.2084     -454.83277      53.272308      583.27963      10390.073      8322.7133    
       878   1058.7563     -462.41253      54.741579      583.2978       10098.148      8322.7133    
       879   1065.1888     -469.5528       55.869236      583.30584      9818.1094      8322.7133    
       880   1071.6868     -476.25118      56.494311      583.31449      9986.0561      7959.5635    
       881   1218.2359     -352.81225      55.329189      842.75446      106489.13      7959.5635    
       882   1222.8435     -395.38111      55.259424      804.42844     -78298.001      7959.5635    
       883   1099.0023     -406.0669       53.543761      676.11485      14026.968      7959.5635    
       884   1112.3845     -416.47754      51.417794      676.10364      13628.574      7959.5635    
       885   1125.6462     -426.55395      49.060451      676.0825       13239.527      7959.5635    
       886   1138.4999     -436.21196      46.674445      676.0692       12862.7        7959.5635    
       887   1150.6538     -445.38892      44.463307      676.05684      12499.399      7959.5635    
       888   1161.8408     -454.01513      42.608528      676.0466       12151.233      7959.5635    
       889   1171.8448     -462.02701      41.249504      676.03918      11818.894      7959.5635    
       890   1180.5225     -469.37706      40.468533      676.03023      12060.766      7591.5925    
       891   1340.521      -325.41858      39.070501      968.34524      117903.08      7591.5925    
       892   1345.9641     -371.73129      39.370833      927.42739     -83534.411      7591.5925    
       893   1209.4163     -383.57304      39.274252      787.68389      16941.248      7591.5925    
       894   1221.1802     -395.0471       39.746271      787.69253      16454.949      7591.5925    
       895   1232.0224     -406.1065       40.676787      787.71168      15978.948      7591.5925    
       896   1242.0702     -416.73685      41.917905      787.72695      15514.454      7591.5925    
       897   1251.4862     -426.9211       43.300356      787.73826      15062.848      7591.5925    
       898   1260.4438     -436.64576      44.65176       787.74906      14625.313      7591.5925    
       899   1269.1021     -445.89876      45.81478       787.76302      14202.292      7591.5925    
       900   1277.5842     -454.68014      46.663323      787.76925      14506.661      7218.9617    
       901   1458.671      -299.40523      42.414772      1108.2882      134713.5       7218.9617    
       902   1468.3937     -353.57885      42.836497      1063.6365     -94267.434      7218.9617    
       903   1319.8222     -370.71323      41.961429      906.56796      19689.982      7218.9617    
       904   1338.4448     -387.38487      41.183331      906.54842      18994.644      7218.9617    
       905   1356.0106     -403.31554      40.649122      906.52471      18328.217      7218.9617    
       906   1372.1253     -418.24882      40.488005      906.51324      17701.799      7218.9617    
       907   1386.4996     -432.00956      40.79331       906.51186      17121.734      7218.9617    
       908   1398.9669     -444.50193      41.608313      906.50356      16590.683      7218.9617    
       909   1409.4851     -455.65208      42.917867      906.5077       16110.951      7218.9617    
       910   1418.1265     -465.4617       44.647036      906.51542      16546.7        6841.8324    
       911   1619.0051     -319.32413      44.312982      1240.3361      153062.88      6841.8324    
       912   1622.8592     -375.3203       47.622397      1191.2567     -108692.95      6841.8324    
       913   1446.7341     -389.83449      49.683843      1013.9554      21934.807      6841.8324    
       914   1458.3761     -402.75977      51.724896      1013.9677      21386.817      6841.8324    
       915   1468.607      -414.16353      53.568873      1013.9839      20899          6841.8324    
       916   1477.686      -424.1301       55.055453      1014.0015      20467.749      6841.8324    
       917   1485.8472     -432.76408      56.058361      1014.0091      20089.099      6841.8324    
       918   1493.2832     -440.15237      56.499395      1014.0218      19757.676      6841.8324    
       919   1500.1362     -446.41641      56.357203      1014.0298      19468.516      6841.8324    
       920   1506.4983     -451.69126      55.669841      1014.0224      20350.132      6460.366     
       921   1729.2419     -288.07264      58.032203      1388.4856      176070.55      6460.366     
       922   1728.2429     -344.90388      57.183164      1329.8703     -121991.42      6460.366     
       923   1527.971      -354.79435      54.710505      1130.0579      27195.028      6460.366     
       924   1540.6463     -364.29917      52.347744      1130.054       26756.007      6460.366     
       925   1552.6748     -373.58998      50.365889      1130.0397      26325.11       6460.366     
       926   1563.966      -382.79896      48.999082      1130.0322      25899.353      6460.366     
       927   1574.4718     -392.05321      48.419185      1130.0312      25473.481      6460.366     
       928   1584.1971     -401.44457      48.716945      1130.0402      25043.969      6460.366     
       929   1593.2028     -411.04375      49.891847      1130.045       24608.993      6460.366     
       930   1601.6028     -420.86299      51.85168       1130.0478      25702.634      6074.724     
       931   1858.238      -225.90154      55.409218      1568.7708      204781.72      6074.724     
       932   1858.9502     -296.90017      58.537142      1501.5667     -136830.99      6074.724     
       933   1631.5916     -314.70219      59.937472      1272.3631      33856.493      6074.724     
       934   1649.0225     -332.59233      61.507618      1272.3581      33067.369      6074.724     
       935   1666.2789     -350.34139      63.112782      1272.3658      32284.47       6074.724     
       936   1683.278      -367.75551      64.616017      1272.3656      31515.639      6074.724     
       937   1699.9403     -384.62321      65.891764      1272.369       30767.139      6074.724     
       938   1716.1833     -400.7694       66.837986      1272.3722      30042.632      6074.724     
       939   1731.9178     -416.04604      67.385523      1272.3701      29347.281      6074.724     
       940   1747.0445     -430.33107      67.503525      1272.3613      30648.761      5685.0675    
       941   2047.4115     -173.23409      63.572229      1806.6628      237437.34      5685.0675    
       942   2056.2046     -254.86231      63.687493      1733.3799     -152964.01      5685.0675    
       943   1801.2304     -277.56578      61.682164      1470.0218      42006.513      5685.0675    
       944   1827.5328     -300.4381       59.901299      1469.987       40876.458      5685.0675    
       945   1852.9958     -322.91006      58.507079      1469.9536      39744.823      5685.0675    
       946   1876.8283     -344.34602      57.608303      1469.9254      38644.494      5685.0675    
       947   1898.3691     -364.18358      57.247948      1469.8891      37599.756      5685.0675    
       948   1917.1771     -381.94663      57.399362      1469.8813      36633.605      5685.0675    
       949   1933.0623     -397.39179      57.971479      1469.8765      35758.83       5685.0675    
       950   1946.0661     -410.39105      58.822213      1469.8991      37584.929      5291.5581    
       951   2282.4374     -86.426213      59.823581      2109.7003      275581.28      5291.5581    
       952   2289.7925     -174.82338      61.372823      2029.7365     -168712.17      5291.5581    
       953   1993.6717     -194.73121      60.91315       1732.2076      53389.884      5291.5581    
       954   2012.4649     -211.70495      60.33169       1732.2422      52366.462      5291.5581    
       955   2028.6094     -226.11395      59.660569      1732.273       51465.41       5291.5581    
       956   2042.5246     -238.41614      58.965799      1732.3003      50670.442      5291.5581    
       957   2054.658      -249.12271      58.339159      1732.3236      49957.601      5291.5581    
       958   2065.4726     -258.76373      57.88579       1732.3514      49301.564      5291.5581    
       959   2075.4541     -267.90206      57.709515      1732.3793      48677.625      5291.5581    
       960   2085.1121     -277.08785      57.898         1732.4216      51959.564      4894.357     
       961   2459.3759      209.18188      60.287099      2571.3818      334489.44      4894.357     
       962   2470.6965      109.51938      61.616886      2483.6448     -177328.23      4894.357     
       963   2151.993       74.384605      61.415261      2150.0102      77968.478      4894.357     
       964   2194.2487      34.006984      62.12269       2149.8901      75767.502      4894.357     
       965   2238.8707     -9.6133615      63.846587      2149.7588      73410.209      4894.357     
       966   2283.4032     -54.154984      66.585009      2149.6368      71016.536      4894.357     
       967   2325.6659     -97.421844      70.222211      2149.5641      68693.333      4894.357     
       968   2364.0872     -137.7275       74.538213      2149.5357      66522.195      4894.357     
       969   2397.8101     -173.97622      79.231258      2149.5438      64558.209      4894.357     
       970   2426.6224     -205.63968      83.950412      2149.567       68430.179      4493.6257    
       971   2863.7379      469.23788      88.376738      3237.9998      409190.73      4493.6257    
       972   2891.6135      334.61682      93.15983       3134.2528     -190985.1       4493.6257    
       973   2541.7627      288.06005      94.181798      2761.2666      107436.68      4493.6257    
       974   2587.5981      244.59146      94.793917      2761.3108      104912.11      4493.6257    
       975   2630.8763      203.75985      95.146611      2761.3392      102519.63      4493.6257    
       976   2671.7175      165.24233      95.437695      2761.3391      100239.59      4493.6257    
       977   2710.0758      128.88936      95.881308      2761.3321      98051.468      4493.6257    
       978   2745.8606      94.609914      96.671493      2761.3365      95943.046      4493.6257    
       979   2779.0453      62.286717      97.946979      2761.3488      93901.56       4493.6257    
       980   2809.7237      31.778504      99.763195      2761.371       100997.14      4089.5254    
       981   3334.5457      1128.9799      98.447474      4348.4767      536144.89      4089.5254    
       982   3403.1331      929.2574       101.94504      4216.4477     -190083.76      4089.5254    
       983   3041.1283      827.79871      103.2365       3777.4533      166317.43      4089.5254    
       984   3151.0612      722.09328      105.7836       3777.1893      159464.05      4089.5254    
       985   3259.0758      617.13833      109.43532      3776.985       152607.27      4089.5254    
       986   3361.0845      517.11779      113.86335      3776.8701      146007.89      4089.5254    
       987   3454.5123      424.92046      118.60251      3776.8579      139848.57      4089.5254    
       988   3538.2556      342.06318      123.11448      3776.8942      134229.3       4089.5254    
       989   3612.3104      269.06715      126.86415      3776.9612      129194.05      4089.5254    
       990   3677.2847      205.82413      129.39662      3777.0649      138545.93      3682.2177    
       991   4363.6228      1550.0645      123.52202      5757.8256      685547.05      3682.2177    
       992   4485.4404      1277.8799      124.73029      5600.8674     -215016.58      3682.2177    
       993   4050.4559      1147.5035      122.00089      5060.6272      224915.16      3682.2177    
       994   4174.4129      1034.3213      119.18918      5060.6539      216825.08      3682.2177    
       995   4279.4873      938.57647      116.67613      5060.743       209880.42      3682.2177    
       996   4366.2429      859.39232      114.82915      5060.9128      204017.86      3682.2177    
       997   4436.4062      794.79846      113.93853      5061.0994      199101.17      3682.2177    
       998   4492.6995      742.14106      114.16738      5061.36        194952.5       3682.2177    
       999   4538.4921      698.18823      115.52236      5061.6228      191361.02      3682.2177    
      1000   4577.291       659.79112      117.84914      5061.8673      211718.37      3271.8637    
      1001   5360.8183      2944.1521      128.54033      8090.2809      956455.56      3271.8637    
      1002   5501.336       2649.5649      133.80725      7932.4815     -153191.98      3271.8637    
      1003   5023.4697      2442.531       135.03314      7279.4029      384920.19      3271.8637    
Loop time of 0.325692 on 20 procs for 500 steps with 405 atoms

Performance: 66.320 ns/day, 0.362 hours/ns, 1535.192 timesteps/s, 621.753 katom-step/s
98.6% CPU use with 20 MPI tasks x no OpenMP threads

MPI task timing breakdown:
Section |  min time  |  avg time  |  max time  |%varavg| %total
---------------------------------------------------------------
Pair    | 0.021746   | 0.025957   | 0.036409   |   2.0 |  7.97
Bond    | 0.00049576 | 0.00061376 | 0.00095935 |   0.0 |  0.19
Kspace  | 0.18283    | 0.19431    | 0.20514    |   1.4 | 59.66
Neigh   | 0.015614   | 0.015859   | 0.016033   |   0.1 |  4.87
Comm    | 0.031745   | 0.050321   | 0.066348   |   4.3 | 15.45
Output  | 0.012547   | 0.013971   | 0.017331   |   1.1 |  4.29
Modify  | 0.017565   | 0.020424   | 0.025379   |   1.8 |  6.27
Other   |            | 0.004233   |            |       |  1.30

Nlocal:          20.25 ave          32 max          12 min
Histogram: 1 2 1 6 4 3 0 1 0 2
Nghost:        3594.75 ave        3650 max        3545 min
Histogram: 4 2 1 2 1 2 2 2 2 2
Neighs:         5265.1 ave        8236 max        3148 min
Histogram: 2 1 3 5 3 3 0 1 1 1

Total # of neighbors = 105302
Ave neighs/atom = 260.00494
Ave special neighs/atom = 2
Neighbor list builds = 50
Dangerous builds = 0
unfix           XYZ
unfix           NVE
write_restart   restart.xyz
System init for write_restart ...
Ewald initialization ...
  using 12-bit tables for long-range coulomb (../kspace.cpp:342)
  G vector (1/distance) = 0.3756596
  estimated absolute RMS force accuracy = 0.0035693029
  estimated relative force accuracy = 1.074885e-05
  KSpace vectors: actual max1d max3d = 572 10 4630
                  kxmax kymax kzmax  = 10 5 6
Generated 0 of 6 mixed pair_coeff terms from geometric mixing rule
WARNING: Proc sub-domain size < neighbor skin, could lead to lost atoms (../domain.cpp:966)


# NVT Equilibration

log             H2O_equil.log
