# Supplementary material for: Developing Interface Force Fields for Water and Oxygen on Pt, and Pt 3 Ni, Pt 3 Co Alloy Surfaces for Proton-Exchange Membrane Fuel Cell (PEMFC) Applications
Source: ACS Omega. 2026 Feb 6;11(6):10649–63. doi: 10.1021/acsomega.5c11427 (PMC12917792; doi:10.1021/acsomega.5c11427)
Supplement: Supplementary file 1 [file ao5c11427_si_001.zip › Supporting_material/01.Cycle01_config_generation_and_DFT_calculations/Bulk/log.lammps]

LAMMPS (21 Nov 2023)
#Variables

variable        T file ../LogVar/T.log
variable        rc file ../LogVar/rc.log
variable        PtType file ../LogVar/SType1.log
variable        Pt1_Type file ../LogVar/SType2.log

variable        Nx file ../LogVar/NxB.log #5
variable        Ny file ../LogVar/NyB.log #5
variable        Nz file ../LogVar/NzB.log #14

variable        xlo file ../LogVar/xloB.log #11.347999999999999
variable        ylo file ../LogVar/yloB.log #0
variable        zlo file ../LogVar/zloB.log #0

variable        xhi file ../LogVar/xhiB.log #44.347999999999999
variable        yhi file ../LogVar/yhiB.log #15.695999999999986
variable        zhi file ../LogVar/zhiB.log #15.695999999999986

variable        xy file ../LogVar/xyB.log
variable        xz file ../LogVar/xzB.log
variable        yz file ../LogVar/yzB.log

variable        nSxH file ../LogVar/nSx.log
variable        nSyH file ../LogVar/nSy.log
variable        nSzH file ../LogVar/nSz.log
variable        nSx equal ${nSxH}
variable        nSx equal 1
variable        nSy equal ${nSyH}
variable        nSy equal 0
variable        nSz equal ${nSzH}
variable        nSz equal 0

variable        dxSBH file ../LogVar/dxSB.log
variable        dxCMH file ../LogVar/dxCM.log
variable        dxSB equal ${dxSBH}
variable        dxSB equal 3.5000000000000000
variable        dxCM equal ${dxCMH}
variable        dxCM equal 1.2500000000000000

variable        dt equal 0.5
variable        dthermo equal 1

variable        tNVE equal  500
variable	      tdeform equal 500
variable	      tequil equal 500

variable	      tdump equal 1000

# Loeschen von Hilfsvariablen

variable        nSxH delete
variable        nSyH delete
variable        nSzH delete
variable        dxSBH delete
variable        dxCMH delete

# Setup

label           loop
clear
log             H2O_init.log
