# Supplementary material for: Developing Interface Force Fields for Water and Oxygen on Pt, and Pt 3 Ni, Pt 3 Co Alloy Surfaces for Proton-Exchange Membrane Fuel Cell (PEMFC) Applications
Source: ACS Omega. 2026 Feb 6;11(6):10649–63. doi: 10.1021/acsomega.5c11427 (PMC12917792; doi:10.1021/acsomega.5c11427)
Supplement: Supplementary file 1 [file ao5c11427_si_001.zip › Supporting_material/01.Cycle01_config_generation_and_DFT_calculations/Bulk/SCF/SCF_DO001/forces.out]

    0.00424691    0.05667699   -0.04021467
   -0.03745078   -0.01977605    0.02028948
    0.03330262   -0.02103321    0.01511501
   -0.04773259   -0.01847103   -0.02559087
   -0.00232283    0.01282545    0.00851809
    0.04684146    0.00058143    0.01264365
    0.04990131   -0.01769554   -0.02152973
   -0.04044061   -0.01421975   -0.02123818
    0.00022912    0.03277725    0.03249820
    0.01959613    0.01083473   -0.00984106
    0.02963645    0.01064471    0.02240269
   -0.04672337   -0.03223376   -0.01556383
   -0.02198964   -0.02310318   -0.01750189
   -0.01942796    0.01371640    0.03388701
    0.03703911    0.02527813   -0.02869542
   -0.00181917   -0.00650131    0.00856389
    0.00958300   -0.01522365    0.04458738
   -0.01444051    0.02955374   -0.03577678
   -0.01753516    0.00702472   -0.01627251
    0.02578208   -0.02450016    0.04268727
    0.00822747    0.01304263   -0.04285258
   -0.00657463    0.02377722   -0.04508405
   -0.00301627   -0.02522436    0.02183600
    0.00642150   -0.02261109    0.02092785
   -0.01424147   -0.02156787   -0.00977975
   -0.04742480   -0.01095883    0.02416284
    0.05259487    0.03443643    0.00889729
    0.03590914   -0.06160835   -0.01177803
   -0.01443187    0.01298316    0.01362201
   -0.02704989    0.04121092    0.00977195
    0.00419619   -0.03816239    0.01082098
   -0.00941728   -0.00088986   -0.03179926
    0.00460180    0.03843452    0.00476418
   -0.06775212   -0.01887775    0.01214389
    0.04271735   -0.00597288   -0.00281110
    0.01360434    0.01461882    0.00513604
    0.02821133    0.03264062   -0.01845212
   -0.04183505    0.01084771    0.03080380
    0.02898382   -0.02327455   -0.00929770
