# Supplementary material for: Developing Interface Force Fields for Water and Oxygen on Pt, and Pt 3 Ni, Pt 3 Co Alloy Surfaces for Proton-Exchange Membrane Fuel Cell (PEMFC) Applications
Source: ACS Omega. 2026 Feb 6;11(6):10649–63. doi: 10.1021/acsomega.5c11427 (PMC12917792; doi:10.1021/acsomega.5c11427)
Supplement: Supplementary file 1 [file ao5c11427_si_001.zip › Supporting_material/01.Cycle01_config_generation_and_DFT_calculations/Bulk/SCF/SCF_DO001/H2O.scf.out]

[0] MPI startup(): I_MPI_RETURN_WIN_MEM_NUMA environment variable is not supported.
[0] MPI startup(): Similar variables:
	 I_MPI_RETURN_INTERNAL_MEM_NUMA
[0] MPI startup(): To check the list of supported variables, use the impi_info utility or refer to https://software.intel.com/en-us/mpi-library/documentation/get-started.

     Program PWSCF v.7.1 starts on  2Oct2024 at 10:57: 1 

     This program is part of the open-source Quantum ESPRESSO suite
     for quantum simulation of materials; please cite
         "P. Giannozzi et al., J. Phys.:Condens. Matter 21 395502 (2009);
         "P. Giannozzi et al., J. Phys.:Condens. Matter 29 465901 (2017);
         "P. Giannozzi et al., J. Chem. Phys. 152 154105 (2020);
          URL http://www.quantum-espresso.org", 
     in publications or presentations arising from this work. More details at
     http://www.quantum-espresso.org/quote

     Parallel version (MPI), running on  3840 processors

     MPI processes distributed on    40 nodes
     373560 MiB available memory on the printing compute node when the environment starts
 
     Reading input from ./H2O.scf.in

     Current dimensions of program PWSCF are:
     Max number of different atomic species (ntypx) = 10
     Max number of k-points (npk) =  40000
     Max angular momentum in pseudopotentials (lmaxx) =  4
 
     K-points division:     npool     =       5
     R & G space division:  proc/nbgrp/npool/nimage =     768
     WARNING: too many processors for an effective parallelization!
     Subspace diagonalization in iterative solution of the eigenvalue problem:
     a serial algorithm will be used

 
     Parallelization info
     --------------------
     sticks:   dense  smooth     PW     G-vecs:    dense   smooth      PW
     Min         173      57     15                16607     3192     432
     Max         174      58     16                16613     3200     437
     Sum      133257   44421  11727             12755969  2454831  333393
 
     Using Pencil Decomposition
 


     bravais-lattice index     =           14
     lattice parameter (alat)  =     131.3472  a.u.
     unit-cell volume          =   51397.6837 (a.u.)^3
     number of atoms/cell      =           39
     number of atomic types    =            2
     number of electrons       =       104.00
     number of Kohn-Sham states=           62
     kinetic-energy cutoff     =      50.0000  Ry
     charge density cutoff     =     600.0000  Ry
     scf convergence threshold =      1.0E-04
     mixing beta               =       0.2000
     number of iterations used =            8  local-TF  mixing
     Exchange-correlation= PBE
                           (   1   4   3   4   0   0   0)

     celldm(1)= 131.347195  celldm(2)=   0.161828  celldm(3)=   0.161828
     celldm(4)=  -0.499849  celldm(5)=   0.000000  celldm(6)=   0.000000

     crystal axes: (cart. coord. in units of alat)
               a(1) = (   1.000000   0.000000   0.000000 )  
               a(2) = (   0.000000   0.161828   0.000000 )  
               a(3) = (   0.000000  -0.080889   0.140161 )  

     reciprocal axes: (cart. coord. in units 2 pi/alat)
               b(1) = (  1.000000  0.000000  0.000000 )  
               b(2) = (  0.000000  6.179404  3.566243 )  
               b(3) = (  0.000000  0.000000  7.134643 )  


     PseudoPot. # 1 for O  read from file:
     /scratch/usr/niiadi11/Pseudo/O.pbe-n-rrkjus_psl.1.0.0.UPF
     MD5 check sum: 91400c9766925bcf19f520983a725ff0
     Pseudo is Ultrasoft + core correction, Zval =  6.0
     Generated using &quot;atomic&quot; code by A. Dal Corso  v.6.3MaX
     Using radial grid of 1095 points,  4 beta functions with: 
                l(1) =   0
                l(2) =   0
                l(3) =   1
                l(4) =   1
     Q(r) pseudized with 0 coefficients 


     PseudoPot. # 2 for H  read from file:
     /scratch/usr/niiadi11/Pseudo/H.pbe-rrkjus_psl.1.0.0.UPF
     MD5 check sum: 027d7c5d0f474e55d371f51e357e2a94
     Pseudo is Ultrasoft, Zval =  1.0
     Generated using &quot;atomic&quot; code by A. Dal Corso  v.6.3MaX
     Using radial grid of  929 points,  2 beta functions with: 
                l(1) =   0
                l(2) =   0
     Q(r) pseudized with 0 coefficients 


     atomic species   valence    mass     pseudopotential
        O              6.00    15.99900     O ( 1.00)
        H              1.00     1.00800     H ( 1.00)

     No symmetry found


   Cartesian axes

     site n.     atom                  positions (alat units)
         1           O   tau(   1) = (   0.1462198   0.0521608   0.0329692  )
         2           H   tau(   2) = (   0.1579392   0.0587496   0.0278471  )
         3           H   tau(   3) = (   0.1361683   0.0572874   0.0240429  )
         4           O   tau(   4) = (   0.1374055   0.0075135   0.0009086  )
         5           H   tau(   5) = (   0.1422819   0.0786832   0.1317004  )
         6           H   tau(   6) = (   0.1234387  -0.0725739   0.1377116  )
         7           O   tau(   7) = (   0.1485917   0.0985764   0.0716378  )
         8           H   tau(   8) = (   0.1620872   0.1005766   0.0762054  )
         9           H   tau(   9) = (   0.1488221   0.0869405   0.0631793  )
        10           O   tau(  10) = (   0.1425127  -0.0140614   0.1316636  )
        11           H   tau(  11) = (   0.1410158  -0.0232406   0.1206865  )
        12           H   tau(  12) = (   0.1557933  -0.0085356   0.1319569  )
        13           O   tau(  13) = (   0.1361800  -0.0239643   0.0788987  )
        14           H   tau(  14) = (   0.1412551  -0.0317176   0.0678931  )
        15           H   tau(  15) = (   0.1268808  -0.0322631   0.0860854  )
        16           O   tau(  16) = (   0.1442480  -0.0499319   0.1077338  )
        17           H   tau(  17) = (   0.1425206   0.1074333   0.0941657  )
        18           H   tau(  18) = (   0.1466544  -0.0610191   0.1165813  )
        19           O   tau(  19) = (   0.1427058   0.0540856   0.0747607  )
        20           H   tau(  20) = (   0.1370393   0.0547487   0.0615530  )
        21           H   tau(  21) = (   0.1397515   0.0415228   0.0811199  )
        22           O   tau(  22) = (   0.1464415   0.0142336   0.0398109  )
        23           H   tau(  23) = (   0.1487064   0.0284413   0.0397598  )
        24           H   tau(  24) = (   0.1429630   0.0137079   0.0258604  )
        25           O   tau(  25) = (   0.1424726   0.0953231   0.0228976  )
        26           H   tau(  26) = (   0.1453317   0.1091612   0.0256043  )
        27           H   tau(  27) = (   0.1285259   0.0925804   0.0206707  )
        28           O   tau(  28) = (   0.1519706   0.0677203   0.1109618  )
        29           H   tau(  29) = (   0.1524994   0.0545736   0.1167822  )
        30           H   tau(  30) = (   0.1563079   0.0633401   0.0979620  )
        31           O   tau(  31) = (   0.1457957   0.0308476   0.1267022  )
        32           H   tau(  32) = (   0.1471216   0.1079578   0.0003596  )
        33           H   tau(  33) = (   0.1435679   0.0180987   0.1204176  )
        34           O   tau(  34) = (   0.1379325   0.0166175   0.0864864  )
        35           H   tau(  35) = (   0.1239570   0.0187250   0.0891765  )
        36           H   tau(  36) = (   0.1374428   0.0035558   0.0804743  )
        37           O   tau(  37) = (   0.1480440   0.1316524   0.0337967  )
        38           H   tau(  38) = (   0.1601029   0.1346167   0.0265311  )
        39           H   tau(  39) = (   0.1410751  -0.0177065   0.0355151  )

     --------------------------------------------
     DFT-D3 Dispersion Correction (3-body terms):
     --------------------------------------------
       Reference C6 values for interpolation: 

         atom   Coordination number   C6
         H          0.912             6.05
         H          0.000            15.18
         O          0.000            31.01
         O          0.993            25.63
         O          1.989            20.74

       Values used:

         atom   Coordination number  R0_AB[au]  C6      C8
         O          1.995            2.345     20.82    420.19
         H          0.988            2.062      6.19     74.86
         H          0.988            2.062      6.19     74.86
         O          1.989            2.345     20.83    420.27
         H          0.999            2.062      6.18     74.74
         H          0.988            2.062      6.19     74.86
         O          1.992            2.345     20.82    420.22
         H          0.988            2.062      6.19     74.86
         H          0.988            2.062      6.19     74.86
         O          1.978            2.345     20.83    420.42
         H          0.989            2.062      6.19     74.84
         H          0.987            2.062      6.19     74.87
         O          1.983            2.345     20.83    420.34
         H          0.989            2.062      6.19     74.85
         H          0.988            2.062      6.19     74.86
         O          1.984            2.345     20.83    420.34
         H          1.001            2.062      6.18     74.71
         H          0.991            2.062      6.19     74.83
         O          1.983            2.345     20.83    420.35
         H          0.989            2.062      6.19     74.85
         H          0.997            2.062      6.18     74.75
         O          1.980            2.345     20.83    420.39
         H          1.002            2.062      6.18     74.69
         H          0.995            2.062      6.19     74.77
         O          1.988            2.345     20.83    420.28
         H          1.007            2.062      6.17     74.64
         H          0.987            2.062      6.19     74.87
         O          1.991            2.345     20.82    420.24
         H          0.995            2.062      6.19     74.78
         H          0.991            2.062      6.19     74.82
         O          1.985            2.345     20.83    420.32
         H          0.995            2.062      6.19     74.77
         H          0.989            2.062      6.19     74.85
         O          1.989            2.345     20.83    420.27
         H          0.988            2.062      6.19     74.86
         H          0.992            2.062      6.19     74.81
         O          1.998            2.345     20.82    420.15
         H          0.987            2.062      6.19     74.87
         H          0.988            2.062      6.19     74.86

         Molecular C6 ( Ry / a.u.^6 ) =     15055.78


     number of k points=     5  Marzari-Vanderbilt smearing, width (Ry)=  0.0073
                       cart. coord. in units 2pi/alat
        k(    1) = (   0.0000000   0.0000000   0.0000000), wk =   0.2222222
        k(    2) = (   0.0000000   0.0000000   2.3782143), wk =   0.4444444
        k(    3) = (   0.0000000   2.0598015   1.1887477), wk =   0.4444444
        k(    4) = (   0.0000000   2.0598015   3.5669620), wk =   0.4444444
        k(    5) = (   0.0000000   2.0598015  -1.1894666), wk =   0.4444444

     Dense  grid: 12755969 G-vectors     FFT dimensions: (1080, 180, 180)

     Smooth grid:  2454831 G-vectors     FFT dimensions: ( 600,  96,  96)

     Estimated max dynamical RAM per process >     194.64 MB

     Estimated total dynamical RAM >     101.80 GB

     Initial potential from superposition of free atoms

     starting charge     103.9997, renormalised to     104.0000

     negative rho (up, down):  1.374E-03 0.000E+00
     Starting wfcs are   78 randomized atomic wfcs

     total cpu time spent up to now is       12.9 secs

     Self-consistent Calculation

     iteration #  1     ecut=    50.00 Ry     beta= 0.20
     Davidson diagonalization with overlap
     ethr =  1.00E-02,  avg # of iterations =  4.0

     negative rho (up, down):  1.042E-03 0.000E+00

     total cpu time spent up to now is       36.0 secs

     total energy              =    -452.71296490 Ry
     estimated scf accuracy    <       4.86272222 Ry

     iteration #  2     ecut=    50.00 Ry     beta= 0.20
     Davidson diagonalization with overlap
     ethr =  4.68E-03,  avg # of iterations =  2.0

     negative rho (up, down):  7.226E-03 0.000E+00

     total cpu time spent up to now is       57.1 secs

     total energy              =    -451.26725912 Ry
     estimated scf accuracy    <       3.45949965 Ry

     iteration #  3     ecut=    50.00 Ry     beta= 0.20
     Davidson diagonalization with overlap
     ethr =  3.33E-03,  avg # of iterations =  2.0

     negative rho (up, down):  5.812E-03 0.000E+00

     total cpu time spent up to now is       98.7 secs

     total energy              =    -452.12609212 Ry
     estimated scf accuracy    <       0.29961440 Ry

     iteration #  4     ecut=    50.00 Ry     beta= 0.20
     Davidson diagonalization with overlap
     ethr =  2.88E-04,  avg # of iterations = 14.0

     negative rho (up, down):  3.231E-03 0.000E+00

     total cpu time spent up to now is      117.9 secs

     total energy              =    -452.41539109 Ry
     estimated scf accuracy    <       0.55919946 Ry

     iteration #  5     ecut=    50.00 Ry     beta= 0.20
     Davidson diagonalization with overlap
     ethr =  2.88E-04,  avg # of iterations =  2.0

     negative rho (up, down):  6.693E-04 0.000E+00

     total cpu time spent up to now is      134.4 secs

     total energy              =    -452.38071366 Ry
     estimated scf accuracy    <       0.27194616 Ry

     iteration #  6     ecut=    50.00 Ry     beta= 0.20
     Davidson diagonalization with overlap
     ethr =  2.61E-04,  avg # of iterations =  6.0

     negative rho (up, down):  1.436E-03 0.000E+00

     total cpu time spent up to now is      176.9 secs

     total energy              =    -452.34427874 Ry
     estimated scf accuracy    <       0.82068377 Ry

     iteration #  7     ecut=    50.00 Ry     beta= 0.20
     Davidson diagonalization with overlap
     ethr =  2.61E-04,  avg # of iterations =  5.2

     negative rho (up, down):  7.561E-04 0.000E+00

     total cpu time spent up to now is      223.5 secs

     total energy              =    -452.38395562 Ry
     estimated scf accuracy    <       0.24576096 Ry

     iteration #  8     ecut=    50.00 Ry     beta= 0.20
     Davidson diagonalization with overlap
     ethr =  2.36E-04,  avg # of iterations =  2.0

     negative rho (up, down):  3.725E-04 0.000E+00

     total cpu time spent up to now is      247.2 secs

     total energy              =    -452.35889957 Ry
     estimated scf accuracy    <       0.18259218 Ry

     iteration #  9     ecut=    50.00 Ry     beta= 0.20
     Davidson diagonalization with overlap
     ethr =  1.76E-04,  avg # of iterations =  4.0

     negative rho (up, down):  6.942E-04 0.000E+00

     total cpu time spent up to now is      276.5 secs

     total energy              =    -452.34887305 Ry
     estimated scf accuracy    <       0.06684856 Ry

     iteration # 10     ecut=    50.00 Ry     beta= 0.20
     Davidson diagonalization with overlap
     ethr =  6.43E-05,  avg # of iterations = 17.8

     negative rho (up, down):  5.613E-04 0.000E+00

     total cpu time spent up to now is      317.9 secs

     total energy              =    -452.40003895 Ry
     estimated scf accuracy    <       0.06324000 Ry

     iteration # 11     ecut=    50.00 Ry     beta= 0.20
     Davidson diagonalization with overlap
     ethr =  6.08E-05,  avg # of iterations =  2.0

     negative rho (up, down):  7.220E-02 0.000E+00

     total cpu time spent up to now is      348.6 secs

     total energy              =    -452.37157592 Ry
     estimated scf accuracy    <       0.05549847 Ry

     iteration # 12     ecut=    50.00 Ry     beta= 0.20
     Davidson diagonalization with overlap
     ethr =  5.34E-05,  avg # of iterations =  7.0

     negative rho (up, down):  6.451E-02 0.000E+00

     total cpu time spent up to now is      376.0 secs

     total energy              =    -452.42007032 Ry
     estimated scf accuracy    <       0.17709396 Ry

     iteration # 13     ecut=    50.00 Ry     beta= 0.20
     Davidson diagonalization with overlap
     ethr =  5.34E-05,  avg # of iterations =  2.0

     negative rho (up, down):  6.210E-02 0.000E+00

     total cpu time spent up to now is      395.4 secs

     total energy              =    -452.39900805 Ry
     estimated scf accuracy    <       0.13417240 Ry

     iteration # 14     ecut=    50.00 Ry     beta= 0.20
     Davidson diagonalization with overlap
     ethr =  5.34E-05,  avg # of iterations =  2.0

     negative rho (up, down):  8.207E-02 0.000E+00

     total cpu time spent up to now is      425.5 secs

     total energy              =    -452.41413880 Ry
     estimated scf accuracy    <       0.07542153 Ry

     iteration # 15     ecut=    50.00 Ry     beta= 0.20
     Davidson diagonalization with overlap
     ethr =  5.34E-05,  avg # of iterations =  2.0

     negative rho (up, down):  9.828E-02 0.000E+00

     total cpu time spent up to now is      459.3 secs

     total energy              =    -452.37908186 Ry
     estimated scf accuracy    <       0.09559218 Ry

     iteration # 16     ecut=    50.00 Ry     beta= 0.20
     Davidson diagonalization with overlap
     ethr =  5.34E-05,  avg # of iterations =  2.0

     negative rho (up, down):  8.701E-02 0.000E+00

     total cpu time spent up to now is      482.5 secs

     total energy              =    -452.36584835 Ry
     estimated scf accuracy    <       0.03003964 Ry

     iteration # 17     ecut=    50.00 Ry     beta= 0.20
     Davidson diagonalization with overlap
     ethr =  2.89E-05,  avg # of iterations = 17.2

     negative rho (up, down):  7.470E-02 0.000E+00

     total cpu time spent up to now is      507.3 secs

     total energy              =    -452.41038460 Ry
     estimated scf accuracy    <       0.06762429 Ry

     iteration # 18     ecut=    50.00 Ry     beta= 0.20
     Davidson diagonalization with overlap
     ethr =  2.89E-05,  avg # of iterations =  2.0

     negative rho (up, down):  7.945E-02 0.000E+00

     total cpu time spent up to now is      524.6 secs

     total energy              =    -452.41310886 Ry
     estimated scf accuracy    <       0.08087283 Ry

     iteration # 19     ecut=    50.00 Ry     beta= 0.20
     Davidson diagonalization with overlap
     ethr =  2.89E-05,  avg # of iterations =  1.0

     negative rho (up, down):  7.544E-02 0.000E+00

     total cpu time spent up to now is      552.0 secs

     total energy              =    -452.41868268 Ry
     estimated scf accuracy    <       0.08553772 Ry

     iteration # 20     ecut=    50.00 Ry     beta= 0.20
     Davidson diagonalization with overlap
     ethr =  2.89E-05,  avg # of iterations =  1.0

     negative rho (up, down):  6.309E-02 0.000E+00

     total cpu time spent up to now is      575.2 secs

     total energy              =    -452.41262550 Ry
     estimated scf accuracy    <       0.09957194 Ry

     iteration # 21     ecut=    50.00 Ry     beta= 0.20
     Davidson diagonalization with overlap
     ethr =  2.89E-05,  avg # of iterations =  1.4

     negative rho (up, down):  5.703E-02 0.000E+00

     total cpu time spent up to now is      595.3 secs

     total energy              =    -452.40808344 Ry
     estimated scf accuracy    <       0.08884878 Ry

     iteration # 22     ecut=    50.00 Ry     beta= 0.20
     Davidson diagonalization with overlap
     ethr =  2.89E-05,  avg # of iterations =  1.2

     negative rho (up, down):  2.877E-02 0.000E+00

     total cpu time spent up to now is      629.8 secs

     total energy              =    -452.39045956 Ry
     estimated scf accuracy    <       0.07852018 Ry

     iteration # 23     ecut=    50.00 Ry     beta= 0.20
     Davidson diagonalization with overlap
     ethr =  2.89E-05,  avg # of iterations =  2.0

     negative rho (up, down):  1.189E-02 0.000E+00

     total cpu time spent up to now is      653.8 secs

     total energy              =    -452.36876041 Ry
     estimated scf accuracy    <       0.04224200 Ry

     iteration # 24     ecut=    50.00 Ry     beta= 0.20
     Davidson diagonalization with overlap
     ethr =  2.89E-05,  avg # of iterations =  9.8

     negative rho (up, down):  1.193E-02 0.000E+00

     total cpu time spent up to now is      686.0 secs

     total energy              =    -452.39134142 Ry
     estimated scf accuracy    <       0.01185646 Ry

     iteration # 25     ecut=    50.00 Ry     beta= 0.20
     Davidson diagonalization with overlap
     ethr =  1.14E-05,  avg # of iterations =  8.6

     negative rho (up, down):  2.106E-02 0.000E+00

     total cpu time spent up to now is      714.4 secs

     total energy              =    -452.38166815 Ry
     estimated scf accuracy    <       0.03587105 Ry

     iteration # 26     ecut=    50.00 Ry     beta= 0.20
     Davidson diagonalization with overlap
     ethr =  1.14E-05,  avg # of iterations =  4.6

     negative rho (up, down):  4.681E-02 0.000E+00

     total cpu time spent up to now is      751.3 secs

     total energy              =    -452.38376821 Ry
     estimated scf accuracy    <       0.00699421 Ry

     iteration # 27     ecut=    50.00 Ry     beta= 0.20
     Davidson diagonalization with overlap
     ethr =  6.73E-06,  avg # of iterations =  9.6

     negative rho (up, down):  4.703E-02 0.000E+00

     total cpu time spent up to now is      795.8 secs

     total energy              =    -452.38472748 Ry
     estimated scf accuracy    <       0.01579599 Ry

     iteration # 28     ecut=    50.00 Ry     beta= 0.20
     Davidson diagonalization with overlap
     ethr =  6.73E-06,  avg # of iterations =  7.6

     negative rho (up, down):  5.442E-02 0.000E+00

     total cpu time spent up to now is      821.1 secs

     total energy              =    -452.38729585 Ry
     estimated scf accuracy    <       0.00374873 Ry

     iteration # 29     ecut=    50.00 Ry     beta= 0.20
     Davidson diagonalization with overlap
     ethr =  3.60E-06,  avg # of iterations = 16.6

     negative rho (up, down):  5.850E-02 0.000E+00

     total cpu time spent up to now is      852.7 secs

     total energy              =    -452.40032935 Ry
     estimated scf accuracy    <       0.02980825 Ry

     iteration # 30     ecut=    50.00 Ry     beta= 0.20
     Davidson diagonalization with overlap
     ethr =  3.60E-06,  avg # of iterations = 17.8

     negative rho (up, down):  5.398E-02 0.000E+00

     total cpu time spent up to now is      879.3 secs

     total energy              =    -452.39049134 Ry
     estimated scf accuracy    <       0.04275123 Ry

     iteration # 31     ecut=    50.00 Ry     beta= 0.20
     Davidson diagonalization with overlap
     ethr =  3.60E-06,  avg # of iterations =  9.2

     negative rho (up, down):  4.137E-02 0.000E+00

     total cpu time spent up to now is      917.3 secs

     total energy              =    -452.38578607 Ry
     estimated scf accuracy    <       0.02361750 Ry

     iteration # 32     ecut=    50.00 Ry     beta= 0.20
     Davidson diagonalization with overlap
     c_bands:  1 eigenvalues not converged
     ethr =  3.60E-06,  avg # of iterations = 16.6

     negative rho (up, down):  3.579E-02 0.000E+00

     total cpu time spent up to now is      938.3 secs

     total energy              =    -452.38645513 Ry
     estimated scf accuracy    <       0.00966563 Ry

     iteration # 33     ecut=    50.00 Ry     beta= 0.20
     Davidson diagonalization with overlap
     c_bands:  1 eigenvalues not converged
     ethr =  3.60E-06,  avg # of iterations =  5.6

     negative rho (up, down):  3.443E-02 0.000E+00

     total cpu time spent up to now is      963.5 secs

     total energy              =    -452.38875788 Ry
     estimated scf accuracy    <       0.00661403 Ry

     iteration # 34     ecut=    50.00 Ry     beta= 0.20
     Davidson diagonalization with overlap
     c_bands:  1 eigenvalues not converged
     ethr =  3.60E-06,  avg # of iterations =  5.6

     negative rho (up, down):  2.364E-02 0.000E+00

     total cpu time spent up to now is      989.7 secs

     total energy              =    -452.38907366 Ry
     estimated scf accuracy    <       0.00991608 Ry

     iteration # 35     ecut=    50.00 Ry     beta= 0.20
     Davidson diagonalization with overlap
     ethr =  3.60E-06,  avg # of iterations = 13.2

     negative rho (up, down):  2.251E-02 0.000E+00

     total cpu time spent up to now is     1014.5 secs

     total energy              =    -452.38717044 Ry
     estimated scf accuracy    <       0.01148725 Ry

     iteration # 36     ecut=    50.00 Ry     beta= 0.20
     Davidson diagonalization with overlap
     ethr =  3.60E-06,  avg # of iterations =  3.0

     negative rho (up, down):  2.222E-02 0.000E+00

     total cpu time spent up to now is     1040.3 secs

     total energy              =    -452.38366360 Ry
     estimated scf accuracy    <       0.00784854 Ry

     iteration # 37     ecut=    50.00 Ry     beta= 0.20
     Davidson diagonalization with overlap
     ethr =  3.60E-06,  avg # of iterations = 13.6

     negative rho (up, down):  2.467E-02 0.000E+00

     total cpu time spent up to now is     1064.5 secs

     total energy              =    -452.38579999 Ry
     estimated scf accuracy    <       0.00279306 Ry

     iteration # 38     ecut=    50.00 Ry     beta= 0.20
     Davidson diagonalization with overlap
     ethr =  2.69E-06,  avg # of iterations =  4.8

     negative rho (up, down):  2.648E-02 0.000E+00

     total cpu time spent up to now is     1086.0 secs

     total energy              =    -452.38625587 Ry
     estimated scf accuracy    <       0.00430299 Ry

     iteration # 39     ecut=    50.00 Ry     beta= 0.20
     Davidson diagonalization with overlap
     ethr =  2.69E-06,  avg # of iterations =  3.6

     negative rho (up, down):  2.152E-02 0.000E+00

     total cpu time spent up to now is     1112.6 secs

     total energy              =    -452.38484400 Ry
     estimated scf accuracy    <       0.00304419 Ry

     iteration # 40     ecut=    50.00 Ry     beta= 0.20
     Davidson diagonalization with overlap
     ethr =  2.69E-06,  avg # of iterations = 19.6

     negative rho (up, down):  2.036E-02 0.000E+00

     total cpu time spent up to now is     1137.0 secs

     total energy              =    -452.38615920 Ry
     estimated scf accuracy    <       0.00845301 Ry

     iteration # 41     ecut=    50.00 Ry     beta= 0.20
     Davidson diagonalization with overlap
     ethr =  2.69E-06,  avg # of iterations =  3.6

     negative rho (up, down):  3.345E-02 0.000E+00

     total cpu time spent up to now is     1161.2 secs

     total energy              =    -452.38358076 Ry
     estimated scf accuracy    <       0.00468664 Ry

     iteration # 42     ecut=    50.00 Ry     beta= 0.20
     Davidson diagonalization with overlap
     c_bands:  1 eigenvalues not converged
     ethr =  2.69E-06,  avg # of iterations = 19.4

     negative rho (up, down):  3.402E-02 0.000E+00

     total cpu time spent up to now is     1182.9 secs

     total energy              =    -452.38543142 Ry
     estimated scf accuracy    <       0.00261161 Ry

     iteration # 43     ecut=    50.00 Ry     beta= 0.20
     Davidson diagonalization with overlap
     c_bands:  2 eigenvalues not converged
     ethr =  2.51E-06,  avg # of iterations = 16.4

     negative rho (up, down):  3.979E-02 0.000E+00

     total cpu time spent up to now is     1201.9 secs

     total energy              =    -452.38521392 Ry
     estimated scf accuracy    <       0.00121778 Ry

     iteration # 44     ecut=    50.00 Ry     beta= 0.20
     Davidson diagonalization with overlap
     c_bands:  1 eigenvalues not converged
     ethr =  1.17E-06,  avg # of iterations = 20.0

     negative rho (up, down):  4.385E-02 0.000E+00

     total cpu time spent up to now is     1218.9 secs

     total energy              =    -452.38532272 Ry
     estimated scf accuracy    <       0.00428179 Ry

     iteration # 45     ecut=    50.00 Ry     beta= 0.20
     Davidson diagonalization with overlap
     ethr =  1.17E-06,  avg # of iterations = 20.0

     negative rho (up, down):  4.332E-02 0.000E+00

     total cpu time spent up to now is     1239.7 secs

     total energy              =    -452.38476665 Ry
     estimated scf accuracy    <       0.00150446 Ry

     iteration # 46     ecut=    50.00 Ry     beta= 0.20
     Davidson diagonalization with overlap
     ethr =  1.17E-06,  avg # of iterations = 17.8

     negative rho (up, down):  3.912E-02 0.000E+00

     total cpu time spent up to now is     1261.2 secs

     total energy              =    -452.38526318 Ry
     estimated scf accuracy    <       0.00123677 Ry

     iteration # 47     ecut=    50.00 Ry     beta= 0.20
     Davidson diagonalization with overlap
     ethr =  1.17E-06,  avg # of iterations =  6.8

     negative rho (up, down):  3.159E-02 0.000E+00

     total cpu time spent up to now is     1278.7 secs

     total energy              =    -452.38508407 Ry
     estimated scf accuracy    <       0.00040932 Ry

     iteration # 48     ecut=    50.00 Ry     beta= 0.20
     Davidson diagonalization with overlap
     c_bands:  1 eigenvalues not converged
     ethr =  3.94E-07,  avg # of iterations = 18.6

     negative rho (up, down):  2.986E-02 0.000E+00

     total cpu time spent up to now is     1301.7 secs

     total energy              =    -452.38528717 Ry
     estimated scf accuracy    <       0.00039085 Ry

     iteration # 49     ecut=    50.00 Ry     beta= 0.20
     Davidson diagonalization with overlap
     ethr =  3.76E-07,  avg # of iterations =  3.6

     negative rho (up, down):  2.064E-02 0.000E+00

     total cpu time spent up to now is     1320.6 secs

     total energy              =    -452.38504251 Ry
     estimated scf accuracy    <       0.00033687 Ry

     iteration # 50     ecut=    50.00 Ry     beta= 0.20
     Davidson diagonalization with overlap
     ethr =  3.24E-07,  avg # of iterations = 11.2

     negative rho (up, down):  2.041E-02 0.000E+00

     total cpu time spent up to now is     1344.9 secs

     total energy              =    -452.38477913 Ry
     estimated scf accuracy    <       0.00134291 Ry

     iteration # 51     ecut=    50.00 Ry     beta= 0.20
     Davidson diagonalization with overlap
     ethr =  3.24E-07,  avg # of iterations = 10.6

     negative rho (up, down):  1.454E-02 0.000E+00

     total cpu time spent up to now is     1375.5 secs

     total energy              =    -452.38511011 Ry
     estimated scf accuracy    <       0.00010455 Ry

     iteration # 52     ecut=    50.00 Ry     beta= 0.20
     Davidson diagonalization with overlap
     ethr =  1.01E-07,  avg # of iterations =  7.4

     negative rho (up, down):  9.908E-03 0.000E+00

     total cpu time spent up to now is     1395.5 secs

     total energy              =    -452.38503928 Ry
     estimated scf accuracy    <       0.00027175 Ry

     iteration # 53     ecut=    50.00 Ry     beta= 0.20
     Davidson diagonalization with overlap
     ethr =  1.01E-07,  avg # of iterations = 11.4

     negative rho (up, down):  2.173E-03 0.000E+00

     total cpu time spent up to now is     1399.7 secs

     End of self-consistent calculation

          k = 0.0000 0.0000 0.0000 (306713 PWs)   bands (ev):

   -25.4034 -25.2372 -25.1230 -24.9313 -24.7936 -24.6492 -24.4556 -24.3829
   -24.2787 -24.0777 -23.7189 -23.6808 -23.4129 -13.6614 -13.2266 -12.9768
   -12.7920 -12.7583 -12.6431 -12.5392 -12.5065 -12.0051 -11.9362 -11.8175
   -11.4542 -11.3006 -10.1860  -9.9438  -9.7707  -9.5587  -9.3411  -9.0812
    -8.7864  -8.6402  -8.6128  -8.5293  -8.2289  -8.0805  -7.7210  -7.5882
    -7.2446  -7.1389  -7.0538  -6.9549  -6.7703  -6.6767  -6.6323  -6.5838
    -6.4303  -6.2021  -5.9645  -5.7095  -1.6401  -0.4550  -0.2940  -0.2307
    -0.1421  -0.0979  -0.0135   0.0308   0.0755   0.0863

          k = 0.0000 0.0000 2.3782 (306814 PWs)   bands (ev):

   -25.4029 -25.2368 -25.1244 -24.9309 -24.7976 -24.6436 -24.4577 -24.3832
   -24.2766 -24.0793 -23.7195 -23.6801 -23.4130 -13.6607 -13.2265 -12.9838
   -12.7979 -12.7453 -12.6257 -12.5519 -12.5120 -11.9926 -11.9466 -11.8173
   -11.4598 -11.3014 -10.1798  -9.9411  -9.7401  -9.5944  -9.3548  -9.0905
    -8.7973  -8.6761  -8.5795  -8.4898  -8.2122  -8.0280  -7.8033  -7.5829
    -7.2381  -7.1219  -7.0711  -6.9370  -6.7870  -6.6802  -6.6304  -6.5897
    -6.4353  -6.2012  -5.9614  -5.7091  -1.4486  -0.7778  -0.3777  -0.3011
    -0.1017  -0.0524   0.0766   0.1193   0.1616   0.2458

          k = 0.0000 2.0598 1.1887 (306814 PWs)   bands (ev):

   -25.4016 -25.2395 -25.1231 -24.9312 -24.7955 -24.6481 -24.4531 -24.3839
   -24.2785 -24.0767 -23.7241 -23.6768 -23.4133 -13.6568 -13.2202 -12.9869
   -12.8043 -12.7445 -12.6248 -12.5796 -12.4933 -11.9839 -11.9195 -11.8467
   -11.4624 -11.3007 -10.1843  -9.9674  -9.7423  -9.5760  -9.3391  -9.0665
    -8.8410  -8.7015  -8.5430  -8.4511  -8.1774  -8.0668  -7.8243  -7.5453
    -7.2387  -7.1401  -7.0948  -6.9429  -6.7910  -6.6850  -6.6321  -6.5778
    -6.4327  -6.2004  -5.9659  -5.7100  -1.4328  -0.8232  -0.3163  -0.2548
    -0.1217  -0.0527   0.0774   0.1037   0.1665   0.2489

          k = 0.0000 2.0598 3.5670 (307006 PWs)   bands (ev):

   -25.4013 -25.2395 -25.1238 -24.9308 -24.7963 -24.6479 -24.4523 -24.3837
   -24.2776 -24.0783 -23.7240 -23.6766 -23.4133 -13.6568 -13.2209 -12.9887
   -12.8002 -12.7433 -12.6241 -12.5786 -12.4985 -11.9703 -11.9345 -11.8451
   -11.4615 -11.3005 -10.1859  -9.9699  -9.7086  -9.6160  -9.3351  -9.0612
    -8.8473  -8.7146  -8.5212  -8.4519  -8.1925  -8.0417  -7.8222  -7.5517
    -7.2444  -7.1626  -7.0650  -6.9283  -6.8069  -6.6891  -6.6269  -6.5893
    -6.4351  -6.2010  -5.9627  -5.7095  -1.2490  -0.8995  -0.7598  -0.0804
    -0.0081   0.0307   0.2888   0.2975   0.3018   0.4248

          k = 0.0000 2.0598-1.1895 (306816 PWs)   bands (ev):

   -25.4015 -25.2399 -25.1231 -24.9308 -24.7931 -24.6533 -24.4494 -24.3834
   -24.2788 -24.0783 -23.7235 -23.6771 -23.4131 -13.6576 -13.2218 -12.9837
   -12.7898 -12.7556 -12.6414 -12.5663 -12.4960 -11.9779 -11.9275 -11.8464
   -11.4554 -11.2992 -10.1939  -9.9747  -9.7205  -9.6043  -9.3136  -9.0568
    -8.8432  -8.7140  -8.5315  -8.4523  -8.2349  -8.0802  -7.7377  -7.5530
    -7.2680  -7.1648  -7.0453  -6.9376  -6.7983  -6.6916  -6.6226  -6.5957
    -6.4335  -6.2025  -5.9627  -5.7094  -1.4428  -0.7652  -0.3490  -0.2859
    -0.1653  -0.0532   0.0760   0.1157   0.1656   0.2465

     the Fermi energy is    -3.7930 ev

!    total energy              =    -452.38504695 Ry
     estimated scf accuracy    <       0.00003438 Ry
     smearing contrib. (-TS)   =       0.00000000 Ry
     internal energy E=F+TS    =    -452.38504695 Ry

     The total energy is F=E-TS. E is the sum of the following terms:
     one-electron contribution =   -7458.91077852 Ry
     hartree contribution      =    3750.83881166 Ry
     xc contribution           =    -115.03822748 Ry
     ewald contribution        =    3370.78279692 Ry
     DFT-D3 Dispersion         =      -0.05764953 Ry

     convergence has been achieved in  53 iterations

     negative rho (up, down):  2.173E-03 0.000E+00

     Forces acting on atoms (cartesian axes, Ry/au):

     atom    1 type  1   force =     0.00424691    0.05667699   -0.04021467
     atom    2 type  2   force =    -0.03745078   -0.01977605    0.02028948
     atom    3 type  2   force =     0.03330262   -0.02103321    0.01511501
     atom    4 type  1   force =    -0.04773259   -0.01847103   -0.02559087
     atom    5 type  2   force =    -0.00232283    0.01282545    0.00851809
     atom    6 type  2   force =     0.04684146    0.00058143    0.01264365
     atom    7 type  1   force =     0.04990131   -0.01769554   -0.02152973
     atom    8 type  2   force =    -0.04044061   -0.01421975   -0.02123818
     atom    9 type  2   force =     0.00022912    0.03277725    0.03249820
     atom   10 type  1   force =     0.01959613    0.01083473   -0.00984106
     atom   11 type  2   force =     0.02963645    0.01064471    0.02240269
     atom   12 type  2   force =    -0.04672337   -0.03223376   -0.01556383
     atom   13 type  1   force =    -0.02198964   -0.02310318   -0.01750189
     atom   14 type  2   force =    -0.01942796    0.01371640    0.03388701
     atom   15 type  2   force =     0.03703911    0.02527813   -0.02869542
     atom   16 type  1   force =    -0.00181917   -0.00650131    0.00856389
     atom   17 type  2   force =     0.00958300   -0.01522365    0.04458738
     atom   18 type  2   force =    -0.01444051    0.02955374   -0.03577678
     atom   19 type  1   force =    -0.01753516    0.00702472   -0.01627251
     atom   20 type  2   force =     0.02578208   -0.02450016    0.04268727
     atom   21 type  2   force =     0.00822747    0.01304263   -0.04285258
     atom   22 type  1   force =    -0.00657463    0.02377722   -0.04508405
     atom   23 type  2   force =    -0.00301627   -0.02522436    0.02183600
     atom   24 type  2   force =     0.00642150   -0.02261109    0.02092785
     atom   25 type  1   force =    -0.01424147   -0.02156787   -0.00977975
     atom   26 type  2   force =    -0.04742480   -0.01095883    0.02416284
     atom   27 type  2   force =     0.05259487    0.03443643    0.00889729
     atom   28 type  1   force =     0.03590914   -0.06160835   -0.01177803
     atom   29 type  2   force =    -0.01443187    0.01298316    0.01362201
     atom   30 type  2   force =    -0.02704989    0.04121092    0.00977195
     atom   31 type  1   force =     0.00419619   -0.03816239    0.01082098
     atom   32 type  2   force =    -0.00941728   -0.00088986   -0.03179926
     atom   33 type  2   force =     0.00460180    0.03843452    0.00476418
     atom   34 type  1   force =    -0.06775212   -0.01887775    0.01214389
     atom   35 type  2   force =     0.04271735   -0.00597288   -0.00281110
     atom   36 type  2   force =     0.01360434    0.01461882    0.00513604
     atom   37 type  1   force =     0.02821133    0.03264062   -0.01845212
     atom   38 type  2   force =    -0.04183505    0.01084771    0.03080380
     atom   39 type  2   force =     0.02898382   -0.02327455   -0.00929770

     Total force =     0.288607     Total SCF correction =     0.004531

     Writing all to output data dir ./H2O.save/
 
     init_run     :     11.69s CPU     12.08s WALL (       1 calls)
     electrons    :   1375.67s CPU   1388.01s WALL (       1 calls)
     forces       :      1.52s CPU      1.56s WALL (       1 calls)
     force_dftd3  :      0.20s CPU      0.21s WALL (       1 calls)

     Called by init_run:
     wfcinit      :      0.92s CPU      0.98s WALL (       1 calls)
     potinit      :      0.91s CPU      0.98s WALL (       1 calls)
     hinit0       :      0.76s CPU      0.86s WALL (       1 calls)

     Called by electrons:
     c_bands      :    132.26s CPU    134.09s WALL (      53 calls)
     sum_band     :     26.81s CPU     27.19s WALL (      53 calls)
     v_of_rho     :     32.45s CPU     33.90s WALL (      54 calls)
     newd         :      5.40s CPU      5.45s WALL (      54 calls)
     mix_rho      :   1171.69s CPU   1179.67s WALL (      53 calls)
     energy_dftd3 :      0.02s CPU      0.02s WALL (       1 calls)

     Called by c_bands:
     init_us_2    :      0.06s CPU      0.06s WALL (     107 calls)
     init_us_2:cp :      0.05s CPU      0.06s WALL (     107 calls)
     cegterg      :    132.17s CPU    133.98s WALL (      53 calls)

     Called by *egterg:
     cdiaghg      :      2.77s CPU      2.85s WALL (     475 calls)
     h_psi        :    127.82s CPU    129.56s WALL (     476 calls)
     s_psi        :      0.15s CPU      0.15s WALL (     476 calls)
     g_psi        :      0.01s CPU      0.01s WALL (     422 calls)

     Called by h_psi:
     h_psi:calbec :      2.20s CPU      2.23s WALL (     476 calls)
     vloc_psi     :    125.39s CPU    127.09s WALL (     476 calls)
     add_vuspsi   :      0.20s CPU      0.20s WALL (     476 calls)

     General routines
     calbec       :      2.74s CPU      2.77s WALL (     533 calls)
     fft          :     44.68s CPU     45.32s WALL (     711 calls)
     ffts         :   1094.09s CPU   1101.29s WALL (   72205 calls)
     fftw         :    141.65s CPU    143.59s WALL (   25372 calls)
     interpolate  :      4.24s CPU      4.27s WALL (      54 calls)
 
     Parallel routines
     fft_scatt_xy :     18.62s CPU     18.87s WALL (   98288 calls)
     fft_scatt_yz :   1223.16s CPU   1232.17s WALL (   98288 calls)
 
     PWSCF        :  23m11.29s CPU  23m25.82s WALL

 
   This run was terminated on:  11:20:27   2Oct2024            

=------------------------------------------------------------------------------=
   JOB DONE.
=------------------------------------------------------------------------------=
