# Supplementary material for: Developing Interface Force Fields for Water and Oxygen on Pt, and Pt 3 Ni, Pt 3 Co Alloy Surfaces for Proton-Exchange Membrane Fuel Cell (PEMFC) Applications
Source: ACS Omega. 2026 Feb 6;11(6):10649–63. doi: 10.1021/acsomega.5c11427 (PMC12917792; doi:10.1021/acsomega.5c11427)
Supplement: Supplementary file 1 [file ao5c11427_si_001.zip › Supporting_material/01.Cycle01_config_generation_and_DFT_calculations/Bulk/SCF/SCF_DO001/H2O.xml]

<?xml version="1.0" encoding="UTF-8"?>
<qes:espresso xsi:schemaLocation="http://www.quantum-espresso.org/ns/qes/qes-1.0 http://www.quantum-espresso.org/ns/qes/qes_220603.xsd" Units="Hartree atomic units" xmlns:xsi="http://www.w3.org/2001/XMLSchema-instance" xmlns:qes="http://www.quantum-espresso.org/ns/qes/qes-1.0">
  <!--All quantities are in Hartree atomic units unless otherwise specified-->
  <general_info>
    <xml_format NAME="QEXSD" VERSION="21.11.01">QEXSD_21.11.01</xml_format>
    <creator NAME="PWSCF" VERSION="7.1">XML file generated by PWSCF</creator>
    <created DATE=" 2Oct2024" TIME="11:20:24">This run was terminated on:  11:20:24   2 Oct 2024</created>
    <job></job>
  </general_info>
  <parallel_info>
    <nprocs>3840</nprocs>
    <nthreads>1</nthreads>
    <ntasks>1</ntasks>
    <nbgrp>1</nbgrp>
    <npool>5</npool>
    <ndiag>768</ndiag>
  </parallel_info>
  <input>
    <control_variables>
      <title></title>
      <calculation>scf</calculation>
      <restart_mode>from_scratch</restart_mode>
      <prefix>H2O</prefix>
      <pseudo_dir>/scratch/usr/niiadi11/Pseudo/</pseudo_dir>
      <outdir>.</outdir>
      <stress>false</stress>
      <forces>true</forces>
      <wf_collect>true</wf_collect>
      <disk_io>low</disk_io>
      <max_seconds>171000</max_seconds>
      <nstep>1</nstep>
      <etot_conv_thr>5.000000000000000e-5</etot_conv_thr>
      <forc_conv_thr>5.000000000000000e-4</forc_conv_thr>
      <press_conv_thr>5.000000000000000e-1</press_conv_thr>
      <verbosity>low</verbosity>
      <print_every>100000</print_every>
      <fcp>false</fcp>
      <rism>false</rism>
    </control_variables>
    <atomic_species ntyp="2">
      <species name="O">
        <mass>1.599900000000000e1</mass>
        <pseudo_file>O.pbe-n-rrkjus_psl.1.0.0.UPF</pseudo_file>
      </species>
      <species name="H">
        <mass>1.008000000000000e0</mass>
        <pseudo_file>H.pbe-rrkjus_psl.1.0.0.UPF</pseudo_file>
      </species>
    </atomic_species>
    <atomic_structure nat="39" alat="1.313471951191e2" bravais_index="14">
      <atomic_positions>
        <atom name="O" index="1">1.920556323415164e1 6.851173475441726e0 4.330410323579733e0</atom>
        <atom name="H" index="2">2.074487526048056e1 7.716600973189094e0 3.657640898794519e0</atom>
        <atom name="H" index="3">1.788532903601782e1 7.524539678961841e0 3.157966471952364e0</atom>
        <atom name="O" index="4">1.804782818244694e1 9.868709049739607e-1 1.193442712597497e-1</atom>
        <atom name="H" index="5">1.868833251631178e1 1.033481394428879e1 1.729847217051206e1</atom>
        <atom name="H" index="6">1.621332331009564e1 -9.532381074740778e0 1.808803643610285e1</atom>
        <atom name="O" index="7">1.951709924830467e1 1.294772760227023e1 9.409429661875702e0</atom>
        <atom name="H" index="8">2.128969954710542e1 1.321045204385463e1 1.000937050535076e1</atom>
        <atom name="H" index="9">1.954736288358236e1 1.141939293093968e1 8.298420115574366e0</atom>
        <atom name="O" index="10">1.871864983069779e1 -1.846929401823093e0 1.729364106441238e1</atom>
        <atom name="H" index="11">1.852203544544583e1 -3.052582811346698e0 1.585183400145284e1</atom>
        <atom name="H" index="12">2.046300814729062e1 -1.121122913550024e0 1.733216342282970e1</atom>
        <atom name="O" index="13">1.788685818952085e1 -3.147647334969335e0 1.036312686194963e1</atom>
        <atom name="H" index="14">1.855345701622669e1 -4.166011701159936e0 8.917566420774103e0</atom>
        <atom name="H" index="15">1.666543315469427e1 -4.237670470924707e0 1.130707358426230e1</atom>
        <atom name="O" index="16">1.894657563217839e1 -6.558417161965549e0 1.415053607926989e1</atom>
        <atom name="H" index="17">1.871968556143002e1 1.411105772118981e1 1.236840351642822e1</atom>
        <atom name="H" index="18">1.926264023891589e1 -8.014685048491682e0 1.531262556559376e1</atom>
        <atom name="O" index="19">1.874400872133529e1 7.103998229703203e0 9.819607721777356e0</atom>
        <atom name="H" index="20">1.799972971387496e1 7.191087351508727e0 8.084808248898380e0</atom>
        <atom name="H" index="21">1.835597029643778e1 5.453899067802223e0 1.065487049712458e1</atom>
        <atom name="O" index="22">1.923468222710111e1 1.869537993182339e0 5.229049690534054e0</atom>
        <atom name="H" index="23">1.953217153162035e1 3.735689098944818e0 5.222331704072259e0</atom>
        <atom name="H" index="24">1.877778318677718e1 1.800491872476003e0 3.396690318753946e0</atom>
        <atom name="O" index="25">1.871338077420418e1 1.252042192691853e1 3.007537342016985e0</atom>
        <atom name="H" index="26">1.908891438518478e1 1.433801617910052e1 3.363051910836256e0</atom>
        <atom name="H" index="27">1.688151572043121e1 1.216017269463605e1 2.715037970070231e0</atom>
        <atom name="O" index="28">1.996090935689134e1 8.894874951981583e0 1.457451621513619e1</atom>
        <atom name="H" index="29">2.003036278065469e1 7.168093585460358e0 1.533902082685993e1</atom>
        <atom name="H" index="30">2.053060926788987e1 8.319540306324011e0 1.286703355809446e1</atom>
        <atom name="O" index="31">1.914985522775657e1 4.051747793877260e0 1.664198447926433e1</atom>
        <atom name="H" index="32">1.932401149063489e1 1.417995624717215e1 4.723296931459876e-2</atom>
        <atom name="H" index="33">1.885723971954654e1 2.377219813784225e0 1.581651662681672e1</atom>
        <atom name="O" index="34">1.811705322271431e1 2.182657746556352e0 1.135974398275421e1</atom>
        <atom name="H" index="35">1.628140949410667e1 2.459477964645359e0 1.171308183193613e1</atom>
        <atom name="H" index="36">1.805273159517789e1 4.670398830677788e-1 1.057007123921170e1</atom>
        <atom name="O" index="37">1.944516306841972e1 1.729217770827233e1 4.439107847022568e0</atom>
        <atom name="H" index="38">2.102906507988796e1 1.768152411237395e1 3.484786746520235e0</atom>
        <atom name="H" index="39">1.852981748879316e1 -2.325699800020821e0 4.664810936576543e0</atom>
      </atomic_positions>
      <cell>
        <a1>1.313471951191249e2 0.000000000000000e0 0.000000000000000e0</a1>
        <a2>0.000000000000000e0 2.125563986968994e1 0.000000000000000e0</a2>
        <a3>0.000000000000000e0 -1.062460740036965e1 1.840977841019869e1</a3>
      </cell>
    </atomic_structure>
    <dft>
      <functional>PBE</functional>
      <vdW>
        <vdw_corr>DFT-D3</vdw_corr>
        <dftd3_version>4</dftd3_version>
        <dftd3_threebody>true</dftd3_threebody>
      </vdW>
    </dft>
    <spin>
      <lsda>false</lsda>
      <noncolin>false</noncolin>
      <spinorbit>false</spinorbit>
    </spin>
    <bands>
      <smearing degauss="3.675000000000e-3">mv</smearing>
      <tot_charge>0.000000000000000e0</tot_charge>
      <occupations>smearing</occupations>
    </bands>
    <basis>
      <gamma_only>false</gamma_only>
      <ecutwfc>2.500000000000000e1</ecutwfc>
      <ecutrho>3.000000000000000e2</ecutrho>
    </basis>
    <electron_control>
      <diagonalization>davidson</diagonalization>
      <mixing_mode>local-TF</mixing_mode>
      <mixing_beta>2.000000000000000e-1</mixing_beta>
      <conv_thr>5.000000000000000e-5</conv_thr>
      <mixing_ndim>8</mixing_ndim>
      <max_nstep>1000</max_nstep>
      <real_space_q>false</real_space_q>
      <real_space_beta>false</real_space_beta>
      <tq_smoothing>false</tq_smoothing>
      <tbeta_smoothing>false</tbeta_smoothing>
      <diago_thr_init>0.000000000000000e0</diago_thr_init>
      <diago_full_acc>false</diago_full_acc>
      <diago_cg_maxiter>20</diago_cg_maxiter>
      <diago_ppcg_maxiter>20</diago_ppcg_maxiter>
      <diago_rmm_ndim>4</diago_rmm_ndim>
      <diago_gs_nblock>16</diago_gs_nblock>
      <diago_rmm_conv>false</diago_rmm_conv>
    </electron_control>
    <k_points_IBZ>
      <monkhorst_pack nk1="1" nk2="3" nk3="3" k1="0" k2="0" k3="0">Monkhorst-Pack</monkhorst_pack>
    </k_points_IBZ>
    <ion_control>
      <ion_dynamics>none</ion_dynamics>
      <upscale>1.000000000000000e2</upscale>
      <remove_rigid_rot>false</remove_rigid_rot>
      <refold_pos>false</refold_pos>
    </ion_control>
    <cell_control>
      <cell_dynamics>none</cell_dynamics>
      <pressure>0.000000000000000e0</pressure>
      <wmass>2.341950000000001e2</wmass>
      <cell_do_free>all</cell_do_free>
    </cell_control>
    <symmetry_flags>
      <nosym>false</nosym>
      <nosym_evc>false</nosym_evc>
      <noinv>false</noinv>
      <no_t_rev>false</no_t_rev>
      <force_symmorphic>false</force_symmorphic>
      <use_all_frac>false</use_all_frac>
    </symmetry_flags>
  </input>
  <output>
    <convergence_info>
      <scf_conv>
        <convergence_achieved>true</convergence_achieved>
        <n_scf_steps>53</n_scf_steps>
        <scf_error>1.718919239263424e-5</scf_error>
      </scf_conv>
    </convergence_info>
    <algorithmic_info>
      <real_space_q>false</real_space_q>
      <real_space_beta>false</real_space_beta>
      <uspp>true</uspp>
      <paw>false</paw>
    </algorithmic_info>
    <atomic_species ntyp="2" pseudo_dir="/scratch/usr/niiadi11/Pseudo/">
      <species name="O">
        <mass>1.599900000000000e1</mass>
        <pseudo_file>O.pbe-n-rrkjus_psl.1.0.0.UPF</pseudo_file>
      </species>
      <species name="H">
        <mass>1.008000000000000e0</mass>
        <pseudo_file>H.pbe-rrkjus_psl.1.0.0.UPF</pseudo_file>
      </species>
    </atomic_species>
    <atomic_structure nat="39" alat="1.313471951191e2" bravais_index="14">
      <atomic_positions>
        <atom name="O" index="1">1.920556323415164e1 6.851173475441724e0 4.330410323579733e0</atom>
        <atom name="H" index="2">2.074487526048056e1 7.716600973189093e0 3.657640898794519e0</atom>
        <atom name="H" index="3">1.788532903601782e1 7.524539678961841e0 3.157966471952364e0</atom>
        <atom name="O" index="4">1.804782818244694e1 9.868709049739605e-1 1.193442712597497e-1</atom>
        <atom name="H" index="5">1.868833251631178e1 1.033481394428879e1 1.729847217051206e1</atom>
        <atom name="H" index="6">1.621332331009564e1 -9.532381074740774e0 1.808803643610285e1</atom>
        <atom name="O" index="7">1.951709924830467e1 1.294772760227023e1 9.409429661875702e0</atom>
        <atom name="H" index="8">2.128969954710541e1 1.321045204385463e1 1.000937050535076e1</atom>
        <atom name="H" index="9">1.954736288358236e1 1.141939293093967e1 8.298420115574366e0</atom>
        <atom name="O" index="10">1.871864983069778e1 -1.846929401823092e0 1.729364106441237e1</atom>
        <atom name="H" index="11">1.852203544544583e1 -3.052582811346698e0 1.585183400145284e1</atom>
        <atom name="H" index="12">2.046300814729062e1 -1.121122913550024e0 1.733216342282970e1</atom>
        <atom name="O" index="13">1.788685818952084e1 -3.147647334969335e0 1.036312686194963e1</atom>
        <atom name="H" index="14">1.855345701622669e1 -4.166011701159936e0 8.917566420774103e0</atom>
        <atom name="H" index="15">1.666543315469427e1 -4.237670470924707e0 1.130707358426230e1</atom>
        <atom name="O" index="16">1.894657563217839e1 -6.558417161965547e0 1.415053607926989e1</atom>
        <atom name="H" index="17">1.871968556143001e1 1.411105772118981e1 1.236840351642822e1</atom>
        <atom name="H" index="18">1.926264023891589e1 -8.014685048491682e0 1.531262556559376e1</atom>
        <atom name="O" index="19">1.874400872133529e1 7.103998229703203e0 9.819607721777356e0</atom>
        <atom name="H" index="20">1.799972971387496e1 7.191087351508726e0 8.084808248898376e0</atom>
        <atom name="H" index="21">1.835597029643777e1 5.453899067802223e0 1.065487049712458e1</atom>
        <atom name="O" index="22">1.923468222710111e1 1.869537993182339e0 5.229049690534054e0</atom>
        <atom name="H" index="23">1.953217153162034e1 3.735689098944817e0 5.222331704072259e0</atom>
        <atom name="H" index="24">1.877778318677717e1 1.800491872476002e0 3.396690318753945e0</atom>
        <atom name="O" index="25">1.871338077420418e1 1.252042192691853e1 3.007537342016985e0</atom>
        <atom name="H" index="26">1.908891438518478e1 1.433801617910052e1 3.363051910836255e0</atom>
        <atom name="H" index="27">1.688151572043121e1 1.216017269463605e1 2.715037970070231e0</atom>
        <atom name="O" index="28">1.996090935689133e1 8.894874951981583e0 1.457451621513619e1</atom>
        <atom name="H" index="29">2.003036278065469e1 7.168093585460356e0 1.533902082685993e1</atom>
        <atom name="H" index="30">2.053060926788987e1 8.319540306324011e0 1.286703355809446e1</atom>
        <atom name="O" index="31">1.914985522775657e1 4.051747793877259e0 1.664198447926433e1</atom>
        <atom name="H" index="32">1.932401149063488e1 1.417995624717215e1 4.723296931459876e-2</atom>
        <atom name="H" index="33">1.885723971954654e1 2.377219813784224e0 1.581651662681672e1</atom>
        <atom name="O" index="34">1.811705322271431e1 2.182657746556352e0 1.135974398275421e1</atom>
        <atom name="H" index="35">1.628140949410667e1 2.459477964645358e0 1.171308183193613e1</atom>
        <atom name="H" index="36">1.805273159517788e1 4.670398830677787e-1 1.057007123921170e1</atom>
        <atom name="O" index="37">1.944516306841972e1 1.729217770827233e1 4.439107847022568e0</atom>
        <atom name="H" index="38">2.102906507988795e1 1.768152411237394e1 3.484786746520235e0</atom>
        <atom name="H" index="39">1.852981748879316e1 -2.325699800020821e0 4.664810936576543e0</atom>
      </atomic_positions>
      <cell>
        <a1>1.313471951191249e2 0.000000000000000e0 0.000000000000000e0</a1>
        <a2>0.000000000000000e0 2.125563986968994e1 0.000000000000000e0</a2>
        <a3>0.000000000000000e0 -1.062460740036965e1 1.840977841019869e1</a3>
      </cell>
    </atomic_structure>
    <symmetries>
      <nsym>1</nsym>
      <nrot>4</nrot>
      <space_group>0</space_group>
      <symmetry>
        <info name="identity">crystal_symmetry</info>
        <rotation rank="2" dims="3 3">
          1.000000000000000e0 0.000000000000000e0 0.000000000000000e0
          0.000000000000000e0 1.000000000000000e0 0.000000000000000e0
          0.000000000000000e0 0.000000000000000e0 1.000000000000000e0
          </rotation>
        <fractional_translation>0.000000000000000e0 0.000000000000000e0 0.000000000000000e0</fractional_translation>
        <equivalent_atoms size="39" nat="39">
          1 2 3 4 5 6 7 8
          9 10 11 12 13 14 15 16
          17 18 19 20 21 22 23 24
          25 26 27 28 29 30 31 32
          33 34 35 36 37 38 39
          </equivalent_atoms>
      </symmetry>
      <symmetry>
        <info name="180 deg rotation - cart. axis [1,0,0]">lattice_symmetry</info>
        <rotation rank="2" dims="3 3">
          1.000000000000000e0 0.000000000000000e0 0.000000000000000e0
          0.000000000000000e0 -1.000000000000000e0 0.000000000000000e0
          0.000000000000000e0 0.000000000000000e0 -1.000000000000000e0
          </rotation>
      </symmetry>
      <symmetry>
        <info name="inversion">lattice_symmetry</info>
        <rotation rank="2" dims="3 3">
          -1.000000000000000e0 0.000000000000000e0 0.000000000000000e0
          0.000000000000000e0 -1.000000000000000e0 0.000000000000000e0
          0.000000000000000e0 0.000000000000000e0 -1.000000000000000e0
          </rotation>
      </symmetry>
      <symmetry>
        <info name="inv. 180 deg rotation - cart. axis [1,0,0]">lattice_symmetry</info>
        <rotation rank="2" dims="3 3">
          -1.000000000000000e0 0.000000000000000e0 0.000000000000000e0
          0.000000000000000e0 1.000000000000000e0 0.000000000000000e0
          0.000000000000000e0 0.000000000000000e0 1.000000000000000e0
          </rotation>
      </symmetry>
    </symmetries>
    <basis_set>
      <gamma_only>false</gamma_only>
      <ecutwfc>2.500000000000000e1</ecutwfc>
      <ecutrho>3.000000000000000e2</ecutrho>
      <fft_grid nr1="1080" nr2="180" nr3="180"></fft_grid>
      <fft_smooth nr1="600" nr2="96" nr3="96"></fft_smooth>
      <fft_box nr1="1080" nr2="180" nr3="180"></fft_box>
      <ngm>12755969</ngm>
      <ngms>2454831</ngms>
      <npwx>307006</npwx>
      <reciprocal_lattice>
        <b1>1.000000000000000e0 0.000000000000000e0 0.000000000000000e0</b1>
        <b2>0.000000000000000e0 6.179404427453769e0 3.566243142472115e0</b2>
        <b3>0.000000000000000e0 0.000000000000000e0 7.134642915982133e0</b3>
      </reciprocal_lattice>
    </basis_set>
    <dft>
      <functional>PBE</functional>
      <vdW>
        <vdw_corr>DFT-D3</vdw_corr>
        <dftd3_version>4</dftd3_version>
        <dftd3_threebody>true</dftd3_threebody>
        <total_energy_term>-2.882476368924366e-2</total_energy_term>
      </vdW>
    </dft>
    <magnetization>
      <lsda>false</lsda>
      <noncolin>false</noncolin>
      <spinorbit>false</spinorbit>
      <absolute>0.000000000000000e0</absolute>
    </magnetization>
    <total_energy>
      <etot>-2.261925234756812e2</etot>
      <eband>-5.021456256378297e1</eband>
      <ehart>1.875419405828847e3</ehart>
      <vtxc>-7.174350021417763e1</vtxc>
      <etxc>-5.751911373947387e1</etxc>
      <ewald>1.685391398461118e3</ewald>
      <demet>1.809568334079759e-86</demet>
      <vdW_term>-2.882476368924366e-2</vdW_term>
    </total_energy>
    <band_structure>
      <lsda>false</lsda>
      <noncolin>false</noncolin>
      <spinorbit>false</spinorbit>
      <nbnd>62</nbnd>
      <nelec>1.040000000000000e2</nelec>
      <num_of_atomic_wfc>78</num_of_atomic_wfc>
      <wf_collected>true</wf_collected>
      <fermi_energy>-1.393899936010432e-1</fermi_energy>
      <starting_k_points>
        <monkhorst_pack nk1="1" nk2="3" nk3="3" k1="0" k2="0" k3="0">Monkhorst-Pack</monkhorst_pack>
      </starting_k_points>
      <nks>5</nks>
      <occupations_kind>smearing</occupations_kind>
      <smearing degauss="3.675000000000e-3">mv</smearing>
      <ks_energies>
        <k_point weight="2.222222222222e-1">0.000000000000000e0 0.000000000000000e0 0.000000000000000e0</k_point>
        <npw>306713</npw>
        <eigenvalues size="62">
          -9.335593014882299e-1 -9.274501311167759e-1 -9.232540378475043e-1 -9.162088303289710e-1 -9.111496314550930e-1
          -9.058409366907844e-1 -8.987279566308480e-1 -8.960554765397251e-1 -8.922256348760376e-1 -8.848388072493847e-1
          -8.716532704229646e-1 -8.702529597979243e-1 -8.604077739579568e-1 -5.020475431833161e-1 -4.860668579368095e-1
          -4.768897429390223e-1 -4.700983143544308e-1 -4.688596278706035e-1 -4.646241098843608e-1 -4.608057470985523e-1
          -4.596058878815525e-1 -4.411797351808002e-1 -4.386477953604683e-1 -4.342837950791989e-1 -4.209354898800099e-1
          -4.152883700199711e-1 -3.743272780323975e-1 -3.654284260784162e-1 -3.590658758413784e-1 -3.512768986235129e-1
          -3.432795440250066e-1 -3.337277925562099e-1 -3.228946014219902e-1 -3.175220993689055e-1 -3.165157050417848e-1
          -3.134441606350249e-1 -3.024081639979761e-1 -2.969516939618021e-1 -2.837414794192373e-1 -2.788627364528762e-1
          -2.662332113625230e-1 -2.623511410177445e-1 -2.592209006077597e-1 -2.555892103396500e-1 -2.488050304609110e-1
          -2.453657158230479e-1 -2.437338905542181e-1 -2.419493164835727e-1 -2.363073699792825e-1 -2.279226185208364e-1
          -2.191897638031627e-1 -2.098201269929915e-1 -6.027313373819315e-2 -1.671957163884132e-2 -1.080422028120001e-2
          -8.478815701484841e-3 -5.223073352548059e-3 -3.598409420174754e-3 -4.964986719258955e-4 1.131813525355553e-3
          2.775616716912710e-3 3.172223019599545e-3
          </eigenvalues>
        <occupations size="62">
          1.000000000000000e0 1.000000000000000e0 1.000000000000000e0 1.000000000000000e0 1.000000000000000e0
          1.000000000000000e0 1.000000000000000e0 1.000000000000000e0 1.000000000000000e0 1.000000000000000e0
          1.000000000000000e0 1.000000000000000e0 1.000000000000000e0 1.000000000000000e0 1.000000000000000e0
          1.000000000000000e0 1.000000000000000e0 1.000000000000000e0 1.000000000000000e0 1.000000000000000e0
          1.000000000000000e0 1.000000000000000e0 1.000000000000000e0 1.000000000000000e0 1.000000000000000e0
          1.000000000000000e0 1.000000000000000e0 1.000000000000000e0 1.000000000000000e0 1.000000000000000e0
          1.000000000000000e0 1.000000000000000e0 1.000000000000000e0 1.000000000000000e0 1.000000000000000e0
          1.000000000000000e0 1.000000000000000e0 1.000000000000000e0 1.000000000000000e0 1.000000000000000e0
          1.000000000000000e0 1.000000000000000e0 1.000000000000000e0 1.000000000000000e0 1.000000000000000e0
          1.000000000000000e0 1.000000000000000e0 1.000000000000000e0 1.000000000000000e0 1.000000000000000e0
          1.000000000000000e0 1.000000000000000e0 5.520948362159764e-88 5.520948362159764e-88 5.520948362159764e-88
          5.520948362159764e-88 5.520948362159764e-88 5.520948362159764e-88 5.520948362159764e-88 5.520948362159764e-88
          5.520948362159764e-88 5.520948362159764e-88
          </occupations>
      </ks_energies>
      <ks_energies>
        <k_point weight="4.444444444444e-1">0.000000000000000e0 0.000000000000000e0 2.378214305327377e0</k_point>
        <npw>306814</npw>
        <eigenvalues size="62">
          -9.335395157006040e-1 -9.274356192474437e-1 -9.233047273655528e-1 -9.161920120366116e-1 -9.112944297099322e-1
          -9.056355161289565e-1 -8.988025389651128e-1 -8.960644544283467e-1 -8.921468455100412e-1 -8.848965743481450e-1
          -8.716750836727970e-1 -8.702260157653299e-1 -8.604127750429058e-1 -5.020223456613836e-1 -4.860640879315205e-1
          -4.771450274867255e-1 -4.703123796757942e-1 -4.683804418948120e-1 -4.639846411230968e-1 -4.612740253749604e-1
          -4.598060309822357e-1 -4.407197762503593e-1 -4.390312889391196e-1 -4.342792408178934e-1 -4.211396433885483e-1
          -4.153172830946735e-1 -3.741016397899795e-1 -3.653287114986749e-1 -3.579427737299935e-1 -3.525888034642800e-1
          -3.437836024368907e-1 -3.340693960631111e-1 -3.232936079925906e-1 -3.188398081030348e-1 -3.152890118187146e-1
          -3.119949774011085e-1 -3.017939008013784e-1 -2.950240756234489e-1 -2.867673843925934e-1 -2.786660118724208e-1
          -2.659968253449840e-1 -2.617262323133808e-1 -2.598569485746317e-1 -2.549290011842603e-1 -2.494180144170898e-1
          -2.454913211206106e-1 -2.436628528188205e-1 -2.421683604981222e-1 -2.364940837027341e-1 -2.278884007950440e-1
          -2.190760110538361e-1 -2.098048503918942e-1 -5.323427667665442e-2 -2.858474367433578e-2 -1.388030953809798e-2
          -1.106541990730917e-2 -3.737657218004620e-3 -1.925304668262344e-3 2.815129633259343e-3 4.382801227829661e-3
          5.939099301077488e-3 9.033623276214621e-3
          </eigenvalues>
        <occupations size="62">
          1.000000000000000e0 1.000000000000000e0 1.000000000000000e0 1.000000000000000e0 1.000000000000000e0
          1.000000000000000e0 1.000000000000000e0 1.000000000000000e0 1.000000000000000e0 1.000000000000000e0
          1.000000000000000e0 1.000000000000000e0 1.000000000000000e0 1.000000000000000e0 1.000000000000000e0
          1.000000000000000e0 1.000000000000000e0 1.000000000000000e0 1.000000000000000e0 1.000000000000000e0
          1.000000000000000e0 1.000000000000000e0 1.000000000000000e0 1.000000000000000e0 1.000000000000000e0
          1.000000000000000e0 1.000000000000000e0 1.000000000000000e0 1.000000000000000e0 1.000000000000000e0
          1.000000000000000e0 1.000000000000000e0 1.000000000000000e0 1.000000000000000e0 1.000000000000000e0
          1.000000000000000e0 1.000000000000000e0 1.000000000000000e0 1.000000000000000e0 1.000000000000000e0
          1.000000000000000e0 1.000000000000000e0 1.000000000000000e0 1.000000000000000e0 1.000000000000000e0
          1.000000000000000e0 1.000000000000000e0 1.000000000000000e0 1.000000000000000e0 1.000000000000000e0
          1.000000000000000e0 1.000000000000000e0 5.520948362159764e-88 5.520948362159764e-88 5.520948362159764e-88
          5.520948362159764e-88 5.520948362159764e-88 5.520948362159764e-88 5.520948362159764e-88 5.520948362159764e-88
          5.520948362159764e-88 5.520948362159764e-88
          </occupations>
      </ks_energies>
      <ks_energies>
        <k_point weight="4.444444444444e-1">0.000000000000000e0 2.059801475817923e0 1.188747714157372e0</k_point>
        <npw>306814</npw>
        <eigenvalues size="62">
          -9.334932462839269e-1 -9.275359964775387e-1 -9.232569361774587e-1 -9.162035788913725e-1 -9.112172980545022e-1
          -9.058011429322503e-1 -8.986351597667193e-1 -8.960905955307707e-1 -8.922195993777702e-1 -8.848020448368761e-1
          -8.718434837204086e-1 -8.701073317126005e-1 -8.604214589501440e-1 -5.018786823142856e-1 -4.858341239486726e-1
          -4.772606745191422e-1 -4.705503982596940e-1 -4.683503130114472e-1 -4.639544918677721e-1 -4.622905900701732e-1
          -4.591209992976354e-1 -4.404011945241630e-1 -4.380318542494718e-1 -4.353584921198268e-1 -4.212343403736540e-1
          -4.152940952179420e-1 -3.742674852374663e-1 -3.662949171848764e-1 -3.580217980745387e-1 -3.519108842661292e-1
          -3.432049565707931e-1 -3.331861611819387e-1 -3.248995342621630e-1 -3.197744961275288e-1 -3.139489585669903e-1
          -3.105736825297680e-1 -3.005137408759004e-1 -2.964494757131316e-1 -2.875381968163609e-1 -2.772845249695018e-1
          -2.660173876670857e-1 -2.623926716581018e-1 -2.607276178082421e-1 -2.551464029042792e-1 -2.495632619657807e-1
          -2.456680956174523e-1 -2.437263266444789e-1 -2.417305117000408e-1 -2.363959899258848e-1 -2.278596419162107e-1
          -2.192421387372846e-1 -2.098396611404212e-1 -5.265545530082656e-2 -3.025292786155823e-2 -1.162354957598226e-2
          -9.362020675171332e-3 -4.472758142378734e-3 -1.937361781890813e-3 2.845068651006782e-3 3.809422292341695e-3
          6.120278815166040e-3 9.146797546827935e-3
          </eigenvalues>
        <occupations size="62">
          1.000000000000000e0 1.000000000000000e0 1.000000000000000e0 1.000000000000000e0 1.000000000000000e0
          1.000000000000000e0 1.000000000000000e0 1.000000000000000e0 1.000000000000000e0 1.000000000000000e0
          1.000000000000000e0 1.000000000000000e0 1.000000000000000e0 1.000000000000000e0 1.000000000000000e0
          1.000000000000000e0 1.000000000000000e0 1.000000000000000e0 1.000000000000000e0 1.000000000000000e0
          1.000000000000000e0 1.000000000000000e0 1.000000000000000e0 1.000000000000000e0 1.000000000000000e0
          1.000000000000000e0 1.000000000000000e0 1.000000000000000e0 1.000000000000000e0 1.000000000000000e0
          1.000000000000000e0 1.000000000000000e0 1.000000000000000e0 1.000000000000000e0 1.000000000000000e0
          1.000000000000000e0 1.000000000000000e0 1.000000000000000e0 1.000000000000000e0 1.000000000000000e0
          1.000000000000000e0 1.000000000000000e0 1.000000000000000e0 1.000000000000000e0 1.000000000000000e0
          1.000000000000000e0 1.000000000000000e0 1.000000000000000e0 1.000000000000000e0 1.000000000000000e0
          1.000000000000000e0 1.000000000000000e0 5.520948362159764e-88 5.520948362159764e-88 5.520948362159764e-88
          5.520948362159764e-88 5.520948362159764e-88 5.520948362159764e-88 5.520948362159764e-88 5.520948362159764e-88
          5.520948362159764e-88 5.520948362159764e-88
          </occupations>
      </ks_energies>
      <ks_energies>
        <k_point weight="4.444444444444e-1">0.000000000000000e0 2.059801475817923e0 3.566962019484749e0</k_point>
        <npw>307006</npw>
        <eigenvalues size="62">
          -9.334814693469809e-1 -9.275352423264398e-1 -9.232829644510145e-1 -9.161890910520372e-1 -9.112474797171181e-1
          -9.057937315226294e-1 -8.986059949353912e-1 -8.960854068360272e-1 -8.921840353736199e-1 -8.848600235873894e-1
          -8.718418427305812e-1 -8.701000107230533e-1 -8.604217282984960e-1 -5.018798952627506e-1 -4.858597881716491e-1
          -4.773273223637004e-1 -4.703990750142769e-1 -4.683065463536252e-1 -4.639257224916393e-1 -4.622556899942474e-1
          -4.593122081964359e-1 -4.399004758991730e-1 -4.385862757151873e-1 -4.352988884727299e-1 -4.212027119961130e-1
          -4.152841766501123e-1 -3.743230951050765e-1 -3.663879804239254e-1 -3.567835199271888e-1 -3.533827587515155e-1
          -3.430599526712450e-1 -3.329940072997323e-1 -3.251338441479505e-1 -3.202561920330544e-1 -3.131476865685922e-1
          -3.106015425384851e-1 -3.010677593361603e-1 -2.955280260987010e-1 -2.874594403925112e-1 -2.775183556217778e-1
          -2.662281245276418e-1 -2.632205314934983e-1 -2.596334499814480e-1 -2.546090112854983e-1 -2.501475005204065e-1
          -2.458216058717563e-1 -2.435346822139439e-1 -2.421519275383641e-1 -2.364867128111551e-1 -2.278833678989092e-1
          -2.191269411394469e-1 -2.098201195997361e-1 -4.589881190170412e-2 -3.305442459432158e-2 -2.792148447528831e-2
          -2.953329687459108e-3 -2.979025562420691e-4 1.126389966240098e-3 1.061374697481000e-2 1.093166932279127e-2
          1.109014453528121e-2 1.561061591138450e-2
          </eigenvalues>
        <occupations size="62">
          1.000000000000000e0 1.000000000000000e0 1.000000000000000e0 1.000000000000000e0 1.000000000000000e0
          1.000000000000000e0 1.000000000000000e0 1.000000000000000e0 1.000000000000000e0 1.000000000000000e0
          1.000000000000000e0 1.000000000000000e0 1.000000000000000e0 1.000000000000000e0 1.000000000000000e0
          1.000000000000000e0 1.000000000000000e0 1.000000000000000e0 1.000000000000000e0 1.000000000000000e0
          1.000000000000000e0 1.000000000000000e0 1.000000000000000e0 1.000000000000000e0 1.000000000000000e0
          1.000000000000000e0 1.000000000000000e0 1.000000000000000e0 1.000000000000000e0 1.000000000000000e0
          1.000000000000000e0 1.000000000000000e0 1.000000000000000e0 1.000000000000000e0 1.000000000000000e0
          1.000000000000000e0 1.000000000000000e0 1.000000000000000e0 1.000000000000000e0 1.000000000000000e0
          1.000000000000000e0 1.000000000000000e0 1.000000000000000e0 1.000000000000000e0 1.000000000000000e0
          1.000000000000000e0 1.000000000000000e0 1.000000000000000e0 1.000000000000000e0 1.000000000000000e0
          1.000000000000000e0 1.000000000000000e0 5.520948362159764e-88 5.520948362159764e-88 5.520948362159764e-88
          5.520948362159764e-88 5.520948362159764e-88 5.520948362159764e-88 5.520948362159764e-88 5.520948362159764e-88
          5.520948362159764e-88 5.520948362159764e-88
          </occupations>
      </ks_energies>
      <ks_energies>
        <k_point weight="4.444444444444e-1">0.000000000000000e0 2.059801475817923e0 -1.189466591170006e0</k_point>
        <npw>306816</npw>
        <eigenvalues size="62">
          -9.334896405436210e-1 -9.275486996652187e-1 -9.232582548106345e-1 -9.161901400273599e-1 -9.111307957854770e-1
          -9.059926129754478e-1 -8.985006966894936e-1 -8.960726159884580e-1 -8.922289320901566e-1 -8.848607625877293e-1
          -8.718213386683548e-1 -8.701162512011482e-1 -8.604168787218436e-1 -5.019064898936082e-1 -4.858916178599568e-1
          -4.771435152492900e-1 -4.700149264865324e-1 -4.687603812387845e-1 -4.645630905618646e-1 -4.618024287235952e-1
          -4.592196064658484e-1 -4.401786086883456e-1 -4.383288388396313e-1 -4.353468864581057e-1 -4.209764531446868e-1
          -4.152375731768750e-1 -3.746206794845752e-1 -3.665623444058618e-1 -3.572229673119470e-1 -3.529515690168298e-1
          -3.422701159771317e-1 -3.328324450369743e-1 -3.249814539079321e-1 -3.202343676002899e-1 -3.135266412631568e-1
          -3.106159173765684e-1 -3.026287521209380e-1 -2.969419900316610e-1 -2.843538484502763e-1 -2.775665781026789e-1
          -2.670923797054328e-1 -2.632999462587154e-1 -2.589095011067279e-1 -2.549534333871062e-1 -2.498339884695874e-1
          -2.459109329446609e-1 -2.433748681258724e-1 -2.423883934851348e-1 -2.364280889732604e-1 -2.279382493094213e-1
          -2.191253522295668e-1 -2.098151660753317e-1 -5.302261078591112e-2 -2.812115776330761e-2 -1.282601287709916e-2
          -1.050643443087685e-2 -6.074328839344696e-3 -1.955395646695830e-3 2.792231983922439e-3 4.250975378448615e-3
          6.086739316247573e-3 9.060506263995823e-3
          </eigenvalues>
        <occupations size="62">
          1.000000000000000e0 1.000000000000000e0 1.000000000000000e0 1.000000000000000e0 1.000000000000000e0
          1.000000000000000e0 1.000000000000000e0 1.000000000000000e0 1.000000000000000e0 1.000000000000000e0
          1.000000000000000e0 1.000000000000000e0 1.000000000000000e0 1.000000000000000e0 1.000000000000000e0
          1.000000000000000e0 1.000000000000000e0 1.000000000000000e0 1.000000000000000e0 1.000000000000000e0
          1.000000000000000e0 1.000000000000000e0 1.000000000000000e0 1.000000000000000e0 1.000000000000000e0
          1.000000000000000e0 1.000000000000000e0 1.000000000000000e0 1.000000000000000e0 1.000000000000000e0
          1.000000000000000e0 1.000000000000000e0 1.000000000000000e0 1.000000000000000e0 1.000000000000000e0
          1.000000000000000e0 1.000000000000000e0 1.000000000000000e0 1.000000000000000e0 1.000000000000000e0
          1.000000000000000e0 1.000000000000000e0 1.000000000000000e0 1.000000000000000e0 1.000000000000000e0
          1.000000000000000e0 1.000000000000000e0 1.000000000000000e0 1.000000000000000e0 1.000000000000000e0
          1.000000000000000e0 1.000000000000000e0 5.520948362159764e-88 5.520948362159764e-88 5.520948362159764e-88
          5.520948362159764e-88 5.520948362159764e-88 5.520948362159764e-88 5.520948362159764e-88 5.520948362159764e-88
          5.520948362159764e-88 5.520948362159764e-88
          </occupations>
      </ks_energies>
    </band_structure>
    <forces rank="2" dims="3 39">
      2.123452614659243e-3 2.833849479408546e-2 -2.010733719774386e-2
      -1.872539086081300e-2 -9.888024540581178e-3 1.014474107620747e-2
      1.665131003286259e-2 -1.051660524026062e-2 7.557507267817631e-3
      -2.386629746621447e-2 -9.235515277326060e-3 -1.279543590753928e-2
      -1.161417056750411e-3 6.412723625332454e-3 4.259045852533376e-3
      2.342072770267471e-2 2.907136498725152e-4 6.321823092453243e-3
      2.495065254249622e-2 -8.847768851617282e-3 -1.076486455610794e-2
      -2.022030345381457e-2 -7.109876916439623e-3 -1.061909198393830e-2
      1.145596234762617e-4 1.638862295297732e-2 1.624909868965856e-2
      9.798064841882688e-3 5.417365803616564e-3 -4.920527771518624e-3
      1.481822697700702e-2 5.322353371613368e-3 1.120134695305454e-2
      -2.336168539437781e-2 -1.611687990100540e-2 -7.781914489629590e-3
      -1.099482005167760e-2 -1.155159009269688e-2 -8.750943647854166e-3
      -9.713977854416246e-3 6.858198946758715e-3 1.694350343744000e-2
      1.851955584069264e-2 1.263906487009118e-2 -1.434770912159068e-2
      -9.095830848551225e-4 -3.250652821947726e-3 4.281943654987618e-3
      4.791498527043788e-3 -7.611825741639442e-3 2.229369220163837e-2
      -7.220254902874442e-3 1.477687141719617e-2 -1.788838776026969e-2
      -8.767579801251532e-3 3.512361192253723e-3 -8.136256963241468e-3
      1.289104181687556e-2 -1.225008093692490e-2 2.134363449723784e-2
      4.113735836306381e-3 6.521316448380906e-3 -2.142629012470953e-2
      -3.287313652226139e-3 1.188860843474854e-2 -2.254202527997716e-2
      -1.508133689712895e-3 -1.261217957849957e-2 1.091800090687266e-2
      3.210747804507924e-3 -1.130554335414755e-2 1.046392531596111e-2
      -7.120733994519901e-3 -1.078393736109960e-2 -4.889873887491133e-3
      -2.371240198975865e-2 -5.479413587138772e-3 1.208141931371077e-2
      2.629743605643466e-2 1.721821699692896e-2 4.448643456421838e-3
      1.795457214496066e-2 -3.080417675712138e-2 -5.889013026184892e-3
      -7.215935832656938e-3 6.491581352642019e-3 6.811007036302416e-3
      -1.352494745674860e-2 2.060545879118360e-2 4.885977374982010e-3
      2.098097141232805e-3 -1.908119733264432e-2 5.410492427024509e-3
      -4.708642092309573e-3 -4.449320902159098e-4 -1.589962776890072e-2
      2.300899859819395e-3 1.921726190917865e-2 2.382091761578234e-3
      -3.387605959552054e-2 -9.438876703939265e-3 6.071943530188177e-3
      2.135867568662964e-2 -2.986438681284706e-3 -1.405551980156612e-3
      6.802171585939730e-3 7.309411348986233e-3 2.568021723255785e-3
      1.410566339730163e-2 1.632031040424714e-2 -9.226057731684932e-3
      -2.091752374296660e-2 5.423853626400882e-3 1.540190162841689e-2
      1.449191194066148e-2 -1.163727416996422e-2 -4.648851999204492e-3
      </forces>
  </output>
  <exit_status>0</exit_status>
  <timing_info>
    <total label="PWSCF">
      <cpu>1.389253488000000e3</cpu>
      <wall>1.402552910089493e3</wall>
    </total>
    <partial label="init_run" calls="1">
      <cpu>1.169167700000000e1</cpu>
      <wall>1.208039498329163e1</wall>
    </partial>
    <partial label="hinit0" calls="1">
      <cpu>7.557420000000015e-1</cpu>
      <wall>8.627061843872070e-1</wall>
    </partial>
    <partial label="init_vloc" calls="1">
      <cpu>6.561800000000062e-2</cpu>
      <wall>6.594181060791016e-2</wall>
    </partial>
    <partial label="init_us_1" calls="1">
      <cpu>2.249799999999986e-1</cpu>
      <wall>2.271409034729004e-1</wall>
    </partial>
    <partial label="fft" calls="711">
      <cpu>4.467555500000072e1</cpu>
      <wall>4.532278585433960e1</wall>
    </partial>
    <partial label="fft_scatt_yz" calls="98288">
      <cpu>1.223156513999994e3</cpu>
      <wall>1.232173794269562e3</wall>
    </partial>
    <partial label="fft_scatt_xy" calls="98288">
      <cpu>1.862261899999658e1</cpu>
      <wall>1.886599564552307e1</wall>
    </partial>
    <partial label="potinit" calls="1">
      <cpu>9.097239999999989e-1</cpu>
      <wall>9.760789871215820e-1</wall>
    </partial>
    <partial label="v_of_rho" calls="54">
      <cpu>3.245426800000041e1</cpu>
      <wall>3.389829158782959e1</wall>
    </partial>
    <partial label="v_xc" calls="55">
      <cpu>2.993296000000032e1</cpu>
      <wall>3.136806869506836e1</wall>
    </partial>
    <partial label="v_h" calls="54">
      <cpu>3.059604000000718e0</cpu>
      <wall>3.081166505813599e0</wall>
    </partial>
    <partial label="interpolate" calls="54">
      <cpu>4.240271999999777e0</cpu>
      <wall>4.273244142532349e0</wall>
    </partial>
    <partial label="ffts" calls="72205">
      <cpu>1.094093927000006e3</cpu>
      <wall>1.101292605400086e3</wall>
    </partial>
    <partial label="newd" calls="54">
      <cpu>5.398038000000270e0</cpu>
      <wall>5.446827888488770e0</wall>
    </partial>
    <partial label="wfcinit" calls="1">
      <cpu>9.222289999999997e-1</cpu>
      <wall>9.759700298309326e-1</wall>
    </partial>
    <partial label="init_us_2" calls="107">
      <cpu>5.503499999940686e-2</cpu>
      <wall>6.450629234313965e-2</wall>
    </partial>
    <partial label="init_us_2:cp" calls="107">
      <cpu>5.461899999909292e-2</cpu>
      <wall>6.416249275207520e-2</wall>
    </partial>
    <partial label="wfcinit:atom" calls="1">
      <cpu>0.000000000000000e0</cpu>
      <wall>2.229213714599609e-4</wall>
    </partial>
    <partial label="atomic_wfc" calls="1">
      <cpu>0.000000000000000e0</cpu>
      <wall>2.219676971435547e-4</wall>
    </partial>
    <partial label="wfcinit:wfcr" calls="1">
      <cpu>9.212690000000006e-1</cpu>
      <wall>9.702301025390625e-1</wall>
    </partial>
    <partial label="wfcrot" calls="1">
      <cpu>9.212659999999993e-1</cpu>
      <wall>9.702270030975342e-1</wall>
    </partial>
    <partial label="rotwfck" calls="1">
      <cpu>9.212570000000007e-1</cpu>
      <wall>9.702160358428955e-1</wall>
    </partial>
    <partial label="rotwfck:hpsi" calls="1">
      <cpu>9.053290000000001e-1</cpu>
      <wall>9.437820911407471e-1</wall>
    </partial>
    <partial label="h_psi_bgrp" calls="476">
      <cpu>1.278224759999992e2</cpu>
      <wall>1.295572552680969e2</wall>
    </partial>
    <partial label="h_psi" calls="476">
      <cpu>1.278211219999962e2</cpu>
      <wall>1.295559611320496e2</wall>
    </partial>
    <partial label="h_psi:pot" calls="476">
      <cpu>1.277987340000011e2</cpu>
      <wall>1.295325551033020e2</wall>
    </partial>
    <partial label="vloc_psi" calls="476">
      <cpu>1.253935450000020e2</cpu>
      <wall>1.270949797630310e2</wall>
    </partial>
    <partial label="fftw" calls="25372">
      <cpu>1.416544699999995e2</cpu>
      <wall>1.435859732627869e2</wall>
    </partial>
    <partial label="h_psi:calbec" calls="476">
      <cpu>2.204653999999209e0</cpu>
      <wall>2.234066009521484e0</wall>
    </partial>
    <partial label="calbec" calls="533">
      <cpu>2.736080000001948e0</cpu>
      <wall>2.771315813064575e0</wall>
    </partial>
    <partial label="add_vuspsi" calls="476">
      <cpu>1.971909999990658e-1</cpu>
      <wall>2.005281448364258e-1</wall>
    </partial>
    <partial label="rotwfck:hc" calls="1">
      <cpu>9.952000000000183e-3</cpu>
      <wall>1.002502441406250e-2</wall>
    </partial>
    <partial label="s_psi_bgrp" calls="476">
      <cpu>1.684410000000298e-1</cpu>
      <wall>1.719608306884766e-1</wall>
    </partial>
    <partial label="s_psi" calls="476">
      <cpu>1.478150000009464e-1</cpu>
      <wall>1.509070396423340e-1</wall>
    </partial>
    <partial label="rotwfck:diag" calls="1">
      <cpu>5.172999999999206e-3</cpu>
      <wall>1.559901237487793e-2</wall>
    </partial>
    <partial label="cdiaghg" calls="475">
      <cpu>2.771699999999555e0</cpu>
      <wall>2.851563215255737e0</wall>
    </partial>
    <partial label="rotwfck:evc" calls="1">
      <cpu>7.939999999990732e-4</cpu>
      <wall>8.029937744140625e-4</wall>
    </partial>
    <partial label="electrons" calls="1">
      <cpu>1.375668855000000e3</cpu>
      <wall>1.388007539033890e3</wall>
    </partial>
    <partial label="energy_dftd3" calls="1">
      <cpu>2.137100000000025e-2</cpu>
      <wall>2.161383628845215e-2</wall>
    </partial>
    <partial label="c_bands" calls="53">
      <cpu>1.322630110000003e2</cpu>
      <wall>1.340925607681275e2</wall>
    </partial>
    <partial label="cegterg" calls="53">
      <cpu>1.321747530000003e2</cpu>
      <wall>1.339778337478638e2</wall>
    </partial>
    <partial label="cegterg:init" calls="53">
      <cpu>3.390840000008666e-1</cpu>
      <wall>3.425135612487793e-1</wall>
    </partial>
    <partial label="cegterg:upda" calls="422">
      <cpu>1.723099999994702e-1</cpu>
      <wall>1.738684177398682e-1</wall>
    </partial>
    <partial label="g_psi" calls="422">
      <cpu>7.938999999851148e-3</cpu>
      <wall>7.972240447998047e-3</wall>
    </partial>
    <partial label="cegterg:over" calls="422">
      <cpu>1.423272999999426e0</cpu>
      <wall>1.448138713836670e0</wall>
    </partial>
    <partial label="cegterg:diag" calls="474">
      <cpu>2.768504999999777e0</cpu>
      <wall>2.837505578994751e0</wall>
    </partial>
    <partial label="cegterg:last" calls="166">
      <cpu>2.413419999995767e-1</cpu>
      <wall>2.442736625671387e-1</wall>
    </partial>
    <partial label="sum_band" calls="53">
      <cpu>2.680563300000063e1</cpu>
      <wall>2.719389224052430e1</wall>
    </partial>
    <partial label="sum_band:wei" calls="53">
      <cpu>7.034899999985100e-2</cpu>
      <wall>7.208013534545898e-2</wall>
    </partial>
    <partial label="sum_band:loo" calls="53">
      <cpu>1.954335000000015e1</cpu>
      <wall>1.981786727905273e1</wall>
    </partial>
    <partial label="sum_band:buf" calls="53">
      <cpu>7.099999970705539e-5</cpu>
      <wall>7.271766662597656e-5</wall>
    </partial>
    <partial label="sum_band:ini" calls="53">
      <cpu>3.130300000020725e-2</cpu>
      <wall>3.233075141906738e-2</wall>
    </partial>
    <partial label="sum_band:cal" calls="53">
      <cpu>5.050549999998566e-1</cpu>
      <wall>5.101771354675293e-1</wall>
    </partial>
    <partial label="sum_band:bec" calls="53">
      <cpu>4.523999999946682e-3</cpu>
      <wall>4.648447036743164e-3</wall>
    </partial>
    <partial label="addusdens" calls="53">
      <cpu>5.579739999998310e-1</cpu>
      <wall>5.766115188598633e-1</wall>
    </partial>
    <partial label="addusd:skk" calls="106">
      <cpu>3.478500000005624e-2</cpu>
      <wall>3.502845764160156e-2</wall>
    </partial>
    <partial label="addusd:dgemm" calls="106">
      <cpu>6.391200000007302e-2</cpu>
      <wall>7.531571388244629e-2</wall>
    </partial>
    <partial label="addusd:qvan2" calls="106">
      <cpu>8.196300000008705e-2</cpu>
      <wall>8.288884162902832e-2</wall>
    </partial>
    <partial label="sum_band:sym" calls="53">
      <cpu>3.092382000000271e0</cpu>
      <wall>3.137664318084717e0</wall>
    </partial>
    <partial label="mix_rho" calls="53">
      <cpu>1.171686411000000e3</cpu>
      <wall>1.179674521923066e3</wall>
    </partial>
    <partial label="ions" calls="1">
      <cpu>1.522774999999911e0</cpu>
      <wall>1.563651084899902e0</wall>
    </partial>
    <partial label="forces" calls="1">
      <cpu>1.522768999999926e0</cpu>
      <wall>1.563646078109741e0</wall>
    </partial>
    <partial label="frc_us" calls="1">
      <cpu>1.134369999999763e-1</cpu>
      <wall>1.141359806060791e-1</wall>
    </partial>
    <partial label="frc_lc" calls="1">
      <cpu>8.075099999996382e-2</cpu>
      <wall>8.195185661315918e-2</wall>
    </partial>
    <partial label="frc_cc" calls="1">
      <cpu>8.609799999999268e-1</cpu>
      <wall>8.926670551300049e-1</wall>
    </partial>
    <partial label="force_dftd3" calls="1">
      <cpu>2.020459999998820e-1</cpu>
      <wall>2.056450843811035e-1</wall>
    </partial>
    <partial label="frc_scc" calls="1">
      <cpu>2.614559999999528e-1</cpu>
      <wall>2.651100158691406e-1</wall>
    </partial>
  </timing_info>
  <closed DATE=" 2 Oct 2024" TIME="11:20:24"></closed>
</qes:espresso>
