# Supplementary material for: Developing Interface Force Fields for Water and Oxygen on Pt, and Pt 3 Ni, Pt 3 Co Alloy Surfaces for Proton-Exchange Membrane Fuel Cell (PEMFC) Applications
Source: ACS Omega. 2026 Feb 6;11(6):10649–63. doi: 10.1021/acsomega.5c11427 (PMC12917792; doi:10.1021/acsomega.5c11427)
Supplement: Supplementary file 1 [file ao5c11427_si_001.zip › Supporting_material/01.Cycle01_config_generation_and_DFT_calculations/Bulk/SCF/SCF_DO002/forces.out]

   -0.02235134    0.02603428   -0.00160377
    0.05996102    0.00644406    0.00521625
   -0.04537968   -0.03466947    0.00082674
   -0.04670186   -0.02170992   -0.01903405
    0.01630389    0.01055343   -0.00892809
    0.03143316    0.02827319    0.02413205
   -0.01524602   -0.01552296   -0.00785899
   -0.03883977    0.03783562   -0.00533825
    0.05617752   -0.01619951    0.01909191
   -0.02462181   -0.02723945   -0.00820137
   -0.03909914   -0.00791077    0.01580164
    0.05811937    0.02927391   -0.00830738
    0.02859705    0.03735941   -0.00729274
   -0.04285509   -0.01935972   -0.01006332
    0.01495156   -0.01322907    0.01626577
    0.01238453   -0.00797221   -0.00937629
   -0.02455598    0.03485904    0.00974645
    0.00719109   -0.01824286    0.02067204
   -0.02718930   -0.02286691    0.01493908
   -0.02134453   -0.01087244    0.00374133
    0.03590689    0.01428756   -0.04194548
    0.03224188   -0.04057522    0.00252693
   -0.04241373    0.02658320   -0.01889313
    0.03003899    0.01075221    0.02134977
   -0.04251896    0.01386940    0.01283177
    0.05164503   -0.00373876   -0.00180299
   -0.00137804   -0.01242295   -0.00638941
   -0.03354351   -0.00099735   -0.01253402
   -0.02281106   -0.03034413   -0.00951197
    0.05647927    0.02890346    0.01100853
    0.05159881    0.01613803   -0.00503114
   -0.00612864   -0.01243498   -0.01734872
   -0.04648775    0.00619327    0.02202802
    0.07845443    0.03232002    0.02951207
   -0.03772365   -0.02772295   -0.01261172
   -0.04233290   -0.01140026   -0.02834083
    0.00661968    0.00512088   -0.01199569
    0.02962858    0.02585901    0.01188813
   -0.03420996   -0.03522812    0.01083088
