# Supplementary material for: Developing Interface Force Fields for Water and Oxygen on Pt, and Pt 3 Ni, Pt 3 Co Alloy Surfaces for Proton-Exchange Membrane Fuel Cell (PEMFC) Applications
Source: ACS Omega. 2026 Feb 6;11(6):10649–63. doi: 10.1021/acsomega.5c11427 (PMC12917792; doi:10.1021/acsomega.5c11427)
Supplement: Supplementary file 1 [file ao5c11427_si_001.zip › Supporting_material/01.Cycle01_config_generation_and_DFT_calculations/Bulk/SCF/SCF_DO002/H2O.scf.out]

[0] MPI startup(): I_MPI_RETURN_WIN_MEM_NUMA environment variable is not supported.
[0] MPI startup(): Similar variables:
	 I_MPI_RETURN_INTERNAL_MEM_NUMA
[0] MPI startup(): To check the list of supported variables, use the impi_info utility or refer to https://software.intel.com/en-us/mpi-library/documentation/get-started.

     Program PWSCF v.7.1 starts on  2Oct2024 at 10:57:11 

     This program is part of the open-source Quantum ESPRESSO suite
     for quantum simulation of materials; please cite
         "P. Giannozzi et al., J. Phys.:Condens. Matter 21 395502 (2009);
         "P. Giannozzi et al., J. Phys.:Condens. Matter 29 465901 (2017);
         "P. Giannozzi et al., J. Chem. Phys. 152 154105 (2020);
          URL http://www.quantum-espresso.org", 
     in publications or presentations arising from this work. More details at
     http://www.quantum-espresso.org/quote

     Parallel version (MPI), running on  3840 processors

     MPI processes distributed on    40 nodes
     373301 MiB available memory on the printing compute node when the environment starts
 
     Reading input from ./H2O.scf.in

     Current dimensions of program PWSCF are:
     Max number of different atomic species (ntypx) = 10
     Max number of k-points (npk) =  40000
     Max angular momentum in pseudopotentials (lmaxx) =  4
 
     K-points division:     npool     =       5
     R & G space division:  proc/nbgrp/npool/nimage =     768
     WARNING: too many processors for an effective parallelization!
     Subspace diagonalization in iterative solution of the eigenvalue problem:
     a serial algorithm will be used

 
     Parallelization info
     --------------------
     sticks:   dense  smooth     PW     G-vecs:    dense   smooth      PW
     Min         173      57     15                16607     3192     432
     Max         174      58     16                16613     3200     437
     Sum      133257   44421  11727             12755969  2454831  333393
 
     Using Pencil Decomposition
 


     bravais-lattice index     =           14
     lattice parameter (alat)  =     131.3472  a.u.
     unit-cell volume          =   51397.6837 (a.u.)^3
     number of atoms/cell      =           39
     number of atomic types    =            2
     number of electrons       =       104.00
     number of Kohn-Sham states=           62
     kinetic-energy cutoff     =      50.0000  Ry
     charge density cutoff     =     600.0000  Ry
     scf convergence threshold =      1.0E-04
     mixing beta               =       0.2000
     number of iterations used =            8  local-TF  mixing
     Exchange-correlation= PBE
                           (   1   4   3   4   0   0   0)

     celldm(1)= 131.347195  celldm(2)=   0.161828  celldm(3)=   0.161828
     celldm(4)=  -0.499849  celldm(5)=   0.000000  celldm(6)=   0.000000

     crystal axes: (cart. coord. in units of alat)
               a(1) = (   1.000000   0.000000   0.000000 )  
               a(2) = (   0.000000   0.161828   0.000000 )  
               a(3) = (   0.000000  -0.080889   0.140161 )  

     reciprocal axes: (cart. coord. in units 2 pi/alat)
               b(1) = (  1.000000  0.000000  0.000000 )  
               b(2) = (  0.000000  6.179404  3.566243 )  
               b(3) = (  0.000000  0.000000  7.134643 )  


     PseudoPot. # 1 for O  read from file:
     /scratch/usr/niiadi11/Pseudo/O.pbe-n-rrkjus_psl.1.0.0.UPF
     MD5 check sum: 91400c9766925bcf19f520983a725ff0
     Pseudo is Ultrasoft + core correction, Zval =  6.0
     Generated using &quot;atomic&quot; code by A. Dal Corso  v.6.3MaX
     Using radial grid of 1095 points,  4 beta functions with: 
                l(1) =   0
                l(2) =   0
                l(3) =   1
                l(4) =   1
     Q(r) pseudized with 0 coefficients 


     PseudoPot. # 2 for H  read from file:
     /scratch/usr/niiadi11/Pseudo/H.pbe-rrkjus_psl.1.0.0.UPF
     MD5 check sum: 027d7c5d0f474e55d371f51e357e2a94
     Pseudo is Ultrasoft, Zval =  1.0
     Generated using &quot;atomic&quot; code by A. Dal Corso  v.6.3MaX
     Using radial grid of  929 points,  2 beta functions with: 
                l(1) =   0
                l(2) =   0
     Q(r) pseudized with 0 coefficients 


     atomic species   valence    mass     pseudopotential
        O              6.00    15.99900     O ( 1.00)
        H              1.00     1.00800     H ( 1.00)

     No symmetry found


   Cartesian axes

     site n.     atom                  positions (alat units)
         1           O   tau(   1) = (   0.1414402   0.1089830   0.0308789  )
         2           H   tau(   2) = (   0.1272045   0.1110350   0.0305208  )
         3           H   tau(   3) = (   0.1475010   0.1206909   0.0366396  )
         4           O   tau(   4) = (   0.1396302   0.0546036   0.0801323  )
         5           H   tau(   5) = (   0.1415057   0.0632122   0.0687583  )
         6           H   tau(   6) = (   0.1281025   0.0473954   0.0754261  )
         7           O   tau(   7) = (   0.1413960   0.0655503   0.0032129  )
         8           H   tau(   8) = (   0.1457891   0.0518515   0.0030233  )
         9           H   tau(   9) = (   0.1286758  -0.0146960   0.1366826  )
        10           O   tau(  10) = (   0.1405497   0.0134080   0.0784617  )
        11           H   tau(  11) = (   0.1462700   0.0263578   0.0758973  )
        12           H   tau(  12) = (   0.1261642   0.0131868   0.0784952  )
        13           O   tau(  13) = (   0.1459293  -0.0187119   0.1021914  )
        14           H   tau(  14) = (   0.1576001  -0.0137898   0.1090146  )
        15           H   tau(  15) = (   0.1424069  -0.0071773   0.0943468  )
        16           O   tau(  16) = (   0.1474531   0.0738056   0.0469732  )
        17           H   tau(  17) = (   0.1523663   0.0620820   0.0402345  )
        18           H   tau(  18) = (   0.1457643   0.0848178   0.0378697  )
        19           O   tau(  19) = (   0.1412803   0.0245069   0.0052584  )
        20           H   tau(  20) = (   0.1444081  -0.0610288   0.1321673  )
        21           H   tau(  21) = (   0.1310153   0.0163048   0.0111191  )
        22           O   tau(  22) = (   0.1494050   0.0366315   0.0408730  )
        23           H   tau(  23) = (   0.1609029   0.0285622   0.0439838  )
        24           H   tau(  24) = (   0.1446754   0.0318608   0.0281504  )
        25           O   tau(  25) = (   0.1392937   0.1144191   0.0757017  )
        26           H   tau(  26) = (   0.1249159   0.1139933   0.0760049  )
        27           H   tau(  27) = (   0.1423445  -0.0363128   0.0843368  )
        28           O   tau(  28) = (   0.1397986   0.0283168   0.1264717  )
        29           H   tau(  29) = (   0.1426402   0.0416808   0.1309794  )
        30           H   tau(  30) = (   0.1256523   0.0258457   0.1255942  )
        31           O   tau(  31) = (   0.1458440  -0.0125630   0.0460929  )
        32           H   tau(  32) = (   0.1468045  -0.0044722   0.0579508  )
        33           H   tau(  33) = (   0.1590763  -0.0120904   0.0404648  )
        34           O   tau(  34) = (   0.1528058   0.1438115   0.0023993  )
        35           H   tau(  35) = (   0.1598136   0.0745939   0.1379075  )
        36           H   tau(  36) = (   0.1627753   0.1394908   0.0118296  )
        37           O   tau(  37) = (   0.1479615   0.0902050   0.1087133  )
        38           H   tau(  38) = (   0.1403071   0.0805884   0.1012351  )
        39           H   tau(  39) = (   0.1531384   0.0997843   0.0993096  )

     --------------------------------------------
     DFT-D3 Dispersion Correction (3-body terms):
     --------------------------------------------
       Reference C6 values for interpolation: 

         atom   Coordination number   C6
         H          0.912             6.05
         H          0.000            15.18
         O          0.000            31.01
         O          0.993            25.63
         O          1.989            20.74

       Values used:

         atom   Coordination number  R0_AB[au]  C6      C8
         O          1.989            2.345     20.83    420.27
         H          0.987            2.062      6.19     74.87
         H          0.989            2.062      6.19     74.84
         O          1.981            2.345     20.83    420.37
         H          1.001            2.062      6.18     74.71
         H          0.988            2.062      6.19     74.86
         O          1.978            2.345     20.83    420.42
         H          0.991            2.062      6.19     74.82
         H          0.987            2.062      6.19     74.87
         O          1.991            2.345     20.82    420.25
         H          0.990            2.062      6.19     74.84
         H          0.987            2.062      6.19     74.87
         O          1.990            2.345     20.82    420.25
         H          0.988            2.062      6.19     74.86
         H          0.996            2.062      6.19     74.77
         O          1.995            2.345     20.82    420.19
         H          0.997            2.062      6.18     74.75
         H          0.997            2.062      6.18     74.75
         O          2.002            2.345     20.82    420.10
         H          0.996            2.062      6.19     74.77
         H          0.988            2.062      6.19     74.86
         O          1.991            2.345     20.82    420.23
         H          0.988            2.062      6.19     74.86
         H          1.006            2.062      6.18     74.66
         O          1.979            2.345     20.83    420.40
         H          0.987            2.062      6.19     74.87
         H          0.999            2.062      6.18     74.73
         O          1.977            2.345     20.83    420.44
         H          0.995            2.062      6.19     74.78
         H          0.987            2.062      6.19     74.87
         O          1.979            2.345     20.83    420.40
         H          0.991            2.062      6.19     74.82
         H          0.988            2.062      6.19     74.86
         O          1.985            2.345     20.83    420.31
         H          0.988            2.062      6.19     74.85
         H          0.988            2.062      6.19     74.86
         O          1.986            2.345     20.83    420.30
         H          0.988            2.062      6.19     74.86
         H          0.989            2.062      6.19     74.85

         Molecular C6 ( Ry / a.u.^6 ) =     15056.42


     number of k points=     5  Marzari-Vanderbilt smearing, width (Ry)=  0.0073
                       cart. coord. in units 2pi/alat
        k(    1) = (   0.0000000   0.0000000   0.0000000), wk =   0.2222222
        k(    2) = (   0.0000000   0.0000000   2.3782143), wk =   0.4444444
        k(    3) = (   0.0000000   2.0598015   1.1887477), wk =   0.4444444
        k(    4) = (   0.0000000   2.0598015   3.5669620), wk =   0.4444444
        k(    5) = (   0.0000000   2.0598015  -1.1894666), wk =   0.4444444

     Dense  grid: 12755969 G-vectors     FFT dimensions: (1080, 180, 180)

     Smooth grid:  2454831 G-vectors     FFT dimensions: ( 600,  96,  96)

     Estimated max dynamical RAM per process >     194.64 MB

     Estimated total dynamical RAM >     101.80 GB

     Initial potential from superposition of free atoms

     starting charge     103.9997, renormalised to     104.0000

     negative rho (up, down):  1.362E-03 0.000E+00
     Starting wfcs are   78 randomized atomic wfcs

     total cpu time spent up to now is       13.8 secs

     Self-consistent Calculation

     iteration #  1     ecut=    50.00 Ry     beta= 0.20
     Davidson diagonalization with overlap
     ethr =  1.00E-02,  avg # of iterations =  4.0

     negative rho (up, down):  1.051E-03 0.000E+00

     total cpu time spent up to now is       34.6 secs

     total energy              =    -452.74669599 Ry
     estimated scf accuracy    <       5.07620491 Ry

     iteration #  2     ecut=    50.00 Ry     beta= 0.20
     Davidson diagonalization with overlap
     ethr =  4.88E-03,  avg # of iterations =  2.0

     negative rho (up, down):  8.190E-03 0.000E+00

     total cpu time spent up to now is       61.9 secs

     total energy              =    -451.19605507 Ry
     estimated scf accuracy    <       3.64532481 Ry

     iteration #  3     ecut=    50.00 Ry     beta= 0.20
     Davidson diagonalization with overlap
     ethr =  3.51E-03,  avg # of iterations =  2.0

     negative rho (up, down):  6.574E-03 0.000E+00

     total cpu time spent up to now is       84.5 secs

     total energy              =    -452.07642701 Ry
     estimated scf accuracy    <       0.32826797 Ry

     iteration #  4     ecut=    50.00 Ry     beta= 0.20
     Davidson diagonalization with overlap
     ethr =  3.16E-04,  avg # of iterations =  9.8

     negative rho (up, down):  3.948E-03 0.000E+00

     total cpu time spent up to now is      118.5 secs

     total energy              =    -452.40221595 Ry
     estimated scf accuracy    <       0.65836574 Ry

     iteration #  5     ecut=    50.00 Ry     beta= 0.20
     Davidson diagonalization with overlap
     ethr =  3.16E-04,  avg # of iterations =  2.0

     negative rho (up, down):  6.796E-04 0.000E+00

     total cpu time spent up to now is      151.3 secs

     total energy              =    -452.31355466 Ry
     estimated scf accuracy    <       0.34455680 Ry

     iteration #  6     ecut=    50.00 Ry     beta= 0.20
     Davidson diagonalization with overlap
     ethr =  3.16E-04,  avg # of iterations =  6.4

     negative rho (up, down):  9.906E-04 0.000E+00

     total cpu time spent up to now is      182.3 secs

     total energy              =    -452.41130750 Ry
     estimated scf accuracy    <       0.78862503 Ry

     iteration #  7     ecut=    50.00 Ry     beta= 0.20
     Davidson diagonalization with overlap
     ethr =  3.16E-04,  avg # of iterations =  2.0

     negative rho (up, down):  6.821E-04 0.000E+00

     total cpu time spent up to now is      204.7 secs

     total energy              =    -452.40470402 Ry
     estimated scf accuracy    <       0.42355435 Ry

     iteration #  8     ecut=    50.00 Ry     beta= 0.20
     Davidson diagonalization with overlap
     ethr =  3.16E-04,  avg # of iterations =  1.0

     negative rho (up, down):  4.967E-04 0.000E+00

     total cpu time spent up to now is      239.9 secs

     total energy              =    -452.23473249 Ry
     estimated scf accuracy    <       0.38576949 Ry

     iteration #  9     ecut=    50.00 Ry     beta= 0.20
     Davidson diagonalization with overlap
     ethr =  3.16E-04,  avg # of iterations =  2.2

     negative rho (up, down):  1.034E-02 0.000E+00

     total cpu time spent up to now is      261.6 secs

     total energy              =    -452.26478562 Ry
     estimated scf accuracy    <       0.06054363 Ry

     iteration # 10     ecut=    50.00 Ry     beta= 0.20
     Davidson diagonalization with overlap
     c_bands:  3 eigenvalues not converged
     ethr =  5.82E-05,  avg # of iterations = 20.0

     negative rho (up, down):  1.152E-03 0.000E+00

     total cpu time spent up to now is      303.7 secs

     total energy              =    -452.33596993 Ry
     estimated scf accuracy    <       0.17502502 Ry

     iteration # 11     ecut=    50.00 Ry     beta= 0.20
     Davidson diagonalization with overlap
     ethr =  5.82E-05,  avg # of iterations =  6.4

     negative rho (up, down):  6.947E-02 0.000E+00

     total cpu time spent up to now is      334.5 secs

     total energy              =    -452.30058763 Ry
     estimated scf accuracy    <       0.07018906 Ry

     iteration # 12     ecut=    50.00 Ry     beta= 0.20
     Davidson diagonalization with overlap
     ethr =  5.82E-05,  avg # of iterations =  9.0

     negative rho (up, down):  7.810E-02 0.000E+00

     total cpu time spent up to now is      362.7 secs

     total energy              =    -452.43350197 Ry
     estimated scf accuracy    <       0.21614193 Ry

     iteration # 13     ecut=    50.00 Ry     beta= 0.20
     Davidson diagonalization with overlap
     ethr =  5.82E-05,  avg # of iterations =  2.0

     negative rho (up, down):  8.344E-02 0.000E+00

     total cpu time spent up to now is      388.2 secs

     total energy              =    -452.43786313 Ry
     estimated scf accuracy    <       0.29388544 Ry

     iteration # 14     ecut=    50.00 Ry     beta= 0.20
     Davidson diagonalization with overlap
     ethr =  5.82E-05,  avg # of iterations =  2.0

     negative rho (up, down):  8.492E-02 0.000E+00

     total cpu time spent up to now is      408.2 secs

     total energy              =    -452.44393988 Ry
     estimated scf accuracy    <       0.31280534 Ry

     iteration # 15     ecut=    50.00 Ry     beta= 0.20
     Davidson diagonalization with overlap
     ethr =  5.82E-05,  avg # of iterations =  1.0

     negative rho (up, down):  7.889E-02 0.000E+00

     total cpu time spent up to now is      428.9 secs

     total energy              =    -452.46127257 Ry
     estimated scf accuracy    <       0.33077561 Ry

     iteration # 16     ecut=    50.00 Ry     beta= 0.20
     Davidson diagonalization with overlap
     ethr =  5.82E-05,  avg # of iterations =  1.2

     negative rho (up, down):  7.388E-02 0.000E+00

     total cpu time spent up to now is      450.0 secs

     total energy              =    -452.44810592 Ry
     estimated scf accuracy    <       0.39042370 Ry

     iteration # 17     ecut=    50.00 Ry     beta= 0.20
     Davidson diagonalization with overlap
     ethr =  5.82E-05,  avg # of iterations =  1.0

     negative rho (up, down):  5.012E-02 0.000E+00

     total cpu time spent up to now is      476.5 secs

     total energy              =    -452.43943920 Ry
     estimated scf accuracy    <       0.36214706 Ry

     iteration # 18     ecut=    50.00 Ry     beta= 0.20
     Davidson diagonalization with overlap
     ethr =  5.82E-05,  avg # of iterations =  1.0

     negative rho (up, down):  2.210E-02 0.000E+00

     total cpu time spent up to now is      504.9 secs

     total energy              =    -452.26258898 Ry
     estimated scf accuracy    <       0.34619730 Ry

     iteration # 19     ecut=    50.00 Ry     beta= 0.20
     Davidson diagonalization with overlap
     ethr =  5.82E-05,  avg # of iterations =  7.0

     negative rho (up, down):  2.880E-02 0.000E+00

     total cpu time spent up to now is      562.3 secs

     total energy              =    -452.33551972 Ry
     estimated scf accuracy    <       0.01139423 Ry

     iteration # 20     ecut=    50.00 Ry     beta= 0.20
     Davidson diagonalization with overlap
     ethr =  1.10E-05,  avg # of iterations = 12.8

     negative rho (up, down):  2.218E-02 0.000E+00

     total cpu time spent up to now is      592.9 secs

     total energy              =    -452.34118435 Ry
     estimated scf accuracy    <       0.00986648 Ry

     iteration # 21     ecut=    50.00 Ry     beta= 0.20
     Davidson diagonalization with overlap
     ethr =  9.49E-06,  avg # of iterations =  6.2

     negative rho (up, down):  4.991E-02 0.000E+00

     total cpu time spent up to now is      618.6 secs

     total energy              =    -452.34250218 Ry
     estimated scf accuracy    <       0.00826145 Ry

     iteration # 22     ecut=    50.00 Ry     beta= 0.20
     Davidson diagonalization with overlap
     ethr =  7.94E-06,  avg # of iterations =  7.4

     negative rho (up, down):  5.550E-02 0.000E+00

     total cpu time spent up to now is      641.9 secs

     total energy              =    -452.33895402 Ry
     estimated scf accuracy    <       0.01595666 Ry

     iteration # 23     ecut=    50.00 Ry     beta= 0.20
     Davidson diagonalization with overlap
     ethr =  7.94E-06,  avg # of iterations =  4.8

     negative rho (up, down):  9.002E-02 0.000E+00

     total cpu time spent up to now is      675.0 secs

     total energy              =    -452.34132388 Ry
     estimated scf accuracy    <       0.00665516 Ry

     iteration # 24     ecut=    50.00 Ry     beta= 0.20
     Davidson diagonalization with overlap
     ethr =  6.40E-06,  avg # of iterations = 16.6

     negative rho (up, down):  9.786E-02 0.000E+00

     total cpu time spent up to now is      712.0 secs

     total energy              =    -452.34040199 Ry
     estimated scf accuracy    <       0.00735494 Ry

     iteration # 25     ecut=    50.00 Ry     beta= 0.20
     Davidson diagonalization with overlap
     ethr =  6.40E-06,  avg # of iterations = 15.6

     negative rho (up, down):  9.093E-02 0.000E+00

     total cpu time spent up to now is      737.7 secs

     total energy              =    -452.34263912 Ry
     estimated scf accuracy    <       0.00617018 Ry

     iteration # 26     ecut=    50.00 Ry     beta= 0.20
     Davidson diagonalization with overlap
     ethr =  5.93E-06,  avg # of iterations = 18.0

     negative rho (up, down):  8.418E-02 0.000E+00

     total cpu time spent up to now is      762.7 secs

     total energy              =    -452.33975679 Ry
     estimated scf accuracy    <       0.01475991 Ry

     iteration # 27     ecut=    50.00 Ry     beta= 0.20
     Davidson diagonalization with overlap
     ethr =  5.93E-06,  avg # of iterations =  9.4

     negative rho (up, down):  6.780E-02 0.000E+00

     total cpu time spent up to now is      794.7 secs

     total energy              =    -452.33742478 Ry
     estimated scf accuracy    <       0.00680674 Ry

     iteration # 28     ecut=    50.00 Ry     beta= 0.20
     Davidson diagonalization with overlap
     ethr =  5.93E-06,  avg # of iterations = 12.6

     negative rho (up, down):  6.837E-02 0.000E+00

     total cpu time spent up to now is      816.4 secs

     total energy              =    -452.33981910 Ry
     estimated scf accuracy    <       0.00594260 Ry

     iteration # 29     ecut=    50.00 Ry     beta= 0.20
     Davidson diagonalization with overlap
     ethr =  5.71E-06,  avg # of iterations =  2.0

     negative rho (up, down):  6.826E-02 0.000E+00

     total cpu time spent up to now is      845.8 secs

     total energy              =    -452.33865466 Ry
     estimated scf accuracy    <       0.00484788 Ry

     iteration # 30     ecut=    50.00 Ry     beta= 0.20
     Davidson diagonalization with overlap
     ethr =  4.66E-06,  avg # of iterations =  2.0

     negative rho (up, down):  5.962E-02 0.000E+00

     total cpu time spent up to now is      894.6 secs

     total energy              =    -452.33855696 Ry
     estimated scf accuracy    <       0.00320471 Ry

     iteration # 31     ecut=    50.00 Ry     beta= 0.20
     Davidson diagonalization with overlap
     c_bands:  2 eigenvalues not converged
     ethr =  3.08E-06,  avg # of iterations = 14.0

     negative rho (up, down):  5.837E-02 0.000E+00

     total cpu time spent up to now is      920.7 secs

     total energy              =    -452.33857794 Ry
     estimated scf accuracy    <       0.00262405 Ry

     iteration # 32     ecut=    50.00 Ry     beta= 0.20
     Davidson diagonalization with overlap
     ethr =  2.52E-06,  avg # of iterations =  6.4

     negative rho (up, down):  4.941E-02 0.000E+00

     total cpu time spent up to now is      941.0 secs

     total energy              =    -452.33852159 Ry
     estimated scf accuracy    <       0.00251742 Ry

     iteration # 33     ecut=    50.00 Ry     beta= 0.20
     Davidson diagonalization with overlap
     ethr =  2.42E-06,  avg # of iterations = 14.0

     negative rho (up, down):  5.256E-02 0.000E+00

     total cpu time spent up to now is      961.1 secs

     total energy              =    -452.33840285 Ry
     estimated scf accuracy    <       0.00203785 Ry

     iteration # 34     ecut=    50.00 Ry     beta= 0.20
     Davidson diagonalization with overlap
     ethr =  1.96E-06,  avg # of iterations = 16.8

     negative rho (up, down):  5.396E-02 0.000E+00

     total cpu time spent up to now is      980.0 secs

     total energy              =    -452.33784132 Ry
     estimated scf accuracy    <       0.00224630 Ry

     iteration # 35     ecut=    50.00 Ry     beta= 0.20
     Davidson diagonalization with overlap
     ethr =  1.96E-06,  avg # of iterations = 17.8

     negative rho (up, down):  5.541E-02 0.000E+00

     total cpu time spent up to now is      996.9 secs

     total energy              =    -452.33788940 Ry
     estimated scf accuracy    <       0.00140881 Ry

     iteration # 36     ecut=    50.00 Ry     beta= 0.20
     Davidson diagonalization with overlap
     ethr =  1.35E-06,  avg # of iterations =  7.8

     negative rho (up, down):  3.613E-02 0.000E+00

     total cpu time spent up to now is     1015.0 secs

     total energy              =    -452.33761904 Ry
     estimated scf accuracy    <       0.00148771 Ry

     iteration # 37     ecut=    50.00 Ry     beta= 0.20
     Davidson diagonalization with overlap
     c_bands:  3 eigenvalues not converged
     ethr =  1.35E-06,  avg # of iterations = 18.4

     negative rho (up, down):  4.522E-02 0.000E+00

     total cpu time spent up to now is     1035.6 secs

     total energy              =    -452.33685757 Ry
     estimated scf accuracy    <       0.00246044 Ry

     iteration # 38     ecut=    50.00 Ry     beta= 0.20
     Davidson diagonalization with overlap
     c_bands:  3 eigenvalues not converged
     ethr =  1.35E-06,  avg # of iterations = 20.0

     negative rho (up, down):  4.291E-02 0.000E+00

     total cpu time spent up to now is     1049.3 secs

     total energy              =    -452.33709929 Ry
     estimated scf accuracy    <       0.00070588 Ry

     iteration # 39     ecut=    50.00 Ry     beta= 0.20
     Davidson diagonalization with overlap
     ethr =  6.79E-07,  avg # of iterations = 11.0

     negative rho (up, down):  3.539E-02 0.000E+00

     total cpu time spent up to now is     1073.6 secs

     total energy              =    -452.33712893 Ry
     estimated scf accuracy    <       0.00063429 Ry

     iteration # 40     ecut=    50.00 Ry     beta= 0.20
     Davidson diagonalization with overlap
     ethr =  6.10E-07,  avg # of iterations = 15.4

     negative rho (up, down):  3.088E-02 0.000E+00

     total cpu time spent up to now is     1092.3 secs

     total energy              =    -452.33675484 Ry
     estimated scf accuracy    <       0.00105567 Ry

     iteration # 41     ecut=    50.00 Ry     beta= 0.20
     Davidson diagonalization with overlap
     c_bands:  1 eigenvalues not converged
     ethr =  6.10E-07,  avg # of iterations = 18.6

     negative rho (up, down):  2.840E-02 0.000E+00

     total cpu time spent up to now is     1109.9 secs

     total energy              =    -452.33688591 Ry
     estimated scf accuracy    <       0.00032154 Ry

     iteration # 42     ecut=    50.00 Ry     beta= 0.20
     Davidson diagonalization with overlap
     ethr =  3.09E-07,  avg # of iterations = 12.8

     negative rho (up, down):  2.605E-02 0.000E+00

     total cpu time spent up to now is     1126.8 secs

     total energy              =    -452.33696388 Ry
     estimated scf accuracy    <       0.00018981 Ry

     iteration # 43     ecut=    50.00 Ry     beta= 0.20
     Davidson diagonalization with overlap
     ethr =  1.83E-07,  avg # of iterations = 11.0

     negative rho (up, down):  2.403E-02 0.000E+00

     total cpu time spent up to now is     1145.9 secs

     total energy              =    -452.33682473 Ry
     estimated scf accuracy    <       0.00048549 Ry

     iteration # 44     ecut=    50.00 Ry     beta= 0.20
     Davidson diagonalization with overlap
     ethr =  1.83E-07,  avg # of iterations =  4.0

     negative rho (up, down):  2.002E-02 0.000E+00

     total cpu time spent up to now is     1164.7 secs

     total energy              =    -452.33688368 Ry
     estimated scf accuracy    <       0.00011385 Ry

     iteration # 45     ecut=    50.00 Ry     beta= 0.20
     Davidson diagonalization with overlap
     ethr =  1.09E-07,  avg # of iterations =  2.0

     negative rho (up, down):  2.145E-03 0.000E+00

     total cpu time spent up to now is     1167.3 secs

     End of self-consistent calculation

          k = 0.0000 0.0000 0.0000 (306713 PWs)   bands (ev):

   -25.3561 -25.2269 -25.0583 -24.6701 -24.5552 -24.5037 -24.3867 -24.1480
   -23.9762 -23.8095 -23.4548 -23.2169 -22.7817 -13.7226 -13.5509 -12.8128
   -12.4795 -12.4212 -12.2774 -12.2269 -12.0023 -11.8188 -11.7375 -11.6592
   -11.5737 -11.3269  -9.8579  -9.8339  -9.7191  -9.2699  -9.1106  -8.9123
    -8.8100  -8.5339  -8.2299  -7.9874  -7.7959  -7.5953  -7.4331  -7.2740
    -7.1616  -6.9784  -6.8764  -6.7712  -6.7272  -6.6322  -6.4543  -6.2907
    -5.9102  -5.6597  -5.3689  -5.2594  -1.7603  -0.9161  -0.4058  -0.3574
    -0.2382  -0.1598  -0.1009  -0.0331   0.0362   0.0433

          k = 0.0000 0.0000 2.3782 (306814 PWs)   bands (ev):

   -25.3550 -25.2283 -25.0584 -24.6698 -24.5466 -24.5210 -24.3742 -24.1515
   -23.9766 -23.8092 -23.4550 -23.2168 -22.7817 -13.7183 -13.5561 -12.8121
   -12.4777 -12.4166 -12.2993 -12.2068 -12.0050 -11.8183 -11.7383 -11.6620
   -11.5739 -11.3251  -9.8591  -9.8383  -9.7201  -9.2728  -9.0844  -8.9158
    -8.8605  -8.4851  -8.2230  -8.0322  -7.7355  -7.6288  -7.3941  -7.2963
    -7.1621  -7.0059  -6.8886  -6.7608  -6.7086  -6.6318  -6.4684  -6.2682
    -5.9230  -5.6580  -5.3811  -5.2599  -1.5931  -1.0939  -0.4880  -0.3514
    -0.1989  -0.0943  -0.0257   0.0237   0.1437   0.1858

          k = 0.0000 2.0598 1.1887 (306814 PWs)   bands (ev):

   -25.3555 -25.2272 -25.0586 -24.6695 -24.5622 -24.5047 -24.3746 -24.1521
   -23.9775 -23.8087 -23.4548 -23.2170 -22.7817 -13.7204 -13.5536 -12.8118
   -12.4798 -12.4277 -12.2637 -12.2243 -12.0004 -11.8316 -11.7427 -11.6672
   -11.5600 -11.3247  -9.8825  -9.8307  -9.7162  -9.2980  -9.0659  -8.8843
    -8.8545  -8.5034  -8.2236  -8.0296  -7.7422  -7.6163  -7.4198  -7.2662
    -7.1382  -7.0079  -6.8668  -6.7974  -6.7628  -6.6007  -6.4720  -6.2776
    -5.9175  -5.6587  -5.3702  -5.2619  -1.6080  -1.0463  -0.5117  -0.2806
    -0.2024  -0.1229  -0.0487   0.0184   0.0727   0.1512

          k = 0.0000 2.0598 3.5670 (307006 PWs)   bands (ev):

   -25.3548 -25.2282 -25.0587 -24.6696 -24.5520 -24.5173 -24.3715 -24.1522
   -23.9774 -23.8088 -23.4549 -23.2170 -22.7817 -13.7181 -13.5566 -12.8113
   -12.4775 -12.4212 -12.2913 -12.2045 -12.0021 -11.8308 -11.7431 -11.6660
   -11.5612 -11.3238  -9.8817  -9.8330  -9.7153  -9.2892  -9.0671  -8.9077
    -8.8493  -8.4990  -8.2158  -8.0271  -7.7155  -7.6491  -7.4168  -7.2572
    -7.1459  -7.0051  -6.9051  -6.7911  -6.7435  -6.5942  -6.4761  -6.2582
    -5.9270  -5.6587  -5.3801  -5.2601  -1.4871  -1.1126  -0.7151  -0.3955
    -0.0076   0.1191   0.1514   0.1615   0.1832   0.2606

          k = 0.0000 2.0598-1.1895 (306816 PWs)   bands (ev):

   -25.3552 -25.2278 -25.0587 -24.6699 -24.5474 -24.5166 -24.3800 -24.1488
   -23.9770 -23.8092 -23.4548 -23.2169 -22.7817 -13.7202 -13.5544 -12.8115
   -12.4778 -12.4171 -12.2960 -12.2068 -12.0026 -11.8309 -11.7389 -11.6650
   -11.5617 -11.3249  -9.8747  -9.8360  -9.7136  -9.2849  -9.0841  -8.8952
    -8.8349  -8.5333  -8.2221  -7.9757  -7.7667  -7.6345  -7.4454  -7.2313
    -7.1395  -6.9889  -6.9274  -6.7949  -6.7414  -6.5919  -6.4679  -6.2606
    -5.9228  -5.6592  -5.3796  -5.2573  -1.6175  -0.9368  -0.6979  -0.3025
    -0.1972  -0.0967  -0.0370   0.0206   0.1347   0.1816

     the Fermi energy is    -3.9175 ev

!    total energy              =    -452.33687686 Ry
     estimated scf accuracy    <       0.00008126 Ry
     smearing contrib. (-TS)   =       0.00000000 Ry
     internal energy E=F+TS    =    -452.33687686 Ry

     The total energy is F=E-TS. E is the sum of the following terms:
     one-electron contribution =   -7450.68421484 Ry
     hartree contribution      =    3747.94116828 Ry
     xc contribution           =    -115.01782162 Ry
     ewald contribution        =    3365.48083143 Ry
     DFT-D3 Dispersion         =      -0.05684010 Ry

     convergence has been achieved in  45 iterations

     negative rho (up, down):  2.145E-03 0.000E+00

     Forces acting on atoms (cartesian axes, Ry/au):

     atom    1 type  1   force =    -0.02235134    0.02603428   -0.00160377
     atom    2 type  2   force =     0.05996102    0.00644406    0.00521625
     atom    3 type  2   force =    -0.04537968   -0.03466947    0.00082674
     atom    4 type  1   force =    -0.04670186   -0.02170992   -0.01903405
     atom    5 type  2   force =     0.01630389    0.01055343   -0.00892809
     atom    6 type  2   force =     0.03143316    0.02827319    0.02413205
     atom    7 type  1   force =    -0.01524602   -0.01552296   -0.00785899
     atom    8 type  2   force =    -0.03883977    0.03783562   -0.00533825
     atom    9 type  2   force =     0.05617752   -0.01619951    0.01909191
     atom   10 type  1   force =    -0.02462181   -0.02723945   -0.00820137
     atom   11 type  2   force =    -0.03909914   -0.00791077    0.01580164
     atom   12 type  2   force =     0.05811937    0.02927391   -0.00830738
     atom   13 type  1   force =     0.02859705    0.03735941   -0.00729274
     atom   14 type  2   force =    -0.04285509   -0.01935972   -0.01006332
     atom   15 type  2   force =     0.01495156   -0.01322907    0.01626577
     atom   16 type  1   force =     0.01238453   -0.00797221   -0.00937629
     atom   17 type  2   force =    -0.02455598    0.03485904    0.00974645
     atom   18 type  2   force =     0.00719109   -0.01824286    0.02067204
     atom   19 type  1   force =    -0.02718930   -0.02286691    0.01493908
     atom   20 type  2   force =    -0.02134453   -0.01087244    0.00374133
     atom   21 type  2   force =     0.03590689    0.01428756   -0.04194548
     atom   22 type  1   force =     0.03224188   -0.04057522    0.00252693
     atom   23 type  2   force =    -0.04241373    0.02658320   -0.01889313
     atom   24 type  2   force =     0.03003899    0.01075221    0.02134977
     atom   25 type  1   force =    -0.04251896    0.01386940    0.01283177
     atom   26 type  2   force =     0.05164503   -0.00373876   -0.00180299
     atom   27 type  2   force =    -0.00137804   -0.01242295   -0.00638941
     atom   28 type  1   force =    -0.03354351   -0.00099735   -0.01253402
     atom   29 type  2   force =    -0.02281106   -0.03034413   -0.00951197
     atom   30 type  2   force =     0.05647927    0.02890346    0.01100853
     atom   31 type  1   force =     0.05159881    0.01613803   -0.00503114
     atom   32 type  2   force =    -0.00612864   -0.01243498   -0.01734872
     atom   33 type  2   force =    -0.04648775    0.00619327    0.02202802
     atom   34 type  1   force =     0.07845443    0.03232002    0.02951207
     atom   35 type  2   force =    -0.03772365   -0.02772295   -0.01261172
     atom   36 type  2   force =    -0.04233290   -0.01140026   -0.02834083
     atom   37 type  1   force =     0.00661968    0.00512088   -0.01199569
     atom   38 type  2   force =     0.02962858    0.02585901    0.01188813
     atom   39 type  2   force =    -0.03420996   -0.03522812    0.01083088

     Total force =     0.291774     Total SCF correction =     0.009876

     Writing all to output data dir ./H2O.save/
 
     init_run     :     11.22s CPU     11.63s WALL (       1 calls)
     electrons    :   1143.52s CPU   1154.66s WALL (       1 calls)
     forces       :      1.61s CPU      1.67s WALL (       1 calls)
     force_dftd3  :      0.23s CPU      0.23s WALL (       1 calls)

     Called by init_run:
     wfcinit      :      0.70s CPU      0.77s WALL (       1 calls)
     potinit      :      0.88s CPU      0.93s WALL (       1 calls)
     hinit0       :      0.42s CPU      0.51s WALL (       1 calls)

     Called by electrons:
     c_bands      :     86.79s CPU     88.74s WALL (      45 calls)
     sum_band     :     19.09s CPU     19.56s WALL (      45 calls)
     v_of_rho     :     27.26s CPU     28.53s WALL (      46 calls)
     newd         :      4.59s CPU      4.65s WALL (      46 calls)
     mix_rho      :    999.78s CPU   1006.61s WALL (      45 calls)
     energy_dftd3 :      0.02s CPU      0.02s WALL (       1 calls)

     Called by c_bands:
     init_us_2    :      0.05s CPU      0.05s WALL (      91 calls)
     init_us_2:cp :      0.05s CPU      0.05s WALL (      91 calls)
     cegterg      :     81.90s CPU     83.79s WALL (      45 calls)

     Called by *egterg:
     cdiaghg      :      2.32s CPU      2.40s WALL (     404 calls)
     h_psi        :     78.29s CPU     80.13s WALL (     405 calls)
     s_psi        :      0.12s CPU      0.12s WALL (     405 calls)
     g_psi        :      0.01s CPU      0.01s WALL (     359 calls)

     Called by h_psi:
     h_psi:calbec :      1.18s CPU      1.20s WALL (     405 calls)
     vloc_psi     :     76.92s CPU     78.74s WALL (     405 calls)
     add_vuspsi   :      0.16s CPU      0.17s WALL (     405 calls)

     General routines
     calbec       :      1.60s CPU      1.63s WALL (     454 calls)
     fft          :     37.31s CPU     37.89s WALL (     607 calls)
     ffts         :    939.34s CPU    945.49s WALL (   62389 calls)
     fftw         :     87.88s CPU     90.07s WALL (   20464 calls)
     interpolate  :      3.60s CPU      3.63s WALL (      46 calls)
 
     Parallel routines
     fft_scatt_xy :     15.95s CPU     16.17s WALL (   83460 calls)
     fft_scatt_yz :   1015.32s CPU   1023.52s WALL (   83460 calls)
 
     PWSCF        :  19m18.82s CPU  19m32.70s WALL

 
   This run was terminated on:  11:16:43   2Oct2024            

=------------------------------------------------------------------------------=
   JOB DONE.
=------------------------------------------------------------------------------=
