# Supplementary material for: Developing Interface Force Fields for Water and Oxygen on Pt, and Pt 3 Ni, Pt 3 Co Alloy Surfaces for Proton-Exchange Membrane Fuel Cell (PEMFC) Applications
Source: ACS Omega. 2026 Feb 6;11(6):10649–63. doi: 10.1021/acsomega.5c11427 (PMC12917792; doi:10.1021/acsomega.5c11427)
Supplement: Supplementary file 1 [file ao5c11427_si_001.zip › Supporting_material/01.Cycle01_config_generation_and_DFT_calculations/Bulk/SCF/SCF_DO002/H2O.xml]

<?xml version="1.0" encoding="UTF-8"?>
<qes:espresso xsi:schemaLocation="http://www.quantum-espresso.org/ns/qes/qes-1.0 http://www.quantum-espresso.org/ns/qes/qes_220603.xsd" Units="Hartree atomic units" xmlns:xsi="http://www.w3.org/2001/XMLSchema-instance" xmlns:qes="http://www.quantum-espresso.org/ns/qes/qes-1.0">
  <!--All quantities are in Hartree atomic units unless otherwise specified-->
  <general_info>
    <xml_format NAME="QEXSD" VERSION="21.11.01">QEXSD_21.11.01</xml_format>
    <creator NAME="PWSCF" VERSION="7.1">XML file generated by PWSCF</creator>
    <created DATE=" 2Oct2024" TIME="11:16:41">This run was terminated on:  11:16:41   2 Oct 2024</created>
    <job></job>
  </general_info>
  <parallel_info>
    <nprocs>3840</nprocs>
    <nthreads>1</nthreads>
    <ntasks>1</ntasks>
    <nbgrp>1</nbgrp>
    <npool>5</npool>
    <ndiag>768</ndiag>
  </parallel_info>
  <input>
    <control_variables>
      <title></title>
      <calculation>scf</calculation>
      <restart_mode>from_scratch</restart_mode>
      <prefix>H2O</prefix>
      <pseudo_dir>/scratch/usr/niiadi11/Pseudo/</pseudo_dir>
      <outdir>.</outdir>
      <stress>false</stress>
      <forces>true</forces>
      <wf_collect>true</wf_collect>
      <disk_io>low</disk_io>
      <max_seconds>171000</max_seconds>
      <nstep>1</nstep>
      <etot_conv_thr>5.000000000000000e-5</etot_conv_thr>
      <forc_conv_thr>5.000000000000000e-4</forc_conv_thr>
      <press_conv_thr>5.000000000000000e-1</press_conv_thr>
      <verbosity>low</verbosity>
      <print_every>100000</print_every>
      <fcp>false</fcp>
      <rism>false</rism>
    </control_variables>
    <atomic_species ntyp="2">
      <species name="O">
        <mass>1.599900000000000e1</mass>
        <pseudo_file>O.pbe-n-rrkjus_psl.1.0.0.UPF</pseudo_file>
      </species>
      <species name="H">
        <mass>1.008000000000000e0</mass>
        <pseudo_file>H.pbe-rrkjus_psl.1.0.0.UPF</pseudo_file>
      </species>
    </atomic_species>
    <atomic_structure nat="39" alat="1.313471951191e2" bravais_index="14">
      <atomic_positions>
        <atom name="O" index="1">1.857777115761504e1 1.431461542921527e1 4.055852873460449e0</atom>
        <atom name="H" index="2">1.670795654771606e1 1.458414041749551e1 4.008822518991289e0</atom>
        <atom name="H" index="3">1.937384219670855e1 1.585240833638992e1 4.812505510395461e0</atom>
        <atom name="O" index="4">1.834003855473484e1 7.172025915524431e0 1.052514873367094e1</atom>
        <atom name="H" index="5">1.858637469949342e1 8.302744248876955e0 9.031208773041026e0</atom>
        <atom name="H" index="6">1.682590977513100e1 6.225255087380410e0 9.907003352549289e0</atom>
        <atom name="O" index="7">1.857196733424171e1 8.609849402517877e0 4.219988751018407e-1</atom>
        <atom name="H" index="8">1.914898948296168e1 6.810547143208287e0 3.971041641138536e-1</atom>
        <atom name="H" index="9">1.690120425842502e1 -1.930271818582124e0 1.795287108274046e1</atom>
        <atom name="O" index="10">1.846081497268658e1 1.761102996275583e0 1.030572195811266e1</atom>
        <atom name="H" index="11">1.921214829153406e1 3.462018116343692e0 9.968901717669008e0</atom>
        <atom name="H" index="12">1.657131759839814e1 1.732053450224734e0 1.031012237334305e1</atom>
        <atom name="O" index="13">1.916740239160886e1 -2.457755077686966e0 1.342255160605578e1</atom>
        <atom name="H" index="14">2.070033748356809e1 -1.811245092192632e0 1.431876549158493e1</atom>
        <atom name="H" index="15">1.870474456844211e1 -9.427122058767342e-1 1.239218617049135e1</atom>
        <atom name="O" index="16">1.936755741124195e1 9.694161961434247e0 6.169797191484689e0</atom>
        <atom name="H" index="17">2.001288959925972e1 8.154297467163110e0 5.284684339613993e0</atom>
        <atom name="H" index="18">1.914573396847012e1 1.114057915136835e1 4.974083937714444e0</atom>
        <atom name="O" index="19">1.855676903862208e1 3.218908888805251e0 6.906699706583400e-1</atom>
        <atom name="H" index="20">1.896760480267189e1 -8.015964374886831e0 1.735980107576294e1</atom>
        <atom name="H" index="21">1.720848805521310e1 2.141590832241543e0 1.460464757854918e0</atom>
        <atom name="O" index="22">1.962392320438234e1 4.811443040562000e0 5.368551048269012e0</atom>
        <atom name="H" index="23">2.113414199172961e1 3.751559725802591e0 5.777146925800317e0</atom>
        <atom name="H" index="24">1.900271341421161e1 4.184823356340003e0 3.697471978803818e0</atom>
        <atom name="O" index="25">1.829583624248236e1 1.502863163044928e1 9.943209131215099e0</atom>
        <atom name="H" index="26">1.640735836836180e1 1.497269835147271e1 9.983034560548152e0</atom>
        <atom name="H" index="27">1.869655696003257e1 -4.769585407622391e0 1.107740753197061e1</atom>
        <atom name="O" index="28">1.836215679765300e1 3.719328172006205e0 1.661169912234328e1</atom>
        <atom name="H" index="29">1.873538976237170e1 5.474662662744712e0 1.720378162411853e1</atom>
        <atom name="H" index="30">1.650408328472470e1 3.394764899382906e0 1.649644151403419e1</atom>
        <atom name="O" index="31">1.915619973772562e1 -1.650120303646354e0 6.054174044879272e0</atom>
        <atom name="H" index="32">1.928236355603774e1 -5.874145009955400e-1 7.611672492808867e0</atom>
        <atom name="H" index="33">2.089422456110626e1 -1.588044858118553e0 5.314932753337984e0</atom>
        <atom name="O" index="34">2.007061472796996e1 1.888924036227655e1 3.151371638472282e-1</atom>
        <atom name="H" index="35">2.099107406595258e1 9.797704887376645e0 1.811376160169595e1</atom>
        <atom name="H" index="36">2.138008495967900e1 1.832171963635593e1 1.553787700943552e0</atom>
        <atom name="O" index="37">1.943432289714655e1 1.184817404124529e1 1.427918827806528e1</atom>
        <atom name="H" index="38">1.842893796902763e1 1.058505865024445e1 1.329694346126023e1</atom>
        <atom name="H" index="39">2.011429751810634e1 1.310638281161303e1 1.304403463458280e1</atom>
      </atomic_positions>
      <cell>
        <a1>1.313471951191249e2 0.000000000000000e0 0.000000000000000e0</a1>
        <a2>0.000000000000000e0 2.125563986968994e1 0.000000000000000e0</a2>
        <a3>0.000000000000000e0 -1.062460740036965e1 1.840977841019869e1</a3>
      </cell>
    </atomic_structure>
    <dft>
      <functional>PBE</functional>
      <vdW>
        <vdw_corr>DFT-D3</vdw_corr>
        <dftd3_version>4</dftd3_version>
        <dftd3_threebody>true</dftd3_threebody>
      </vdW>
    </dft>
    <spin>
      <lsda>false</lsda>
      <noncolin>false</noncolin>
      <spinorbit>false</spinorbit>
    </spin>
    <bands>
      <smearing degauss="3.675000000000e-3">mv</smearing>
      <tot_charge>0.000000000000000e0</tot_charge>
      <occupations>smearing</occupations>
    </bands>
    <basis>
      <gamma_only>false</gamma_only>
      <ecutwfc>2.500000000000000e1</ecutwfc>
      <ecutrho>3.000000000000000e2</ecutrho>
    </basis>
    <electron_control>
      <diagonalization>davidson</diagonalization>
      <mixing_mode>local-TF</mixing_mode>
      <mixing_beta>2.000000000000000e-1</mixing_beta>
      <conv_thr>5.000000000000000e-5</conv_thr>
      <mixing_ndim>8</mixing_ndim>
      <max_nstep>1000</max_nstep>
      <real_space_q>false</real_space_q>
      <real_space_beta>false</real_space_beta>
      <tq_smoothing>false</tq_smoothing>
      <tbeta_smoothing>false</tbeta_smoothing>
      <diago_thr_init>0.000000000000000e0</diago_thr_init>
      <diago_full_acc>false</diago_full_acc>
      <diago_cg_maxiter>20</diago_cg_maxiter>
      <diago_ppcg_maxiter>20</diago_ppcg_maxiter>
      <diago_rmm_ndim>4</diago_rmm_ndim>
      <diago_gs_nblock>16</diago_gs_nblock>
      <diago_rmm_conv>false</diago_rmm_conv>
    </electron_control>
    <k_points_IBZ>
      <monkhorst_pack nk1="1" nk2="3" nk3="3" k1="0" k2="0" k3="0">Monkhorst-Pack</monkhorst_pack>
    </k_points_IBZ>
    <ion_control>
      <ion_dynamics>none</ion_dynamics>
      <upscale>1.000000000000000e2</upscale>
      <remove_rigid_rot>false</remove_rigid_rot>
      <refold_pos>false</refold_pos>
    </ion_control>
    <cell_control>
      <cell_dynamics>none</cell_dynamics>
      <pressure>0.000000000000000e0</pressure>
      <wmass>2.341950000000001e2</wmass>
      <cell_do_free>all</cell_do_free>
    </cell_control>
    <symmetry_flags>
      <nosym>false</nosym>
      <nosym_evc>false</nosym_evc>
      <noinv>false</noinv>
      <no_t_rev>false</no_t_rev>
      <force_symmorphic>false</force_symmorphic>
      <use_all_frac>false</use_all_frac>
    </symmetry_flags>
  </input>
  <output>
    <convergence_info>
      <scf_conv>
        <convergence_achieved>true</convergence_achieved>
        <n_scf_steps>45</n_scf_steps>
        <scf_error>4.062833029250689e-5</scf_error>
      </scf_conv>
    </convergence_info>
    <algorithmic_info>
      <real_space_q>false</real_space_q>
      <real_space_beta>false</real_space_beta>
      <uspp>true</uspp>
      <paw>false</paw>
    </algorithmic_info>
    <atomic_species ntyp="2" pseudo_dir="/scratch/usr/niiadi11/Pseudo/">
      <species name="O">
        <mass>1.599900000000000e1</mass>
        <pseudo_file>O.pbe-n-rrkjus_psl.1.0.0.UPF</pseudo_file>
      </species>
      <species name="H">
        <mass>1.008000000000000e0</mass>
        <pseudo_file>H.pbe-rrkjus_psl.1.0.0.UPF</pseudo_file>
      </species>
    </atomic_species>
    <atomic_structure nat="39" alat="1.313471951191e2" bravais_index="14">
      <atomic_positions>
        <atom name="O" index="1">1.857777115761504e1 1.431461542921527e1 4.055852873460449e0</atom>
        <atom name="H" index="2">1.670795654771606e1 1.458414041749551e1 4.008822518991289e0</atom>
        <atom name="H" index="3">1.937384219670855e1 1.585240833638992e1 4.812505510395461e0</atom>
        <atom name="O" index="4">1.834003855473484e1 7.172025915524429e0 1.052514873367094e1</atom>
        <atom name="H" index="5">1.858637469949342e1 8.302744248876955e0 9.031208773041026e0</atom>
        <atom name="H" index="6">1.682590977513100e1 6.225255087380408e0 9.907003352549285e0</atom>
        <atom name="O" index="7">1.857196733424170e1 8.609849402517877e0 4.219988751018406e-1</atom>
        <atom name="H" index="8">1.914898948296167e1 6.810547143208285e0 3.971041641138535e-1</atom>
        <atom name="H" index="9">1.690120425842502e1 -1.930271818582123e0 1.795287108274046e1</atom>
        <atom name="O" index="10">1.846081497268657e1 1.761102996275582e0 1.030572195811266e1</atom>
        <atom name="H" index="11">1.921214829153406e1 3.462018116343692e0 9.968901717669008e0</atom>
        <atom name="H" index="12">1.657131759839814e1 1.732053450224734e0 1.031012237334305e1</atom>
        <atom name="O" index="13">1.916740239160886e1 -2.457755077686966e0 1.342255160605577e1</atom>
        <atom name="H" index="14">2.070033748356809e1 -1.811245092192632e0 1.431876549158493e1</atom>
        <atom name="H" index="15">1.870474456844211e1 -9.427122058767340e-1 1.239218617049135e1</atom>
        <atom name="O" index="16">1.936755741124195e1 9.694161961434247e0 6.169797191484689e0</atom>
        <atom name="H" index="17">2.001288959925971e1 8.154297467163110e0 5.284684339613992e0</atom>
        <atom name="H" index="18">1.914573396847012e1 1.114057915136835e1 4.974083937714444e0</atom>
        <atom name="O" index="19">1.855676903862208e1 3.218908888805250e0 6.906699706583400e-1</atom>
        <atom name="H" index="20">1.896760480267188e1 -8.015964374886831e0 1.735980107576293e1</atom>
        <atom name="H" index="21">1.720848805521310e1 2.141590832241543e0 1.460464757854918e0</atom>
        <atom name="O" index="22">1.962392320438233e1 4.811443040561998e0 5.368551048269012e0</atom>
        <atom name="H" index="23">2.113414199172961e1 3.751559725802590e0 5.777146925800316e0</atom>
        <atom name="H" index="24">1.900271341421161e1 4.184823356340002e0 3.697471978803817e0</atom>
        <atom name="O" index="25">1.829583624248236e1 1.502863163044928e1 9.943209131215099e0</atom>
        <atom name="H" index="26">1.640735836836180e1 1.497269835147271e1 9.983034560548152e0</atom>
        <atom name="H" index="27">1.869655696003257e1 -4.769585407622391e0 1.107740753197061e1</atom>
        <atom name="O" index="28">1.836215679765300e1 3.719328172006204e0 1.661169912234328e1</atom>
        <atom name="H" index="29">1.873538976237169e1 5.474662662744710e0 1.720378162411853e1</atom>
        <atom name="H" index="30">1.650408328472469e1 3.394764899382905e0 1.649644151403419e1</atom>
        <atom name="O" index="31">1.915619973772561e1 -1.650120303646354e0 6.054174044879272e0</atom>
        <atom name="H" index="32">1.928236355603774e1 -5.874145009955399e-1 7.611672492808867e0</atom>
        <atom name="H" index="33">2.089422456110626e1 -1.588044858118553e0 5.314932753337984e0</atom>
        <atom name="O" index="34">2.007061472796996e1 1.888924036227654e1 3.151371638472281e-1</atom>
        <atom name="H" index="35">2.099107406595258e1 9.797704887376641e0 1.811376160169594e1</atom>
        <atom name="H" index="36">2.138008495967900e1 1.832171963635593e1 1.553787700943551e0</atom>
        <atom name="O" index="37">1.943432289714654e1 1.184817404124529e1 1.427918827806528e1</atom>
        <atom name="H" index="38">1.842893796902762e1 1.058505865024444e1 1.329694346126023e1</atom>
        <atom name="H" index="39">2.011429751810634e1 1.310638281161303e1 1.304403463458280e1</atom>
      </atomic_positions>
      <cell>
        <a1>1.313471951191249e2 0.000000000000000e0 0.000000000000000e0</a1>
        <a2>0.000000000000000e0 2.125563986968994e1 0.000000000000000e0</a2>
        <a3>0.000000000000000e0 -1.062460740036965e1 1.840977841019869e1</a3>
      </cell>
    </atomic_structure>
    <symmetries>
      <nsym>1</nsym>
      <nrot>4</nrot>
      <space_group>0</space_group>
      <symmetry>
        <info name="identity">crystal_symmetry</info>
        <rotation rank="2" dims="3 3">
          1.000000000000000e0 0.000000000000000e0 0.000000000000000e0
          0.000000000000000e0 1.000000000000000e0 0.000000000000000e0
          0.000000000000000e0 0.000000000000000e0 1.000000000000000e0
          </rotation>
        <fractional_translation>0.000000000000000e0 0.000000000000000e0 0.000000000000000e0</fractional_translation>
        <equivalent_atoms size="39" nat="39">
          1 2 3 4 5 6 7 8
          9 10 11 12 13 14 15 16
          17 18 19 20 21 22 23 24
          25 26 27 28 29 30 31 32
          33 34 35 36 37 38 39
          </equivalent_atoms>
      </symmetry>
      <symmetry>
        <info name="180 deg rotation - cart. axis [1,0,0]">lattice_symmetry</info>
        <rotation rank="2" dims="3 3">
          1.000000000000000e0 0.000000000000000e0 0.000000000000000e0
          0.000000000000000e0 -1.000000000000000e0 0.000000000000000e0
          0.000000000000000e0 0.000000000000000e0 -1.000000000000000e0
          </rotation>
      </symmetry>
      <symmetry>
        <info name="inversion">lattice_symmetry</info>
        <rotation rank="2" dims="3 3">
          -1.000000000000000e0 0.000000000000000e0 0.000000000000000e0
          0.000000000000000e0 -1.000000000000000e0 0.000000000000000e0
          0.000000000000000e0 0.000000000000000e0 -1.000000000000000e0
          </rotation>
      </symmetry>
      <symmetry>
        <info name="inv. 180 deg rotation - cart. axis [1,0,0]">lattice_symmetry</info>
        <rotation rank="2" dims="3 3">
          -1.000000000000000e0 0.000000000000000e0 0.000000000000000e0
          0.000000000000000e0 1.000000000000000e0 0.000000000000000e0
          0.000000000000000e0 0.000000000000000e0 1.000000000000000e0
          </rotation>
      </symmetry>
    </symmetries>
    <basis_set>
      <gamma_only>false</gamma_only>
      <ecutwfc>2.500000000000000e1</ecutwfc>
      <ecutrho>3.000000000000000e2</ecutrho>
      <fft_grid nr1="1080" nr2="180" nr3="180"></fft_grid>
      <fft_smooth nr1="600" nr2="96" nr3="96"></fft_smooth>
      <fft_box nr1="1080" nr2="180" nr3="180"></fft_box>
      <ngm>12755969</ngm>
      <ngms>2454831</ngms>
      <npwx>307006</npwx>
      <reciprocal_lattice>
        <b1>1.000000000000000e0 0.000000000000000e0 0.000000000000000e0</b1>
        <b2>0.000000000000000e0 6.179404427453769e0 3.566243142472115e0</b2>
        <b3>0.000000000000000e0 0.000000000000000e0 7.134642915982133e0</b3>
      </reciprocal_lattice>
    </basis_set>
    <dft>
      <functional>PBE</functional>
      <vdW>
        <vdw_corr>DFT-D3</vdw_corr>
        <dftd3_version>4</dftd3_version>
        <dftd3_threebody>true</dftd3_threebody>
        <total_energy_term>-2.842005019433820e-2</total_energy_term>
      </vdW>
    </dft>
    <magnetization>
      <lsda>false</lsda>
      <noncolin>false</noncolin>
      <spinorbit>false</spinorbit>
      <absolute>0.000000000000000e0</absolute>
    </magnetization>
    <total_energy>
      <etot>-2.261684384285624e2</etot>
      <eband>-4.933347524398769e1</eband>
      <ehart>1.873970584139524e3</ehart>
      <vtxc>-7.172790446710010e1</vtxc>
      <etxc>-5.750891081042823e1</etxc>
      <ewald>1.682740415713519e3</ewald>
      <demet>2.457280169405526e-72</demet>
      <vdW_term>-2.842005019433820e-2</vdW_term>
    </total_energy>
    <band_structure>
      <lsda>false</lsda>
      <noncolin>false</noncolin>
      <spinorbit>false</spinorbit>
      <nbnd>62</nbnd>
      <nelec>1.040000000000000e2</nelec>
      <num_of_atomic_wfc>78</num_of_atomic_wfc>
      <wf_collected>true</wf_collected>
      <fermi_energy>-1.439647981934573e-1</fermi_energy>
      <starting_k_points>
        <monkhorst_pack nk1="1" nk2="3" nk3="3" k1="0" k2="0" k3="0">Monkhorst-Pack</monkhorst_pack>
      </starting_k_points>
      <nks>5</nks>
      <occupations_kind>smearing</occupations_kind>
      <smearing degauss="3.675000000000e-3">mv</smearing>
      <ks_energies>
        <k_point weight="2.222222222222e-1">0.000000000000000e0 0.000000000000000e0 0.000000000000000e0</k_point>
        <npw>306713</npw>
        <eigenvalues size="62">
          -9.318188390600165e-1 -9.270729921304605e-1 -9.208768995577373e-1 -9.066087522048305e-1 -9.023883751221121e-1
          -9.004935535126462e-1 -8.961929257285716e-1 -8.874235853841117e-1 -8.811102695152687e-1 -8.749817207246528e-1
          -8.619464259097095e-1 -8.532050999602568e-1 -8.372115871300723e-1 -5.042978234991912e-1 -4.979882081173556e-1
          -4.708620187063586e-1 -4.586141456704257e-1 -4.564720221192188e-1 -4.511868667410452e-1 -4.493309962397635e-1
          -4.410760710004165e-1 -4.343323923399034e-1 -4.313465583424484e-1 -4.284695012509063e-1 -4.253269344559483e-1
          -4.162542562748570e-1 -3.622695881680636e-1 -3.613900214956288e-1 -3.571714872742056e-1 -3.406633920605848e-1
          -3.348089057029153e-1 -3.275193416779620e-1 -3.237625210025686e-1 -3.136142378539216e-1 -3.024450793653291e-1
          -2.935312893829235e-1 -2.864938329244141e-1 -2.791235991507133e-1 -2.731597397564816e-1 -2.673138896961476e-1
          -2.631836614435432e-1 -2.564527990152661e-1 -2.527029691029057e-1 -2.488371397477136e-1 -2.472217926528837e-1
          -2.437291844867262e-1 -2.371910261377333e-1 -2.311802003532762e-1 -2.171966013340313e-1 -2.079902047676416e-1
          -1.973043398423928e-1 -1.932780602663844e-1 -6.469093521211421e-2 -3.366574523882496e-2 -1.491186938847537e-2
          -1.313404721311524e-2 -8.754076607414630e-3 -5.873660988533591e-3 -3.709197687919870e-3 -1.216907847738985e-3
          1.331843062007359e-3 1.592112189233037e-3
          </eigenvalues>
        <occupations size="62">
          1.000000000000000e0 1.000000000000000e0 1.000000000000000e0 1.000000000000000e0 1.000000000000000e0
          1.000000000000000e0 1.000000000000000e0 1.000000000000000e0 1.000000000000000e0 1.000000000000000e0
          1.000000000000000e0 1.000000000000000e0 1.000000000000000e0 1.000000000000000e0 1.000000000000000e0
          1.000000000000000e0 1.000000000000000e0 1.000000000000000e0 1.000000000000000e0 1.000000000000000e0
          1.000000000000000e0 1.000000000000000e0 1.000000000000000e0 1.000000000000000e0 1.000000000000000e0
          1.000000000000000e0 1.000000000000000e0 1.000000000000000e0 1.000000000000000e0 1.000000000000000e0
          1.000000000000000e0 1.000000000000000e0 1.000000000000000e0 1.000000000000000e0 1.000000000000000e0
          1.000000000000000e0 1.000000000000000e0 1.000000000000000e0 1.000000000000000e0 1.000000000000000e0
          1.000000000000000e0 1.000000000000000e0 1.000000000000000e0 1.000000000000000e0 1.000000000000000e0
          1.000000000000000e0 1.000000000000000e0 1.000000000000000e0 1.000000000000000e0 1.000000000000000e0
          1.000000000000000e0 1.000000000000000e0 5.520948362159764e-88 5.520948362159764e-88 5.520948362159764e-88
          5.520948362159764e-88 5.520948362159764e-88 5.520948362159764e-88 5.520948362159764e-88 5.520948362159764e-88
          5.520948362159764e-88 5.520948362159764e-88
          </occupations>
      </ks_energies>
      <ks_energies>
        <k_point weight="4.444444444444e-1">0.000000000000000e0 0.000000000000000e0 2.378214305327377e0</k_point>
        <npw>306814</npw>
        <eigenvalues size="62">
          -9.317786363456449e-1 -9.271227427046341e-1 -9.208786954622894e-1 -9.065985219210553e-1 -9.020712952871905e-1
          -9.011296017904781e-1 -8.957356682584132e-1 -8.875515220778315e-1 -8.811231247608314e-1 -8.749737321330660e-1
          -8.619546294329298e-1 -8.532029481884207e-1 -8.372107779526623e-1 -5.041373299500089e-1 -4.981781842774181e-1
          -4.708358536617795e-1 -4.585479102994610e-1 -4.563022867135377e-1 -4.519918299379686e-1 -4.485903985929509e-1
          -4.411770847770625e-1 -4.343135376414323e-1 -4.313738580602888e-1 -4.285711778679121e-1 -4.253321805394680e-1
          -4.161891004808286e-1 -3.623147134187977e-1 -3.615522484172940e-1 -3.572062671255625e-1 -3.407698193995683e-1
          -3.338443872404912e-1 -3.276481437625174e-1 -3.256187209811445e-1 -3.118199790138613e-1 -3.021883317619326e-1
          -2.951771561767994e-1 -2.842749655421100e-1 -2.803538966720356e-1 -2.717268640448372e-1 -2.681353343673565e-1
          -2.632038611019442e-1 -2.574631409676370e-1 -2.531511162037725e-1 -2.484538801549752e-1 -2.465377767781567e-1
          -2.437142637130096e-1 -2.377093426267825e-1 -2.303525534833791e-1 -2.176661641533309e-1 -2.079272506717636e-1
          -1.977528153797579e-1 -1.932974195304596e-1 -5.854484394957169e-2 -4.019956805570088e-2 -1.793304426749212e-2
          -1.291250960835785e-2 -7.309557786318739e-3 -3.463970969900242e-3 -9.462916118624964e-4 8.708066507752179e-4
          5.282162124460315e-3 6.827254788678882e-3
          </eigenvalues>
        <occupations size="62">
          1.000000000000000e0 1.000000000000000e0 1.000000000000000e0 1.000000000000000e0 1.000000000000000e0
          1.000000000000000e0 1.000000000000000e0 1.000000000000000e0 1.000000000000000e0 1.000000000000000e0
          1.000000000000000e0 1.000000000000000e0 1.000000000000000e0 1.000000000000000e0 1.000000000000000e0
          1.000000000000000e0 1.000000000000000e0 1.000000000000000e0 1.000000000000000e0 1.000000000000000e0
          1.000000000000000e0 1.000000000000000e0 1.000000000000000e0 1.000000000000000e0 1.000000000000000e0
          1.000000000000000e0 1.000000000000000e0 1.000000000000000e0 1.000000000000000e0 1.000000000000000e0
          1.000000000000000e0 1.000000000000000e0 1.000000000000000e0 1.000000000000000e0 1.000000000000000e0
          1.000000000000000e0 1.000000000000000e0 1.000000000000000e0 1.000000000000000e0 1.000000000000000e0
          1.000000000000000e0 1.000000000000000e0 1.000000000000000e0 1.000000000000000e0 1.000000000000000e0
          1.000000000000000e0 1.000000000000000e0 1.000000000000000e0 1.000000000000000e0 1.000000000000000e0
          1.000000000000000e0 1.000000000000000e0 5.520948362159764e-88 5.520948362159764e-88 5.520948362159764e-88
          5.520948362159764e-88 5.520948362159764e-88 5.520948362159764e-88 5.520948362159764e-88 5.520948362159764e-88
          5.520948362159764e-88 5.520948362159764e-88
          </occupations>
      </ks_energies>
      <ks_energies>
        <k_point weight="4.444444444444e-1">0.000000000000000e0 2.059801475817923e0 1.188747714157372e0</k_point>
        <npw>306814</npw>
        <eigenvalues size="62">
          -9.317986407254773e-1 -9.270811521511934e-1 -9.208883128575676e-1 -9.065868572814722e-1 -9.026431120834351e-1
          -9.005329202964679e-1 -8.957497460242568e-1 -8.875739975339386e-1 -8.811570052371081e-1 -8.749519470815128e-1
          -8.619462099290731e-1 -8.532102410839924e-1 -8.372124987706105e-1 -5.042170780016614e-1 -4.980851381429437e-1
          -4.708232732056286e-1 -4.586231990547637e-1 -4.567078529116042e-1 -4.506825376540904e-1 -4.492336427355261e-1
          -4.410050662298334e-1 -4.348040098801454e-1 -4.315345623207516e-1 -4.287632515048804e-1 -4.248209658460137e-1
          -4.161760829547183e-1 -3.631767960163294e-1 -3.612711642746147e-1 -3.570622195521891e-1 -3.416953737244598e-1
          -3.331655427717689e-1 -3.264930640160188e-1 -3.253983139929178e-1 -3.124934339969673e-1 -3.022115442334052e-1
          -2.950818409459152e-1 -2.845199447243301e-1 -2.798941400208293e-1 -2.726738290938968e-1 -2.670285385601346e-1
          -2.623227899399986e-1 -2.575346233122260e-1 -2.523513208065991e-1 -2.497983744994486e-1 -2.485282693056423e-1
          -2.425720645039222e-1 -2.378406527884400e-1 -2.306964225397750e-1 -2.174646418516597e-1 -2.079547719937973e-1
          -1.973525595780330e-1 -1.933722904393091e-1 -5.909366680906501e-2 -3.845160346229430e-2 -1.880441504147300e-2
          -1.031214066319986e-2 -7.436919967997204e-3 -4.518152826057130e-3 -1.788662887486785e-3 6.754460205647124e-4
          2.673342075939379e-3 5.555675118284330e-3
          </eigenvalues>
        <occupations size="62">
          1.000000000000000e0 1.000000000000000e0 1.000000000000000e0 1.000000000000000e0 1.000000000000000e0
          1.000000000000000e0 1.000000000000000e0 1.000000000000000e0 1.000000000000000e0 1.000000000000000e0
          1.000000000000000e0 1.000000000000000e0 1.000000000000000e0 1.000000000000000e0 1.000000000000000e0
          1.000000000000000e0 1.000000000000000e0 1.000000000000000e0 1.000000000000000e0 1.000000000000000e0
          1.000000000000000e0 1.000000000000000e0 1.000000000000000e0 1.000000000000000e0 1.000000000000000e0
          1.000000000000000e0 1.000000000000000e0 1.000000000000000e0 1.000000000000000e0 1.000000000000000e0
          1.000000000000000e0 1.000000000000000e0 1.000000000000000e0 1.000000000000000e0 1.000000000000000e0
          1.000000000000000e0 1.000000000000000e0 1.000000000000000e0 1.000000000000000e0 1.000000000000000e0
          1.000000000000000e0 1.000000000000000e0 1.000000000000000e0 1.000000000000000e0 1.000000000000000e0
          1.000000000000000e0 1.000000000000000e0 1.000000000000000e0 1.000000000000000e0 1.000000000000000e0
          1.000000000000000e0 1.000000000000000e0 5.520948362159764e-88 5.520948362159764e-88 5.520948362159764e-88
          5.520948362159764e-88 5.520948362159764e-88 5.520948362159764e-88 5.520948362159764e-88 5.520948362159764e-88
          5.520948362159764e-88 5.520948362159764e-88
          </occupations>
      </ks_energies>
      <ks_energies>
        <k_point weight="4.444444444444e-1">0.000000000000000e0 2.059801475817923e0 3.566962019484749e0</k_point>
        <npw>307006</npw>
        <eigenvalues size="62">
          -9.317727493058179e-1 -9.271186052035842e-1 -9.208907728829159e-1 -9.065897970505979e-1 -9.022699773474805e-1
          -9.009947725748980e-1 -8.956344815970459e-1 -8.875783109010115e-1 -8.811542171745042e-1 -8.749588085050650e-1
          -8.619508596254839e-1 -8.532072753416491e-1 -8.372127629225833e-1 -5.041305439075378e-1 -4.981962932827642e-1
          -4.708060995727631e-1 -4.585383258069788e-1 -4.564695700291566e-1 -4.516959732420977e-1 -4.485079065679813e-1
          -4.410703195940641e-1 -4.347722797182314e-1 -4.315518702348990e-1 -4.287187010370007e-1 -4.248665045172414e-1
          -4.161422454160863e-1 -3.631465236354967e-1 -3.613547542430834e-1 -3.570321996436986e-1 -3.413704632938479e-1
          -3.332098887593906e-1 -3.273511296084570e-1 -3.252069627827599e-1 -3.123325749293961e-1 -3.019237534461595e-1
          -2.949897177571926e-1 -2.835380504915227e-1 -2.810999349723046e-1 -2.725613140095340e-1 -2.666965599210903e-1
          -2.626063083481116e-1 -2.574332142338087e-1 -2.537583924456124e-1 -2.495672181899764e-1 -2.478188651828645e-1
          -2.423310136235457e-1 -2.379930524691253e-1 -2.299841181675639e-1 -2.178145107164653e-1 -2.079541472260324e-1
          -1.977139502532390e-1 -1.933054701775933e-1 -5.465040549330771e-2 -4.088555206827653e-2 -2.628086654264041e-2
          -1.453259043094396e-2 -2.793220489921155e-4 4.378545947661165e-3 5.562826881440622e-3 5.933347358545420e-3
          6.733945553084761e-3 9.578442006517880e-3
          </eigenvalues>
        <occupations size="62">
          1.000000000000000e0 1.000000000000000e0 1.000000000000000e0 1.000000000000000e0 1.000000000000000e0
          1.000000000000000e0 1.000000000000000e0 1.000000000000000e0 1.000000000000000e0 1.000000000000000e0
          1.000000000000000e0 1.000000000000000e0 1.000000000000000e0 1.000000000000000e0 1.000000000000000e0
          1.000000000000000e0 1.000000000000000e0 1.000000000000000e0 1.000000000000000e0 1.000000000000000e0
          1.000000000000000e0 1.000000000000000e0 1.000000000000000e0 1.000000000000000e0 1.000000000000000e0
          1.000000000000000e0 1.000000000000000e0 1.000000000000000e0 1.000000000000000e0 1.000000000000000e0
          1.000000000000000e0 1.000000000000000e0 1.000000000000000e0 1.000000000000000e0 1.000000000000000e0
          1.000000000000000e0 1.000000000000000e0 1.000000000000000e0 1.000000000000000e0 1.000000000000000e0
          1.000000000000000e0 1.000000000000000e0 1.000000000000000e0 1.000000000000000e0 1.000000000000000e0
          1.000000000000000e0 1.000000000000000e0 1.000000000000000e0 1.000000000000000e0 1.000000000000000e0
          1.000000000000000e0 1.000000000000000e0 5.520948362159764e-88 5.520948362159764e-88 5.520948362159764e-88
          5.520948362159764e-88 5.520948362159764e-88 5.520948362159764e-88 5.520948362159764e-88 5.520948362159764e-88
          5.520948362159764e-88 5.520948362159764e-88
          </occupations>
      </ks_energies>
      <ks_energies>
        <k_point weight="4.444444444444e-1">0.000000000000000e0 2.059801475817923e0 -1.189466591170006e0</k_point>
        <npw>306816</npw>
        <eigenvalues size="62">
          -9.317872423385243e-1 -9.271062135557504e-1 -9.208911366324665e-1 -9.066006647905329e-1 -9.020990806645877e-1
          -9.009670512047855e-1 -8.959480928696323e-1 -8.874531351085652e-1 -8.811389503926510e-1 -8.749734801692902e-1
          -8.619470982412672e-1 -8.532064124766823e-1 -8.372137706264631e-1 -5.042069360784797e-1 -4.981150522839563e-1
          -4.708146714252817e-1 -4.585499763909494e-1 -4.563193879006011e-1 -4.518683530450076e-1 -4.485905897982388e-1
          -4.410881687526579e-1 -4.347778081501335e-1 -4.313964560547159e-1 -4.286794974342690e-1 -4.248845838002847e-1
          -4.161814313534084e-1 -3.628880823837985e-1 -3.614648723722681e-1 -3.569675818602639e-1 -3.412133931364250e-1
          -3.338358053990935e-1 -3.268928934633118e-1 -3.246756791783545e-1 -3.135932666756573e-1 -3.021547774306544e-1
          -2.931032150877098e-1 -2.854226540118694e-1 -2.805626995537114e-1 -2.736146714746215e-1 -2.657445863792303e-1
          -2.623728205149836e-1 -2.568374267162959e-1 -2.545776818284804e-1 -2.497073506397418e-1 -2.477436942385923e-1
          -2.422466484994597e-1 -2.376894256206442e-1 -2.300724796110444e-1 -2.176602082175358e-1 -2.079707055558629e-1
          -1.976978244046541e-1 -1.932007678250789e-1 -5.944194864096302e-2 -3.442716521278689e-2 -2.564897245950210e-2
          -1.111818293945408e-2 -7.248473772976870e-3 -3.553037340176240e-3 -1.358774058408136e-3 7.581724458822225e-4
          4.949398472571967e-3 6.673020199005133e-3
          </eigenvalues>
        <occupations size="62">
          1.000000000000000e0 1.000000000000000e0 1.000000000000000e0 1.000000000000000e0 1.000000000000000e0
          1.000000000000000e0 1.000000000000000e0 1.000000000000000e0 1.000000000000000e0 1.000000000000000e0
          1.000000000000000e0 1.000000000000000e0 1.000000000000000e0 1.000000000000000e0 1.000000000000000e0
          1.000000000000000e0 1.000000000000000e0 1.000000000000000e0 1.000000000000000e0 1.000000000000000e0
          1.000000000000000e0 1.000000000000000e0 1.000000000000000e0 1.000000000000000e0 1.000000000000000e0
          1.000000000000000e0 1.000000000000000e0 1.000000000000000e0 1.000000000000000e0 1.000000000000000e0
          1.000000000000000e0 1.000000000000000e0 1.000000000000000e0 1.000000000000000e0 1.000000000000000e0
          1.000000000000000e0 1.000000000000000e0 1.000000000000000e0 1.000000000000000e0 1.000000000000000e0
          1.000000000000000e0 1.000000000000000e0 1.000000000000000e0 1.000000000000000e0 1.000000000000000e0
          1.000000000000000e0 1.000000000000000e0 1.000000000000000e0 1.000000000000000e0 1.000000000000000e0
          1.000000000000000e0 1.000000000000000e0 5.520948362159764e-88 5.520948362159764e-88 5.520948362159764e-88
          5.520948362159764e-88 5.520948362159764e-88 5.520948362159764e-88 5.520948362159764e-88 5.520948362159764e-88
          5.520948362159764e-88 5.520948362159764e-88
          </occupations>
      </ks_energies>
    </band_structure>
    <forces rank="2" dims="3 39">
      -1.117566831297331e-2 1.301714114667013e-2 -8.018826492124298e-4
      2.998050899588853e-2 3.222030992536243e-3 2.608123591523218e-3
      -2.268984090528027e-2 -1.733473337649151e-2 4.133711004412596e-4
      -2.335093010048441e-2 -1.085496102235879e-2 -9.517024067791613e-3
      8.151944942449768e-3 5.276716137159112e-3 -4.464045902553893e-3
      1.571657903156524e-2 1.413659656067887e-2 1.206602675573731e-2
      -7.623012482740494e-3 -7.761479262752795e-3 -3.929493752219008e-3
      -1.941988645738231e-2 1.891781127757084e-2 -2.669127214842775e-3
      2.808876197285662e-2 -8.099754908967636e-3 9.545956575970399e-3
      -1.231090455153413e-2 -1.361972462017930e-2 -4.100685752679555e-3
      -1.954957075462020e-2 -3.955386913586896e-3 7.900821436657028e-3
      2.905968357068815e-2 1.463695506374059e-2 -4.153691422832652e-3
      1.429852472564991e-2 1.867970583192748e-2 -3.646369629346865e-3
      -2.142754530828835e-2 -9.679862423896680e-3 -5.031661799525661e-3
      7.475781096202017e-3 -6.614536589609768e-3 8.132884652249544e-3
      6.192267453084894e-3 -3.986103357138683e-3 -4.688144403038164e-3
      -1.227798928212585e-2 1.742952202259608e-2 4.873225999301012e-3
      3.595543556496717e-3 -9.121431446599788e-3 1.033602118312913e-2
      -1.359465056848253e-2 -1.143345603489437e-2 7.469541252219176e-3
      -1.067226492091959e-2 -5.436220189063187e-3 1.870664436650009e-3
      1.795344491392979e-2 7.143781975555761e-3 -2.097273803605227e-2
      1.612093777354696e-2 -2.028761045196877e-2 1.263463810380500e-3
      -2.120686679640326e-2 1.329160143138492e-2 -9.446567171308246e-3
      1.501949304991963e-2 5.376107166196674e-3 1.067488278248234e-2
      -2.125948064766218e-2 6.934700965602237e-3 6.415885720110482e-3
      2.582251645506029e-2 -1.869379057704595e-3 -9.014936113053714e-4
      -6.890211098032629e-4 -6.211476347433561e-3 -3.194704637200982e-3
      -1.677175655227547e-2 -4.986754012042688e-4 -6.267011631656928e-3
      -1.140553204275715e-2 -1.517206426463750e-2 -4.755987496119766e-3
      2.823963537048333e-2 1.445173232763642e-2 5.504262767569679e-3
      2.579940284244392e-2 8.069017374606855e-3 -2.515571468712079e-3
      -3.064319047641704e-3 -6.217488732609920e-3 -8.674361817553716e-3
      -2.324387366078780e-2 3.096632530658366e-3 1.101401208296312e-2
      3.922721376801582e-2 1.616001102258433e-2 1.475603713633765e-2
      -1.886182288023975e-2 -1.386147576208536e-2 -6.305861103319184e-3
      -2.116645029305178e-2 -5.700129358573133e-3 -1.417041315602649e-2
      3.309838702058227e-3 2.560440452690574e-3 -5.997846454373335e-3
      1.481428954484356e-2 1.292950384437835e-2 5.944062711748546e-3
      -1.710498108972958e-2 -1.761405860241730e-2 5.415439182200572e-3
      </forces>
  </output>
  <exit_status>0</exit_status>
  <timing_info>
    <total label="PWSCF">
      <cpu>1.156962856000000e3</cpu>
      <wall>1.170105844020844e3</wall>
    </total>
    <partial label="init_run" calls="1">
      <cpu>1.121871800000000e1</cpu>
      <wall>1.162782001495361e1</wall>
    </partial>
    <partial label="hinit0" calls="1">
      <cpu>4.213240000000003e-1</cpu>
      <wall>5.105659961700439e-1</wall>
    </partial>
    <partial label="init_vloc" calls="1">
      <cpu>6.569299999999956e-2</cpu>
      <wall>6.602478027343750e-2</wall>
    </partial>
    <partial label="init_us_1" calls="1">
      <cpu>7.858500000000035e-2</cpu>
      <wall>8.098506927490234e-2</wall>
    </partial>
    <partial label="fft" calls="607">
      <cpu>3.730566700000077e1</cpu>
      <wall>3.788881921768189e1</wall>
    </partial>
    <partial label="fft_scatt_yz" calls="83460">
      <cpu>1.015320319000004e3</cpu>
      <wall>1.023524116039276e3</wall>
    </partial>
    <partial label="fft_scatt_xy" calls="83460">
      <cpu>1.594702200001757e1</cpu>
      <wall>1.617361283302307e1</wall>
    </partial>
    <partial label="potinit" calls="1">
      <cpu>8.805290000000010e-1</cpu>
      <wall>9.293229579925537e-1</wall>
    </partial>
    <partial label="v_of_rho" calls="46">
      <cpu>2.726481099999956e1</cpu>
      <wall>2.853173136711121e1</wall>
    </partial>
    <partial label="v_xc" calls="47">
      <cpu>2.525915899999927e1</cpu>
      <wall>2.651644182205200e1</wall>
    </partial>
    <partial label="v_h" calls="46">
      <cpu>2.551395000000412e0</cpu>
      <wall>2.576446294784546e0</wall>
    </partial>
    <partial label="interpolate" calls="46">
      <cpu>3.604089000000613e0</cpu>
      <wall>3.629475116729736e0</wall>
    </partial>
    <partial label="ffts" calls="62389">
      <cpu>9.393437279999784e2</cpu>
      <wall>9.454923908710482e2</wall>
    </partial>
    <partial label="newd" calls="46">
      <cpu>4.593380000000025e0</cpu>
      <wall>4.646237373352051e0</wall>
    </partial>
    <partial label="wfcinit" calls="1">
      <cpu>6.986179999999997e-1</cpu>
      <wall>7.651360034942627e-1</wall>
    </partial>
    <partial label="init_us_2" calls="91">
      <cpu>4.754200000002129e-2</cpu>
      <wall>5.252766609191895e-2</wall>
    </partial>
    <partial label="init_us_2:cp" calls="91">
      <cpu>4.715799999962655e-2</cpu>
      <wall>5.224657058715820e-2</wall>
    </partial>
    <partial label="wfcinit:atom" calls="1">
      <cpu>0.000000000000000e0</cpu>
      <wall>2.479553222656250e-4</wall>
    </partial>
    <partial label="atomic_wfc" calls="1">
      <cpu>0.000000000000000e0</cpu>
      <wall>2.460479736328125e-4</wall>
    </partial>
    <partial label="wfcinit:wfcr" calls="1">
      <cpu>6.977710000000013e-1</cpu>
      <wall>7.541358470916748e-1</wall>
    </partial>
    <partial label="wfcrot" calls="1">
      <cpu>6.977700000000002e-1</cpu>
      <wall>7.541339397430420e-1</wall>
    </partial>
    <partial label="rotwfck" calls="1">
      <cpu>6.977600000000006e-1</cpu>
      <wall>7.541220188140869e-1</wall>
    </partial>
    <partial label="rotwfck:hpsi" calls="1">
      <cpu>6.794600000000006e-1</cpu>
      <wall>7.226560115814209e-1</wall>
    </partial>
    <partial label="h_psi_bgrp" calls="405">
      <cpu>7.828720900000008e1</cpu>
      <wall>8.013337635993958e1</wall>
    </partial>
    <partial label="h_psi" calls="405">
      <cpu>7.828612900000031e1</cpu>
      <wall>8.013238620758058e1</wall>
    </partial>
    <partial label="h_psi:pot" calls="405">
      <cpu>7.826837900000147e1</cpu>
      <wall>8.011379289627076e1</wall>
    </partial>
    <partial label="vloc_psi" calls="405">
      <cpu>7.692221300000051e1</cpu>
      <wall>7.874145555496217e1</wall>
    </partial>
    <partial label="fftw" calls="20464">
      <cpu>8.788413199999946e1</cpu>
      <wall>9.006944227218629e1</wall>
    </partial>
    <partial label="h_psi:calbec" calls="405">
      <cpu>1.183312000000114e0</cpu>
      <wall>1.204750061035156e0</wall>
    </partial>
    <partial label="calbec" calls="454">
      <cpu>1.603663999997480e0</cpu>
      <wall>1.628196001052856e0</wall>
    </partial>
    <partial label="add_vuspsi" calls="405">
      <cpu>1.601070000006075e-1</cpu>
      <wall>1.651649475097656e-1</wall>
    </partial>
    <partial label="rotwfck:hc" calls="1">
      <cpu>1.224900000000062e-2</cpu>
      <wall>1.232099533081055e-2</wall>
    </partial>
    <partial label="s_psi_bgrp" calls="405">
      <cpu>1.353520000000117e-1</cpu>
      <wall>1.388170719146729e-1</wall>
    </partial>
    <partial label="s_psi" calls="405">
      <cpu>1.192160000000513e-1</cpu>
      <wall>1.223909854888916e-1</wall>
    </partial>
    <partial label="rotwfck:diag" calls="1">
      <cpu>6.045999999999552e-3</cpu>
      <wall>1.828289031982422e-2</wall>
    </partial>
    <partial label="cdiaghg" calls="404">
      <cpu>2.322790999999597e0</cpu>
      <wall>2.396769523620605e0</wall>
    </partial>
    <partial label="rotwfck:evc" calls="1">
      <cpu>0.000000000000000e0</cpu>
      <wall>8.549690246582031e-4</wall>
    </partial>
    <partial label="electrons" calls="1">
      <cpu>1.143520011000000e3</cpu>
      <wall>1.154656581163407e3</wall>
    </partial>
    <partial label="energy_dftd3" calls="1">
      <cpu>2.107299999999945e-2</cpu>
      <wall>2.124190330505371e-2</wall>
    </partial>
    <partial label="c_bands" calls="45">
      <cpu>8.679320899999993e1</cpu>
      <wall>8.873615741729736e1</wall>
    </partial>
    <partial label="cegterg" calls="45">
      <cpu>8.190379400000053e1</cpu>
      <wall>8.379296374320985e1</wall>
    </partial>
    <partial label="cegterg:init" calls="45">
      <cpu>2.951099999997950e-1</cpu>
      <wall>2.993211746215820e-1</wall>
    </partial>
    <partial label="cegterg:upda" calls="359">
      <cpu>1.463760000001457e-1</cpu>
      <wall>1.483469009399414e-1</wall>
    </partial>
    <partial label="g_psi" calls="359">
      <cpu>6.222000000661865e-3</cpu>
      <wall>6.314039230346680e-3</wall>
    </partial>
    <partial label="cegterg:over" calls="359">
      <cpu>1.142389999998613e0</cpu>
      <wall>1.155250310897827e0</wall>
    </partial>
    <partial label="cegterg:diag" calls="403">
      <cpu>2.318472999999585e0</cpu>
      <wall>2.379783868789673e0</wall>
    </partial>
    <partial label="cegterg:last" calls="129">
      <cpu>1.829080000006797e-1</cpu>
      <wall>1.842992305755615e-1</wall>
    </partial>
    <partial label="sum_band" calls="45">
      <cpu>1.908960799999977e1</cpu>
      <wall>1.956440520286560e1</wall>
    </partial>
    <partial label="sum_band:wei" calls="45">
      <cpu>4.392899999970723e-2</cpu>
      <wall>4.435610771179199e-2</wall>
    </partial>
    <partial label="sum_band:loo" calls="45">
      <cpu>1.361674699999958e1</cpu>
      <wall>1.401826381683350e1</wall>
    </partial>
    <partial label="sum_band:buf" calls="45">
      <cpu>4.400000057103171e-5</cpu>
      <wall>5.459785461425781e-5</wall>
    </partial>
    <partial label="sum_band:ini" calls="45">
      <cpu>2.531900000008136e-2</cpu>
      <wall>2.621412277221680e-2</wall>
    </partial>
    <partial label="sum_band:cal" calls="45">
      <cpu>3.948240000001988e-1</cpu>
      <wall>3.972041606903076e-1</wall>
    </partial>
    <partial label="sum_band:bec" calls="45">
      <cpu>4.021999999622494e-3</cpu>
      <wall>4.038810729980469e-3</wall>
    </partial>
    <partial label="addusdens" calls="45">
      <cpu>4.546129999998811e-1</cpu>
      <wall>4.710159301757813e-1</wall>
    </partial>
    <partial label="addusd:skk" calls="90">
      <cpu>2.872900000011214e-2</cpu>
      <wall>2.921009063720703e-2</wall>
    </partial>
    <partial label="addusd:dgemm" calls="90">
      <cpu>5.436600000030012e-2</cpu>
      <wall>6.491041183471680e-2</wall>
    </partial>
    <partial label="addusd:qvan2" calls="90">
      <cpu>6.972400000063317e-2</cpu>
      <wall>7.024979591369629e-2</wall>
    </partial>
    <partial label="sum_band:sym" calls="45">
      <cpu>2.487207999999555e0</cpu>
      <wall>2.506487131118774e0</wall>
    </partial>
    <partial label="mix_rho" calls="45">
      <cpu>9.997796520000003e2</cpu>
      <wall>1.006606835603714e3</wall>
    </partial>
    <partial label="ions" calls="1">
      <cpu>1.613849000000073e0</cpu>
      <wall>1.665657997131348e0</wall>
    </partial>
    <partial label="forces" calls="1">
      <cpu>1.613843000000088e0</cpu>
      <wall>1.665652036666870e0</wall>
    </partial>
    <partial label="frc_us" calls="1">
      <cpu>1.149460000001454e-1</cpu>
      <wall>1.156458854675293e-1</wall>
    </partial>
    <partial label="frc_lc" calls="1">
      <cpu>7.558800000015253e-2</cpu>
      <wall>7.780981063842773e-2</wall>
    </partial>
    <partial label="frc_cc" calls="1">
      <cpu>8.598810000000867e-1</cpu>
      <wall>9.014010429382324e-1</wall>
    </partial>
    <partial label="force_dftd3" calls="1">
      <cpu>2.253919999998288e-1</cpu>
      <wall>2.282710075378418e-1</wall>
    </partial>
    <partial label="frc_scc" calls="1">
      <cpu>3.345659999999953e-1</cpu>
      <wall>3.385529518127441e-1</wall>
    </partial>
  </timing_info>
  <closed DATE=" 2 Oct 2024" TIME="11:16:41"></closed>
</qes:espresso>
