# Supplementary material for: Developing Interface Force Fields for Water and Oxygen on Pt, and Pt 3 Ni, Pt 3 Co Alloy Surfaces for Proton-Exchange Membrane Fuel Cell (PEMFC) Applications
Source: ACS Omega. 2026 Feb 6;11(6):10649–63. doi: 10.1021/acsomega.5c11427 (PMC12917792; doi:10.1021/acsomega.5c11427)
Supplement: Supplementary file 1 [file ao5c11427_si_001.zip › Supporting_material/01.Cycle01_config_generation_and_DFT_calculations/Bulk/SCF/SCF_DO003/forces.out]

   -0.00103047    0.02106605   -0.02707045
    0.03610895   -0.03584329    0.00007671
   -0.03134307    0.01030812    0.03321881
   -0.02965715   -0.01102854   -0.00892900
   -0.02679158    0.01218699    0.01817733
    0.05900265   -0.00357686   -0.00942167
   -0.05131762    0.01613221   -0.02051551
    0.04981408   -0.00415902    0.00959219
    0.00222501   -0.01502650    0.01251723
    0.04890780    0.01888352   -0.01324574
   -0.04647119   -0.01140027    0.00203030
    0.00114853   -0.00183111    0.00868971
    0.00585628    0.00181122   -0.00162889
    0.01464169    0.05148059    0.02141843
   -0.02553063   -0.05862771   -0.02259723
    0.01762625    0.04333273   -0.01560544
   -0.04489152   -0.01796846   -0.01281794
    0.03724047   -0.01380859    0.02233984
    0.01003462    0.03534333   -0.03053115
   -0.00949615   -0.01546630   -0.02568362
   -0.00356646    0.00948493    0.03650457
   -0.02431082   -0.00962471   -0.01001112
    0.03221112    0.02483253    0.02752308
   -0.00373543   -0.03529768   -0.00445955
   -0.03159173   -0.00621099   -0.00798753
    0.05166650    0.02677632   -0.01628879
   -0.02806988   -0.01951015    0.01771967
   -0.04169019   -0.00231660    0.01599979
   -0.02225752   -0.01383703    0.00785998
    0.05418188    0.00514225   -0.00825063
   -0.03736549   -0.00171765   -0.02323543
   -0.01687863   -0.01207749    0.02178367
    0.05192605    0.01058062   -0.00068126
    0.04150929    0.00142684    0.01264899
    0.00024272   -0.00396164    0.02847738
   -0.03834835    0.00450236   -0.03761673
