# Supplementary material for: Developing Interface Force Fields for Water and Oxygen on Pt, and Pt 3 Ni, Pt 3 Co Alloy Surfaces for Proton-Exchange Membrane Fuel Cell (PEMFC) Applications
Source: ACS Omega. 2026 Feb 6;11(6):10649–63. doi: 10.1021/acsomega.5c11427 (PMC12917792; doi:10.1021/acsomega.5c11427)
Supplement: Supplementary file 1 [file ao5c11427_si_001.zip › Supporting_material/01.Cycle01_config_generation_and_DFT_calculations/Bulk/SCF/SCF_DO003/H2O.scf.in]

 &control
 calculation = 'scf' 
 restart_mode = 'from_scratch' 
 max_seconds = 171000, 
 pseudo_dir = '../../../../Pseudo/', 
 prefix =  'H2O',
 tprnfor = .true., 
 outdir = ./out, 
 /
 &system
 ibrav = 14, 
 celldm(1) =    131.34719511912488     
 celldm(2) =   0.16182789324440627     
 celldm(3) =   0.16182789275273818     
 celldm(4) =  -0.49984886353856350     
 celldm(5) =   -0.0000000000000000     
 celldm(6) =   -0.0000000000000000     
 nat =            36
 ntyp =            2
 ecutwfc = 50.0, 
 ecutrho = 600.0, 
 occupations = 'smearing', 
 degauss = 0.00735, 
 smearing = 'marzari-vanderbilt', 
 vdw_corr = 'DFT-D3', 
 dftd3_version = 4, 
 /
 &electrons
 electron_maxstep = 1000, 
 mixing_mode = 'local-TF', 
 mixing_beta = 0.2, 
 conv_thr = 1.0D-4, 
 /
 ATOMIC_SPECIES
 O 15.999 O.pbe-n-rrkjus_psl.1.0.0.UPF             
 H 1.008 H.pbe-rrkjus_psl.1.0.0.UPF                
 ATOMIC_POSITIONS (crystal)
 O   0.14326060357541393       0.11167900569968525       0.25237880557902703     
 H   0.13661820335075101       0.18979279925520653       0.25090207701661060     
 H   0.15060416034357205        6.5404085754361407E-002  0.16414489840988122     
 O   0.13887770265052587       0.72984912682238967       0.36397191987501021     
 H   0.14480966870949352       0.69603116273979282       0.27155337128808554     
 H   0.12467388750455695       0.73797642495714078       0.35575731037548630     
 O   0.13921568165617185        6.7439917699399221E-002  0.48443281859758880     
 H   0.12501106607480000        5.6416067135971915E-002  0.46851857464845015     
 H   0.14300527877278571        9.6340272579462580E-002  0.41684746658231203     
 O   0.15118816050145312        3.7611304006993862E-002  0.71266655951353641     
 H   0.16517611780011091        5.8777608492689981E-002  0.71341952910064244     
 H   0.14638259050357705        4.2322231717169700E-002  0.63132202579948338     
 O   0.15108821028443134       0.70605752985389003       0.10457761280357802     
 H   0.14613707193234923       0.62745285185189603        1.6985724539065217E-002
 H   0.15445983017761861       0.78847025072388854        9.7037113267742559E-002
 O   0.14311797711921129       0.41469194813547983       0.34218136523556097     
 H   0.15589523418126114       0.45778132965682161       0.34706966536077832     
 H   0.13504796776782993       0.43944574882930709       0.28414439813935566     
 O   0.14413481590163107       0.76477320196202125       0.64417602373509197     
 H   0.14803469345404802       0.86236414315684673       0.67958324976058471     
 H   0.14458532812576999       0.71954766455421559       0.54180811422545494     
 O   0.14212759633186836       0.67733901550394160       0.81793641073056866     
 H   0.13496911114925284       0.59579990125169546       0.74619825327820077     
 H   0.14342787681745128       0.73698494904276302       0.77584267762025894     
 O   0.13853517191534623       0.39954660810747367        7.4428247557687399E-002
 H   0.12588459853064726       0.35246346603027323        6.2298741850265842E-002
 H   0.14214507672330662       0.39418848927446937       0.98581454291273130     
 O   0.13750692671639528       0.39277534658570712       0.56489116866637445     
 H   0.14123072609978993       0.41763337264179468       0.49418394257240639     
 H   0.12313160181686753       0.38947239839665027       0.56545903508769779     
 O   0.14064148616539771        6.9212880028321599E-002  0.97413416927997476     
 H   0.14451931802749496        6.9132667827528471E-002  0.88847965392519646     
 H   0.12698459742509038        3.6954860129345846E-002  0.95924993757484600     
 O   0.14853026786616483       0.42081737005422643       0.83628236462853334     
 H   0.14892019723717601       0.40311787829422352       0.73989537515874293     
 H   0.16151942343812950       0.45311741673359535       0.87848333616670182     
 K_POINTS automatic
           1           3           3           0           0           0
