# Supplementary material for: Developing Interface Force Fields for Water and Oxygen on Pt, and Pt 3 Ni, Pt 3 Co Alloy Surfaces for Proton-Exchange Membrane Fuel Cell (PEMFC) Applications
Source: ACS Omega. 2026 Feb 6;11(6):10649–63. doi: 10.1021/acsomega.5c11427 (PMC12917792; doi:10.1021/acsomega.5c11427)
Supplement: Supplementary file 1 [file ao5c11427_si_001.zip › Supporting_material/01.Cycle01_config_generation_and_DFT_calculations/Bulk/SCF/SCF_DO003/H2O.scf.out]

[0] MPI startup(): I_MPI_RETURN_WIN_MEM_NUMA environment variable is not supported.
[0] MPI startup(): Similar variables:
	 I_MPI_RETURN_INTERNAL_MEM_NUMA
[0] MPI startup(): To check the list of supported variables, use the impi_info utility or refer to https://software.intel.com/en-us/mpi-library/documentation/get-started.

     Program PWSCF v.7.1 starts on  2Oct2024 at 10:57: 5 

     This program is part of the open-source Quantum ESPRESSO suite
     for quantum simulation of materials; please cite
         "P. Giannozzi et al., J. Phys.:Condens. Matter 21 395502 (2009);
         "P. Giannozzi et al., J. Phys.:Condens. Matter 29 465901 (2017);
         "P. Giannozzi et al., J. Chem. Phys. 152 154105 (2020);
          URL http://www.quantum-espresso.org", 
     in publications or presentations arising from this work. More details at
     http://www.quantum-espresso.org/quote

     Parallel version (MPI), running on  3840 processors

     MPI processes distributed on    40 nodes
     373292 MiB available memory on the printing compute node when the environment starts
 
     Reading input from ./H2O.scf.in

     Current dimensions of program PWSCF are:
     Max number of different atomic species (ntypx) = 10
     Max number of k-points (npk) =  40000
     Max angular momentum in pseudopotentials (lmaxx) =  4
 
     K-points division:     npool     =       5
     R & G space division:  proc/nbgrp/npool/nimage =     768
     WARNING: too many processors for an effective parallelization!
     Subspace diagonalization in iterative solution of the eigenvalue problem:
     a serial algorithm will be used

 
     Parallelization info
     --------------------
     sticks:   dense  smooth     PW     G-vecs:    dense   smooth      PW
     Min         173      57     15                16607     3192     432
     Max         174      58     16                16613     3200     437
     Sum      133257   44421  11727             12755969  2454831  333393
 
     Using Pencil Decomposition
 


     bravais-lattice index     =           14
     lattice parameter (alat)  =     131.3472  a.u.
     unit-cell volume          =   51397.6837 (a.u.)^3
     number of atoms/cell      =           36
     number of atomic types    =            2
     number of electrons       =        96.00
     number of Kohn-Sham states=           58
     kinetic-energy cutoff     =      50.0000  Ry
     charge density cutoff     =     600.0000  Ry
     scf convergence threshold =      1.0E-04
     mixing beta               =       0.2000
     number of iterations used =            8  local-TF  mixing
     Exchange-correlation= PBE
                           (   1   4   3   4   0   0   0)

     celldm(1)= 131.347195  celldm(2)=   0.161828  celldm(3)=   0.161828
     celldm(4)=  -0.499849  celldm(5)=   0.000000  celldm(6)=   0.000000

     crystal axes: (cart. coord. in units of alat)
               a(1) = (   1.000000   0.000000   0.000000 )  
               a(2) = (   0.000000   0.161828   0.000000 )  
               a(3) = (   0.000000  -0.080889   0.140161 )  

     reciprocal axes: (cart. coord. in units 2 pi/alat)
               b(1) = (  1.000000  0.000000  0.000000 )  
               b(2) = (  0.000000  6.179404  3.566243 )  
               b(3) = (  0.000000  0.000000  7.134643 )  


     PseudoPot. # 1 for O  read from file:
     /scratch/usr/niiadi11/Pseudo/O.pbe-n-rrkjus_psl.1.0.0.UPF
     MD5 check sum: 91400c9766925bcf19f520983a725ff0
     Pseudo is Ultrasoft + core correction, Zval =  6.0
     Generated using &quot;atomic&quot; code by A. Dal Corso  v.6.3MaX
     Using radial grid of 1095 points,  4 beta functions with: 
                l(1) =   0
                l(2) =   0
                l(3) =   1
                l(4) =   1
     Q(r) pseudized with 0 coefficients 


     PseudoPot. # 2 for H  read from file:
     /scratch/usr/niiadi11/Pseudo/H.pbe-rrkjus_psl.1.0.0.UPF
     MD5 check sum: 027d7c5d0f474e55d371f51e357e2a94
     Pseudo is Ultrasoft, Zval =  1.0
     Generated using &quot;atomic&quot; code by A. Dal Corso  v.6.3MaX
     Using radial grid of  929 points,  2 beta functions with: 
                l(1) =   0
                l(2) =   0
     Q(r) pseudized with 0 coefficients 


     atomic species   valence    mass     pseudopotential
        O              6.00    15.99900     O ( 1.00)
        H              1.00     1.00800     H ( 1.00)

     No symmetry found


   Cartesian axes

     site n.     atom                  positions (alat units)
         1           O   tau(   1) = (   0.1432606  -0.0023420   0.0353737  )
         2           H   tau(   2) = (   0.1366182   0.0104184   0.0351667  )
         3           H   tau(   3) = (   0.1506042  -0.0026934   0.0230067  )
         4           O   tau(   4) = (   0.1388777   0.0886684   0.0510147  )
         5           H   tau(   5) = (   0.1448097   0.0906714   0.0380612  )
         6           H   tau(   6) = (   0.1246739   0.0906481   0.0498634  )
         7           O   tau(   7) = (   0.1392157  -0.0282719   0.0678987  )
         8           H   tau(   8) = (   0.1250111  -0.0287685   0.0656681  )
         9           H   tau(   9) = (   0.1430053  -0.0181280   0.0584258  )
        10           O   tau(  10) = (   0.1511882  -0.0515607   0.0998882  )
        11           H   tau(  11) = (   0.1651761  -0.0481963   0.0999937  )
        12           H   tau(  12) = (   0.1463826  -0.0442184   0.0884868  )
        13           O   tau(  13) = (   0.1510882   0.1058006   0.0146577  )
        14           H   tau(  14) = (   0.1461371   0.1001654   0.0023807  )
        15           H   tau(  15) = (   0.1544598   0.1197472   0.0136008  )
        16           O   tau(  16) = (   0.1431180   0.0394298   0.0479605  )
        17           H   tau(  17) = (   0.1558952   0.0460075   0.0486457  )
        18           H   tau(  18) = (   0.1350480   0.0481303   0.0398260  )
        19           O   tau(  19) = (   0.1441348   0.0716546   0.0902885  )
        20           H   tau(  20) = (   0.1480347   0.0845834   0.0952512  )
        21           H   tau(  21) = (   0.1445853   0.0726163   0.0759405  )
        22           O   tau(  22) = (   0.1421276   0.0434499   0.1146429  )
        23           H   tau(  23) = (   0.1349691   0.0360574   0.1045880  )
        24           H   tau(  24) = (   0.1434279   0.0565072   0.1087430  )
        25           O   tau(  25) = (   0.1385352   0.0586373   0.0104320  )
        26           H   tau(  26) = (   0.1258846   0.0519991   0.0087319  )
        27           H   tau(  27) = (   0.1421451  -0.0159513   0.1381729  )
        28           O   tau(  28) = (   0.1375069   0.0178682   0.0791758  )
        29           H   tau(  29) = (   0.1412307   0.0276104   0.0692654  )
        30           H   tau(  30) = (   0.1231316   0.0172878   0.0792554  )
        31           O   tau(  31) = (   0.1406415  -0.0675966   0.1365358  )
        32           H   tau(  32) = (   0.1445193  -0.0606811   0.1245304  )
        33           H   tau(  33) = (   0.1269846  -0.0716129   0.1344496  )
        34           O   tau(  34) = (   0.1485303   0.0004535   0.1172143  )
        35           H   tau(  35) = (   0.1489202   0.0053860   0.1037046  )
        36           H   tau(  36) = (   0.1615194   0.0022670   0.1231293  )

     --------------------------------------------
     DFT-D3 Dispersion Correction (3-body terms):
     --------------------------------------------
       Reference C6 values for interpolation: 

         atom   Coordination number   C6
         H          0.912             6.05
         H          0.000            15.18
         O          0.000            31.01
         O          0.993            25.63
         O          1.989            20.74

       Values used:

         atom   Coordination number  R0_AB[au]  C6      C8
         O          1.981            2.345     20.83    420.38
         H          0.988            2.062      6.19     74.85
         H          0.988            2.062      6.19     74.86
         O          1.978            2.345     20.83    420.42
         H          0.990            2.062      6.19     74.83
         H          0.987            2.062      6.19     74.87
         O          1.982            2.345     20.83    420.36
         H          0.988            2.062      6.19     74.86
         H          0.991            2.062      6.19     74.82
         O          1.990            2.345     20.82    420.25
         H          0.987            2.062      6.19     74.87
         H          0.993            2.062      6.19     74.80
         O          1.979            2.345     20.83    420.40
         H          0.989            2.062      6.19     74.85
         H          0.987            2.062      6.19     74.87
         O          1.996            2.345     20.82    420.17
         H          0.987            2.062      6.19     74.87
         H          0.989            2.062      6.19     74.85
         O          2.002            2.345     20.82    420.10
         H          0.995            2.062      6.19     74.78
         H          0.989            2.062      6.19     74.85
         O          1.980            2.345     20.83    420.39
         H          0.989            2.062      6.19     74.85
         H          1.009            2.062      6.17     74.62
         O          1.978            2.345     20.83    420.42
         H          0.987            2.062      6.19     74.87
         H          0.992            2.062      6.19     74.81
         O          1.982            2.345     20.83    420.37
         H          1.004            2.062      6.18     74.67
         H          0.987            2.062      6.19     74.87
         O          1.977            2.345     20.83    420.43
         H          0.993            2.062      6.19     74.80
         H          0.987            2.062      6.19     74.87
         O          1.983            2.345     20.83    420.35
         H          0.989            2.062      6.19     74.84
         H          0.987            2.062      6.19     74.87

         Molecular C6 ( Ry / a.u.^6 ) =     12830.53


     number of k points=     5  Marzari-Vanderbilt smearing, width (Ry)=  0.0073
                       cart. coord. in units 2pi/alat
        k(    1) = (   0.0000000   0.0000000   0.0000000), wk =   0.2222222
        k(    2) = (   0.0000000   0.0000000   2.3782143), wk =   0.4444444
        k(    3) = (   0.0000000   2.0598015   1.1887477), wk =   0.4444444
        k(    4) = (   0.0000000   2.0598015   3.5669620), wk =   0.4444444
        k(    5) = (   0.0000000   2.0598015  -1.1894666), wk =   0.4444444

     Dense  grid: 12755969 G-vectors     FFT dimensions: (1080, 180, 180)

     Smooth grid:  2454831 G-vectors     FFT dimensions: ( 600,  96,  96)

     Estimated max dynamical RAM per process >     194.64 MB

     Estimated total dynamical RAM >     101.44 GB

     Initial potential from superposition of free atoms

     starting charge      95.9998, renormalised to      96.0000

     negative rho (up, down):  1.314E-03 0.000E+00
     Starting wfcs are   72 randomized atomic wfcs

     total cpu time spent up to now is       12.2 secs

     Self-consistent Calculation

     iteration #  1     ecut=    50.00 Ry     beta= 0.20
     Davidson diagonalization with overlap
     ethr =  1.00E-02,  avg # of iterations =  4.0

     negative rho (up, down):  1.013E-03 0.000E+00

     total cpu time spent up to now is       34.5 secs

     total energy              =    -417.97518897 Ry
     estimated scf accuracy    <       4.60160936 Ry

     iteration #  2     ecut=    50.00 Ry     beta= 0.20
     Davidson diagonalization with overlap
     ethr =  4.79E-03,  avg # of iterations =  2.0

     negative rho (up, down):  8.043E-03 0.000E+00

     total cpu time spent up to now is       65.3 secs

     total energy              =    -416.53134988 Ry
     estimated scf accuracy    <       3.32351142 Ry

     iteration #  3     ecut=    50.00 Ry     beta= 0.20
     Davidson diagonalization with overlap
     ethr =  3.46E-03,  avg # of iterations =  2.0

     negative rho (up, down):  6.408E-03 0.000E+00

     total cpu time spent up to now is       86.0 secs

     total energy              =    -417.33534534 Ry
     estimated scf accuracy    <       0.27886336 Ry

     iteration #  4     ecut=    50.00 Ry     beta= 0.20
     Davidson diagonalization with overlap
     ethr =  2.90E-04,  avg # of iterations = 10.0

     negative rho (up, down):  4.145E-03 0.000E+00

     total cpu time spent up to now is      115.4 secs

     total energy              =    -417.65942364 Ry
     estimated scf accuracy    <       0.62468577 Ry

     iteration #  5     ecut=    50.00 Ry     beta= 0.20
     Davidson diagonalization with overlap
     ethr =  2.90E-04,  avg # of iterations =  2.0

     negative rho (up, down):  8.517E-04 0.000E+00

     total cpu time spent up to now is      137.1 secs

     total energy              =    -417.54505108 Ry
     estimated scf accuracy    <       0.33673780 Ry

     iteration #  6     ecut=    50.00 Ry     beta= 0.20
     Davidson diagonalization with overlap
     ethr =  2.90E-04,  avg # of iterations =  5.2

     negative rho (up, down):  8.902E-04 0.000E+00

     total cpu time spent up to now is      161.2 secs

     total energy              =    -417.69589056 Ry
     estimated scf accuracy    <       0.51382646 Ry

     iteration #  7     ecut=    50.00 Ry     beta= 0.20
     Davidson diagonalization with overlap
     ethr =  2.90E-04,  avg # of iterations =  2.0

     negative rho (up, down):  7.321E-04 0.000E+00

     total cpu time spent up to now is      184.8 secs

     total energy              =    -417.67943170 Ry
     estimated scf accuracy    <       0.40211657 Ry

     iteration #  8     ecut=    50.00 Ry     beta= 0.20
     Davidson diagonalization with overlap
     ethr =  2.90E-04,  avg # of iterations =  1.4

     negative rho (up, down):  3.358E-04 0.000E+00

     total cpu time spent up to now is      207.3 secs

     total energy              =    -417.56459421 Ry
     estimated scf accuracy    <       0.32313116 Ry

     iteration #  9     ecut=    50.00 Ry     beta= 0.20
     Davidson diagonalization with overlap
     ethr =  2.90E-04,  avg # of iterations =  2.0

     negative rho (up, down):  5.355E-03 0.000E+00

     total cpu time spent up to now is      238.1 secs

     total energy              =    -417.54729547 Ry
     estimated scf accuracy    <       0.09100048 Ry

     iteration # 10     ecut=    50.00 Ry     beta= 0.20
     Davidson diagonalization with overlap
     ethr =  9.48E-05,  avg # of iterations = 16.0

     negative rho (up, down):  1.120E-03 0.000E+00

     total cpu time spent up to now is      268.0 secs

     total energy              =    -417.59524189 Ry
     estimated scf accuracy    <       0.03030607 Ry

     iteration # 11     ecut=    50.00 Ry     beta= 0.20
     Davidson diagonalization with overlap
     c_bands:  2 eigenvalues not converged
     ethr =  3.16E-05,  avg # of iterations = 17.2

     negative rho (up, down):  6.306E-02 0.000E+00

     total cpu time spent up to now is      291.5 secs

     total energy              =    -417.62070172 Ry
     estimated scf accuracy    <       0.01922467 Ry

     iteration # 12     ecut=    50.00 Ry     beta= 0.20
     Davidson diagonalization with overlap
     ethr =  2.00E-05,  avg # of iterations = 11.6

     negative rho (up, down):  7.989E-02 0.000E+00

     total cpu time spent up to now is      319.2 secs

     total energy              =    -417.63285369 Ry
     estimated scf accuracy    <       0.24288092 Ry

     iteration # 13     ecut=    50.00 Ry     beta= 0.20
     Davidson diagonalization with overlap
     ethr =  2.00E-05,  avg # of iterations =  2.0

     negative rho (up, down):  8.653E-02 0.000E+00

     total cpu time spent up to now is      342.2 secs

     total energy              =    -417.60640493 Ry
     estimated scf accuracy    <       0.16823175 Ry

     iteration # 14     ecut=    50.00 Ry     beta= 0.20
     Davidson diagonalization with overlap
     ethr =  2.00E-05,  avg # of iterations =  4.2

     negative rho (up, down):  1.000E-01 0.000E+00

     total cpu time spent up to now is      365.0 secs

     total energy              =    -417.60342512 Ry
     estimated scf accuracy    <       0.07253599 Ry

     iteration # 15     ecut=    50.00 Ry     beta= 0.20
     Davidson diagonalization with overlap
     ethr =  2.00E-05,  avg # of iterations =  2.0

     negative rho (up, down):  9.589E-02 0.000E+00

     total cpu time spent up to now is      408.4 secs

     total energy              =    -417.59214734 Ry
     estimated scf accuracy    <       0.04837547 Ry

     iteration # 16     ecut=    50.00 Ry     beta= 0.20
     Davidson diagonalization with overlap
     ethr =  2.00E-05,  avg # of iterations = 11.6

     negative rho (up, down):  9.603E-02 0.000E+00

     total cpu time spent up to now is      445.9 secs

     total energy              =    -417.59456925 Ry
     estimated scf accuracy    <       0.01419838 Ry

     iteration # 17     ecut=    50.00 Ry     beta= 0.20
     Davidson diagonalization with overlap
     ethr =  1.48E-05,  avg # of iterations =  3.2

     negative rho (up, down):  8.206E-02 0.000E+00

     total cpu time spent up to now is      477.4 secs

     total energy              =    -417.59825024 Ry
     estimated scf accuracy    <       0.00728416 Ry

     iteration # 18     ecut=    50.00 Ry     beta= 0.20
     Davidson diagonalization with overlap
     ethr =  7.59E-06,  avg # of iterations = 15.6

     negative rho (up, down):  7.592E-02 0.000E+00

     total cpu time spent up to now is      505.5 secs

     total energy              =    -417.59347274 Ry
     estimated scf accuracy    <       0.01039919 Ry

     iteration # 19     ecut=    50.00 Ry     beta= 0.20
     Davidson diagonalization with overlap
     ethr =  7.59E-06,  avg # of iterations = 11.8

     negative rho (up, down):  7.913E-02 0.000E+00

     total cpu time spent up to now is      534.5 secs

     total energy              =    -417.59607294 Ry
     estimated scf accuracy    <       0.00704692 Ry

     iteration # 20     ecut=    50.00 Ry     beta= 0.20
     Davidson diagonalization with overlap
     ethr =  7.34E-06,  avg # of iterations =  2.0

     negative rho (up, down):  6.275E-02 0.000E+00

     total cpu time spent up to now is      558.6 secs

     total energy              =    -417.59584350 Ry
     estimated scf accuracy    <       0.00399405 Ry

     iteration # 21     ecut=    50.00 Ry     beta= 0.20
     Davidson diagonalization with overlap
     ethr =  4.16E-06,  avg # of iterations = 18.4

     negative rho (up, down):  6.379E-02 0.000E+00

     total cpu time spent up to now is      590.6 secs

     total energy              =    -417.59831207 Ry
     estimated scf accuracy    <       0.01060399 Ry

     iteration # 22     ecut=    50.00 Ry     beta= 0.20
     Davidson diagonalization with overlap
     ethr =  4.16E-06,  avg # of iterations = 13.2

     negative rho (up, down):  7.146E-02 0.000E+00

     total cpu time spent up to now is      634.3 secs

     total energy              =    -417.59520430 Ry
     estimated scf accuracy    <       0.01040319 Ry

     iteration # 23     ecut=    50.00 Ry     beta= 0.20
     Davidson diagonalization with overlap
     ethr =  4.16E-06,  avg # of iterations =  7.4

     negative rho (up, down):  7.318E-02 0.000E+00

     total cpu time spent up to now is      654.4 secs

     total energy              =    -417.59542759 Ry
     estimated scf accuracy    <       0.00444313 Ry

     iteration # 24     ecut=    50.00 Ry     beta= 0.20
     Davidson diagonalization with overlap
     ethr =  4.16E-06,  avg # of iterations =  2.0

     negative rho (up, down):  6.336E-02 0.000E+00

     total cpu time spent up to now is      681.9 secs

     total energy              =    -417.59695272 Ry
     estimated scf accuracy    <       0.00322198 Ry

     iteration # 25     ecut=    50.00 Ry     beta= 0.20
     Davidson diagonalization with overlap
     ethr =  3.36E-06,  avg # of iterations = 13.4

     negative rho (up, down):  5.791E-02 0.000E+00

     total cpu time spent up to now is      698.2 secs

     total energy              =    -417.59667850 Ry
     estimated scf accuracy    <       0.00591629 Ry

     iteration # 26     ecut=    50.00 Ry     beta= 0.20
     Davidson diagonalization with overlap
     ethr =  3.36E-06,  avg # of iterations = 12.2

     negative rho (up, down):  6.308E-02 0.000E+00

     total cpu time spent up to now is      731.0 secs

     total energy              =    -417.59735392 Ry
     estimated scf accuracy    <       0.00559112 Ry

     iteration # 27     ecut=    50.00 Ry     beta= 0.20
     Davidson diagonalization with overlap
     ethr =  3.36E-06,  avg # of iterations = 14.0

     negative rho (up, down):  6.088E-02 0.000E+00

     total cpu time spent up to now is      745.3 secs

     total energy              =    -417.59613828 Ry
     estimated scf accuracy    <       0.00695863 Ry

     iteration # 28     ecut=    50.00 Ry     beta= 0.20
     Davidson diagonalization with overlap
     ethr =  3.36E-06,  avg # of iterations =  1.8

     negative rho (up, down):  6.496E-02 0.000E+00

     total cpu time spent up to now is      759.0 secs

     total energy              =    -417.59743411 Ry
     estimated scf accuracy    <       0.00467776 Ry

     iteration # 29     ecut=    50.00 Ry     beta= 0.20
     Davidson diagonalization with overlap
     ethr =  3.36E-06,  avg # of iterations =  2.0

     negative rho (up, down):  6.862E-02 0.000E+00

     total cpu time spent up to now is      776.4 secs

     total energy              =    -417.59566668 Ry
     estimated scf accuracy    <       0.00694245 Ry

     iteration # 30     ecut=    50.00 Ry     beta= 0.20
     Davidson diagonalization with overlap
     ethr =  3.36E-06,  avg # of iterations =  2.8

     negative rho (up, down):  6.746E-02 0.000E+00

     total cpu time spent up to now is      794.8 secs

     total energy              =    -417.59433249 Ry
     estimated scf accuracy    <       0.00365881 Ry

     iteration # 31     ecut=    50.00 Ry     beta= 0.20
     Davidson diagonalization with overlap
     c_bands:  4 eigenvalues not converged
     ethr =  3.36E-06,  avg # of iterations = 19.2

     negative rho (up, down):  5.550E-02 0.000E+00

     total cpu time spent up to now is      812.3 secs

     total energy              =    -417.59681693 Ry
     estimated scf accuracy    <       0.01143679 Ry

     iteration # 32     ecut=    50.00 Ry     beta= 0.20
     Davidson diagonalization with overlap
     c_bands:  2 eigenvalues not converged
     ethr =  3.36E-06,  avg # of iterations =  5.6

     negative rho (up, down):  5.076E-02 0.000E+00

     total cpu time spent up to now is      834.9 secs

     total energy              =    -417.59319566 Ry
     estimated scf accuracy    <       0.00892241 Ry

     iteration # 33     ecut=    50.00 Ry     beta= 0.20
     Davidson diagonalization with overlap
     ethr =  3.36E-06,  avg # of iterations =  8.2

     negative rho (up, down):  4.744E-02 0.000E+00

     total cpu time spent up to now is      849.7 secs

     total energy              =    -417.59464543 Ry
     estimated scf accuracy    <       0.00143043 Ry

     iteration # 34     ecut=    50.00 Ry     beta= 0.20
     Davidson diagonalization with overlap
     ethr =  1.49E-06,  avg # of iterations = 13.0

     negative rho (up, down):  4.461E-02 0.000E+00

     total cpu time spent up to now is      870.2 secs

     total energy              =    -417.59476073 Ry
     estimated scf accuracy    <       0.00149091 Ry

     iteration # 35     ecut=    50.00 Ry     beta= 0.20
     Davidson diagonalization with overlap
     ethr =  1.49E-06,  avg # of iterations =  2.0

     negative rho (up, down):  4.631E-02 0.000E+00

     total cpu time spent up to now is      902.8 secs

     total energy              =    -417.59471752 Ry
     estimated scf accuracy    <       0.00144521 Ry

     iteration # 36     ecut=    50.00 Ry     beta= 0.20
     Davidson diagonalization with overlap
     ethr =  1.49E-06,  avg # of iterations =  2.0

     negative rho (up, down):  4.165E-02 0.000E+00

     total cpu time spent up to now is      920.6 secs

     total energy              =    -417.59482995 Ry
     estimated scf accuracy    <       0.00149437 Ry

     iteration # 37     ecut=    50.00 Ry     beta= 0.20
     Davidson diagonalization with overlap
     ethr =  1.49E-06,  avg # of iterations =  2.4

     negative rho (up, down):  5.411E-02 0.000E+00

     total cpu time spent up to now is      937.6 secs

     total energy              =    -417.59469098 Ry
     estimated scf accuracy    <       0.00163576 Ry

     iteration # 38     ecut=    50.00 Ry     beta= 0.20
     Davidson diagonalization with overlap
     ethr =  1.49E-06,  avg # of iterations =  2.0

     negative rho (up, down):  5.298E-02 0.000E+00

     total cpu time spent up to now is      956.0 secs

     total energy              =    -417.59461546 Ry
     estimated scf accuracy    <       0.00143649 Ry

     iteration # 39     ecut=    50.00 Ry     beta= 0.20
     Davidson diagonalization with overlap
     ethr =  1.49E-06,  avg # of iterations =  2.0

     negative rho (up, down):  5.359E-02 0.000E+00

     total cpu time spent up to now is      970.4 secs

     total energy              =    -417.59466759 Ry
     estimated scf accuracy    <       0.00127489 Ry

     iteration # 40     ecut=    50.00 Ry     beta= 0.20
     Davidson diagonalization with overlap
     ethr =  1.33E-06,  avg # of iterations =  2.0

     negative rho (up, down):  4.259E-02 0.000E+00

     total cpu time spent up to now is      987.2 secs

     total energy              =    -417.59445160 Ry
     estimated scf accuracy    <       0.00135106 Ry

     iteration # 41     ecut=    50.00 Ry     beta= 0.20
     Davidson diagonalization with overlap
     c_bands:  2 eigenvalues not converged
     ethr =  1.33E-06,  avg # of iterations = 13.8

     negative rho (up, down):  2.964E-02 0.000E+00

     total cpu time spent up to now is     1005.1 secs

     total energy              =    -417.59431344 Ry
     estimated scf accuracy    <       0.00104489 Ry

     iteration # 42     ecut=    50.00 Ry     beta= 0.20
     Davidson diagonalization with overlap
     ethr =  1.09E-06,  avg # of iterations = 15.6

     negative rho (up, down):  2.509E-02 0.000E+00

     total cpu time spent up to now is     1022.2 secs

     total energy              =    -417.59424745 Ry
     estimated scf accuracy    <       0.00095657 Ry

     iteration # 43     ecut=    50.00 Ry     beta= 0.20
     Davidson diagonalization with overlap
     ethr =  9.96E-07,  avg # of iterations = 17.4

     negative rho (up, down):  3.112E-02 0.000E+00

     total cpu time spent up to now is     1036.4 secs

     total energy              =    -417.59410370 Ry
     estimated scf accuracy    <       0.00074145 Ry

     iteration # 44     ecut=    50.00 Ry     beta= 0.20
     Davidson diagonalization with overlap
     ethr =  7.72E-07,  avg # of iterations = 17.0

     negative rho (up, down):  3.332E-02 0.000E+00

     total cpu time spent up to now is     1055.4 secs

     total energy              =    -417.59409321 Ry
     estimated scf accuracy    <       0.00061815 Ry

     iteration # 45     ecut=    50.00 Ry     beta= 0.20
     Davidson diagonalization with overlap
     ethr =  6.44E-07,  avg # of iterations =  4.6

     negative rho (up, down):  3.309E-02 0.000E+00

     total cpu time spent up to now is     1072.1 secs

     total energy              =    -417.59403567 Ry
     estimated scf accuracy    <       0.00048320 Ry

     iteration # 46     ecut=    50.00 Ry     beta= 0.20
     Davidson diagonalization with overlap
     ethr =  5.03E-07,  avg # of iterations = 15.0

     negative rho (up, down):  3.202E-02 0.000E+00

     total cpu time spent up to now is     1090.0 secs

     total energy              =    -417.59402111 Ry
     estimated scf accuracy    <       0.00030983 Ry

     iteration # 47     ecut=    50.00 Ry     beta= 0.20
     Davidson diagonalization with overlap
     ethr =  3.23E-07,  avg # of iterations =  9.4

     negative rho (up, down):  2.114E-02 0.000E+00

     total cpu time spent up to now is     1110.8 secs

     total energy              =    -417.59398034 Ry
     estimated scf accuracy    <       0.00021756 Ry

     iteration # 48     ecut=    50.00 Ry     beta= 0.20
     Davidson diagonalization with overlap
     c_bands:  2 eigenvalues not converged
     ethr =  2.27E-07,  avg # of iterations = 18.2

     negative rho (up, down):  1.280E-02 0.000E+00

     total cpu time spent up to now is     1124.5 secs

     total energy              =    -417.59392744 Ry
     estimated scf accuracy    <       0.00014986 Ry

     iteration # 49     ecut=    50.00 Ry     beta= 0.20
     Davidson diagonalization with overlap
     ethr =  1.56E-07,  avg # of iterations = 16.6

     negative rho (up, down):  2.083E-03 0.000E+00

     total cpu time spent up to now is     1127.6 secs

     End of self-consistent calculation

          k = 0.0000 0.0000 0.0000 (306713 PWs)   bands (ev):

   -25.3342 -25.1443 -24.7652 -24.4872 -24.4402 -24.3442 -24.3134 -24.2188
   -24.1839 -23.9912 -23.9365 -22.9252 -13.3191 -13.0220 -12.8532 -12.5961
   -12.3559 -12.3422 -12.2966 -12.2594 -12.1558 -12.0246 -12.0056 -11.0390
   -10.1040 -10.0668  -9.3530  -9.2718  -9.1176  -8.9308  -8.7807  -8.5408
    -8.3002  -8.1106  -8.0147  -7.5201  -7.4118  -7.0843  -6.9409  -6.7959
    -6.7493  -6.5557  -6.4859  -6.4151  -6.4050  -6.3405  -6.2553  -5.2785
    -1.6521  -0.5130  -0.3418  -0.3029  -0.2152  -0.1687  -0.1146  -0.0342
    -0.0131   0.0514

          k = 0.0000 0.0000 2.3782 (306814 PWs)   bands (ev):

   -25.3336 -25.1440 -24.7706 -24.4959 -24.4257 -24.3371 -24.3112 -24.2169
   -24.1948 -24.0022 -23.9270 -22.9254 -13.2845 -13.0775 -12.8479 -12.5714
   -12.3608 -12.3356 -12.3200 -12.2408 -12.1643 -12.0306 -11.9971 -11.0387
   -10.0849 -10.0490  -9.4800  -9.3403  -9.1484  -8.7563  -8.6349  -8.5903
    -8.3456  -8.1546  -7.9394  -7.5213  -7.4503  -7.1034  -6.9315  -6.8014
    -6.7371  -6.5603  -6.5399  -6.4302  -6.3735  -6.3389  -6.2525  -5.2787
    -1.4513  -0.8616  -0.3530  -0.2881  -0.1717  -0.1464  -0.0298   0.0382
     0.0733   0.1646

          k = 0.0000 2.0598 1.1887 (306814 PWs)   bands (ev):

   -25.3341 -25.1444 -24.7653 -24.4884 -24.4392 -24.3439 -24.3130 -24.2189
   -24.1839 -23.9914 -23.9365 -22.9252 -13.3195 -13.0203 -12.8534 -12.5994
   -12.3698 -12.3288 -12.2989 -12.2477 -12.1629 -12.0242 -12.0062 -11.0376
   -10.1059 -10.0601  -9.3862  -9.2540  -9.1071  -8.9320  -8.7755  -8.5531
    -8.2935  -8.1263  -8.0063  -7.5007  -7.4169  -7.0565  -6.9401  -6.8341
    -6.6897  -6.6020  -6.5279  -6.4325  -6.3810  -6.3303  -6.2452  -5.2783
    -1.4678  -0.8168  -0.4320  -0.3727  -0.2057  -0.1370  -0.0160   0.0590
     0.1482   0.1671

          k = 0.0000 2.0598 3.5670 (307006 PWs)   bands (ev):

   -25.3335 -25.1440 -24.7707 -24.4964 -24.4253 -24.3375 -24.3102 -24.2173
   -24.1947 -24.0022 -23.9271 -22.9254 -13.2849 -13.0770 -12.8480 -12.5692
   -12.3698 -12.3427 -12.3072 -12.2399 -12.1632 -12.0310 -11.9982 -11.0374
   -10.0866 -10.0431  -9.4921  -9.3426  -9.1407  -8.7450  -8.6568  -8.5835
    -8.3416  -8.1559  -7.9441  -7.5245  -7.4389  -7.0653  -6.9489  -6.8186
    -6.7097  -6.6015  -6.5381  -6.4269  -6.3852  -6.3373  -6.2412  -5.2781
    -1.2389  -1.0169  -0.7596  -0.2062   0.0013   0.0734   0.1885   0.1948
     0.2022   0.3179

          k = 0.0000 2.0598-1.1895 (306816 PWs)   bands (ev):

   -25.3336 -25.1439 -24.7707 -24.4961 -24.4255 -24.3375 -24.3103 -24.2172
   -24.1947 -24.0020 -23.9271 -22.9254 -13.2847 -13.0780 -12.8480 -12.5638
   -12.3680 -12.3489 -12.3084 -12.2455 -12.1555 -12.0315 -11.9988 -11.0375
   -10.0861 -10.0451  -9.4892  -9.3406  -9.1446  -8.7534  -8.6533  -8.5744
    -8.3436  -8.1560  -7.9414  -7.5458  -7.4265  -7.0639  -6.9406  -6.8399
    -6.7058  -6.5985  -6.5181  -6.4139  -6.3968  -6.3404  -6.2479  -5.2778
    -1.4458  -0.8567  -0.3845  -0.2995  -0.1996  -0.1538  -0.0352   0.0459
     0.1097   0.1666

     the Fermi energy is    -2.1386 ev

!    total energy              =    -417.59398587 Ry
     estimated scf accuracy    <       0.00008439 Ry
     smearing contrib. (-TS)   =      -0.00000000 Ry
     internal energy E=F+TS    =    -417.59398587 Ry

     The total energy is F=E-TS. E is the sum of the following terms:
     one-electron contribution =   -6388.08152761 Ry
     hartree contribution      =    3214.47092980 Ry
     xc contribution           =    -106.09297340 Ry
     ewald contribution        =    2862.15724092 Ry
     DFT-D3 Dispersion         =      -0.04765559 Ry

     convergence has been achieved in  49 iterations

     negative rho (up, down):  2.083E-03 0.000E+00

     Forces acting on atoms (cartesian axes, Ry/au):

     atom    1 type  1   force =    -0.00103047    0.02106605   -0.02707045
     atom    2 type  2   force =     0.03610895   -0.03584329    0.00007671
     atom    3 type  2   force =    -0.03134307    0.01030812    0.03321881
     atom    4 type  1   force =    -0.02965715   -0.01102854   -0.00892900
     atom    5 type  2   force =    -0.02679158    0.01218699    0.01817733
     atom    6 type  2   force =     0.05900265   -0.00357686   -0.00942167
     atom    7 type  1   force =    -0.05131762    0.01613221   -0.02051551
     atom    8 type  2   force =     0.04981408   -0.00415902    0.00959219
     atom    9 type  2   force =     0.00222501   -0.01502650    0.01251723
     atom   10 type  1   force =     0.04890780    0.01888352   -0.01324574
     atom   11 type  2   force =    -0.04647119   -0.01140027    0.00203030
     atom   12 type  2   force =     0.00114853   -0.00183111    0.00868971
     atom   13 type  1   force =     0.00585628    0.00181122   -0.00162889
     atom   14 type  2   force =     0.01464169    0.05148059    0.02141843
     atom   15 type  2   force =    -0.02553063   -0.05862771   -0.02259723
     atom   16 type  1   force =     0.01762625    0.04333273   -0.01560544
     atom   17 type  2   force =    -0.04489152   -0.01796846   -0.01281794
     atom   18 type  2   force =     0.03724047   -0.01380859    0.02233984
     atom   19 type  1   force =     0.01003462    0.03534333   -0.03053115
     atom   20 type  2   force =    -0.00949615   -0.01546630   -0.02568362
     atom   21 type  2   force =    -0.00356646    0.00948493    0.03650457
     atom   22 type  1   force =    -0.02431082   -0.00962471   -0.01001112
     atom   23 type  2   force =     0.03221112    0.02483253    0.02752308
     atom   24 type  2   force =    -0.00373543   -0.03529768   -0.00445955
     atom   25 type  1   force =    -0.03159173   -0.00621099   -0.00798753
     atom   26 type  2   force =     0.05166650    0.02677632   -0.01628879
     atom   27 type  2   force =    -0.02806988   -0.01951015    0.01771967
     atom   28 type  1   force =    -0.04169019   -0.00231660    0.01599979
     atom   29 type  2   force =    -0.02225752   -0.01383703    0.00785998
     atom   30 type  2   force =     0.05418188    0.00514225   -0.00825063
     atom   31 type  1   force =    -0.03736549   -0.00171765   -0.02323543
     atom   32 type  2   force =    -0.01687863   -0.01207749    0.02178367
     atom   33 type  2   force =     0.05192605    0.01058062   -0.00068126
     atom   34 type  1   force =     0.04150929    0.00142684    0.01264899
     atom   35 type  2   force =     0.00024272   -0.00396164    0.02847738
     atom   36 type  2   force =    -0.03834835    0.00450236   -0.03761673

     Total force =     0.266175     Total SCF correction =     0.006859

     Writing all to output data dir ./H2O.save/
 
     init_run     :     11.21s CPU     11.62s WALL (       1 calls)
     electrons    :   1105.95s CPU   1116.53s WALL (       1 calls)
     forces       :      1.54s CPU      1.58s WALL (       1 calls)
     force_dftd3  :      0.19s CPU      0.20s WALL (       1 calls)

     Called by init_run:
     wfcinit      :      0.65s CPU      0.71s WALL (       1 calls)
     potinit      :      0.80s CPU      0.87s WALL (       1 calls)
     hinit0       :      0.61s CPU      0.70s WALL (       1 calls)

     Called by electrons:
     c_bands      :     82.95s CPU     84.69s WALL (      49 calls)
     sum_band     :     19.97s CPU     20.42s WALL (      49 calls)
     v_of_rho     :     29.39s CPU     30.68s WALL (      50 calls)
     newd         :      5.35s CPU      5.40s WALL (      50 calls)
     mix_rho      :    961.89s CPU    968.33s WALL (      49 calls)
     energy_dftd3 :      0.02s CPU      0.02s WALL (       1 calls)

     Called by c_bands:
     init_us_2    :      0.05s CPU      0.05s WALL (      99 calls)
     init_us_2:cp :      0.05s CPU      0.05s WALL (      99 calls)
     cegterg      :     77.88s CPU     79.57s WALL (      49 calls)

     Called by *egterg:
     cdiaghg      :      2.23s CPU      2.31s WALL (     436 calls)
     h_psi        :     74.52s CPU     76.16s WALL (     437 calls)
     s_psi        :      0.11s CPU      0.11s WALL (     437 calls)
     g_psi        :      0.01s CPU      0.01s WALL (     387 calls)

     Called by h_psi:
     h_psi:calbec :      1.04s CPU      1.06s WALL (     437 calls)
     vloc_psi     :     73.32s CPU     74.94s WALL (     437 calls)
     add_vuspsi   :      0.14s CPU      0.15s WALL (     437 calls)

     General routines
     calbec       :      1.33s CPU      1.35s WALL (     490 calls)
     fft          :     40.44s CPU     40.96s WALL (     659 calls)
     ffts         :    903.87s CPU    909.73s WALL (   60767 calls)
     fftw         :     84.31s CPU     86.26s WALL (   19640 calls)
     interpolate  :      3.87s CPU      3.90s WALL (      50 calls)
 
     Parallel routines
     fft_scatt_xy :     15.52s CPU     15.73s WALL (   81066 calls)
     fft_scatt_yz :    980.65s CPU    988.25s WALL (   81066 calls)
 
     PWSCF        :  18m40.73s CPU  18m52.89s WALL

 
   This run was terminated on:  11:15:57   2Oct2024            

=------------------------------------------------------------------------------=
   JOB DONE.
=------------------------------------------------------------------------------=
