# Supplementary material for: Developing Interface Force Fields for Water and Oxygen on Pt, and Pt 3 Ni, Pt 3 Co Alloy Surfaces for Proton-Exchange Membrane Fuel Cell (PEMFC) Applications
Source: ACS Omega. 2026 Feb 6;11(6):10649–63. doi: 10.1021/acsomega.5c11427 (PMC12917792; doi:10.1021/acsomega.5c11427)
Supplement: Supplementary file 1 [file ao5c11427_si_001.zip › Supporting_material/01.Cycle01_config_generation_and_DFT_calculations/Bulk/SCF/SCF_DO003/H2O.xml]

<?xml version="1.0" encoding="UTF-8"?>
<qes:espresso xsi:schemaLocation="http://www.quantum-espresso.org/ns/qes/qes-1.0 http://www.quantum-espresso.org/ns/qes/qes_220603.xsd" Units="Hartree atomic units" xmlns:xsi="http://www.w3.org/2001/XMLSchema-instance" xmlns:qes="http://www.quantum-espresso.org/ns/qes/qes-1.0">
  <!--All quantities are in Hartree atomic units unless otherwise specified-->
  <general_info>
    <xml_format NAME="QEXSD" VERSION="21.11.01">QEXSD_21.11.01</xml_format>
    <creator NAME="PWSCF" VERSION="7.1">XML file generated by PWSCF</creator>
    <created DATE=" 2Oct2024" TIME="11:15:55">This run was terminated on:  11:15:55   2 Oct 2024</created>
    <job></job>
  </general_info>
  <parallel_info>
    <nprocs>3840</nprocs>
    <nthreads>1</nthreads>
    <ntasks>1</ntasks>
    <nbgrp>1</nbgrp>
    <npool>5</npool>
    <ndiag>768</ndiag>
  </parallel_info>
  <input>
    <control_variables>
      <title></title>
      <calculation>scf</calculation>
      <restart_mode>from_scratch</restart_mode>
      <prefix>H2O</prefix>
      <pseudo_dir>/scratch/usr/niiadi11/Pseudo/</pseudo_dir>
      <outdir>.</outdir>
      <stress>false</stress>
      <forces>true</forces>
      <wf_collect>true</wf_collect>
      <disk_io>low</disk_io>
      <max_seconds>171000</max_seconds>
      <nstep>1</nstep>
      <etot_conv_thr>5.000000000000000e-5</etot_conv_thr>
      <forc_conv_thr>5.000000000000000e-4</forc_conv_thr>
      <press_conv_thr>5.000000000000000e-1</press_conv_thr>
      <verbosity>low</verbosity>
      <print_every>100000</print_every>
      <fcp>false</fcp>
      <rism>false</rism>
    </control_variables>
    <atomic_species ntyp="2">
      <species name="O">
        <mass>1.599900000000000e1</mass>
        <pseudo_file>O.pbe-n-rrkjus_psl.1.0.0.UPF</pseudo_file>
      </species>
      <species name="H">
        <mass>1.008000000000000e0</mass>
        <pseudo_file>H.pbe-rrkjus_psl.1.0.0.UPF</pseudo_file>
      </species>
    </atomic_species>
    <atomic_structure nat="36" alat="1.313471951191e2" bravais_index="14">
      <atomic_positions>
        <atom name="O" index="1">1.881687845070349e1 -3.076169992938224e-1 4.646237886140504e0</atom>
        <atom name="H" index="2">1.794441781233537e1 1.368431326590232e0 4.619051640534407e0</atom>
        <atom name="H" index="3">1.978143403439913e1 -3.537694095775233e-1 3.021871206890488e0</atom>
        <atom name="O" index="4">1.824119670773443e1 1.164635144551360e1 6.700642392433529e0</atom>
        <atom name="H" index="5">1.902034381112168e1 1.190943977509587e1 4.999237391956066e0</atom>
        <atom name="H" index="6">1.637556542832087e1 1.190637936865926e1 6.549413251820980e0</atom>
        <atom name="O" index="7">1.828558930213518e1 -3.713429905993909e0 8.918300845009588e0</atom>
        <atom name="H" index="8">1.641985288777657e1 -3.778666309514092e0 8.625323140340100e0</atom>
        <atom name="H" index="9">1.878334225403393e1 -2.381066539378949e0 7.674069490633067e0</atom>
        <atom name="O" index="10">1.985814081708593e1 -6.772350069201406e0 1.312003344100288e1</atom>
        <atom name="H" index="11">2.169541977371072e1 -6.330446729928666e0 1.313389544425112e1</atom>
        <atom name="H" index="12">1.922694267691629e1 -5.807962551463818e0 1.162249860044623e1</atom>
        <atom name="O" index="13">1.984501263642858e1 1.389660850295126e1 1.925250678381428e0</atom>
        <atom name="H" index="14">1.919469450123586e1 1.315644519953542e1 3.127034249008648e-1</atom>
        <atom name="H" index="15">2.028786545240656e1 1.572845846561615e1 1.786431752824492e0</atom>
        <atom name="O" index="16">1.879814486573149e1 5.179000041077568e0 6.299483110085942e0</atom>
        <atom name="H" index="17">2.047640174214777e1 6.042956147217270e0 6.389475632193740e0</atom>
        <atom name="H" index="18">1.773817177284245e1 6.321777904136995e0 5.231035406244810e0</atom>
        <atom name="O" index="19">1.893170378769068e1 9.411626413977826e0 1.185913785412593e1</atom>
        <atom name="H" index="20">1.944394176550868e1 1.110979643890212e1 1.251097703937508e1</atom>
        <atom name="H" index="21">1.899087730469821e1 9.537947526860778e0 9.974567323738244e0</atom>
        <atom name="O" index="22">1.866806112721413e1 5.707020940762329e0 1.505802807518303e1</atom>
        <atom name="H" index="23">1.772781417717577e1 4.736044651480394e0 1.373734449292899e1</atom>
        <atom name="H" index="24">1.883884932186358e1 7.422062812067959e0 1.428309177616418e1</atom>
        <atom name="O" index="25">1.819620625642649e1 7.701847903290650e0 1.370207544996437e0</atom>
        <atom name="H" index="26">1.653458892569763e1 6.829936827466129e0 1.146906032697565e0</atom>
        <atom name="H" index="27">1.867035712759913e1 -2.095163919227367e0 1.814862728857469e1</atom>
        <atom name="O" index="28">1.806114913364958e1 2.346944425702222e0 1.039952124102613e1</atom>
        <atom name="H" index="29">1.855025973784479e1 3.626554193039370e0 9.097816876636355e0</atom>
        <atom name="H" index="30">1.617299052917049e1 2.270704790704972e0 1.040997553600928e1</atom>
        <atom name="O" index="31">1.847286472521019e1 -8.878629051658896e0 1.793359419824731e1</atom>
        <atom name="H" index="32">1.898220706344024e1 -7.970288415598658e0 1.635671355073288e1</atom>
        <atom name="H" index="33">1.667907069511687e1 -9.406154787217689e0 1.765957879074984e1</atom>
        <atom name="O" index="34">1.950903407451304e1 5.957066875173973e-2 1.539577302116828e1</atom>
        <atom name="H" index="35">1.956025020368992e1 7.074305676446594e-1 1.362130990340328e1</atom>
        <atom name="H" index="36">2.121512322585655e1 2.977600742353673e-1 1.617268355588106e1</atom>
      </atomic_positions>
      <cell>
        <a1>1.313471951191249e2 0.000000000000000e0 0.000000000000000e0</a1>
        <a2>0.000000000000000e0 2.125563986968994e1 0.000000000000000e0</a2>
        <a3>0.000000000000000e0 -1.062460740036965e1 1.840977841019869e1</a3>
      </cell>
    </atomic_structure>
    <dft>
      <functional>PBE</functional>
      <vdW>
        <vdw_corr>DFT-D3</vdw_corr>
        <dftd3_version>4</dftd3_version>
        <dftd3_threebody>true</dftd3_threebody>
      </vdW>
    </dft>
    <spin>
      <lsda>false</lsda>
      <noncolin>false</noncolin>
      <spinorbit>false</spinorbit>
    </spin>
    <bands>
      <smearing degauss="3.675000000000e-3">mv</smearing>
      <tot_charge>0.000000000000000e0</tot_charge>
      <occupations>smearing</occupations>
    </bands>
    <basis>
      <gamma_only>false</gamma_only>
      <ecutwfc>2.500000000000000e1</ecutwfc>
      <ecutrho>3.000000000000000e2</ecutrho>
    </basis>
    <electron_control>
      <diagonalization>davidson</diagonalization>
      <mixing_mode>local-TF</mixing_mode>
      <mixing_beta>2.000000000000000e-1</mixing_beta>
      <conv_thr>5.000000000000000e-5</conv_thr>
      <mixing_ndim>8</mixing_ndim>
      <max_nstep>1000</max_nstep>
      <real_space_q>false</real_space_q>
      <real_space_beta>false</real_space_beta>
      <tq_smoothing>false</tq_smoothing>
      <tbeta_smoothing>false</tbeta_smoothing>
      <diago_thr_init>0.000000000000000e0</diago_thr_init>
      <diago_full_acc>false</diago_full_acc>
      <diago_cg_maxiter>20</diago_cg_maxiter>
      <diago_ppcg_maxiter>20</diago_ppcg_maxiter>
      <diago_rmm_ndim>4</diago_rmm_ndim>
      <diago_gs_nblock>16</diago_gs_nblock>
      <diago_rmm_conv>false</diago_rmm_conv>
    </electron_control>
    <k_points_IBZ>
      <monkhorst_pack nk1="1" nk2="3" nk3="3" k1="0" k2="0" k3="0">Monkhorst-Pack</monkhorst_pack>
    </k_points_IBZ>
    <ion_control>
      <ion_dynamics>none</ion_dynamics>
      <upscale>1.000000000000000e2</upscale>
      <remove_rigid_rot>false</remove_rigid_rot>
      <refold_pos>false</refold_pos>
    </ion_control>
    <cell_control>
      <cell_dynamics>none</cell_dynamics>
      <pressure>0.000000000000000e0</pressure>
      <wmass>2.161800000000000e2</wmass>
      <cell_do_free>all</cell_do_free>
    </cell_control>
    <symmetry_flags>
      <nosym>false</nosym>
      <nosym_evc>false</nosym_evc>
      <noinv>false</noinv>
      <no_t_rev>false</no_t_rev>
      <force_symmorphic>false</force_symmorphic>
      <use_all_frac>false</use_all_frac>
    </symmetry_flags>
  </input>
  <output>
    <convergence_info>
      <scf_conv>
        <convergence_achieved>true</convergence_achieved>
        <n_scf_steps>49</n_scf_steps>
        <scf_error>4.219494350940084e-5</scf_error>
      </scf_conv>
    </convergence_info>
    <algorithmic_info>
      <real_space_q>false</real_space_q>
      <real_space_beta>false</real_space_beta>
      <uspp>true</uspp>
      <paw>false</paw>
    </algorithmic_info>
    <atomic_species ntyp="2" pseudo_dir="/scratch/usr/niiadi11/Pseudo/">
      <species name="O">
        <mass>1.599900000000000e1</mass>
        <pseudo_file>O.pbe-n-rrkjus_psl.1.0.0.UPF</pseudo_file>
      </species>
      <species name="H">
        <mass>1.008000000000000e0</mass>
        <pseudo_file>H.pbe-rrkjus_psl.1.0.0.UPF</pseudo_file>
      </species>
    </atomic_species>
    <atomic_structure nat="36" alat="1.313471951191e2" bravais_index="14">
      <atomic_positions>
        <atom name="O" index="1">1.881687845070349e1 -3.076169992938224e-1 4.646237886140504e0</atom>
        <atom name="H" index="2">1.794441781233537e1 1.368431326590232e0 4.619051640534407e0</atom>
        <atom name="H" index="3">1.978143403439912e1 -3.537694095775233e-1 3.021871206890488e0</atom>
        <atom name="O" index="4">1.824119670773443e1 1.164635144551360e1 6.700642392433528e0</atom>
        <atom name="H" index="5">1.902034381112167e1 1.190943977509587e1 4.999237391956066e0</atom>
        <atom name="H" index="6">1.637556542832087e1 1.190637936865925e1 6.549413251820979e0</atom>
        <atom name="O" index="7">1.828558930213518e1 -3.713429905993908e0 8.918300845009588e0</atom>
        <atom name="H" index="8">1.641985288777656e1 -3.778666309514092e0 8.625323140340100e0</atom>
        <atom name="H" index="9">1.878334225403393e1 -2.381066539378949e0 7.674069490633065e0</atom>
        <atom name="O" index="10">1.985814081708593e1 -6.772350069201406e0 1.312003344100288e1</atom>
        <atom name="H" index="11">2.169541977371071e1 -6.330446729928666e0 1.313389544425112e1</atom>
        <atom name="H" index="12">1.922694267691629e1 -5.807962551463817e0 1.162249860044623e1</atom>
        <atom name="O" index="13">1.984501263642858e1 1.389660850295125e1 1.925250678381428e0</atom>
        <atom name="H" index="14">1.919469450123586e1 1.315644519953542e1 3.127034249008647e-1</atom>
        <atom name="H" index="15">2.028786545240656e1 1.572845846561615e1 1.786431752824491e0</atom>
        <atom name="O" index="16">1.879814486573149e1 5.179000041077568e0 6.299483110085940e0</atom>
        <atom name="H" index="17">2.047640174214777e1 6.042956147217270e0 6.389475632193740e0</atom>
        <atom name="H" index="18">1.773817177284245e1 6.321777904136993e0 5.231035406244810e0</atom>
        <atom name="O" index="19">1.893170378769068e1 9.411626413977826e0 1.185913785412593e1</atom>
        <atom name="H" index="20">1.944394176550868e1 1.110979643890212e1 1.251097703937507e1</atom>
        <atom name="H" index="21">1.899087730469821e1 9.537947526860778e0 9.974567323738244e0</atom>
        <atom name="O" index="22">1.866806112721413e1 5.707020940762329e0 1.505802807518303e1</atom>
        <atom name="H" index="23">1.772781417717577e1 4.736044651480394e0 1.373734449292899e1</atom>
        <atom name="H" index="24">1.883884932186358e1 7.422062812067959e0 1.428309177616418e1</atom>
        <atom name="O" index="25">1.819620625642648e1 7.701847903290650e0 1.370207544996437e0</atom>
        <atom name="H" index="26">1.653458892569763e1 6.829936827466128e0 1.146906032697565e0</atom>
        <atom name="H" index="27">1.867035712759912e1 -2.095163919227367e0 1.814862728857468e1</atom>
        <atom name="O" index="28">1.806114913364957e1 2.346944425702222e0 1.039952124102613e1</atom>
        <atom name="H" index="29">1.855025973784479e1 3.626554193039369e0 9.097816876636355e0</atom>
        <atom name="H" index="30">1.617299052917049e1 2.270704790704972e0 1.040997553600928e1</atom>
        <atom name="O" index="31">1.847286472521019e1 -8.878629051658892e0 1.793359419824731e1</atom>
        <atom name="H" index="32">1.898220706344024e1 -7.970288415598656e0 1.635671355073288e1</atom>
        <atom name="H" index="33">1.667907069511687e1 -9.406154787217689e0 1.765957879074984e1</atom>
        <atom name="O" index="34">1.950903407451304e1 5.957066875173971e-2 1.539577302116828e1</atom>
        <atom name="H" index="35">1.956025020368992e1 7.074305676446592e-1 1.362130990340328e1</atom>
        <atom name="H" index="36">2.121512322585655e1 2.977600742353673e-1 1.617268355588106e1</atom>
      </atomic_positions>
      <cell>
        <a1>1.313471951191249e2 0.000000000000000e0 0.000000000000000e0</a1>
        <a2>0.000000000000000e0 2.125563986968994e1 0.000000000000000e0</a2>
        <a3>0.000000000000000e0 -1.062460740036965e1 1.840977841019869e1</a3>
      </cell>
    </atomic_structure>
    <symmetries>
      <nsym>1</nsym>
      <nrot>4</nrot>
      <space_group>0</space_group>
      <symmetry>
        <info name="identity">crystal_symmetry</info>
        <rotation rank="2" dims="3 3">
          1.000000000000000e0 0.000000000000000e0 0.000000000000000e0
          0.000000000000000e0 1.000000000000000e0 0.000000000000000e0
          0.000000000000000e0 0.000000000000000e0 1.000000000000000e0
          </rotation>
        <fractional_translation>0.000000000000000e0 0.000000000000000e0 0.000000000000000e0</fractional_translation>
        <equivalent_atoms size="36" nat="36">
          1 2 3 4 5 6 7 8
          9 10 11 12 13 14 15 16
          17 18 19 20 21 22 23 24
          25 26 27 28 29 30 31 32
          33 34 35 36
          </equivalent_atoms>
      </symmetry>
      <symmetry>
        <info name="180 deg rotation - cart. axis [1,0,0]">lattice_symmetry</info>
        <rotation rank="2" dims="3 3">
          1.000000000000000e0 0.000000000000000e0 0.000000000000000e0
          0.000000000000000e0 -1.000000000000000e0 0.000000000000000e0
          0.000000000000000e0 0.000000000000000e0 -1.000000000000000e0
          </rotation>
      </symmetry>
      <symmetry>
        <info name="inversion">lattice_symmetry</info>
        <rotation rank="2" dims="3 3">
          -1.000000000000000e0 0.000000000000000e0 0.000000000000000e0
          0.000000000000000e0 -1.000000000000000e0 0.000000000000000e0
          0.000000000000000e0 0.000000000000000e0 -1.000000000000000e0
          </rotation>
      </symmetry>
      <symmetry>
        <info name="inv. 180 deg rotation - cart. axis [1,0,0]">lattice_symmetry</info>
        <rotation rank="2" dims="3 3">
          -1.000000000000000e0 0.000000000000000e0 0.000000000000000e0
          0.000000000000000e0 1.000000000000000e0 0.000000000000000e0
          0.000000000000000e0 0.000000000000000e0 1.000000000000000e0
          </rotation>
      </symmetry>
    </symmetries>
    <basis_set>
      <gamma_only>false</gamma_only>
      <ecutwfc>2.500000000000000e1</ecutwfc>
      <ecutrho>3.000000000000000e2</ecutrho>
      <fft_grid nr1="1080" nr2="180" nr3="180"></fft_grid>
      <fft_smooth nr1="600" nr2="96" nr3="96"></fft_smooth>
      <fft_box nr1="1080" nr2="180" nr3="180"></fft_box>
      <ngm>12755969</ngm>
      <ngms>2454831</ngms>
      <npwx>307006</npwx>
      <reciprocal_lattice>
        <b1>1.000000000000000e0 0.000000000000000e0 0.000000000000000e0</b1>
        <b2>0.000000000000000e0 6.179404427453769e0 3.566243142472115e0</b2>
        <b3>0.000000000000000e0 0.000000000000000e0 7.134642915982133e0</b3>
      </reciprocal_lattice>
    </basis_set>
    <dft>
      <functional>PBE</functional>
      <vdW>
        <vdw_corr>DFT-D3</vdw_corr>
        <dftd3_version>4</dftd3_version>
        <dftd3_threebody>true</dftd3_threebody>
        <total_energy_term>-2.382779405263412e-2</total_energy_term>
      </vdW>
    </dft>
    <magnetization>
      <lsda>false</lsda>
      <noncolin>false</noncolin>
      <spinorbit>false</spinorbit>
      <absolute>0.000000000000000e0</absolute>
    </magnetization>
    <total_energy>
      <etot>-2.087969929360387e2</etot>
      <eband>-4.595088685087243e1</eband>
      <ehart>1.607235464899745e3</ehart>
      <vtxc>-6.615599775876382e1</vtxc>
      <etxc>-5.304648669916814e1</etxc>
      <ewald>1.431078620462281e3</ewald>
      <demet>-5.912439728529575e-17</demet>
      <vdW_term>-2.382779405263412e-2</vdW_term>
    </total_energy>
    <band_structure>
      <lsda>false</lsda>
      <noncolin>false</noncolin>
      <spinorbit>false</spinorbit>
      <nbnd>58</nbnd>
      <nelec>9.600000000000001e1</nelec>
      <num_of_atomic_wfc>72</num_of_atomic_wfc>
      <wf_collected>true</wf_collected>
      <fermi_energy>-7.859372044956245e-2</fermi_energy>
      <starting_k_points>
        <monkhorst_pack nk1="1" nk2="3" nk3="3" k1="0" k2="0" k3="0">Monkhorst-Pack</monkhorst_pack>
      </starting_k_points>
      <nks>5</nks>
      <occupations_kind>smearing</occupations_kind>
      <smearing degauss="3.675000000000e-3">mv</smearing>
      <ks_energies>
        <k_point weight="2.222222222222e-1">0.000000000000000e0 0.000000000000000e0 0.000000000000000e0</k_point>
        <npw>306713</npw>
        <eigenvalues size="58">
          -9.310159695348133e-1 -9.240354230156715e-1 -9.101028733497419e-1 -8.998885900029013e-1 -8.981606654688266e-1
          -8.946315053811244e-1 -8.935024844060171e-1 -8.900247910221982e-1 -8.887415046134489e-1 -8.816588858098743e-1
          -8.796493199871271e-1 -8.424851268685183e-1 -4.894687316115405e-1 -4.785489329414166e-1 -4.723457384406319e-1
          -4.628987527298427e-1 -4.540697690943813e-1 -4.535685497775605e-1 -4.518922134326681e-1 -4.505236155652465e-1
          -4.467185693243719e-1 -4.418958598939775e-1 -4.411993699136693e-1 -4.056766322955742e-1 -3.713165283969085e-1
          -3.699492755476442e-1 -3.437162253308403e-1 -3.407306707789974e-1 -3.350667698249563e-1 -3.282023260119912e-1
          -3.226848236994811e-1 -3.138702681364624e-1 -3.050269728295086e-1 -2.980595282916108e-1 -2.945338753055667e-1
          -2.763589602488059e-1 -2.723775926509173e-1 -2.603446365531699e-1 -2.550737797499084e-1 -2.497431862540334e-1
          -2.480338382847025e-1 -2.409161737750622e-1 -2.383536503551897e-1 -2.357503159557142e-1 -2.353810986814921e-1
          -2.330078594341937e-1 -2.298776465651823e-1 -1.939814666717075e-1 -6.071247624810084e-2 -1.885281818783703e-2
          -1.256066231477335e-2 -1.113174240576262e-2 -7.908129813147167e-3 -6.200730428043730e-3 -4.210459546957167e-3
          -1.258104523826433e-3 -4.814989745004245e-4 1.887472016623512e-3
          </eigenvalues>
        <occupations size="58">
          1.000000000000000e0 1.000000000000000e0 1.000000000000000e0 1.000000000000000e0 1.000000000000000e0
          1.000000000000000e0 1.000000000000000e0 1.000000000000000e0 1.000000000000000e0 1.000000000000000e0
          1.000000000000000e0 1.000000000000000e0 1.000000000000000e0 1.000000000000000e0 1.000000000000000e0
          1.000000000000000e0 1.000000000000000e0 1.000000000000000e0 1.000000000000000e0 1.000000000000000e0
          1.000000000000000e0 1.000000000000000e0 1.000000000000000e0 1.000000000000000e0 1.000000000000000e0
          1.000000000000000e0 1.000000000000000e0 1.000000000000000e0 1.000000000000000e0 1.000000000000000e0
          1.000000000000000e0 1.000000000000000e0 1.000000000000000e0 1.000000000000000e0 1.000000000000000e0
          1.000000000000000e0 1.000000000000000e0 1.000000000000000e0 1.000000000000000e0 1.000000000000000e0
          1.000000000000000e0 1.000000000000000e0 1.000000000000000e0 1.000000000000000e0 1.000000000000000e0
          1.000000000000000e0 1.000000000000000e0 1.000000000000000e0 1.460111173805284e-14 5.520948362159764e-88
          5.520948362159764e-88 5.520948362159764e-88 5.520948362159764e-88 5.520948362159764e-88 5.520948362159764e-88
          5.520948362159764e-88 5.520948362159764e-88 5.520948362159764e-88
          </occupations>
      </ks_energies>
      <ks_energies>
        <k_point weight="4.444444444444e-1">0.000000000000000e0 0.000000000000000e0 2.378214305327377e0</k_point>
        <npw>306814</npw>
        <eigenvalues size="58">
          -9.309915024439274e-1 -9.240231350301434e-1 -9.103040005730417e-1 -9.002084913709140e-1 -8.976269595938914e-1
          -8.943704878360601e-1 -8.934201196249594e-1 -8.899548354212708e-1 -8.891416216446082e-1 -8.820646277548764e-1
          -8.792996710121791e-1 -8.424942851258152e-1 -4.881960524181443e-1 -4.805902428761584e-1 -4.721530031311683e-1
          -4.619890217890478e-1 -4.542516066862988e-1 -4.533239559561190e-1 -4.527529248814909e-1 -4.498425909327516e-1
          -4.470281653310155e-1 -4.421179867544458e-1 -4.408864956958950e-1 -4.056652058499091e-1 -3.706117030997519e-1
          -3.692952981315120e-1 -3.483841308487644e-1 -3.432480405839449e-1 -3.361971935621073e-1 -3.217872107046476e-1
          -3.173256023438331e-1 -3.156883577081995e-1 -3.066967461829008e-1 -2.996748156826642e-1 -2.917690972655872e-1
          -2.764022042639337e-1 -2.737935382673410e-1 -2.610451825556985e-1 -2.547276108423568e-1 -2.499477790718094e-1
          -2.475836959345813e-1 -2.410880896923076e-1 -2.403362533925968e-1 -2.363056010618227e-1 -2.342230057468782e-1
          -2.329508501128306e-1 -2.297733287942821e-1 -1.939887144814607e-1 -5.333580295592508e-2 -3.166422579595376e-2
          -1.297313963818090e-2 -1.058835400949468e-2 -6.309444876243028e-3 -5.378946501576746e-3 -1.095222381785732e-3
          1.402305842665791e-3 2.693481360233456e-3 6.048251978291213e-3
          </eigenvalues>
        <occupations size="58">
          1.000000000000000e0 1.000000000000000e0 1.000000000000000e0 1.000000000000000e0 1.000000000000000e0
          1.000000000000000e0 1.000000000000000e0 1.000000000000000e0 1.000000000000000e0 1.000000000000000e0
          1.000000000000000e0 1.000000000000000e0 1.000000000000000e0 1.000000000000000e0 1.000000000000000e0
          1.000000000000000e0 1.000000000000000e0 1.000000000000000e0 1.000000000000000e0 1.000000000000000e0
          1.000000000000000e0 1.000000000000000e0 1.000000000000000e0 1.000000000000000e0 1.000000000000000e0
          1.000000000000000e0 1.000000000000000e0 1.000000000000000e0 1.000000000000000e0 1.000000000000000e0
          1.000000000000000e0 1.000000000000000e0 1.000000000000000e0 1.000000000000000e0 1.000000000000000e0
          1.000000000000000e0 1.000000000000000e0 1.000000000000000e0 1.000000000000000e0 1.000000000000000e0
          1.000000000000000e0 1.000000000000000e0 1.000000000000000e0 1.000000000000000e0 1.000000000000000e0
          1.000000000000000e0 1.000000000000000e0 1.000000000000000e0 4.444777699296862e-26 5.245311043535294e-80
          5.520948362159764e-88 5.520948362159764e-88 5.520948362159764e-88 5.520948362159764e-88 5.520948362159764e-88
          5.520948362159764e-88 5.520948362159764e-88 5.520948362159764e-88
          </occupations>
      </ks_energies>
      <ks_energies>
        <k_point weight="4.444444444444e-1">0.000000000000000e0 2.059801475817923e0 1.188747714157372e0</k_point>
        <npw>306814</npw>
        <eigenvalues size="58">
          -9.310127062706236e-1 -9.240381108072356e-1 -9.101062765253040e-1 -8.999325870185730e-1 -8.981249148006096e-1
          -8.946234942753705e-1 -8.934863645261824e-1 -8.900291632771250e-1 -8.887407934887865e-1 -8.816686778476354e-1
          -8.796487576903068e-1 -8.424854707191198e-1 -4.894810353140052e-1 -4.784882500469365e-1 -4.723521043772481e-1
          -4.630176963020628e-1 -4.545826823363241e-1 -4.530758676076664e-1 -4.519780074287024e-1 -4.500941360618135e-1
          -4.469775928143701e-1 -4.418804751853248e-1 -4.412200770172314e-1 -4.056244888480015e-1 -3.713836505632735e-1
          -3.697029645242137e-1 -3.449364421656427e-1 -3.400796223512002e-1 -3.346812298723338e-1 -3.282434413455948e-1
          -3.224927017242551e-1 -3.143221743546048e-1 -3.047803672369106e-1 -2.986368243451508e-1 -2.942264287530231e-1
          -2.756464867641923e-1 -2.725664991860723e-1 -2.593221591385999e-1 -2.550448524577146e-1 -2.511492601106859e-1
          -2.458423239862534e-1 -2.426203134307085e-1 -2.398974175102870e-1 -2.363902315081445e-1 -2.344968639989772e-1
          -2.326327408128001e-1 -2.295081016971335e-1 -1.939737167312177e-1 -5.394029872402275e-2 -3.001625863533572e-2
          -1.587748948538625e-2 -1.369825246821212e-2 -7.561099129273718e-3 -5.033575727370419e-3 -5.894190949966067e-4
          2.168025921065088e-3 5.447441053963522e-3 6.140358984762306e-3
          </eigenvalues>
        <occupations size="58">
          1.000000000000000e0 1.000000000000000e0 1.000000000000000e0 1.000000000000000e0 1.000000000000000e0
          1.000000000000000e0 1.000000000000000e0 1.000000000000000e0 1.000000000000000e0 1.000000000000000e0
          1.000000000000000e0 1.000000000000000e0 1.000000000000000e0 1.000000000000000e0 1.000000000000000e0
          1.000000000000000e0 1.000000000000000e0 1.000000000000000e0 1.000000000000000e0 1.000000000000000e0
          1.000000000000000e0 1.000000000000000e0 1.000000000000000e0 1.000000000000000e0 1.000000000000000e0
          1.000000000000000e0 1.000000000000000e0 1.000000000000000e0 1.000000000000000e0 1.000000000000000e0
          1.000000000000000e0 1.000000000000000e0 1.000000000000000e0 1.000000000000000e0 1.000000000000000e0
          1.000000000000000e0 1.000000000000000e0 1.000000000000000e0 1.000000000000000e0 1.000000000000000e0
          1.000000000000000e0 1.000000000000000e0 1.000000000000000e0 1.000000000000000e0 1.000000000000000e0
          1.000000000000000e0 1.000000000000000e0 1.000000000000000e0 5.236949767752284e-25 2.416340168951537e-85
          5.520948362159764e-88 5.520948362159764e-88 5.520948362159764e-88 5.520948362159764e-88 5.520948362159764e-88
          5.520948362159764e-88 5.520948362159764e-88 5.520948362159764e-88
          </occupations>
      </ks_energies>
      <ks_energies>
        <k_point weight="4.444444444444e-1">0.000000000000000e0 2.059801475817923e0 3.566962019484749e0</k_point>
        <npw>307006</npw>
        <eigenvalues size="58">
          -9.309897202197002e-1 -9.240239205445530e-1 -9.103080307414862e-1 -9.002267911975183e-1 -8.976114762193612e-1
          -8.943876558383874e-1 -8.933825908617033e-1 -8.899683465878482e-1 -8.891375419650490e-1 -8.820659324256088e-1
          -8.793035513916834e-1 -8.424946012787530e-1 -4.882098997960622e-1 -4.805691497046229e-1 -4.721560731592389e-1
          -4.619101405598659e-1 -4.545832470868739e-1 -4.535846155008255e-1 -4.522819058404314e-1 -4.498089837189746e-1
          -4.469909988139144e-1 -4.421294591779263e-1 -4.409249335340963e-1 -4.056170313445991e-1 -3.706766542422129e-1
          -3.690772100529560e-1 -3.488266101959757e-1 -3.433326442197140e-1 -3.359140250550894e-1 -3.213733036489914e-1
          -3.181302795114715e-1 -3.154361557603091e-1 -3.065487903272329e-1 -2.997239390736119e-1 -2.919389479915351e-1
          -2.765194767611415e-1 -2.733745510637241e-1 -2.596443959114989e-1 -2.553691594752954e-1 -2.505793770617140e-1
          -2.465769366049396e-1 -2.426000816617959e-1 -2.402705980194642e-1 -2.361855254712597e-1 -2.346532229048241e-1
          -2.328896521649596e-1 -2.293601778627728e-1 -1.939667134054972e-1 -4.552887430505150e-2 -3.736946094376177e-2
          -2.791391327046484e-2 -7.578796592008187e-3 4.598528424929737e-5 2.696176934603372e-3 6.925594096315582e-3
          7.158168344534920e-3 7.429448572416260e-3 1.168088656261623e-2
          </eigenvalues>
        <occupations size="58">
          1.000000000000000e0 1.000000000000000e0 1.000000000000000e0 1.000000000000000e0 1.000000000000000e0
          1.000000000000000e0 1.000000000000000e0 1.000000000000000e0 1.000000000000000e0 1.000000000000000e0
          1.000000000000000e0 1.000000000000000e0 1.000000000000000e0 1.000000000000000e0 1.000000000000000e0
          1.000000000000000e0 1.000000000000000e0 1.000000000000000e0 1.000000000000000e0 1.000000000000000e0
          1.000000000000000e0 1.000000000000000e0 1.000000000000000e0 1.000000000000000e0 1.000000000000000e0
          1.000000000000000e0 1.000000000000000e0 1.000000000000000e0 1.000000000000000e0 1.000000000000000e0
          1.000000000000000e0 1.000000000000000e0 1.000000000000000e0 1.000000000000000e0 1.000000000000000e0
          1.000000000000000e0 1.000000000000000e0 1.000000000000000e0 1.000000000000000e0 1.000000000000000e0
          1.000000000000000e0 1.000000000000000e0 1.000000000000000e0 1.000000000000000e0 1.000000000000000e0
          1.000000000000000e0 1.000000000000000e0 1.000000000000000e0 5.029629150491398e-42 7.014779984537745e-63
          5.520948362159764e-88 5.520948362159764e-88 5.520948362159764e-88 5.520948362159764e-88 5.520948362159764e-88
          5.520948362159764e-88 5.520948362159764e-88 5.520948362159764e-88
          </occupations>
      </ks_energies>
      <ks_energies>
        <k_point weight="4.444444444444e-1">0.000000000000000e0 2.059801475817923e0 -1.189466591170006e0</k_point>
        <npw>306816</npw>
        <eigenvalues size="58">
          -9.309910502093574e-1 -9.240220479723982e-1 -9.103081159214522e-1 -9.002156523302030e-1 -8.976215253683300e-1
          -8.943867497921635e-1 -8.933874615202971e-1 -8.899670672252237e-1 -8.891402047089244e-1 -8.820585977068525e-1
          -8.793064863558515e-1 -8.424944861167166e-1 -4.882036991851900e-1 -4.806064241471235e-1 -4.721546530360664e-1
          -4.617125157183708e-1 -4.545144560352719e-1 -4.538124832901714e-1 -4.523254802687536e-1 -4.500126891750798e-1
          -4.467055666154820e-1 -4.421501230555400e-1 -4.409483010470154e-1 -4.056209106464697e-1 -3.706573347891365e-1
          -3.691503288645619e-1 -3.487202521692641e-1 -3.432594317029730e-1 -3.360577343229927e-1 -3.216823300241627e-1
          -3.180045162420927e-1 -3.151029408059689e-1 -3.066212632981991e-1 -2.997262522414789e-1 -2.918415478787381e-1
          -2.773047821729133e-1 -2.729189181425613e-1 -2.595935284988022e-1 -2.550610883955988e-1 -2.513626435339924e-1
          -2.464347546232740e-1 -2.424903529322473e-1 -2.395375029688868e-1 -2.357052977131943e-1 -2.350767467994400e-1
          -2.330059479024734e-1 -2.296050862911466e-1 -1.939548016144167e-1 -5.313179737119015e-2 -3.148369572243517e-2
          -1.412964676150761e-2 -1.100783360367442e-2 -7.336588893769028e-3 -5.653328549174635e-3 -1.294988672935735e-3
          1.686298159139679e-3 4.031464563797368e-3 6.121544425905391e-3
          </eigenvalues>
        <occupations size="58">
          1.000000000000000e0 1.000000000000000e0 1.000000000000000e0 1.000000000000000e0 1.000000000000000e0
          1.000000000000000e0 1.000000000000000e0 1.000000000000000e0 1.000000000000000e0 1.000000000000000e0
          1.000000000000000e0 1.000000000000000e0 1.000000000000000e0 1.000000000000000e0 1.000000000000000e0
          1.000000000000000e0 1.000000000000000e0 1.000000000000000e0 1.000000000000000e0 1.000000000000000e0
          1.000000000000000e0 1.000000000000000e0 1.000000000000000e0 1.000000000000000e0 1.000000000000000e0
          1.000000000000000e0 1.000000000000000e0 1.000000000000000e0 1.000000000000000e0 1.000000000000000e0
          1.000000000000000e0 1.000000000000000e0 1.000000000000000e0 1.000000000000000e0 1.000000000000000e0
          1.000000000000000e0 1.000000000000000e0 1.000000000000000e0 1.000000000000000e0 1.000000000000000e0
          1.000000000000000e0 1.000000000000000e0 1.000000000000000e0 1.000000000000000e0 1.000000000000000e0
          1.000000000000000e0 1.000000000000000e0 1.000000000000000e0 1.909973787598766e-26 1.392128716867435e-80
          5.520948362159764e-88 5.520948362159764e-88 5.520948362159764e-88 5.520948362159764e-88 5.520948362159764e-88
          5.520948362159764e-88 5.520948362159764e-88 5.520948362159764e-88
          </occupations>
      </ks_energies>
    </band_structure>
    <forces rank="2" dims="3 36">
      -5.152350460878930e-4 1.053302414912593e-2 -1.353522346329775e-2
      1.805447722779786e-2 -1.792164677011265e-2 3.835313863287658e-5
      -1.567153601670510e-2 5.154061531122540e-3 1.660940605546658e-2
      -1.482857324954854e-2 -5.514272246777250e-3 -4.464498555602284e-3
      -1.339578775650233e-2 6.093497079598269e-3 9.088664450841478e-3
      2.950132553438676e-2 -1.788431726395144e-3 -4.710836441083330e-3
      -2.565880856883396e-2 8.066105838313263e-3 -1.025775598993141e-2
      2.490703954028516e-2 -2.079511086792551e-3 4.796092848629756e-3
      1.112503242223610e-3 -7.513250671704475e-3 6.258614088419464e-3
      2.445390201133705e-2 9.441759029737804e-3 -6.622869640270627e-3
      -2.323559622973530e-2 -5.700134751469319e-3 1.015149018151525e-3
      5.742674989074276e-4 -9.155571339392543e-4 4.344854403002398e-3
      2.928138946284120e-3 9.056095651363028e-4 -8.144436269754070e-4
      7.320843001031379e-3 2.574029328393763e-2 1.070921384228886e-2
      -1.276531736600640e-2 -2.931385269011280e-2 -1.129861630510076e-2
      8.813127100174189e-3 2.166636448605669e-2 -7.802721896722265e-3
      -2.244575859675294e-2 -8.984230676540371e-3 -6.408969266644272e-3
      1.862023300803059e-2 -6.904296200744058e-3 1.116992075474275e-2
      5.017308000452585e-3 1.767166649926333e-2 -1.526557292661597e-2
      -4.748074991793225e-3 -7.733150050462531e-3 -1.284181211001819e-2
      -1.783229540613288e-3 4.742463954963645e-3 1.825228349034020e-2
      -1.215541018688056e-2 -4.812355463452302e-3 -5.005560225591051e-3
      1.610555778246897e-2 1.241626289085554e-2 1.376154175388189e-2
      -1.867717249901625e-3 -1.764883789152497e-2 -2.229775901702127e-3
      -1.579586657199566e-2 -3.105496551965529e-3 -3.993763736822188e-3
      2.583325086844698e-2 1.338815822356340e-2 -8.144393654532598e-3
      -1.403494121115658e-2 -9.755073058286618e-3 8.859836813214091e-3
      -2.084509664355068e-2 -1.158302371568680e-3 7.999894458708781e-3
      -1.112876185448574e-2 -6.918514686086594e-3 3.929990899589184e-3
      2.709093906732348e-2 2.571123710681957e-3 -4.125313450391680e-3
      -1.868274654563066e-2 -8.588229717249346e-4 -1.161771423233088e-2
      -8.439312902705211e-3 -6.038743077181511e-3 1.089183291387324e-2
      2.596302630695639e-2 5.290311121153752e-3 -3.406295361635336e-4
      2.075464632064792e-2 7.134198200204068e-4 6.324494014223586e-3
      1.213613204739845e-4 -1.980821535782306e-3 1.423869136542240e-2
      -1.917417624834277e-2 2.251180429093393e-3 -1.880836334963273e-2
      </forces>
  </output>
  <exit_status>0</exit_status>
  <timing_info>
    <total label="PWSCF">
      <cpu>1.118941051000000e3</cpu>
      <wall>1.130368921995163e3</wall>
    </total>
    <partial label="init_run" calls="1">
      <cpu>1.121414200000000e1</cpu>
      <wall>1.161558890342713e1</wall>
    </partial>
    <partial label="hinit0" calls="1">
      <cpu>6.056439999999998e-1</cpu>
      <wall>6.995749473571777e-1</wall>
    </partial>
    <partial label="init_vloc" calls="1">
      <cpu>6.587199999999882e-2</cpu>
      <wall>6.622505187988281e-2</wall>
    </partial>
    <partial label="init_us_1" calls="1">
      <cpu>1.552030000000002e-1</cpu>
      <wall>1.589128971099854e-1</wall>
    </partial>
    <partial label="fft" calls="659">
      <cpu>4.043500000000177e1</cpu>
      <wall>4.095705389976501e1</wall>
    </partial>
    <partial label="fft_scatt_yz" calls="81066">
      <cpu>9.806469399999880e2</cpu>
      <wall>9.882533977031709e2</wall>
    </partial>
    <partial label="fft_scatt_xy" calls="81066">
      <cpu>1.551834000000690e1</cpu>
      <wall>1.573425102233887e1</wall>
    </partial>
    <partial label="potinit" calls="1">
      <cpu>8.007310000000007e-1</cpu>
      <wall>8.690710067749023e-1</wall>
    </partial>
    <partial label="v_of_rho" calls="50">
      <cpu>2.938866400000029e1</cpu>
      <wall>3.067867302894593e1</wall>
    </partial>
    <partial label="v_xc" calls="51">
      <cpu>2.712912499999971e1</cpu>
      <wall>2.841373085975647e1</wall>
    </partial>
    <partial label="v_h" calls="50">
      <cpu>2.756290000000263e0</cpu>
      <wall>2.780715227127075e0</wall>
    </partial>
    <partial label="interpolate" calls="50">
      <cpu>3.870406000000003e0</cpu>
      <wall>3.898001194000244e0</wall>
    </partial>
    <partial label="ffts" calls="60767">
      <cpu>9.038685109999989e2</cpu>
      <wall>9.097258300781252e2</wall>
    </partial>
    <partial label="newd" calls="50">
      <cpu>5.350738999999749e0</cpu>
      <wall>5.399145841598511e0</wall>
    </partial>
    <partial label="wfcinit" calls="1">
      <cpu>6.495080000000009e-1</cpu>
      <wall>7.107300758361816e-1</wall>
    </partial>
    <partial label="init_us_2" calls="99">
      <cpu>4.947099999958482e-2</cpu>
      <wall>5.290460586547852e-2</wall>
    </partial>
    <partial label="init_us_2:cp" calls="99">
      <cpu>4.907899999943766e-2</cpu>
      <wall>5.261826515197754e-2</wall>
    </partial>
    <partial label="wfcinit:atom" calls="1">
      <cpu>2.099999999991553e-4</cpu>
      <wall>2.238750457763672e-4</wall>
    </partial>
    <partial label="atomic_wfc" calls="1">
      <cpu>2.080000000006521e-4</cpu>
      <wall>2.219676971435547e-4</wall>
    </partial>
    <partial label="wfcinit:wfcr" calls="1">
      <cpu>6.480080000000008e-1</cpu>
      <wall>7.033891677856445e-1</wall>
    </partial>
    <partial label="wfcrot" calls="1">
      <cpu>6.480060000000005e-1</cpu>
      <wall>7.033870220184326e-1</wall>
    </partial>
    <partial label="rotwfck" calls="1">
      <cpu>6.479890000000008e-1</cpu>
      <wall>7.033698558807373e-1</wall>
    </partial>
    <partial label="rotwfck:hpsi" calls="1">
      <cpu>6.320490000000003e-1</cpu>
      <wall>6.769478321075439e-1</wall>
    </partial>
    <partial label="h_psi_bgrp" calls="437">
      <cpu>7.451953899999944e1</cpu>
      <wall>7.616470241546631e1</wall>
    </partial>
    <partial label="h_psi" calls="437">
      <cpu>7.451840599999764e1</cpu>
      <wall>7.616360259056091e1</wall>
    </partial>
    <partial label="h_psi:pot" calls="437">
      <cpu>7.449960899999906e1</cpu>
      <wall>7.614395880699158e1</wall>
    </partial>
    <partial label="vloc_psi" calls="437">
      <cpu>7.331736900000056e1</cpu>
      <wall>7.493661403656006e1</wall>
    </partial>
    <partial label="fftw" calls="19640">
      <cpu>8.431456200001163e1</cpu>
      <wall>8.625953054428100e1</wall>
    </partial>
    <partial label="h_psi:calbec" calls="437">
      <cpu>1.035660000000462e0</cpu>
      <wall>1.055943489074707e0</wall>
    </partial>
    <partial label="calbec" calls="490">
      <cpu>1.328851999998733e0</cpu>
      <wall>1.351881027221680e0</wall>
    </partial>
    <partial label="add_vuspsi" calls="437">
      <cpu>1.436970000017936e-1</cpu>
      <wall>1.487364768981934e-1</wall>
    </partial>
    <partial label="rotwfck:hc" calls="1">
      <cpu>9.406000000000247e-3</cpu>
      <wall>9.502887725830078e-3</wall>
    </partial>
    <partial label="s_psi_bgrp" calls="437">
      <cpu>1.221869999985756e-1</cpu>
      <wall>1.246061325073242e-1</wall>
    </partial>
    <partial label="s_psi" calls="437">
      <cpu>1.066290000003391e-1</cpu>
      <wall>1.085269451141357e-1</wall>
    </partial>
    <partial label="rotwfck:diag" calls="1">
      <cpu>5.828999999998530e-3</cpu>
      <wall>1.620912551879883e-2</wall>
    </partial>
    <partial label="cdiaghg" calls="436">
      <cpu>2.230301000000736e0</cpu>
      <wall>2.309461832046509e0</wall>
    </partial>
    <partial label="rotwfck:evc" calls="1">
      <cpu>6.989999999991170e-4</cpu>
      <wall>7.030963897705078e-4</wall>
    </partial>
    <partial label="electrons" calls="1">
      <cpu>1.105952281000000e3</cpu>
      <wall>1.116530521154404e3</wall>
    </partial>
    <partial label="energy_dftd3" calls="1">
      <cpu>1.852200000000082e-2</cpu>
      <wall>1.874089241027832e-2</wall>
    </partial>
    <partial label="c_bands" calls="49">
      <cpu>8.294668999999976e1</cpu>
      <wall>8.468895602226258e1</wall>
    </partial>
    <partial label="cegterg" calls="49">
      <cpu>7.788301899999965e1</cpu>
      <wall>7.957190012931824e1</wall>
    </partial>
    <partial label="cegterg:init" calls="49">
      <cpu>2.739349999997103e-1</cpu>
      <wall>2.761116027832031e-1</wall>
    </partial>
    <partial label="cegterg:upda" calls="387">
      <cpu>1.482710000009320e-1</cpu>
      <wall>1.493833065032959e-1</wall>
    </partial>
    <partial label="g_psi" calls="387">
      <cpu>5.698999998912768e-3</cpu>
      <wall>5.738496780395508e-3</wall>
    </partial>
    <partial label="cegterg:over" calls="387">
      <cpu>9.889429999996082e-1</cpu>
      <wall>1.001128435134888e0</wall>
    </partial>
    <partial label="cegterg:diag" calls="435">
      <cpu>2.226235000001680e0</cpu>
      <wall>2.294584035873413e0</wall>
    </partial>
    <partial label="cegterg:last" calls="130">
      <cpu>1.625709999998435e-1</cpu>
      <wall>1.637377738952637e-1</wall>
    </partial>
    <partial label="sum_band" calls="49">
      <cpu>1.997002199999997e1</cpu>
      <wall>2.042219114303589e1</wall>
    </partial>
    <partial label="sum_band:wei" calls="49">
      <cpu>4.861200000050303e-2</cpu>
      <wall>4.916524887084961e-2</wall>
    </partial>
    <partial label="sum_band:loo" calls="49">
      <cpu>1.351609200000030e1</cpu>
      <wall>1.387579011917114e1</wall>
    </partial>
    <partial label="sum_band:buf" calls="49">
      <cpu>6.400000029316288e-5</cpu>
      <wall>4.744529724121094e-5</wall>
    </partial>
    <partial label="sum_band:ini" calls="49">
      <cpu>2.557400000023335e-2</cpu>
      <wall>2.656793594360352e-2</wall>
    </partial>
    <partial label="sum_band:cal" calls="49">
      <cpu>2.732590000005075e-1</cpu>
      <wall>2.750709056854248e-1</wall>
    </partial>
    <partial label="sum_band:bec" calls="49">
      <cpu>4.029000000400629e-3</cpu>
      <wall>4.068374633789063e-3</wall>
    </partial>
    <partial label="addusdens" calls="49">
      <cpu>4.729129999996076e-1</cpu>
      <wall>4.930295944213867e-1</wall>
    </partial>
    <partial label="addusd:skk" calls="98">
      <cpu>2.887100000043574e-2</cpu>
      <wall>2.974915504455566e-2</wall>
    </partial>
    <partial label="addusd:dgemm" calls="98">
      <cpu>6.008800000017800e-2</cpu>
      <wall>6.814956665039063e-2</wall>
    </partial>
    <partial label="addusd:qvan2" calls="98">
      <cpu>7.473699999968630e-2</cpu>
      <wall>7.651591300964355e-2</wall>
    </partial>
    <partial label="sum_band:sym" calls="49">
      <cpu>2.761229000000185e0</cpu>
      <wall>2.781161785125732e0</wall>
    </partial>
    <partial label="mix_rho" calls="49">
      <cpu>9.618891659999999e2</cpu>
      <wall>9.683346292972567e2</wall>
    </partial>
    <partial label="ions" calls="1">
      <cpu>1.543382000000065e0</cpu>
      <wall>1.575918912887573e0</wall>
    </partial>
    <partial label="forces" calls="1">
      <cpu>1.543382000000065e0</cpu>
      <wall>1.575912952423096e0</wall>
    </partial>
    <partial label="frc_us" calls="1">
      <cpu>1.007899999999609e-1</cpu>
      <wall>1.028521060943604e-1</wall>
    </partial>
    <partial label="frc_lc" calls="1">
      <cpu>6.703799999991134e-2</cpu>
      <wall>6.728506088256836e-2</wall>
    </partial>
    <partial label="frc_cc" calls="1">
      <cpu>8.162609999999404e-1</cpu>
      <wall>8.413591384887695e-1</wall>
    </partial>
    <partial label="force_dftd3" calls="1">
      <cpu>1.921770000001288e-1</cpu>
      <wall>1.951079368591309e-1</wall>
    </partial>
    <partial label="frc_scc" calls="1">
      <cpu>3.629470000000765e-1</cpu>
      <wall>3.645939826965332e-1</wall>
    </partial>
  </timing_info>
  <closed DATE=" 2 Oct 2024" TIME="11:15:55"></closed>
</qes:espresso>
