# Supplementary material for: Developing Interface Force Fields for Water and Oxygen on Pt, and Pt 3 Ni, Pt 3 Co Alloy Surfaces for Proton-Exchange Membrane Fuel Cell (PEMFC) Applications
Source: ACS Omega. 2026 Feb 6;11(6):10649–63. doi: 10.1021/acsomega.5c11427 (PMC12917792; doi:10.1021/acsomega.5c11427)
Supplement: Supplementary file 1 [file ao5c11427_si_001.zip › Supporting_material/01.Cycle01_config_generation_and_DFT_calculations/Bulk/SCF/SCF_UP001/forces.out]

    0.00907801    0.01002044   -0.02057867
   -0.01440732   -0.03142821    0.02610065
    0.01140788    0.02433446    0.00844302
    0.06561564   -0.02977176    0.00407040
   -0.01118064    0.02192285    0.00616605
   -0.04272386    0.00328275   -0.00668807
    0.04017618   -0.00529497   -0.01632361
   -0.04799309    0.01045270    0.01557682
    0.01069379   -0.01791498   -0.00122574
    0.00776449    0.01402114    0.03384367
    0.03094749   -0.01626319   -0.06492299
   -0.03699955    0.00527028    0.02942699
    0.01015978    0.02128436    0.00947254
    0.04055225   -0.01974321    0.00315884
   -0.05721025    0.00090366   -0.01397019
   -0.02427284   -0.04182918    0.01352888
    0.02174318    0.04352837   -0.02123241
    0.00076026    0.00539521    0.01286561
    0.03124323    0.02280762    0.00330802
   -0.01205363   -0.01988671    0.02417866
   -0.02631391   -0.02863207   -0.03671316
   -0.00593769    0.05909933    0.00500022
    0.03763736   -0.02018612   -0.01800543
   -0.02339753   -0.01851747    0.03321610
    0.04248332   -0.02105289   -0.04561389
    0.00434933    0.01708293    0.01640108
   -0.04617582    0.00362066    0.02044282
   -0.00025627   -0.03867527   -0.03890798
   -0.04314657   -0.00944884    0.01856117
    0.02868184    0.03408947    0.01962282
   -0.01931226    0.00770909   -0.04934981
    0.04093341   -0.01080862    0.02614102
   -0.01907706    0.02079793    0.03344770
    0.02166287   -0.01573320    0.00816745
   -0.03959364    0.03697062    0.00596048
    0.02025301   -0.01528291   -0.01901077
   -0.02438701   -0.02398308   -0.01368170
    0.04803470    0.01488828    0.01893398
   -0.02973908    0.00697053   -0.02981057
