# Supplementary material for: Developing Interface Force Fields for Water and Oxygen on Pt, and Pt 3 Ni, Pt 3 Co Alloy Surfaces for Proton-Exchange Membrane Fuel Cell (PEMFC) Applications
Source: ACS Omega. 2026 Feb 6;11(6):10649–63. doi: 10.1021/acsomega.5c11427 (PMC12917792; doi:10.1021/acsomega.5c11427)
Supplement: Supplementary file 1 [file ao5c11427_si_001.zip › Supporting_material/01.Cycle01_config_generation_and_DFT_calculations/Bulk/SCF/SCF_UP001/H2O.scf.in]

 &control
 calculation = 'scf' 
 restart_mode = 'from_scratch' 
 max_seconds = 171000, 
 pseudo_dir = '../../../../Pseudo/', 
 prefix =  'H2O',
 tprnfor = .true., 
 outdir = ./out, 
 /
 &system
 ibrav = 14, 
 celldm(1) =    131.34719511912488     
 celldm(2) =   0.16182789324440627     
 celldm(3) =   0.16182789275273818     
 celldm(4) =  -0.49984886353856350     
 celldm(5) =   -0.0000000000000000     
 celldm(6) =   -0.0000000000000000     
 nat =            39
 ntyp =            2
 ecutwfc = 50.0, 
 ecutrho = 600.0, 
 occupations = 'smearing', 
 degauss = 0.00735, 
 smearing = 'marzari-vanderbilt', 
 vdw_corr = 'DFT-D3', 
 dftd3_version = 4, 
 /
 &electrons
 electron_maxstep = 1000, 
 mixing_mode = 'local-TF', 
 mixing_beta = 0.2, 
 conv_thr = 1.0D-4, 
 /
 ATOMIC_SPECIES
 O 15.999 O.pbe-n-rrkjus_psl.1.0.0.UPF             
 H 1.008 H.pbe-rrkjus_psl.1.0.0.UPF                
 ATOMIC_POSITIONS (crystal)
 O   0.56549557464124744       0.14054240794491146       0.80697311391356319     
 H   0.56941743781633669       0.16369116475107659       0.73538907501100148     
 H   0.56505661491250458        3.8264951139052539E-002  0.76289239655284646     
 O   0.57342331906121136       0.75529013579248794       0.88804032985679726     
 H   0.57317659356170247       0.65751470675263679       0.81214426087693470     
 H   0.58665586779131029       0.76077976950412385       0.92535633591219657     
 O   0.57508751073078213       0.55129366540207680       0.60626482827206285     
 H   0.58827776081610661       0.51634458378321924       0.57024172229084957     
 H   0.56932238794349399       0.56739461277137337       0.53406056200809005     
 O   0.56590857369132963       0.14953784328920863       0.30490281657400864     
 H   0.55566639781771532       0.21425453354789070       0.36475648786759240     
 H   0.56676845389285424       0.12724529308857768       0.20713995071443403     
 O   0.57034309800972660       0.68134957064422874       0.22032735994054264     
 H   0.56122282678216906       0.75994674973301568       0.24993072972872987     
 H   0.58306739595747403       0.72240543643446564       0.26223010210110331     
 O   0.55725900516001081       0.48575388363521010       0.36241304978990208     
 H   0.55087779552183480       0.42244425917764600       0.38858189607725180     
 H   0.56276333375704701       0.42490603584406150       0.26899258088652189     
 O   0.56958881957898233       0.97211501372427467       0.40486649072059055     
 H   0.56934427021400247        7.6516006430660255E-003  0.33923616745098917     
 H   0.57364934713001603        5.5691645094132242E-002  0.49174881140633758     
 O   0.56909362885599990       0.23244397599900335       0.60907602504026093     
 H   0.55914601543827536       0.30496582067239597       0.65874557632109942     
 H   0.57528989612458092       0.25187781792996855       0.54033832982707652     
 O   0.57438009029013160       0.32993279157729433       0.11140319197507309     
 H   0.56886490043489002       0.24804347637914312        2.9092778432555866E-002
 H   0.58842514440808369       0.31458546655962727        8.9773425620377045E-002
 O   0.54543461883371669       0.87879158104070987       0.14112829130539506     
 H   0.55693028395497868       0.86358907197593604        8.1717101075820864E-002
 H   0.53811648122294342       0.79056718895040312        9.2534333364265642E-002
 O   0.56145357507849059        2.8681130002729649E-002   2.5856076247754659E-002
 H   0.54880121458810338        3.1747131909576731E-002  0.98514826693654389     
 H   0.56722812342179130       0.94273507035345094       0.94988711570708406     
 O   0.56692919281748766       0.47808516404448537       0.93539483661165646     
 H   0.57571762631667600       0.41050788113452774       0.94071956050255867     
 H   0.56484863119610074       0.55136289452420151        3.2938314063919005E-002
 O   0.56799966541897950       0.86962727784160154       0.72278980300898987     
 H   0.55623859136698095       0.81133278168359291       0.68510847414907428     
 H   0.57527255148668177       0.83494725500216149       0.77603861601082968     
 K_POINTS automatic
           1           3           3           0           0           0
