# Supplementary material for: Developing Interface Force Fields for Water and Oxygen on Pt, and Pt 3 Ni, Pt 3 Co Alloy Surfaces for Proton-Exchange Membrane Fuel Cell (PEMFC) Applications
Source: ACS Omega. 2026 Feb 6;11(6):10649–63. doi: 10.1021/acsomega.5c11427 (PMC12917792; doi:10.1021/acsomega.5c11427)
Supplement: Supplementary file 1 [file ao5c11427_si_001.zip › Supporting_material/01.Cycle01_config_generation_and_DFT_calculations/Bulk/SCF/SCF_UP001/H2O.scf.out]

[0] MPI startup(): I_MPI_RETURN_WIN_MEM_NUMA environment variable is not supported.
[0] MPI startup(): Similar variables:
	 I_MPI_RETURN_INTERNAL_MEM_NUMA
[0] MPI startup(): To check the list of supported variables, use the impi_info utility or refer to https://software.intel.com/en-us/mpi-library/documentation/get-started.

     Program PWSCF v.7.1 starts on  2Oct2024 at 10:57:14 

     This program is part of the open-source Quantum ESPRESSO suite
     for quantum simulation of materials; please cite
         "P. Giannozzi et al., J. Phys.:Condens. Matter 21 395502 (2009);
         "P. Giannozzi et al., J. Phys.:Condens. Matter 29 465901 (2017);
         "P. Giannozzi et al., J. Chem. Phys. 152 154105 (2020);
          URL http://www.quantum-espresso.org", 
     in publications or presentations arising from this work. More details at
     http://www.quantum-espresso.org/quote

     Parallel version (MPI), running on  3840 processors

     MPI processes distributed on    40 nodes
     373374 MiB available memory on the printing compute node when the environment starts
 
     Reading input from ./H2O.scf.in

     Current dimensions of program PWSCF are:
     Max number of different atomic species (ntypx) = 10
     Max number of k-points (npk) =  40000
     Max angular momentum in pseudopotentials (lmaxx) =  4
 
     K-points division:     npool     =       5
     R & G space division:  proc/nbgrp/npool/nimage =     768
     WARNING: too many processors for an effective parallelization!
     Subspace diagonalization in iterative solution of the eigenvalue problem:
     a serial algorithm will be used

 
     Parallelization info
     --------------------
     sticks:   dense  smooth     PW     G-vecs:    dense   smooth      PW
     Min         173      57     15                16607     3192     432
     Max         174      58     16                16613     3200     437
     Sum      133257   44421  11727             12755969  2454831  333393
 
     Using Pencil Decomposition
 


     bravais-lattice index     =           14
     lattice parameter (alat)  =     131.3472  a.u.
     unit-cell volume          =   51397.6837 (a.u.)^3
     number of atoms/cell      =           39
     number of atomic types    =            2
     number of electrons       =       104.00
     number of Kohn-Sham states=           62
     kinetic-energy cutoff     =      50.0000  Ry
     charge density cutoff     =     600.0000  Ry
     scf convergence threshold =      1.0E-04
     mixing beta               =       0.2000
     number of iterations used =            8  local-TF  mixing
     Exchange-correlation= PBE
                           (   1   4   3   4   0   0   0)

     celldm(1)= 131.347195  celldm(2)=   0.161828  celldm(3)=   0.161828
     celldm(4)=  -0.499849  celldm(5)=   0.000000  celldm(6)=   0.000000

     crystal axes: (cart. coord. in units of alat)
               a(1) = (   1.000000   0.000000   0.000000 )  
               a(2) = (   0.000000   0.161828   0.000000 )  
               a(3) = (   0.000000  -0.080889   0.140161 )  

     reciprocal axes: (cart. coord. in units 2 pi/alat)
               b(1) = (  1.000000  0.000000  0.000000 )  
               b(2) = (  0.000000  6.179404  3.566243 )  
               b(3) = (  0.000000  0.000000  7.134643 )  


     PseudoPot. # 1 for O  read from file:
     /scratch/usr/niiadi11/Pseudo/O.pbe-n-rrkjus_psl.1.0.0.UPF
     MD5 check sum: 91400c9766925bcf19f520983a725ff0
     Pseudo is Ultrasoft + core correction, Zval =  6.0
     Generated using &quot;atomic&quot; code by A. Dal Corso  v.6.3MaX
     Using radial grid of 1095 points,  4 beta functions with: 
                l(1) =   0
                l(2) =   0
                l(3) =   1
                l(4) =   1
     Q(r) pseudized with 0 coefficients 


     PseudoPot. # 2 for H  read from file:
     /scratch/usr/niiadi11/Pseudo/H.pbe-rrkjus_psl.1.0.0.UPF
     MD5 check sum: 027d7c5d0f474e55d371f51e357e2a94
     Pseudo is Ultrasoft, Zval =  1.0
     Generated using &quot;atomic&quot; code by A. Dal Corso  v.6.3MaX
     Using radial grid of  929 points,  2 beta functions with: 
                l(1) =   0
                l(2) =   0
     Q(r) pseudized with 0 coefficients 


     atomic species   valence    mass     pseudopotential
        O              6.00    15.99900     O ( 1.00)
        H              1.00     1.00800     H ( 1.00)

     No symmetry found


   Cartesian axes

     site n.     atom                  positions (alat units)
         1           O   tau(   1) = (   0.5654956  -0.0425320   0.1131063  )
         2           H   tau(   2) = (   0.5694174  -0.0329954   0.1030730  )
         3           H   tau(   3) = (   0.5650566  -0.0555176   0.1069279  )
         4           O   tau(   4) = (   0.5734233   0.0503939   0.1244688  )
         5           H   tau(   5) = (   0.5731766   0.0407103   0.1138311  )
         6           H   tau(   6) = (   0.5866559   0.0482638   0.1296990  )
         7           O   tau(   7) = (   0.5750875   0.0401742   0.0849748  )
         8           H   tau(   8) = (   0.5882778   0.0374324   0.0799258  )
         9           H   tau(   9) = (   0.5693224   0.0486204   0.0748546  )
        10           O   tau(  10) = (   0.5659086  -0.0004640   0.0427355  )
        11           H   tau(  11) = (   0.5556664   0.0051674   0.0511247  )
        12           H   tau(  12) = (   0.5667685   0.0038364   0.0290330  )
        13           O   tau(  13) = (   0.5703431   0.0924392   0.0308813  )
        14           H   tau(  14) = (   0.5612228   0.1027638   0.0350306  )
        15           H   tau(  15) = (   0.5830674   0.0956937   0.0367545  )
        16           O   tau(  16) = (   0.5572590   0.0492931   0.0507962  )
        17           H   tau(  17) = (   0.5508778   0.0369311   0.0544641  )
        18           H   tau(  18) = (   0.5627633   0.0470030   0.0377023  )
        19           O   tau(  19) = (   0.5695888   0.1245659   0.0567466  )
        20           H   tau(  20) = (   0.5693443  -0.0262024   0.0475477  )
        21           H   tau(  21) = (   0.5736493  -0.0307648   0.0689241  )
        22           O   tau(  22) = (   0.5690936  -0.0116519   0.0853688  )
        23           H   tau(  23) = (   0.5591460  -0.0039336   0.0923306  )
        24           H   tau(  24) = (   0.5752899  -0.0029468   0.0757345  )
        25           O   tau(  25) = (   0.5743801   0.0443810   0.0156144  )
        26           H   tau(  26) = (   0.5688649   0.0377871   0.0040777  )
        27           H   tau(  27) = (   0.5884251   0.0436470   0.0125827  )
        28           O   tau(  28) = (   0.5454346   0.1307972   0.0197807  )
        29           H   tau(  29) = (   0.5569303   0.1331427   0.0114536  )
        30           H   tau(  30) = (   0.5381165   0.1204508   0.0129697  )
        31           O   tau(  31) = (   0.5614536   0.0025499   0.0036240  )
        32           H   tau(  32) = (   0.5488012  -0.0745506   0.1380795  )
        33           H   tau(  33) = (   0.5672281   0.0757249   0.1331373  )
        34           O   tau(  34) = (   0.5669292   0.0017039   0.1311060  )
        35           H   tau(  35) = (   0.5757176  -0.0096627   0.1318524  )
        36           H   tau(  36) = (   0.5648486   0.0865615   0.0046167  )
        37           O   tau(  37) = (   0.5679997   0.0822639   0.1013071  )
        38           H   tau(  38) = (   0.5562386   0.0758782   0.0960256  )
        39           H   tau(  39) = (   0.5752726   0.0723444   0.1087705  )

     --------------------------------------------
     DFT-D3 Dispersion Correction (3-body terms):
     --------------------------------------------
       Reference C6 values for interpolation: 

         atom   Coordination number   C6
         H          0.912             6.05
         H          0.000            15.18
         O          0.000            31.01
         O          0.993            25.63
         O          1.989            20.74

       Values used:

         atom   Coordination number  R0_AB[au]  C6      C8
         O          1.980            2.345     20.83    420.39
         H          0.991            2.062      6.19     74.82
         H          1.001            2.062      6.18     74.71
         O          1.990            2.345     20.82    420.25
         H          0.990            2.062      6.19     74.83
         H          0.988            2.062      6.19     74.86
         O          1.981            2.345     20.83    420.38
         H          0.987            2.062      6.19     74.87
         H          0.993            2.062      6.19     74.80
         O          1.987            2.345     20.83    420.29
         H          0.987            2.062      6.19     74.87
         H          0.996            2.062      6.19     74.77
         O          1.982            2.345     20.83    420.37
         H          0.989            2.062      6.19     74.85
         H          0.987            2.062      6.19     74.87
         O          1.984            2.345     20.83    420.34
         H          0.988            2.062      6.19     74.86
         H          1.000            2.062      6.18     74.72
         O          1.981            2.345     20.83    420.37
         H          0.995            2.062      6.19     74.78
         H          0.997            2.062      6.18     74.75
         O          1.992            2.345     20.82    420.22
         H          0.987            2.062      6.19     74.87
         H          0.988            2.062      6.19     74.86
         O          1.990            2.345     20.82    420.25
         H          0.989            2.062      6.19     74.85
         H          0.988            2.062      6.19     74.86
         O          1.978            2.345     20.83    420.42
         H          0.989            2.062      6.19     74.84
         H          0.987            2.062      6.19     74.87
         O          1.990            2.345     20.82    420.25
         H          0.988            2.062      6.19     74.86
         H          0.993            2.062      6.19     74.80
         O          1.976            2.345     20.83    420.44
         H          0.988            2.062      6.19     74.86
         H          0.992            2.062      6.19     74.81
         O          1.994            2.345     20.82    420.20
         H          0.987            2.062      6.19     74.87
         H          0.993            2.062      6.19     74.80

         Molecular C6 ( Ry / a.u.^6 ) =     15057.50


     number of k points=     5  Marzari-Vanderbilt smearing, width (Ry)=  0.0073
                       cart. coord. in units 2pi/alat
        k(    1) = (   0.0000000   0.0000000   0.0000000), wk =   0.2222222
        k(    2) = (   0.0000000   0.0000000   2.3782143), wk =   0.4444444
        k(    3) = (   0.0000000   2.0598015   1.1887477), wk =   0.4444444
        k(    4) = (   0.0000000   2.0598015   3.5669620), wk =   0.4444444
        k(    5) = (   0.0000000   2.0598015  -1.1894666), wk =   0.4444444

     Dense  grid: 12755969 G-vectors     FFT dimensions: (1080, 180, 180)

     Smooth grid:  2454831 G-vectors     FFT dimensions: ( 600,  96,  96)

     Estimated max dynamical RAM per process >     194.64 MB

     Estimated total dynamical RAM >     101.80 GB

     Initial potential from superposition of free atoms

     starting charge     103.9997, renormalised to     104.0000

     negative rho (up, down):  1.361E-03 0.000E+00
     Starting wfcs are   78 randomized atomic wfcs

     total cpu time spent up to now is       12.8 secs

     Self-consistent Calculation

     iteration #  1     ecut=    50.00 Ry     beta= 0.20
     Davidson diagonalization with overlap
     ethr =  1.00E-02,  avg # of iterations =  4.0

     negative rho (up, down):  1.031E-03 0.000E+00

     total cpu time spent up to now is       39.1 secs

     total energy              =    -452.74721703 Ry
     estimated scf accuracy    <       5.00113870 Ry

     iteration #  2     ecut=    50.00 Ry     beta= 0.20
     Davidson diagonalization with overlap
     ethr =  4.81E-03,  avg # of iterations =  2.0

     negative rho (up, down):  7.767E-03 0.000E+00

     total cpu time spent up to now is       68.8 secs

     total energy              =    -451.22490090 Ry
     estimated scf accuracy    <       3.57182595 Ry

     iteration #  3     ecut=    50.00 Ry     beta= 0.20
     Davidson diagonalization with overlap
     ethr =  3.43E-03,  avg # of iterations =  2.0

     negative rho (up, down):  6.278E-03 0.000E+00

     total cpu time spent up to now is      111.2 secs

     total energy              =    -452.09157359 Ry
     estimated scf accuracy    <       0.30467398 Ry

     iteration #  4     ecut=    50.00 Ry     beta= 0.20
     Davidson diagonalization with overlap
     ethr =  2.93E-04,  avg # of iterations = 11.4

     negative rho (up, down):  3.912E-03 0.000E+00

     total cpu time spent up to now is      143.5 secs

     total energy              =    -452.41867830 Ry
     estimated scf accuracy    <       0.63330965 Ry

     iteration #  5     ecut=    50.00 Ry     beta= 0.20
     Davidson diagonalization with overlap
     ethr =  2.93E-04,  avg # of iterations =  2.0

     negative rho (up, down):  7.521E-04 0.000E+00

     total cpu time spent up to now is      174.3 secs

     total energy              =    -452.31845802 Ry
     estimated scf accuracy    <       0.33827314 Ry

     iteration #  6     ecut=    50.00 Ry     beta= 0.20
     Davidson diagonalization with overlap
     ethr =  2.93E-04,  avg # of iterations =  6.0

     negative rho (up, down):  1.161E-03 0.000E+00

     total cpu time spent up to now is      194.8 secs

     total energy              =    -452.39825438 Ry
     estimated scf accuracy    <       0.62953963 Ry

     iteration #  7     ecut=    50.00 Ry     beta= 0.20
     Davidson diagonalization with overlap
     ethr =  2.93E-04,  avg # of iterations =  2.0

     negative rho (up, down):  8.735E-04 0.000E+00

     total cpu time spent up to now is      218.5 secs

     total energy              =    -452.39042095 Ry
     estimated scf accuracy    <       0.29925486 Ry

     iteration #  8     ecut=    50.00 Ry     beta= 0.20
     Davidson diagonalization with overlap
     ethr =  2.88E-04,  avg # of iterations =  1.0

     negative rho (up, down):  6.805E-04 0.000E+00

     total cpu time spent up to now is      247.8 secs

     total energy              =    -452.29291797 Ry
     estimated scf accuracy    <       0.24235339 Ry

     iteration #  9     ecut=    50.00 Ry     beta= 0.20
     Davidson diagonalization with overlap
     ethr =  2.33E-04,  avg # of iterations =  5.4

     negative rho (up, down):  1.593E-03 0.000E+00

     total cpu time spent up to now is      300.0 secs

     total energy              =    -452.32685299 Ry
     estimated scf accuracy    <       0.03806693 Ry

     iteration # 10     ecut=    50.00 Ry     beta= 0.20
     Davidson diagonalization with overlap
     c_bands:  1 eigenvalues not converged
     ethr =  3.66E-05,  avg # of iterations = 19.6

     negative rho (up, down):  2.385E-03 0.000E+00

     total cpu time spent up to now is      335.9 secs

     total energy              =    -452.36120651 Ry
     estimated scf accuracy    <       0.12591070 Ry

     iteration # 11     ecut=    50.00 Ry     beta= 0.20
     Davidson diagonalization with overlap
     ethr =  3.66E-05,  avg # of iterations =  4.4

     negative rho (up, down):  9.088E-02 0.000E+00

     total cpu time spent up to now is      362.3 secs

     total energy              =    -452.34006943 Ry
     estimated scf accuracy    <       0.05110778 Ry

     iteration # 12     ecut=    50.00 Ry     beta= 0.20
     Davidson diagonalization with overlap
     ethr =  3.66E-05,  avg # of iterations =  9.6

     negative rho (up, down):  1.008E-01 0.000E+00

     total cpu time spent up to now is      393.6 secs

     total energy              =    -452.42469072 Ry
     estimated scf accuracy    <       0.30482032 Ry

     iteration # 13     ecut=    50.00 Ry     beta= 0.20
     Davidson diagonalization with overlap
     ethr =  3.66E-05,  avg # of iterations =  2.0

     negative rho (up, down):  9.437E-02 0.000E+00

     total cpu time spent up to now is      420.4 secs

     total energy              =    -452.39260867 Ry
     estimated scf accuracy    <       0.24713362 Ry

     iteration # 14     ecut=    50.00 Ry     beta= 0.20
     Davidson diagonalization with overlap
     ethr =  3.66E-05,  avg # of iterations =  2.0

     negative rho (up, down):  3.950E-02 0.000E+00

     total cpu time spent up to now is      463.4 secs

     total energy              =    -452.35539244 Ry
     estimated scf accuracy    <       0.15721434 Ry

     iteration # 15     ecut=    50.00 Ry     beta= 0.20
     Davidson diagonalization with overlap
     ethr =  3.66E-05,  avg # of iterations =  4.0

     negative rho (up, down):  5.079E-02 0.000E+00

     total cpu time spent up to now is      494.8 secs

     total energy              =    -452.34847439 Ry
     estimated scf accuracy    <       0.06000392 Ry

     iteration # 16     ecut=    50.00 Ry     beta= 0.20
     Davidson diagonalization with overlap
     ethr =  3.66E-05,  avg # of iterations =  7.4

     negative rho (up, down):  7.418E-02 0.000E+00

     total cpu time spent up to now is      528.9 secs

     total energy              =    -452.36622863 Ry
     estimated scf accuracy    <       0.01245419 Ry

     iteration # 17     ecut=    50.00 Ry     beta= 0.20
     Davidson diagonalization with overlap
     ethr =  1.20E-05,  avg # of iterations = 12.6

     negative rho (up, down):  7.755E-02 0.000E+00

     total cpu time spent up to now is      554.9 secs

     total energy              =    -452.38637553 Ry
     estimated scf accuracy    <       0.02063516 Ry

     iteration # 18     ecut=    50.00 Ry     beta= 0.20
     Davidson diagonalization with overlap
     ethr =  1.20E-05,  avg # of iterations =  5.2

     negative rho (up, down):  5.745E-02 0.000E+00

     total cpu time spent up to now is      579.9 secs

     total energy              =    -452.35925903 Ry
     estimated scf accuracy    <       0.09668916 Ry

     iteration # 19     ecut=    50.00 Ry     beta= 0.20
     Davidson diagonalization with overlap
     ethr =  1.20E-05,  avg # of iterations =  4.8

     negative rho (up, down):  5.316E-02 0.000E+00

     total cpu time spent up to now is      603.4 secs

     total energy              =    -452.36525907 Ry
     estimated scf accuracy    <       0.02223369 Ry

     iteration # 20     ecut=    50.00 Ry     beta= 0.20
     Davidson diagonalization with overlap
     c_bands:  1 eigenvalues not converged
     ethr =  1.20E-05,  avg # of iterations = 13.8

     negative rho (up, down):  5.318E-02 0.000E+00

     total cpu time spent up to now is      632.3 secs

     total energy              =    -452.37166637 Ry
     estimated scf accuracy    <       0.01896808 Ry

     iteration # 21     ecut=    50.00 Ry     beta= 0.20
     Davidson diagonalization with overlap
     ethr =  1.20E-05,  avg # of iterations =  2.0

     negative rho (up, down):  3.230E-02 0.000E+00

     total cpu time spent up to now is      670.3 secs

     total energy              =    -452.36760288 Ry
     estimated scf accuracy    <       0.03137145 Ry

     iteration # 22     ecut=    50.00 Ry     beta= 0.20
     Davidson diagonalization with overlap
     ethr =  1.20E-05,  avg # of iterations = 15.8

     negative rho (up, down):  3.515E-02 0.000E+00

     total cpu time spent up to now is      700.7 secs

     total energy              =    -452.36031047 Ry
     estimated scf accuracy    <       0.02356585 Ry

     iteration # 23     ecut=    50.00 Ry     beta= 0.20
     Davidson diagonalization with overlap
     ethr =  1.20E-05,  avg # of iterations =  3.8

     negative rho (up, down):  3.273E-02 0.000E+00

     total cpu time spent up to now is      720.6 secs

     total energy              =    -452.36098044 Ry
     estimated scf accuracy    <       0.00958067 Ry

     iteration # 24     ecut=    50.00 Ry     beta= 0.20
     Davidson diagonalization with overlap
     ethr =  9.21E-06,  avg # of iterations =  2.0

     negative rho (up, down):  3.427E-02 0.000E+00

     total cpu time spent up to now is      743.3 secs

     total energy              =    -452.36225597 Ry
     estimated scf accuracy    <       0.00660721 Ry

     iteration # 25     ecut=    50.00 Ry     beta= 0.20
     Davidson diagonalization with overlap
     ethr =  6.35E-06,  avg # of iterations =  2.0

     negative rho (up, down):  5.062E-02 0.000E+00

     total cpu time spent up to now is      781.8 secs

     total energy              =    -452.36447247 Ry
     estimated scf accuracy    <       0.00671320 Ry

     iteration # 26     ecut=    50.00 Ry     beta= 0.20
     Davidson diagonalization with overlap
     ethr =  6.35E-06,  avg # of iterations = 13.6

     negative rho (up, down):  6.950E-02 0.000E+00

     total cpu time spent up to now is      810.7 secs

     total energy              =    -452.36260688 Ry
     estimated scf accuracy    <       0.00984716 Ry

     iteration # 27     ecut=    50.00 Ry     beta= 0.20
     Davidson diagonalization with overlap
     ethr =  6.35E-06,  avg # of iterations = 12.8

     negative rho (up, down):  5.724E-02 0.000E+00

     total cpu time spent up to now is      833.5 secs

     total energy              =    -452.36066234 Ry
     estimated scf accuracy    <       0.00514515 Ry

     iteration # 28     ecut=    50.00 Ry     beta= 0.20
     Davidson diagonalization with overlap
     ethr =  4.95E-06,  avg # of iterations = 15.8

     negative rho (up, down):  5.094E-02 0.000E+00

     total cpu time spent up to now is      853.9 secs

     total energy              =    -452.36172547 Ry
     estimated scf accuracy    <       0.00394214 Ry

     iteration # 29     ecut=    50.00 Ry     beta= 0.20
     Davidson diagonalization with overlap
     ethr =  3.79E-06,  avg # of iterations = 15.0

     negative rho (up, down):  4.510E-02 0.000E+00

     total cpu time spent up to now is      882.6 secs

     total energy              =    -452.36210585 Ry
     estimated scf accuracy    <       0.00229350 Ry

     iteration # 30     ecut=    50.00 Ry     beta= 0.20
     Davidson diagonalization with overlap
     ethr =  2.21E-06,  avg # of iterations = 13.0

     negative rho (up, down):  5.021E-02 0.000E+00

     total cpu time spent up to now is      905.3 secs

     total energy              =    -452.36240102 Ry
     estimated scf accuracy    <       0.00600823 Ry

     iteration # 31     ecut=    50.00 Ry     beta= 0.20
     Davidson diagonalization with overlap
     ethr =  2.21E-06,  avg # of iterations = 13.2

     negative rho (up, down):  4.594E-02 0.000E+00

     total cpu time spent up to now is      927.5 secs

     total energy              =    -452.36161829 Ry
     estimated scf accuracy    <       0.00409578 Ry

     iteration # 32     ecut=    50.00 Ry     beta= 0.20
     Davidson diagonalization with overlap
     ethr =  2.21E-06,  avg # of iterations =  5.8

     negative rho (up, down):  2.742E-02 0.000E+00

     total cpu time spent up to now is      945.3 secs

     total energy              =    -452.36138290 Ry
     estimated scf accuracy    <       0.00221690 Ry

     iteration # 33     ecut=    50.00 Ry     beta= 0.20
     Davidson diagonalization with overlap
     ethr =  2.13E-06,  avg # of iterations = 16.6

     negative rho (up, down):  2.897E-02 0.000E+00

     total cpu time spent up to now is      965.3 secs

     total energy              =    -452.36148218 Ry
     estimated scf accuracy    <       0.00205235 Ry

     iteration # 34     ecut=    50.00 Ry     beta= 0.20
     Davidson diagonalization with overlap
     ethr =  1.97E-06,  avg # of iterations = 11.6

     negative rho (up, down):  3.042E-02 0.000E+00

     total cpu time spent up to now is      987.6 secs

     total energy              =    -452.36136881 Ry
     estimated scf accuracy    <       0.00193159 Ry

     iteration # 35     ecut=    50.00 Ry     beta= 0.20
     Davidson diagonalization with overlap
     c_bands:  2 eigenvalues not converged
     ethr =  1.86E-06,  avg # of iterations = 18.4

     negative rho (up, down):  3.823E-02 0.000E+00

     total cpu time spent up to now is     1009.5 secs

     total energy              =    -452.36101550 Ry
     estimated scf accuracy    <       0.00146368 Ry

     iteration # 36     ecut=    50.00 Ry     beta= 0.20
     Davidson diagonalization with overlap
     ethr =  1.41E-06,  avg # of iterations = 17.8

     negative rho (up, down):  4.692E-02 0.000E+00

     total cpu time spent up to now is     1030.7 secs

     total energy              =    -452.36127497 Ry
     estimated scf accuracy    <       0.00093609 Ry

     iteration # 37     ecut=    50.00 Ry     beta= 0.20
     Davidson diagonalization with overlap
     ethr =  9.00E-07,  avg # of iterations = 15.6

     negative rho (up, down):  3.815E-02 0.000E+00

     total cpu time spent up to now is     1049.3 secs

     total energy              =    -452.36127297 Ry
     estimated scf accuracy    <       0.00151090 Ry

     iteration # 38     ecut=    50.00 Ry     beta= 0.20
     Davidson diagonalization with overlap
     c_bands:  1 eigenvalues not converged
     ethr =  9.00E-07,  avg # of iterations = 19.0

     negative rho (up, down):  3.490E-02 0.000E+00

     total cpu time spent up to now is     1063.2 secs

     total energy              =    -452.36031607 Ry
     estimated scf accuracy    <       0.00159213 Ry

     iteration # 39     ecut=    50.00 Ry     beta= 0.20
     Davidson diagonalization with overlap
     ethr =  9.00E-07,  avg # of iterations = 15.2

     negative rho (up, down):  3.451E-02 0.000E+00

     total cpu time spent up to now is     1083.6 secs

     total energy              =    -452.36101489 Ry
     estimated scf accuracy    <       0.00148337 Ry

     iteration # 40     ecut=    50.00 Ry     beta= 0.20
     Davidson diagonalization with overlap
     ethr =  9.00E-07,  avg # of iterations =  2.0

     negative rho (up, down):  3.234E-02 0.000E+00

     total cpu time spent up to now is     1106.2 secs

     total energy              =    -452.36041992 Ry
     estimated scf accuracy    <       0.00134243 Ry

     iteration # 41     ecut=    50.00 Ry     beta= 0.20
     Davidson diagonalization with overlap
     ethr =  9.00E-07,  avg # of iterations =  5.0

     negative rho (up, down):  2.460E-02 0.000E+00

     total cpu time spent up to now is     1125.2 secs

     total energy              =    -452.36055048 Ry
     estimated scf accuracy    <       0.00053032 Ry

     iteration # 42     ecut=    50.00 Ry     beta= 0.20
     Davidson diagonalization with overlap
     c_bands:  1 eigenvalues not converged
     ethr =  5.10E-07,  avg # of iterations = 18.4

     negative rho (up, down):  1.709E-02 0.000E+00

     total cpu time spent up to now is     1151.1 secs

     total energy              =    -452.36055062 Ry
     estimated scf accuracy    <       0.00028738 Ry

     iteration # 43     ecut=    50.00 Ry     beta= 0.20
     Davidson diagonalization with overlap
     c_bands:  1 eigenvalues not converged
     ethr =  2.76E-07,  avg # of iterations = 19.0

     negative rho (up, down):  1.510E-02 0.000E+00

     total cpu time spent up to now is     1165.2 secs

     total energy              =    -452.36070694 Ry
     estimated scf accuracy    <       0.00023392 Ry

     iteration # 44     ecut=    50.00 Ry     beta= 0.20
     Davidson diagonalization with overlap
     ethr =  2.25E-07,  avg # of iterations =  7.4

     negative rho (up, down):  1.486E-02 0.000E+00

     total cpu time spent up to now is     1186.9 secs

     total energy              =    -452.36046984 Ry
     estimated scf accuracy    <       0.00083934 Ry

     iteration # 45     ecut=    50.00 Ry     beta= 0.20
     Davidson diagonalization with overlap
     ethr =  2.25E-07,  avg # of iterations =  8.6

     negative rho (up, down):  1.306E-02 0.000E+00

     total cpu time spent up to now is     1203.1 secs

     total energy              =    -452.36040563 Ry
     estimated scf accuracy    <       0.00023355 Ry

     iteration # 46     ecut=    50.00 Ry     beta= 0.20
     Davidson diagonalization with overlap
     ethr =  2.25E-07,  avg # of iterations =  9.8

     negative rho (up, down):  1.075E-02 0.000E+00

     total cpu time spent up to now is     1227.5 secs

     total energy              =    -452.36058585 Ry
     estimated scf accuracy    <       0.00029579 Ry

     iteration # 47     ecut=    50.00 Ry     beta= 0.20
     Davidson diagonalization with overlap
     ethr =  2.25E-07,  avg # of iterations =  2.2

     negative rho (up, down):  1.120E-02 0.000E+00

     total cpu time spent up to now is     1247.8 secs

     total energy              =    -452.36054804 Ry
     estimated scf accuracy    <       0.00041981 Ry

     iteration # 48     ecut=    50.00 Ry     beta= 0.20
     Davidson diagonalization with overlap
     ethr =  2.25E-07,  avg # of iterations =  1.6

     negative rho (up, down):  8.688E-03 0.000E+00

     total cpu time spent up to now is     1267.8 secs

     total energy              =    -452.36038233 Ry
     estimated scf accuracy    <       0.00026259 Ry

     iteration # 49     ecut=    50.00 Ry     beta= 0.20
     Davidson diagonalization with overlap
     ethr =  2.25E-07,  avg # of iterations = 10.0

     negative rho (up, down):  5.304E-03 0.000E+00

     total cpu time spent up to now is     1295.5 secs

     total energy              =    -452.36047662 Ry
     estimated scf accuracy    <       0.00064920 Ry

     iteration # 50     ecut=    50.00 Ry     beta= 0.20
     Davidson diagonalization with overlap
     ethr =  2.25E-07,  avg # of iterations =  8.8

     negative rho (up, down):  5.643E-03 0.000E+00

     total cpu time spent up to now is     1317.2 secs

     total energy              =    -452.36043066 Ry
     estimated scf accuracy    <       0.00019097 Ry

     iteration # 51     ecut=    50.00 Ry     beta= 0.20
     Davidson diagonalization with overlap
     ethr =  1.84E-07,  avg # of iterations =  4.2

     negative rho (up, down):  2.147E-03 0.000E+00

     total cpu time spent up to now is     1320.4 secs

     End of self-consistent calculation

          k = 0.0000 0.0000 0.0000 (306713 PWs)   bands (ev):

   -25.8918 -25.2054 -25.1118 -25.0414 -24.9413 -24.8543 -24.4561 -24.2902
   -24.0904 -23.9449 -23.6001 -23.5180 -23.2311 -13.4946 -13.3916 -13.2331
   -13.0852 -12.9399 -12.6047 -12.3664 -12.2852 -12.0549 -11.9835 -11.9011
   -11.4998 -11.2191 -10.6639  -9.8855  -9.8149  -9.7510  -9.4043  -9.2774
    -8.9268  -8.5553  -8.5057  -8.4295  -7.9852  -7.8334  -7.6443  -7.5969
    -7.5272  -7.3142  -7.1414  -6.9976  -6.8751  -6.7027  -6.5556  -6.3843
    -6.1126  -6.0456  -5.8318  -5.5302  -1.8519  -0.7775  -0.5102  -0.3503
    -0.2835  -0.1631  -0.0849  -0.0164   0.0746   0.0997

          k = 0.0000 0.0000 2.3782 (306814 PWs)   bands (ev):

   -25.8917 -25.2040 -25.1164 -25.0436 -24.9304 -24.8595 -24.4568 -24.2900
   -24.0904 -23.9453 -23.5997 -23.5173 -23.2318 -13.4934 -13.3941 -13.2249
   -13.0892 -12.9423 -12.6074 -12.3622 -12.2871 -12.0533 -11.9771 -11.9152
   -11.4796 -11.2370 -10.6639  -9.9575  -9.7594  -9.6413  -9.5088  -9.2746
    -8.9293  -8.5382  -8.5043  -8.4372  -7.9890  -7.8529  -7.6390  -7.5641
    -7.4768  -7.3598  -7.1015  -7.0297  -6.8930  -6.7130  -6.5488  -6.3836
    -6.1212  -6.0444  -5.8324  -5.5319  -1.6543  -1.1172  -0.5590  -0.3971
    -0.2099  -0.1120  -0.0258   0.0136   0.1569   0.2717

          k = 0.0000 2.0598 1.1887 (306814 PWs)   bands (ev):

   -25.8917 -25.2063 -25.1123 -25.0444 -24.9311 -24.8600 -24.4569 -24.2899
   -24.0902 -23.9453 -23.5995 -23.5174 -23.2318 -13.4928 -13.3942 -13.2335
   -13.0783 -12.9448 -12.6070 -12.3622 -12.2869 -12.0484 -11.9817 -11.9163
   -11.4813 -11.2333 -10.6633  -9.8988  -9.8513  -9.6797  -9.4401  -9.2623
    -8.9226  -8.5984  -8.5043  -8.3903  -8.0188  -7.8186  -7.6486  -7.5534
    -7.4779  -7.3596  -7.1287  -7.0019  -6.9015  -6.7170  -6.5510  -6.3751
    -6.1178  -6.0506  -5.8337  -5.5329  -1.6545  -1.1194  -0.5912  -0.3457
    -0.1677  -0.1137  -0.0425   0.0170   0.1559   0.2561

          k = 0.0000 2.0598 3.5670 (307006 PWs)   bands (ev):

   -25.8917 -25.2040 -25.1162 -25.0442 -24.9300 -24.8596 -24.4567 -24.2901
   -24.0902 -23.9454 -23.5996 -23.5175 -23.2318 -13.4936 -13.3934 -13.2259
   -13.0858 -12.9455 -12.6075 -12.3622 -12.2866 -12.0507 -11.9797 -11.9144
   -11.4798 -11.2389 -10.6649  -9.9487  -9.7272  -9.7071  -9.5017  -9.2470
    -8.9197  -8.5876  -8.5105  -8.3942  -8.0104  -7.8302  -7.6474  -7.5531
    -7.4724  -7.3601  -7.1138  -7.0210  -6.9053  -6.7135  -6.5489  -6.3761
    -6.1216  -6.0500  -5.8332  -5.5326  -1.5064  -1.2181  -0.7889  -0.4112
    -0.1679   0.0716   0.2178   0.2318   0.2400   0.3014

          k = 0.0000 2.0598-1.1895 (306816 PWs)   bands (ev):

   -25.8918 -25.2033 -25.1153 -25.0420 -24.9399 -24.8536 -24.4559 -24.2905
   -24.0902 -23.9450 -23.5999 -23.5182 -23.2312 -13.4955 -13.3903 -13.2260
   -13.0896 -12.9439 -12.6052 -12.3663 -12.2843 -12.0542 -11.9841 -11.8983
   -11.4992 -11.2262 -10.6665  -9.8966  -9.8142  -9.6819  -9.5086  -9.2212
    -8.9146  -8.5830  -8.5138  -8.4085  -7.9925  -7.8220  -7.6566  -7.5727
    -7.5344  -7.3081  -7.1344  -7.0144  -6.8887  -6.6999  -6.5535  -6.3780
    -6.1163  -6.0510  -5.8323  -5.5305  -1.7064  -0.8143  -0.7882  -0.4878
    -0.2275  -0.1128   0.0048   0.1308   0.1544   0.2417

     the Fermi energy is    -3.9848 ev

!    total energy              =    -452.36050891 Ry
     estimated scf accuracy    <       0.00002878 Ry
     smearing contrib. (-TS)   =       0.00000000 Ry
     internal energy E=F+TS    =    -452.36050891 Ry

     The total energy is F=E-TS. E is the sum of the following terms:
     one-electron contribution =   -7415.52481091 Ry
     hartree contribution      =    3729.35749914 Ry
     xc contribution           =    -114.99867069 Ry
     ewald contribution        =    3348.86206173 Ry
     DFT-D3 Dispersion         =      -0.05658818 Ry

     convergence has been achieved in  51 iterations

     negative rho (up, down):  2.147E-03 0.000E+00

     Forces acting on atoms (cartesian axes, Ry/au):

     atom    1 type  1   force =     0.00907801    0.01002044   -0.02057867
     atom    2 type  2   force =    -0.01440732   -0.03142821    0.02610065
     atom    3 type  2   force =     0.01140788    0.02433446    0.00844302
     atom    4 type  1   force =     0.06561564   -0.02977176    0.00407040
     atom    5 type  2   force =    -0.01118064    0.02192285    0.00616605
     atom    6 type  2   force =    -0.04272386    0.00328275   -0.00668807
     atom    7 type  1   force =     0.04017618   -0.00529497   -0.01632361
     atom    8 type  2   force =    -0.04799309    0.01045270    0.01557682
     atom    9 type  2   force =     0.01069379   -0.01791498   -0.00122574
     atom   10 type  1   force =     0.00776449    0.01402114    0.03384367
     atom   11 type  2   force =     0.03094749   -0.01626319   -0.06492299
     atom   12 type  2   force =    -0.03699955    0.00527028    0.02942699
     atom   13 type  1   force =     0.01015978    0.02128436    0.00947254
     atom   14 type  2   force =     0.04055225   -0.01974321    0.00315884
     atom   15 type  2   force =    -0.05721025    0.00090366   -0.01397019
     atom   16 type  1   force =    -0.02427284   -0.04182918    0.01352888
     atom   17 type  2   force =     0.02174318    0.04352837   -0.02123241
     atom   18 type  2   force =     0.00076026    0.00539521    0.01286561
     atom   19 type  1   force =     0.03124323    0.02280762    0.00330802
     atom   20 type  2   force =    -0.01205363   -0.01988671    0.02417866
     atom   21 type  2   force =    -0.02631391   -0.02863207   -0.03671316
     atom   22 type  1   force =    -0.00593769    0.05909933    0.00500022
     atom   23 type  2   force =     0.03763736   -0.02018612   -0.01800543
     atom   24 type  2   force =    -0.02339753   -0.01851747    0.03321610
     atom   25 type  1   force =     0.04248332   -0.02105289   -0.04561389
     atom   26 type  2   force =     0.00434933    0.01708293    0.01640108
     atom   27 type  2   force =    -0.04617582    0.00362066    0.02044282
     atom   28 type  1   force =    -0.00025627   -0.03867527   -0.03890798
     atom   29 type  2   force =    -0.04314657   -0.00944884    0.01856117
     atom   30 type  2   force =     0.02868184    0.03408947    0.01962282
     atom   31 type  1   force =    -0.01931226    0.00770909   -0.04934981
     atom   32 type  2   force =     0.04093341   -0.01080862    0.02614102
     atom   33 type  2   force =    -0.01907706    0.02079793    0.03344770
     atom   34 type  1   force =     0.02166287   -0.01573320    0.00816745
     atom   35 type  2   force =    -0.03959364    0.03697062    0.00596048
     atom   36 type  2   force =     0.02025301   -0.01528291   -0.01901077
     atom   37 type  1   force =    -0.02438701   -0.02398308   -0.01368170
     atom   38 type  2   force =     0.04803470    0.01488828    0.01893398
     atom   39 type  2   force =    -0.02973908    0.00697053   -0.02981057

     Total force =     0.288487     Total SCF correction =     0.004456

     Writing all to output data dir ./H2O.save/
 
     init_run     :     11.19s CPU     11.63s WALL (       1 calls)
     electrons    :   1296.78s CPU   1308.69s WALL (       1 calls)
     forces       :      1.51s CPU      1.55s WALL (       1 calls)
     force_dftd3  :      0.24s CPU      0.24s WALL (       1 calls)

     Called by init_run:
     wfcinit      :      0.72s CPU      0.79s WALL (       1 calls)
     potinit      :      0.78s CPU      0.84s WALL (       1 calls)
     hinit0       :      0.61s CPU      0.72s WALL (       1 calls)

     Called by electrons:
     c_bands      :    100.42s CPU    102.51s WALL (      51 calls)
     sum_band     :     22.03s CPU     22.58s WALL (      51 calls)
     v_of_rho     :     30.51s CPU     31.84s WALL (      52 calls)
     newd         :      5.40s CPU      5.45s WALL (      52 calls)
     mix_rho      :   1131.58s CPU   1138.90s WALL (      51 calls)
     energy_dftd3 :      0.02s CPU      0.02s WALL (       1 calls)

     Called by c_bands:
     init_us_2    :      0.05s CPU      0.06s WALL (     103 calls)
     init_us_2:cp :      0.05s CPU      0.06s WALL (     103 calls)
     cegterg      :     92.42s CPU     94.43s WALL (      51 calls)

     Called by *egterg:
     cdiaghg      :      2.60s CPU      2.68s WALL (     455 calls)
     h_psi        :     88.39s CPU     90.36s WALL (     456 calls)
     s_psi        :      0.13s CPU      0.14s WALL (     456 calls)
     g_psi        :      0.01s CPU      0.01s WALL (     404 calls)

     Called by h_psi:
     h_psi:calbec :      1.35s CPU      1.39s WALL (     456 calls)
     vloc_psi     :     86.84s CPU     88.76s WALL (     456 calls)
     add_vuspsi   :      0.17s CPU      0.18s WALL (     456 calls)

     General routines
     calbec       :      1.80s CPU      1.85s WALL (     511 calls)
     fft          :     42.08s CPU     42.71s WALL (     685 calls)
     ffts         :   1064.14s CPU   1070.76s WALL (   71381 calls)
     fftw         :     99.50s CPU    101.84s WALL (   22792 calls)
     interpolate  :      4.09s CPU      4.12s WALL (      52 calls)
 
     Parallel routines
     fft_scatt_xy :     17.20s CPU     17.42s WALL (   94858 calls)
     fft_scatt_yz :   1152.43s CPU   1161.25s WALL (   94858 calls)
 
     PWSCF        :  21m51.58s CPU  22m 5.51s WALL

 
   This run was terminated on:  11:19:20   2Oct2024            

=------------------------------------------------------------------------------=
   JOB DONE.
=------------------------------------------------------------------------------=
