# Supplementary material for: Developing Interface Force Fields for Water and Oxygen on Pt, and Pt 3 Ni, Pt 3 Co Alloy Surfaces for Proton-Exchange Membrane Fuel Cell (PEMFC) Applications
Source: ACS Omega. 2026 Feb 6;11(6):10649–63. doi: 10.1021/acsomega.5c11427 (PMC12917792; doi:10.1021/acsomega.5c11427)
Supplement: Supplementary file 1 [file ao5c11427_si_001.zip › Supporting_material/01.Cycle01_config_generation_and_DFT_calculations/Bulk/SCF/SCF_UP001/H2O.xml]

<?xml version="1.0" encoding="UTF-8"?>
<qes:espresso xsi:schemaLocation="http://www.quantum-espresso.org/ns/qes/qes-1.0 http://www.quantum-espresso.org/ns/qes/qes_220603.xsd" Units="Hartree atomic units" xmlns:xsi="http://www.w3.org/2001/XMLSchema-instance" xmlns:qes="http://www.quantum-espresso.org/ns/qes/qes-1.0">
  <!--All quantities are in Hartree atomic units unless otherwise specified-->
  <general_info>
    <xml_format NAME="QEXSD" VERSION="21.11.01">QEXSD_21.11.01</xml_format>
    <creator NAME="PWSCF" VERSION="7.1">XML file generated by PWSCF</creator>
    <created DATE=" 2Oct2024" TIME="11:19:17">This run was terminated on:  11:19:17   2 Oct 2024</created>
    <job></job>
  </general_info>
  <parallel_info>
    <nprocs>3840</nprocs>
    <nthreads>1</nthreads>
    <ntasks>1</ntasks>
    <nbgrp>1</nbgrp>
    <npool>5</npool>
    <ndiag>768</ndiag>
  </parallel_info>
  <input>
    <control_variables>
      <title></title>
      <calculation>scf</calculation>
      <restart_mode>from_scratch</restart_mode>
      <prefix>H2O</prefix>
      <pseudo_dir>/scratch/usr/niiadi11/Pseudo/</pseudo_dir>
      <outdir>.</outdir>
      <stress>false</stress>
      <forces>true</forces>
      <wf_collect>true</wf_collect>
      <disk_io>low</disk_io>
      <max_seconds>171000</max_seconds>
      <nstep>1</nstep>
      <etot_conv_thr>5.000000000000000e-5</etot_conv_thr>
      <forc_conv_thr>5.000000000000000e-4</forc_conv_thr>
      <press_conv_thr>5.000000000000000e-1</press_conv_thr>
      <verbosity>low</verbosity>
      <print_every>100000</print_every>
      <fcp>false</fcp>
      <rism>false</rism>
    </control_variables>
    <atomic_species ntyp="2">
      <species name="O">
        <mass>1.599900000000000e1</mass>
        <pseudo_file>O.pbe-n-rrkjus_psl.1.0.0.UPF</pseudo_file>
      </species>
      <species name="H">
        <mass>1.008000000000000e0</mass>
        <pseudo_file>H.pbe-rrkjus_psl.1.0.0.UPF</pseudo_file>
      </species>
    </atomic_species>
    <atomic_structure nat="39" alat="1.313471951191e2" bravais_index="14">
      <atomic_positions>
        <atom name="O" index="1">7.427625758140557e1 -5.586453708289292e0 1.485619621013672e1</atom>
        <atom name="H" index="2">7.479138330909453e1 -4.333859760713906e0 1.353834991623352e1</atom>
        <atom name="H" index="3">7.421860145226495e1 -7.292086181058123e0 1.404467997136333e1</atom>
        <atom name="O" index="4">7.531754457458913e1 6.619095263111107e0 1.634862569198339e1</atom>
        <atom name="H" index="5">7.528513787226427e1 5.347181891478020e0 1.495139587985896e1</atom>
        <atom name="H" index="6">7.705560273456476e1 6.339313026213716e0 1.703560509461692e1</atom>
        <atom name="O" index="7">7.553613148252786e1 5.276773833184699e0 1.116120114638584e1</atom>
        <atom name="H" index="8">7.726863383415503e1 4.916640098910161e0 1.049802374762460e1</atom>
        <atom name="H" index="9">7.477889877490021e1 6.386151753713765e0 9.831936604195114e0</atom>
        <atom name="O" index="10">7.433050384822073e1 -6.095017752021130e-2 5.613193289772955e0</atom>
        <atom name="H" index="11">7.298522277530473e1 6.787227252115039e-1 6.715086115324702e0</atom>
        <atom name="H" index="12">7.444344670082946e1 5.038994717311746e-1 3.813400592552208e0</atom>
        <atom name="O" index="13">7.491296617912973e1 1.214162940005340e1 4.056177874209477e0</atom>
        <atom name="H" index="14">7.371504413466439e1 1.349773855181073e1 4.601169352205175e0</atom>
        <atom name="H" index="15">7.658426702442639e1 1.256909791337412e1 4.827598072165088e0</atom>
        <atom name="O" index="16">7.319440728264135e1 6.474513245064973e0 6.671943939596400e0</atom>
        <atom name="H" index="17">7.235625329519981e1 4.850792949385965e0 7.153706600997060e0</atom>
        <atom name="H" index="18">7.391738540487605e1 6.173709110827466e0 4.952093808108315e0</atom>
        <atom name="O" index="19">7.481389382291261e1 1.636137913017020e1 7.453502379880835e0</atom>
        <atom name="H" index="20">7.478177294975435e1 -3.441611427477116e0 6.245262671497767e0</atom>
        <atom name="H" index="21">7.534723272744483e1 -4.040876508919292e0 9.052986651469260e0</atom>
        <atom name="O" index="22">7.474885191039985e1 -1.530448199316816e0 1.121295465595583e1</atom>
        <atom name="H" index="23">7.344226078985237e1 -5.166694683650272e-1 1.212736008877007e1</atom>
        <atom name="H" index="24">7.556271423633643e1 -3.870584287013882e-1 9.947508918653330e0</atom>
        <atom name="O" index="25">7.544321379187848e1 5.829317421085277e0 2.050908078449920e0</atom>
        <atom name="H" index="26">7.471880907384305e1 4.963223456909162e0 5.355916042803609e-1</atom>
        <atom name="H" index="27">7.728799225556781e1 5.732907983227033e0 1.652708872795595e0</atom>
        <atom name="O" index="28">7.164130730467770e1 1.717984467891195e1 2.598140570342293e0</atom>
        <atom name="H" index="29">7.315123067438421e1 1.748792619249332e1 1.504393723129671e0</atom>
        <atom name="H" index="30">7.068009045600686e1 1.582087049807264e1 1.703536572571586e0</atom>
        <atom name="O" index="31">7.374535227616474e1 3.349251113473648e-1 4.760046342783648e-1</atom>
        <atom name="H" index="32">7.208350021411635e1 -9.792007964589830e0 1.813636129549304e1</atom>
        <atom name="H" index="33">7.450382300413708e1 9.946259468902500e0 1.748721131487018e1</atom>
        <atom name="O" index="34">7.446455930772652e1 2.238031706394589e-1 1.722041166806460e1</atom>
        <atom name="H" index="35">7.561889539733587e1 -1.269168319122958e0 1.731843865499160e1</atom>
        <atom name="H" index="36">7.419128337448486e1 1.136961446815705e1 6.063870631222798e-1</atom>
        <atom name="O" index="37">7.460516288138435e1 1.080512634869885e1 1.330640011054666e1</atom>
        <atom name="H" index="38">7.306037879306603e1 9.966388857440011e0 1.261269519603379e1</atom>
        <atom name="H" index="39">7.556043606679800e1 9.502232539870839e0 1.428669895851664e1</atom>
      </atomic_positions>
      <cell>
        <a1>1.313471951191249e2 0.000000000000000e0 0.000000000000000e0</a1>
        <a2>0.000000000000000e0 2.125563986968994e1 0.000000000000000e0</a2>
        <a3>0.000000000000000e0 -1.062460740036965e1 1.840977841019869e1</a3>
      </cell>
    </atomic_structure>
    <dft>
      <functional>PBE</functional>
      <vdW>
        <vdw_corr>DFT-D3</vdw_corr>
        <dftd3_version>4</dftd3_version>
        <dftd3_threebody>true</dftd3_threebody>
      </vdW>
    </dft>
    <spin>
      <lsda>false</lsda>
      <noncolin>false</noncolin>
      <spinorbit>false</spinorbit>
    </spin>
    <bands>
      <smearing degauss="3.675000000000e-3">mv</smearing>
      <tot_charge>0.000000000000000e0</tot_charge>
      <occupations>smearing</occupations>
    </bands>
    <basis>
      <gamma_only>false</gamma_only>
      <ecutwfc>2.500000000000000e1</ecutwfc>
      <ecutrho>3.000000000000000e2</ecutrho>
    </basis>
    <electron_control>
      <diagonalization>davidson</diagonalization>
      <mixing_mode>local-TF</mixing_mode>
      <mixing_beta>2.000000000000000e-1</mixing_beta>
      <conv_thr>5.000000000000000e-5</conv_thr>
      <mixing_ndim>8</mixing_ndim>
      <max_nstep>1000</max_nstep>
      <real_space_q>false</real_space_q>
      <real_space_beta>false</real_space_beta>
      <tq_smoothing>false</tq_smoothing>
      <tbeta_smoothing>false</tbeta_smoothing>
      <diago_thr_init>0.000000000000000e0</diago_thr_init>
      <diago_full_acc>false</diago_full_acc>
      <diago_cg_maxiter>20</diago_cg_maxiter>
      <diago_ppcg_maxiter>20</diago_ppcg_maxiter>
      <diago_rmm_ndim>4</diago_rmm_ndim>
      <diago_gs_nblock>16</diago_gs_nblock>
      <diago_rmm_conv>false</diago_rmm_conv>
    </electron_control>
    <k_points_IBZ>
      <monkhorst_pack nk1="1" nk2="3" nk3="3" k1="0" k2="0" k3="0">Monkhorst-Pack</monkhorst_pack>
    </k_points_IBZ>
    <ion_control>
      <ion_dynamics>none</ion_dynamics>
      <upscale>1.000000000000000e2</upscale>
      <remove_rigid_rot>false</remove_rigid_rot>
      <refold_pos>false</refold_pos>
    </ion_control>
    <cell_control>
      <cell_dynamics>none</cell_dynamics>
      <pressure>0.000000000000000e0</pressure>
      <wmass>2.341950000000001e2</wmass>
      <cell_do_free>all</cell_do_free>
    </cell_control>
    <symmetry_flags>
      <nosym>false</nosym>
      <nosym_evc>false</nosym_evc>
      <noinv>false</noinv>
      <no_t_rev>false</no_t_rev>
      <force_symmorphic>false</force_symmorphic>
      <use_all_frac>false</use_all_frac>
    </symmetry_flags>
  </input>
  <output>
    <convergence_info>
      <scf_conv>
        <convergence_achieved>true</convergence_achieved>
        <n_scf_steps>51</n_scf_steps>
        <scf_error>1.438953664908253e-5</scf_error>
      </scf_conv>
    </convergence_info>
    <algorithmic_info>
      <real_space_q>false</real_space_q>
      <real_space_beta>false</real_space_beta>
      <uspp>true</uspp>
      <paw>false</paw>
    </algorithmic_info>
    <atomic_species ntyp="2" pseudo_dir="/scratch/usr/niiadi11/Pseudo/">
      <species name="O">
        <mass>1.599900000000000e1</mass>
        <pseudo_file>O.pbe-n-rrkjus_psl.1.0.0.UPF</pseudo_file>
      </species>
      <species name="H">
        <mass>1.008000000000000e0</mass>
        <pseudo_file>H.pbe-rrkjus_psl.1.0.0.UPF</pseudo_file>
      </species>
    </atomic_species>
    <atomic_structure nat="39" alat="1.313471951191e2" bravais_index="14">
      <atomic_positions>
        <atom name="O" index="1">7.427625758140557e1 -5.586453708289292e0 1.485619621013672e1</atom>
        <atom name="H" index="2">7.479138330909450e1 -4.333859760713906e0 1.353834991623352e1</atom>
        <atom name="H" index="3">7.421860145226495e1 -7.292086181058122e0 1.404467997136333e1</atom>
        <atom name="O" index="4">7.531754457458909e1 6.619095263111107e0 1.634862569198339e1</atom>
        <atom name="H" index="5">7.528513787226427e1 5.347181891478018e0 1.495139587985896e1</atom>
        <atom name="H" index="6">7.705560273456474e1 6.339313026213715e0 1.703560509461691e1</atom>
        <atom name="O" index="7">7.553613148252786e1 5.276773833184699e0 1.116120114638584e1</atom>
        <atom name="H" index="8">7.726863383415500e1 4.916640098910161e0 1.049802374762459e1</atom>
        <atom name="H" index="9">7.477889877490021e1 6.386151753713765e0 9.831936604195114e0</atom>
        <atom name="O" index="10">7.433050384822072e1 -6.095017752021130e-2 5.613193289772955e0</atom>
        <atom name="H" index="11">7.298522277530473e1 6.787227252115039e-1 6.715086115324702e0</atom>
        <atom name="H" index="12">7.444344670082945e1 5.038994717311746e-1 3.813400592552208e0</atom>
        <atom name="O" index="13">7.491296617912973e1 1.214162940005339e1 4.056177874209477e0</atom>
        <atom name="H" index="14">7.371504413466439e1 1.349773855181073e1 4.601169352205175e0</atom>
        <atom name="H" index="15">7.658426702442636e1 1.256909791337412e1 4.827598072165086e0</atom>
        <atom name="O" index="16">7.319440728264133e1 6.474513245064971e0 6.671943939596399e0</atom>
        <atom name="H" index="17">7.235625329519978e1 4.850792949385965e0 7.153706600997058e0</atom>
        <atom name="H" index="18">7.391738540487601e1 6.173709110827466e0 4.952093808108315e0</atom>
        <atom name="O" index="19">7.481389382291258e1 1.636137913017020e1 7.453502379880833e0</atom>
        <atom name="H" index="20">7.478177294975435e1 -3.441611427477115e0 6.245262671497765e0</atom>
        <atom name="H" index="21">7.534723272744483e1 -4.040876508919290e0 9.052986651469260e0</atom>
        <atom name="O" index="22">7.474885191039983e1 -1.530448199316816e0 1.121295465595583e1</atom>
        <atom name="H" index="23">7.344226078985237e1 -5.166694683650270e-1 1.212736008877007e1</atom>
        <atom name="H" index="24">7.556271423633643e1 -3.870584287013881e-1 9.947508918653327e0</atom>
        <atom name="O" index="25">7.544321379187848e1 5.829317421085277e0 2.050908078449920e0</atom>
        <atom name="H" index="26">7.471880907384305e1 4.963223456909162e0 5.355916042803607e-1</atom>
        <atom name="H" index="27">7.728799225556781e1 5.732907983227031e0 1.652708872795595e0</atom>
        <atom name="O" index="28">7.164130730467770e1 1.717984467891195e1 2.598140570342292e0</atom>
        <atom name="H" index="29">7.315123067438421e1 1.748792619249332e1 1.504393723129670e0</atom>
        <atom name="H" index="30">7.068009045600686e1 1.582087049807264e1 1.703536572571586e0</atom>
        <atom name="O" index="31">7.374535227616474e1 3.349251113473648e-1 4.760046342783648e-1</atom>
        <atom name="H" index="32">7.208350021411635e1 -9.792007964589830e0 1.813636129549304e1</atom>
        <atom name="H" index="33">7.450382300413708e1 9.946259468902500e0 1.748721131487018e1</atom>
        <atom name="O" index="34">7.446455930772649e1 2.238031706394589e-1 1.722041166806460e1</atom>
        <atom name="H" index="35">7.561889539733584e1 -1.269168319122958e0 1.731843865499159e1</atom>
        <atom name="H" index="36">7.419128337448486e1 1.136961446815705e1 6.063870631222796e-1</atom>
        <atom name="O" index="37">7.460516288138432e1 1.080512634869885e1 1.330640011054666e1</atom>
        <atom name="H" index="38">7.306037879306603e1 9.966388857440007e0 1.261269519603379e1</atom>
        <atom name="H" index="39">7.556043606679800e1 9.502232539870839e0 1.428669895851664e1</atom>
      </atomic_positions>
      <cell>
        <a1>1.313471951191249e2 0.000000000000000e0 0.000000000000000e0</a1>
        <a2>0.000000000000000e0 2.125563986968994e1 0.000000000000000e0</a2>
        <a3>0.000000000000000e0 -1.062460740036965e1 1.840977841019869e1</a3>
      </cell>
    </atomic_structure>
    <symmetries>
      <nsym>1</nsym>
      <nrot>4</nrot>
      <space_group>0</space_group>
      <symmetry>
        <info name="identity">crystal_symmetry</info>
        <rotation rank="2" dims="3 3">
          1.000000000000000e0 0.000000000000000e0 0.000000000000000e0
          0.000000000000000e0 1.000000000000000e0 0.000000000000000e0
          0.000000000000000e0 0.000000000000000e0 1.000000000000000e0
          </rotation>
        <fractional_translation>0.000000000000000e0 0.000000000000000e0 0.000000000000000e0</fractional_translation>
        <equivalent_atoms size="39" nat="39">
          1 2 3 4 5 6 7 8
          9 10 11 12 13 14 15 16
          17 18 19 20 21 22 23 24
          25 26 27 28 29 30 31 32
          33 34 35 36 37 38 39
          </equivalent_atoms>
      </symmetry>
      <symmetry>
        <info name="180 deg rotation - cart. axis [1,0,0]">lattice_symmetry</info>
        <rotation rank="2" dims="3 3">
          1.000000000000000e0 0.000000000000000e0 0.000000000000000e0
          0.000000000000000e0 -1.000000000000000e0 0.000000000000000e0
          0.000000000000000e0 0.000000000000000e0 -1.000000000000000e0
          </rotation>
      </symmetry>
      <symmetry>
        <info name="inversion">lattice_symmetry</info>
        <rotation rank="2" dims="3 3">
          -1.000000000000000e0 0.000000000000000e0 0.000000000000000e0
          0.000000000000000e0 -1.000000000000000e0 0.000000000000000e0
          0.000000000000000e0 0.000000000000000e0 -1.000000000000000e0
          </rotation>
      </symmetry>
      <symmetry>
        <info name="inv. 180 deg rotation - cart. axis [1,0,0]">lattice_symmetry</info>
        <rotation rank="2" dims="3 3">
          -1.000000000000000e0 0.000000000000000e0 0.000000000000000e0
          0.000000000000000e0 1.000000000000000e0 0.000000000000000e0
          0.000000000000000e0 0.000000000000000e0 1.000000000000000e0
          </rotation>
      </symmetry>
    </symmetries>
    <basis_set>
      <gamma_only>false</gamma_only>
      <ecutwfc>2.500000000000000e1</ecutwfc>
      <ecutrho>3.000000000000000e2</ecutrho>
      <fft_grid nr1="1080" nr2="180" nr3="180"></fft_grid>
      <fft_smooth nr1="600" nr2="96" nr3="96"></fft_smooth>
      <fft_box nr1="1080" nr2="180" nr3="180"></fft_box>
      <ngm>12755969</ngm>
      <ngms>2454831</ngms>
      <npwx>307006</npwx>
      <reciprocal_lattice>
        <b1>1.000000000000000e0 0.000000000000000e0 0.000000000000000e0</b1>
        <b2>0.000000000000000e0 6.179404427453769e0 3.566243142472115e0</b2>
        <b3>0.000000000000000e0 0.000000000000000e0 7.134642915982133e0</b3>
      </reciprocal_lattice>
    </basis_set>
    <dft>
      <functional>PBE</functional>
      <vdW>
        <vdw_corr>DFT-D3</vdw_corr>
        <dftd3_version>4</dftd3_version>
        <dftd3_threebody>true</dftd3_threebody>
        <total_energy_term>-2.829408809752696e-2</total_energy_term>
      </vdW>
    </dft>
    <magnetization>
      <lsda>false</lsda>
      <noncolin>false</noncolin>
      <spinorbit>false</spinorbit>
      <absolute>0.000000000000000e0</absolute>
    </magnetization>
    <total_energy>
      <etot>-2.261802544541793e2</etot>
      <eband>-5.023890282881620e1</eband>
      <ehart>1.864678749569985e3</ehart>
      <vtxc>-7.171557149160738e1</vtxc>
      <etxc>-5.749933534613698e1</etxc>
      <ewald>1.674431030863916e3</ewald>
      <demet>1.767617003070172e-86</demet>
      <vdW_term>-2.829408809752696e-2</vdW_term>
    </total_energy>
    <band_structure>
      <lsda>false</lsda>
      <noncolin>false</noncolin>
      <spinorbit>false</spinorbit>
      <nbnd>62</nbnd>
      <nelec>1.040000000000000e2</nelec>
      <num_of_atomic_wfc>78</num_of_atomic_wfc>
      <wf_collected>true</wf_collected>
      <fermi_energy>-1.464377932040915e-1</fermi_energy>
      <starting_k_points>
        <monkhorst_pack nk1="1" nk2="3" nk3="3" k1="0" k2="0" k3="0">Monkhorst-Pack</monkhorst_pack>
      </starting_k_points>
      <nks>5</nks>
      <occupations_kind>smearing</occupations_kind>
      <smearing degauss="3.675000000000e-3">mv</smearing>
      <ks_energies>
        <k_point weight="2.222222222222e-1">0.000000000000000e0 0.000000000000000e0 0.000000000000000e0</k_point>
        <npw>306713</npw>
        <eigenvalues size="62">
          -9.515059461335898e-1 -9.262819825533308e-1 -9.228419335325583e-1 -9.202562138349862e-1 -9.165760161367668e-1
          -9.133773411985313e-1 -8.987439713244310e-1 -8.926494003183796e-1 -8.853065318811977e-1 -8.799579802776588e-1
          -8.672858438849387e-1 -8.642702811360440e-1 -8.537288933357496e-1 -4.959177589974749e-1 -4.921319187325691e-1
          -4.863069226187031e-1 -4.808722701776865e-1 -4.755339932371204e-1 -4.632143366192691e-1 -4.544549924064732e-1
          -4.514719508843105e-1 -4.430100984479317e-1 -4.403840362843052e-1 -4.373565826522077e-1 -4.226097348582507e-1
          -4.122944428759289e-1 -3.918921301552220e-1 -3.632859731085404e-1 -3.606894509426264e-1 -3.583411997346352e-1
          -3.456023118629678e-1 -3.409392949053846e-1 -3.280541751666623e-1 -3.143999955611469e-1 -3.125792597425575e-1
          -3.097771328454914e-1 -2.934493383745246e-1 -2.878731154221599e-1 -2.809214112172502e-1 -2.791798832640576e-1
          -2.766186962539271e-1 -2.687920801872596e-1 -2.624411681972818e-1 -2.571572719409323e-1 -2.526548407757217e-1
          -2.463213660245875e-1 -2.409120721144406e-1 -2.346180586136979e-1 -2.246353007147041e-1 -2.221708204152904e-1
          -2.143157794511757e-1 -2.032316444598589e-1 -6.805501685493569e-2 -2.857161300105606e-2 -1.874929874684856e-2
          -1.287459844053579e-2 -1.042017906109236e-2 -5.994135585078718e-3 -3.120204465873794e-3 -6.022436565417998e-4
          2.740312947077513e-3 3.663671887986776e-3
          </eigenvalues>
        <occupations size="62">
          1.000000000000000e0 1.000000000000000e0 1.000000000000000e0 1.000000000000000e0 1.000000000000000e0
          1.000000000000000e0 1.000000000000000e0 1.000000000000000e0 1.000000000000000e0 1.000000000000000e0
          1.000000000000000e0 1.000000000000000e0 1.000000000000000e0 1.000000000000000e0 1.000000000000000e0
          1.000000000000000e0 1.000000000000000e0 1.000000000000000e0 1.000000000000000e0 1.000000000000000e0
          1.000000000000000e0 1.000000000000000e0 1.000000000000000e0 1.000000000000000e0 1.000000000000000e0
          1.000000000000000e0 1.000000000000000e0 1.000000000000000e0 1.000000000000000e0 1.000000000000000e0
          1.000000000000000e0 1.000000000000000e0 1.000000000000000e0 1.000000000000000e0 1.000000000000000e0
          1.000000000000000e0 1.000000000000000e0 1.000000000000000e0 1.000000000000000e0 1.000000000000000e0
          1.000000000000000e0 1.000000000000000e0 1.000000000000000e0 1.000000000000000e0 1.000000000000000e0
          1.000000000000000e0 1.000000000000000e0 1.000000000000000e0 1.000000000000000e0 1.000000000000000e0
          1.000000000000000e0 1.000000000000000e0 5.520948362159764e-88 5.520948362159764e-88 5.520948362159764e-88
          5.520948362159764e-88 5.520948362159764e-88 5.520948362159764e-88 5.520948362159764e-88 5.520948362159764e-88
          5.520948362159764e-88 5.520948362159764e-88
          </occupations>
      </ks_energies>
      <ks_energies>
        <k_point weight="4.444444444444e-1">0.000000000000000e0 0.000000000000000e0 2.378214305327377e0</k_point>
        <npw>306814</npw>
        <eigenvalues size="62">
          -9.515022403574546e-1 -9.262284418131037e-1 -9.230119750699457e-1 -9.203342238988911e-1 -9.161760278181005e-1
          -9.135707373804161e-1 -8.987698406560899e-1 -8.926392578534841e-1 -8.853076972884255e-1 -8.799720225906283e-1
          -8.672745091608196e-1 -8.642434892475169e-1 -8.537532359898211e-1 -4.958735911121223e-1 -4.922234874208486e-1
          -4.860076327070737e-1 -4.810186475267053e-1 -4.756203011977320e-1 -4.633144793096292e-1 -4.543006690641950e-1
          -4.515408344545703e-1 -4.429496331962831e-1 -4.401520037374748e-1 -4.378746925096292e-1 -4.218660334287234e-1
          -4.129536283167353e-1 -3.918894902765987e-1 -3.659325055675428e-1 -3.586523435090768e-1 -3.543108781797408e-1
          -3.494408698090470e-1 -3.408335607262761e-1 -3.281475275812886e-1 -3.137742317523401e-1 -3.125256547543016e-1
          -3.100618129354791e-1 -2.935904740825861e-1 -2.885891289495013e-1 -2.807286667694319e-1 -2.779765140040527e-1
          -2.747676207194662e-1 -2.704662508143421e-1 -2.609736327449236e-1 -2.583366580747085e-1 -2.533146947620772e-1
          -2.466994611444782e-1 -2.406621278537457e-1 -2.345926951128412e-1 -2.249491393156853e-1 -2.221264802370397e-1
          -2.143350583322181e-1 -2.032936195643751e-1 -6.079365581909309e-2 -4.105678001734299e-2 -2.054247989785448e-2
          -1.459159701461461e-2 -7.713426835533900e-3 -4.117715414269031e-3 -9.463248814036493e-4 5.008629827195652e-4
          5.767240294437460e-3 9.983709267926672e-3
          </eigenvalues>
        <occupations size="62">
          1.000000000000000e0 1.000000000000000e0 1.000000000000000e0 1.000000000000000e0 1.000000000000000e0
          1.000000000000000e0 1.000000000000000e0 1.000000000000000e0 1.000000000000000e0 1.000000000000000e0
          1.000000000000000e0 1.000000000000000e0 1.000000000000000e0 1.000000000000000e0 1.000000000000000e0
          1.000000000000000e0 1.000000000000000e0 1.000000000000000e0 1.000000000000000e0 1.000000000000000e0
          1.000000000000000e0 1.000000000000000e0 1.000000000000000e0 1.000000000000000e0 1.000000000000000e0
          1.000000000000000e0 1.000000000000000e0 1.000000000000000e0 1.000000000000000e0 1.000000000000000e0
          1.000000000000000e0 1.000000000000000e0 1.000000000000000e0 1.000000000000000e0 1.000000000000000e0
          1.000000000000000e0 1.000000000000000e0 1.000000000000000e0 1.000000000000000e0 1.000000000000000e0
          1.000000000000000e0 1.000000000000000e0 1.000000000000000e0 1.000000000000000e0 1.000000000000000e0
          1.000000000000000e0 1.000000000000000e0 1.000000000000000e0 1.000000000000000e0 1.000000000000000e0
          1.000000000000000e0 1.000000000000000e0 5.520948362159764e-88 5.520948362159764e-88 5.520948362159764e-88
          5.520948362159764e-88 5.520948362159764e-88 5.520948362159764e-88 5.520948362159764e-88 5.520948362159764e-88
          5.520948362159764e-88 5.520948362159764e-88
          </occupations>
      </ks_energies>
      <ks_energies>
        <k_point weight="4.444444444444e-1">0.000000000000000e0 2.059801475817923e0 1.188747714157372e0</k_point>
        <npw>306814</npw>
        <eigenvalues size="62">
          -9.515018012957183e-1 -9.263126299478149e-1 -9.228602811166409e-1 -9.203631482192945e-1 -9.162011080658898e-1
          -9.135880775286815e-1 -8.987751428417015e-1 -8.926360787929099e-1 -8.852988487755272e-1 -8.799753043152736e-1
          -8.672668125242657e-1 -8.642502480686312e-1 -8.537541857930295e-1 -4.958522211127873e-1 -4.922270671107380e-1
          -4.863238537076592e-1 -4.806169416873648e-1 -4.757122911579126e-1 -4.632996492859094e-1 -4.543040115258171e-1
          -4.515351756144755e-1 -4.427709200570449e-1 -4.403179692529072e-1 -4.379173273701062e-1 -4.219281780654188e-1
          -4.128168852129535e-1 -3.918708776665670e-1 -3.637757142609313e-1 -3.620291864018456e-1 -3.557214869672474e-1
          -3.469187019945119e-1 -3.403839988018158e-1 -3.279011555740205e-1 -3.159865108073555e-1 -3.125265143115381e-1
          -3.083389626288832e-1 -2.946843210485959e-1 -2.873273710096189e-1 -2.810808730375731e-1 -2.775811011505931e-1
          -2.748078244739431e-1 -2.704602837284264e-1 -2.619744742303626e-1 -2.573163385968198e-1 -2.536243216078509e-1
          -2.468459921950899e-1 -2.407455154360115e-1 -2.342823333248585e-1 -2.248243295974888e-1 -2.223571205093923e-1
          -2.143829078924990e-1 -2.033307179484114e-1 -6.080162798523035e-2 -4.113849033106819e-2 -2.172800309449478e-2
          -1.270490417889183e-2 -6.163620517576970e-3 -4.176567997971033e-3 -1.562583235700498e-3 6.242189584867456e-4
          5.728154724626516e-3 9.412156088558646e-3
          </eigenvalues>
        <occupations size="62">
          1.000000000000000e0 1.000000000000000e0 1.000000000000000e0 1.000000000000000e0 1.000000000000000e0
          1.000000000000000e0 1.000000000000000e0 1.000000000000000e0 1.000000000000000e0 1.000000000000000e0
          1.000000000000000e0 1.000000000000000e0 1.000000000000000e0 1.000000000000000e0 1.000000000000000e0
          1.000000000000000e0 1.000000000000000e0 1.000000000000000e0 1.000000000000000e0 1.000000000000000e0
          1.000000000000000e0 1.000000000000000e0 1.000000000000000e0 1.000000000000000e0 1.000000000000000e0
          1.000000000000000e0 1.000000000000000e0 1.000000000000000e0 1.000000000000000e0 1.000000000000000e0
          1.000000000000000e0 1.000000000000000e0 1.000000000000000e0 1.000000000000000e0 1.000000000000000e0
          1.000000000000000e0 1.000000000000000e0 1.000000000000000e0 1.000000000000000e0 1.000000000000000e0
          1.000000000000000e0 1.000000000000000e0 1.000000000000000e0 1.000000000000000e0 1.000000000000000e0
          1.000000000000000e0 1.000000000000000e0 1.000000000000000e0 1.000000000000000e0 1.000000000000000e0
          1.000000000000000e0 1.000000000000000e0 5.520948362159764e-88 5.520948362159764e-88 5.520948362159764e-88
          5.520948362159764e-88 5.520948362159764e-88 5.520948362159764e-88 5.520948362159764e-88 5.520948362159764e-88
          5.520948362159764e-88 5.520948362159764e-88
          </occupations>
      </ks_energies>
      <ks_energies>
        <k_point weight="4.444444444444e-1">0.000000000000000e0 2.059801475817923e0 3.566962019484749e0</k_point>
        <npw>307006</npw>
        <eigenvalues size="62">
          -9.515014865402216e-1 -9.262311093106215e-1 -9.230032588516675e-1 -9.203564390867134e-1 -9.161593891948566e-1
          -9.135726483635922e-1 -8.987687671266364e-1 -8.926437580002581e-1 -8.852991677072403e-1 -8.799755182084910e-1
          -8.672687700275565e-1 -8.642503684245399e-1 -8.537543663548416e-1 -4.958804789118227e-1 -4.921998298791345e-1
          -4.860411927087029e-1 -4.808938827182329e-1 -4.757389595466384e-1 -4.633153273974859e-1 -4.543012601133943e-1
          -4.515226894022212e-1 -4.428539023673777e-1 -4.402450330096389e-1 -4.378456019833271e-1 -4.218760336071189e-1
          -4.130219797229683e-1 -3.919285014697822e-1 -3.656079317633619e-1 -3.574678757647483e-1 -3.567281572441645e-1
          -3.491798000636112e-1 -3.398194268716374e-1 -3.277940380425910e-1 -3.155887729379681e-1 -3.127542608252609e-1
          -3.084797841261646e-1 -2.943766554507583e-1 -2.877538935979686e-1 -2.810359829911384e-1 -2.775718490398397e-1
          -2.746050960391279e-1 -2.704800804860950e-1 -2.614275679947158e-1 -2.580156092128925e-1 -2.537643919757458e-1
          -2.467153031067083e-1 -2.406665642468197e-1 -2.343162632145683e-1 -2.249652858010722e-1 -2.223331965452783e-1
          -2.143647930694980e-1 -2.033177850110826e-1 -5.536092359152556e-2 -4.476563570948250e-2 -2.899072033929014e-2
          -1.511002448112430e-2 -6.171171810888772e-3 2.629549485678756e-3 8.003338470309540e-3 8.519578957369825e-3
          8.820153991212255e-3 1.107793439502346e-2
          </eigenvalues>
        <occupations size="62">
          1.000000000000000e0 1.000000000000000e0 1.000000000000000e0 1.000000000000000e0 1.000000000000000e0
          1.000000000000000e0 1.000000000000000e0 1.000000000000000e0 1.000000000000000e0 1.000000000000000e0
          1.000000000000000e0 1.000000000000000e0 1.000000000000000e0 1.000000000000000e0 1.000000000000000e0
          1.000000000000000e0 1.000000000000000e0 1.000000000000000e0 1.000000000000000e0 1.000000000000000e0
          1.000000000000000e0 1.000000000000000e0 1.000000000000000e0 1.000000000000000e0 1.000000000000000e0
          1.000000000000000e0 1.000000000000000e0 1.000000000000000e0 1.000000000000000e0 1.000000000000000e0
          1.000000000000000e0 1.000000000000000e0 1.000000000000000e0 1.000000000000000e0 1.000000000000000e0
          1.000000000000000e0 1.000000000000000e0 1.000000000000000e0 1.000000000000000e0 1.000000000000000e0
          1.000000000000000e0 1.000000000000000e0 1.000000000000000e0 1.000000000000000e0 1.000000000000000e0
          1.000000000000000e0 1.000000000000000e0 1.000000000000000e0 1.000000000000000e0 1.000000000000000e0
          1.000000000000000e0 1.000000000000000e0 5.520948362159764e-88 5.520948362159764e-88 5.520948362159764e-88
          5.520948362159764e-88 5.520948362159764e-88 5.520948362159764e-88 5.520948362159764e-88 5.520948362159764e-88
          5.520948362159764e-88 5.520948362159764e-88
          </occupations>
      </ks_energies>
      <ks_energies>
        <k_point weight="4.444444444444e-1">0.000000000000000e0 2.059801475817923e0 -1.189466591170006e0</k_point>
        <npw>306816</npw>
        <eigenvalues size="62">
          -9.515047231743662e-1 -9.262040694796202e-1 -9.229718514635305e-1 -9.202762002672292e-1 -9.165248205708112e-1
          -9.133542252605720e-1 -8.987375885555304e-1 -8.926609912131662e-1 -8.852982975725865e-1 -8.799614733849404e-1
          -8.672818224019856e-1 -8.642773546821495e-1 -8.537300063443906e-1 -4.959504409864241e-1 -4.920837030031008e-1
          -4.860476529488378e-1 -4.810326134866879e-1 -4.756796796530312e-1 -4.632314797606591e-1 -4.544546651049619e-1
          -4.514400113230823e-1 -4.429843561778739e-1 -4.404093886042720e-1 -4.372554705448792e-1 -4.225893359767948e-1
          -4.125537075652341e-1 -3.919882874799220e-1 -3.636918569321121e-1 -3.606640716406243e-1 -3.558019018119082e-1
          -3.494336749176035e-1 -3.388742104844462e-1 -3.276066622796325e-1 -3.154180806576414e-1 -3.128773043089366e-1
          -3.090084112129857e-1 -2.937190218979763e-1 -2.874548177340274e-1 -2.813756906672264e-1 -2.782901429659304e-1
          -2.768837841648884e-1 -2.685687051105724e-1 -2.621837892168197e-1 -2.577746972116729e-1 -2.531535198679562e-1
          -2.462149980783669e-1 -2.408368486194874e-1 -2.343854031130466e-1 -2.247691056562187e-1 -2.223695585684974e-1
          -2.143341953109055e-1 -2.032435127378538e-1 -6.271011637536383e-2 -2.992565783800392e-2 -2.896562341603350e-2
          -1.792677603901938e-2 -8.359507478493095e-3 -4.145878536311391e-3 1.772595813998256e-4 4.805738091785160e-3
          5.673202158286445e-3 8.881402412791786e-3
          </eigenvalues>
        <occupations size="62">
          1.000000000000000e0 1.000000000000000e0 1.000000000000000e0 1.000000000000000e0 1.000000000000000e0
          1.000000000000000e0 1.000000000000000e0 1.000000000000000e0 1.000000000000000e0 1.000000000000000e0
          1.000000000000000e0 1.000000000000000e0 1.000000000000000e0 1.000000000000000e0 1.000000000000000e0
          1.000000000000000e0 1.000000000000000e0 1.000000000000000e0 1.000000000000000e0 1.000000000000000e0
          1.000000000000000e0 1.000000000000000e0 1.000000000000000e0 1.000000000000000e0 1.000000000000000e0
          1.000000000000000e0 1.000000000000000e0 1.000000000000000e0 1.000000000000000e0 1.000000000000000e0
          1.000000000000000e0 1.000000000000000e0 1.000000000000000e0 1.000000000000000e0 1.000000000000000e0
          1.000000000000000e0 1.000000000000000e0 1.000000000000000e0 1.000000000000000e0 1.000000000000000e0
          1.000000000000000e0 1.000000000000000e0 1.000000000000000e0 1.000000000000000e0 1.000000000000000e0
          1.000000000000000e0 1.000000000000000e0 1.000000000000000e0 1.000000000000000e0 1.000000000000000e0
          1.000000000000000e0 1.000000000000000e0 5.520948362159764e-88 5.520948362159764e-88 5.520948362159764e-88
          5.520948362159764e-88 5.520948362159764e-88 5.520948362159764e-88 5.520948362159764e-88 5.520948362159764e-88
          5.520948362159764e-88 5.520948362159764e-88
          </occupations>
      </ks_energies>
    </band_structure>
    <forces rank="2" dims="3 39">
      4.539006349370400e-3 5.010220436430054e-3 -1.028933494592600e-2
      -7.203659857559751e-3 -1.571410305511846e-2 1.305032498344388e-2
      5.703937758796811e-3 1.216722969680295e-2 4.221512421899044e-3
      3.280781783599199e-2 -1.488588125209869e-2 2.035198308516090e-3
      -5.590322196961955e-3 1.096142618242785e-2 3.083024623863608e-3
      -2.136192759304419e-2 1.641372770194964e-3 -3.344035954992860e-3
      2.008808993009985e-2 -2.647482669105607e-3 -8.161804770515046e-3
      -2.399654662689024e-2 5.226350725651778e-3 7.788408954412585e-3
      5.346897434223746e-3 -8.957487739024804e-3 -6.128685204140210e-4
      3.882246665649570e-3 7.010571192153805e-3 1.692183685893990e-2
      1.547374369491888e-2 -8.131595660612142e-3 -3.246149447110931e-2
      -1.849977609593837e-2 2.635138287045818e-3 1.471349433350173e-2
      5.079890612504366e-3 1.064217959718757e-2 4.736269178894521e-3
      2.027612328302562e-2 -9.871606582985073e-3 1.579420740822905e-3
      -2.860512619866690e-2 4.518293792056074e-4 -6.985093915225558e-3
      -1.213641937733754e-2 -2.091458792410476e-2 6.764441778819797e-3
      1.087159091476579e-2 2.176418392682929e-2 -1.061620557103560e-2
      3.801311004659503e-4 2.697606008387920e-3 6.432805800808066e-3
      1.562161517605273e-2 1.140380820193664e-2 1.654009115372641e-3
      -6.026812732491399e-3 -9.943352856174739e-3 1.208933144830236e-2
      -1.315695323398073e-2 -1.431603315336772e-2 -1.835658102350281e-2
      -2.968843793469556e-3 2.954966597162203e-2 2.500109212335013e-3
      1.881868047174803e-2 -1.009305751472465e-2 -9.002717291769606e-3
      -1.169876650440079e-2 -9.258737437948870e-3 1.660805087377324e-2
      2.124166115474535e-2 -1.052644443696688e-2 -2.280694741767884e-2
      2.174665159192091e-3 8.541465641446077e-3 8.200541690503115e-3
      -2.308791232306938e-2 1.810328719321233e-3 1.022140841213098e-2
      -1.281339357060175e-4 -1.933763630286486e-2 -1.945399038475637e-2
      -2.157328510355662e-2 -4.724421838952622e-3 9.280586664843943e-3
      1.434091975651602e-2 1.704473255097893e-2 9.811411620940460e-3
      -9.656127799278886e-3 3.854546282738642e-3 -2.467490621876651e-2
      2.046670694548662e-2 -5.404311492116776e-3 1.307051067989876e-2
      -9.538531435071695e-3 1.039896660465448e-2 1.672384784684429e-2
      1.083143418075204e-2 -7.866601408553031e-3 4.083725338791171e-3
      -1.979681873233573e-2 1.848530932291040e-2 2.980238823590565e-3
      1.012650304255344e-2 -7.641453663169666e-3 -9.505383787428860e-3
      -1.219350690377560e-2 -1.199153947821248e-2 -6.840849482042351e-3
      2.401734813208880e-2 7.444138142972769e-3 9.466990654008409e-3
      -1.486953915541270e-2 3.485264825203037e-3 -1.490528661009334e-2
      </forces>
  </output>
  <exit_status>0</exit_status>
  <timing_info>
    <total label="PWSCF">
      <cpu>1.309923051000000e3</cpu>
      <wall>1.323155446052552e3</wall>
    </total>
    <partial label="init_run" calls="1">
      <cpu>1.118961000000000e1</cpu>
      <wall>1.162547612190247e1</wall>
    </partial>
    <partial label="hinit0" calls="1">
      <cpu>6.120710000000003e-1</cpu>
      <wall>7.194588184356689e-1</wall>
    </partial>
    <partial label="init_vloc" calls="1">
      <cpu>6.548899999999946e-2</cpu>
      <wall>6.612491607666016e-2</wall>
    </partial>
    <partial label="init_us_1" calls="1">
      <cpu>1.608089999999986e-1</cpu>
      <wall>1.644248962402344e-1</wall>
    </partial>
    <partial label="fft" calls="685">
      <cpu>4.208268400000089e1</cpu>
      <wall>4.270799565315246e1</wall>
    </partial>
    <partial label="fft_scatt_yz" calls="94858">
      <cpu>1.152429844999998e3</cpu>
      <wall>1.161245890617371e3</wall>
    </partial>
    <partial label="fft_scatt_xy" calls="94858">
      <cpu>1.719829900000468e1</cpu>
      <wall>1.741743087768555e1</wall>
    </partial>
    <partial label="potinit" calls="1">
      <cpu>7.781190000000002e-1</cpu>
      <wall>8.409180641174316e-1</wall>
    </partial>
    <partial label="v_of_rho" calls="52">
      <cpu>3.051318700000093e1</cpu>
      <wall>3.183715867996216e1</wall>
    </partial>
    <partial label="v_xc" calls="53">
      <cpu>2.817102999999998e1</cpu>
      <wall>2.949130988121033e1</wall>
    </partial>
    <partial label="v_h" calls="52">
      <cpu>2.871563000000378e0</cpu>
      <wall>2.895047426223755e0</wall>
    </partial>
    <partial label="interpolate" calls="52">
      <cpu>4.094294000000446e0</cpu>
      <wall>4.123085021972656e0</wall>
    </partial>
    <partial label="ffts" calls="71381">
      <cpu>1.064142856999993e3</cpu>
      <wall>1.070755121707917e3</wall>
    </partial>
    <partial label="newd" calls="52">
      <cpu>5.400593999998819e0</cpu>
      <wall>5.454073429107666e0</wall>
    </partial>
    <partial label="wfcinit" calls="1">
      <cpu>7.151040000000002e-1</cpu>
      <wall>7.923128604888916e-1</wall>
    </partial>
    <partial label="init_us_2" calls="103">
      <cpu>4.976900000042406e-2</cpu>
      <wall>5.904650688171387e-2</wall>
    </partial>
    <partial label="init_us_2:cp" calls="103">
      <cpu>4.933600000072147e-2</cpu>
      <wall>5.869913101196289e-2</wall>
    </partial>
    <partial label="wfcinit:atom" calls="1">
      <cpu>2.080000000006521e-4</cpu>
      <wall>2.250671386718750e-4</wall>
    </partial>
    <partial label="atomic_wfc" calls="1">
      <cpu>2.060000000003726e-4</cpu>
      <wall>2.229213714599609e-4</wall>
    </partial>
    <partial label="wfcinit:wfcr" calls="1">
      <cpu>7.136030000000009e-1</cpu>
      <wall>7.859461307525635e-1</wall>
    </partial>
    <partial label="wfcrot" calls="1">
      <cpu>7.136000000000013e-1</cpu>
      <wall>7.859442234039307e-1</wall>
    </partial>
    <partial label="rotwfck" calls="1">
      <cpu>7.135929999999995e-1</cpu>
      <wall>7.859368324279785e-1</wall>
    </partial>
    <partial label="rotwfck:hpsi" calls="1">
      <cpu>6.959490000000006e-1</cpu>
      <wall>7.543389797210693e-1</wall>
    </partial>
    <partial label="h_psi_bgrp" calls="456">
      <cpu>8.838644899999963e1</cpu>
      <wall>9.035912179946900e1</wall>
    </partial>
    <partial label="h_psi" calls="456">
      <cpu>8.838528699999916e1</cpu>
      <wall>9.035802769660950e1</wall>
    </partial>
    <partial label="h_psi:pot" calls="456">
      <cpu>8.836612300000047e1</cpu>
      <wall>9.033803701400757e1</wall>
    </partial>
    <partial label="vloc_psi" calls="456">
      <cpu>8.684032999999932e1</cpu>
      <wall>8.876436066627504e1</wall>
    </partial>
    <partial label="fftw" calls="22792">
      <cpu>9.950454600000377e1</cpu>
      <wall>1.018419845104218e2</wall>
    </partial>
    <partial label="h_psi:calbec" calls="456">
      <cpu>1.348390999999310e0</cpu>
      <wall>1.390567541122437e0</wall>
    </partial>
    <partial label="calbec" calls="511">
      <cpu>1.804765000002135e0</cpu>
      <wall>1.851772546768188e0</wall>
    </partial>
    <partial label="add_vuspsi" calls="456">
      <cpu>1.742279999991752e-1</cpu>
      <wall>1.803095340728760e-1</wall>
    </partial>
    <partial label="rotwfck:hc" calls="1">
      <cpu>1.017400000000102e-2</cpu>
      <wall>1.027989387512207e-2</wall>
    </partial>
    <partial label="s_psi_bgrp" calls="456">
      <cpu>1.491859999991902e-1</cpu>
      <wall>1.533818244934082e-1</wall>
    </partial>
    <partial label="s_psi" calls="456">
      <cpu>1.317539999997734e-1</cpu>
      <wall>1.350634098052979e-1</wall>
    </partial>
    <partial label="rotwfck:diag" calls="1">
      <cpu>6.695000000000562e-3</cpu>
      <wall>2.052998542785645e-2</wall>
    </partial>
    <partial label="cdiaghg" calls="455">
      <cpu>2.598553999999922e0</cpu>
      <wall>2.678710937500000e0</wall>
    </partial>
    <partial label="rotwfck:evc" calls="1">
      <cpu>7.690000000000197e-4</cpu>
      <wall>7.829666137695313e-4</wall>
    </partial>
    <partial label="electrons" calls="1">
      <cpu>1.296781834000000e3</cpu>
      <wall>1.308685801982880e3</wall>
    </partial>
    <partial label="energy_dftd3" calls="1">
      <cpu>2.175599999999989e-2</cpu>
      <wall>2.197909355163574e-2</wall>
    </partial>
    <partial label="c_bands" calls="51">
      <cpu>1.004232040000000e2</cpu>
      <wall>1.025098578929901e2</wall>
    </partial>
    <partial label="cegterg" calls="51">
      <cpu>9.241630299999930e1</cpu>
      <wall>9.442879414558410e1</wall>
    </partial>
    <partial label="cegterg:init" calls="51">
      <cpu>3.047819999999319e-1</cpu>
      <wall>3.075382709503174e-1</wall>
    </partial>
    <partial label="cegterg:upda" calls="404">
      <cpu>1.627729999979692e-1</cpu>
      <wall>1.648178100585938e-1</wall>
    </partial>
    <partial label="g_psi" calls="404">
      <cpu>6.859000000758897e-3</cpu>
      <wall>6.944656372070313e-3</wall>
    </partial>
    <partial label="cegterg:over" calls="404">
      <cpu>1.239008000001832e0</cpu>
      <wall>1.257390260696411e0</wall>
    </partial>
    <partial label="cegterg:diag" calls="454">
      <cpu>2.593611999998757e0</cpu>
      <wall>2.659531831741333e0</wall>
    </partial>
    <partial label="cegterg:last" calls="140">
      <cpu>1.936100000004899e-1</cpu>
      <wall>1.976170539855957e-1</wall>
    </partial>
    <partial label="sum_band" calls="51">
      <cpu>2.203060099999993e1</cpu>
      <wall>2.258113956451416e1</wall>
    </partial>
    <partial label="sum_band:wei" calls="51">
      <cpu>5.913099999975202e-2</cpu>
      <wall>6.022739410400391e-2</wall>
    </partial>
    <partial label="sum_band:loo" calls="51">
      <cpu>1.554219900000021e1</cpu>
      <wall>1.599783134460449e1</wall>
    </partial>
    <partial label="sum_band:buf" calls="51">
      <cpu>4.600000033860852e-5</cpu>
      <wall>7.057189941406250e-5</wall>
    </partial>
    <partial label="sum_band:ini" calls="51">
      <cpu>2.893000000085522e-2</cpu>
      <wall>3.093218803405762e-2</wall>
    </partial>
    <partial label="sum_band:cal" calls="51">
      <cpu>4.324420000002647e-1</cpu>
      <wall>4.359333515167236e-1</wall>
    </partial>
    <partial label="sum_band:bec" calls="51">
      <cpu>4.429999999729262e-3</cpu>
      <wall>4.472970962524414e-3</wall>
    </partial>
    <partial label="addusdens" calls="51">
      <cpu>4.959010000004582e-1</cpu>
      <wall>5.199396610260010e-1</wall>
    </partial>
    <partial label="addusd:skk" calls="102">
      <cpu>3.447400000004563e-2</cpu>
      <wall>3.541803359985352e-2</wall>
    </partial>
    <partial label="addusd:dgemm" calls="102">
      <cpu>5.927799999972194e-2</cpu>
      <wall>7.030415534973145e-2</wall>
    </partial>
    <partial label="addusd:qvan2" calls="102">
      <cpu>7.752100000016071e-2</cpu>
      <wall>7.944154739379883e-2</wall>
    </partial>
    <partial label="sum_band:sym" calls="51">
      <cpu>2.830615000000080e0</cpu>
      <wall>2.855601787567139e0</wall>
    </partial>
    <partial label="mix_rho" calls="51">
      <cpu>1.131583939000000e3</cpu>
      <wall>1.138902255058289e3</wall>
    </partial>
    <partial label="ions" calls="1">
      <cpu>1.514533000000029e0</cpu>
      <wall>1.553154945373535e0</wall>
    </partial>
    <partial label="forces" calls="1">
      <cpu>1.514533000000029e0</cpu>
      <wall>1.553145885467529e0</wall>
    </partial>
    <partial label="frc_us" calls="1">
      <cpu>1.051559999998517e-1</cpu>
      <wall>1.066949367523193e-1</wall>
    </partial>
    <partial label="frc_lc" calls="1">
      <cpu>7.219299999997020e-2</cpu>
      <wall>7.283806800842285e-2</wall>
    </partial>
    <partial label="frc_cc" calls="1">
      <cpu>8.358269999998811e-1</cpu>
      <wall>8.672549724578857e-1</wall>
    </partial>
    <partial label="force_dftd3" calls="1">
      <cpu>2.380340000001979e-1</cpu>
      <wall>2.398610115051270e-1</wall>
    </partial>
    <partial label="frc_scc" calls="1">
      <cpu>2.598580000001220e-1</cpu>
      <wall>2.626287937164307e-1</wall>
    </partial>
  </timing_info>
  <closed DATE=" 2 Oct 2024" TIME="11:19:17"></closed>
</qes:espresso>
