# Supplementary material for: Developing Interface Force Fields for Water and Oxygen on Pt, and Pt 3 Ni, Pt 3 Co Alloy Surfaces for Proton-Exchange Membrane Fuel Cell (PEMFC) Applications
Source: ACS Omega. 2026 Feb 6;11(6):10649–63. doi: 10.1021/acsomega.5c11427 (PMC12917792; doi:10.1021/acsomega.5c11427)
Supplement: Supplementary file 1 [file ao5c11427_si_001.zip › Supporting_material/01.Cycle01_config_generation_and_DFT_calculations/Bulk/SCF/SCF_UP002/forces.out]

    0.05356240    0.00433574    0.02068786
   -0.05004981    0.00370465   -0.00706958
   -0.00287033    0.00326735   -0.02252732
    0.00766932    0.06135343   -0.00674229
    0.03566169   -0.03129430    0.00674367
   -0.03850754   -0.02519603    0.00850562
    0.02095223    0.00871019   -0.01852660
   -0.03159317    0.00446707    0.05329910
    0.00450231   -0.01778751   -0.04027350
   -0.03955780   -0.01903805    0.01274266
   -0.00135241    0.03174934    0.01657202
    0.03486842   -0.03889148   -0.02640154
   -0.03744081    0.01212725   -0.01199954
   -0.01393392   -0.01030406   -0.01415465
    0.04620280   -0.00687214    0.02832555
   -0.04958018   -0.01923343   -0.01866924
    0.04124210    0.02766528    0.00750119
    0.01499357   -0.01246685    0.01340223
    0.02151040   -0.01181259   -0.02338117
    0.02917291    0.01927752    0.01687967
   -0.05098685   -0.00889244    0.00614118
   -0.02364190   -0.02708436    0.00928576
    0.04110841    0.01791113   -0.03467680
   -0.02912373    0.01252090    0.03138336
   -0.01116953   -0.03692286    0.02348282
    0.00842702    0.01368268    0.01030714
    0.01812028    0.02229191   -0.04500640
   -0.01987525    0.02099046    0.03951016
    0.04222271    0.00692085   -0.03671721
   -0.02531186   -0.02231817   -0.00505858
   -0.02628982    0.01416491   -0.01516599
   -0.02194498    0.02556097    0.00528194
    0.04400807   -0.02726578    0.01634081
    0.04877547   -0.04354562   -0.00318558
   -0.01378168    0.01904448    0.01536968
   -0.03787606    0.02390471   -0.01317803
    0.04364827    0.00765037    0.00173645
    0.01587971    0.00032269    0.00978844
   -0.04764048   -0.00269821   -0.01055328
