# Supplementary material for: Developing Interface Force Fields for Water and Oxygen on Pt, and Pt 3 Ni, Pt 3 Co Alloy Surfaces for Proton-Exchange Membrane Fuel Cell (PEMFC) Applications
Source: ACS Omega. 2026 Feb 6;11(6):10649–63. doi: 10.1021/acsomega.5c11427 (PMC12917792; doi:10.1021/acsomega.5c11427)
Supplement: Supplementary file 1 [file ao5c11427_si_001.zip › Supporting_material/01.Cycle01_config_generation_and_DFT_calculations/Bulk/SCF/SCF_UP002/H2O.scf.in]

 &control
 calculation = 'scf' 
 restart_mode = 'from_scratch' 
 max_seconds = 171000, 
 pseudo_dir = '../../../../Pseudo/', 
 prefix =  'H2O',
 tprnfor = .true., 
 outdir = ./out, 
 /
 &system
 ibrav = 14, 
 celldm(1) =    131.34719511912488     
 celldm(2) =   0.16182789324440627     
 celldm(3) =   0.16182789275273818     
 celldm(4) =  -0.49984886353856350     
 celldm(5) =   -0.0000000000000000     
 celldm(6) =   -0.0000000000000000     
 nat =            39
 ntyp =            2
 ecutwfc = 50.0, 
 ecutrho = 600.0, 
 occupations = 'smearing', 
 degauss = 0.00735, 
 smearing = 'marzari-vanderbilt', 
 vdw_corr = 'DFT-D3', 
 dftd3_version = 4, 
 /
 &electrons
 electron_maxstep = 1000, 
 mixing_mode = 'local-TF', 
 mixing_beta = 0.2, 
 conv_thr = 1.0D-4, 
 /
 ATOMIC_SPECIES
 O 15.999 O.pbe-n-rrkjus_psl.1.0.0.UPF             
 H 1.008 H.pbe-rrkjus_psl.1.0.0.UPF                
 ATOMIC_POSITIONS (crystal)
 O   0.57081120746755853       0.47133738872567310       0.67649618740712825     
 H   0.58504762418781442       0.46422258224638169       0.68420462627112588     
 H   0.56646319134060741       0.51686468828632171       0.77426815257806059     
 O   0.57719494135059601       0.19006109702158280        8.3869627323078788E-002
 H   0.56685519933180395       0.25474491898466134        9.0066874389970852E-002
 H   0.58875948118905064       0.22147504058671563        5.4218190683036134E-002
 O   0.56455840468439056       0.27294681217895977       0.38812693716380942     
 H   0.57430095242645007       0.25974605876052870       0.31711657011058136     
 H   0.56684194052784742       0.35789661917335991       0.47845836984431678     
 O   0.56551027151137356       0.77166047277649952       0.70653234543343157     
 H   0.56284684483799974       0.67276159446432260       0.67430070963165589     
 H   0.55315652633788104       0.82416801345314639       0.73564354128873422     
 O   0.56471554417452330       0.94216419686251118        2.6892015674472081E-002
 H   0.57074048386670029        3.4009737105103348E-002   5.9018625555694371E-002
 H   0.55273317121448107       0.93719054556222403       0.97538573759595248     
 O   0.56647029747983679       0.90664551591599563       0.25114365054041787     
 H   0.55621395551062525       0.83960488648517817       0.24034312145564662     
 H   0.56216477971435197       0.93853483850962638       0.18687546110665654     
 O   0.57215230470673228       0.58175960827810691       0.13521846892874478     
 H   0.56785819941460780       0.50154861749921942        4.6405358356090609E-002
 H   0.58577244269412732       0.59743889158906960       0.11783696588300607     
 O   0.57046782291990339       0.32662789862866032       0.88217129527607030     
 H   0.55839712313804690       0.29503767020464977       0.90627840704569429     
 H   0.57589090425045519       0.24106979949230811       0.80349173617013614     
 O   0.56778201838301867        4.8538440303277808E-002  0.77285144385087001     
 H   0.56804491076256747       0.95219465223819544       0.69406071480563769     
 H   0.56675160012147607        4.2478649082723141E-002  0.85834325374058063     
 O   0.55888579405665184       0.65465512511909152       0.93086412079366654     
 H   0.54917755395115464       0.67907070022425475        5.1802873837252421E-003
 H   0.56667327488865149       0.73959807379058162       0.96006572813088131     
 O   0.57082690641543843       0.82006944551281791       0.48933441757576640     
 H   0.57185751472129775       0.71985190586341119       0.45738748279192887     
 H   0.55887939869270908       0.83726845520589199       0.45069260498048180     
 O   0.56093944345172542        9.9132055755078996E-002  0.53496002671449583     
 H   0.56467442759639919        3.8563807664581284E-002  0.43671874942863909     
 H   0.57092133837779480        7.0058407990956528E-002  0.57929410642074641     
 O   0.57265351716408386       0.52771769527254619       0.34856533725560102     
 H   0.57042583060926433       0.53802037426762972       0.26633708618668539     
 H   0.58693228479617610       0.53477922740457196       0.36111366708741333     
 K_POINTS automatic
           1           3           3           0           0           0
