# Supplementary material for: Developing Interface Force Fields for Water and Oxygen on Pt, and Pt 3 Ni, Pt 3 Co Alloy Surfaces for Proton-Exchange Membrane Fuel Cell (PEMFC) Applications
Source: ACS Omega. 2026 Feb 6;11(6):10649–63. doi: 10.1021/acsomega.5c11427 (PMC12917792; doi:10.1021/acsomega.5c11427)
Supplement: Supplementary file 1 [file ao5c11427_si_001.zip › Supporting_material/01.Cycle01_config_generation_and_DFT_calculations/Bulk/SCF/SCF_UP002/H2O.scf.out]

[0] MPI startup(): I_MPI_RETURN_WIN_MEM_NUMA environment variable is not supported.
[0] MPI startup(): Similar variables:
	 I_MPI_RETURN_INTERNAL_MEM_NUMA
[0] MPI startup(): To check the list of supported variables, use the impi_info utility or refer to https://software.intel.com/en-us/mpi-library/documentation/get-started.

     Program PWSCF v.7.1 starts on  2Oct2024 at 10:57:14 

     This program is part of the open-source Quantum ESPRESSO suite
     for quantum simulation of materials; please cite
         "P. Giannozzi et al., J. Phys.:Condens. Matter 21 395502 (2009);
         "P. Giannozzi et al., J. Phys.:Condens. Matter 29 465901 (2017);
         "P. Giannozzi et al., J. Chem. Phys. 152 154105 (2020);
          URL http://www.quantum-espresso.org", 
     in publications or presentations arising from this work. More details at
     http://www.quantum-espresso.org/quote

     Parallel version (MPI), running on  3840 processors

     MPI processes distributed on    40 nodes
     373108 MiB available memory on the printing compute node when the environment starts
 
     Reading input from ./H2O.scf.in

     Current dimensions of program PWSCF are:
     Max number of different atomic species (ntypx) = 10
     Max number of k-points (npk) =  40000
     Max angular momentum in pseudopotentials (lmaxx) =  4
 
     K-points division:     npool     =       5
     R & G space division:  proc/nbgrp/npool/nimage =     768
     WARNING: too many processors for an effective parallelization!
     Subspace diagonalization in iterative solution of the eigenvalue problem:
     a serial algorithm will be used

 
     Parallelization info
     --------------------
     sticks:   dense  smooth     PW     G-vecs:    dense   smooth      PW
     Min         173      57     15                16607     3192     432
     Max         174      58     16                16613     3200     437
     Sum      133257   44421  11727             12755969  2454831  333393
 
     Using Pencil Decomposition
 


     bravais-lattice index     =           14
     lattice parameter (alat)  =     131.3472  a.u.
     unit-cell volume          =   51397.6837 (a.u.)^3
     number of atoms/cell      =           39
     number of atomic types    =            2
     number of electrons       =       104.00
     number of Kohn-Sham states=           62
     kinetic-energy cutoff     =      50.0000  Ry
     charge density cutoff     =     600.0000  Ry
     scf convergence threshold =      1.0E-04
     mixing beta               =       0.2000
     number of iterations used =            8  local-TF  mixing
     Exchange-correlation= PBE
                           (   1   4   3   4   0   0   0)

     celldm(1)= 131.347195  celldm(2)=   0.161828  celldm(3)=   0.161828
     celldm(4)=  -0.499849  celldm(5)=   0.000000  celldm(6)=   0.000000

     crystal axes: (cart. coord. in units of alat)
               a(1) = (   1.000000   0.000000   0.000000 )  
               a(2) = (   0.000000   0.161828   0.000000 )  
               a(3) = (   0.000000  -0.080889   0.140161 )  

     reciprocal axes: (cart. coord. in units 2 pi/alat)
               b(1) = (  1.000000  0.000000  0.000000 )  
               b(2) = (  0.000000  6.179404  3.566243 )  
               b(3) = (  0.000000  0.000000  7.134643 )  


     PseudoPot. # 1 for O  read from file:
     /scratch/usr/niiadi11/Pseudo/O.pbe-n-rrkjus_psl.1.0.0.UPF
     MD5 check sum: 91400c9766925bcf19f520983a725ff0
     Pseudo is Ultrasoft + core correction, Zval =  6.0
     Generated using &quot;atomic&quot; code by A. Dal Corso  v.6.3MaX
     Using radial grid of 1095 points,  4 beta functions with: 
                l(1) =   0
                l(2) =   0
                l(3) =   1
                l(4) =   1
     Q(r) pseudized with 0 coefficients 


     PseudoPot. # 2 for H  read from file:
     /scratch/usr/niiadi11/Pseudo/H.pbe-rrkjus_psl.1.0.0.UPF
     MD5 check sum: 027d7c5d0f474e55d371f51e357e2a94
     Pseudo is Ultrasoft, Zval =  1.0
     Generated using &quot;atomic&quot; code by A. Dal Corso  v.6.3MaX
     Using radial grid of  929 points,  2 beta functions with: 
                l(1) =   0
                l(2) =   0
     Q(r) pseudized with 0 coefficients 


     atomic species   valence    mass     pseudopotential
        O              6.00    15.99900     O ( 1.00)
        H              1.00     1.00800     H ( 1.00)

     No symmetry found


   Cartesian axes

     site n.     atom                  positions (alat units)
         1           O   tau(   1) = (   0.5708112   0.0215541   0.0948185  )
         2           H   tau(   2) = (   0.5850476   0.0197792   0.0958989  )
         3           H   tau(   3) = (   0.5664632   0.0210130   0.1085223  )
         4           O   tau(   4) = (   0.5771949   0.0239730   0.0117553  )
         5           H   tau(   5) = (   0.5668552   0.0339394   0.0126239  )
         6           H   tau(   6) = (   0.5887595   0.0314552   0.0075993  )
         7           O   tau(   7) = (   0.5645584   0.0127750   0.0544003  )
         8           H   tau(   8) = (   0.5743010   0.0163828   0.0444474  )
         9           H   tau(   9) = (   0.5668419   0.0192154   0.0670613  )
        10           O   tau(  10) = (   0.5655103   0.0677251   0.0990284  )
        11           H   tau(  11) = (   0.5628468   0.0543278   0.0945108  )
        12           H   tau(  12) = (   0.5531565   0.0738675   0.1031087  )
        13           O   tau(  13) = (   0.5647155   0.1502932   0.0037692  )
        14           H   tau(  14) = (   0.5707405   0.0007297   0.0082721  )
        15           H   tau(  15) = (   0.5527332   0.0727651   0.1367112  )
        16           O   tau(  16) = (   0.5664703   0.1264057   0.0352006  )
        17           H   tau(  17) = (   0.5562140   0.1164303   0.0336868  )
        18           H   tau(  18) = (   0.5621648   0.1367649   0.0261927  )
        19           O   tau(  19) = (   0.5721523   0.0832072   0.0189524  )
        20           H   tau(  20) = (   0.5678582   0.0774109   0.0065042  )
        21           H   tau(  21) = (   0.5857724   0.0871505   0.0165162  )
        22           O   tau(  22) = (   0.5704678  -0.0185009   0.1236462  )
        23           H   tau(  23) = (   0.5583971  -0.0255631   0.1270251  )
        24           H   tau(  24) = (   0.5758909  -0.0259822   0.1126184  )
        25           O   tau(  25) = (   0.5677820  -0.0546607   0.1083238  )
        26           H   tau(  26) = (   0.5680449   0.0979494   0.0972804  )
        27           H   tau(  27) = (   0.5667516  -0.0625567   0.1203064  )
        28           O   tau(  28) = (   0.5588858   0.0306443   0.1304710  )
        29           H   tau(  29) = (   0.5491776   0.1094735   0.0007261  )
        30           H   tau(  30) = (   0.5666733   0.0420284   0.1345639  )
        31           O   tau(  31) = (   0.5708269   0.0931281   0.0685857  )
        32           H   tau(  32) = (   0.5718575   0.0794943   0.0641080  )
        33           H   tau(  33) = (   0.5588794   0.0990371   0.0631696  )
        34           O   tau(  34) = (   0.5609394  -0.0272303   0.0749806  )
        35           H   tau(  35) = (   0.5646744  -0.0290853   0.0612110  )
        36           H   tau(  36) = (   0.5709213  -0.0355214   0.0811945  )
        37           O   tau(  37) = (   0.5726535   0.0572042   0.0488553  )
        38           H   tau(  38) = (   0.5704258   0.0655228   0.0373301  )
        39           H   tau(  39) = (   0.5869323   0.0573319   0.0506141  )

     --------------------------------------------
     DFT-D3 Dispersion Correction (3-body terms):
     --------------------------------------------
       Reference C6 values for interpolation: 

         atom   Coordination number   C6
         H          0.912             6.05
         H          0.000            15.18
         O          0.000            31.01
         O          0.993            25.63
         O          1.989            20.74

       Values used:

         atom   Coordination number  R0_AB[au]  C6      C8
         O          1.982            2.345     20.83    420.36
         H          0.987            2.062      6.19     74.87
         H          1.000            2.062      6.18     74.72
         O          1.996            2.345     20.82    420.17
         H          0.988            2.062      6.19     74.86
         H          0.987            2.062      6.19     74.87
         O          1.976            2.345     20.83    420.44
         H          0.988            2.062      6.19     74.86
         H          0.991            2.062      6.19     74.83
         O          1.980            2.345     20.83    420.38
         H          0.988            2.062      6.19     74.86
         H          0.988            2.062      6.19     74.86
         O          1.990            2.345     20.82    420.25
         H          1.005            2.062      6.18     74.67
         H          0.988            2.062      6.19     74.86
         O          1.984            2.345     20.83    420.33
         H          0.988            2.062      6.19     74.86
         H          0.995            2.062      6.19     74.78
         O          1.989            2.345     20.83    420.27
         H          0.992            2.062      6.19     74.81
         H          0.987            2.062      6.19     74.87
         O          1.982            2.345     20.83    420.35
         H          0.988            2.062      6.19     74.86
         H          0.989            2.062      6.19     74.84
         O          1.983            2.345     20.83    420.35
         H          0.991            2.062      6.19     74.82
         H          0.988            2.062      6.19     74.85
         O          1.991            2.345     20.82    420.23
         H          0.988            2.062      6.19     74.86
         H          0.990            2.062      6.19     74.83
         O          1.982            2.345     20.83    420.36
         H          0.993            2.062      6.19     74.80
         H          0.988            2.062      6.19     74.86
         O          1.978            2.345     20.83    420.42
         H          0.994            2.062      6.19     74.79
         H          0.989            2.062      6.19     74.85
         O          1.983            2.345     20.83    420.34
         H          0.998            2.062      6.18     74.75
         H          0.987            2.062      6.19     74.87

         Molecular C6 ( Ry / a.u.^6 ) =     15057.93


     number of k points=     5  Marzari-Vanderbilt smearing, width (Ry)=  0.0073
                       cart. coord. in units 2pi/alat
        k(    1) = (   0.0000000   0.0000000   0.0000000), wk =   0.2222222
        k(    2) = (   0.0000000   0.0000000   2.3782143), wk =   0.4444444
        k(    3) = (   0.0000000   2.0598015   1.1887477), wk =   0.4444444
        k(    4) = (   0.0000000   2.0598015   3.5669620), wk =   0.4444444
        k(    5) = (   0.0000000   2.0598015  -1.1894666), wk =   0.4444444

     Dense  grid: 12755969 G-vectors     FFT dimensions: (1080, 180, 180)

     Smooth grid:  2454831 G-vectors     FFT dimensions: ( 600,  96,  96)

     Estimated max dynamical RAM per process >     194.64 MB

     Estimated total dynamical RAM >     101.80 GB

     Initial potential from superposition of free atoms

     starting charge     103.9997, renormalised to     104.0000

     negative rho (up, down):  1.380E-03 0.000E+00
     Starting wfcs are   78 randomized atomic wfcs

     total cpu time spent up to now is       12.7 secs

     Self-consistent Calculation

     iteration #  1     ecut=    50.00 Ry     beta= 0.20
     Davidson diagonalization with overlap
     ethr =  1.00E-02,  avg # of iterations =  4.0

     negative rho (up, down):  1.023E-03 0.000E+00

     total cpu time spent up to now is       45.5 secs

     total energy              =    -452.72668800 Ry
     estimated scf accuracy    <       5.08093619 Ry

     iteration #  2     ecut=    50.00 Ry     beta= 0.20
     Davidson diagonalization with overlap
     ethr =  4.89E-03,  avg # of iterations =  2.0

     negative rho (up, down):  7.881E-03 0.000E+00

     total cpu time spent up to now is       74.1 secs

     total energy              =    -451.18653157 Ry
     estimated scf accuracy    <       3.62150695 Ry

     iteration #  3     ecut=    50.00 Ry     beta= 0.20
     Davidson diagonalization with overlap
     ethr =  3.48E-03,  avg # of iterations =  2.0

     negative rho (up, down):  6.300E-03 0.000E+00

     total cpu time spent up to now is       93.1 secs

     total energy              =    -452.07735039 Ry
     estimated scf accuracy    <       0.30692387 Ry

     iteration #  4     ecut=    50.00 Ry     beta= 0.20
     Davidson diagonalization with overlap
     ethr =  2.95E-04,  avg # of iterations =  9.6

     negative rho (up, down):  4.208E-03 0.000E+00

     total cpu time spent up to now is      120.4 secs

     total energy              =    -452.41923615 Ry
     estimated scf accuracy    <       0.62366184 Ry

     iteration #  5     ecut=    50.00 Ry     beta= 0.20
     Davidson diagonalization with overlap
     ethr =  2.95E-04,  avg # of iterations =  2.0

     negative rho (up, down):  8.523E-04 0.000E+00

     total cpu time spent up to now is      151.7 secs

     total energy              =    -452.29031712 Ry
     estimated scf accuracy    <       0.36455745 Ry

     iteration #  6     ecut=    50.00 Ry     beta= 0.20
     Davidson diagonalization with overlap
     ethr =  2.95E-04,  avg # of iterations =  7.0

     negative rho (up, down):  1.027E-03 0.000E+00

     total cpu time spent up to now is      177.2 secs

     total energy              =    -452.42573222 Ry
     estimated scf accuracy    <       0.53376367 Ry

     iteration #  7     ecut=    50.00 Ry     beta= 0.20
     Davidson diagonalization with overlap
     ethr =  2.95E-04,  avg # of iterations =  2.0

     negative rho (up, down):  8.549E-04 0.000E+00

     total cpu time spent up to now is      195.6 secs

     total energy              =    -452.40496655 Ry
     estimated scf accuracy    <       0.37834908 Ry

     iteration #  8     ecut=    50.00 Ry     beta= 0.20
     Davidson diagonalization with overlap
     ethr =  2.95E-04,  avg # of iterations =  1.0

     negative rho (up, down):  1.098E-03 0.000E+00

     total cpu time spent up to now is      213.4 secs

     total energy              =    -452.31220114 Ry
     estimated scf accuracy    <       0.28819065 Ry

     iteration #  9     ecut=    50.00 Ry     beta= 0.20
     Davidson diagonalization with overlap
     ethr =  2.77E-04,  avg # of iterations =  2.0

     negative rho (up, down):  1.035E-02 0.000E+00

     total cpu time spent up to now is      245.0 secs

     total energy              =    -452.28605713 Ry
     estimated scf accuracy    <       0.09155523 Ry

     iteration # 10     ecut=    50.00 Ry     beta= 0.20
     Davidson diagonalization with overlap
     c_bands:  2 eigenvalues not converged
     ethr =  8.80E-05,  avg # of iterations = 19.4

     negative rho (up, down):  2.412E-03 0.000E+00

     total cpu time spent up to now is      276.8 secs

     total energy              =    -452.33919786 Ry
     estimated scf accuracy    <       0.03907480 Ry

     iteration # 11     ecut=    50.00 Ry     beta= 0.20
     Davidson diagonalization with overlap
     c_bands:  3 eigenvalues not converged
     ethr =  3.76E-05,  avg # of iterations = 11.0

     negative rho (up, down):  6.430E-02 0.000E+00

     total cpu time spent up to now is      295.3 secs

     total energy              =    -452.33768002 Ry
     estimated scf accuracy    <       0.02473878 Ry

     iteration # 12     ecut=    50.00 Ry     beta= 0.20
     Davidson diagonalization with overlap
     ethr =  2.38E-05,  avg # of iterations = 10.8

     negative rho (up, down):  6.120E-02 0.000E+00

     total cpu time spent up to now is      322.0 secs

     total energy              =    -452.36706037 Ry
     estimated scf accuracy    <       0.07891960 Ry

     iteration # 13     ecut=    50.00 Ry     beta= 0.20
     Davidson diagonalization with overlap
     ethr =  2.38E-05,  avg # of iterations =  2.0

     negative rho (up, down):  6.052E-02 0.000E+00

     total cpu time spent up to now is      350.5 secs

     total energy              =    -452.34973016 Ry
     estimated scf accuracy    <       0.09723525 Ry

     iteration # 14     ecut=    50.00 Ry     beta= 0.20
     Davidson diagonalization with overlap
     ethr =  2.38E-05,  avg # of iterations =  2.0

     negative rho (up, down):  4.419E-02 0.000E+00

     total cpu time spent up to now is      374.5 secs

     total energy              =    -452.32565038 Ry
     estimated scf accuracy    <       0.05933157 Ry

     iteration # 15     ecut=    50.00 Ry     beta= 0.20
     Davidson diagonalization with overlap
     ethr =  2.38E-05,  avg # of iterations =  5.2

     negative rho (up, down):  5.356E-02 0.000E+00

     total cpu time spent up to now is      408.3 secs

     total energy              =    -452.33933360 Ry
     estimated scf accuracy    <       0.00844975 Ry

     iteration # 16     ecut=    50.00 Ry     beta= 0.20
     Davidson diagonalization with overlap
     ethr =  8.12E-06,  avg # of iterations =  8.4

     negative rho (up, down):  4.876E-02 0.000E+00

     total cpu time spent up to now is      442.8 secs

     total energy              =    -452.34954806 Ry
     estimated scf accuracy    <       0.01103709 Ry

     iteration # 17     ecut=    50.00 Ry     beta= 0.20
     Davidson diagonalization with overlap
     ethr =  8.12E-06,  avg # of iterations =  9.6

     negative rho (up, down):  4.494E-02 0.000E+00

     total cpu time spent up to now is      471.6 secs

     total energy              =    -452.33753582 Ry
     estimated scf accuracy    <       0.05697566 Ry

     iteration # 18     ecut=    50.00 Ry     beta= 0.20
     Davidson diagonalization with overlap
     ethr =  8.12E-06,  avg # of iterations =  5.0

     negative rho (up, down):  4.415E-02 0.000E+00

     total cpu time spent up to now is      498.7 secs

     total energy              =    -452.33767680 Ry
     estimated scf accuracy    <       0.01786765 Ry

     iteration # 19     ecut=    50.00 Ry     beta= 0.20
     Davidson diagonalization with overlap
     ethr =  8.12E-06,  avg # of iterations =  3.8

     negative rho (up, down):  4.158E-02 0.000E+00

     total cpu time spent up to now is      519.4 secs

     total energy              =    -452.33885715 Ry
     estimated scf accuracy    <       0.00943335 Ry

     iteration # 20     ecut=    50.00 Ry     beta= 0.20
     Davidson diagonalization with overlap
     ethr =  8.12E-06,  avg # of iterations =  2.0

     negative rho (up, down):  5.416E-02 0.000E+00

     total cpu time spent up to now is      565.6 secs

     total energy              =    -452.34259144 Ry
     estimated scf accuracy    <       0.00716038 Ry

     iteration # 21     ecut=    50.00 Ry     beta= 0.20
     Davidson diagonalization with overlap
     ethr =  6.88E-06,  avg # of iterations =  7.0

     negative rho (up, down):  7.485E-02 0.000E+00

     total cpu time spent up to now is      621.6 secs

     total energy              =    -452.34071533 Ry
     estimated scf accuracy    <       0.01666887 Ry

     iteration # 22     ecut=    50.00 Ry     beta= 0.20
     Davidson diagonalization with overlap
     ethr =  6.88E-06,  avg # of iterations = 13.2

     negative rho (up, down):  7.367E-02 0.000E+00

     total cpu time spent up to now is      650.7 secs

     total energy              =    -452.33864330 Ry
     estimated scf accuracy    <       0.01057938 Ry

     iteration # 23     ecut=    50.00 Ry     beta= 0.20
     Davidson diagonalization with overlap
     ethr =  6.88E-06,  avg # of iterations =  3.2

     negative rho (up, down):  7.272E-02 0.000E+00

     total cpu time spent up to now is      675.0 secs

     total energy              =    -452.33821730 Ry
     estimated scf accuracy    <       0.00586494 Ry

     iteration # 24     ecut=    50.00 Ry     beta= 0.20
     Davidson diagonalization with overlap
     ethr =  5.64E-06,  avg # of iterations =  8.4

     negative rho (up, down):  6.360E-02 0.000E+00

     total cpu time spent up to now is      698.7 secs

     total energy              =    -452.33847061 Ry
     estimated scf accuracy    <       0.00390165 Ry

     iteration # 25     ecut=    50.00 Ry     beta= 0.20
     Davidson diagonalization with overlap
     ethr =  3.75E-06,  avg # of iterations = 11.4

     negative rho (up, down):  5.782E-02 0.000E+00

     total cpu time spent up to now is      719.2 secs

     total energy              =    -452.33842957 Ry
     estimated scf accuracy    <       0.00313567 Ry

     iteration # 26     ecut=    50.00 Ry     beta= 0.20
     Davidson diagonalization with overlap
     ethr =  3.02E-06,  avg # of iterations = 13.8

     negative rho (up, down):  5.197E-02 0.000E+00

     total cpu time spent up to now is      750.6 secs

     total energy              =    -452.33833513 Ry
     estimated scf accuracy    <       0.00323185 Ry

     iteration # 27     ecut=    50.00 Ry     beta= 0.20
     Davidson diagonalization with overlap
     c_bands:  1 eigenvalues not converged
     ethr =  3.02E-06,  avg # of iterations = 19.4

     negative rho (up, down):  5.616E-02 0.000E+00

     total cpu time spent up to now is      774.9 secs

     total energy              =    -452.33719916 Ry
     estimated scf accuracy    <       0.00369137 Ry

     iteration # 28     ecut=    50.00 Ry     beta= 0.20
     Davidson diagonalization with overlap
     c_bands:  1 eigenvalues not converged
     ethr =  3.02E-06,  avg # of iterations = 18.4

     negative rho (up, down):  5.273E-02 0.000E+00

     total cpu time spent up to now is      803.2 secs

     total energy              =    -452.33719888 Ry
     estimated scf accuracy    <       0.00203762 Ry

     iteration # 29     ecut=    50.00 Ry     beta= 0.20
     Davidson diagonalization with overlap
     ethr =  1.96E-06,  avg # of iterations =  7.4

     negative rho (up, down):  4.940E-02 0.000E+00

     total cpu time spent up to now is      823.4 secs

     total energy              =    -452.33690104 Ry
     estimated scf accuracy    <       0.00351500 Ry

     iteration # 30     ecut=    50.00 Ry     beta= 0.20
     Davidson diagonalization with overlap
     ethr =  1.96E-06,  avg # of iterations =  3.2

     negative rho (up, down):  3.787E-02 0.000E+00

     total cpu time spent up to now is      853.3 secs

     total energy              =    -452.33724632 Ry
     estimated scf accuracy    <       0.00170058 Ry

     iteration # 31     ecut=    50.00 Ry     beta= 0.20
     Davidson diagonalization with overlap
     c_bands:  1 eigenvalues not converged
     ethr =  1.64E-06,  avg # of iterations = 20.0

     negative rho (up, down):  4.552E-02 0.000E+00

     total cpu time spent up to now is      871.8 secs

     total energy              =    -452.33703927 Ry
     estimated scf accuracy    <       0.00201905 Ry

     iteration # 32     ecut=    50.00 Ry     beta= 0.20
     Davidson diagonalization with overlap
     ethr =  1.64E-06,  avg # of iterations = 13.8

     negative rho (up, down):  4.863E-02 0.000E+00

     total cpu time spent up to now is      886.9 secs

     total energy              =    -452.33702442 Ry
     estimated scf accuracy    <       0.00125652 Ry

     iteration # 33     ecut=    50.00 Ry     beta= 0.20
     Davidson diagonalization with overlap
     ethr =  1.21E-06,  avg # of iterations = 15.4

     negative rho (up, down):  3.411E-02 0.000E+00

     total cpu time spent up to now is      905.8 secs

     total energy              =    -452.33660035 Ry
     estimated scf accuracy    <       0.00127669 Ry

     iteration # 34     ecut=    50.00 Ry     beta= 0.20
     Davidson diagonalization with overlap
     ethr =  1.21E-06,  avg # of iterations = 14.2

     negative rho (up, down):  5.497E-02 0.000E+00

     total cpu time spent up to now is      924.8 secs

     total energy              =    -452.33678115 Ry
     estimated scf accuracy    <       0.00128496 Ry

     iteration # 35     ecut=    50.00 Ry     beta= 0.20
     Davidson diagonalization with overlap
     c_bands:  2 eigenvalues not converged
     ethr =  1.21E-06,  avg # of iterations = 16.6

     negative rho (up, down):  5.135E-02 0.000E+00

     total cpu time spent up to now is      943.9 secs

     total energy              =    -452.33667773 Ry
     estimated scf accuracy    <       0.00080449 Ry

     iteration # 36     ecut=    50.00 Ry     beta= 0.20
     Davidson diagonalization with overlap
     c_bands:  2 eigenvalues not converged
     ethr =  7.74E-07,  avg # of iterations = 18.4

     negative rho (up, down):  4.408E-02 0.000E+00

     total cpu time spent up to now is      959.8 secs

     total energy              =    -452.33639798 Ry
     estimated scf accuracy    <       0.00094442 Ry

     iteration # 37     ecut=    50.00 Ry     beta= 0.20
     Davidson diagonalization with overlap
     c_bands:  3 eigenvalues not converged
     ethr =  7.74E-07,  avg # of iterations = 19.6

     negative rho (up, down):  3.883E-02 0.000E+00

     total cpu time spent up to now is      978.1 secs

     total energy              =    -452.33637774 Ry
     estimated scf accuracy    <       0.00048790 Ry

     iteration # 38     ecut=    50.00 Ry     beta= 0.20
     Davidson diagonalization with overlap
     ethr =  4.69E-07,  avg # of iterations = 13.8

     negative rho (up, down):  3.851E-02 0.000E+00

     total cpu time spent up to now is     1001.1 secs

     total energy              =    -452.33643218 Ry
     estimated scf accuracy    <       0.00071796 Ry

     iteration # 39     ecut=    50.00 Ry     beta= 0.20
     Davidson diagonalization with overlap
     ethr =  4.69E-07,  avg # of iterations =  4.0

     negative rho (up, down):  3.481E-02 0.000E+00

     total cpu time spent up to now is     1013.9 secs

     total energy              =    -452.33626266 Ry
     estimated scf accuracy    <       0.00047371 Ry

     iteration # 40     ecut=    50.00 Ry     beta= 0.20
     Davidson diagonalization with overlap
     ethr =  4.55E-07,  avg # of iterations = 16.6

     negative rho (up, down):  2.515E-02 0.000E+00

     total cpu time spent up to now is     1032.8 secs

     total energy              =    -452.33620252 Ry
     estimated scf accuracy    <       0.00024650 Ry

     iteration # 41     ecut=    50.00 Ry     beta= 0.20
     Davidson diagonalization with overlap
     ethr =  2.37E-07,  avg # of iterations = 11.2

     negative rho (up, down):  1.572E-02 0.000E+00

     total cpu time spent up to now is     1056.3 secs

     total energy              =    -452.33614037 Ry
     estimated scf accuracy    <       0.00023175 Ry

     iteration # 42     ecut=    50.00 Ry     beta= 0.20
     Davidson diagonalization with overlap
     ethr =  2.23E-07,  avg # of iterations = 13.0

     negative rho (up, down):  1.325E-02 0.000E+00

     total cpu time spent up to now is     1078.7 secs

     total energy              =    -452.33610370 Ry
     estimated scf accuracy    <       0.00011657 Ry

     iteration # 43     ecut=    50.00 Ry     beta= 0.20
     Davidson diagonalization with overlap
     ethr =  1.12E-07,  avg # of iterations =  7.8

     negative rho (up, down):  1.311E-02 0.000E+00

     total cpu time spent up to now is     1097.4 secs

     total energy              =    -452.33613234 Ry
     estimated scf accuracy    <       0.00010153 Ry

     iteration # 44     ecut=    50.00 Ry     beta= 0.20
     Davidson diagonalization with overlap
     ethr =  9.76E-08,  avg # of iterations =  2.0

     negative rho (up, down):  2.165E-03 0.000E+00

     total cpu time spent up to now is     1100.3 secs

     End of self-consistent calculation

          k = 0.0000 0.0000 0.0000 (306713 PWs)   bands (ev):

   -26.1443 -25.2996 -25.2489 -24.9098 -24.8902 -24.6545 -24.5042 -24.3359
   -24.2092 -24.1179 -23.8030 -23.0370 -22.9859 -13.8104 -13.4966 -13.2242
   -12.8628 -12.6699 -12.6256 -12.5412 -12.3578 -12.2618 -12.1099 -11.9337
   -11.4560 -10.8201 -10.7062 -10.0995  -9.8620  -9.4995  -9.1897  -8.9503
    -8.7695  -8.7442  -8.4973  -8.2859  -8.2194  -8.1061  -7.6990  -7.6177
    -7.4056  -7.1529  -7.0984  -6.9383  -6.7834  -6.7787  -6.6996  -6.4310
    -6.3743  -5.8623  -5.4854  -5.0900  -2.0209  -0.8936  -0.6962  -0.4790
    -0.2487  -0.0757  -0.0539  -0.0365   0.0104   0.1084

          k = 0.0000 0.0000 2.3782 (306814 PWs)   bands (ev):

   -26.1443 -25.2986 -25.2493 -24.9127 -24.8916 -24.6448 -24.5121 -24.3333
   -24.2096 -24.1178 -23.8033 -23.0370 -22.9860 -13.8105 -13.4964 -13.2237
   -12.8624 -12.6642 -12.6387 -12.5271 -12.3637 -12.2521 -12.1104 -11.9461
   -11.4596 -10.8159 -10.7098 -10.1199  -9.8206  -9.5029  -9.2257  -8.9865
    -8.7939  -8.6612  -8.4306  -8.2990  -8.2287  -8.1212  -7.7221  -7.6404
    -7.4091  -7.1438  -7.0832  -6.9126  -6.8036  -6.7764  -6.7003  -6.4255
    -6.3851  -5.8775  -5.4847  -5.0908  -1.8977  -1.0057  -0.7886  -0.5539
    -0.3261  -0.0777   0.0480   0.1027   0.1411   0.1958

          k = 0.0000 2.0598 1.1887 (306814 PWs)   bands (ev):

   -26.1442 -25.3046 -25.2426 -24.9133 -24.8912 -24.6455 -24.5111 -24.3359
   -24.2065 -24.1196 -23.8029 -23.0364 -22.9865 -13.8099 -13.5008 -13.2161
   -12.8675 -12.6654 -12.6367 -12.5246 -12.3674 -12.2622 -12.1093 -11.9323
   -11.4589 -10.8193 -10.7044 -10.1203  -9.8294  -9.5104  -9.2177  -8.9822
    -8.7834  -8.6826  -8.4283  -8.2980  -8.2301  -8.1342  -7.6915  -7.6129
    -7.4335  -7.1356  -7.0851  -6.9427  -6.7974  -6.7827  -6.6905  -6.4271
    -6.3944  -5.8639  -5.4734  -5.1040  -1.8438  -1.2915  -0.6311  -0.2875
    -0.1922  -0.0900  -0.0251   0.0867   0.1074   0.1572

          k = 0.0000 2.0598 3.5670 (307006 PWs)   bands (ev):

   -26.1442 -25.3041 -25.2430 -24.9133 -24.8917 -24.6443 -24.5136 -24.3331
   -24.2072 -24.1195 -23.8033 -23.0363 -22.9867 -13.8099 -13.5007 -13.2159
   -12.8680 -12.6693 -12.6324 -12.5239 -12.3697 -12.2486 -12.1114 -11.9440
   -11.4596 -10.8181 -10.7108 -10.1191  -9.8265  -9.5102  -9.2024  -8.9832
    -8.8011  -8.6787  -8.4273  -8.2772  -8.2286  -8.1363  -7.7135  -7.6312
    -7.4296  -7.1407  -7.0686  -6.9158  -6.8068  -6.7842  -6.6946  -6.4317
    -6.3866  -5.8773  -5.4729  -5.1044  -1.7535  -1.3226  -0.7910  -0.4105
    -0.2839   0.0058   0.2556   0.2709   0.2793   0.3790

          k = 0.0000 2.0598-1.1895 (306816 PWs)   bands (ev):

   -26.1443 -25.3045 -25.2432 -24.9105 -24.8907 -24.6531 -24.5080 -24.3328
   -24.2075 -24.1196 -23.8034 -23.0361 -22.9867 -13.8099 -13.5008 -13.2163
   -12.8687 -12.6748 -12.6197 -12.5365 -12.3665 -12.2450 -12.1109 -11.9447
   -11.4568 -10.8211 -10.7134 -10.0978  -9.8645  -9.5001  -9.1628  -8.9440
    -8.8031  -8.7413  -8.4884  -8.2820  -8.1970  -8.1159  -7.7123  -7.6304
    -7.4183  -7.1556  -7.0683  -6.9156  -6.8017  -6.7821  -6.6965  -6.4373
    -6.3725  -5.8759  -5.4732  -5.1041  -1.8621  -1.2108  -0.6744  -0.5051
    -0.2555  -0.0768   0.0505   0.1037   0.1426   0.1985

     the Fermi energy is    -3.9691 ev

!    total energy              =    -452.33606241 Ry
     estimated scf accuracy    <       0.00005305 Ry
     smearing contrib. (-TS)   =       0.00000000 Ry
     internal energy E=F+TS    =    -452.33606241 Ry

     The total energy is F=E-TS. E is the sum of the following terms:
     one-electron contribution =   -7454.05798020 Ry
     hartree contribution      =    3748.55144711 Ry
     xc contribution           =    -114.95536103 Ry
     ewald contribution        =    3368.18444090 Ry
     DFT-D3 Dispersion         =      -0.05860918 Ry

     convergence has been achieved in  44 iterations

     negative rho (up, down):  2.165E-03 0.000E+00

     Forces acting on atoms (cartesian axes, Ry/au):

     atom    1 type  1   force =     0.05356240    0.00433574    0.02068786
     atom    2 type  2   force =    -0.05004981    0.00370465   -0.00706958
     atom    3 type  2   force =    -0.00287033    0.00326735   -0.02252732
     atom    4 type  1   force =     0.00766932    0.06135343   -0.00674229
     atom    5 type  2   force =     0.03566169   -0.03129430    0.00674367
     atom    6 type  2   force =    -0.03850754   -0.02519603    0.00850562
     atom    7 type  1   force =     0.02095223    0.00871019   -0.01852660
     atom    8 type  2   force =    -0.03159317    0.00446707    0.05329910
     atom    9 type  2   force =     0.00450231   -0.01778751   -0.04027350
     atom   10 type  1   force =    -0.03955780   -0.01903805    0.01274266
     atom   11 type  2   force =    -0.00135241    0.03174934    0.01657202
     atom   12 type  2   force =     0.03486842   -0.03889148   -0.02640154
     atom   13 type  1   force =    -0.03744081    0.01212725   -0.01199954
     atom   14 type  2   force =    -0.01393392   -0.01030406   -0.01415465
     atom   15 type  2   force =     0.04620280   -0.00687214    0.02832555
     atom   16 type  1   force =    -0.04958018   -0.01923343   -0.01866924
     atom   17 type  2   force =     0.04124210    0.02766528    0.00750119
     atom   18 type  2   force =     0.01499357   -0.01246685    0.01340223
     atom   19 type  1   force =     0.02151040   -0.01181259   -0.02338117
     atom   20 type  2   force =     0.02917291    0.01927752    0.01687967
     atom   21 type  2   force =    -0.05098685   -0.00889244    0.00614118
     atom   22 type  1   force =    -0.02364190   -0.02708436    0.00928576
     atom   23 type  2   force =     0.04110841    0.01791113   -0.03467680
     atom   24 type  2   force =    -0.02912373    0.01252090    0.03138336
     atom   25 type  1   force =    -0.01116953   -0.03692286    0.02348282
     atom   26 type  2   force =     0.00842702    0.01368268    0.01030714
     atom   27 type  2   force =     0.01812028    0.02229191   -0.04500640
     atom   28 type  1   force =    -0.01987525    0.02099046    0.03951016
     atom   29 type  2   force =     0.04222271    0.00692085   -0.03671721
     atom   30 type  2   force =    -0.02531186   -0.02231817   -0.00505858
     atom   31 type  1   force =    -0.02628982    0.01416491   -0.01516599
     atom   32 type  2   force =    -0.02194498    0.02556097    0.00528194
     atom   33 type  2   force =     0.04400807   -0.02726578    0.01634081
     atom   34 type  1   force =     0.04877547   -0.04354562   -0.00318558
     atom   35 type  2   force =    -0.01378168    0.01904448    0.01536968
     atom   36 type  2   force =    -0.03787606    0.02390471   -0.01317803
     atom   37 type  1   force =     0.04364827    0.00765037    0.00173645
     atom   38 type  2   force =     0.01587971    0.00032269    0.00978844
     atom   39 type  2   force =    -0.04764048   -0.00269821   -0.01055328

     Total force =     0.284282     Total SCF correction =     0.009607

     Writing all to output data dir ./H2O.save/
 
     init_run     :     11.21s CPU     11.61s WALL (       1 calls)
     electrons    :   1077.85s CPU   1088.69s WALL (       1 calls)
     forces       :      1.52s CPU      1.55s WALL (       1 calls)
     force_dftd3  :      0.21s CPU      0.21s WALL (       1 calls)

     Called by init_run:
     wfcinit      :      0.78s CPU      0.85s WALL (       1 calls)
     potinit      :      0.79s CPU      0.83s WALL (       1 calls)
     hinit0       :      0.52s CPU      0.59s WALL (       1 calls)

     Called by electrons:
     c_bands      :     95.91s CPU     97.70s WALL (      44 calls)
     sum_band     :     21.05s CPU     21.47s WALL (      44 calls)
     v_of_rho     :     26.71s CPU     27.95s WALL (      45 calls)
     newd         :      4.11s CPU      4.17s WALL (      45 calls)
     mix_rho      :    924.23s CPU    930.94s WALL (      44 calls)
     energy_dftd3 :      0.02s CPU      0.02s WALL (       1 calls)

     Called by c_bands:
     init_us_2    :      0.05s CPU      0.05s WALL (      89 calls)
     init_us_2:cp :      0.05s CPU      0.05s WALL (      89 calls)
     cegterg      :     85.61s CPU     87.30s WALL (      44 calls)

     Called by *egterg:
     cdiaghg      :      2.55s CPU      2.64s WALL (     436 calls)
     h_psi        :     81.77s CPU     83.41s WALL (     437 calls)
     s_psi        :      0.12s CPU      0.12s WALL (     437 calls)
     g_psi        :      0.01s CPU      0.01s WALL (     392 calls)

     Called by h_psi:
     h_psi:calbec :      1.39s CPU      1.42s WALL (     437 calls)
     vloc_psi     :     80.19s CPU     81.80s WALL (     437 calls)
     add_vuspsi   :      0.17s CPU      0.17s WALL (     437 calls)

     General routines
     calbec       :      1.77s CPU      1.80s WALL (     485 calls)
     fft          :     36.68s CPU     37.27s WALL (     594 calls)
     ffts         :    867.05s CPU    873.06s WALL (   60464 calls)
     fftw         :     91.39s CPU     93.28s WALL (   19336 calls)
     interpolate  :      3.50s CPU      3.53s WALL (      45 calls)
 
     Parallel routines
     fft_scatt_xy :     15.46s CPU     15.66s WALL (   80394 calls)
     fft_scatt_yz :    947.22s CPU    955.04s WALL (   80394 calls)
 
     PWSCF        :  18m13.19s CPU  18m25.92s WALL

 
   This run was terminated on:  11:15:40   2Oct2024            

=------------------------------------------------------------------------------=
   JOB DONE.
=------------------------------------------------------------------------------=
