# Supplementary material for: Developing Interface Force Fields for Water and Oxygen on Pt, and Pt 3 Ni, Pt 3 Co Alloy Surfaces for Proton-Exchange Membrane Fuel Cell (PEMFC) Applications
Source: ACS Omega. 2026 Feb 6;11(6):10649–63. doi: 10.1021/acsomega.5c11427 (PMC12917792; doi:10.1021/acsomega.5c11427)
Supplement: Supplementary file 1 [file ao5c11427_si_001.zip › Supporting_material/01.Cycle01_config_generation_and_DFT_calculations/Bulk/SCF/SCF_UP002/H2O.xml]

<?xml version="1.0" encoding="UTF-8"?>
<qes:espresso xsi:schemaLocation="http://www.quantum-espresso.org/ns/qes/qes-1.0 http://www.quantum-espresso.org/ns/qes/qes_220603.xsd" Units="Hartree atomic units" xmlns:xsi="http://www.w3.org/2001/XMLSchema-instance" xmlns:qes="http://www.quantum-espresso.org/ns/qes/qes-1.0">
  <!--All quantities are in Hartree atomic units unless otherwise specified-->
  <general_info>
    <xml_format NAME="QEXSD" VERSION="21.11.01">QEXSD_21.11.01</xml_format>
    <creator NAME="PWSCF" VERSION="7.1">XML file generated by PWSCF</creator>
    <created DATE=" 2Oct2024" TIME="11:15:37">This run was terminated on:  11:15:37   2 Oct 2024</created>
    <job></job>
  </general_info>
  <parallel_info>
    <nprocs>3840</nprocs>
    <nthreads>1</nthreads>
    <ntasks>1</ntasks>
    <nbgrp>1</nbgrp>
    <npool>5</npool>
    <ndiag>768</ndiag>
  </parallel_info>
  <input>
    <control_variables>
      <title></title>
      <calculation>scf</calculation>
      <restart_mode>from_scratch</restart_mode>
      <prefix>H2O</prefix>
      <pseudo_dir>/scratch/usr/niiadi11/Pseudo/</pseudo_dir>
      <outdir>.</outdir>
      <stress>false</stress>
      <forces>true</forces>
      <wf_collect>true</wf_collect>
      <disk_io>low</disk_io>
      <max_seconds>171000</max_seconds>
      <nstep>1</nstep>
      <etot_conv_thr>5.000000000000000e-5</etot_conv_thr>
      <forc_conv_thr>5.000000000000000e-4</forc_conv_thr>
      <press_conv_thr>5.000000000000000e-1</press_conv_thr>
      <verbosity>low</verbosity>
      <print_every>100000</print_every>
      <fcp>false</fcp>
      <rism>false</rism>
    </control_variables>
    <atomic_species ntyp="2">
      <species name="O">
        <mass>1.599900000000000e1</mass>
        <pseudo_file>O.pbe-n-rrkjus_psl.1.0.0.UPF</pseudo_file>
      </species>
      <species name="H">
        <mass>1.008000000000000e0</mass>
        <pseudo_file>H.pbe-rrkjus_psl.1.0.0.UPF</pseudo_file>
      </species>
    </atomic_species>
    <atomic_structure nat="39" alat="1.313471951191e2" bravais_index="14">
      <atomic_positions>
        <atom name="O" index="1">7.497445104342468e1 2.831071392825338e0 1.245414490550947e1</atom>
        <atom name="H" index="2">7.684436444817731e1 2.597942491959258e0 1.259605555688424e1</atom>
        <atom name="H" index="3">7.440335132081692e1 2.759994531822207e0 1.425410511903600e1</atom>
        <atom name="O" index="4">7.581293658334857e1 3.148788368405937e0 1.544021254363826e0</atom>
        <atom name="H" index="5">7.445484047092489e1 4.457841076399454e0 1.658111199618562e0</atom>
        <atom name="H" index="6">7.733190645397297e1 4.131546712870553e0 9.981448762765941e-1</atom>
        <atom name="O" index="7">7.415316293622252e1 1.677962814382456e0 7.145330908214841e0</atom>
        <atom name="H" index="8">7.543281925545620e1 2.151829625008398e0 5.838045785938039e0</atom>
        <atom name="H" index="9">7.445309896421456e1 2.523889310711781e0 8.808312567338762e0</atom>
        <atom name="O" index="10">7.427818797407368e1 8.895508325119394e0 1.300710391906743e1</atom>
        <atom name="H" index="11">7.392835435112056e1 7.135797860465035e0 1.241372664615851e1</atom>
        <atom name="H" index="12">7.265555819631901e1 9.702294673267435e0 1.354303458401945e1</atom>
        <atom name="O" index="13">7.417380276749390e1 1.974058575787934e1 4.950760495706207e-1</atom>
        <atom name="H" index="14">7.496516169682323e1 9.584899813023258e-2 1.086519818554823e0</atom>
        <atom name="H" index="15">7.259995168832110e1 9.557494199871915e0 1.795663529360969e1</atom>
        <atom name="O" index="16">7.440428469227284e1 1.660302788769207e1 4.623498955577469e0</atom>
        <atom name="H" index="17">7.305714294243434e1 1.529278779311525e1 4.424663608413923e0</atom>
        <atom name="H" index="18">7.383876701024085e1 1.796368012549696e1 3.440335829277250e0</atom>
        <atom name="O" index="19">7.515060040417215e1 1.092902957864434e1 2.489342049944528e0</atom>
        <atom name="H" index="20">7.458658171850542e1 1.016769807689735e1 8.543123643814901e-1</atom>
        <atom name="H" index="21">7.693956732595194e1 1.144697442400630e1 2.169352430436284e0</atom>
        <atom name="O" index="22">7.492934844624293e1 -2.430038687539415e0 1.624057806587041e1</atom>
        <atom name="H" index="23">7.334389588677105e1 -3.357637804430512e0 1.668438465165908e1</atom>
        <atom name="H" index="24">7.564165496791380e1 -3.412691404782219e0 1.479210481731803e1</atom>
        <atom name="O" index="25">7.457657555368491e1 -7.179527562801401e0 1.422802382529663e1</atom>
        <atom name="H" index="26">7.461110573035683e1 1.286538400698991e1 1.277750396279590e1</atom>
        <atom name="H" index="27">7.444123300523176e1 -8.216649218696235e0 1.580190910125304e1</atom>
        <atom name="O" index="28">7.340808144126609e1 4.025047751855246e0 1.713700219381582e1</atom>
        <atom name="H" index="29">7.213293133386604e1 1.437904373035177e1 9.536794283552959e-2</atom>
        <atom name="H" index="30">7.443094520559320e1 5.520308864868336e0 1.767459731411558e1</atom>
        <atom name="O" index="31">7.497651305619503e1 1.223211472772572e1 9.008538196053493e0</atom>
        <atom name="H" index="32">7.511188056643613e1 1.044135043603504e1 8.420402205797975e0</atom>
        <atom name="H" index="33">7.340724142815045e1 1.300824477194056e1 8.297150988805880e0</atom>
        <atom name="O" index="34">7.367782252906711e1 -3.576624982060792e0 9.848495550127838e0</atom>
        <atom name="H" index="35">7.416840222028440e1 -3.820266849337367e0 8.039895404560330e0</atom>
        <atom name="H" index="36">7.498891642958013e1 -4.665636159968803e0 1.066467613354000e1</atom>
        <atom name="O" index="37">7.521643325460406e1 7.513607421857821e0 6.417010620351788e0</atom>
        <atom name="H" index="38">7.492383287402392e1 8.606240341096589e0 4.903206739114868e0</atom>
        <atom name="H" index="39">7.709190933283712e1 7.530383727791051e0 6.648022591973538e0</atom>
      </atomic_positions>
      <cell>
        <a1>1.313471951191249e2 0.000000000000000e0 0.000000000000000e0</a1>
        <a2>0.000000000000000e0 2.125563986968994e1 0.000000000000000e0</a2>
        <a3>0.000000000000000e0 -1.062460740036965e1 1.840977841019869e1</a3>
      </cell>
    </atomic_structure>
    <dft>
      <functional>PBE</functional>
      <vdW>
        <vdw_corr>DFT-D3</vdw_corr>
        <dftd3_version>4</dftd3_version>
        <dftd3_threebody>true</dftd3_threebody>
      </vdW>
    </dft>
    <spin>
      <lsda>false</lsda>
      <noncolin>false</noncolin>
      <spinorbit>false</spinorbit>
    </spin>
    <bands>
      <smearing degauss="3.675000000000e-3">mv</smearing>
      <tot_charge>0.000000000000000e0</tot_charge>
      <occupations>smearing</occupations>
    </bands>
    <basis>
      <gamma_only>false</gamma_only>
      <ecutwfc>2.500000000000000e1</ecutwfc>
      <ecutrho>3.000000000000000e2</ecutrho>
    </basis>
    <electron_control>
      <diagonalization>davidson</diagonalization>
      <mixing_mode>local-TF</mixing_mode>
      <mixing_beta>2.000000000000000e-1</mixing_beta>
      <conv_thr>5.000000000000000e-5</conv_thr>
      <mixing_ndim>8</mixing_ndim>
      <max_nstep>1000</max_nstep>
      <real_space_q>false</real_space_q>
      <real_space_beta>false</real_space_beta>
      <tq_smoothing>false</tq_smoothing>
      <tbeta_smoothing>false</tbeta_smoothing>
      <diago_thr_init>0.000000000000000e0</diago_thr_init>
      <diago_full_acc>false</diago_full_acc>
      <diago_cg_maxiter>20</diago_cg_maxiter>
      <diago_ppcg_maxiter>20</diago_ppcg_maxiter>
      <diago_rmm_ndim>4</diago_rmm_ndim>
      <diago_gs_nblock>16</diago_gs_nblock>
      <diago_rmm_conv>false</diago_rmm_conv>
    </electron_control>
    <k_points_IBZ>
      <monkhorst_pack nk1="1" nk2="3" nk3="3" k1="0" k2="0" k3="0">Monkhorst-Pack</monkhorst_pack>
    </k_points_IBZ>
    <ion_control>
      <ion_dynamics>none</ion_dynamics>
      <upscale>1.000000000000000e2</upscale>
      <remove_rigid_rot>false</remove_rigid_rot>
      <refold_pos>false</refold_pos>
    </ion_control>
    <cell_control>
      <cell_dynamics>none</cell_dynamics>
      <pressure>0.000000000000000e0</pressure>
      <wmass>2.341950000000001e2</wmass>
      <cell_do_free>all</cell_do_free>
    </cell_control>
    <symmetry_flags>
      <nosym>false</nosym>
      <nosym_evc>false</nosym_evc>
      <noinv>false</noinv>
      <no_t_rev>false</no_t_rev>
      <force_symmorphic>false</force_symmorphic>
      <use_all_frac>false</use_all_frac>
    </symmetry_flags>
  </input>
  <output>
    <convergence_info>
      <scf_conv>
        <convergence_achieved>true</convergence_achieved>
        <n_scf_steps>44</n_scf_steps>
        <scf_error>2.652747630788596e-5</scf_error>
      </scf_conv>
    </convergence_info>
    <algorithmic_info>
      <real_space_q>false</real_space_q>
      <real_space_beta>false</real_space_beta>
      <uspp>true</uspp>
      <paw>false</paw>
    </algorithmic_info>
    <atomic_species ntyp="2" pseudo_dir="/scratch/usr/niiadi11/Pseudo/">
      <species name="O">
        <mass>1.599900000000000e1</mass>
        <pseudo_file>O.pbe-n-rrkjus_psl.1.0.0.UPF</pseudo_file>
      </species>
      <species name="H">
        <mass>1.008000000000000e0</mass>
        <pseudo_file>H.pbe-rrkjus_psl.1.0.0.UPF</pseudo_file>
      </species>
    </atomic_species>
    <atomic_structure nat="39" alat="1.313471951191e2" bravais_index="14">
      <atomic_positions>
        <atom name="O" index="1">7.497445104342465e1 2.831071392825338e0 1.245414490550947e1</atom>
        <atom name="H" index="2">7.684436444817731e1 2.597942491959258e0 1.259605555688424e1</atom>
        <atom name="H" index="3">7.440335132081690e1 2.759994531822207e0 1.425410511903600e1</atom>
        <atom name="O" index="4">7.581293658334857e1 3.148788368405937e0 1.544021254363826e0</atom>
        <atom name="H" index="5">7.445484047092489e1 4.457841076399452e0 1.658111199618562e0</atom>
        <atom name="H" index="6">7.733190645397293e1 4.131546712870553e0 9.981448762765940e-1</atom>
        <atom name="O" index="7">7.415316293622252e1 1.677962814382456e0 7.145330908214839e0</atom>
        <atom name="H" index="8">7.543281925545620e1 2.151829625008397e0 5.838045785938039e0</atom>
        <atom name="H" index="9">7.445309896421456e1 2.523889310711781e0 8.808312567338762e0</atom>
        <atom name="O" index="10">7.427818797407368e1 8.895508325119394e0 1.300710391906743e1</atom>
        <atom name="H" index="11">7.392835435112056e1 7.135797860465034e0 1.241372664615851e1</atom>
        <atom name="H" index="12">7.265555819631901e1 9.702294673267435e0 1.354303458401945e1</atom>
        <atom name="O" index="13">7.417380276749390e1 1.974058575787934e1 4.950760495706207e-1</atom>
        <atom name="H" index="14">7.496516169682323e1 9.584899813023258e-2 1.086519818554823e0</atom>
        <atom name="H" index="15">7.259995168832107e1 9.557494199871915e0 1.795663529360969e1</atom>
        <atom name="O" index="16">7.440428469227284e1 1.660302788769206e1 4.623498955577469e0</atom>
        <atom name="H" index="17">7.305714294243434e1 1.529278779311525e1 4.424663608413922e0</atom>
        <atom name="H" index="18">7.383876701024085e1 1.796368012549696e1 3.440335829277249e0</atom>
        <atom name="O" index="19">7.515060040417213e1 1.092902957864433e1 2.489342049944527e0</atom>
        <atom name="H" index="20">7.458658171850542e1 1.016769807689735e1 8.543123643814898e-1</atom>
        <atom name="H" index="21">7.693956732595194e1 1.144697442400630e1 2.169352430436284e0</atom>
        <atom name="O" index="22">7.492934844624290e1 -2.430038687539415e0 1.624057806587041e1</atom>
        <atom name="H" index="23">7.334389588677105e1 -3.357637804430512e0 1.668438465165907e1</atom>
        <atom name="H" index="24">7.564165496791377e1 -3.412691404782218e0 1.479210481731803e1</atom>
        <atom name="O" index="25">7.457657555368491e1 -7.179527562801399e0 1.422802382529663e1</atom>
        <atom name="H" index="26">7.461110573035683e1 1.286538400698991e1 1.277750396279590e1</atom>
        <atom name="H" index="27">7.444123300523173e1 -8.216649218696235e0 1.580190910125304e1</atom>
        <atom name="O" index="28">7.340808144126609e1 4.025047751855245e0 1.713700219381582e1</atom>
        <atom name="H" index="29">7.213293133386604e1 1.437904373035176e1 9.536794283552959e-2</atom>
        <atom name="H" index="30">7.443094520559317e1 5.520308864868336e0 1.767459731411558e1</atom>
        <atom name="O" index="31">7.497651305619503e1 1.223211472772572e1 9.008538196053493e0</atom>
        <atom name="H" index="32">7.511188056643613e1 1.044135043603504e1 8.420402205797975e0</atom>
        <atom name="H" index="33">7.340724142815043e1 1.300824477194056e1 8.297150988805880e0</atom>
        <atom name="O" index="34">7.367782252906711e1 -3.576624982060791e0 9.848495550127838e0</atom>
        <atom name="H" index="35">7.416840222028437e1 -3.820266849337366e0 8.039895404560330e0</atom>
        <atom name="H" index="36">7.498891642958013e1 -4.665636159968803e0 1.066467613353999e1</atom>
        <atom name="O" index="37">7.521643325460406e1 7.513607421857821e0 6.417010620351788e0</atom>
        <atom name="H" index="38">7.492383287402392e1 8.606240341096589e0 4.903206739114868e0</atom>
        <atom name="H" index="39">7.709190933283712e1 7.530383727791051e0 6.648022591973538e0</atom>
      </atomic_positions>
      <cell>
        <a1>1.313471951191249e2 0.000000000000000e0 0.000000000000000e0</a1>
        <a2>0.000000000000000e0 2.125563986968994e1 0.000000000000000e0</a2>
        <a3>0.000000000000000e0 -1.062460740036965e1 1.840977841019869e1</a3>
      </cell>
    </atomic_structure>
    <symmetries>
      <nsym>1</nsym>
      <nrot>4</nrot>
      <space_group>0</space_group>
      <symmetry>
        <info name="identity">crystal_symmetry</info>
        <rotation rank="2" dims="3 3">
          1.000000000000000e0 0.000000000000000e0 0.000000000000000e0
          0.000000000000000e0 1.000000000000000e0 0.000000000000000e0
          0.000000000000000e0 0.000000000000000e0 1.000000000000000e0
          </rotation>
        <fractional_translation>0.000000000000000e0 0.000000000000000e0 0.000000000000000e0</fractional_translation>
        <equivalent_atoms size="39" nat="39">
          1 2 3 4 5 6 7 8
          9 10 11 12 13 14 15 16
          17 18 19 20 21 22 23 24
          25 26 27 28 29 30 31 32
          33 34 35 36 37 38 39
          </equivalent_atoms>
      </symmetry>
      <symmetry>
        <info name="180 deg rotation - cart. axis [1,0,0]">lattice_symmetry</info>
        <rotation rank="2" dims="3 3">
          1.000000000000000e0 0.000000000000000e0 0.000000000000000e0
          0.000000000000000e0 -1.000000000000000e0 0.000000000000000e0
          0.000000000000000e0 0.000000000000000e0 -1.000000000000000e0
          </rotation>
      </symmetry>
      <symmetry>
        <info name="inversion">lattice_symmetry</info>
        <rotation rank="2" dims="3 3">
          -1.000000000000000e0 0.000000000000000e0 0.000000000000000e0
          0.000000000000000e0 -1.000000000000000e0 0.000000000000000e0
          0.000000000000000e0 0.000000000000000e0 -1.000000000000000e0
          </rotation>
      </symmetry>
      <symmetry>
        <info name="inv. 180 deg rotation - cart. axis [1,0,0]">lattice_symmetry</info>
        <rotation rank="2" dims="3 3">
          -1.000000000000000e0 0.000000000000000e0 0.000000000000000e0
          0.000000000000000e0 1.000000000000000e0 0.000000000000000e0
          0.000000000000000e0 0.000000000000000e0 1.000000000000000e0
          </rotation>
      </symmetry>
    </symmetries>
    <basis_set>
      <gamma_only>false</gamma_only>
      <ecutwfc>2.500000000000000e1</ecutwfc>
      <ecutrho>3.000000000000000e2</ecutrho>
      <fft_grid nr1="1080" nr2="180" nr3="180"></fft_grid>
      <fft_smooth nr1="600" nr2="96" nr3="96"></fft_smooth>
      <fft_box nr1="1080" nr2="180" nr3="180"></fft_box>
      <ngm>12755969</ngm>
      <ngms>2454831</ngms>
      <npwx>307006</npwx>
      <reciprocal_lattice>
        <b1>1.000000000000000e0 0.000000000000000e0 0.000000000000000e0</b1>
        <b2>0.000000000000000e0 6.179404427453769e0 3.566243142472115e0</b2>
        <b3>0.000000000000000e0 0.000000000000000e0 7.134642915982133e0</b3>
      </reciprocal_lattice>
    </basis_set>
    <dft>
      <functional>PBE</functional>
      <vdW>
        <vdw_corr>DFT-D3</vdw_corr>
        <dftd3_version>4</dftd3_version>
        <dftd3_threebody>true</dftd3_threebody>
        <total_energy_term>-2.930459240782627e-2</total_energy_term>
      </vdW>
    </dft>
    <magnetization>
      <lsda>false</lsda>
      <noncolin>false</noncolin>
      <spinorbit>false</spinorbit>
      <absolute>0.000000000000000e0</absolute>
    </magnetization>
    <total_energy>
      <etot>-2.261680312040851e2</etot>
      <eband>-5.017505490768857e1</eband>
      <ehart>1.874275723555860e3</ehart>
      <vtxc>-7.168653466669365e1</vtxc>
      <etxc>-5.747768051658266e1</etxc>
      <ewald>1.684092220448576e3</ewald>
      <demet>1.297244571336654e-50</demet>
      <vdW_term>-2.930459240782627e-2</vdW_term>
    </total_energy>
    <band_structure>
      <lsda>false</lsda>
      <noncolin>false</noncolin>
      <spinorbit>false</spinorbit>
      <nbnd>62</nbnd>
      <nelec>1.040000000000000e2</nelec>
      <num_of_atomic_wfc>78</num_of_atomic_wfc>
      <wf_collected>true</wf_collected>
      <fermi_energy>-1.458612407117651e-1</fermi_energy>
      <starting_k_points>
        <monkhorst_pack nk1="1" nk2="3" nk3="3" k1="0" k2="0" k3="0">Monkhorst-Pack</monkhorst_pack>
      </starting_k_points>
      <nks>5</nks>
      <occupations_kind>smearing</occupations_kind>
      <smearing degauss="3.675000000000e-3">mv</smearing>
      <ks_energies>
        <k_point weight="2.222222222222e-1">0.000000000000000e0 0.000000000000000e0 0.000000000000000e0</k_point>
        <npw>306713</npw>
        <eigenvalues size="62">
          -9.607863559216534e-1 -9.297418077237374e-1 -9.278783560987563e-1 -9.154181800310239e-1 -9.146966616630001e-1
          -9.060373639583805e-1 -9.005125727514017e-1 -8.943280219277014e-1 -8.896705911536717e-1 -8.863170737770659e-1
          -8.747444799861189e-1 -8.465924151840392e-1 -8.447166255758860e-1 -5.075236855077195e-1 -4.959921708929841e-1
          -4.859817032144652e-1 -4.726974645061912e-1 -4.656101982824651e-1 -4.639824989417090e-1 -4.608799518529096e-1
          -4.541405173622276e-1 -4.506136423077995e-1 -4.450323090270611e-1 -4.385546185356588e-1 -4.210002911274309e-1
          -3.976321056651787e-1 -3.934456683125582e-1 -3.711506085132492e-1 -3.624214178087282e-1 -3.491003115296639e-1
          -3.377162264065054e-1 -3.289181374936875e-1 -3.222719407839054e-1 -3.213439650458522e-1 -3.122703189502713e-1
          -3.045022591518749e-1 -3.020578659471823e-1 -2.978950567458757e-1 -2.829314821509388e-1 -2.799471234639536e-1
          -2.721525016905424e-1 -2.628656020823754e-1 -2.608613459296492e-1 -2.549767424529316e-1 -2.492869095361118e-1
          -2.491124657522226e-1 -2.462050730143237e-1 -2.363361916057146e-1 -2.342497578003831e-1 -2.154345070855383e-1
          -2.015837626282949e-1 -1.870552649026656e-1 -7.426546693911362e-2 -3.283929814733508e-2 -2.558304987880168e-2
          -1.760340589411306e-2 -9.138398857041024e-3 -2.783414301012192e-3 -1.980476320275349e-3 -1.339590765077951e-3
          3.838945578513227e-4 3.984351779368820e-3
          </eigenvalues>
        <occupations size="62">
          1.000000000000000e0 1.000000000000000e0 1.000000000000000e0 1.000000000000000e0 1.000000000000000e0
          1.000000000000000e0 1.000000000000000e0 1.000000000000000e0 1.000000000000000e0 1.000000000000000e0
          1.000000000000000e0 1.000000000000000e0 1.000000000000000e0 1.000000000000000e0 1.000000000000000e0
          1.000000000000000e0 1.000000000000000e0 1.000000000000000e0 1.000000000000000e0 1.000000000000000e0
          1.000000000000000e0 1.000000000000000e0 1.000000000000000e0 1.000000000000000e0 1.000000000000000e0
          1.000000000000000e0 1.000000000000000e0 1.000000000000000e0 1.000000000000000e0 1.000000000000000e0
          1.000000000000000e0 1.000000000000000e0 1.000000000000000e0 1.000000000000000e0 1.000000000000000e0
          1.000000000000000e0 1.000000000000000e0 1.000000000000000e0 1.000000000000000e0 1.000000000000000e0
          1.000000000000000e0 1.000000000000000e0 1.000000000000000e0 1.000000000000000e0 1.000000000000000e0
          1.000000000000000e0 1.000000000000000e0 1.000000000000000e0 1.000000000000000e0 1.000000000000000e0
          1.000000000000000e0 1.000000000000000e0 5.520948362159764e-88 5.520948362159764e-88 5.520948362159764e-88
          5.520948362159764e-88 5.520948362159764e-88 5.520948362159764e-88 5.520948362159764e-88 5.520948362159764e-88
          5.520948362159764e-88 5.520948362159764e-88
          </occupations>
      </ks_energies>
      <ks_energies>
        <k_point weight="4.444444444444e-1">0.000000000000000e0 0.000000000000000e0 2.378214305327377e0</k_point>
        <npw>306814</npw>
        <eigenvalues size="62">
          -9.607855997875166e-1 -9.297051305564603e-1 -9.278944760544082e-1 -9.155253389000871e-1 -9.147511465574954e-1
          -9.056779034534184e-1 -9.008016641579776e-1 -8.942330033786112e-1 -8.896870233681099e-1 -8.863122020912066e-1
          -8.747560299196298e-1 -8.465931914070834e-1 -8.447189548022674e-1 -5.075268895544619e-1 -4.959823222354258e-1
          -4.859615838948862e-1 -4.726858302726691e-1 -4.653995394541934e-1 -4.644654099054793e-1 -4.603630013445855e-1
          -4.543592589613547e-1 -4.502571175709446e-1 -4.450492914872005e-1 -4.390116434220589e-1 -4.211324646141432e-1
          -3.974771846938567e-1 -3.935783445628823e-1 -3.718994442744602e-1 -3.608989873618910e-1 -3.492242969303069e-1
          -3.390379728591133e-1 -3.302469278963950e-1 -3.231686684811184e-1 -3.182934550624380e-1 -3.098184031016873e-1
          -3.049831275590551e-1 -3.023994773045421e-1 -2.984478014648218e-1 -2.837829738491171e-1 -2.807802220532401e-1
          -2.722811421795575e-1 -2.625314737298020e-1 -2.603017001307099e-1 -2.540341620598992e-1 -2.500272442915203e-1
          -2.490276735039369e-1 -2.462326236716896e-1 -2.361345929636631e-1 -2.346482227332551e-1 -2.159932568106460e-1
          -2.015571802658895e-1 -1.870828930968417e-1 -6.973779994378269e-2 -3.696048529680299e-2 -2.897918084465601e-2
          -2.035435289579552e-2 -1.198515656388328e-2 -2.853585676848114e-3 1.762534427165426e-3 3.774054708102509e-3
          5.186056824069453e-3 7.196529487974682e-3
          </eigenvalues>
        <occupations size="62">
          1.000000000000000e0 1.000000000000000e0 1.000000000000000e0 1.000000000000000e0 1.000000000000000e0
          1.000000000000000e0 1.000000000000000e0 1.000000000000000e0 1.000000000000000e0 1.000000000000000e0
          1.000000000000000e0 1.000000000000000e0 1.000000000000000e0 1.000000000000000e0 1.000000000000000e0
          1.000000000000000e0 1.000000000000000e0 1.000000000000000e0 1.000000000000000e0 1.000000000000000e0
          1.000000000000000e0 1.000000000000000e0 1.000000000000000e0 1.000000000000000e0 1.000000000000000e0
          1.000000000000000e0 1.000000000000000e0 1.000000000000000e0 1.000000000000000e0 1.000000000000000e0
          1.000000000000000e0 1.000000000000000e0 1.000000000000000e0 1.000000000000000e0 1.000000000000000e0
          1.000000000000000e0 1.000000000000000e0 1.000000000000000e0 1.000000000000000e0 1.000000000000000e0
          1.000000000000000e0 1.000000000000000e0 1.000000000000000e0 1.000000000000000e0 1.000000000000000e0
          1.000000000000000e0 1.000000000000000e0 1.000000000000000e0 1.000000000000000e0 1.000000000000000e0
          1.000000000000000e0 1.000000000000000e0 5.520948362159764e-88 5.520948362159764e-88 5.520948362159764e-88
          5.520948362159764e-88 5.520948362159764e-88 5.520948362159764e-88 5.520948362159764e-88 5.520948362159764e-88
          5.520948362159764e-88 5.520948362159764e-88
          </occupations>
      </ks_energies>
      <ks_energies>
        <k_point weight="4.444444444444e-1">0.000000000000000e0 2.059801475817923e0 1.188747714157372e0</k_point>
        <npw>306814</npw>
        <eigenvalues size="62">
          -9.607834433400885e-1 -9.299283295633805e-1 -9.276481127457307e-1 -9.155463787918217e-1 -9.147329094618826e-1
          -9.057072405572042e-1 -9.007645127893472e-1 -8.943273767501550e-1 -8.895723985831321e-1 -8.863795116353099e-1
          -8.747409300525719e-1 -8.465717448426958e-1 -8.447385184223791e-1 -5.075046215340933e-1 -4.961462456568418e-1
          -4.856824950565761e-1 -4.728734654738081e-1 -4.654466639559260e-1 -4.643908511966697e-1 -4.602713203434130e-1
          -4.544928260598115e-1 -4.506284124060464e-1 -4.450099167407638e-1 -4.385038451202018e-1 -4.211084156820186e-1
          -3.976015697424511e-1 -3.933796145946154e-1 -3.719146747310107e-1 -3.612227920206827e-1 -3.495010641466910e-1
          -3.387455380785382e-1 -3.300897709945286e-1 -3.227845545020403e-1 -3.190794081832912e-1 -3.097341121942401e-1
          -3.049476742434088e-1 -3.024489837041358e-1 -2.989255595107468e-1 -2.826566218326805e-1 -2.797697785958595e-1
          -2.731743630940572e-1 -2.622272583545630e-1 -2.603736599386230e-1 -2.551406628144983e-1 -2.498001584362320e-1
          -2.492605292483016e-1 -2.458719995397613e-1 -2.361927576006063e-1 -2.349884113725212e-1 -2.154926888805700e-1
          -2.011435795580901e-1 -1.875692580349319e-1 -6.775720679982719e-2 -4.746309433413592e-2 -2.319196309946466e-2
          -1.056596753291303e-2 -7.061603088432766e-3 -3.308870062445014e-3 -9.222439304576875e-4 3.187525844961254e-3
          3.947052170237945e-3 5.775736178599889e-3
          </eigenvalues>
        <occupations size="62">
          1.000000000000000e0 1.000000000000000e0 1.000000000000000e0 1.000000000000000e0 1.000000000000000e0
          1.000000000000000e0 1.000000000000000e0 1.000000000000000e0 1.000000000000000e0 1.000000000000000e0
          1.000000000000000e0 1.000000000000000e0 1.000000000000000e0 1.000000000000000e0 1.000000000000000e0
          1.000000000000000e0 1.000000000000000e0 1.000000000000000e0 1.000000000000000e0 1.000000000000000e0
          1.000000000000000e0 1.000000000000000e0 1.000000000000000e0 1.000000000000000e0 1.000000000000000e0
          1.000000000000000e0 1.000000000000000e0 1.000000000000000e0 1.000000000000000e0 1.000000000000000e0
          1.000000000000000e0 1.000000000000000e0 1.000000000000000e0 1.000000000000000e0 1.000000000000000e0
          1.000000000000000e0 1.000000000000000e0 1.000000000000000e0 1.000000000000000e0 1.000000000000000e0
          1.000000000000000e0 1.000000000000000e0 1.000000000000000e0 1.000000000000000e0 1.000000000000000e0
          1.000000000000000e0 1.000000000000000e0 1.000000000000000e0 1.000000000000000e0 1.000000000000000e0
          1.000000000000000e0 1.000000000000000e0 5.520948362159764e-88 5.520948362159764e-88 5.520948362159764e-88
          5.520948362159764e-88 5.520948362159764e-88 5.520948362159764e-88 5.520948362159764e-88 5.520948362159764e-88
          5.520948362159764e-88 5.520948362159764e-88
          </occupations>
      </ks_energies>
      <ks_energies>
        <k_point weight="4.444444444444e-1">0.000000000000000e0 2.059801475817923e0 3.566962019484749e0</k_point>
        <npw>307006</npw>
        <eigenvalues size="62">
          -9.607832237941677e-1 -9.299100977152383e-1 -9.276640081085416e-1 -9.155465875340704e-1 -9.147528032836011e-1
          -9.056621309362592e-1 -9.008566961800980e-1 -8.942240367299465e-1 -8.895996720774967e-1 -8.863770455979697e-1
          -8.747548019052635e-1 -8.465674612778972e-1 -8.447441898963250e-1 -5.075054365231001e-1 -4.961415743591104e-1
          -4.856767231747251e-1 -4.728884876163349e-1 -4.655866577645568e-1 -4.642326350804954e-1 -4.602441756995248e-1
          -4.545784467908719e-1 -4.501268387679608e-1 -4.450872171056669e-1 -4.389346724249696e-1 -4.211331085646512e-1
          -3.975574966309112e-1 -3.936138559826619e-1 -3.718692869318281e-1 -3.611182496664489e-1 -3.494924508511717e-1
          -3.381811773741369e-1 -3.301266905159147e-1 -3.234333987848030e-1 -3.189349333795048e-1 -3.096993824674294e-1
          -3.041828575480147e-1 -3.023952567949379e-1 -2.990025579172705e-1 -2.834669235168578e-1 -2.804422346793034e-1
          -2.730309785253338e-1 -2.624150982773421e-1 -2.597674878758039e-1 -2.541522475026094e-1 -2.501446485004892e-1
          -2.493153224124268e-1 -2.460230353144582e-1 -2.363588252007494e-1 -2.347046544433373e-1 -2.159858152938489e-1
          -2.011271073641010e-1 -1.875821476161203e-1 -6.444039051560129e-2 -4.860385148809302e-2 -2.906864910000880e-2
          -1.508512963462266e-2 -1.043461742974741e-2 2.136137208465888e-4 9.394894122717867e-3 9.956117891917799e-3
          1.026365380563066e-2 1.392917049051684e-2
          </eigenvalues>
        <occupations size="62">
          1.000000000000000e0 1.000000000000000e0 1.000000000000000e0 1.000000000000000e0 1.000000000000000e0
          1.000000000000000e0 1.000000000000000e0 1.000000000000000e0 1.000000000000000e0 1.000000000000000e0
          1.000000000000000e0 1.000000000000000e0 1.000000000000000e0 1.000000000000000e0 1.000000000000000e0
          1.000000000000000e0 1.000000000000000e0 1.000000000000000e0 1.000000000000000e0 1.000000000000000e0
          1.000000000000000e0 1.000000000000000e0 1.000000000000000e0 1.000000000000000e0 1.000000000000000e0
          1.000000000000000e0 1.000000000000000e0 1.000000000000000e0 1.000000000000000e0 1.000000000000000e0
          1.000000000000000e0 1.000000000000000e0 1.000000000000000e0 1.000000000000000e0 1.000000000000000e0
          1.000000000000000e0 1.000000000000000e0 1.000000000000000e0 1.000000000000000e0 1.000000000000000e0
          1.000000000000000e0 1.000000000000000e0 1.000000000000000e0 1.000000000000000e0 1.000000000000000e0
          1.000000000000000e0 1.000000000000000e0 1.000000000000000e0 1.000000000000000e0 1.000000000000000e0
          1.000000000000000e0 1.000000000000000e0 5.520948362159764e-88 5.520948362159764e-88 5.520948362159764e-88
          5.520948362159764e-88 5.520948362159764e-88 5.520948362159764e-88 5.520948362159764e-88 5.520948362159764e-88
          5.520948362159764e-88 5.520948362159764e-88
          </occupations>
      </ks_energies>
      <ks_energies>
        <k_point weight="4.444444444444e-1">0.000000000000000e0 2.059801475817923e0 -1.189466591170006e0</k_point>
        <npw>306816</npw>
        <eigenvalues size="62">
          -9.607837085906159e-1 -9.299231916548496e-1 -9.276690151697448e-1 -9.154423246201695e-1 -9.147153288907523e-1
          -9.059846348421981e-1 -9.006525319173750e-1 -8.942141543905660e-1 -8.896099088844577e-1 -8.863800873512730e-1
          -8.747570506794705e-1 -8.465623168224434e-1 -8.447473950905831e-1 -5.075027977783098e-1 -4.961470622228980e-1
          -4.856910750550510e-1 -4.729142169107817e-1 -4.657905667197166e-1 -4.637666231670368e-1 -4.607083499790351e-1
          -4.544611415841270e-1 -4.499940418546082e-1 -4.450658807514389e-1 -4.389598540825144e-1 -4.210287188361757e-1
          -3.976686439785620e-1 -3.937119708090954e-1 -3.710855329109978e-1 -3.625139640264554e-1 -3.491212321446250e-1
          -3.367263553361517e-1 -3.286846862354047e-1 -3.235096040853149e-1 -3.212366573841706e-1 -3.119440130348879e-1
          -3.043578773960287e-1 -3.012338792733650e-1 -2.982533787162850e-1 -2.834219553125854e-1 -2.804125288019370e-1
          -2.726178960104845e-1 -2.629647568788026e-1 -2.597559815977925e-1 -2.541440228160665e-1 -2.499587097388719e-1
          -2.492365097499383e-1 -2.460930369120923e-1 -2.365665625347281e-1 -2.341845907502854e-1 -2.159348173266297e-1
          -2.011373573616264e-1 -1.875721074190748e-1 -6.843226933680843e-2 -4.449487424274995e-2 -2.478529598164299e-2
          -1.856307710749494e-2 -9.390402966440270e-3 -2.823518693753568e-3 1.857591783738362e-3 3.810630868825193e-3
          5.239274564336921e-3 7.295659625191237e-3
          </eigenvalues>
        <occupations size="62">
          1.000000000000000e0 1.000000000000000e0 1.000000000000000e0 1.000000000000000e0 1.000000000000000e0
          1.000000000000000e0 1.000000000000000e0 1.000000000000000e0 1.000000000000000e0 1.000000000000000e0
          1.000000000000000e0 1.000000000000000e0 1.000000000000000e0 1.000000000000000e0 1.000000000000000e0
          1.000000000000000e0 1.000000000000000e0 1.000000000000000e0 1.000000000000000e0 1.000000000000000e0
          1.000000000000000e0 1.000000000000000e0 1.000000000000000e0 1.000000000000000e0 1.000000000000000e0
          1.000000000000000e0 1.000000000000000e0 1.000000000000000e0 1.000000000000000e0 1.000000000000000e0
          1.000000000000000e0 1.000000000000000e0 1.000000000000000e0 1.000000000000000e0 1.000000000000000e0
          1.000000000000000e0 1.000000000000000e0 1.000000000000000e0 1.000000000000000e0 1.000000000000000e0
          1.000000000000000e0 1.000000000000000e0 1.000000000000000e0 1.000000000000000e0 1.000000000000000e0
          1.000000000000000e0 1.000000000000000e0 1.000000000000000e0 1.000000000000000e0 1.000000000000000e0
          1.000000000000000e0 1.000000000000000e0 5.520948362159764e-88 5.520948362159764e-88 5.520948362159764e-88
          5.520948362159764e-88 5.520948362159764e-88 5.520948362159764e-88 5.520948362159764e-88 5.520948362159764e-88
          5.520948362159764e-88 5.520948362159764e-88
          </occupations>
      </ks_energies>
    </band_structure>
    <forces rank="2" dims="3 39">
      2.678119991152085e-2 2.167868071407364e-3 1.034393027580410e-2
      -2.502490727845218e-2 1.852323267071730e-3 -3.534787611080749e-3
      -1.435166310732601e-3 1.633672567245433e-3 -1.126365825837083e-2
      3.834660926851722e-3 3.067671545486957e-2 -3.371142746191311e-3
      1.783084733555217e-2 -1.564714914348883e-2 3.371836071379830e-3
      -1.925376937184065e-2 -1.259801320670703e-2 4.252809724998381e-3
      1.047611476897561e-2 4.355093469265754e-3 -9.263302007564524e-3
      -1.579658277774515e-2 2.233533769747317e-3 2.664954974682820e-2
      2.251152584033391e-3 -8.893756775386448e-3 -2.013675000829184e-2
      -1.977890071841193e-2 -9.519025002517500e-3 6.371328974304966e-3
      -6.762037544605990e-4 1.587466948926535e-2 8.286008785164833e-3
      1.743420955482777e-2 -1.944573948235242e-2 -1.320076773490986e-2
      -1.872040565115609e-2 6.063625742420853e-3 -5.999768960552164e-3
      -6.966960842354475e-3 -5.152031552377817e-3 -7.077327303033419e-3
      2.310139954835328e-2 -3.436072138058572e-3 1.416277264896233e-2
      -2.479008878046982e-2 -9.616713201000028e-3 -9.334622326936177e-3
      2.062104893362090e-2 1.383264097508693e-2 3.750593043424318e-3
      7.496784238703365e-3 -6.233422863387855e-3 6.701116442725021e-3
      1.075520049951280e-2 -5.906294690466772e-3 -1.169058472267811e-2
      1.458645736498528e-2 9.638758500808311e-3 8.439835963792319e-3
      -2.549342348664909e-2 -4.446218353924834e-3 3.070589321664917e-3
      -1.182094879380719e-2 -1.354218239133893e-2 4.642880566648658e-3
      2.055420345215019e-2 8.955567156079923e-3 -1.733839877939248e-2
      -1.456186649771154e-2 6.260452376044617e-3 1.569167822356331e-2
      -5.584763790164831e-3 -1.846142754723124e-2 1.174140938240544e-2
      4.213511525308251e-3 6.841339056560401e-3 5.153571624133121e-3
      9.060140411096011e-3 1.114595344465527e-2 -2.250320247560275e-2
      -9.937624769392524e-3 1.049523167000552e-2 1.975508205152611e-2
      2.111135598488281e-2 3.460426227882341e-3 -1.835860493334296e-2
      -1.265592795241246e-2 -1.115908464941172e-2 -2.529287940976806e-3
      -1.314491161037646e-2 7.082457047259542e-3 -7.582997343584269e-3
      -1.097249024363667e-2 1.278048539489848e-2 2.640971641195250e-3
      2.200403619715952e-2 -1.363288990596536e-2 8.170402641116372e-3
      2.438773678571881e-2 -2.177280986907984e-2 -1.592792399056990e-3
      -6.890842086650217e-3 9.522240718499864e-3 7.684838745928569e-3
      -1.893802863873795e-2 1.195235296692434e-2 -6.589014494515797e-3
      2.182413543544685e-2 3.825187147508253e-3 8.682243302619371e-4
      7.939856294591982e-3 1.613436044266018e-4 4.894221012360755e-3
      -2.382023839812914e-2 -1.349107345238562e-3 -5.276641172107714e-3
      </forces>
  </output>
  <exit_status>0</exit_status>
  <timing_info>
    <total label="PWSCF">
      <cpu>1.091130334000000e3</cpu>
      <wall>1.103148528099060e3</wall>
    </total>
    <partial label="init_run" calls="1">
      <cpu>1.121411900000000e1</cpu>
      <wall>1.161443400382996e1</wall>
    </partial>
    <partial label="hinit0" calls="1">
      <cpu>5.164519999999992e-1</cpu>
      <wall>5.935471057891846e-1</wall>
    </partial>
    <partial label="init_vloc" calls="1">
      <cpu>6.477899999999970e-2</cpu>
      <wall>6.646108627319336e-2</wall>
    </partial>
    <partial label="init_us_1" calls="1">
      <cpu>1.631489999999989e-1</cpu>
      <wall>1.670529842376709e-1</wall>
    </partial>
    <partial label="fft" calls="594">
      <cpu>3.667911799999934e1</cpu>
      <wall>3.726665234565735e1</wall>
    </partial>
    <partial label="fft_scatt_yz" calls="80394">
      <cpu>9.472189360000121e2</cpu>
      <wall>9.550446789264681e2</wall>
    </partial>
    <partial label="fft_scatt_xy" calls="80394">
      <cpu>1.546171100000697e1</cpu>
      <wall>1.566066980361938e1</wall>
    </partial>
    <partial label="potinit" calls="1">
      <cpu>7.856769999999997e-1</cpu>
      <wall>8.317430019378662e-1</wall>
    </partial>
    <partial label="v_of_rho" calls="45">
      <cpu>2.670524299999966e1</cpu>
      <wall>2.794952106475830e1</wall>
    </partial>
    <partial label="v_xc" calls="46">
      <cpu>2.473307799999998e1</cpu>
      <wall>2.597851276397705e1</wall>
    </partial>
    <partial label="v_h" calls="45">
      <cpu>2.508847999999944e0</cpu>
      <wall>2.530553102493286e0</wall>
    </partial>
    <partial label="interpolate" calls="45">
      <cpu>3.497180000000071e0</cpu>
      <wall>3.526164770126343e0</wall>
    </partial>
    <partial label="ffts" calls="60464">
      <cpu>8.670471280000008e2</cpu>
      <wall>8.730609366893770e2</wall>
    </partial>
    <partial label="newd" calls="45">
      <cpu>4.114224000000149e0</cpu>
      <wall>4.173762559890747e0</wall>
    </partial>
    <partial label="wfcinit" calls="1">
      <cpu>7.833269999999999e-1</cpu>
      <wall>8.495521545410156e-1</wall>
    </partial>
    <partial label="init_us_2" calls="89">
      <cpu>4.696299999977782e-2</cpu>
      <wall>5.199456214904785e-2</wall>
    </partial>
    <partial label="init_us_2:cp" calls="89">
      <cpu>4.663000000005013e-2</cpu>
      <wall>5.174756050109863e-2</wall>
    </partial>
    <partial label="wfcinit:atom" calls="1">
      <cpu>2.270000000006434e-4</cpu>
      <wall>2.288818359375000e-4</wall>
    </partial>
    <partial label="atomic_wfc" calls="1">
      <cpu>2.249999999985874e-4</cpu>
      <wall>2.269744873046875e-4</wall>
    </partial>
    <partial label="wfcinit:wfcr" calls="1">
      <cpu>7.808990000000016e-1</cpu>
      <wall>8.467278480529785e-1</wall>
    </partial>
    <partial label="wfcrot" calls="1">
      <cpu>7.808960000000003e-1</cpu>
      <wall>8.467259407043457e-1</wall>
    </partial>
    <partial label="rotwfck" calls="1">
      <cpu>7.808689999999991e-1</cpu>
      <wall>8.451380729675293e-1</wall>
    </partial>
    <partial label="rotwfck:hpsi" calls="1">
      <cpu>7.637570000000000e-1</cpu>
      <wall>8.119320869445801e-1</wall>
    </partial>
    <partial label="h_psi_bgrp" calls="437">
      <cpu>8.177298500000019e1</cpu>
      <wall>8.341160392761230e1</wall>
    </partial>
    <partial label="h_psi" calls="437">
      <cpu>8.177185900000017e1</cpu>
      <wall>8.341051292419435e1</wall>
    </partial>
    <partial label="h_psi:pot" calls="437">
      <cpu>8.175247800000022e1</cpu>
      <wall>8.339042758941650e1</wall>
    </partial>
    <partial label="vloc_psi" calls="437">
      <cpu>8.018943600000023e1</cpu>
      <wall>8.180011677742005e1</wall>
    </partial>
    <partial label="fftw" calls="19336">
      <cpu>9.138740099999849e1</cpu>
      <wall>9.327935409545900e1</wall>
    </partial>
    <partial label="h_psi:calbec" calls="437">
      <cpu>1.393241999999873e0</cpu>
      <wall>1.418156385421753e0</wall>
    </partial>
    <partial label="calbec" calls="485">
      <cpu>1.766089000001102e0</cpu>
      <wall>1.795275449752808e0</wall>
    </partial>
    <partial label="add_vuspsi" calls="437">
      <cpu>1.667199999997138e-1</cpu>
      <wall>1.693198680877686e-1</wall>
    </partial>
    <partial label="rotwfck:hc" calls="1">
      <cpu>1.212199999999974e-2</cpu>
      <wall>1.222896575927734e-2</wall>
    </partial>
    <partial label="s_psi_bgrp" calls="437">
      <cpu>1.339109999989887e-1</cpu>
      <wall>1.382257938385010e-1</wall>
    </partial>
    <partial label="s_psi" calls="437">
      <cpu>1.187469999988480e-1</cpu>
      <wall>1.225795745849609e-1</wall>
    </partial>
    <partial label="rotwfck:diag" calls="1">
      <cpu>4.194000000000031e-3</cpu>
      <wall>2.017402648925781e-2</wall>
    </partial>
    <partial label="cdiaghg" calls="436">
      <cpu>2.554934000000685e0</cpu>
      <wall>2.643171548843384e0</wall>
    </partial>
    <partial label="rotwfck:evc" calls="1">
      <cpu>7.880000000000109e-4</cpu>
      <wall>7.967948913574219e-4</wall>
    </partial>
    <partial label="electrons" calls="1">
      <cpu>1.077850973000000e3</cpu>
      <wall>1.088692706108094e3</wall>
    </partial>
    <partial label="energy_dftd3" calls="1">
      <cpu>1.855200000000146e-2</cpu>
      <wall>2.171516418457031e-2</wall>
    </partial>
    <partial label="c_bands" calls="44">
      <cpu>9.590982899999984e1</cpu>
      <wall>9.769672679901124e1</wall>
    </partial>
    <partial label="cegterg" calls="44">
      <cpu>8.561107500000038e1</cpu>
      <wall>8.730148291587829e1</wall>
    </partial>
    <partial label="cegterg:init" calls="44">
      <cpu>3.131339999999909e-1</cpu>
      <wall>3.152105808258057e-1</wall>
    </partial>
    <partial label="cegterg:upda" calls="392">
      <cpu>1.587469999988116e-1</cpu>
      <wall>1.607651710510254e-1</wall>
    </partial>
    <partial label="g_psi" calls="392">
      <cpu>5.888999999342559e-3</cpu>
      <wall>6.027698516845703e-3</wall>
    </partial>
    <partial label="cegterg:over" calls="392">
      <cpu>1.190161000000899e0</cpu>
      <wall>1.204777240753174e0</wall>
    </partial>
    <partial label="cegterg:diag" calls="435">
      <cpu>2.552586999999903e0</cpu>
      <wall>2.624351739883423e0</wall>
    </partial>
    <partial label="cegterg:last" calls="117">
      <cpu>1.646680000005745e-1</cpu>
      <wall>1.669418811798096e-1</wall>
    </partial>
    <partial label="sum_band" calls="44">
      <cpu>2.105155500000023e1</cpu>
      <wall>2.147329545021057e1</wall>
    </partial>
    <partial label="sum_band:wei" calls="44">
      <cpu>4.530999999974483e-2</cpu>
      <wall>4.573535919189453e-2</wall>
    </partial>
    <partial label="sum_band:loo" calls="44">
      <cpu>1.379367500000012e1</cpu>
      <wall>1.411077427864075e1</wall>
    </partial>
    <partial label="sum_band:buf" calls="44">
      <cpu>5.100000021229789e-5</cpu>
      <wall>5.674362182617188e-5</wall>
    </partial>
    <partial label="sum_band:ini" calls="44">
      <cpu>2.523200000018733e-2</cpu>
      <wall>2.639651298522949e-2</wall>
    </partial>
    <partial label="sum_band:cal" calls="44">
      <cpu>3.459099999997761e-1</cpu>
      <wall>3.494606018066406e-1</wall>
    </partial>
    <partial label="sum_band:bec" calls="44">
      <cpu>3.808000000162792e-3</cpu>
      <wall>3.862380981445313e-3</wall>
    </partial>
    <partial label="addusdens" calls="44">
      <cpu>4.129520000001321e-1</cpu>
      <wall>4.284231662750244e-1</wall>
    </partial>
    <partial label="addusd:skk" calls="88">
      <cpu>2.877599999987979e-2</cpu>
      <wall>2.965021133422852e-2</wall>
    </partial>
    <partial label="addusd:dgemm" calls="88">
      <cpu>5.489899999975023e-2</cpu>
      <wall>6.127452850341797e-2</wall>
    </partial>
    <partial label="addusd:qvan2" calls="88">
      <cpu>6.776899999999841e-2</cpu>
      <wall>6.853055953979492e-2</wall>
    </partial>
    <partial label="sum_band:sym" calls="44">
      <cpu>2.565386999999873e0</cpu>
      <wall>2.594217777252197e0</wall>
    </partial>
    <partial label="mix_rho" calls="44">
      <cpu>9.242292089999999e2</cpu>
      <wall>9.309423065185548e2</wall>
    </partial>
    <partial label="ions" calls="1">
      <cpu>1.516969000000017e0</cpu>
      <wall>1.552603006362915e0</wall>
    </partial>
    <partial label="forces" calls="1">
      <cpu>1.516965000000027e0</cpu>
      <wall>1.552597045898438e0</wall>
    </partial>
    <partial label="frc_us" calls="1">
      <cpu>1.129419999999755e-1</cpu>
      <wall>1.136798858642578e-1</wall>
    </partial>
    <partial label="frc_lc" calls="1">
      <cpu>7.947500000000218e-2</cpu>
      <wall>7.990884780883789e-2</wall>
    </partial>
    <partial label="frc_cc" calls="1">
      <cpu>8.528559999999743e-1</cpu>
      <wall>8.827438354492188e-1</wall>
    </partial>
    <partial label="force_dftd3" calls="1">
      <cpu>2.115320000000338e-1</cpu>
      <wall>2.125999927520752e-1</wall>
    </partial>
    <partial label="frc_scc" calls="1">
      <cpu>2.573279999999158e-1</cpu>
      <wall>2.595698833465576e-1</wall>
    </partial>
  </timing_info>
  <closed DATE=" 2 Oct 2024" TIME="11:15:37"></closed>
</qes:espresso>
