# Supplementary material for: Developing Interface Force Fields for Water and Oxygen on Pt, and Pt 3 Ni, Pt 3 Co Alloy Surfaces for Proton-Exchange Membrane Fuel Cell (PEMFC) Applications
Source: ACS Omega. 2026 Feb 6;11(6):10649–63. doi: 10.1021/acsomega.5c11427 (PMC12917792; doi:10.1021/acsomega.5c11427)
Supplement: Supplementary file 1 [file ao5c11427_si_001.zip › Supporting_material/01.Cycle01_config_generation_and_DFT_calculations/Bulk/SCF/SCF_UP003/forces.out]

   -0.03381974   -0.04512134    0.04154892
    0.02927238    0.03394329   -0.01325103
    0.00719832    0.00137834   -0.01764518
   -0.02496546   -0.03673785   -0.00567829
   -0.02714172    0.02759902    0.00737645
    0.04430114    0.01143422    0.00637334
    0.01742141    0.00524235    0.02625507
   -0.01698506    0.02970716   -0.03743515
   -0.01172586   -0.01537456    0.00875642
   -0.01891969   -0.01970616   -0.02444896
    0.04861114   -0.00302091   -0.01662138
   -0.01961158    0.00725050    0.04625782
   -0.03537212    0.00874914   -0.05600861
    0.03827745   -0.02227160    0.02806701
   -0.01165614    0.00616389    0.00845988
    0.04924276   -0.00444375    0.01775883
    0.00657384    0.01183653   -0.01804292
   -0.05395014   -0.01025504   -0.00195737
    0.00455439    0.00230847   -0.01488588
   -0.01015645    0.02571522   -0.00815869
    0.00363670   -0.01589687    0.02593237
    0.03614492    0.01544893   -0.03431175
   -0.04874955   -0.00148864    0.00922850
    0.01859932   -0.01370084    0.02807170
   -0.03846001   -0.03045100   -0.03039143
   -0.00800171    0.00099178    0.01509614
    0.04258641    0.02288851    0.00387871
    0.00919366   -0.02979856    0.02632057
   -0.00793821    0.02458844    0.01728841
   -0.00081080    0.01052521   -0.04556696
    0.04786505   -0.00375578   -0.00522215
    0.00730032    0.01624295    0.00532077
   -0.05110771   -0.00741852    0.00749653
    0.02416070   -0.02000867    0.00348555
    0.03673257    0.02727391    0.02295814
   -0.05230054   -0.00983777   -0.02630539
