# Supplementary material for: Developing Interface Force Fields for Water and Oxygen on Pt, and Pt 3 Ni, Pt 3 Co Alloy Surfaces for Proton-Exchange Membrane Fuel Cell (PEMFC) Applications
Source: ACS Omega. 2026 Feb 6;11(6):10649–63. doi: 10.1021/acsomega.5c11427 (PMC12917792; doi:10.1021/acsomega.5c11427)
Supplement: Supplementary file 1 [file ao5c11427_si_001.zip › Supporting_material/01.Cycle01_config_generation_and_DFT_calculations/Bulk/SCF/SCF_UP003/H2O.scf.in]

 &control
 calculation = 'scf' 
 restart_mode = 'from_scratch' 
 max_seconds = 171000, 
 pseudo_dir = '../../../../Pseudo/', 
 prefix =  'H2O',
 tprnfor = .true., 
 outdir = ./out, 
 /
 &system
 ibrav = 14, 
 celldm(1) =    131.34719511912488     
 celldm(2) =   0.16182789324440627     
 celldm(3) =   0.16182789275273818     
 celldm(4) =  -0.49984886353856350     
 celldm(5) =   -0.0000000000000000     
 celldm(6) =   -0.0000000000000000     
 nat =            36
 ntyp =            2
 ecutwfc = 50.0, 
 ecutrho = 600.0, 
 occupations = 'smearing', 
 degauss = 0.00735, 
 smearing = 'marzari-vanderbilt', 
 vdw_corr = 'DFT-D3', 
 dftd3_version = 4, 
 /
 &electrons
 electron_maxstep = 1000, 
 mixing_mode = 'local-TF', 
 mixing_beta = 0.2, 
 conv_thr = 1.0D-4, 
 /
 ATOMIC_SPECIES
 O 15.999 O.pbe-n-rrkjus_psl.1.0.0.UPF             
 H 1.008 H.pbe-rrkjus_psl.1.0.0.UPF                
 ATOMIC_POSITIONS (crystal)
 O   0.56546946521651165       0.68135993671547235       0.64701065869593544     
 H   0.55542235390299433       0.61775717653720408       0.64707610614607725     
 H   0.56649585033746919       0.74492351595090378       0.74830233685493530     
 O   0.57270639117228184        6.4180448661677714E-002  0.90708627648893125     
 H   0.58022524916561136       0.98521361257186468       0.90028824642129601     
 H   0.55957148099300624        2.4359201195195967E-002  0.87593016412093805     
 O   0.56231689568929544       0.86266780215053562       0.55429464482932800     
 H   0.56634189822389258       0.80579340628307261       0.59557192976675277     
 H   0.56750892829366673       0.82081929577250068       0.45880497731711262     
 O   0.57149426926474933       0.82672261113651402       0.94008658481642160     
 H   0.55934946669144980       0.81859954882184383       0.98316857220069764     
 H   0.57730144534307104       0.73283976718587240       0.89103931076498588     
 O   0.56333659131278702       0.40652013791273561       0.68378835219999412     
 H   0.55249148731316644       0.39947567396412698       0.62216696600081955     
 H   0.56692571153342641       0.30888409339856171       0.65114408123287415     
 O   0.57217404101672864       0.14644401010417674       0.64740261304916746     
 H   0.56838540421815775        5.8307270554269763E-002  0.64244623544693358     
 H   0.58655766165498058       0.14851429338101685       0.64932175179665919     
 O   0.56866944118678420       0.56793599414046225       0.95237940932338372     
 H   0.57130191078982173       0.49555553163913790       0.97710522433471747     
 H   0.56599156225746783       0.51588675234000680       0.85154310094938168     
 O   0.57253857319014967       0.10425524196362734       0.36365746970690871     
 H   0.58673551557030945        9.3730487846769073E-002  0.34723271798170408     
 H   0.56805911899603223       0.12076806393187083       0.28864497498059938     
 O   0.56315748884624972       0.23054254805361207       0.20380201497895800     
 H   0.56773818739015558       0.18096715764563687       0.10650178604631777     
 H   0.54941483177579920       0.20165325154105673       0.19750556683299014     
 O   0.57178706556825643       0.50462703253397079       0.35460588369534563     
 H   0.57095228037536427       0.40215487663351990       0.30404718848261680     
 H   0.57299912952264465       0.53734924836500753       0.45489491914063773     
 O   0.57015331338419351       0.69967341699640873       0.27687316052255628     
 H   0.56876447587205570       0.61415849916473353       0.28255055445708654     
 H   0.58390872721991871       0.69886283189732201       0.25041984661778294     
 O   0.57545458180127373       0.36228995513579054        1.3225826274098297E-002
 H   0.57148148375338215       0.26499716472697687       0.95043692404039037     
 H   0.58905548397099172       0.36715649655386168        4.4339988706973976E-002
 K_POINTS automatic
           1           3           3           0           0           0
