# Supplementary material for: Developing Interface Force Fields for Water and Oxygen on Pt, and Pt 3 Ni, Pt 3 Co Alloy Surfaces for Proton-Exchange Membrane Fuel Cell (PEMFC) Applications
Source: ACS Omega. 2026 Feb 6;11(6):10649–63. doi: 10.1021/acsomega.5c11427 (PMC12917792; doi:10.1021/acsomega.5c11427)
Supplement: Supplementary file 1 [file ao5c11427_si_001.zip › Supporting_material/01.Cycle01_config_generation_and_DFT_calculations/Bulk/SCF/SCF_UP003/H2O.scf.out]

[0] MPI startup(): I_MPI_RETURN_WIN_MEM_NUMA environment variable is not supported.
[0] MPI startup(): Similar variables:
	 I_MPI_RETURN_INTERNAL_MEM_NUMA
[0] MPI startup(): To check the list of supported variables, use the impi_info utility or refer to https://software.intel.com/en-us/mpi-library/documentation/get-started.

     Program PWSCF v.7.1 starts on  2Oct2024 at 10:57:14 

     This program is part of the open-source Quantum ESPRESSO suite
     for quantum simulation of materials; please cite
         "P. Giannozzi et al., J. Phys.:Condens. Matter 21 395502 (2009);
         "P. Giannozzi et al., J. Phys.:Condens. Matter 29 465901 (2017);
         "P. Giannozzi et al., J. Chem. Phys. 152 154105 (2020);
          URL http://www.quantum-espresso.org", 
     in publications or presentations arising from this work. More details at
     http://www.quantum-espresso.org/quote

     Parallel version (MPI), running on  3840 processors

     MPI processes distributed on    40 nodes
     373500 MiB available memory on the printing compute node when the environment starts
 
     Reading input from ./H2O.scf.in

     Current dimensions of program PWSCF are:
     Max number of different atomic species (ntypx) = 10
     Max number of k-points (npk) =  40000
     Max angular momentum in pseudopotentials (lmaxx) =  4
 
     K-points division:     npool     =       5
     R & G space division:  proc/nbgrp/npool/nimage =     768
     WARNING: too many processors for an effective parallelization!
     Subspace diagonalization in iterative solution of the eigenvalue problem:
     a serial algorithm will be used

 
     Parallelization info
     --------------------
     sticks:   dense  smooth     PW     G-vecs:    dense   smooth      PW
     Min         173      57     15                16607     3192     432
     Max         174      58     16                16613     3200     437
     Sum      133257   44421  11727             12755969  2454831  333393
 
     Using Pencil Decomposition
 


     bravais-lattice index     =           14
     lattice parameter (alat)  =     131.3472  a.u.
     unit-cell volume          =   51397.6837 (a.u.)^3
     number of atoms/cell      =           36
     number of atomic types    =            2
     number of electrons       =        96.00
     number of Kohn-Sham states=           58
     kinetic-energy cutoff     =      50.0000  Ry
     charge density cutoff     =     600.0000  Ry
     scf convergence threshold =      1.0E-04
     mixing beta               =       0.2000
     number of iterations used =            8  local-TF  mixing
     Exchange-correlation= PBE
                           (   1   4   3   4   0   0   0)

     celldm(1)= 131.347195  celldm(2)=   0.161828  celldm(3)=   0.161828
     celldm(4)=  -0.499849  celldm(5)=   0.000000  celldm(6)=   0.000000

     crystal axes: (cart. coord. in units of alat)
               a(1) = (   1.000000   0.000000   0.000000 )  
               a(2) = (   0.000000   0.161828   0.000000 )  
               a(3) = (   0.000000  -0.080889   0.140161 )  

     reciprocal axes: (cart. coord. in units 2 pi/alat)
               b(1) = (  1.000000  0.000000  0.000000 )  
               b(2) = (  0.000000  6.179404  3.566243 )  
               b(3) = (  0.000000  0.000000  7.134643 )  


     PseudoPot. # 1 for O  read from file:
     /scratch/usr/niiadi11/Pseudo/O.pbe-n-rrkjus_psl.1.0.0.UPF
     MD5 check sum: 91400c9766925bcf19f520983a725ff0
     Pseudo is Ultrasoft + core correction, Zval =  6.0
     Generated using &quot;atomic&quot; code by A. Dal Corso  v.6.3MaX
     Using radial grid of 1095 points,  4 beta functions with: 
                l(1) =   0
                l(2) =   0
                l(3) =   1
                l(4) =   1
     Q(r) pseudized with 0 coefficients 


     PseudoPot. # 2 for H  read from file:
     /scratch/usr/niiadi11/Pseudo/H.pbe-rrkjus_psl.1.0.0.UPF
     MD5 check sum: 027d7c5d0f474e55d371f51e357e2a94
     Pseudo is Ultrasoft, Zval =  1.0
     Generated using &quot;atomic&quot; code by A. Dal Corso  v.6.3MaX
     Using radial grid of  929 points,  2 beta functions with: 
                l(1) =   0
                l(2) =   0
     Q(r) pseudized with 0 coefficients 


     atomic species   valence    mass     pseudopotential
        O              6.00    15.99900     O ( 1.00)
        H              1.00     1.00800     H ( 1.00)

     No symmetry found


   Cartesian axes

     site n.     atom                  positions (alat units)
         1           O   tau(   1) = (   0.5654695   0.0579267   0.0906858  )
         2           H   tau(   2) = (   0.5554224   0.0476287   0.0906950  )
         3           H   tau(   3) = (   0.5664959   0.0600196   0.1048829  )
         4           O   tau(   4) = (   0.5727064  -0.0629876   0.1271383  )
         5           H   tau(   5) = (   0.5802252   0.0866112   0.1261855  )
         6           H   tau(   6) = (   0.5595715  -0.0669115   0.1227714  )
         7           O   tau(   7) = (   0.5623169   0.0947671   0.0776906  )
         8           H   tau(   8) = (   0.5663419   0.0822243   0.0834761  )
         9           H   tau(   9) = (   0.5675089   0.0957190   0.0643066  )
        10           O   tau(  10) = (   0.5714943   0.0577437   0.1317636  )
        11           H   tau(  11) = (   0.5593495   0.0529442   0.1378021  )
        12           H   tau(  12) = (   0.5773014   0.0465182   0.1248891  )
        13           O   tau(  13) = (   0.5633366   0.0104750   0.0958406  )
        14           H   tau(  14) = (   0.5524915   0.0143195   0.0872037  )
        15           H   tau(  15) = (   0.5669257  -0.0026846   0.0912651  )
        16           O   tau(  16) = (   0.5721740  -0.0286693   0.0907407  )
        17           H   tau(  17) = (   0.5683854  -0.0425314   0.0900460  )
        18           H   tau(  18) = (   0.5865577  -0.0284895   0.0910097  )
        19           O   tau(  19) = (   0.5686694   0.0148704   0.1334866  )
        20           H   tau(  20) = (   0.5713019   0.0011572   0.1369522  )
        21           H   tau(  21) = (   0.5659916   0.0146040   0.1193533  )
        22           O   tau(  22) = (   0.5725386  -0.0125447   0.0509707  )
        23           H   tau(  23) = (   0.5867355  -0.0129193   0.0486685  )
        24           H   tau(  24) = (   0.5680591  -0.0038047   0.0404568  )
        25           O   tau(  25) = (   0.5631575   0.0208228   0.0285651  )
        26           H   tau(  26) = (   0.5677382   0.0206707   0.0149274  )
        27           H   tau(  27) = (   0.5494148   0.0166570   0.0276826  )
        28           O   tau(  28) = (   0.5717871   0.0529788   0.0497020  )
        29           H   tau(  29) = (   0.5709523   0.0404857   0.0426156  )
        30           H   tau(  30) = (   0.5729991   0.0501619   0.0637586  )
        31           O   tau(  31) = (   0.5701533   0.0908305   0.0388069  )
        32           H   tau(  32) = (   0.5687645   0.0765326   0.0396026  )
        33           H   tau(  33) = (   0.5839087   0.0928392   0.0350991  )
        34           O   tau(  34) = (   0.5754546   0.0575588   0.0018537  )
        35           H   tau(  35) = (   0.5714815  -0.0339964   0.1332144  )
        36           H   tau(  36) = (   0.5890555   0.0558295   0.0062147  )

     --------------------------------------------
     DFT-D3 Dispersion Correction (3-body terms):
     --------------------------------------------
       Reference C6 values for interpolation: 

         atom   Coordination number   C6
         H          0.912             6.05
         H          0.000            15.18
         O          0.000            31.01
         O          0.993            25.63
         O          1.989            20.74

       Values used:

         atom   Coordination number  R0_AB[au]  C6      C8
         O          1.992            2.345     20.82    420.22
         H          0.988            2.062      6.19     74.86
         H          0.993            2.062      6.19     74.81
         O          1.982            2.345     20.83    420.36
         H          0.989            2.062      6.19     74.85
         H          0.988            2.062      6.19     74.86
         O          1.983            2.345     20.83    420.35
         H          0.998            2.062      6.18     74.74
         H          0.995            2.062      6.19     74.77
         O          1.983            2.345     20.83    420.35
         H          0.987            2.062      6.19     74.87
         H          0.988            2.062      6.19     74.86
         O          1.999            2.345     20.82    420.14
         H          0.987            2.062      6.19     74.87
         H          0.994            2.062      6.19     74.79
         O          1.984            2.345     20.83    420.33
         H          0.991            2.062      6.19     74.82
         H          0.987            2.062      6.19     74.87
         O          1.980            2.345     20.83    420.39
         H          0.998            2.062      6.18     74.74
         H          1.008            2.062      6.17     74.63
         O          1.976            2.345     20.83    420.45
         H          0.987            2.062      6.19     74.87
         H          0.991            2.062      6.19     74.82
         O          1.993            2.345     20.82    420.21
         H          0.991            2.062      6.19     74.83
         H          0.987            2.062      6.19     74.87
         O          1.988            2.345     20.83    420.28
         H          0.998            2.062      6.18     74.74
         H          0.990            2.062      6.19     74.84
         O          1.986            2.345     20.83    420.31
         H          0.996            2.062      6.18     74.76
         H          0.987            2.062      6.19     74.87
         O          1.989            2.345     20.83    420.27
         H          0.989            2.062      6.19     74.84
         H          0.987            2.062      6.19     74.87

         Molecular C6 ( Ry / a.u.^6 ) =     12829.03


     number of k points=     5  Marzari-Vanderbilt smearing, width (Ry)=  0.0073
                       cart. coord. in units 2pi/alat
        k(    1) = (   0.0000000   0.0000000   0.0000000), wk =   0.2222222
        k(    2) = (   0.0000000   0.0000000   2.3782143), wk =   0.4444444
        k(    3) = (   0.0000000   2.0598015   1.1887477), wk =   0.4444444
        k(    4) = (   0.0000000   2.0598015   3.5669620), wk =   0.4444444
        k(    5) = (   0.0000000   2.0598015  -1.1894666), wk =   0.4444444

     Dense  grid: 12755969 G-vectors     FFT dimensions: (1080, 180, 180)

     Smooth grid:  2454831 G-vectors     FFT dimensions: ( 600,  96,  96)

     Estimated max dynamical RAM per process >     194.64 MB

     Estimated total dynamical RAM >     101.44 GB

     Initial potential from superposition of free atoms

     starting charge      95.9998, renormalised to      96.0000

     negative rho (up, down):  1.327E-03 0.000E+00
     Starting wfcs are   72 randomized atomic wfcs

     total cpu time spent up to now is       12.7 secs

     Self-consistent Calculation

     iteration #  1     ecut=    50.00 Ry     beta= 0.20
     Davidson diagonalization with overlap
     ethr =  1.00E-02,  avg # of iterations =  4.0

     negative rho (up, down):  9.867E-04 0.000E+00

     total cpu time spent up to now is       33.3 secs

     total energy              =    -417.98003744 Ry
     estimated scf accuracy    <       4.60042097 Ry

     iteration #  2     ecut=    50.00 Ry     beta= 0.20
     Davidson diagonalization with overlap
     ethr =  4.79E-03,  avg # of iterations =  2.0

     negative rho (up, down):  7.534E-03 0.000E+00

     total cpu time spent up to now is       59.7 secs

     total energy              =    -416.56846286 Ry
     estimated scf accuracy    <       3.31308391 Ry

     iteration #  3     ecut=    50.00 Ry     beta= 0.20
     Davidson diagonalization with overlap
     ethr =  3.45E-03,  avg # of iterations =  2.0

     negative rho (up, down):  6.050E-03 0.000E+00

     total cpu time spent up to now is       82.4 secs

     total energy              =    -417.35789752 Ry
     estimated scf accuracy    <       0.30773380 Ry

     iteration #  4     ecut=    50.00 Ry     beta= 0.20
     Davidson diagonalization with overlap
     ethr =  3.21E-04,  avg # of iterations = 15.0

     negative rho (up, down):  3.123E-03 0.000E+00

     total cpu time spent up to now is      118.6 secs

     total energy              =    -417.62115582 Ry
     estimated scf accuracy    <       0.60091152 Ry

     iteration #  5     ecut=    50.00 Ry     beta= 0.20
     Davidson diagonalization with overlap
     ethr =  3.21E-04,  avg # of iterations =  2.0

     negative rho (up, down):  7.830E-04 0.000E+00

     total cpu time spent up to now is      141.9 secs

     total energy              =    -417.60789623 Ry
     estimated scf accuracy    <       0.28407984 Ry

     iteration #  6     ecut=    50.00 Ry     beta= 0.20
     Davidson diagonalization with overlap
     ethr =  2.96E-04,  avg # of iterations =  7.4

     negative rho (up, down):  9.683E-04 0.000E+00

     total cpu time spent up to now is      174.7 secs

     total energy              =    -417.59434846 Ry
     estimated scf accuracy    <       1.21301533 Ry

     iteration #  7     ecut=    50.00 Ry     beta= 0.20
     Davidson diagonalization with overlap
     ethr =  2.96E-04,  avg # of iterations =  2.0

     negative rho (up, down):  7.584E-04 0.000E+00

     total cpu time spent up to now is      205.1 secs

     total energy              =    -417.60589264 Ry
     estimated scf accuracy    <       0.47996803 Ry

     iteration #  8     ecut=    50.00 Ry     beta= 0.20
     Davidson diagonalization with overlap
     ethr =  2.96E-04,  avg # of iterations =  2.0

     negative rho (up, down):  6.044E-04 0.000E+00

     total cpu time spent up to now is      245.1 secs

     total energy              =    -417.45122976 Ry
     estimated scf accuracy    <       0.40017775 Ry

     iteration #  9     ecut=    50.00 Ry     beta= 0.20
     Davidson diagonalization with overlap
     ethr =  2.96E-04,  avg # of iterations =  4.6

     negative rho (up, down):  8.116E-04 0.000E+00

     total cpu time spent up to now is      280.8 secs

     total energy              =    -417.57591353 Ry
     estimated scf accuracy    <       0.02699365 Ry

     iteration # 10     ecut=    50.00 Ry     beta= 0.20
     Davidson diagonalization with overlap
     c_bands:  1 eigenvalues not converged
     ethr =  2.81E-05,  avg # of iterations = 20.0

     negative rho (up, down):  9.086E-04 0.000E+00

     total cpu time spent up to now is      302.2 secs

     total energy              =    -417.58239343 Ry
     estimated scf accuracy    <       0.11396953 Ry

     iteration # 11     ecut=    50.00 Ry     beta= 0.20
     Davidson diagonalization with overlap
     ethr =  2.81E-05,  avg # of iterations =  3.8

     negative rho (up, down):  5.966E-02 0.000E+00

     total cpu time spent up to now is      339.3 secs

     total energy              =    -417.58363079 Ry
     estimated scf accuracy    <       0.02775823 Ry

     iteration # 12     ecut=    50.00 Ry     beta= 0.20
     Davidson diagonalization with overlap
     ethr =  2.81E-05,  avg # of iterations = 12.0

     negative rho (up, down):  7.401E-02 0.000E+00

     total cpu time spent up to now is      373.5 secs

     total energy              =    -417.60374151 Ry
     estimated scf accuracy    <       0.14762546 Ry

     iteration # 13     ecut=    50.00 Ry     beta= 0.20
     Davidson diagonalization with overlap
     ethr =  2.81E-05,  avg # of iterations =  2.0

     negative rho (up, down):  7.415E-02 0.000E+00

     total cpu time spent up to now is      394.0 secs

     total energy              =    -417.60513748 Ry
     estimated scf accuracy    <       0.08061745 Ry

     iteration # 14     ecut=    50.00 Ry     beta= 0.20
     Davidson diagonalization with overlap
     ethr =  2.81E-05,  avg # of iterations =  1.0

     negative rho (up, down):  6.313E-02 0.000E+00

     total cpu time spent up to now is      419.3 secs

     total energy              =    -417.58864578 Ry
     estimated scf accuracy    <       0.07823500 Ry

     iteration # 15     ecut=    50.00 Ry     beta= 0.20
     Davidson diagonalization with overlap
     ethr =  2.81E-05,  avg # of iterations =  7.4

     negative rho (up, down):  6.766E-02 0.000E+00

     total cpu time spent up to now is      441.2 secs

     total energy              =    -417.61487389 Ry
     estimated scf accuracy    <       0.03411308 Ry

     iteration # 16     ecut=    50.00 Ry     beta= 0.20
     Davidson diagonalization with overlap
     ethr =  2.81E-05,  avg # of iterations =  2.0

     negative rho (up, down):  6.335E-02 0.000E+00

     total cpu time spent up to now is      463.7 secs

     total energy              =    -417.62037838 Ry
     estimated scf accuracy    <       0.07574650 Ry

     iteration # 17     ecut=    50.00 Ry     beta= 0.20
     Davidson diagonalization with overlap
     ethr =  2.81E-05,  avg # of iterations =  4.0

     negative rho (up, down):  6.047E-02 0.000E+00

     total cpu time spent up to now is      500.2 secs

     total energy              =    -417.58050201 Ry
     estimated scf accuracy    <       0.09207825 Ry

     iteration # 18     ecut=    50.00 Ry     beta= 0.20
     Davidson diagonalization with overlap
     ethr =  2.81E-05,  avg # of iterations =  5.0

     negative rho (up, down):  5.579E-02 0.000E+00

     total cpu time spent up to now is      531.4 secs

     total energy              =    -417.58633084 Ry
     estimated scf accuracy    <       0.01687699 Ry

     iteration # 19     ecut=    50.00 Ry     beta= 0.20
     Davidson diagonalization with overlap
     ethr =  1.76E-05,  avg # of iterations =  9.0

     negative rho (up, down):  5.503E-02 0.000E+00

     total cpu time spent up to now is      554.3 secs

     total energy              =    -417.59470894 Ry
     estimated scf accuracy    <       0.01253120 Ry

     iteration # 20     ecut=    50.00 Ry     beta= 0.20
     Davidson diagonalization with overlap
     ethr =  1.31E-05,  avg # of iterations =  2.0

     negative rho (up, down):  5.829E-02 0.000E+00

     total cpu time spent up to now is      580.1 secs

     total energy              =    -417.59542277 Ry
     estimated scf accuracy    <       0.00956106 Ry

     iteration # 21     ecut=    50.00 Ry     beta= 0.20
     Davidson diagonalization with overlap
     ethr =  9.96E-06,  avg # of iterations =  1.2

     negative rho (up, down):  6.001E-02 0.000E+00

     total cpu time spent up to now is      602.8 secs

     total energy              =    -417.59586850 Ry
     estimated scf accuracy    <       0.01025044 Ry

     iteration # 22     ecut=    50.00 Ry     beta= 0.20
     Davidson diagonalization with overlap
     ethr =  9.96E-06,  avg # of iterations =  2.0

     negative rho (up, down):  3.032E-02 0.000E+00

     total cpu time spent up to now is      625.2 secs

     total energy              =    -417.59316738 Ry
     estimated scf accuracy    <       0.01060488 Ry

     iteration # 23     ecut=    50.00 Ry     beta= 0.20
     Davidson diagonalization with overlap
     ethr =  9.96E-06,  avg # of iterations =  8.0

     negative rho (up, down):  3.579E-02 0.000E+00

     total cpu time spent up to now is      651.7 secs

     total energy              =    -417.59744883 Ry
     estimated scf accuracy    <       0.02562786 Ry

     iteration # 24     ecut=    50.00 Ry     beta= 0.20
     Davidson diagonalization with overlap
     ethr =  9.96E-06,  avg # of iterations =  2.0

     negative rho (up, down):  5.232E-02 0.000E+00

     total cpu time spent up to now is      679.8 secs

     total energy              =    -417.59767364 Ry
     estimated scf accuracy    <       0.01940615 Ry

     iteration # 25     ecut=    50.00 Ry     beta= 0.20
     Davidson diagonalization with overlap
     ethr =  9.96E-06,  avg # of iterations =  9.4

     negative rho (up, down):  4.977E-02 0.000E+00

     total cpu time spent up to now is      700.9 secs

     total energy              =    -417.59586342 Ry
     estimated scf accuracy    <       0.01939800 Ry

     iteration # 26     ecut=    50.00 Ry     beta= 0.20
     Davidson diagonalization with overlap
     ethr =  9.96E-06,  avg # of iterations =  2.0

     negative rho (up, down):  2.022E-02 0.000E+00

     total cpu time spent up to now is      726.9 secs

     total energy              =    -417.59382809 Ry
     estimated scf accuracy    <       0.01499636 Ry

     iteration # 27     ecut=    50.00 Ry     beta= 0.20
     Davidson diagonalization with overlap
     ethr =  9.96E-06,  avg # of iterations =  3.6

     negative rho (up, down):  2.308E-02 0.000E+00

     total cpu time spent up to now is      752.5 secs

     total energy              =    -417.59002875 Ry
     estimated scf accuracy    <       0.01067573 Ry

     iteration # 28     ecut=    50.00 Ry     beta= 0.20
     Davidson diagonalization with overlap
     ethr =  9.96E-06,  avg # of iterations =  5.2

     negative rho (up, down):  2.879E-02 0.000E+00

     total cpu time spent up to now is      773.3 secs

     total energy              =    -417.59056743 Ry
     estimated scf accuracy    <       0.00360722 Ry

     iteration # 29     ecut=    50.00 Ry     beta= 0.20
     Davidson diagonalization with overlap
     c_bands:  3 eigenvalues not converged
     ethr =  3.76E-06,  avg # of iterations = 19.8

     negative rho (up, down):  3.277E-02 0.000E+00

     total cpu time spent up to now is      811.5 secs

     total energy              =    -417.59236658 Ry
     estimated scf accuracy    <       0.00380173 Ry

     iteration # 30     ecut=    50.00 Ry     beta= 0.20
     Davidson diagonalization with overlap
     c_bands:  1 eigenvalues not converged
     ethr =  3.76E-06,  avg # of iterations = 10.8

     negative rho (up, down):  2.681E-02 0.000E+00

     total cpu time spent up to now is      836.4 secs

     total energy              =    -417.59194359 Ry
     estimated scf accuracy    <       0.00296183 Ry

     iteration # 31     ecut=    50.00 Ry     beta= 0.20
     Davidson diagonalization with overlap
     ethr =  3.09E-06,  avg # of iterations =  6.8

     negative rho (up, down):  2.774E-02 0.000E+00

     total cpu time spent up to now is      865.8 secs

     total energy              =    -417.59188333 Ry
     estimated scf accuracy    <       0.00214506 Ry

     iteration # 32     ecut=    50.00 Ry     beta= 0.20
     Davidson diagonalization with overlap
     ethr =  2.23E-06,  avg # of iterations = 15.8

     negative rho (up, down):  4.039E-02 0.000E+00

     total cpu time spent up to now is      890.6 secs

     total energy              =    -417.59195786 Ry
     estimated scf accuracy    <       0.00174201 Ry

     iteration # 33     ecut=    50.00 Ry     beta= 0.20
     Davidson diagonalization with overlap
     ethr =  1.81E-06,  avg # of iterations = 15.6

     negative rho (up, down):  4.414E-02 0.000E+00

     total cpu time spent up to now is      911.7 secs

     total energy              =    -417.59205639 Ry
     estimated scf accuracy    <       0.00196885 Ry

     iteration # 34     ecut=    50.00 Ry     beta= 0.20
     Davidson diagonalization with overlap
     ethr =  1.81E-06,  avg # of iterations =  2.0

     negative rho (up, down):  4.363E-02 0.000E+00

     total cpu time spent up to now is      938.2 secs

     total energy              =    -417.59203826 Ry
     estimated scf accuracy    <       0.00181013 Ry

     iteration # 35     ecut=    50.00 Ry     beta= 0.20
     Davidson diagonalization with overlap
     ethr =  1.81E-06,  avg # of iterations =  2.0

     negative rho (up, down):  4.190E-02 0.000E+00

     total cpu time spent up to now is      957.8 secs

     total energy              =    -417.59183030 Ry
     estimated scf accuracy    <       0.00169941 Ry

     iteration # 36     ecut=    50.00 Ry     beta= 0.20
     Davidson diagonalization with overlap
     ethr =  1.77E-06,  avg # of iterations = 10.6

     negative rho (up, down):  4.337E-02 0.000E+00

     total cpu time spent up to now is      975.4 secs

     total energy              =    -417.59178863 Ry
     estimated scf accuracy    <       0.00137906 Ry

     iteration # 37     ecut=    50.00 Ry     beta= 0.20
     Davidson diagonalization with overlap
     ethr =  1.44E-06,  avg # of iterations =  9.0

     negative rho (up, down):  5.768E-02 0.000E+00

     total cpu time spent up to now is      995.8 secs

     total energy              =    -417.59185476 Ry
     estimated scf accuracy    <       0.00140300 Ry

     iteration # 38     ecut=    50.00 Ry     beta= 0.20
     Davidson diagonalization with overlap
     c_bands:  1 eigenvalues not converged
     ethr =  1.44E-06,  avg # of iterations = 16.4

     negative rho (up, down):  5.339E-02 0.000E+00

     total cpu time spent up to now is     1012.8 secs

     total energy              =    -417.59180981 Ry
     estimated scf accuracy    <       0.00108969 Ry

     iteration # 39     ecut=    50.00 Ry     beta= 0.20
     Davidson diagonalization with overlap
     ethr =  1.14E-06,  avg # of iterations = 10.8

     negative rho (up, down):  4.062E-02 0.000E+00

     total cpu time spent up to now is     1032.2 secs

     total energy              =    -417.59132891 Ry
     estimated scf accuracy    <       0.00096770 Ry

     iteration # 40     ecut=    50.00 Ry     beta= 0.20
     Davidson diagonalization with overlap
     c_bands:  2 eigenvalues not converged
     ethr =  1.01E-06,  avg # of iterations = 19.4

     negative rho (up, down):  4.201E-02 0.000E+00

     total cpu time spent up to now is     1055.6 secs

     total energy              =    -417.59099947 Ry
     estimated scf accuracy    <       0.00125163 Ry

     iteration # 41     ecut=    50.00 Ry     beta= 0.20
     Davidson diagonalization with overlap
     c_bands:  2 eigenvalues not converged
     ethr =  1.01E-06,  avg # of iterations = 15.6

     negative rho (up, down):  4.283E-02 0.000E+00

     total cpu time spent up to now is     1074.4 secs

     total energy              =    -417.59105783 Ry
     estimated scf accuracy    <       0.00042762 Ry

     iteration # 42     ecut=    50.00 Ry     beta= 0.20
     Davidson diagonalization with overlap
     ethr =  4.45E-07,  avg # of iterations = 17.4

     negative rho (up, down):  3.730E-02 0.000E+00

     total cpu time spent up to now is     1092.9 secs

     total energy              =    -417.59103416 Ry
     estimated scf accuracy    <       0.00040658 Ry

     iteration # 43     ecut=    50.00 Ry     beta= 0.20
     Davidson diagonalization with overlap
     ethr =  4.24E-07,  avg # of iterations = 10.2

     negative rho (up, down):  2.666E-02 0.000E+00

     total cpu time spent up to now is     1117.0 secs

     total energy              =    -417.59095160 Ry
     estimated scf accuracy    <       0.00030771 Ry

     iteration # 44     ecut=    50.00 Ry     beta= 0.20
     Davidson diagonalization with overlap
     c_bands:  1 eigenvalues not converged
     ethr =  3.21E-07,  avg # of iterations = 17.2

     negative rho (up, down):  2.438E-02 0.000E+00

     total cpu time spent up to now is     1136.6 secs

     total energy              =    -417.59093040 Ry
     estimated scf accuracy    <       0.00022489 Ry

     iteration # 45     ecut=    50.00 Ry     beta= 0.20
     Davidson diagonalization with overlap
     ethr =  2.34E-07,  avg # of iterations =  2.0

     negative rho (up, down):  1.667E-02 0.000E+00

     total cpu time spent up to now is     1163.2 secs

     total energy              =    -417.59082041 Ry
     estimated scf accuracy    <       0.00016800 Ry

     iteration # 46     ecut=    50.00 Ry     beta= 0.20
     Davidson diagonalization with overlap
     ethr =  1.75E-07,  avg # of iterations = 12.4

     negative rho (up, down):  2.090E-03 0.000E+00

     total cpu time spent up to now is     1166.2 secs

     End of self-consistent calculation

          k = 0.0000 0.0000 0.0000 (306713 PWs)   bands (ev):

   -25.8746 -25.7185 -25.5830 -25.3897 -24.7595 -24.6963 -24.1619 -24.1345
   -23.9727 -23.7782 -23.3103 -22.9417 -13.6445 -13.4859 -13.4082 -13.0909
   -12.9297 -12.6115 -12.3843 -12.0172 -11.8075 -11.7714 -11.6230 -11.4739
   -10.6328 -10.3627 -10.0046  -9.6600  -9.5764  -8.8788  -8.8011  -8.5914
    -8.3748  -8.1307  -7.9890  -7.8997  -7.7029  -7.5536  -7.4118  -7.3656
    -6.9107  -6.6465  -6.4767  -6.3137  -6.1612  -5.9634  -5.8201  -5.4137
    -1.9219  -0.7392  -0.6479  -0.4079  -0.3093  -0.1748  -0.1127  -0.0698
    -0.0376   0.0552

          k = 0.0000 0.0000 2.3782 (306814 PWs)   bands (ev):

   -25.8723 -25.7252 -25.5771 -25.3912 -24.7596 -24.6962 -24.1623 -24.1341
   -23.9728 -23.7779 -23.3107 -22.9415 -13.6429 -13.4866 -13.4097 -13.0857
   -12.9335 -12.6119 -12.3865 -12.0172 -11.8053 -11.7711 -11.6224 -11.4758
   -10.6479 -10.3473  -9.9868  -9.6787  -9.5719  -8.8908  -8.7993  -8.5879
    -8.3725  -8.1288  -7.9871  -7.8931  -7.7117  -7.5475  -7.4726  -7.3037
    -6.9223  -6.6312  -6.4736  -6.3272  -6.1616  -5.9658  -5.8227  -5.4140
    -1.7641  -1.1273  -0.6399  -0.3849  -0.1359  -0.1047   0.0024   0.0623
     0.1215   0.1685

          k = 0.0000 2.0598 1.1887 (306814 PWs)   bands (ev):

   -25.8721 -25.7255 -25.5771 -25.3912 -24.7592 -24.6968 -24.1643 -24.1312
   -23.9733 -23.7779 -23.3108 -22.9416 -13.6435 -13.4848 -13.4098 -13.0815
   -12.9341 -12.6075 -12.4031 -12.0115 -11.8004 -11.7771 -11.6215 -11.4652
   -10.6566 -10.3581  -9.9986  -9.7742  -9.4370  -8.8727  -8.8111  -8.5847
    -8.3967  -8.1273  -7.9789  -7.8987  -7.6859  -7.5489  -7.4223  -7.3873
    -6.9167  -6.6404  -6.4802  -6.3160  -6.1631  -5.9640  -5.8264  -5.4138
    -1.7418  -1.1511  -0.6168  -0.3801  -0.1370  -0.0946   0.0046   0.0682
     0.0798   0.1291

          k = 0.0000 2.0598 3.5670 (307006 PWs)   bands (ev):

   -25.8721 -25.7255 -25.5771 -25.3913 -24.7594 -24.6966 -24.1642 -24.1312
   -23.9734 -23.7779 -23.3109 -22.9416 -13.6435 -13.4849 -13.4098 -13.0814
   -12.9337 -12.6075 -12.4033 -12.0110 -11.7988 -11.7772 -11.6225 -11.4678
   -10.6591 -10.3540  -9.9899  -9.7836  -9.4340  -8.8873  -8.8013  -8.5796
    -8.4049  -8.1125  -7.9883  -7.8908  -7.7057  -7.5248  -7.4728  -7.3429
    -6.9259  -6.6312  -6.4748  -6.3292  -6.1620  -5.9661  -5.8258  -5.4139
    -1.6487  -1.2176  -0.7660  -0.3578  -0.1313   0.1163   0.2152   0.2170
     0.2217   0.3093

          k = 0.0000 2.0598-1.1895 (306816 PWs)   bands (ev):

   -25.8743 -25.7187 -25.5831 -25.3898 -24.7594 -24.6965 -24.1637 -24.1316
   -23.9734 -23.7782 -23.3106 -22.9417 -13.6451 -13.4843 -13.4083 -13.0867
   -12.9291 -12.6074 -12.4015 -12.0103 -11.7997 -11.7773 -11.6242 -11.4684
   -10.6482 -10.3628 -10.0029  -9.7783  -9.4287  -8.8871  -8.7972  -8.5803
    -8.4045  -8.1181  -7.9891  -7.8911  -7.7039  -7.5209  -7.4608  -7.3573
    -6.9257  -6.6354  -6.4726  -6.3296  -6.1607  -5.9659  -5.8225  -5.4137
    -1.7957  -0.9460  -0.6280  -0.4705  -0.2814  -0.1343   0.0007   0.0628
     0.1210   0.2138

     the Fermi energy is    -3.9751 ev

!    total energy              =    -417.59080591 Ry
     estimated scf accuracy    <       0.00006569 Ry
     smearing contrib. (-TS)   =       0.00000000 Ry
     internal energy E=F+TS    =    -417.59080591 Ry

     The total energy is F=E-TS. E is the sum of the following terms:
     one-electron contribution =   -6405.82242738 Ry
     hartree contribution      =    3222.67962026 Ry
     xc contribution           =    -106.16281466 Ry
     ewald contribution        =    2871.76379883 Ry
     DFT-D3 Dispersion         =      -0.04898297 Ry

     convergence has been achieved in  46 iterations

     negative rho (up, down):  2.090E-03 0.000E+00

     Forces acting on atoms (cartesian axes, Ry/au):

     atom    1 type  1   force =    -0.03381974   -0.04512134    0.04154892
     atom    2 type  2   force =     0.02927238    0.03394329   -0.01325103
     atom    3 type  2   force =     0.00719832    0.00137834   -0.01764518
     atom    4 type  1   force =    -0.02496546   -0.03673785   -0.00567829
     atom    5 type  2   force =    -0.02714172    0.02759902    0.00737645
     atom    6 type  2   force =     0.04430114    0.01143422    0.00637334
     atom    7 type  1   force =     0.01742141    0.00524235    0.02625507
     atom    8 type  2   force =    -0.01698506    0.02970716   -0.03743515
     atom    9 type  2   force =    -0.01172586   -0.01537456    0.00875642
     atom   10 type  1   force =    -0.01891969   -0.01970616   -0.02444896
     atom   11 type  2   force =     0.04861114   -0.00302091   -0.01662138
     atom   12 type  2   force =    -0.01961158    0.00725050    0.04625782
     atom   13 type  1   force =    -0.03537212    0.00874914   -0.05600861
     atom   14 type  2   force =     0.03827745   -0.02227160    0.02806701
     atom   15 type  2   force =    -0.01165614    0.00616389    0.00845988
     atom   16 type  1   force =     0.04924276   -0.00444375    0.01775883
     atom   17 type  2   force =     0.00657384    0.01183653   -0.01804292
     atom   18 type  2   force =    -0.05395014   -0.01025504   -0.00195737
     atom   19 type  1   force =     0.00455439    0.00230847   -0.01488588
     atom   20 type  2   force =    -0.01015645    0.02571522   -0.00815869
     atom   21 type  2   force =     0.00363670   -0.01589687    0.02593237
     atom   22 type  1   force =     0.03614492    0.01544893   -0.03431175
     atom   23 type  2   force =    -0.04874955   -0.00148864    0.00922850
     atom   24 type  2   force =     0.01859932   -0.01370084    0.02807170
     atom   25 type  1   force =    -0.03846001   -0.03045100   -0.03039143
     atom   26 type  2   force =    -0.00800171    0.00099178    0.01509614
     atom   27 type  2   force =     0.04258641    0.02288851    0.00387871
     atom   28 type  1   force =     0.00919366   -0.02979856    0.02632057
     atom   29 type  2   force =    -0.00793821    0.02458844    0.01728841
     atom   30 type  2   force =    -0.00081080    0.01052521   -0.04556696
     atom   31 type  1   force =     0.04786505   -0.00375578   -0.00522215
     atom   32 type  2   force =     0.00730032    0.01624295    0.00532077
     atom   33 type  2   force =    -0.05110771   -0.00741852    0.00749653
     atom   34 type  1   force =     0.02416070   -0.02000867    0.00348555
     atom   35 type  2   force =     0.03673257    0.02727391    0.02295814
     atom   36 type  2   force =    -0.05230054   -0.00983777   -0.02630539

     Total force =     0.263381     Total SCF correction =     0.009359

     Writing all to output data dir ./H2O.save/
 
     init_run     :     11.22s CPU     11.64s WALL (       1 calls)
     electrons    :   1143.90s CPU   1154.51s WALL (       1 calls)
     forces       :      1.57s CPU      1.62s WALL (       1 calls)
     force_dftd3  :      0.19s CPU      0.19s WALL (       1 calls)

     Called by init_run:
     wfcinit      :      0.64s CPU      0.74s WALL (       1 calls)
     potinit      :      0.88s CPU      0.93s WALL (       1 calls)
     hinit0       :      0.59s CPU      0.70s WALL (       1 calls)

     Called by electrons:
     c_bands      :     77.84s CPU     79.62s WALL (      46 calls)
     sum_band     :     20.18s CPU     20.65s WALL (      46 calls)
     v_of_rho     :     27.77s CPU     29.02s WALL (      47 calls)
     newd         :      4.28s CPU      4.32s WALL (      47 calls)
     mix_rho      :   1007.34s CPU   1013.84s WALL (      46 calls)
     energy_dftd3 :      0.02s CPU      0.02s WALL (       1 calls)

     Called by c_bands:
     init_us_2    :      0.04s CPU      0.05s WALL (      93 calls)
     init_us_2:cp :      0.04s CPU      0.05s WALL (      93 calls)
     cegterg      :     72.67s CPU     74.38s WALL (      46 calls)

     Called by *egterg:
     cdiaghg      :      1.98s CPU      2.06s WALL (     399 calls)
     h_psi        :     69.67s CPU     71.38s WALL (     400 calls)
     s_psi        :      0.10s CPU      0.10s WALL (     400 calls)
     g_psi        :      0.01s CPU      0.01s WALL (     353 calls)

     Called by h_psi:
     h_psi:calbec :      0.96s CPU      1.00s WALL (     400 calls)
     vloc_psi     :     68.56s CPU     70.23s WALL (     400 calls)
     add_vuspsi   :      0.13s CPU      0.14s WALL (     400 calls)

     General routines
     calbec       :      1.26s CPU      1.30s WALL (     450 calls)
     fft          :     38.46s CPU     39.02s WALL (     620 calls)
     ffts         :    947.88s CPU    953.81s WALL (   63584 calls)
     fftw         :     79.17s CPU     81.18s WALL (   18400 calls)
     interpolate  :      3.68s CPU      3.70s WALL (      47 calls)
 
     Parallel routines
     fft_scatt_xy :     14.87s CPU     15.07s WALL (   82604 calls)
     fft_scatt_yz :   1018.91s CPU   1026.73s WALL (   82604 calls)
 
     PWSCF        :  19m19.47s CPU  19m32.09s WALL

 
   This run was terminated on:  11:16:46   2Oct2024            

=------------------------------------------------------------------------------=
   JOB DONE.
=------------------------------------------------------------------------------=
