# Supplementary material for: Developing Interface Force Fields for Water and Oxygen on Pt, and Pt 3 Ni, Pt 3 Co Alloy Surfaces for Proton-Exchange Membrane Fuel Cell (PEMFC) Applications
Source: ACS Omega. 2026 Feb 6;11(6):10649–63. doi: 10.1021/acsomega.5c11427 (PMC12917792; doi:10.1021/acsomega.5c11427)
Supplement: Supplementary file 1 [file ao5c11427_si_001.zip › Supporting_material/01.Cycle01_config_generation_and_DFT_calculations/Bulk/SCF/SCF_UP003/H2O.xml]

<?xml version="1.0" encoding="UTF-8"?>
<qes:espresso xsi:schemaLocation="http://www.quantum-espresso.org/ns/qes/qes-1.0 http://www.quantum-espresso.org/ns/qes/qes_220603.xsd" Units="Hartree atomic units" xmlns:xsi="http://www.w3.org/2001/XMLSchema-instance" xmlns:qes="http://www.quantum-espresso.org/ns/qes/qes-1.0">
  <!--All quantities are in Hartree atomic units unless otherwise specified-->
  <general_info>
    <xml_format NAME="QEXSD" VERSION="21.11.01">QEXSD_21.11.01</xml_format>
    <creator NAME="PWSCF" VERSION="7.1">XML file generated by PWSCF</creator>
    <created DATE=" 2Oct2024" TIME="11:16:43">This run was terminated on:  11:16:43   2 Oct 2024</created>
    <job></job>
  </general_info>
  <parallel_info>
    <nprocs>3840</nprocs>
    <nthreads>1</nthreads>
    <ntasks>1</ntasks>
    <nbgrp>1</nbgrp>
    <npool>5</npool>
    <ndiag>768</ndiag>
  </parallel_info>
  <input>
    <control_variables>
      <title></title>
      <calculation>scf</calculation>
      <restart_mode>from_scratch</restart_mode>
      <prefix>H2O</prefix>
      <pseudo_dir>/scratch/usr/niiadi11/Pseudo/</pseudo_dir>
      <outdir>.</outdir>
      <stress>false</stress>
      <forces>true</forces>
      <wf_collect>true</wf_collect>
      <disk_io>low</disk_io>
      <max_seconds>171000</max_seconds>
      <nstep>1</nstep>
      <etot_conv_thr>5.000000000000000e-5</etot_conv_thr>
      <forc_conv_thr>5.000000000000000e-4</forc_conv_thr>
      <press_conv_thr>5.000000000000000e-1</press_conv_thr>
      <verbosity>low</verbosity>
      <print_every>100000</print_every>
      <fcp>false</fcp>
      <rism>false</rism>
    </control_variables>
    <atomic_species ntyp="2">
      <species name="O">
        <mass>1.599900000000000e1</mass>
        <pseudo_file>O.pbe-n-rrkjus_psl.1.0.0.UPF</pseudo_file>
      </species>
      <species name="H">
        <mass>1.008000000000000e0</mass>
        <pseudo_file>H.pbe-rrkjus_psl.1.0.0.UPF</pseudo_file>
      </species>
    </atomic_species>
    <atomic_structure nat="36" alat="1.313471951191e2" bravais_index="14">
      <atomic_positions>
        <atom name="O" index="1">7.427282818170035e1 7.608507203959936e0 1.191132285562887e1</atom>
        <atom name="H" index="2">7.295316829162023e1 6.255894485429297e0 1.191252772868349e1</atom>
        <atom name="H" index="3">7.440764098845013e1 7.883407439652796e0 1.377608020533321e1</atom>
        <atom name="O" index="4">7.522337810727556e1 -8.273239062530299e0 1.669925734909344e1</atom>
        <atom name="H" index="5">7.621095901519841e1 1.137613657815028e1 1.657410712192241e1</atom>
        <atom name="H" index="6">7.349814449708608e1 -8.788643695807911e0 1.612568022427544e1</atom>
        <atom name="O" index="7">7.385874701688248e1 1.244739314424978e1 1.020444158526771e1</atom>
        <atom name="H" index="8">7.438741981014918e1 1.079993652087147e1 1.096434725434033e1</atom>
        <atom name="H" index="9">7.454070593643370e1 1.257241659170296e1 8.446497965904276e0</atom>
        <atom name="O" index="10">7.506416929457872e1 7.584467208418682e0 1.730678571287077e1</atom>
        <atom name="H" index="11">7.346898354130031e1 6.954077119233390e0 1.809991555408627e1</atom>
        <atom name="H" index="12">7.582692558402916e1 6.110035318316386e0 1.640383626595955e1</atom>
        <atom name="O" index="13">7.399268117690335e1 1.375862864179173e0 1.258839204347679e1</atom>
        <atom name="H" index="14">7.256820718577798e1 1.880831311245321e0 1.145395597822071e1</atom>
        <atom name="H" index="15">7.446410205082967e1 -3.526211734181885e-1 1.198741824860963e1</atom>
        <atom name="O" index="16">7.515345540752242e1 -3.765637453773215e0 1.191853864841878e1</atom>
        <atom name="H" index="17">7.465582859070503e1 -5.586380682782975e0 1.182729283504438e1</atom>
        <atom name="H" index="18">7.704270363401436e1 -3.742022353751396e0 1.195386956749853e1</atom>
        <atom name="O" index="19">7.469313604984426e1 1.953185640227108e0 1.753309388807941e1</atom>
        <atom name="H" index="20">7.503890354843960e1 1.519905185477726e-1 1.798829066344963e1</atom>
        <atom name="H" index="21">7.434140416360994e1 1.918191889202592e0 1.567671979521157e1</atom>
        <atom name="O" index="22">7.520133568603196e1 -1.647705966141473e0 6.694853434517731e0</atom>
        <atom name="H" index="23">7.706606424693376e1 -1.696909810637606e0 6.392477394814185e0</atom>
        <atom name="H" index="24">7.461297194197002e1 -4.997370625628500e-1 5.313890028610179e0</atom>
        <atom name="O" index="25">7.396915657028476e1 2.735012979512584e0 3.751949935314610e0</atom>
        <atom name="H" index="26">7.457081847571306e1 2.715033066976772e0 1.960674281403101e0</atom>
        <atom name="H" index="27">7.216409711059708e1 2.187849786320712e0 3.636033720176036e0</atom>
        <atom name="O" index="28">7.510262726778563e1 6.958622175928205e0 6.528215741784000e0</atom>
        <atom name="H" index="29">7.499298057417227e1 5.317677220747690e0 5.597441366208890e0</atom>
        <atom name="H" index="30">7.526182846849952e1 6.588622183203005e0 8.374514661304390e0</atom>
        <atom name="O" index="31">7.488803850088923e1 1.193033754781938e1 5.097173532951632e0</atom>
        <atom name="H" index="32">7.470561858919369e1 1.005234316929154e1 5.201693097233740e0</atom>
        <atom name="H" index="33">7.669477352591453e1 1.219416411754641e1 4.610173885749327e0</atom>
        <atom name="O" index="34">7.558434523804632e1 7.560185603064701e0 2.434845309979334e-1</atom>
        <atom name="H" index="35">7.506248995352248e1 -4.465334876818571e0 1.749733316445443e1</atom>
        <atom name="H" index="36">7.737078558912839e1 7.333051294417517e0 8.162893668061031e-1</atom>
      </atomic_positions>
      <cell>
        <a1>1.313471951191249e2 0.000000000000000e0 0.000000000000000e0</a1>
        <a2>0.000000000000000e0 2.125563986968994e1 0.000000000000000e0</a2>
        <a3>0.000000000000000e0 -1.062460740036965e1 1.840977841019869e1</a3>
      </cell>
    </atomic_structure>
    <dft>
      <functional>PBE</functional>
      <vdW>
        <vdw_corr>DFT-D3</vdw_corr>
        <dftd3_version>4</dftd3_version>
        <dftd3_threebody>true</dftd3_threebody>
      </vdW>
    </dft>
    <spin>
      <lsda>false</lsda>
      <noncolin>false</noncolin>
      <spinorbit>false</spinorbit>
    </spin>
    <bands>
      <smearing degauss="3.675000000000e-3">mv</smearing>
      <tot_charge>0.000000000000000e0</tot_charge>
      <occupations>smearing</occupations>
    </bands>
    <basis>
      <gamma_only>false</gamma_only>
      <ecutwfc>2.500000000000000e1</ecutwfc>
      <ecutrho>3.000000000000000e2</ecutrho>
    </basis>
    <electron_control>
      <diagonalization>davidson</diagonalization>
      <mixing_mode>local-TF</mixing_mode>
      <mixing_beta>2.000000000000000e-1</mixing_beta>
      <conv_thr>5.000000000000000e-5</conv_thr>
      <mixing_ndim>8</mixing_ndim>
      <max_nstep>1000</max_nstep>
      <real_space_q>false</real_space_q>
      <real_space_beta>false</real_space_beta>
      <tq_smoothing>false</tq_smoothing>
      <tbeta_smoothing>false</tbeta_smoothing>
      <diago_thr_init>0.000000000000000e0</diago_thr_init>
      <diago_full_acc>false</diago_full_acc>
      <diago_cg_maxiter>20</diago_cg_maxiter>
      <diago_ppcg_maxiter>20</diago_ppcg_maxiter>
      <diago_rmm_ndim>4</diago_rmm_ndim>
      <diago_gs_nblock>16</diago_gs_nblock>
      <diago_rmm_conv>false</diago_rmm_conv>
    </electron_control>
    <k_points_IBZ>
      <monkhorst_pack nk1="1" nk2="3" nk3="3" k1="0" k2="0" k3="0">Monkhorst-Pack</monkhorst_pack>
    </k_points_IBZ>
    <ion_control>
      <ion_dynamics>none</ion_dynamics>
      <upscale>1.000000000000000e2</upscale>
      <remove_rigid_rot>false</remove_rigid_rot>
      <refold_pos>false</refold_pos>
    </ion_control>
    <cell_control>
      <cell_dynamics>none</cell_dynamics>
      <pressure>0.000000000000000e0</pressure>
      <wmass>2.161800000000000e2</wmass>
      <cell_do_free>all</cell_do_free>
    </cell_control>
    <symmetry_flags>
      <nosym>false</nosym>
      <nosym_evc>false</nosym_evc>
      <noinv>false</noinv>
      <no_t_rev>false</no_t_rev>
      <force_symmorphic>false</force_symmorphic>
      <use_all_frac>false</use_all_frac>
    </symmetry_flags>
  </input>
  <output>
    <convergence_info>
      <scf_conv>
        <convergence_achieved>true</convergence_achieved>
        <n_scf_steps>46</n_scf_steps>
        <scf_error>3.284622177628353e-5</scf_error>
      </scf_conv>
    </convergence_info>
    <algorithmic_info>
      <real_space_q>false</real_space_q>
      <real_space_beta>false</real_space_beta>
      <uspp>true</uspp>
      <paw>false</paw>
    </algorithmic_info>
    <atomic_species ntyp="2" pseudo_dir="/scratch/usr/niiadi11/Pseudo/">
      <species name="O">
        <mass>1.599900000000000e1</mass>
        <pseudo_file>O.pbe-n-rrkjus_psl.1.0.0.UPF</pseudo_file>
      </species>
      <species name="H">
        <mass>1.008000000000000e0</mass>
        <pseudo_file>H.pbe-rrkjus_psl.1.0.0.UPF</pseudo_file>
      </species>
    </atomic_species>
    <atomic_structure nat="36" alat="1.313471951191e2" bravais_index="14">
      <atomic_positions>
        <atom name="O" index="1">7.427282818170032e1 7.608507203959935e0 1.191132285562886e1</atom>
        <atom name="H" index="2">7.295316829162023e1 6.255894485429295e0 1.191252772868348e1</atom>
        <atom name="H" index="3">7.440764098845010e1 7.883407439652796e0 1.377608020533321e1</atom>
        <atom name="O" index="4">7.522337810727556e1 -8.273239062530299e0 1.669925734909344e1</atom>
        <atom name="H" index="5">7.621095901519837e1 1.137613657815028e1 1.657410712192241e1</atom>
        <atom name="H" index="6">7.349814449708608e1 -8.788643695807911e0 1.612568022427544e1</atom>
        <atom name="O" index="7">7.385874701688245e1 1.244739314424977e1 1.020444158526771e1</atom>
        <atom name="H" index="8">7.438741981014918e1 1.079993652087147e1 1.096434725434033e1</atom>
        <atom name="H" index="9">7.454070593643370e1 1.257241659170296e1 8.446497965904273e0</atom>
        <atom name="O" index="10">7.506416929457870e1 7.584467208418682e0 1.730678571287077e1</atom>
        <atom name="H" index="11">7.346898354130031e1 6.954077119233390e0 1.809991555408626e1</atom>
        <atom name="H" index="12">7.582692558402915e1 6.110035318316385e0 1.640383626595955e1</atom>
        <atom name="O" index="13">7.399268117690335e1 1.375862864179173e0 1.258839204347678e1</atom>
        <atom name="H" index="14">7.256820718577798e1 1.880831311245321e0 1.145395597822070e1</atom>
        <atom name="H" index="15">7.446410205082967e1 -3.526211734181884e-1 1.198741824860963e1</atom>
        <atom name="O" index="16">7.515345540752242e1 -3.765637453773215e0 1.191853864841877e1</atom>
        <atom name="H" index="17">7.465582859070501e1 -5.586380682782975e0 1.182729283504438e1</atom>
        <atom name="H" index="18">7.704270363401434e1 -3.742022353751395e0 1.195386956749852e1</atom>
        <atom name="O" index="19">7.469313604984426e1 1.953185640227108e0 1.753309388807941e1</atom>
        <atom name="H" index="20">7.503890354843960e1 1.519905185477726e-1 1.798829066344963e1</atom>
        <atom name="H" index="21">7.434140416360991e1 1.918191889202592e0 1.567671979521156e1</atom>
        <atom name="O" index="22">7.520133568603196e1 -1.647705966141473e0 6.694853434517731e0</atom>
        <atom name="H" index="23">7.706606424693374e1 -1.696909810637606e0 6.392477394814185e0</atom>
        <atom name="H" index="24">7.461297194196999e1 -4.997370625628499e-1 5.313890028610179e0</atom>
        <atom name="O" index="25">7.396915657028476e1 2.735012979512583e0 3.751949935314610e0</atom>
        <atom name="H" index="26">7.457081847571306e1 2.715033066976772e0 1.960674281403100e0</atom>
        <atom name="H" index="27">7.216409711059708e1 2.187849786320711e0 3.636033720176035e0</atom>
        <atom name="O" index="28">7.510262726778560e1 6.958622175928204e0 6.528215741783998e0</atom>
        <atom name="H" index="29">7.499298057417227e1 5.317677220747688e0 5.597441366208890e0</atom>
        <atom name="H" index="30">7.526182846849952e1 6.588622183203005e0 8.374514661304390e0</atom>
        <atom name="O" index="31">7.488803850088923e1 1.193033754781937e1 5.097173532951632e0</atom>
        <atom name="H" index="32">7.470561858919368e1 1.005234316929154e1 5.201693097233740e0</atom>
        <atom name="H" index="33">7.669477352591453e1 1.219416411754640e1 4.610173885749325e0</atom>
        <atom name="O" index="34">7.558434523804632e1 7.560185603064699e0 2.434845309979334e-1</atom>
        <atom name="H" index="35">7.506248995352244e1 -4.465334876818571e0 1.749733316445443e1</atom>
        <atom name="H" index="36">7.737078558912839e1 7.333051294417515e0 8.162893668061029e-1</atom>
      </atomic_positions>
      <cell>
        <a1>1.313471951191249e2 0.000000000000000e0 0.000000000000000e0</a1>
        <a2>0.000000000000000e0 2.125563986968994e1 0.000000000000000e0</a2>
        <a3>0.000000000000000e0 -1.062460740036965e1 1.840977841019869e1</a3>
      </cell>
    </atomic_structure>
    <symmetries>
      <nsym>1</nsym>
      <nrot>4</nrot>
      <space_group>0</space_group>
      <symmetry>
        <info name="identity">crystal_symmetry</info>
        <rotation rank="2" dims="3 3">
          1.000000000000000e0 0.000000000000000e0 0.000000000000000e0
          0.000000000000000e0 1.000000000000000e0 0.000000000000000e0
          0.000000000000000e0 0.000000000000000e0 1.000000000000000e0
          </rotation>
        <fractional_translation>0.000000000000000e0 0.000000000000000e0 0.000000000000000e0</fractional_translation>
        <equivalent_atoms size="36" nat="36">
          1 2 3 4 5 6 7 8
          9 10 11 12 13 14 15 16
          17 18 19 20 21 22 23 24
          25 26 27 28 29 30 31 32
          33 34 35 36
          </equivalent_atoms>
      </symmetry>
      <symmetry>
        <info name="180 deg rotation - cart. axis [1,0,0]">lattice_symmetry</info>
        <rotation rank="2" dims="3 3">
          1.000000000000000e0 0.000000000000000e0 0.000000000000000e0
          0.000000000000000e0 -1.000000000000000e0 0.000000000000000e0
          0.000000000000000e0 0.000000000000000e0 -1.000000000000000e0
          </rotation>
      </symmetry>
      <symmetry>
        <info name="inversion">lattice_symmetry</info>
        <rotation rank="2" dims="3 3">
          -1.000000000000000e0 0.000000000000000e0 0.000000000000000e0
          0.000000000000000e0 -1.000000000000000e0 0.000000000000000e0
          0.000000000000000e0 0.000000000000000e0 -1.000000000000000e0
          </rotation>
      </symmetry>
      <symmetry>
        <info name="inv. 180 deg rotation - cart. axis [1,0,0]">lattice_symmetry</info>
        <rotation rank="2" dims="3 3">
          -1.000000000000000e0 0.000000000000000e0 0.000000000000000e0
          0.000000000000000e0 1.000000000000000e0 0.000000000000000e0
          0.000000000000000e0 0.000000000000000e0 1.000000000000000e0
          </rotation>
      </symmetry>
    </symmetries>
    <basis_set>
      <gamma_only>false</gamma_only>
      <ecutwfc>2.500000000000000e1</ecutwfc>
      <ecutrho>3.000000000000000e2</ecutrho>
      <fft_grid nr1="1080" nr2="180" nr3="180"></fft_grid>
      <fft_smooth nr1="600" nr2="96" nr3="96"></fft_smooth>
      <fft_box nr1="1080" nr2="180" nr3="180"></fft_box>
      <ngm>12755969</ngm>
      <ngms>2454831</ngms>
      <npwx>307006</npwx>
      <reciprocal_lattice>
        <b1>1.000000000000000e0 0.000000000000000e0 0.000000000000000e0</b1>
        <b2>0.000000000000000e0 6.179404427453769e0 3.566243142472115e0</b2>
        <b3>0.000000000000000e0 0.000000000000000e0 7.134642915982133e0</b3>
      </reciprocal_lattice>
    </basis_set>
    <dft>
      <functional>PBE</functional>
      <vdW>
        <vdw_corr>DFT-D3</vdw_corr>
        <dftd3_version>4</dftd3_version>
        <dftd3_threebody>true</dftd3_threebody>
        <total_energy_term>-2.449148299443714e-2</total_energy_term>
      </vdW>
    </dft>
    <magnetization>
      <lsda>false</lsda>
      <noncolin>false</noncolin>
      <spinorbit>false</spinorbit>
      <absolute>0.000000000000000e0</absolute>
    </magnetization>
    <total_energy>
      <etot>-2.087954029540776e2</etot>
      <eband>-4.654073944221984e1</eband>
      <ehart>1.611339810128860e3</ehart>
      <vtxc>-6.620565968688317e1</vtxc>
      <etxc>-5.308140732833014e1</etxc>
      <ewald>1.435881899417415e3</ewald>
      <demet>2.161491532879423e-83</demet>
      <vdW_term>-2.449148299443714e-2</vdW_term>
    </total_energy>
    <band_structure>
      <lsda>false</lsda>
      <noncolin>false</noncolin>
      <spinorbit>false</spinorbit>
      <nbnd>58</nbnd>
      <nelec>9.600000000000001e1</nelec>
      <num_of_atomic_wfc>72</num_of_atomic_wfc>
      <wf_collected>true</wf_collected>
      <fermi_energy>-1.460832831713604e-1</fermi_energy>
      <starting_k_points>
        <monkhorst_pack nk1="1" nk2="3" nk3="3" k1="0" k2="0" k3="0">Monkhorst-Pack</monkhorst_pack>
      </starting_k_points>
      <nks>5</nks>
      <occupations_kind>smearing</occupations_kind>
      <smearing degauss="3.675000000000e-3">mv</smearing>
      <ks_energies>
        <k_point weight="2.222222222222e-1">0.000000000000000e0 0.000000000000000e0 0.000000000000000e0</k_point>
        <npw>306713</npw>
        <eigenvalues size="58">
          -9.508736146413483e-1 -9.451359652782665e-1 -9.401596948810603e-1 -9.330540490227614e-1 -9.098945162468823e-1
          -9.075739186944086e-1 -8.879350475562941e-1 -8.869261910607872e-1 -8.809817460897092e-1 -8.738342488685619e-1
          -8.566393016377770e-1 -8.430900979890694e-1 -5.014264027852546e-1 -4.955973173958218e-1 -4.927421244037341e-1
          -4.810805252371263e-1 -4.751573341420831e-1 -4.634626122078480e-1 -4.551150337783946e-1 -4.416253035513812e-1
          -4.339173191018150e-1 -4.325926454273416e-1 -4.271388531109025e-1 -4.216576877849958e-1 -3.907491297716042e-1
          -3.808226750108257e-1 -3.676618382609332e-1 -3.550001925398294e-1 -3.519277120497680e-1 -3.262889607253609e-1
          -3.234327034852549e-1 -3.157269200988456e-1 -3.077668019942001e-1 -2.987992270801460e-1 -2.935895187595769e-1
          -2.903101919561428e-1 -2.830755867102189e-1 -2.775898977238894e-1 -2.723785690672408e-1 -2.706817106048056e-1
          -2.539645775409245e-1 -2.442528742374798e-1 -2.380143232833929e-1 -2.320245263768712e-1 -2.264204069232115e-1
          -2.191516056285485e-1 -2.138837458382738e-1 -1.989507715300589e-1 -7.063020452885445e-2 -2.716543454011449e-2
          -2.380937872901415e-2 -1.498996636154402e-2 -1.136695496299895e-2 -6.425105928431823e-3 -4.142580765400901e-3
          -2.564161363759854e-3 -1.380020312056152e-3 2.027687774054940e-3
          </eigenvalues>
        <occupations size="58">
          1.000000000000000e0 1.000000000000000e0 1.000000000000000e0 1.000000000000000e0 1.000000000000000e0
          1.000000000000000e0 1.000000000000000e0 1.000000000000000e0 1.000000000000000e0 1.000000000000000e0
          1.000000000000000e0 1.000000000000000e0 1.000000000000000e0 1.000000000000000e0 1.000000000000000e0
          1.000000000000000e0 1.000000000000000e0 1.000000000000000e0 1.000000000000000e0 1.000000000000000e0
          1.000000000000000e0 1.000000000000000e0 1.000000000000000e0 1.000000000000000e0 1.000000000000000e0
          1.000000000000000e0 1.000000000000000e0 1.000000000000000e0 1.000000000000000e0 1.000000000000000e0
          1.000000000000000e0 1.000000000000000e0 1.000000000000000e0 1.000000000000000e0 1.000000000000000e0
          1.000000000000000e0 1.000000000000000e0 1.000000000000000e0 1.000000000000000e0 1.000000000000000e0
          1.000000000000000e0 1.000000000000000e0 1.000000000000000e0 1.000000000000000e0 1.000000000000000e0
          1.000000000000000e0 1.000000000000000e0 1.000000000000000e0 5.520948362159764e-88 5.520948362159764e-88
          5.520948362159764e-88 5.520948362159764e-88 5.520948362159764e-88 5.520948362159764e-88 5.520948362159764e-88
          5.520948362159764e-88 5.520948362159764e-88 5.520948362159764e-88
          </occupations>
      </ks_energies>
      <ks_energies>
        <k_point weight="4.444444444444e-1">0.000000000000000e0 0.000000000000000e0 2.378214305327377e0</k_point>
        <npw>306814</npw>
        <eigenvalues size="58">
          -9.507909708623997e-1 -9.453843391936250e-1 -9.399396736376760e-1 -9.331083138378931e-1 -9.099000817236803e-1
          -9.075679939219633e-1 -8.879497898705653e-1 -8.869126639791862e-1 -8.809851309258578e-1 -8.738227453918645e-1
          -8.566524049452816e-1 -8.430856388595846e-1 -5.013662802213945e-1 -4.956247917399617e-1 -4.927978792997504e-1
          -4.808909856822730e-1 -4.752965257967982e-1 -4.634783031072709e-1 -4.551948772636028e-1 -4.416255465777229e-1
          -4.338362877563029e-1 -4.325815200670115e-1 -4.271144129817854e-1 -4.217287046683968e-1 -3.913033179846551e-1
          -3.802560888770489e-1 -3.670087875195184e-1 -3.556843692625668e-1 -3.517598625794605e-1 -3.267307712340913e-1
          -3.233688209090177e-1 -3.155998758364389e-1 -3.076820825110623e-1 -2.987275619915900e-1 -2.935210832690682e-1
          -2.900660446556515e-1 -2.834001831496158e-1 -2.773668910402407e-1 -2.746137299269375e-1 -2.684059574120452e-1
          -2.543892943653035e-1 -2.436913379862359e-1 -2.378995985267073e-1 -2.325213515068279e-1 -2.264361465302684e-1
          -2.192397797135712e-1 -2.139810903350472e-1 -1.989593741800333e-1 -6.482900430537858e-2 -4.142706505107185e-2
          -2.351417646681204e-2 -1.414319780331287e-2 -4.995088901349865e-3 -3.847787806610983e-3 8.818904239264015e-5
          2.287803730203327e-3 4.465196345007840e-3 6.191603931716066e-3
          </eigenvalues>
        <occupations size="58">
          1.000000000000000e0 1.000000000000000e0 1.000000000000000e0 1.000000000000000e0 1.000000000000000e0
          1.000000000000000e0 1.000000000000000e0 1.000000000000000e0 1.000000000000000e0 1.000000000000000e0
          1.000000000000000e0 1.000000000000000e0 1.000000000000000e0 1.000000000000000e0 1.000000000000000e0
          1.000000000000000e0 1.000000000000000e0 1.000000000000000e0 1.000000000000000e0 1.000000000000000e0
          1.000000000000000e0 1.000000000000000e0 1.000000000000000e0 1.000000000000000e0 1.000000000000000e0
          1.000000000000000e0 1.000000000000000e0 1.000000000000000e0 1.000000000000000e0 1.000000000000000e0
          1.000000000000000e0 1.000000000000000e0 1.000000000000000e0 1.000000000000000e0 1.000000000000000e0
          1.000000000000000e0 1.000000000000000e0 1.000000000000000e0 1.000000000000000e0 1.000000000000000e0
          1.000000000000000e0 1.000000000000000e0 1.000000000000000e0 1.000000000000000e0 1.000000000000000e0
          1.000000000000000e0 1.000000000000000e0 1.000000000000000e0 5.520948362159764e-88 5.520948362159764e-88
          5.520948362159764e-88 5.520948362159764e-88 5.520948362159764e-88 5.520948362159764e-88 5.520948362159764e-88
          5.520948362159764e-88 5.520948362159764e-88 5.520948362159764e-88
          </occupations>
      </ks_energies>
      <ks_energies>
        <k_point weight="4.444444444444e-1">0.000000000000000e0 2.059801475817923e0 1.188747714157372e0</k_point>
        <npw>306814</npw>
        <eigenvalues size="58">
          -9.507828028149838e-1 -9.453929987655725e-1 -9.399402330812869e-1 -9.331104284569134e-1 -9.098825730600062e-1
          -9.075908518078696e-1 -8.880220591800466e-1 -8.868059626534654e-1 -8.810031643376453e-1 -8.738234307200711e-1
          -8.566571129663938e-1 -8.430893803483945e-1 -5.013886060425829e-1 -4.955581706365205e-1 -4.928000647326146e-1
          -4.807366092079318e-1 -4.753201792733198e-1 -4.633163740126435e-1 -4.558043029536067e-1 -4.414135331402942e-1
          -4.336577357786286e-1 -4.327998092652358e-1 -4.270821421904182e-1 -4.213386154160324e-1 -3.916231812287398e-1
          -3.806531572603180e-1 -3.674421786241602e-1 -3.591957764041799e-1 -3.468046024400768e-1 -3.260675052578141e-1
          -3.238026351603933e-1 -3.154821101835665e-1 -3.085736478327055e-1 -2.986716814514405e-1 -2.932198223064018e-1
          -2.902732765174343e-1 -2.824516122438633e-1 -2.774168801111876e-1 -2.727650478368560e-1 -2.714783981314173e-1
          -2.541844418779081e-1 -2.440290015905435e-1 -2.381415557603541e-1 -2.321076792075147e-1 -2.264896461354526e-1
          -2.191733458454511e-1 -2.141174689902487e-1 -1.989546952152346e-1 -6.401032110396073e-2 -4.230032634075748e-2
          -2.266544709420235e-2 -1.396832919524628e-2 -5.036274641263370e-3 -3.477247225153473e-3 1.690652632195932e-4
          2.507504512347500e-3 2.932080912117275e-3 4.743146203891021e-3
          </eigenvalues>
        <occupations size="58">
          1.000000000000000e0 1.000000000000000e0 1.000000000000000e0 1.000000000000000e0 1.000000000000000e0
          1.000000000000000e0 1.000000000000000e0 1.000000000000000e0 1.000000000000000e0 1.000000000000000e0
          1.000000000000000e0 1.000000000000000e0 1.000000000000000e0 1.000000000000000e0 1.000000000000000e0
          1.000000000000000e0 1.000000000000000e0 1.000000000000000e0 1.000000000000000e0 1.000000000000000e0
          1.000000000000000e0 1.000000000000000e0 1.000000000000000e0 1.000000000000000e0 1.000000000000000e0
          1.000000000000000e0 1.000000000000000e0 1.000000000000000e0 1.000000000000000e0 1.000000000000000e0
          1.000000000000000e0 1.000000000000000e0 1.000000000000000e0 1.000000000000000e0 1.000000000000000e0
          1.000000000000000e0 1.000000000000000e0 1.000000000000000e0 1.000000000000000e0 1.000000000000000e0
          1.000000000000000e0 1.000000000000000e0 1.000000000000000e0 1.000000000000000e0 1.000000000000000e0
          1.000000000000000e0 1.000000000000000e0 1.000000000000000e0 5.520948362159764e-88 5.520948362159764e-88
          5.520948362159764e-88 5.520948362159764e-88 5.520948362159764e-88 5.520948362159764e-88 5.520948362159764e-88
          5.520948362159764e-88 5.520948362159764e-88 5.520948362159764e-88
          </occupations>
      </ks_energies>
      <ks_energies>
        <k_point weight="4.444444444444e-1">0.000000000000000e0 2.059801475817923e0 3.566962019484749e0</k_point>
        <npw>307006</npw>
        <eigenvalues size="58">
          -9.507818305123568e-1 -9.453932051246918e-1 -9.399409116454994e-1 -9.331117121006669e-1 -9.098899953081109e-1
          -9.075828797464297e-1 -8.880173233695041e-1 -8.868069612938395e-1 -8.810065950244541e-1 -8.738220347135748e-1
          -8.566596612087945e-1 -8.430887214288514e-1 -5.013889280825286e-1 -4.955618544645601e-1 -4.928010054919731e-1
          -4.807323300070517e-1 -4.753062285215128e-1 -4.633181124236302e-1 -4.558121728822623e-1 -4.413978944275287e-1
          -4.335970163247854e-1 -4.328030476331787e-1 -4.271200603170666e-1 -4.214330720546032e-1 -3.917158342957554e-1
          -3.805036189080477e-1 -3.671232810253906e-1 -3.595424969079592e-1 -3.466921286191149e-1 -3.266009597281797e-1
          -3.234404277808477e-1 -3.152928221106435e-1 -3.088759134286296e-1 -2.981297368574097e-1 -2.935630990620759e-1
          -2.899831996831475e-1 -2.831787856490871e-1 -2.765311915320405e-1 -2.746206405031368e-1 -2.698483350120723e-1
          -2.545235812965769e-1 -2.436937997878937e-1 -2.379447352071998e-1 -2.325919940646969e-1 -2.264489027880658e-1
          -2.192483683410571e-1 -2.140927209811222e-1 -1.989558562427439e-1 -6.058897063381770e-2 -4.474648499667235e-2
          -2.815046403775113e-2 -1.314903647111020e-2 -4.826028223522830e-3 4.275129351234218e-3 7.907828601786317e-3
          7.974786291384057e-3 8.147347379219072e-3 1.136833178325219e-2
          </eigenvalues>
        <occupations size="58">
          1.000000000000000e0 1.000000000000000e0 1.000000000000000e0 1.000000000000000e0 1.000000000000000e0
          1.000000000000000e0 1.000000000000000e0 1.000000000000000e0 1.000000000000000e0 1.000000000000000e0
          1.000000000000000e0 1.000000000000000e0 1.000000000000000e0 1.000000000000000e0 1.000000000000000e0
          1.000000000000000e0 1.000000000000000e0 1.000000000000000e0 1.000000000000000e0 1.000000000000000e0
          1.000000000000000e0 1.000000000000000e0 1.000000000000000e0 1.000000000000000e0 1.000000000000000e0
          1.000000000000000e0 1.000000000000000e0 1.000000000000000e0 1.000000000000000e0 1.000000000000000e0
          1.000000000000000e0 1.000000000000000e0 1.000000000000000e0 1.000000000000000e0 1.000000000000000e0
          1.000000000000000e0 1.000000000000000e0 1.000000000000000e0 1.000000000000000e0 1.000000000000000e0
          1.000000000000000e0 1.000000000000000e0 1.000000000000000e0 1.000000000000000e0 1.000000000000000e0
          1.000000000000000e0 1.000000000000000e0 1.000000000000000e0 5.520948362159764e-88 5.520948362159764e-88
          5.520948362159764e-88 5.520948362159764e-88 5.520948362159764e-88 5.520948362159764e-88 5.520948362159764e-88
          5.520948362159764e-88 5.520948362159764e-88 5.520948362159764e-88
          </occupations>
      </ks_energies>
      <ks_energies>
        <k_point weight="4.444444444444e-1">0.000000000000000e0 2.059801475817923e0 -1.189466591170006e0</k_point>
        <npw>306816</npw>
        <eigenvalues size="58">
          -9.508637400220161e-1 -9.451446070786924e-1 -9.401616045599745e-1 -9.330586917487258e-1 -9.098916474769288e-1
          -9.075809408695390e-1 -8.879995135275465e-1 -8.868197345792881e-1 -8.810067254878147e-1 -8.738320312038914e-1
          -8.566490656144140e-1 -8.430924614413769e-1 -5.014488655247606e-1 -4.955387264509090e-1 -4.927455795523954e-1
          -4.809281658606777e-1 -4.751370330770218e-1 -4.633117434650494e-1 -4.557451744194128e-1 -4.413709374895157e-1
          -4.336305992698199e-1 -4.328059715793574e-1 -4.271817388849239e-1 -4.214556623030884e-1 -3.913128400032697e-1
          -3.808254055929034e-1 -3.676000367536657e-1 -3.593442286755244e-1 -3.464969233372428e-1 -3.265959508680528e-1
          -3.232904812257733e-1 -3.153202242233541e-1 -3.088591249353171e-1 -2.983344203474856e-1 -2.935949714251630e-1
          -2.899921259006748e-1 -2.831128064325035e-1 -2.763888608187015e-1 -2.741810804100091e-1 -2.703764783320877e-1
          -2.545130119266918e-1 -2.438482832011202e-1 -2.378635834768423e-1 -2.326093842950019e-1 -2.264015153734745e-1
          -2.192421397229379e-1 -2.139710975917206e-1 -1.989480636015049e-1 -6.599050274034443e-2 -3.476348799014920e-2
          -2.307817260667308e-2 -1.729153562522602e-2 -1.034268099239371e-2 -4.935561944671473e-3 2.714204061780508e-5
          2.306599108267716e-3 4.445039360543168e-3 7.855281461385189e-3
          </eigenvalues>
        <occupations size="58">
          1.000000000000000e0 1.000000000000000e0 1.000000000000000e0 1.000000000000000e0 1.000000000000000e0
          1.000000000000000e0 1.000000000000000e0 1.000000000000000e0 1.000000000000000e0 1.000000000000000e0
          1.000000000000000e0 1.000000000000000e0 1.000000000000000e0 1.000000000000000e0 1.000000000000000e0
          1.000000000000000e0 1.000000000000000e0 1.000000000000000e0 1.000000000000000e0 1.000000000000000e0
          1.000000000000000e0 1.000000000000000e0 1.000000000000000e0 1.000000000000000e0 1.000000000000000e0
          1.000000000000000e0 1.000000000000000e0 1.000000000000000e0 1.000000000000000e0 1.000000000000000e0
          1.000000000000000e0 1.000000000000000e0 1.000000000000000e0 1.000000000000000e0 1.000000000000000e0
          1.000000000000000e0 1.000000000000000e0 1.000000000000000e0 1.000000000000000e0 1.000000000000000e0
          1.000000000000000e0 1.000000000000000e0 1.000000000000000e0 1.000000000000000e0 1.000000000000000e0
          1.000000000000000e0 1.000000000000000e0 1.000000000000000e0 5.520948362159764e-88 5.520948362159764e-88
          5.520948362159764e-88 5.520948362159764e-88 5.520948362159764e-88 5.520948362159764e-88 5.520948362159764e-88
          5.520948362159764e-88 5.520948362159764e-88 5.520948362159764e-88
          </occupations>
      </ks_energies>
    </band_structure>
    <forces rank="2" dims="3 36">
      -1.690987004539607e-2 -2.256066933775473e-2 2.077445769555975e-2
      1.463619132875173e-2 1.697164601483417e-2 -6.625515560980756e-3
      3.599160799097676e-3 6.891700873356392e-4 -8.822589865926995e-3
      -1.248273018196881e-2 -1.836892507333386e-2 -2.839146771601762e-3
      -1.357085929360164e-2 1.379950983684711e-2 3.688225593671672e-3
      2.215056926754311e-2 5.717108384867779e-3 3.186669500388818e-3
      8.710706490730644e-3 2.621176652646112e-3 1.312753366225526e-2
      -8.492529989232411e-3 1.485358106308553e-2 -1.871757590154121e-2
      -5.862932401953550e-3 -7.687282149374844e-3 4.378212316806806e-3
      -9.459843128241346e-3 -9.853079581336821e-3 -1.222447789631760e-2
      2.430557036735736e-2 -1.510455797900452e-3 -8.310688274413835e-3
      -9.805790172895843e-3 3.625252275231795e-3 2.312890788204742e-2
      -1.768605936658969e-2 4.374569153474662e-3 -2.800430439581555e-2
      1.913872673928279e-2 -1.113580203275237e-2 1.403350417382411e-2
      -5.828072001292710e-3 3.081945475477881e-3 4.229940034736503e-3
      2.462137872248984e-2 -2.221875594596480e-3 8.879414640618695e-3
      3.286922320199932e-3 5.918264162669252e-3 -9.021457941781474e-3
      -2.697506783907983e-2 -5.127519851731002e-3 -9.786867814122820e-4
      2.277194118562109e-3 1.154234452300713e-3 -7.442938296565412e-3
      -5.078225521513641e-3 1.285761048730422e-2 -4.079345288007085e-3
      1.818351230694310e-3 -7.948436339941145e-3 1.296618579936140e-2
      1.807245952512424e-2 7.724464620957042e-3 -1.715587592813542e-2
      -2.437477370284765e-2 -7.443178229553613e-4 4.614248506519534e-3
      9.299658248246994e-3 -6.850419888618860e-3 1.403585164835057e-2
      -1.923000266018786e-2 -1.522550109888856e-2 -1.519571663687654e-2
      -4.000855671828479e-3 4.958887636555612e-4 7.548070899427894e-3
      2.129320321554110e-2 1.144425394894593e-2 1.939356152655753e-3
      4.596828553020305e-3 -1.489928046965644e-2 1.316028645265573e-2
      -3.969107257771822e-3 1.229422213263584e-2 8.644206569911756e-3
      -4.053994392655119e-4 5.262604893724118e-3 -2.278348158772860e-2
      2.393252670110887e-2 -1.877891241770579e-3 -2.611072527860116e-3
      3.650162455217616e-3 8.121476825310362e-3 2.660383266670902e-3
      -2.555385442247800e-2 -3.709258541473011e-3 3.748266621472356e-3
      1.208034918459850e-2 -1.000433290361545e-2 1.742776225554901e-3
      1.836628364432001e-2 1.363695346109852e-2 1.147907052925279e-2
      -2.615026981574229e-2 -4.918884966702258e-3 -1.315269451677797e-2
      </forces>
  </output>
  <exit_status>0</exit_status>
  <timing_info>
    <total label="PWSCF">
      <cpu>1.156951391000000e3</cpu>
      <wall>1.168888021945954e3</wall>
    </total>
    <partial label="init_run" calls="1">
      <cpu>1.121518500000000e1</cpu>
      <wall>1.164067387580872e1</wall>
    </partial>
    <partial label="hinit0" calls="1">
      <cpu>5.899660000000004e-1</cpu>
      <wall>6.987748146057129e-1</wall>
    </partial>
    <partial label="init_vloc" calls="1">
      <cpu>6.566600000000022e-2</cpu>
      <wall>6.596994400024414e-2</wall>
    </partial>
    <partial label="init_us_1" calls="1">
      <cpu>2.248680000000007e-1</cpu>
      <wall>2.278959751129150e-1</wall>
    </partial>
    <partial label="fft" calls="620">
      <cpu>3.846380200000181e1</cpu>
      <wall>3.901649713516235e1</wall>
    </partial>
    <partial label="fft_scatt_yz" calls="82604">
      <cpu>1.018905173000002e3</cpu>
      <wall>1.026732518911362e3</wall>
    </partial>
    <partial label="fft_scatt_xy" calls="82604">
      <cpu>1.486503099999277e1</cpu>
      <wall>1.507163953781128e1</wall>
    </partial>
    <partial label="potinit" calls="1">
      <cpu>8.830449999999992e-1</cpu>
      <wall>9.287610054016113e-1</wall>
    </partial>
    <partial label="v_of_rho" calls="47">
      <cpu>2.777158300000020e1</cpu>
      <wall>2.901940178871155e1</wall>
    </partial>
    <partial label="v_xc" calls="48">
      <cpu>2.573585900000012e1</cpu>
      <wall>2.699549674987793e1</wall>
    </partial>
    <partial label="v_h" calls="47">
      <cpu>2.560939999999391e0</cpu>
      <wall>2.577588081359863e0</wall>
    </partial>
    <partial label="interpolate" calls="47">
      <cpu>3.677093000000241e0</cpu>
      <wall>3.702221155166626e0</wall>
    </partial>
    <partial label="ffts" calls="63584">
      <cpu>9.478824580000147e2</cpu>
      <wall>9.538088662624361e2</wall>
    </partial>
    <partial label="newd" calls="47">
      <cpu>4.276767000000291e0</cpu>
      <wall>4.317620992660522e0</wall>
    </partial>
    <partial label="wfcinit" calls="1">
      <cpu>6.377929999999985e-1</cpu>
      <wall>7.368779182434082e-1</wall>
    </partial>
    <partial label="init_us_2" calls="93">
      <cpu>4.412800000091011e-2</cpu>
      <wall>4.842710494995117e-2</wall>
    </partial>
    <partial label="init_us_2:cp" calls="93">
      <cpu>4.377100000033352e-2</cpu>
      <wall>4.811978340148926e-2</wall>
    </partial>
    <partial label="wfcinit:atom" calls="1">
      <cpu>0.000000000000000e0</cpu>
      <wall>2.000331878662109e-4</wall>
    </partial>
    <partial label="atomic_wfc" calls="1">
      <cpu>0.000000000000000e0</cpu>
      <wall>1.978874206542969e-4</wall>
    </partial>
    <partial label="wfcinit:wfcr" calls="1">
      <cpu>6.366689999999995e-1</cpu>
      <wall>7.238650321960449e-1</wall>
    </partial>
    <partial label="wfcrot" calls="1">
      <cpu>6.366679999999985e-1</cpu>
      <wall>7.238619327545166e-1</wall>
    </partial>
    <partial label="rotwfck" calls="1">
      <cpu>6.366639999999997e-1</cpu>
      <wall>7.238569259643555e-1</wall>
    </partial>
    <partial label="rotwfck:hpsi" calls="1">
      <cpu>6.222480000000008e-1</cpu>
      <wall>6.903760433197021e-1</wall>
    </partial>
    <partial label="h_psi_bgrp" calls="400">
      <cpu>6.967405099999883e1</cpu>
      <wall>7.137860727310181e1</wall>
    </partial>
    <partial label="h_psi" calls="400">
      <cpu>6.967301699999848e1</cpu>
      <wall>7.137760925292969e1</wall>
    </partial>
    <partial label="h_psi:pot" calls="400">
      <cpu>6.965661799999999e1</cpu>
      <wall>7.136022567749023e1</wall>
    </partial>
    <partial label="vloc_psi" calls="400">
      <cpu>6.856385799999839e1</cpu>
      <wall>7.022606301307679e1</wall>
    </partial>
    <partial label="fftw" calls="18400">
      <cpu>7.916742100000284e1</cpu>
      <wall>8.117712640762329e1</wall>
    </partial>
    <partial label="h_psi:calbec" calls="400">
      <cpu>9.585429999976895e-1</cpu>
      <wall>9.963557720184326e-1</wall>
    </partial>
    <partial label="calbec" calls="450">
      <cpu>1.262142000000495e0</cpu>
      <wall>1.304210901260376e0</wall>
    </partial>
    <partial label="add_vuspsi" calls="400">
      <cpu>1.316409999994903e-1</cpu>
      <wall>1.354310512542725e-1</wall>
    </partial>
    <partial label="rotwfck:hc" calls="1">
      <cpu>9.223999999999677e-3</cpu>
      <wall>9.411096572875977e-3</wall>
    </partial>
    <partial label="s_psi_bgrp" calls="400">
      <cpu>1.097369999995408e-1</cpu>
      <wall>1.140825748443604e-1</wall>
    </partial>
    <partial label="s_psi" calls="400">
      <cpu>9.600100000079692e-2</cpu>
      <wall>9.975075721740723e-2</wall>
    </partial>
    <partial label="rotwfck:diag" calls="1">
      <cpu>5.189999999998918e-3</cpu>
      <wall>2.336597442626953e-2</wall>
    </partial>
    <partial label="cdiaghg" calls="399">
      <cpu>1.980107000000544e0</cpu>
      <wall>2.059019088745117e0</wall>
    </partial>
    <partial label="rotwfck:evc" calls="1">
      <cpu>0.000000000000000e0</cpu>
      <wall>6.968975067138672e-4</wall>
    </partial>
    <partial label="electrons" calls="1">
      <cpu>1.143899722000000e3</cpu>
      <wall>1.154508212089539e3</wall>
    </partial>
    <partial label="energy_dftd3" calls="1">
      <cpu>1.888299999999887e-2</cpu>
      <wall>1.905798912048340e-2</wall>
    </partial>
    <partial label="c_bands" calls="46">
      <cpu>7.784348100000011e1</cpu>
      <wall>7.961960816383362e1</wall>
    </partial>
    <partial label="cegterg" calls="46">
      <cpu>7.266521500000022e1</cpu>
      <wall>7.438239669799805e1</wall>
    </partial>
    <partial label="cegterg:init" calls="46">
      <cpu>2.571009999996932e-1</cpu>
      <wall>2.600042819976807e-1</wall>
    </partial>
    <partial label="cegterg:upda" calls="353">
      <cpu>1.251519999991615e-1</cpu>
      <wall>1.262462139129639e-1</wall>
    </partial>
    <partial label="g_psi" calls="353">
      <cpu>5.399999997280247e-3</cpu>
      <wall>5.412101745605469e-3</wall>
    </partial>
    <partial label="cegterg:over" calls="353">
      <cpu>9.250459999987015e-1</cpu>
      <wall>9.338684082031250e-1</wall>
    </partial>
    <partial label="cegterg:diag" calls="398">
      <cpu>1.976472000000740e0</cpu>
      <wall>2.036861419677734e0</wall>
    </partial>
    <partial label="cegterg:last" calls="124">
      <cpu>1.517799999996896e-1</cpu>
      <wall>1.538305282592773e-1</wall>
    </partial>
    <partial label="sum_band" calls="46">
      <cpu>2.017804400000023e1</cpu>
      <wall>2.064524507522583e1</wall>
    </partial>
    <partial label="sum_band:wei" calls="46">
      <cpu>5.818699999963428e-2</cpu>
      <wall>5.911660194396973e-2</wall>
    </partial>
    <partial label="sum_band:loo" calls="46">
      <cpu>1.284095400000069e1</cpu>
      <wall>1.321583890914917e1</wall>
    </partial>
    <partial label="sum_band:buf" calls="46">
      <cpu>5.499999974745151e-5</cpu>
      <wall>6.103515625000000e-5</wall>
    </partial>
    <partial label="sum_band:ini" calls="46">
      <cpu>2.377600000022539e-2</cpu>
      <wall>2.390027046203613e-2</wall>
    </partial>
    <partial label="sum_band:cal" calls="46">
      <cpu>2.829359999998360e-1</cpu>
      <wall>2.856814861297607e-1</wall>
    </partial>
    <partial label="sum_band:bec" calls="46">
      <cpu>3.606999999874461e-3</cpu>
      <wall>3.623962402343750e-3</wall>
    </partial>
    <partial label="addusdens" calls="46">
      <cpu>4.776990000000296e-1</cpu>
      <wall>4.914431571960449e-1</wall>
    </partial>
    <partial label="addusd:skk" calls="92">
      <cpu>2.640100000007806e-2</cpu>
      <wall>2.664613723754883e-2</wall>
    </partial>
    <partial label="addusd:dgemm" calls="92">
      <cpu>5.430000000046675e-2</cpu>
      <wall>6.419920921325684e-2</wall>
    </partial>
    <partial label="addusd:qvan2" calls="92">
      <cpu>7.047199999942677e-2</cpu>
      <wall>7.105875015258789e-2</wall>
    </partial>
    <partial label="sum_band:sym" calls="46">
      <cpu>2.854660000000194e0</cpu>
      <wall>2.875467777252197e0</wall>
    </partial>
    <partial label="mix_rho" calls="46">
      <cpu>1.007338508000001e3</cpu>
      <wall>1.013841091871262e3</wall>
    </partial>
    <partial label="ions" calls="1">
      <cpu>1.566726000000017e0</cpu>
      <wall>1.619961977005005e0</wall>
    </partial>
    <partial label="forces" calls="1">
      <cpu>1.566720000000032e0</cpu>
      <wall>1.619956970214844e0</wall>
    </partial>
    <partial label="frc_us" calls="1">
      <cpu>1.027619999999843e-1</cpu>
      <wall>1.089789867401123e-1</wall>
    </partial>
    <partial label="frc_lc" calls="1">
      <cpu>7.564300000012736e-2</cpu>
      <wall>7.630205154418945e-2</wall>
    </partial>
    <partial label="frc_cc" calls="1">
      <cpu>8.434710000001360e-1</cpu>
      <wall>8.834810256958008e-1</wall>
    </partial>
    <partial label="force_dftd3" calls="1">
      <cpu>1.851080000001275e-1</cpu>
      <wall>1.870429515838623e-1</wall>
    </partial>
    <partial label="frc_scc" calls="1">
      <cpu>3.562300000000960e-1</cpu>
      <wall>3.605268001556396e-1</wall>
    </partial>
  </timing_info>
  <closed DATE=" 2 Oct 2024" TIME="11:16:43"></closed>
</qes:espresso>
