# Supplementary material for: Developing Interface Force Fields for Water and Oxygen on Pt, and Pt 3 Ni, Pt 3 Co Alloy Surfaces for Proton-Exchange Membrane Fuel Cell (PEMFC) Applications
Source: ACS Omega. 2026 Feb 6;11(6):10649–63. doi: 10.1021/acsomega.5c11427 (PMC12917792; doi:10.1021/acsomega.5c11427)
Supplement: Supplementary file 1 [file ao5c11427_si_001.zip › Supporting_material/01.Cycle01_config_generation_and_DFT_calculations/Fortran/bAveFin.f95]

subroutine bAveFin(x, n, fName, nf, app)
  implicit none
  integer index
  integer nmaxB, nB, nhB, nlB
  integer, intent(in) :: nf, n
  integer tB
  double precision xm,xmB
  double precision xvar,xsig, xvarB, xsigB, xerrB,xerrMD
  double precision mean, var
  double precision s
  double precision, dimension(n),intent(in) :: x
  logical,intent(in) :: app
  character(100), intent(in) :: fName
 ! Initialisierung
  index = 0
  nmaxB = 0
  nB = 0
  nhB = 0
  nlB = 0
  tB = 0
  xm = 0.0
  xmB = 0.0
  xvar = 0.0
  xsig = 0.0
  xvarB = 0.0
  xsigB = 0.0
  xerrB = 0.0
  xerrMD = 0.0
  s = 0.0
  ! Berechnung
  xm = mean(x,n)
  xvar = var(x,n,xm)
  xsig = xvar**0.5
  if(app) then
   open(unit = nf, file = trim(fName), action = 'write', position = 'append')
  else
   open(unit = nf, file = trim(fName), action = 'write')
  end if
  nmaxB = n/2
  write(nf,*) "Mittelwert von x:"
  write(nf,*) xm
  write(nf,*) "Std. Abweichung von x:"
  write(nf,*) xsig
  write(nf,*) "No.Blocks tB sigmaB errB s xerrMD"
  do nB=1,nmaxB
     if (mod(n,nB)==0) then
        tB = n/nB
        nhB = 0
        xsigB = 0.0   
        do index =1, nB
           nlB = 1+nhB
           nhB = tB*index
           xmB=mean(x(nlB:nhB),tB)
           xvarB = xvarB+((xmB-xm)**2)/nB
        end do
        xsigB = xvarB**0.5
        xerrB = xsigB/(nB**0.5)
        s = tB*xvarB/xvar
        xerrMD = ((s/n)**0.5)*xsig
        write(nf,*) nB, tB, xsigB, xerrB, s, xerrMD
     end if
  end do
  write(nf,*) -1, 0, 0, 0, 0, 0 
  close(nf)
end subroutine bAveFin
