# Supplementary material for: Developing Interface Force Fields for Water and Oxygen on Pt, and Pt 3 Ni, Pt 3 Co Alloy Surfaces for Proton-Exchange Membrane Fuel Cell (PEMFC) Applications
Source: ACS Omega. 2026 Feb 6;11(6):10649–63. doi: 10.1021/acsomega.5c11427 (PMC12917792; doi:10.1021/acsomega.5c11427)
Supplement: Supplementary file 1 [file ao5c11427_si_001.zip › Supporting_material/01.Cycle01_config_generation_and_DFT_calculations/Fortran/Dump2QE.f95]

program Dump2QE

    implicit none
    integer status
    integer indexA, indexD, indexF, casoLat
    integer index, indexNS, indexM1, indexM2
    integer N, NKonf, NBulk, NM, NPt
    integer NTypMD, NTypMDB, NTypQE, NTypQEPt, NTypQEB
    integer, dimension(6) :: k
    integer, dimension(3) :: NoF
    integer, dimension(:,:), allocatable :: atom, atomPt, atomB
    integer, dimension(:,:), allocatable :: fix, fixPt, fixB

    double precision AtoB, mean, varS
    double precision V, xCMm, dxCM, xS,  MSum
    double precision, dimension(3) :: a, w, cosW
    double precision, dimension(6) :: eMD, ePt, eB
    double precision, dimension(3,3) :: lMat, lMatBox
    double precision, dimension(:), allocatable :: MTypVk, xCMVk
    double precision, dimension(:,:), allocatable :: MVk, xBVk
    double precision, dimension(:,:), allocatable :: fMD, fMt, fMtPt, fMtB
    double precision, dimension(:,:), allocatable :: daten, datenPt, datenB

    character(3) dirNoChar
    character(100) Text
    character(2), dimension(2) :: casoD
    character(20), dimension(3) :: prefix
    character(2), dimension(:), allocatable :: TypChar
    character(50), dimension(:), allocatable :: fPseudo

    NTypMD = 4
    NTypMDB = NTypMD-2
    NTypQE = 3
    NTypQEPt = 1
    NTypQEB = 2
    AtoB = 1.8897261246
    NKonf = 3

    casoD(1) = 'DO'
    casoD(2) = 'UP'

    allocate(MTypVk(NTypMD), stat = status)
    allocate(TypChar(NTypMD), stat = status)
    allocate(fPseudo(NTypQE), stat = status)

    TypChar(1)  = 'O '
    TypChar(2)  = 'H '
    TypChar(3)  = 'Pt '
    TypChar(4)  = 'Pt '

    MTypVk(1) = 15.999
    MTypVk(2) = 1.008
    MTypVk(3) = 195.08
    MTypVk(4) = 195.08

    fPseudo(:) = ''
    fPseudo(1)  = 'O 15.999 O.pbe-n-rrkjus_psl.1.0.0.UPF'
    fPseudo(2)  = 'H 1.008 H.pbe-rrkjus_psl.1.0.0.UPF'
    fPseudo(3)  = 'Pt 195.08 Pt.pbe-n-rrkjus_psl.1.0.0.UPF'
    !fPseudo(4)  = 'Ni 58.6934 Ni.pbe-n-rrkjus_psl.0.1.UPF'

    prefix(:) = ''
    prefix(1) = 'Pt'
    prefix(2) = 'H2O'
    prefix(3) = 'Pt-H2O'

    open(unit = 11, file='../LogVar/SLat.log')

    read(11,*) casoLat

    select case(casoLat)
        case(1,2)
            indexNS = 3
        case(3,4)
            indexNS = 1
    end select

    do indexF = 1, 2
        open(unit = 11, file='../Rerun/'//trim(prefix(3))//'-'//trim(casoD(indexF))//'.dump')
        open(unit = 12, file='../Rerun/'//trim(prefix(1))//'-'//trim(casoD(indexF))//'.dump')
        open(unit = 13, file='../Rerun/'//trim(prefix(2))//'-'//trim(casoD(indexF))//'.dump')

        open(unit = 14, file='../Rerun/'//trim(prefix(3))//'-'//trim(casoD(indexF))//'.log')
        open(unit = 15, file='../Rerun/'//trim(prefix(1))//'-'//trim(casoD(indexF))//'.log')
        open(unit = 16, file='../Rerun/'//trim(prefix(2))//'-'//trim(casoD(indexF))//'.log')

        do indexD = 1, NKonf
        
            a(:) = 0.0
            w(:) = 0.0
            cosW(:) = 0.0

            lMat(:,:) = 0.0
            lMatBox(:,:) = 0.0
        
            do index = 1, 3
                read(11,*)
                read(12,*)
                read(13,*)
            end do

            read(11,*) N
            read(12,*) NPt
            read(13,*) NBulk

            read(11,*)
            read(11,*) lMatBox(1,:)
            read(11,*) lMatBox(2,:)
            read(11,*) lMatBox(3,:)
            read(11,*)

            NM = NBulk/NTypMDB
            do index = 1, 5
                read(12,*)
                read(13,*)
            end do

            call lmp2tri(a, w, cosW, V, lMat, lMatBox)

            allocate(atom(N,3), stat = status)
            allocate(fix(N,3), stat = status)
            allocate(fMt(N,3), stat = status)            
            allocate(daten(N,9), stat = status)

            allocate(atomPt(NPt,3), stat = status)
            allocate(fixPt(NPt,3), stat = status)
            allocate(fMtPt(NPt,3), stat = status) 
            allocate(datenPt(NPt,9), stat = status)

            allocate(atomB(NBulk,3), stat = status)
            allocate(fixB(NBulk,3), stat = status)
            allocate(fMtB(NBulk,3), stat = status)
            allocate(datenB(NBulk,9), stat = status)

            allocate(xCMVk(NM), stat = status)
            allocate(xBVk(NTypMDB,NM), stat = status)
            allocate(MVk(NTypMDB,NM), stat = status)

            allocate(fMD(N,3), stat = status)

            fixPt(:,:) = 1
            fixB(:,:) = 1
            fix(1:NPt,:) = 0
            fix((NPt+1):N,:) = 1

            do indexA = 1, N
                read(11,*) daten(indexA,:)
                atom(indexA,:) = int(daten(indexA,1:3))
                fMt(indexA,:) = daten(indexA,7:9)
            end do

            do indexA = 1, NPt
                read(12,*) datenPt(indexA,:)
                atomPt(indexA,:) = int(datenPt(indexA,1:3))
                fMtPt(indexA,:) = datenPt(indexA,7:9)
            end do

            MSum = 0.0
            xCMm = 0.0
            xCMVk(:) = 0.0
            MVk(:,:) = 0.0
            xBVk(:,:) = 0.0
            indexM1 = 0
            indexM2 = 1
            do indexA = 1, NBulk
                read(13,*) datenB(indexA,:)
                atomB(indexA,:) = int(datenB(indexA,1:3))
                fMtB(indexA,:) = datenB(indexA,7:9)
                indexM1 = indexM1 + 1
                MVk(indexM1,indexM2) = MTypVk(atomB(indexA,2))
                xBVk(indexM1,indexM2) = datenB(indexA,(indexNS+3))*a(indexNS)
                if(indexM1 .eq. NTypMDB) then
                    indexM1 = 0
                    indexM2 = indexM2 + 1
                end if
            end do

            if (casoD(indexF) .eq. 'DO') then
                xS = maxval(datenPt(:,indexNS+3))*a(indexNS)
            elseif (casoD(indexF) .eq. 'UP') then
                xS = minval(datenPt(:,indexNS+3))*a(indexNS)
            end if

            xCMVk(:) = 0.0
            do indexM1 = 1, NM
                xCMVk(indexM1) = dot_product(xBVk(:,indexM1),MVk(:,indexM1))
                xCMVk(indexM1) = xCMVk(indexM1)/sum(MVk(:,indexM1))
            end do

            xCMm = mean(xCMVK(:),NM)
            dxCM = varS(xCMVk(:),NM,xCMm)
            xCMm = abs(xCMm-xS)

            !fMD(:,:) = fMt(:,:)
            fMD(1:NPt,:) = fMt(1:NPt,:)-fMtPt(:,:)
            fMD((NPt+1):N,:) = fMt((NPt+1):N,:)-fMtB(:,:)

            do index = 1,100
                read(14,*) Text
                if (Text(1:6) .eq. 'PotEng') then
                    read(14,*) eMD
                    exit
                end if
            end do

            do index = 1, 100
                read(15,*) Text
                if (Text(1:6) .eq. 'PotEng') then
                    read(15,*) ePt
                    exit
                end if
            end do

            do index=1,100
                read(16,*) Text
                if (Text(1:6) .eq. 'PotEng') then 
                    read(16,*) eB
                    exit
                end if
            end do
            eMD(:) = eMD(:)-ePt(:)-eB(:)

            write(dirNoChar, '(I3.3)') indexD
            
            k(:) = 0
            k(2:3) = 3
            k(1) = 1

            NoF(1) = 21
            NoF(2) = 22
            NoF(3) = 23

            a(:) = a(:)*AtoB ! in Bohr

            if (indexD .eq. 1) then
                call system('mkdir ../Pt/SCF/SCF_'//trim(casoD(indexF))//trim(dirNoChar))
                open(unit = NoF(1), file='../Pt/SCF/SCF_'//trim(casoD(indexF))//trim(dirNoChar)//'/' &
                //trim(prefix(1))//'.scf.in', action ='write')
                call inSCF(a, cosW, NPt, NTypQEPt, NTypMD, atomPt(1:NPt,2), TypChar, datenPt(1:NPt,4:6), &
                    k, NoF(1), fPseudo(3:4), prefix(1))
                close(NoF(1))
            end if

            call system('mkdir ../Bulk/SCF/SCF_'//trim(casoD(indexF))//trim(dirNoChar))
            open(unit = NoF(2), file='../Bulk/SCF/SCF_'//trim(casoD(indexF))//trim(dirNoChar)//'/' &
            //trim(prefix(2))//'.scf.in', action ='write')
            call inSCF(a, cosW, NBulk, NTypQEB, NtypMD, atomB(1:NBulk,2), TypChar, datenB(1:NBulk,4:6), &
                k, NoF(2), fPseudo(1:2), prefix(2))
            close(NoF(2))

            call system('mkdir SCF/SCF_'//trim(casoD(indexF))//trim(dirNoChar))
            open(unit = NoF(3), file='SCF/SCF_'//trim(casoD(indexF))//trim(dirNoChar)//'/' &
            //trim(prefix(3))//'.scf.in', action ='write')
            call inSCF(a, cosW, N, NtypQE, NtypMD, atom(:,2), TypChar, daten(:,4:6), &
                k, NoF(3), fPseudo, prefix(3))
            close(NoF(3))

            open(unit = 31, file='SCF/SCF_'//trim(casoD(indexF))//trim(dirNoChar)//'/NDump.log', action ='write')
            open(unit = 32, file='SCF/SCF_'//trim(casoD(indexF))//trim(dirNoChar)//'/casoF.log', action ='write')
            open(unit = 33, file='SCF/SCF_'//trim(casoD(indexF))//trim(dirNoChar)//'/MDforces.out', action ='write')
            open(unit = 34, file='SCF/SCF_'//trim(casoD(indexF))//trim(dirNoChar)//'/MDenergy.out', action ='write')
            open(unit = 35, file='SCF/SCF_'//trim(casoD(indexF))//trim(dirNoChar)//'/dxCM.out', action ='write')

            write(31,*) indexD
            write(32,*) trim(casoD(indexF))

            do indexA = 1, N
                write(33,*) fMD(indexA,:)
            end do

            write(34,*) eMD(:)

            write(35,*) xCMm, dxCM

            close(35)
            close(34)
            close(33)
            close(32)
            close(31)

            deallocate(fMD, stat = status)

            deallocate(atom, stat = status)
            deallocate(fix, stat = status)
            deallocate(fMt, stat = status)
            deallocate(daten, stat = status)

            deallocate(atomPt, stat = status)
            deallocate(fixPt, stat = status)
            deallocate(fMtPt, stat = status)
            deallocate(datenPt, stat = status)

            deallocate(MVk, stat = status)
            deallocate(xBVk, stat = status)
            deallocate(xCMVk, stat = status)

            deallocate(atomB, stat = status)
            deallocate(fixB, stat = status)
            deallocate(fMtB, stat = status)
            deallocate(datenB, stat = status)
        end do
        close(16)
        close(15)
        close(14)
        close(13)
        close(12)
        close(11)
    end do

    deallocate(fPseudo, stat = status)
    deallocate(TypChar, stat = status)
    deallocate(MTypVk, stat = status)
    
end program Dump2QE
