# Supplementary material for: Developing Interface Force Fields for Water and Oxygen on Pt, and Pt 3 Ni, Pt 3 Co Alloy Surfaces for Proton-Exchange Membrane Fuel Cell (PEMFC) Applications
Source: ACS Omega. 2026 Feb 6;11(6):10649–63. doi: 10.1021/acsomega.5c11427 (PMC12917792; doi:10.1021/acsomega.5c11427)
Supplement: Supplementary file 1 [file ao5c11427_si_001.zip › Supporting_material/01.Cycle01_config_generation_and_DFT_calculations/Fortran/DumpRef.f95]

program DumpRef

    implicit none
    integer status

    integer ND, N, NS, NB
    integer index, indexF, indexD, indexH
    integer tStep
    integer, dimension(:,:), allocatable :: atom
    
    double precision Ry2Ht, Ht2kCmol, b2A
    double precision eS, eB, eQE
    double precision eRef, eRefQ, eRefC
    double precision, dimension(6) :: eMDVk
    double precision, dimension(3,3) :: lMatBox
    double precision, dimension(:,:), allocatable :: daten
    double precision, dimension(:,:), allocatable :: fS, fB, fQE, fMD
    double precision, dimension(:,:), allocatable :: fRef, fRefQ, fRefC

    character(len=3) :: ND000
    character(len=2) :: casoF
    character(len=5) :: aIDChar

    Ry2Ht = 0.5
    Ht2kCmol = 627.509474
    b2A = 0.52917721

    open(unit=11, file='casoF.log')
    open(unit=12, file='NDump.log')
    read(11,*) casoF
    read(12,*) ND
    close(11)
    close(12)

    write(ND000,'(I3.3)') ND
    open(unit=11, file='../../../Rerun/Pt-H2O-'//casoF//'.dump')
    open(unit=12, file='../../../Pt/Pt.dump')
    open(unit=13, file='forces.out')
    open(unit=14, file='../../../Pt/SCF/SCF_'//casoF//'001/forces.out')
    open(unit=15, file='../../../Bulk/SCF/SCF_'//casoF//trim(ND000)//'/forces.out')
    open(unit=16, file='MDforces.out')

    open(unit=21, file='energy.out')
    open(unit=22, file='../../../Pt/SCF/SCF_'//casoF//'001/energy.out')
    open(unit=23, file='../../../Bulk/SCF/SCF_'//casoF//trim(ND000)//'/energy.out')
    open(unit=24, file='MDenergy.out')

    if (ND .gt. 1) then
        do indexD = 1, ND-1
            do indexH=1,3
                read(11,*)
            end do
            read(11,*) N
            do indexH=1,5+N
                read(11,*)
            end do
        end do
    end if

    read(11,*)
    read(11,*) tStep
    read(11,*)
    read(11,*) N
    read(11,*)
    do index=1,3
        read(11,*) lMatBox(index,:)
    end do
    read(11,*)

    allocate(daten(N,9),stat = status)
    allocate(atom(N,3),stat = status)
    allocate(fQE(N,3),stat = status)
    allocate(fMD(N,3),stat = status)
    allocate(fRef(N,3),stat = status)
    allocate(fRefQ(N,3),stat = status)
    allocate(fRefC(N,3),stat = status)

    do index=1,N
        read(11,*) daten(index,:)
        read(13,*) fQE(index,:)
        read(16,*) fMD(index,:)
        atom(index,:) = int(daten(index,1:3))
        !if(int(daten(index,2)) .eq. 10) atom(index,2) = 11 ! Round01
        !if(int(daten(index,2)) .eq. 11) atom(index,2) = 10 ! Round01
        fRefQ(index,:) = fQE(index,:)
    end do

    read(21,*) eQE
    read(22,*) eS
    read(23,*) eB
    read(24,*) eMDVk

    eRefQ = eQE-eS-eB
    eRefQ = eRefQ*Ry2Ht*Ht2kCmol
    eRefC = -eMDVk(2)
    
    close(24)
    close(23)
    close(22)
    close(21)

    close(16)
    close(13)    
    close(11)

    do index=1,3
        read(12,*) 
    end do
    read(12,*) NS
    
    NS= NS/2
    NB = N-NS

    allocate(fS(NS,3),stat = status)
    allocate(fB(NB,3),stat = status)

    do index=1,NS
        read(14,*) fS(index,:)
        fRefQ(index,:) = fRefQ(index,:)-fS(index,:)
    end do

    do index=NS+1,N
        read(15,*) fB(index-NS,:)
        fRefQ(index,:) = fRefQ(index,:)-fB(index-NS,:)
    end do

    fRefQ(:,:) = fRefQ(:,:)*Ry2Ht*Ht2kCmol/b2A
    fRefC(:,:) = -fMD(:,:)

    close(12)
    close(14)
    close(15)

    open(unit=21, file='Pt-H2O-Ref.dump')
    open(unit=22, file='Pt-H2O-RefQ.dump')
    open(unit=23, file='Pt-H2O-RefC.dump')

    open(unit=31, file='Pt-H2O-ePair.log')
    open(unit=32, file='Pt-H2O-ePairQ.log')
    open(unit=33, file='Pt-H2O-ePairC.log')

    do indexF = 21, 23
        fRef(:,:) = 0.0
        eRef = 0.0
        if (indexF .eq. 21) then 
            fRef(:,:) = fRefQ(:,:)+fRefC(:,:)
            eRef = eRefQ+eRefC
        elseif (indexF .eq. 22) then
            fRef(:,:) = fRefQ(:,:)
            eRef = eRefQ
        elseif (indexF .eq. 23) then
            fRef(:,:) = fRefC(:,:)
            eRef = eRefC
        end if

        write(indexF,'(3A14)') adjustl('ITEM: TIMESTEP')
        write(indexF,'(3A1)') adjustl('0')
        write(indexF,'(3A21)') adjustl('ITEM: NUMBER OF ATOMS')
        write(indexF,'(I4)') N
        write(indexF,'(3A25)') adjustl('ITEM: BOX BOUNDS xy xz yz pp pp pp')

        do index =1, 3
            write(indexF,'(F10.6,F10.6,F10.6)') lMatBox(index,:)
        end do

        write(indexF,'(3A41)') adjustl('ITEM: ATOMS id type mol xs ys zs fx fy fz')
        do index=1,N
            aIDChar=''
            write(aIDChar,'(I5)') atom(index,1)
            write(indexF,'(3A5)', advance = 'no') adjustl(aIDChar)
            write(indexF,'(I2, I5,F20.12,F20.12,F20.12,F20.12,F20.12, F20.12)') atom(index,2:3), daten(index,4:6), fRef(index,:)
        end do

        write(indexF+10,*) eRef
        
        close(indexF+10)
        close(indexF)
    end do

    deallocate(fMD,stat = status)
    deallocate(fQE,stat = status)
    deallocate(fRef,stat = status)
    deallocate(fRefQ,stat = status)
    deallocate(fRefC,stat = status)

    deallocate(fB, stat = status)
    deallocate(fS, stat = status)

    deallocate(atom, stat=status)
    deallocate(daten, stat=status)

end program DumpRef
