# Supplementary material for: Developing Interface Force Fields for Water and Oxygen on Pt, and Pt 3 Ni, Pt 3 Co Alloy Surfaces for Proton-Exchange Membrane Fuel Cell (PEMFC) Applications
Source: ACS Omega. 2026 Feb 6;11(6):10649–63. doi: 10.1021/acsomega.5c11427 (PMC12917792; doi:10.1021/acsomega.5c11427)
Supplement: Supplementary file 1 [file ao5c11427_si_001.zip › Supporting_material/01.Cycle01_config_generation_and_DFT_calculations/Fortran/Init_Pt3Ni.f95]

program Init
    implicit none

    integer N, N0, casoS
    integer NTypeB, SType1, SType2
    integer NxBk, NyBk, NzBk
    integer index, indexB, indexN
    integer indexA1, indexA2, indexAN
    integer indexX, indexY, indexZ
    integer casoLat
    integer, dimension(3) :: indexXYZ
    integer, dimension(3) :: NxVk, SVk, nSVk
    integer, dimension(:,:), allocatable ::  atom

    double precision pi
    double precision NA, NB
    double precision T, rhoB, MB
    double precision MS1, MS2, qS1, qS2
    double precision rc, rcS
    double precision dxA, dxS, dxSB, dxCM
    double precision dxG1, dxG2
    double precision V, VG1, VG2, VB
    double precision xIn1, xOut1, xIn2, xOut2
    double precision, dimension(3) :: dxSS
    double precision, dimension(3) :: dxVkG1, dxVkG2 ! in A
    double precision, dimension(3) :: a0Vk, aVk, xloVk, wVk
    double precision, dimension(3) :: aVkB, xloVkB
    double precision, dimension(3) :: aVkG1, xloVkG1, aVkG2, xloVkG2
    double precision, dimension(3,3) :: lMat, lMatD, lMatB, lMatDB
    double precision, dimension(3,3) :: lMatG1, lMatDG1, lMatG2, lMatDG2
    double precision, dimension(:,:), allocatable :: bMat, rMat

    character(len=5) :: aIDChar
    character(len=100) :: LatChar, casoSChar

    pi = 3.14159265359
    NA = 6.02214086E+23

    open(unit=11, file = 'Param.in')
    do index = 1, 4
        read(11,*)
    end do
    read(11,*)
    read(11,*) MS1, qS1
    read(11,*) MS2, qS2
    read(11,*)
    read(11,*) LatChar, casoSChar
    read(11,*)
    read(11,*) dxA, dxS
    read(11,*)
    read(11,*) dxG1, dxG2
    read(11,*)
    read(11,*) a0Vk(:)
    read(11,*)
    read(11,*) wVk(:)

    read(11,*)
    read(11,*)
    read(11,*)
    read(11,*) NTypeB, MB
    read(11,*)
    read(11,*) T, rhoB
    read(11,*)
    read(11,*) dxSB, dxCM, rc
    
    close(11)

    select case(trim(casoSChar))
           case('single')
                casoS = 1
           case('sandwich')
                casoS = 2
    end select

    select case (trim(LatChar))
    case('A')
        casoLat = 1
    case('B')
        casoLat = 2
    case('C')
        casoLat = 3
    case('D')
        casoLat = 4
    end select

    SType1 = NTypeB+1
    SType2 = SType1+1

    ! Basis Atoms

    aVk(:) = 0.0       ! Lattice Parameter supercell
    aVkG1(:) = 0.0   ! Lattice Parameter Gap1
    aVkG2(:) = 0.0   ! Lattice Parameter Gap2
    aVkB(:) = 0.0     ! Lattice Parameter BK

    xloVk(:) = 0.0
    xloVkG1(:) = 0.0
    xloVkG2(:) = 0.0
    xloVkB(:) = 0.0

    lMat(:,:) = 0.0
    lMatB(:,:) = 0.0
    lMatG1(:,:) = 0.0
    lMatG2(:,:) = 0.0
    
    lMatD(:,:) = 0.0
    lMatDB(:,:) = 0.0
    lMatDG1(:,:) = 0.0
    lMatDG2(:,:) = 0.0

    dxVkG1(:) = 0.0
    dxVkG2(:) = 0.0
    SVk(:) = 1
    nSVk(:) = 0

    select case (casoLat)
    case(1,2) ! surface in z direction
        indexA1 = 1
        indexA2 = 2
        indexAN = 3
        rcS = 12.0
    case(3,4) ! surface in x direction
        indexA1 = 2
        indexA2 = 3
        indexAN = 1
        rcS = 6.0
    end select

    NxVk(indexA1:indexA2) = ceiling(dxA/a0Vk(indexA1:indexA2))
    NxVk(indexAN) = ceiling(dxS/a0Vk(indexAN))

    dxVkG1(indexAN) = dxG1
    dxVkG2(indexAN) = dxG2
    SVk(indexAN) = casoS
    nSVk(indexAN) = 1
    
    aVk(:) = SVk(:)*a0Vk(:)*NxVk(:)+dxVkG1(:)+dxVkG2(:) ! length in x direction

    aVkG1(indexA1:indexA2) = a0Vk(indexA1:indexA2)*NxVk(indexA1:indexA2)
    aVkG1(indexAN) = dxG1 ! 40

    aVkG2(indexA1:indexA2) = aVkG1(indexA1:indexA2) ! 11.7726
    aVkG2(indexAN) = dxG2 ! 20

    aVkB(:) = aVkG1(:)
    if (casoS .eq. 1) aVkB(indexAN) = aVkB(indexAN)+aVkG2(indexAN)
    aVkB(indexAN) = aVkB(indexAN)-2.0*dxSB

    xloVkG1(indexAN) = a0Vk(indexAN)*NxVk(indexAN)
    xloVkG2(indexAN) = SVk(indexAN)*a0Vk(indexAN)*NxVk(indexAN)+dxVkG1(indexAN)
    xloVkB(indexAN) = a0Vk(indexAN)*NxVk(indexAN)+dxSB
    
    call tri2lmp(lMat, lMatD, V, aVk, xloVk, wVk)
    call tri2lmp(lMatG1, lMatDG1, VG1, aVkG1, xloVkG1, wVk)
    call tri2lmp(lMatG2, lMatDG2, VG2, aVkG2, xloVkG2, wVk)
    call tri2lmp(lMatB, lMatDB, VB, aVkB, xloVkB, wVk)

    VB = VG1
    if (casoS .eq. 1) VB = VB + VG2

    ! Calculation of the Positions

    N0 = 12 ! Basis atoms
    N = N0
    do index=1,3
        N = N*NxVk(index)
    end do

    allocate(bMat(N0,3))
    allocate(rMat(casoS*N,3))
    allocate(atom(casoS*N,2))
    
    select case (casoLat)
    case (1,3) ! 1. Slab A, 3. Slab C
	  bmat(1,:) = (/ 0.0043081472, 0.0001810995, -0.0001811104/)
	  bmat(2,:) = (/ 0.3313268876, 0.6671788199, 0.3328211861/)
	  bmat(3,:) = (/ 0.3315535163, 0.1665692404, 0.8334307780/)
	  bmat(4,:) = (/ 0.6621202474, 0.3317324977, 0.6682675049/)
	  bmat(5,:) = (/ 0.6666252293, 0.8334366945, 0.1665633070/)
	  bmat(6,:) = (/ 0.0033112502, 0.5003036350, 0.4996963608/)
	  bmat(7,:) = (/ 0.3283461948, 0.6734433260, 0.8340088103/)
	  bmat(8,:) = (/ 0.6613780960, 0.3326801599, 0.1641086335/)
	  bmat(9,:) = (/ 0.0106531302, -0.0026589847, 0.5047489786/)
	  bmat(10,:) = (/ 0.3283461944, 0.1659911924, 0.3265566677/)
	  bmat(11,:) = (/ 0.6613781000, 0.8358913711, 0.6673198448/)
	  bmat(12,:) = (/ 0.0106531267, 0.4952510081, 0.0026589787/)
    case(2) ! 2. Slab B
        bMat(1,:) = (/ 0.0, 0.0, 0.6182/)
        bmat(2,:) = (/ 1.0/3.0, 2.0/3.0, 0.1182/)
        bMat(3,:) = 0.0
        bMat(4,:) = (/ 1.0/3.0, 2.0/3.0,0.5/)
    case (4) ! Slab D
        bMat(1,:) = (/ 2.0/3.0, 0.0,0.0/)
        bmat(2,:) = (/ 0.0, 2.0/3.0, 0.5/)
        bMat(3,:) = (/ 2.0/3.0, 0.0, 0.3818/)
        bMat(4,:) = (/ 0.0, 2.0/3.0, 0.8818/)
    end select

    do index=1,3
        dxSS(index) = 1.0-maxval(bMat(:,index)) !Max Values
    end do
    rMat(:,:) = 0.0
    atom(:,:) = SType1

    open(unit=11, file='Pt3Ni/Pt3Ni.dump', action='write')
    open(unit=12, file='LogVar/Nxyz.log', action = 'write')
    open(unit=13, file='LogVar/nSx.log', action='write')
    open(unit=14, file='LogVar/nSy.log', action='write')
    open(unit=15, file='LogVar/nSz.log', action='write')
    open(unit=16, file='LogVar/dxSB.log', action='write')
    open(unit=17, file='LogVar/rcS.log', action='write')
    open(unit=18, file='LogVar/SLat.log', action='write')

    open(unit=21, file='LogVar/xlo.log', action='write')
    open(unit=22, file='LogVar/ylo.log', action='write')
    open(unit=23, file='LogVar/zlo.log', action='write')
    open(unit=24, file='LogVar/xhi.log', action='write')
    open(unit=25, file='LogVar/yhi.log', action='write')
    open(unit=26, file='LogVar/zhi.log', action='write')
    open(unit=27, file='LogVar/xy.log', action='write')
    open(unit=28, file='LogVar/xz.log', action='write')
    open(unit=29, file='LogVar/yz.log', action='write')

    open(unit=31, file='LogVar/xloB.log', action='write')
    open(unit=32, file='LogVar/yloB.log', action='write')
    open(unit=33, file='LogVar/zloB.log', action='write')
    open(unit=34, file='LogVar/xhiB.log', action='write')
    open(unit=35, file='LogVar/yhiB.log', action='write')
    open(unit=36, file='LogVar/zhiB.log', action='write')
    open(unit=37, file='LogVar/xyB.log', action='write')
    open(unit=38, file='LogVar/xzB.log', action='write')
    open(unit=39, file='LogVar/yzB.log', action='write')

    open(unit=41, file='LogVar/V.log', action='write')
    open(unit=42, file='LogVar/VB.log', action='write')
    open(unit=43, file='LogVar/xS1.log', action='write')
    open(unit=44, file='LogVar/xS2.log', action='write')
    open(unit=45, file='LogVar/SType1.log', action = 'write')
    open(unit=46, file='LogVar/SType2.log', action = 'write')
    open(unit=47, file='LogVar/SProp.log', action = 'write')

    do index = 1, casoS*N 
        atom(index,1)=index
    end do

    atom(1:3,2) = SType2

    indexN = 1

    do indexZ=1,NxVk(3)
        indexXYZ(3) = indexZ    
        do indexY=1,NxVk(2)
            indexXYZ(2) = indexY
            do indexX=1,NxVk(1)
                indexXYZ(1) = indexX
                do indexB=1, N0
                    do index = 1, 3
                        rMat(indexN,index) = bMat(indexB,index)+(indexXYZ(index)-1)
                        rMat(indexN,index) = rMat(indexN,index)*a0Vk(index)/aVk(index)
			if ((indexB .eq. 1) .or. (indexB .eq. 2) .or. (indexB .eq. 3)) atom(indexN,2) = SType2
                    end do
                        indexN = indexN+1
                end do
            end do
        end do
    end do
    
    if (casoS .eq. 2) then
        rMat((N+1):(casoS*N),indexA1:indexA2) = rMat(1:N,indexA1:indexA2) 
        rMat((N+1):(casoS*N),indexAN) = rMat(1:N,indexAN) + (dxVkG1(indexAN)+a0Vk(indexAN)*NxVk(indexAN))/aVk(indexAN)
        xOut1 = minval(rMat(1:N,indexAN))
        xIn1 = maxval(rMat(1:N,indexAN))
        xIn2 = minval(rMat((N+1):(casoS*N),indexAN))
        xOut2 = maxval(rMat((N+1):(casoS*N),indexAN))
        atom((N+1):(casoS*N),2) = atom(1:N,2)
    end if

    ! Correction
    rMat(1:N,indexAN) = rMat(1:N,indexAN)+dxSS(indexAN)*a0Vk(indexAN)/aVk(indexAN)

    write(11,'(3A14)') adjustl('ITEM: TIMESTEP')
    write(11,'(3A1)') adjustl('0')
    write(11,'(3A21)') adjustl('ITEM: NUMBER OF ATOMS')
    write(11,'(I8)') casoS*N
    write(11,'(3A25)') adjustl('ITEM: BOX BOUNDS xy xz yz pp pp pp')

    do index =1, 3
        write(11,'(F11.6,F11.6,F11.6)') lMatD(index,:)
    end do

    write(11,'(3A28)') adjustl('ITEM: ATOMS id type xs ys zs')

    do index=1,casoS*N
        aIDChar=''
        write(aIDChar,'(I5)') atom(index,1)
        write(11,'(3A5)', advance = 'no') adjustl(aIDChar)
        write(11,'(I2, F10.6,F10.6,F10.6)') atom(index,2), rMat(index,:)
    end do

    write(12,*) NxVk(:)
    write(13,*) nSVk(1)
    write(14,*) nSVk(2)
    write(15,*) nSVk(3)
    write(16,*) dxSB
    write(17,*) rcS
    write(18,*) casoLat

    write(21,*) lMat(1,1)
    write(22,*) lMat(2,1)
    write(23,*) lMat(3,1)
    write(24,*) lMat(1,2)
    write(25,*) lMat(2,2)
    write(26,*) lMat(3,2)
    write(27,*) lMat(1,3)
    write(28,*) lMat(2,3)
    write(29,*) lMat(3,3)

    write(31,*) lMatB(1,1)
    write(32,*) lMatB(2,1)
    write(33,*) lMatB(3,1)
    write(34,*) lMatB(1,2)
    write(35,*) lMatB(2,2)
    write(36,*) lMatB(3,2)
    write(37,*) lMatB(1,3)
    write(38,*) lMatB(2,3)
    write(39,*) lMatB(3,3)

    write(41,*) V
    write(42,*) VB
    write(43,*) lMatG1(indexAN,1)
    if (casoS .eq. 1) write(44,*) lMatG2(indexAN,2)
    if (casoS .eq. 2) write(44,*) lMatG1(indexAN,2)

    write(45,*) SType1
    write(46,*) SType2

    write(47,*) 'mass ', SType1, ' ', MS1
    write(47,*) 'mass ', SType2, ' ', MS2
    write(47,*)
    write(47,*) 'set type', SType1,' charge ', qS1
    write(47,*) 'set type', SType2,' charge ', qS2

    deallocate(atom)
    deallocate(rMat)
    deallocate(bMat)

    close(47)
    close(46)
    close(45)
    close(44)
    close(43)
    close(42)
    close(41)

    close(39)
    close(38)
    close(37)
    close(36)
    close(35)
    close(34)
    close(33)
    close(32)
    close(31)

    close(29)
    close(28)
    close(27)
    close(26)
    close(25)
    close(24)
    close(23)
    close(22)
    close(21)

    close(18)
    close(17)
    close(16)
    close(15)
    close(14)
    close(13)
    close(12)
    close(11)

    ! Bulk Properties

    open(unit=21, file = 'LogVar/BkProp.log', action = 'write')
    open(unit=22, file = 'LogVar/NB.log', action = 'write')
    open(unit=23, file = 'LogVar/NxB.log', action = 'write')
    open(unit=24, file = 'LogVar/NyB.log', action = 'write')
    open(unit=25, file = 'LogVar/NzB.log', action = 'write')
    open(unit=26, file = 'LogVar/T.log', action = 'write')
    open(unit=27, file = 'LogVar/dxCM.log', action='write')
    open(unit=28, file = 'LogVar/rc.log', action='write')

    VB = VB*1E-30 ! in m^3
    NB = VB*NA*rhoB/(MB*1E-3)

    NxBk = int(N**(1.0/3.0))
    NyBk = NxBk
    NzBk = ceiling(NB/NxBk/NyBk)

    write(21,*) '# rho in kg/m3'
    write(21,*) rhoB
    write(21,*) '# M in g/mol'
    write(21,*) MB
    write(21,*) '# NType'
    write(21,*) NTypeB

    write(22,*) '# NBk Soll'
    write(22,*) NB
    write(22,*) '# NBk Soll'
    write(22,*) NxBK*NyBk*NzBk

    write(23,*) NxBk
    write(24,*) NyBk
    write(25,*) NzBk
    write(26,*) T
    write(27,*) dxCM
    write(28,*) rc

    close(28)
    close(27)
    close(26)
    close(25)
    close(24)
    close(23)
    close(22)
    close(21)

    close(11)

end program Init
