# Supplementary material for: Developing Interface Force Fields for Water and Oxygen on Pt, and Pt 3 Ni, Pt 3 Co Alloy Surfaces for Proton-Exchange Membrane Fuel Cell (PEMFC) Applications
Source: ACS Omega. 2026 Feb 6;11(6):10649–63. doi: 10.1021/acsomega.5c11427 (PMC12917792; doi:10.1021/acsomega.5c11427)
Supplement: Supplementary file 1 [file ao5c11427_si_001.zip › Supporting_material/01.Cycle01_config_generation_and_DFT_calculations/Fortran/inSCF.f95]

subroutine inSCF(a, cosW, N, NtypQE, NtypMD, aTypMD, TypChar, rMt, k, NoF, fPseudo, prefix)

    implicit none
    integer index
    integer, intent(in) :: NoF
    integer, intent(in) :: N, NTypQE, NTypMD
    integer, dimension(N), intent(in) :: aTypMD
    integer, dimension(6), intent(in) :: k

    double precision, dimension(3), intent(in) :: a, cosW
    double precision, dimension(N,3), intent(in) :: rMt

    character(20), intent(in) :: prefix
    character(2), dimension(NTypMD), intent(in) :: TypChar
    character(50), dimension(NTypQE), intent(in) :: fPseudo

    write(NoF,*) adjustl("&control")
    write(NoF,*) adjustl(" calculation = 'scf'")
    write(NoF,*) adjustl(" restart_mode = 'from_scratch'")
    write(NoF,*) adjustl(" max_seconds = 171000,")
    write(NoF,*) adjustl(" pseudo_dir = '../../../../Pseudo/',")
    write(NoF,*) adjustl(" prefix = "),adjustl("'"//trim(prefix)//"',")
    write(NoF,*) adjustl(" tprnfor = .true.,")
    write(NoF,*) adjustl(" outdir = ./out,")
    write(NoF,*) adjustl("/")
    write(NoF,*) adjustl("&system")
    write(NoF,*) adjustl(" ibrav = 14,")
    write(NoF,*) adjustl(" celldm(1) ="), a(1)
    write(NoF,*) adjustl(" celldm(2) ="), a(2)/a(1)
    write(NoF,*) adjustl(" celldm(3) ="), a(3)/a(1)
    write(NoF,*) adjustl(" celldm(4) ="), cosW(1)
    write(NoF,*) adjustl(" celldm(5) ="), cosW(2)
    write(NoF,*) adjustl(" celldm(6) ="), cosW(3)
    write(NoF,*) adjustl(" nat = "), N
    write(NoF,*) adjustl(" ntyp ="), NTypQE
    write(NoF,*) adjustl(" ecutwfc = 50.0,")
    write(NoF,*) adjustl(" ecutrho = 600.0,")
    write(NoF,*) adjustl(" occupations = 'smearing',")
    write(NoF,*) adjustl(" degauss = 0.00735,")
    write(NoF,*) adjustl(" smearing = 'marzari-vanderbilt',")
    write(NoF,*) adjustl(" vdw_corr = 'DFT-D3',")
    write(NoF,*) adjustl(" dftd3_version = 4,")
    write(NoF,*) adjustl("/")
    write(NoF,*) adjustl("&electrons")
    write(NoF,*) adjustl(" electron_maxstep = 1000,")
    write(NoF,*) adjustl(" mixing_mode = 'local-TF',")
    write(NoF,*) adjustl(" mixing_beta = 0.2,")
    write(NoF,*) adjustl(" conv_thr = 1.0D-4,")
    write(NoF,*) adjustl("/")
    write(NoF,*) adjustl("ATOMIC_SPECIES")
    do index = 1, NTypQE
        write(NoF,*) adjustl(fPseudo(index))    
    end do
    write(NoF,*) adjustl("ATOMIC_POSITIONS (crystal)")
    do index = 1, N
        write(NoF,*) adjustl(TypChar(aTypMD(index))),rMt(index,:)
    end do
    write(NoF,*) adjustl("K_POINTS automatic")
    write(NoF,*) k(:)
end subroutine inSCF
