# Supplementary material for: Developing Interface Force Fields for Water and Oxygen on Pt, and Pt 3 Ni, Pt 3 Co Alloy Surfaces for Proton-Exchange Membrane Fuel Cell (PEMFC) Applications
Source: ACS Omega. 2026 Feb 6;11(6):10649–63. doi: 10.1021/acsomega.5c11427 (PMC12917792; doi:10.1021/acsomega.5c11427)
Supplement: Supplementary file 1 [file ao5c11427_si_001.zip › Supporting_material/01.Cycle01_config_generation_and_DFT_calculations/Fortran/lmp2tri.f95]

subroutine lmp2tri(aVek, wVek, cosW, V, lMat, lMatBox)
    
    implicit none

    double precision pi, V
    double precision, dimension(3) :: cosW
    double precision, dimension(3) :: aVek, wVek !wVek in Degree
    double precision, dimension(3,3) :: lMat
    double precision, dimension(3,3), intent(in) :: lMatBox

    pi = 3.14159265359
    aVek(:) = 0.0
    wVek(:) = 0.0
    cosW(:) = 0.0
    lMat(:,:) = 0.0

    lMat(:,:) = lMatBox(:,:)
    lMat(1,1) = lMatBox(1,1) - min(0.0, lMatBox(1,3), lMatBox(2,3), lMatBox(1,3)+lMatBox(2,3))
    lMat(1,2) = lMatBox(1,2) - max(0.0, lMatBox(1,3), lMatBox(2,3), lMatBox(1,3)+lMatBox(2,3))
    lMat(2,1) = lMatBox(2,1) - min(0.0, lMatBox(3,3))
    lMat(2,2) = lMatBox(2,2) - max(0.0, lMatBox(3,3))
     
    aVek(1) = lMat(1,2)-lMat(1,1)
    aVek(2) = lMat(2,2)-lMat(2,1)
    aVek(2) = aVek(2)*aVek(2)+lMat(1,3)*lMat(1,3)
    aVek(2) = aVek(2)**0.5
    aVek(3) = lMat(3,2)-lMat(3,1)
    aVek(3) = aVek(3)*aVek(3)+lMat(2,3)*lMat(2,3)+lMat(3,3)*lMat(3,3)
    aVek(3) = aVek(3)**0.5

    cosW(1) = lMat(1,3)*lMat(2,3)+(lMat(2,2)-lMat(2,1))*lMat(3,3)
    cosW(1) = cosW(1)/(aVek(2)*aVek(3))
    cosW(2) = lMat(2,3)/aVek(3)
    cosW(3) = lMat(1,3)/aVek(2)
    
    wVek(:) = acos(cosW(:))
    wVek(:) = 360*wVek(:)/(2.0*pi)

    V = 1-dot_product(cosW(:), cosW(:))
    V = V+2*product(cosW)
    V = V**0.5
    V = V*product(aVek)

end subroutine lmp2tri
