# Supplementary material for: Developing Interface Force Fields for Water and Oxygen on Pt, and Pt 3 Ni, Pt 3 Co Alloy Surfaces for Proton-Exchange Membrane Fuel Cell (PEMFC) Applications
Source: ACS Omega. 2026 Feb 6;11(6):10649–63. doi: 10.1021/acsomega.5c11427 (PMC12917792; doi:10.1021/acsomega.5c11427)
Supplement: Supplementary file 1 [file ao5c11427_si_001.zip › Supporting_material/01.Cycle01_config_generation_and_DFT_calculations/Fortran/tri2lmp.f95]

subroutine tri2lmp(lMat, lMatBox, V, aVek, loVek, wVek)
    implicit none
    
    double precision pi, V
    double precision, dimension(3) :: cosW
    double precision, dimension(3), intent(in) :: aVek, loVek, wVek !wVek in Degree
    double precision, dimension(3,3) :: lMat, lMatBox

    pi = 3.14159265359
    cosW(:) = 2.0*wVek(:)*pi/360.0
    cosW(:) = cos(cosW(:))

    V = 1-dot_product(cosW(:), cosW(:))
    V = V+2*product(cosW)
    V = V**0.5
    V = V*product(aVek)

    lMat(:,:) = 0.0 ! xlo, xhi, ...

    lMat(1,1) = loVek(1)
    lMat(2,1) = loVek(2)
    lMat(3,1) = loVek(3)

    lMat(1,2) = aVek(1)

    lMat(1,3) = aVek(2)*cosW(3) ! xy
    lMat(2,3) = aVek(3)*cosW(2) ! xz
    
    lMat(2,2) = aVek(2)*aVek(2)-lMat(1,3)*lMat(1,3)
    lMat(2,2) = lMat(2,2)**0.5

    lMat(3,3) = aVek(2)*aVek(3)*cosW(1)
    lMat(3,3) = lMat(3,3)-lMat(1,3)*lMat(2,3)
    lMat(3,3) = lMat(3,3)/lMat(2,2) ! yz

    lMat(3,2) = aVek(3)*aVek(3)-lMat(2,3)*lMat(2,3)-lMat(3,3)*lMat(3,3)
    lMat(3,2) = lMat(3,2)**0.5

    lMat(:,2) = lMat(:,2) + lMat(:,1)
    
    lMatBox(:,:) = 0.0             ! Bound for Dump File in Lammps
    lMatBox(:,:) = lMat(:,:)

    lMatBox(1,1) = lMatBox(1,1) + min(0.0, lMatBox(1,3), lMatBox(2,3), lMatBox(1,3)+lMatBox(2,3))
    lMatBox(1,2) = lMatBox(1,2) + max(0.0, lMatBox(1,3), lMatBox(2,3), lMatBox(1,3)+lMatBox(2,3))
    lMatBox(2,1) = lMatBox(2,1) + min(0.0, lMatBox(3,3))
    lMatBox(2,2) = lMatBox(2,2) + max(0.0, lMatBox(3,3))

end subroutine tri2lmp
