# Supplementary material for: Developing Interface Force Fields for Water and Oxygen on Pt, and Pt 3 Ni, Pt 3 Co Alloy Surfaces for Proton-Exchange Membrane Fuel Cell (PEMFC) Applications
Source: ACS Omega. 2026 Feb 6;11(6):10649–63. doi: 10.1021/acsomega.5c11427 (PMC12917792; doi:10.1021/acsomega.5c11427)
Supplement: Supplementary file 1 [file ao5c11427_si_001.zip › Supporting_material/01.Cycle01_config_generation_and_DFT_calculations/Fortran/var.f95]

double precision function var(x,n,xm)
  implicit none
  integer index
  integer, intent(in):: n
  double precision, intent(in) :: xm
  double precision, dimension(n),intent(in):: x
  var = 0.0
  do index = 1, n
     var = ((x(index)-xm)**2.0)/n + var
  end do
end function var
