# Supplementary material for: Developing Interface Force Fields for Water and Oxygen on Pt, and Pt 3 Ni, Pt 3 Co Alloy Surfaces for Proton-Exchange Membrane Fuel Cell (PEMFC) Applications
Source: ACS Omega. 2026 Feb 6;11(6):10649–63. doi: 10.1021/acsomega.5c11427 (PMC12917792; doi:10.1021/acsomega.5c11427)
Supplement: Supplementary file 1 [file ao5c11427_si_001.zip › Supporting_material/01.Cycle01_config_generation_and_DFT_calculations/H2O_Data/H2O-001M.data]

LAMMPS data file via write_data, version 24 Oct 2015-ICMS, timestep = 15

3 atoms
4 atom types
2 bonds
1 bond types
1 angles
1 angle types

-2.50000    2.500000 xlo xhi
-2.50000    2.500000 ylo yhi
-2.50000    2.500000 zlo zhi

Masses

1 15.9994
2 1.00797
3 1.00 # placeholder
4 1.00 # placeholder

Bond Coeffs # harmonic

1 250 1.0

Angle Coeffs # harmonic

1 60 109.47

Atoms # full

1 1 1 -0.82000000 0.00000  -0.06461   0.00000
2 1 2 0.410000000 0.81649   0.51275   0.00000
3 1 2 0.410000000 -0.81649   0.51275   0.00000

Bonds

1 1 1 2
2 1 1 3

Angles

1 1 2 1 3
