# Supplementary material for: Developing Interface Force Fields for Water and Oxygen on Pt, and Pt 3 Ni, Pt 3 Co Alloy Surfaces for Proton-Exchange Membrane Fuel Cell (PEMFC) Applications
Source: ACS Omega. 2026 Feb 6;11(6):10649–63. doi: 10.1021/acsomega.5c11427 (PMC12917792; doi:10.1021/acsomega.5c11427)
Supplement: Supplementary file 1 [file ao5c11427_si_001.zip › Supporting_material/01.Cycle01_config_generation_and_DFT_calculations/H2O_Data/H2O.coeff]

# LAMMPS coeff file via write_coeff, version 2 Aug 2023
# pair_style lj/cut/coul/long
pair_coeff 1 1 lj/cut/coul/long 0.1848 3.1668 # epsilon fist then sigma
pair_coeff 2 2 lj/cut/coul/long 0.01 0.8021
pair_coeff 1 2 lj/cut/coul/long 0.00429883 1.539766
