# Supplementary material for: Developing Interface Force Fields for Water and Oxygen on Pt, and Pt 3 Ni, Pt 3 Co Alloy Surfaces for Proton-Exchange Membrane Fuel Cell (PEMFC) Applications
Source: ACS Omega. 2026 Feb 6;11(6):10649–63. doi: 10.1021/acsomega.5c11427 (PMC12917792; doi:10.1021/acsomega.5c11427)
Supplement: Supplementary file 1 [file ao5c11427_si_001.zip › Supporting_material/01.Cycle01_config_generation_and_DFT_calculations/log.lammps]

LAMMPS (2 Aug 2023 - Update 4)
# LAMMPS input script for lattice generation of Wurtzite Pt-H2O

units		real

# input variables

variable	      T file LogVar/T.log
variable	      rc file LogVar/rc.log
variable 	      nTab equal 1000

variable        PtType file LogVar/SType1.log
variable        Pt1_Type file LogVar/SType2.log

variable        dt equal 0.5
variable        tequil equal 1000000
variable        trun equal 1000000
variable        tdump01 equal 1000
variable        tdump02 equal ${trun}/200
variable        tdump02 equal 1000000/200
variable        dthermo equal 1

# Define variables for density profile calculations
#variable        bin_size equal 1.0    # Adjust as needed
#variable        z_min equal 0.0        # Minimum z-coordinate
#variable        z_max equal 10.0       # Maximum z-coordinate
#variable        nBins equal 100        # Number of bins
#variable        rho_file1 equal density_profile_atom_O_Pt_Pt1.dat

# setup problem

dimension	      3
boundary	      p p p
kspace_style    ewald 1.0e-5
atom_style      full

# Potentials
bond_style      harmonic
angle_style     harmonic
dihedral_style  opls
improper_style  cvff

pair_style      hybrid lj/cut/coul/long ${rc} ${rc} born ${rc} meam
pair_style      hybrid lj/cut/coul/long 8.0000000000000000 ${rc} born ${rc} meam
pair_style      hybrid lj/cut/coul/long 8.0000000000000000 8.0000000000000000 born ${rc} meam
pair_style      hybrid lj/cut/coul/long 8.0000000000000000 8.0000000000000000 born 8.0000000000000000 meam
special_bonds   lj/coul 0.0 0.0 0.5
read_data       Bulk/bulk.data
Reading data file ...
  triclinic box = (3.38797 0 0) to (46.11797 11.248 9.7420348) with tilt (-4.9166571e-07 -4.9166571e-07 -5.6223003)
WARNING: Triclinic box skew is large. LAMMPS will run inefficiently. (../domain.cpp:220)
  32 by 5 by 6 MPI processor grid
  reading atoms ...
  405 atoms
  reading velocities ...
  405 velocities
  scanning bonds ...
  2 = max bonds/atom
  scanning angles ...
  1 = max angles/atom
  reading bonds ...
  270 bonds
  reading angles ...
  135 angles
Finding 1-2 1-3 1-4 neighbors ...
  special bond factors lj:    0        0        0.5     
  special bond factors coul:  0        0        0.5     
     2 = max # of 1-2 neighbors
     1 = max # of 1-3 neighbors
     1 = max # of 1-4 neighbors
     2 = max # of special neighbors
  special bonds CPU = 0.011 seconds
  read_data CPU = 0.059 seconds
delete_atoms    group all
WARNING: Ignoring 'compress yes' for molecular system (../delete_atoms.cpp:140)
Deleted 405 atoms, new total = 0
read_dump       Pt/Pt-RLX.dump 0 q x y z box yes add yes
Scanning dump file ...
Reading snapshot from dump file ...
WARNING: Triclinic box skew is large. LAMMPS will run inefficiently. (../domain.cpp:220)
  triclinic box = (-1e-06 0 0) to (69.50594 11.248 9.742035) with tilt (-0 -0 -5.6223)
  0 atoms before read
  96 atoms in snapshot
  0 atoms purged
  0 atoms replaced
  0 atoms trimmed
  96 atoms added
  96 atoms after read
read_data       Bulk/bulk.data add append
Reading data file ...
  triclinic box = (-1e-06 0 0) to (69.50594 11.248 9.742035) with tilt (-0 -0 -5.6223)
WARNING: Triclinic box skew is large. LAMMPS will run inefficiently. (../domain.cpp:220)
  32 by 6 by 5 MPI processor grid
  reading atoms ...
  405 atoms
  reading velocities ...
  405 velocities
  scanning bonds ...
  2 = max bonds/atom
  scanning angles ...
  1 = max angles/atom
  reading bonds ...
  270 bonds
  reading angles ...
  135 angles
Finding 1-2 1-3 1-4 neighbors ...
  special bond factors lj:    0        0        0.5     
  special bond factors coul:  0        0        0.5     
     2 = max # of 1-2 neighbors
     1 = max # of 1-3 neighbors
     1 = max # of 1-4 neighbors
     2 = max # of special neighbors
  special bonds CPU = 0.004 seconds
  read_data CPU = 0.031 seconds
include         ../Data/H2O.coeff
# LAMMPS coeff file via write_coeff, version 2 Aug 2023
# pair_style lj/cut/coul/long
pair_coeff 1 1 lj/cut/coul/long 0.1848 3.1668 # epsilon fist then sigma
pair_coeff 2 2 lj/cut/coul/long 0.01 0.8021
pair_coeff 1 2 lj/cut/coul/long 0.00429883 1.539766
pair_coeff      * * meam ./Pt/library.meam Pt ./Pt/Pt.meam NULL NULL Pt Pt
include         00.Iterat_born.coeff # Interfacial force field from Iteration 1
 pair_coeff           1 ${PtType} born   0.641396  0.284068  3.59596  700  3.12073e-09  ${rc}
 pair_coeff           1 3 born   0.641396  0.284068  3.59596  700  3.12073e-09  ${rc}
 pair_coeff           1 3 born   0.641396  0.284068  3.59596  700  3.12073e-09  8.0000000000000000
 pair_coeff           2 ${PtType} born   1.73813  0.191934  2.18967  700  2.54487e-09  ${rc}
 pair_coeff           2 3 born   1.73813  0.191934  2.18967  700  2.54487e-09  ${rc}
 pair_coeff           2 3 born   1.73813  0.191934  2.18967  700  2.54487e-09  8.0000000000000000
 pair_coeff           1 ${Pt1_Type} born   0.641396  0.284068  3.59596  700  3.12073e-09  ${rc}
 pair_coeff           1 4 born   0.641396  0.284068  3.59596  700  3.12073e-09  ${rc}
 pair_coeff           1 4 born   0.641396  0.284068  3.59596  700  3.12073e-09  8.0000000000000000
 pair_coeff           2 ${Pt1_Type} born   1.73813  0.191934  2.18967  700  2.54487e-09  ${rc}
 pair_coeff           2 4 born   1.73813  0.191934  2.18967  700  2.54487e-09  ${rc}
 pair_coeff           2 4 born   1.73813  0.191934  2.18967  700  2.54487e-09  8.0000000000000000


#pair_coeff      ${PtType} ${PtType} lj/cut/coul/long 7.80 2.845 # kcal/Mol Angstrom # https://doi.org/10.1021/jp801931d

delete_atoms    overlap 0.1 all all
System init for delete_atoms ...
Ewald initialization ...
  using 12-bit tables for long-range coulomb (../kspace.cpp:342)
  G vector (1/distance) = 0.36449581
  estimated absolute RMS force accuracy = 0.0041352115
  estimated relative force accuracy = 1.2453067e-05
  KSpace vectors: actual max1d max3d = 985 20 34460
                  kxmax kymax kzmax  = 20 4 5
WARNING: Using a manybody potential with bonds/angles/dihedrals and special_bond exclusions (../pair.cpp:242)
Neighbor list info ...
  update: every = 1 steps, delay = 0 steps, check = yes
  max neighbors/atom: 2000, page size: 100000
  master list distance cutoff = 10
  ghost atom cutoff = 10
  binsize = 5, bins = 14 4 2
  7 neighbor lists, perpetual/occasional/extra = 6 1 0
  (1) command delete_atoms, occasional
      attributes: full, newton on
      pair build: full/bin
      stencil: full/bin/3d
      bin: standard
  (2) pair lj/cut/coul/long, perpetual, skip from (6)
      attributes: half, newton on
      pair build: skip
      stencil: none
      bin: none
  (3) pair born, perpetual, skip from (6)
      attributes: half, newton on
      pair build: skip
      stencil: none
      bin: none
  (4) pair meam, perpetual, skip from (7)
      attributes: full, newton on, cut 6.5
      pair build: skip
      stencil: none
      bin: none
  (5) pair meam, perpetual, skip from (6)
      attributes: half, newton on
      pair build: skip
      stencil: none
      bin: none
  (6) neighbor class addition, perpetual
      attributes: half, newton on
      pair build: half/bin/newton/tri
      stencil: half/bin/3d/tri
      bin: standard
  (7) neighbor class addition, perpetual
      attributes: full, newton on, cut 6.5
      pair build: full/bin
      stencil: full/bin/3d
      bin: standard
WARNING: Proc sub-domain size < neighbor skin, could lead to lost atoms (../domain.cpp:966)
WARNING: Ignoring 'compress yes' for molecular system (../delete_atoms.cpp:140)
Deleted 0 atoms, new total = 501

group	      pt type ${PtType}
group	      pt type 3
64 atoms in group pt
group	      pt1_ type ${Pt1_Type}
group	      pt1_ type 4
32 atoms in group pt1_
group           ptpt1_ union pt pt1_
96 atoms in group ptpt1_
group           fluid subtract all ptpt1_
405 atoms in group fluid

include         LogVar/SProp.log
 mass            3     195.08400000000000
 mass            4     195.08400000000000

 set type           3  charge    0.0000000000000000
Setting atom values ...
  64 settings made for charge
 set type           4  charge    0.0000000000000000
Setting atom values ...
  32 settings made for charge
write_coeff     full.coeff
Ewald initialization ...
  using 12-bit tables for long-range coulomb (../kspace.cpp:342)
  G vector (1/distance) = 0.36449581
  estimated absolute RMS force accuracy = 0.0041352115
  estimated relative force accuracy = 1.2453067e-05
  KSpace vectors: actual max1d max3d = 985 20 34460
                  kxmax kymax kzmax  = 20 4 5
WARNING: Using a manybody potential with bonds/angles/dihedrals and special_bond exclusions (../pair.cpp:242)
Neighbor list info ...
  update: every = 1 steps, delay = 0 steps, check = yes
  max neighbors/atom: 2000, page size: 100000
  master list distance cutoff = 10
  ghost atom cutoff = 10
  binsize = 5, bins = 14 4 2
  6 neighbor lists, perpetual/occasional/extra = 6 0 0
  (1) pair lj/cut/coul/long, perpetual, skip from (5)
      attributes: half, newton on
      pair build: skip
      stencil: none
      bin: none
  (2) pair born, perpetual, skip from (5)
      attributes: half, newton on
      pair build: skip
      stencil: none
      bin: none
  (3) pair meam, perpetual, skip from (6)
      attributes: full, newton on, cut 6.5
      pair build: skip
      stencil: none
      bin: none
  (4) pair meam, perpetual, skip from (5)
      attributes: half, newton on
      pair build: skip
      stencil: none
      bin: none
  (5) neighbor class addition, perpetual
      attributes: half, newton on
      pair build: half/bin/newton/tri
      stencil: half/bin/3d/tri
      bin: standard
  (6) neighbor class addition, perpetual
      attributes: full, newton on, cut 6.5
      pair build: full/bin
      stencil: full/bin/3d
      bin: standard
WARNING: Proc sub-domain size < neighbor skin, could lead to lost atoms (../domain.cpp:966)

thermo          ${dthermo}
thermo          1

# Energy Minimization

reset_timestep  0
fix             FPtPt1_ ptpt1_ setforce 0.0 0.0 0.0
minimize        1.0e-4 1.0e-6 100 1000
Ewald initialization ...
  using 12-bit tables for long-range coulomb (../kspace.cpp:342)
  G vector (1/distance) = 0.36449581
  estimated absolute RMS force accuracy = 0.0041352115
  estimated relative force accuracy = 1.2453067e-05
  KSpace vectors: actual max1d max3d = 985 20 34460
                  kxmax kymax kzmax  = 20 4 5
WARNING: Using a manybody potential with bonds/angles/dihedrals and special_bond exclusions (../pair.cpp:242)
WARNING: Proc sub-domain size < neighbor skin, could lead to lost atoms (../domain.cpp:966)
Per MPI rank memory allocation (min/avg/max) = 50.92 | 51.03 | 51.34 Mbytes
   Step          Temp          E_pair         E_mol          TotEng         Press     
         0   154.00518     -1676.8269      71.456516     -1375.8403      26349.366    
         1   154.00518     -1961.843       180.16975     -1552.1431      7350.6965    
         2   154.00518     -2021.1271      176.50725     -1615.0898      1366.5197    
         3   154.00518     -2019.4392      139.94153     -1649.9675      1939.5519    
         4   154.00518     -2061.207       135.48113     -1696.1957      2667.3972    
         5   154.00518     -2112.0455      159.44826     -1723.0671      1679.3607    
         6   154.00518     -2126.1223      152.09447     -1744.4977      3954.2722    
         7   154.00518     -2134.6702      142.19019     -1762.95        4163.9531    
         8   154.00518     -2169.8383      158.20269     -1782.1055      1450.4184    
         9   154.00518     -2173.1068      152.47708     -1791.0996      1200.658     
        10   154.00518     -2181.3857      142.73899     -1809.1167      1377.3007    
        11   154.00518     -2210.3221      161.79535     -1818.9967      348.38238    
        12   154.00518     -2226.1564      166.8235      -1829.8028      956.96079    
        13   154.00518     -2205.0524      140.22758     -1835.2947      2564.2774    
        14   154.00518     -2213.684       137.88379     -1846.2701      1655.8085    
        15   154.00518     -2242.7144      161.92101     -1851.2633     -128.67567    
        16   154.00518     -2256.609       167.22378     -1859.8551      750.6895     
        17   154.00518     -2249.4084      153.94596     -1865.9323      2051.7756    
        18   154.00518     -2254.6819      153.11626     -1872.0356      1378.6219    
        19   154.00518     -2265.9352      160.31451     -1876.0906      427.54445    
        20   154.00518     -2268.9725      158.47136     -1880.9711      870.39838    
        21   154.00518     -2275.6153      159.62086     -1886.4643      1137.5114    
        22   154.00518     -2279.303       160.31469     -1889.4583      1099.6259    
        23   154.00518     -2285.0107      160.69062     -1894.79        881.38149    
        24   154.00518     -2288.7717      161.19093     -1898.0507      877.39214    
        25   154.00518     -2295.1941      163.22234     -1902.4417      791.13053    
        26   154.00518     -2296.3056      162.19966     -1904.5759      976.54221    
        27   154.00518     -2303.2145      163.35924     -1910.3251      1058.4262    
        28   154.00518     -2304.988       163.15618     -1912.3017      1003.3662    
        29   154.00518     -2312.2781      165.81975     -1916.9282      679.52776    
        30   154.00518     -2317.2415      168.66916     -1919.0422      518.48892    
        31   154.00518     -2322.1993      168.89424     -1923.7749      827.88513    
        32   154.00518     -2320.4969      165.55574     -1925.4111      1117.8637    
        33   154.00518     -2324.196       164.88711     -1929.7788      1079.0797    
        34   154.00518     -2331.2838      170.23243     -1931.5213      694.70508    
        35   154.00518     -2334.4281      170.31121     -1934.5868      794.84059    
        36   154.00518     -2334.7553      168.82488     -1936.4003      944.97862    
        37   154.00518     -2338.2619      169.1044      -1939.6274      888.11872    
        38   154.00518     -2341.3006      170.44623     -1941.3242      749.17284    
        39   154.00518     -2342.8238      169.12301     -1944.1707      837.15626    
        40   154.00518     -2346.5986      170.79322     -1946.2752      670.43116    
        41   154.00518     -2350.5943      172.73003     -1948.3341      698.52509    
        42   154.00518     -2352.3472      172.32745     -1950.4896      830.83531    
        43   154.00518     -2351.335       169.17344     -1952.6314      978.37843    
        44   154.00518     -2356.9199      172.88341     -1954.5064      746.00617    
        45   154.00518     -2362.5744      176.91938     -1956.125       575.53176    
        46   154.00518     -2362.6554      174.80048     -1958.3248      761.52166    
        47   154.00518     -2358.6369      169.56373     -1959.5431      1130.0118    
        48   154.00518     -2363.9627      172.75872     -1961.6739      910.42484    
        49   154.00518     -2371.17        178.82472     -1962.8152      515.19603    
        50   154.00518     -2370.7161      176.60032     -1964.5857      655.77713    
        51   154.00518     -2364.3254      169.31591     -1965.4794      1080.7354    
        52   154.00518     -2369.2392      172.15263     -1967.5564      887.46645    
        53   154.00518     -2375.4824      177.724       -1968.2283      538.35068    
        54   154.00518     -2377.2748      177.7342      -1970.0105      509.66334    
        55   154.00518     -2374.104       173.7513      -1970.8227      762.13555    
        56   154.00518     -2376.6252      174.52677     -1972.5683      793.79328    
        57   154.00518     -2379.5165      176.73491     -1973.2515      652.62946    
        58   154.00518     -2381.7831      177.12474     -1975.1282      563.51418    
        59   154.00518     -2381.198       175.81393     -1975.854       589.49774    
        60   154.00518     -2382.4263      175.46415     -1977.4321      645.84999    
        61   154.00518     -2384.0257      176.27767     -1978.2179      602.59528    
        62   154.00518     -2385.3506      176.3236      -1979.4969      619.74597    
        63   154.00518     -2386.0721      176.37099     -1980.171       602.95345    
        64   154.00518     -2388.3221      177.08191     -1981.7101      505.22358    
        65   154.00518     -2388.8051      176.72736     -1982.5477      522.30444    
        66   154.00518     -2387.6895      174.43525     -1983.7242      730.46361    
        67   154.00518     -2390.811       176.55495     -1984.7259      596.54533    
        68   154.00518     -2394.2375      178.94719     -1985.7602      402.52145    
        69   154.00518     -2393.028       176.82865     -1986.6692      485.14573    
        70   154.00518     -2391.0452      173.51302     -1988.0021      690.25255    
        71   154.00518     -2395.7642      176.81286     -1989.4212      490.62917    
        72   154.00518     -2397.6723      178.01981     -1990.1224      430.63429    
        73   154.00518     -2398.0537      177.26623     -1991.2574      515.80308    
        74   154.00518     -2398.2906      176.64174     -1992.1187      576.3754     
        75   154.00518     -2401.4483      178.61264     -1993.3056      515.0097     
        76   154.00518     -2401.4659      178.10197     -1993.8338      557.74762    
        77   154.00518     -2402.5576      178.01103     -1995.0164      600.34177    
        78   154.00518     -2403.5078      178.44514     -1995.5326      554.7991     
        79   154.00518     -2405.8545      179.62759     -1996.6968      461.09378    
        80   154.00518     -2405.4109      178.64039     -1997.2405      525.48868    
        81   154.00518     -2406.7182      178.57963     -1998.6085      600.00392    
        82   154.00518     -2407.8708      179.28775     -1999.053       543.95426    
        83   154.00518     -2409.8588      180.03831     -2000.2904      419.01581    
        84   154.00518     -2409.5361      179.17937     -2000.8266      444.61295    
        85   154.00518     -2410.4711      178.75944     -2002.1815      476.37443    
        86   154.00518     -2411.1481      178.90821     -2002.7098      463.33554    
        87   154.00518     -2412.9341      179.39212     -2004.0119      413.35396    
        88   154.00518     -2413.7146      179.64389     -2004.5407      388.21564    
        89   154.00518     -2414.8896      179.54622     -2005.8133      377.27474    
        90   154.00518     -2415.0846      179.13053     -2006.424       373.24976    
        91   154.00518     -2415.8942      178.76262     -2007.6015      370.20851    
        92   154.00518     -2416.9955      179.26956     -2008.1958      301.08025    
        93   154.00518     -2419.2401      180.37663     -2009.3334      251.72167    
        94   154.00518     -2418.9504      179.36945     -2010.0509      285.83408    
        95   154.00518     -2418.3751      177.8687      -2010.9763      386.59475    
        96   154.00518     -2420.6842      179.58784     -2011.5662      270.70449    
        97   154.00518     -2424.6134      182.60116     -2012.4822      108.81009    
        98   154.00518     -2422.9217      180.12633     -2013.2653      212.14451    
        99   154.00518     -2419.9297      176.46129     -2013.9383      432.7563     
       100   154.00518     -2423.621       179.39649     -2014.6944      254.26141    
Loop time of 0.279079 on 960 procs for 100 steps with 501 atoms

89.8% CPU use with 960 MPI tasks x no OpenMP threads

Minimization stats:
  Stopping criterion = max iterations
  Energy initial, next-to-last, final = 
     -1605.37043160717  -2243.46837217687  -2244.22450095383
  Force two-norm initial, final = 559.42201 16.226209
  Force max component initial, final = 63.545691 4.7687988
  Final line search alpha, max atom move = 0.0041555558 0.019817009
  Iterations, force evaluations = 100 197

MPI task timing breakdown:
Section |  min time  |  avg time  |  max time  |%varavg| %total
---------------------------------------------------------------
Pair    | 0.00019636 | 0.10314    | 0.14198    |   7.6 | 36.96
Bond    | 2.5732e-05 | 8.136e-05  | 0.00037118 |   0.0 |  0.03
Kspace  | 0.059573   | 0.10301    | 0.22245    |   8.5 | 36.91
Neigh   | 0.00051654 | 0.001125   | 0.001473   |   0.5 |  0.40
Comm    | 0.0025154  | 0.044864   | 0.056405   |   5.0 | 16.08
Output  | 0.0059506  | 0.0060187  | 0.006401   |   0.0 |  2.16
Modify  | 1.4549e-05 | 0.00033041 | 0.00080021 |   0.0 |  0.12
Other   |            | 0.0205     |            |       |  7.35

Nlocal:       0.521875 ave           3 max           0 min
Histogram: 593 0 0 259 0 0 82 0 0 26
Nghost:        797.925 ave        1541 max           0 min
Histogram: 90 180 53 78 60 70 68 105 105 151
Neighs:              0 ave           0 max           0 min
Histogram: 960 0 0 0 0 0 0 0 0 0

Total # of neighbors = 0
Ave neighs/atom = 0
Ave special neighs/atom = 1.6167665
Neighbor list builds = 4
Dangerous builds = 0

# Equilibration and thermalization

reset_timestep  0
velocity        all create $T 58459 dist gaussian
velocity        all create 298.14999999999998 58459 dist gaussian
log             Pt-H2O_equil.log
