# Supplementary material for: Developing Interface Force Fields for Water and Oxygen on Pt, and Pt 3 Ni, Pt 3 Co Alloy Surfaces for Proton-Exchange Membrane Fuel Cell (PEMFC) Applications
Source: ACS Omega. 2026 Feb 6;11(6):10649–63. doi: 10.1021/acsomega.5c11427 (PMC12917792; doi:10.1021/acsomega.5c11427)
Supplement: Supplementary file 1 [file ao5c11427_si_001.zip › Supporting_material/01.Cycle01_config_generation_and_DFT_calculations/Pseudo/H.pbe-rrkjus_psl.1.0.0.UPF]

<UPF version="2.0.1">
  <PP_INFO>
Generated using "atomic" code by A. Dal Corso  v.6.3MaX
Author: Lorenzo Paulatto
Generation date:  3Sep2018
Pseudopotential type: USPP
Element:  H
Functional: PBE
    Suggested minimum cutoff for wavefunctions:  46. Ry
    Suggested minimum cutoff for charge density: 221. Ry
    The Pseudo was generated with a Scalar-Relativistic Calculation
    L component and cutoff radius for Local Potential:  1   0.7500
    Pseudopotential contains additional information for GIPAW reconstruction.
    Valence configuration:
    nl pn  l   occ       Rcut    Rcut US       E pseu
    1S  1  0  1.00      0.800      1.000    -0.477211
    Generation configuration:
    1S  1  0  1.00      0.800      1.000    -0.477207
    1S  1  0  0.00      0.800      1.000     0.050000
    2P  2  1 -1.00      0.750      0.750     0.050000
    Pseudization used: troullier-martins

    <PP_INPUTFILE>
 &amp;input
   title='H',
   zed=1.,
   rel=1,
   config='1s1 2p-2',
   iswitch=3,
   dft='PBE'
 /
 &amp;inputp
   lpaw=.false.,
   use_xsd=.FALSE.,
   pseudotype=3,
   file_pseudopw='H.pbe-rrkjus_psl.1.0.0.UPF',
   author='Lorenzo Paulatto',
   lloc=1,
   which_augfun='PSQ',
   rmatch_augfun_nc=.true.,
   tm=.true.
 /
3
1S  1  0  1.00  0.00  0.80  1.00  0.0
1S  1  0  0.00  0.05  0.80  1.00  0.0
2P  2  1 -1.00  0.05  0.75  0.75  0.0
</PP_INPUTFILE>
  </PP_INFO>
  <!--
 END OF HUMAN READABLE SECTION 
-->
  <PP_HEADER generated="Generated using &quot;atomic&quot; code by A. Dal Corso  v.6.3MaX" author="Lorenzo Paulatto" date=" 3Sep2018" comment="" element=" H" pseudo_type="USPP" relativistic="scalar" is_ultrasoft="true" is_paw="false" is_coulomb="false" has_so="false" has_wfc="false" has_gipaw="true" paw_as_gipaw="false" core_correction="false" functional="PBE" z_valence="1.000000000000e0" total_psenergy="-9.177998701339e-1" wfc_cutoff="4.565576003474e1" rho_cutoff="2.209107022339e2" l_max="1" l_max_rho="2" l_local="1" mesh_size="929" number_of_wfc="1" number_of_proj="2"/>
  <PP_MESH dx="1.250000000000e-2" mesh="929" xmin="-7.000000000000e0" rmax="1.000000000000e2" zmesh="1.000000000000e0">
    <PP_R>
      9.118819655545161e-4 9.233520286690222e-4 9.349663674165821e-4 9.467267965612539e-4
      9.586351536940199e-4 9.706932995199089e-4 9.829031181487386e-4 9.952665173895113e-4
      1.007785429048511e-3 1.020461809231155e-3 1.033297638647637e-3 1.046294922922419e-3
      1.059455692907610e-3 1.072782005000297e-3 1.086275941463858e-3 1.099939610753318e-3
      1.113775147844803e-3 1.127784714569132e-3 1.141970499949607e-3 1.156334720544058e-3
      1.170879620791174e-3 1.185607473361213e-3 1.200520579511101e-3 1.215621269444015e-3
      1.230911902673481e-3 1.246394868392049e-3 1.262072585844614e-3 1.277947504706424e-3
      1.294022105465848e-3 1.310298899811960e-3 1.326780431026992e-3 1.343469274383727e-3
      1.360368037547894e-3 1.377479360985617e-3 1.394805918375999e-3 1.412350417028882e-3
      1.430115598307875e-3 1.448104238058696e-3 1.466319147042903e-3 1.484763171377087e-3
      1.503439192977572e-3 1.522350130010732e-3 1.541498937348950e-3 1.560888607032332e-3
      1.580522168736217e-3 1.600402690244564e-3 1.620533277929307e-3 1.640917077235726e-3
      1.661557273173934e-3 1.682457090816541e-3 1.703619795802574e-3 1.725048694847742e-3
      1.746747136261120e-3 1.768718510468321e-3 1.790966250541270e-3 1.813493832734615e-3
      1.836304777028907e-3 1.859402647680601e-3 1.882791053778977e-3 1.906473649810076e-3
      1.930454136227709e-3 1.954736260031667e-3 1.979323815353197e-3 2.004220644047839e-3
      2.029430636295734e-3 2.054957731209459e-3 2.080805917449529e-3 2.106979233847634e-3
      2.133481770037708e-3 2.160317667094954e-3 2.187491118182885e-3 2.215006369208517e-3
      2.242867719485803e-3 2.271079522407407e-3 2.299646186124936e-3 2.328572174237714e-3
      2.357862006490233e-3 2.387520259478373e-3 2.417551567364503e-3 2.447960622601583e-3
      2.478752176666358e-3 2.509931040801799e-3 2.541502086768859e-3 2.573470247607700e-3
      2.605840518408498e-3 2.638617957091922e-3 2.671807685199450e-3 2.705414888693627e-3
      2.739444818768368e-3 2.773902792669489e-3 2.808794194525513e-3 2.844124476188967e-3
      2.879899158088243e-3 2.916123830090168e-3 2.952804152373447e-3 2.989945856313060e-3
      3.027554745375815e-3 3.065636696027143e-3 3.104197658649309e-3 3.143243658471180e-3
      3.182780796509666e-3 3.222815250523026e-3 3.263353275976149e-3 3.304401207017982e-3
      3.345965457471272e-3 3.388052521834712e-3 3.430668976297734e-3 3.473821479768053e-3
      3.517516774912128e-3 3.561761689208730e-3 3.606563136015731e-3 3.651928115650343e-3
      3.697863716482932e-3 3.744377116044580e-3 3.791475582148608e-3 3.839166474026163e-3
      3.887457243476131e-3 3.936355436029483e-3 3.985868692128291e-3 4.036004748319558e-3
      4.086771438464067e-3 4.138176694960437e-3 4.190228549984579e-3 4.242935136744740e-3
      4.296304690752340e-3 4.350345551108769e-3 4.405066161808406e-3 4.460475073058002e-3
      4.516580942612666e-3 4.573392537128673e-3 4.630918733533246e-3 4.689168520411611e-3
      4.748150999411477e-3 4.807875386665186e-3 4.868351014229763e-3 4.929587331545052e-3
      4.991593906910216e-3 5.054380428978814e-3 5.117956708272652e-3 5.182332678714725e-3
      5.247518399181384e-3 5.313524055074076e-3 5.380359959910820e-3 5.448036556937725e-3
      5.516564420760771e-3 5.585954258998099e-3 5.656216913953108e-3 5.727363364308586e-3
      5.799404726842141e-3 5.872352258163252e-3 5.946217356472094e-3 6.021011563340560e-3
      6.096746565515638e-3 6.173434196745501e-3 6.251086439628562e-3 6.329715427485747e-3
      6.409333446256383e-3 6.489952936417886e-3 6.571586494929614e-3 6.654246877201174e-3
      6.737946999085467e-3 6.822699938896827e-3 6.908518939454532e-3 6.995417410152011e-3
      7.083408929052125e-3 7.172507245008699e-3 7.262726279814892e-3 7.354080130378437e-3
      7.446583070924339e-3 7.540249555225276e-3 7.635094218859962e-3 7.731131881500071e-3
      7.828377549225774e-3 7.926846416870495e-3 8.026553870395162e-3 8.127515489292211e-3
      8.229747049020030e-3 8.333264523467809e-3 8.438084087451530e-3 8.544222119241345e-3
      8.651695203120633e-3 8.760520131977428e-3 8.870713909928259e-3 8.982293754975114e-3
      9.095277101695824e-3 9.209681603968139e-3 9.325525137728327e-3 9.442825803764212e-3
      9.561601930543505e-3 9.681872077077692e-3 9.803655035821828e-3 9.926969835611011e-3
      1.005183574463359e-2 1.017827227344187e-2 1.030629917800075e-2 1.043593646277450e-2
      1.056720438385266e-2 1.070012345211493e-2 1.083471443643615e-2 1.097099836693149e-2
      1.110899653824231e-2 1.124873051286366e-2 1.139022212451338e-2 1.153349348154362e-2
      1.167856697039545e-2 1.182546525909662e-2 1.197421130080362e-2 1.212482833738810e-2
      1.227733990306844e-2 1.243176982808709e-2 1.258814224243400e-2 1.274648157961707e-2
      1.290681258047987e-2 1.306916029706748e-2 1.323355009654094e-2 1.340000766514083e-2
      1.356855901220093e-2 1.373923047421215e-2 1.391204871893762e-2 1.408704074957974e-2
      1.426423390899926e-2 1.444365588398788e-2 1.462533470959422e-2 1.480929877350440e-2
      1.499557682047772e-2 1.518419795683795e-2 1.537519165502143e-2 1.556858775818209e-2
      1.576441648485449e-2 1.596270843367562e-2 1.616349458816587e-2 1.636680632157043e-2
      1.657267540176126e-2 1.678113399620096e-2 1.699221467696908e-2 1.720595042585138e-2
      1.742237463949352e-2 1.764152113461916e-2 1.786342415331403e-2 1.808811836837631e-2
      1.831563888873418e-2 1.854602126493188e-2 1.877930149468441e-2 1.901551602850225e-2
      1.925470177538693e-2 1.949689610859799e-2 1.974213687149278e-2 1.999046238343943e-2
      2.024191144580439e-2 2.049652334801526e-2 2.075433787369974e-2 2.101539530690203e-2
      2.127973643837718e-2 2.154740257196477e-2 2.181843553104277e-2 2.209287766506244e-2
      2.237077185616560e-2 2.265216152588497e-2 2.293709064192893e-2 2.322560372505158e-2
      2.351774585600911e-2 2.381356268260388e-2 2.411310042681687e-2 2.441640589203003e-2
      2.472352647033940e-2 2.503451014996015e-2 2.534940552272494e-2 2.566826179167643e-2
      2.599112877875535e-2 2.631805693258531e-2 2.664909733635549e-2 2.698430171580248e-2
      2.732372244729257e-2 2.766741256600558e-2 2.801542577422182e-2 2.836781644971310e-2
      2.872463965423943e-2 2.908595114215248e-2 2.945180736910729e-2 2.982226550088371e-2
      3.019738342231850e-2 3.057721974635009e-2 3.096183382317689e-2 3.135128574953089e-2
      3.174563637806795e-2 3.214494732687607e-2 3.254928098910343e-2 3.295870054270736e-2
      3.337326996032608e-2 3.379305401927456e-2 3.421811831166603e-2 3.464852925466102e-2
      3.508435410084504e-2 3.552566094873697e-2 3.597251875342967e-2 3.642499733736424e-2
      3.688316740124002e-2 3.734710053506162e-2 3.781686922932508e-2 3.829254688634466e-2
      3.877420783172201e-2 3.926192732595982e-2 3.975578157622132e-2 4.025584774823785e-2
      4.076220397836622e-2 4.127492938579755e-2 4.179410408491991e-2 4.231980919783632e-2
      4.285212686704019e-2 4.339114026825037e-2 4.393693362340742e-2 4.448959221383352e-2
      4.504920239355782e-2 4.561585160280941e-2 4.618962838168012e-2 4.677062238395898e-2
      4.735892439114092e-2 4.795462632661147e-2 4.855782127000997e-2 4.916860347177359e-2
      4.978706836786395e-2 5.041331259467938e-2 5.104743400415441e-2 5.168953167904942e-2
      5.233970594843238e-2 5.299805840335580e-2 5.366469191273014e-2 5.433971063939749e-2
      5.502322005640726e-2 5.571532696349639e-2 5.641613950377735e-2 5.712576718063529e-2
      5.784432087483848e-2 5.857191286186357e-2 5.930865682943872e-2 6.005466789530795e-2
      6.081006262521798e-2 6.157495905113224e-2 6.234947668967346e-2 6.313373656079837e-2
      6.392786120670757e-2 6.473197471099255e-2 6.554620271802436e-2 6.637067245258565e-2
      6.720551273974975e-2 6.805085402501020e-2 6.890682839466258e-2 6.977356959644366e-2
      7.065121306042963e-2 7.153989592019721e-2 7.243975703425145e-2 7.335093700772212e-2
      7.427357821433390e-2 7.520782481865242e-2 7.615382279861032e-2 7.711171996831672e-2
      7.808166600115317e-2 7.906381245316068e-2 8.005831278672058e-2 8.106532239453323e-2
      8.208499862389880e-2 8.311750080130256e-2 8.416299025731039e-2 8.522163035177687e-2
      8.629358649937050e-2 8.737902619542039e-2 8.847811904208731e-2 8.959103677486471e-2
      9.071795328941256e-2 9.185904466872890e-2 9.301448921066349e-2 9.418446745577668e-2
      9.536916221554964e-2 9.656875860094887e-2 9.778344405135005e-2 9.901340836382630e-2
      1.002588437228038e-1 1.015199447300911e-1 1.027969084352864e-1 1.040899343665666e-1
      1.053992245618643e-1 1.067249836004362e-1 1.080674186348293e-1 1.094267394232490e-1
      1.108031583623340e-1 1.121968905203437e-1 1.136081536707638e-1 1.150371683263324e-1
      1.164841577734970e-1 1.179493481073026e-1 1.194329682667196e-1 1.209352500704167e-1
      1.224564282529820e-1 1.239967405016013e-1 1.255564274931973e-1 1.271357329320356e-1
      1.287349035878042e-1 1.303541893341717e-1 1.319938431878303e-1 1.336541213480305e-1
      1.353352832366127e-1 1.370375915385425e-1 1.387613122429553e-1 1.405067146847182e-1
      1.422740715865137e-1 1.440636591014533e-1 1.458757568562274e-1 1.477106479947969e-1
      1.495686192226351e-1 1.514499608515267e-1 1.533549668449285e-1 1.552839348639030e-1
      1.572371663136277e-1 1.592149663904904e-1 1.612176441297769e-1 1.632455124539584e-1
      1.652988882215866e-1 1.673780922768026e-1 1.694834494994702e-1 1.716152888559388e-1
      1.737739434504451e-1 1.759597505771615e-1 1.781730517728985e-1 1.804141928704709e-1
      1.826835240527348e-1 1.849813999073043e-1 1.873081794819571e-1 1.896642263407353e-1
      1.920499086207542e-1 1.944655990897237e-1 1.969116752041941e-1 1.993885191685352e-1
      2.018965179946555e-1 2.044360635624741e-1 2.070075526811528e-1 2.096113871510978e-1
      2.122479738267431e-1 2.149177246801206e-1 2.176210568652330e-1 2.203583927832340e-1
      2.231301601484298e-1 2.259367920551109e-1 2.287787270452225e-1 2.316564091768889e-1
      2.345702880937978e-1 2.375208190954581e-1 2.405084632083422e-1 2.435336872579208e-1
      2.465969639416066e-1 2.496987719026137e-1 2.528395958047465e-1 2.560199264081301e-1
      2.592402606458916e-1 2.625011017018074e-1 2.658029590889268e-1 2.691463487291839e-1
      2.725317930340126e-1 2.759598209859732e-1 2.794309682214075e-1 2.829457771141330e-1
      2.865047968601901e-1 2.901085835636554e-1 2.937577003235329e-1 2.974527173217407e-1
      3.011942119122023e-1 3.049827687110593e-1 3.088189796880199e-1 3.127034442588539e-1
      3.166367693790534e-1 3.206195696386709e-1 3.246524673583497e-1 3.287360926865642e-1
      3.328710836980797e-1 3.370580864936545e-1 3.412977553009939e-1 3.455907525769745e-1
      3.499377491111554e-1 3.543394241305888e-1 3.587964654059518e-1 3.633095693590115e-1
      3.678794411714423e-1 3.725067948950130e-1 3.771923535631570e-1 3.819368493039491e-1
      3.867410234545015e-1 3.916056266767990e-1 3.965314190749929e-1 4.015191703141668e-1
      4.065696597405993e-1 4.116836765035387e-1 4.168620196785084e-1 4.221054983921656e-1
      4.274149319487268e-1 4.327911499579875e-1 4.382349924649496e-1 4.437473100810799e-1
      4.493289641172217e-1 4.549808267181737e-1 4.607037809989661e-1 4.664987211828487e-1
      4.723665527410147e-1 4.783081925340841e-1 4.843245689553626e-1 4.904166220759063e-1
      4.965853037914099e-1 5.028315779709409e-1 5.091564206075493e-1 5.155608199707643e-1
      5.220457767610164e-1 5.286123042659977e-1 5.352614285189903e-1 5.419941884591872e-1
      5.488116360940266e-1 5.557148366635717e-1 5.627048688069562e-1 5.697828247309230e-1
      5.769498103804867e-1 5.842069456117360e-1 5.915553643668154e-1 5.989962148511058e-1
      6.065306597126334e-1 6.141598762237379e-1 6.218850564650204e-1 6.297074075116104e-1
      6.376281516217738e-1 6.456485264278920e-1 6.537697851298474e-1 6.619931966908342e-1
      6.703200460356396e-1 6.787516342514149e-1 6.872892787909723e-1 6.959343136786421e-1
      7.046880897187137e-1 7.135519747065029e-1 7.225273536420726e-1 7.316156289466418e-1
      7.408182206817180e-1 7.501365667709821e-1 7.595721232249689e-1 7.691263643685710e-1
      7.788007830714049e-1 7.885968909810767e-1 7.985162187593772e-1 8.085603163214529e-1
      8.187307530779824e-1 8.290291181804005e-1 8.394570207692075e-1 8.500160902253985e-1
      8.607079764250582e-1 8.715343499971585e-1 8.824969025845954e-1 8.935973471085157e-1
      9.048374180359598e-1 9.162188716508782e-1 9.277434863285535e-1 9.394130628134757e-1
      9.512294245007141e-1 9.631944177208222e-1 9.753099120283332e-1 9.875778004938821e-1
      1.000000000000000e0 1.012578451540635e0 1.025315120524429e0 1.038211997081826e0
      1.051271096376025e0 1.064494458917859e0 1.077884150884632e0 1.091442264442952e0
      1.105170918075648e0 1.119072256912781e0 1.133148453066826e0 1.147401705972072e0
      1.161834242728284e0 1.176448318448691e0 1.191246216612359e0 1.206230249420981e0
      1.221402758160170e0 1.236766113565285e0 1.252322716191865e0 1.268074996790720e0
      1.284025416687741e0 1.300176468168491e0 1.316530674867622e0 1.333090592163203e0
      1.349858807576004e0 1.366837941173796e0 1.384030645980752e0 1.401439608391974e0
      1.419067548593258e0 1.436917220986125e0 1.454991414618201e0 1.473292953619016e0
      1.491824697641271e0 1.510589542307673e0 1.529590419663380e0 1.548830298634133e0
      1.568312185490169e0 1.588039124315944e0 1.608014197485784e0 1.628240526145511e0
      1.648721270700128e0 1.669459631307643e0 1.690458848379092e0 1.711722203084865e0
      1.733253017867396e0 1.755054656960298e0 1.777130526914039e0 1.799484077128209e0
      1.822118800390510e0 1.845038233422501e0 1.868245957432222e0 1.891745598673770e0
      1.915540829013897e0 1.939635366505755e0 1.964032975969848e0 1.988737469582292e0
      2.013752707470477e0 2.039082598316216e0 2.064731099966488e0 2.090702220051857e0
      2.117000016612675e0 2.143628598733160e0 2.170592127183443e0 2.197894815069703e0
      2.225540928492469e0 2.253534787213209e0 2.281880765329304e0 2.310583291957505e0
      2.339646851925992e0 2.369075986475142e0 2.398875293967098e0 2.429049430604289e0
      2.459603111156951e0 2.490541109699832e0 2.521868260358150e0 2.553589458062927e0
      2.585709659315847e0 2.618233882963702e0 2.651167210982608e0 2.684514789272072e0
      2.718281828459045e0 2.752473604712107e0 2.787095460565852e0 2.822152805755699e0
      2.857651118063166e0 2.893595944171761e0 2.929992900533705e0 2.966847674247468e0
      3.004166023946432e0 3.041953780698666e0 3.080216848918031e0 3.118961207286795e0
      3.158192909689769e0 3.197918086160275e0 3.238142943837963e0 3.278873767938673e0
      3.320116922736551e0 3.361878852558430e0 3.404166082790818e0 3.446985220899477e0
      3.490342957461841e0 3.534246067212473e0 3.578701410101580e0 3.623715932366941e0
      3.669296667619247e0 3.715450737941104e0 3.762185354999914e0 3.809507821174662e0
      3.857425530696973e0 3.905945970806455e0 3.955076722920577e0 4.004825463819329e0
      4.055199966844676e0 4.106208103115211e0 4.157857842756011e0 4.210157256143960e0
      4.263114515168822e0 4.316737894510045e0 4.371035772929757e0 4.426016634581938e0
      4.481689070338065e0 4.538061779129507e0 4.595143569306690e0 4.652943360015469e0
      4.711470182590745e0 4.770733181967603e0 4.830741618110284e0 4.891504867459006e0
      4.953032424395113e0 5.015333902724563e0 5.078419037180081e0 5.142297684942291e0
      5.206979827179850e0 5.272475570609090e0 5.338795149073180e0 5.405948925141167e0
      5.473947391727205e0 5.542801173730024e0 5.612521029693155e0 5.683117853485948e0
      5.754602676005731e0 5.826986666901480e0 5.900281136319018e0 5.974497536668322e0
      6.049647464412950e0 6.125742661881986e0 6.202795019104872e0 6.280816575669166e0
      6.359819522601829e0 6.439816204274064e0 6.520819120330112e0 6.602840927640434e0
      6.685894442279272e0 6.769992641527273e0 6.855148665899183e0 6.941375821197036e0
      7.028687580589301e0 7.117097586715997e0 7.206619653820465e0 7.297267769907837e0
      7.389056098930650e0 7.481998983002086e0 7.576110944636849e0 7.671406689020428e0
      7.767901106306778e0 7.865609273944892e0 7.964546459034780e0 8.064728120712875e0
      8.166169912567646e0 8.268887685085474e0 8.372897488127265e0 8.478215573436382e0
      8.584858397177896e0 8.692842622510002e0 8.802185122187613e0 8.912902981198737e0
      9.025013499434131e0 9.138534194390328e0 9.253482803906889e0 9.369877288937936e0
      9.487735836358526e0 9.607076861806512e0 9.727919012559887e0 9.850281170450581e0
      9.974182454814727e0 1.009964222548005e1 1.022668008579101e1 1.035531588567170e1
      1.048556972472757e1 1.061746195538601e1 1.075101318607635e1 1.088624428445015e1
      1.102317638064161e1 1.116183087056936e1 1.130222941927959e1 1.144439396433112e1
      1.158834671922340e1 1.173411017686721e1 1.188170711309940e1 1.203116059024154e1
      1.218249396070347e1 1.233573087063227e1 1.249089526360681e1 1.264801138437922e1
      1.280710378266304e1 1.296819731696913e1 1.313131715849003e1 1.329648879503279e1
      1.346373803500171e1 1.363309101143076e1 1.380457418606710e1 1.397821435350565e1
      1.415403864537581e1 1.433207453458095e1 1.451234983959093e1 1.469489272878894e1
      1.487973172487285e1 1.506689570931179e1 1.525641392685918e1 1.544831599012203e1
      1.564263188418817e1 1.583939197131143e1 1.603862699565568e1 1.624036808809886e1
      1.644464677109706e1 1.665149496361015e1 1.686094498608905e1 1.707302956552586e1
      1.728778184056766e1 1.750523536669429e1 1.772542412146164e1 1.794838250981066e1
      1.817414536944307e1 1.840274797626507e1 1.863422604989902e1 1.886861575926488e1
      1.910595372823167e1 1.934627704133982e1 1.958962324959602e1 1.983603037634033e1
      2.008553692318767e1 2.033818187604363e1 2.059400471119603e1 2.085304540148344e1
      2.111534442254063e1 2.138094275912334e1 2.164988191151207e1 2.192220390199647e1
      2.219795128144166e1 2.247716713593662e1 2.275989509352673e1 2.304617933103060e1
      2.333606458094272e1 2.362959613842325e1 2.392681986837515e1 2.422778221261098e1
      2.453253019710937e1 2.484111143936285e1 2.515357415581840e1 2.546996716941110e1
      2.579033991719307e1 2.611474245805800e1 2.644322548056280e1 2.677584031084816e1
      2.711263892065791e1 2.745367393546010e1 2.779899864266969e1 2.814866699997466e1
      2.850273364376732e1 2.886125389768104e1 2.922428378123494e1 2.959188001858698e1
      2.996410004739703e1 3.034100202780196e1 3.072264485150294e1 3.110908815096766e1
      3.150039230874797e1 3.189661846691450e1 3.229782853661073e1 3.270408520772618e1
      3.311545195869231e1 3.353199306640096e1 3.395377361624755e1 3.438085951230123e1
      3.481331748760205e1 3.525121511458854e1 3.569462081565591e1 3.614360387384694e1
      3.659823444367804e1 3.705858356210060e1 3.752472315960100e1 3.799672607143981e1
      3.847466604903214e1 3.895861777147202e1 3.944865685720055e1 3.994485987582193e1
      4.044730436006744e1 4.095606881790981e1 4.147123274483081e1 4.199287663624201e1
      4.252108200006279e1 4.305593136945596e1 4.359750831572351e1 4.414589746136529e1
      4.470118449330086e1 4.526345617625877e1 4.583280036633351e1 4.640930602471298e1
      4.699306323157935e1 4.758416320018370e1 4.818269829109882e1 4.878876202665047e1
      4.940244910553020e1 5.002385541759281e1 5.065307805883867e1 5.129021534658571e1
      5.193536683483149e1 5.258863332980845e1 5.325011690573570e1 5.391992092076757e1
      5.459815003314424e1 5.528491021754449e1 5.598030878164415e1 5.668445438288387e1
      5.739745704544625e1 5.811942817744799e1 5.885048058834746e1 5.959072850657099e1
      6.034028759736206e1 6.109927498085337e1 6.186780925036789e1 6.264601049094892e1
      6.343400029812335e1 6.423190179690195e1 6.503983966101702e1 6.585794013240371e1
      6.668633104092521e1 6.752514182434616e1 6.837450354855823e1 6.923454892805864e1
      7.010541234668786e1 7.098722987862693e1 7.188013930965908e1 7.278428015869975e1
      7.369979369959585e1 7.462682298320091e1 7.556551285972668e1 7.651601000137589e1
      7.747846292526098e1 7.845302201660916e1 7.943983955226134e1 8.043906972446532e1
      8.145086866496815e1 8.247539446941312e1 8.351280722204129e1 8.456326902070600e1
      8.562694400220066e1 8.670399836790491e1 8.779460040975492e1 8.889892053653833e1
      9.001713130052181e1 9.114940742441245e1 9.229592582865790e1 9.345686565909174e1
      9.463240831492415e1 9.582273747708689e1 9.702803913693344e1 9.824850162530007e1
      9.948431564193395e1
      </PP_R>
    <PP_RAB>
      1.139852456943145e-5 1.154190035836278e-5 1.168707959270728e-5 1.183408495701567e-5
      1.198293942117525e-5 1.213366624399886e-5 1.228628897685923e-5 1.244083146736889e-5
      1.259731786310638e-5 1.275577261538943e-5 1.291622048309546e-5 1.307868653653023e-5
      1.324319616134513e-5 1.340977506250371e-5 1.357844926829822e-5 1.374924513441648e-5
      1.392218934806004e-5 1.409730893211416e-5 1.427463124937010e-5 1.445418400680072e-5
      1.463599525988968e-5 1.482009341701516e-5 1.500650724388876e-5 1.519526586805018e-5
      1.538639878341851e-5 1.557993585490062e-5 1.577590732305768e-5 1.597434380883031e-5
      1.617527631832310e-5 1.637873624764950e-5 1.658475538783739e-5 1.679336592979658e-5
      1.700460046934867e-5 1.721849201232022e-5 1.743507397969999e-5 1.765438021286102e-5
      1.787644497884843e-5 1.810130297573369e-5 1.832898933803629e-5 1.855953964221359e-5
      1.879298991221965e-5 1.902937662513415e-5 1.926873671686188e-5 1.951110758790415e-5
      1.975652710920271e-5 2.000503362805705e-5 2.025666597411634e-5 2.051146346544658e-5
      2.076946591467418e-5 2.103071363520676e-5 2.129524744753217e-5 2.156310868559678e-5
      2.183433920326399e-5 2.210898138085401e-5 2.238707813176587e-5 2.266867290918269e-5
      2.295380971286134e-5 2.324253309600751e-5 2.353488817223722e-5 2.383092062262596e-5
      2.413067670284637e-5 2.443420325039583e-5 2.474154769191496e-5 2.505275805059799e-5
      2.536788295369668e-5 2.568697164011824e-5 2.601007396811912e-5 2.633724042309542e-5
      2.666852212547135e-5 2.700397083868693e-5 2.734363897728606e-5 2.768757961510646e-5
      2.803584649357254e-5 2.838849403009259e-5 2.874557732656171e-5 2.910715217797142e-5
      2.947327508112792e-5 2.984400324347967e-5 3.021939459205629e-5 3.059950778251979e-5
      3.098440220832948e-5 3.137413801002249e-5 3.176877608461073e-5 3.216837809509625e-5
      3.257300648010623e-5 3.298272446364902e-5 3.339759606499313e-5 3.381768610867034e-5
      3.424306023460461e-5 3.467378490836861e-5 3.510992743156891e-5 3.555155595236209e-5
      3.599873947610304e-5 3.645154787612710e-5 3.691005190466809e-5 3.737432320391325e-5
      3.784443431719770e-5 3.832045870033929e-5 3.880247073311636e-5 3.929054573088976e-5
      3.978475995637085e-5 4.028519063153783e-5 4.079191594970187e-5 4.130501508772477e-5
      4.182456821839090e-5 4.235065652293390e-5 4.288336220372168e-5 4.342276849710068e-5
      4.396895968640161e-5 4.452202111510912e-5 4.508203920019663e-5 4.564910144562929e-5
      4.622329645603665e-5 4.680471395055727e-5 4.739344477685760e-5 4.798958092532705e-5
      4.859321554345163e-5 4.920444295036853e-5 4.982335865160363e-5 5.045005935399448e-5
      5.108464298080083e-5 5.172720868700545e-5 5.237785687480724e-5 5.303668920930925e-5
      5.370380863440425e-5 5.437931938885962e-5 5.506332702260508e-5 5.575593841322504e-5
      5.645726178265834e-5 5.716740671410841e-5 5.788648416916558e-5 5.861460650514514e-5
      5.935188749264348e-5 6.009844233331481e-5 6.085438767787203e-5 6.161984164431317e-5
      6.239492383637772e-5 6.317975536223518e-5 6.397445885340814e-5 6.477915848393407e-5
      6.559397998976731e-5 6.641905068842596e-5 6.725449949888526e-5 6.810045696172157e-5
      6.895705525950966e-5 6.982442823747625e-5 7.070271142441385e-5 7.159204205385733e-5
      7.249255908552677e-5 7.340440322704065e-5 7.432771695590118e-5 7.526264454175698e-5
      7.620933206894548e-5 7.716792745931876e-5 7.813858049535702e-5 7.912144284357185e-5
      8.011666807820481e-5 8.112441170522358e-5 8.214483118662017e-5 8.317808596501466e-5
      8.422433748856834e-5 8.528374923621037e-5 8.635648674318166e-5 8.744271762690015e-5
      8.854261161315156e-5 8.965634056260875e-5 9.078407849768615e-5 9.192600162973047e-5
      9.308228838655424e-5 9.425311944031597e-5 9.543867773574952e-5 9.663914851875088e-5
      9.785471936532218e-5 9.908558021088119e-5 1.003319233799395e-4 1.015939436161526e-4
      1.028718381127504e-4 1.041658065433476e-4 1.054760510931441e-4 1.068027764905168e-4
      1.081461900390079e-4 1.095065016497178e-4 1.108839238741032e-4 1.122786719371889e-4
      1.136909637711978e-4 1.151210200496017e-4 1.165690642216041e-4 1.180353225470527e-4
      1.195200241317938e-4 1.210234009634712e-4 1.225456879477729e-4 1.240871229451376e-4
      1.256479468079198e-4 1.272284034180234e-4 1.288287397250094e-4 1.304492057846813e-4
      1.320900547981582e-4 1.337515431514366e-4 1.354339304554519e-4 1.371374795866436e-4
      1.388624567280288e-4 1.406091314107958e-4 1.423777765564172e-4 1.441686685192953e-4
      1.459820871299432e-4 1.478183157387077e-4 1.496776412600453e-4 1.515603542173512e-4
      1.534667487883554e-4 1.553971228510887e-4 1.573517780304250e-4 1.593310197452134e-4
      1.613351572559984e-4 1.633645037133435e-4 1.654193762067618e-4 1.675000958142603e-4
      1.696069876525117e-4 1.717403809276518e-4 1.739006089867202e-4 1.760880093697467e-4
      1.783029238624907e-4 1.805456985498485e-4 1.828166838699278e-4 1.851162346688050e-4
      1.874447102559715e-4 1.898024744604743e-4 1.921898956877679e-4 1.946073469772761e-4
      1.970552060606811e-4 1.995338554209453e-4 2.020436823520735e-4 2.045850790196303e-4
      2.071584425220157e-4 2.097641749525120e-4 2.124026834621136e-4 2.150743803231423e-4
      2.177796829936689e-4 2.205190141827396e-4 2.232928019164255e-4 2.261014796047039e-4
      2.289454861091772e-4 2.318252658116486e-4 2.347412686835551e-4 2.376939503562782e-4
      2.406837721923367e-4 2.437112013574749e-4 2.467767108936598e-4 2.498807797929929e-4
      2.530238930725549e-4 2.562065418501907e-4 2.594292234212467e-4 2.626924413362754e-4
      2.659967054797147e-4 2.693425321495597e-4 2.727304441380347e-4 2.761609708132805e-4
      2.796346482020700e-4 2.831520190735622e-4 2.867136330241117e-4 2.903200465631448e-4
      2.939718232001138e-4 2.976695335325484e-4 3.014137553352110e-4 3.052050736503755e-4
      3.090440808792425e-4 3.129313768745019e-4 3.168675690340618e-4 3.208532723959555e-4
      3.248891097344419e-4 3.289757116573164e-4 3.331137167044436e-4 3.373037714475311e-4
      3.415465305911572e-4 3.458426570750698e-4 3.501928221777728e-4 3.545977056214138e-4
      3.590579956779929e-4 3.635743892769060e-4 3.681475921138412e-4 3.727783187610465e-4
      3.774672927789813e-4 3.822152468293762e-4 3.870229227897113e-4 3.918910718691361e-4
      3.968204547258494e-4 4.018118415859508e-4 4.068660123637929e-4 4.119837567838420e-4
      4.171658745040760e-4 4.224131752409320e-4 4.277264788958254e-4 4.331066156832629e-4
      4.385544262605630e-4 4.440707618592120e-4 4.496564844178708e-4 4.553124667170529e-4
      4.610395925155002e-4 4.668387566882703e-4 4.727108653665636e-4 4.786568360793082e-4
      4.846775978965251e-4 4.907740915744977e-4 4.969472697027665e-4 5.031980968529733e-4
      5.095275497295778e-4 5.159366173224694e-4 5.224263010614989e-4 5.289976149729539e-4
      5.356515858380025e-4 5.423892533531297e-4 5.492116702925927e-4 5.561199026729191e-4
      5.631150299194728e-4 5.701981450351176e-4 5.773703547710015e-4 5.846327797994873e-4
      5.919865548892616e-4 5.994328290826434e-4 6.069727658751247e-4 6.146075433971698e-4
      6.223383545982994e-4 6.301664074334923e-4 6.380929250519303e-4 6.461191459881177e-4
      6.542463243554048e-4 6.624757300419475e-4 6.708086489091267e-4 6.792463829924686e-4
      6.877902507050908e-4 6.964415870437050e-4 7.052017437972169e-4 7.140720897579412e-4
      7.230540109354812e-4 7.321489107732945e-4 7.413582103679841e-4 7.506833486913495e-4
      7.601257828152247e-4 7.696869881391530e-4 7.793684586209181e-4 7.891717070099796e-4
      7.990982650838446e-4 8.091496838874070e-4 8.193275339753045e-4 8.296334056573205e-4
      8.400689092468719e-4 8.506356753126274e-4 8.613353549332823e-4 8.721696199555458e-4
      8.831401632553703e-4 8.942486990024651e-4 9.054969629281432e-4 9.168867125965265e-4
      9.284197276791737e-4 9.400978102331553e-4 9.519227849826290e-4 9.638964996039592e-4
      9.760208250144146e-4 9.882976556645087e-4 1.000728909834008e-3 1.013316529931665e-3
      1.026062482798735e-3 1.038968760016282e-3 1.052037378216380e-3 1.065270379397211e-3
      1.078669831242131e-3 1.092237827442755e-3 1.105976488026091e-3 1.119887959685809e-3
      1.133974416117657e-3 1.148238058359111e-3 1.162681115133294e-3 1.177305843197209e-3
      1.192114527694371e-3 1.207109482511861e-3 1.222293050641876e-3 1.237667604547829e-3
      1.253235546535047e-3 1.268999309126139e-3 1.284961355441081e-3 1.301124179582083e-3
      1.317490307023304e-3 1.334062295005453e-3 1.350842732935367e-3 1.367834242790612e-3
      1.385039479529174e-3 1.402461131504297e-3 1.420101920884547e-3 1.437964604079156e-3
      1.456051972168713e-3 1.474366851341282e-3 1.492912103333995e-3 1.511690625880209e-3
      1.530705353162274e-3 1.549959256270016e-3 1.569455343664966e-3 1.589196661650445e-3
      1.609186294847553e-3 1.629427366677146e-3 1.649923039847879e-3 1.670676516850381e-3
      1.691691040457659e-3 1.712969894231781e-3 1.734516403036941e-3 1.756333933558977e-3
      1.778425894831421e-3 1.800795738768166e-3 1.823446960702843e-3 1.846383099934961e-3
      1.869607740282939e-3 1.893124510644084e-3 1.916937085561606e-3 1.941049185798788e-3
      1.965464578920346e-3 1.990187079881130e-3 2.015220551622211e-3 2.040568905674480e-3
      2.066236102769832e-3 2.092226153460032e-3 2.118543118743377e-3 2.145191110699236e-3
      2.172174293130564e-3 2.199496882214519e-3 2.227163147161232e-3 2.255177410880886e-3
      2.283544050659185e-3 2.312267498841303e-3 2.341352243524463e-3 2.370802829259191e-3
      2.400623857759428e-3 2.430819988621546e-3 2.461395940052426e-3 2.492356489606689e-3
      2.523706474933194e-3 2.555450794530926e-3 2.587594408514410e-3 2.620142339388722e-3
      2.653099672834289e-3 2.686471558501508e-3 2.720263210815412e-3 2.754479909790425e-3
      2.789127001855372e-3 2.824209900688886e-3 2.859734088065282e-3 2.895705114711111e-3
      2.932128601172473e-3 2.969010238693226e-3 3.006355790104278e-3 3.044171090724010e-3
      3.082462049270083e-3 3.121234648782672e-3 3.160494947559331e-3 3.200249080101626e-3
      3.240503258073645e-3 3.281263771272592e-3 3.322536988611585e-3 3.364329359114798e-3
      3.406647412925158e-3 3.449497762324665e-3 3.492887102767593e-3 3.536822213926663e-3
      3.581309960752377e-3 3.626357294545692e-3 3.671971254044162e-3 3.718158966521759e-3
      3.764927648902528e-3 3.812284608888241e-3 3.860237246100249e-3 3.908793053235673e-3
      3.957959617238167e-3 4.007744620483386e-3 4.058155841979372e-3 4.109201158582053e-3
      4.160888546225996e-3 4.213226081170681e-3 4.266221941262424e-3 4.319884407212182e-3
      4.374221863889443e-3 4.429242801632361e-3 4.484955817574398e-3 4.541369616987645e-3
      4.598493014643029e-3 4.656334936187663e-3 4.714904419539464e-3 4.774210616299364e-3
      4.834262793181270e-3 4.895070333459987e-3 4.956642738437412e-3 5.018989628927085e-3
      5.082120746757491e-3 5.146045956294234e-3 5.210775245981355e-3 5.276318729902069e-3
      5.342686649359086e-3 5.409889374474845e-3 5.477937405811870e-3 5.546841376013498e-3
      5.616612051465271e-3 5.687260333977172e-3 5.758797262487077e-3 5.831234014785609e-3
      5.904581909262684e-3 5.978852406676052e-3 6.054057111942034e-3 6.130207775948831e-3
      6.207316297392623e-3 6.285394724636761e-3 6.364455257594366e-3 6.444510249634554e-3
      6.525572209512704e-3 6.607653803324971e-3 6.690767856487378e-3 6.774927355739840e-3
      6.860145451175333e-3 6.946435458294646e-3 7.033810860086952e-3 7.122285309136539e-3
      7.211872629756087e-3 7.302586820146701e-3 7.394442054585193e-3 7.487452685638822e-3
      7.581633246407917e-3 7.676998452796724e-3 7.773563205812755e-3 7.871342593895130e-3
      7.970351895272174e-3 8.070606580348651e-3 8.172122314123092e-3 8.274914958635428e-3
      8.379000575445495e-3 8.484395428142687e-3 8.591115984887153e-3 8.699178920983027e-3
      8.808601121483921e-3 8.919399683831287e-3 9.031591920525910e-3 9.145195361833023e-3
      9.260227758521477e-3 9.376707084637276e-3 9.494651540312113e-3 9.614079554607137e-3
      9.735009788392562e-3 9.857461137263462e-3 9.981452734492217e-3 1.010700395401816e-2
      1.023413441347478e-2 1.036286397725501e-2 1.049321275961510e-2 1.062520112781748e-2
      1.075884970531323e-2 1.089417937496448e-2 1.103121128230744e-2 1.116996683885645e-2
      1.131046772544950e-2 1.145273589563598e-2 1.159679357910692e-2 1.174266328516845e-2
      1.189036780625893e-2 1.203993022151028e-2 1.219137390035417e-2 1.234472250617353e-2
      1.250000000000000e-2 1.265723064425793e-2 1.281643900655537e-2 1.297764996352282e-2
      1.314088870470031e-2 1.330618073647324e-2 1.347355188605790e-2 1.364302830553690e-2
      1.381463647594560e-2 1.398840321140977e-2 1.416435566333533e-2 1.434252132465091e-2
      1.452292803410354e-2 1.470560398060864e-2 1.489057770765449e-2 1.507787811776226e-2
      1.526753447700213e-2 1.545957641956607e-2 1.565403395239831e-2 1.585093745988400e-2
      1.605031770859677e-2 1.625220585210614e-2 1.645663343584527e-2 1.666363240204005e-2
      1.687323509470005e-2 1.708547426467245e-2 1.730038307475940e-2 1.751799510489968e-2
      1.773834435741573e-2 1.796146526232657e-2 1.818739268272751e-2 1.841616192023770e-2
      1.864780872051588e-2 1.888236927884592e-2 1.911988024579225e-2 1.936037873292666e-2
      1.960390231862712e-2 1.985048905394930e-2 2.010017746857230e-2 2.035300657681889e-2
      2.060901588375160e-2 2.086824539134554e-2 2.113073560473865e-2 2.139652753856082e-2
      2.166566272334246e-2 2.193818321200373e-2 2.221413158642549e-2 2.249355096410262e-2
      2.277648500488137e-2 2.306297791778126e-2 2.335307446790278e-2 2.364681998342213e-2
      2.394426036267371e-2 2.424544208132194e-2 2.455041219962311e-2 2.485921836977865e-2
      2.517190884338096e-2 2.548853247895270e-2 2.580913874958109e-2 2.613377775064821e-2
      2.646250020765843e-2 2.679535748416449e-2 2.713240158979304e-2 2.747368518837129e-2
      2.781926160615587e-2 2.816918484016511e-2 2.852350956661630e-2 2.888229114946881e-2
      2.924558564907490e-2 2.961344983093927e-2 2.998594117458873e-2 3.036311788255361e-2
      3.074503888946189e-2 3.113176387124790e-2 3.152335325447687e-2 3.191986822578659e-2
      3.232137074144808e-2 3.272792353704628e-2 3.313959013728260e-2 3.355643486590090e-2
      3.397852285573807e-2 3.440592005890134e-2 3.483869325707314e-2 3.527691007194624e-2
      3.572063897578958e-2 3.616994930214701e-2 3.662491125667131e-2 3.708559592809336e-2
      3.755207529933041e-2 3.802442225873332e-2 3.850271061147539e-2 3.898701509108494e-2
      3.947741137112212e-2 3.997397607700343e-2 4.047678679797454e-2 4.098592209923342e-2
      4.150146153420689e-2 4.202348565698038e-2 4.255207603488523e-2 4.308731526124347e-2
      4.362928696827302e-2 4.417807584015592e-2 4.473376762626976e-2 4.529644915458676e-2
      4.586620834524059e-2 4.644313422426380e-2 4.702731693749893e-2 4.761884776468328e-2
      4.821781913371217e-2 4.882432463508069e-2 4.943845903650722e-2 5.006031829774162e-2
      5.068999958555845e-2 5.132760128894014e-2 5.197322303445013e-2 5.262696570179950e-2
      5.328893143961028e-2 5.395922368137556e-2 5.463794716162196e-2 5.532520793227422e-2
      5.602111337922580e-2 5.672577223911884e-2 5.743929461633362e-2 5.816179200019336e-2
      5.889337728238431e-2 5.963416477459504e-2 6.038427022637855e-2 6.114381084323758e-2
      6.191290530493891e-2 6.269167378405704e-2 6.348023796475102e-2 6.427872106177865e-2
      6.508724783974813e-2 6.590594463261362e-2 6.673493936341474e-2 6.757436156426460e-2
      6.842434239659006e-2 6.928501467162530e-2 7.015651287116444e-2 7.103897316857434e-2
      7.193253345007165e-2 7.283733333626850e-2 7.375351420398772e-2 7.468121920835403e-2
      7.562059330516188e-2 7.657178327352483e-2 7.753493773881091e-2 7.851020719586459e-2
      7.949774403252286e-2 8.049770255342581e-2 8.151023900412641e-2 8.253551159550543e-2
      8.357368052849090e-2 8.462490801909093e-2 8.568935832373979e-2 8.676719776496295e-2
      8.785859475736626e-2 8.896371983394996e-2 9.008274567275581e-2 9.121584712384795e-2
      9.236320123663313e-2 9.352498728752607e-2 9.470138680796062e-2 9.589258361275535e-2
      9.709876382883474e-2 9.832011592431115e-2 9.955683073793475e-2 1.008091015089109e-1
      1.020771239070956e-1 1.033610960635684e-1 1.046612186015908e-1 1.059776946679548e-1
      1.073107299647237e-1 1.086605327813750e-1 1.100273140273452e-1 1.114112872649842e-1
      1.128126687429266e-1 1.142316774298791e-1 1.156685350488361e-1 1.171234661117242e-1
      1.185966979544816e-1 1.200884607725814e-1 1.215989876569986e-1 1.231285146306323e-1
      1.246772806851841e-1 1.262455278185007e-1 1.278335010723876e-1 1.294414485708962e-1
      1.310696215590946e-1 1.327182744423252e-1 1.343876648259544e-1 1.360780535556269e-1
      1.377897047580201e-1 1.395228858821171e-1 1.412778677409949e-1 1.430549245541390e-1
      1.448543339902925e-1 1.466763772108402e-1 1.485213389137424e-1 1.503895073780193e-1
      1.522811745087934e-1 1.541966358829033e-1 1.561361907950852e-1 1.581001423047403e-1
      1.600887972832880e-1 1.621024664621142e-1 1.641414644811254e-1 1.662061099379098e-1
      1.682967254375214e-1 1.704136376428846e-1 1.725571773258387e-1 1.747276794188206e-1
      1.769254830671976e-1 1.791509316822619e-1 1.814043729948866e-1 1.836861591098618e-1
      1.859966465609106e-1 1.883361963663974e-1 1.907051740857398e-1 1.931039498765253e-1
      1.955328985523521e-1 1.979923996413929e-1 2.004828374456959e-1 2.030046011012358e-1
      2.055580846387133e-1 2.081436870451268e-1 2.107618123261132e-1 2.134128695690733e-1
      2.160972730070958e-1 2.188154420836787e-1 2.215678015182705e-1 2.243547813726332e-1
      2.271768171180383e-1 2.300343497033134e-1 2.329278256237377e-1 2.358576969908110e-1
      2.388244216028959e-1 2.418284630167477e-1 2.448702906199502e-1 2.479503797042542e-1
      2.510692115398458e-1 2.542272734505453e-1 2.574250588899504e-1 2.606630675185429e-1
      2.639418052817579e-1 2.672617844890418e-1 2.706235238939009e-1 2.740275487749559e-1
      2.774743910180208e-1 2.809645891992078e-1 2.844986886690841e-1 2.880772416378825e-1
      2.917008072617841e-1 2.953699517302906e-1 2.990852483546894e-1 3.028472776576372e-1
      3.066566274638672e-1 3.105138929920356e-1 3.144196769477300e-1 3.183745896176387e-1
      3.223792489649133e-1 3.264342807257250e-1 3.305403185070350e-1 3.346980038856020e-1
      3.389079865082238e-1 3.431709241932512e-1 3.474874830333712e-1 3.518583374996832e-1
      3.562841705470915e-1 3.607656737210130e-1 3.653035472654368e-1 3.698985002323373e-1
      3.745512505924629e-1 3.792625253475245e-1 3.840330606437867e-1 3.888636018870958e-1
      3.937549038593496e-1 3.987077308364313e-1 4.037228567076340e-1 4.088010650965773e-1
      4.139431494836539e-1 4.191499133300121e-1 4.244221702030944e-1 4.297607439037654e-1
      4.351664685950256e-1 4.406401889323568e-1 4.461827601956989e-1 4.517950484230867e-1
      4.574779305459755e-1 4.632322945262574e-1 4.690590394950125e-1 4.749590758929976e-1
      4.809333256129017e-1 4.869827221434003e-1 4.931082107150069e-1 4.993107484477742e-1
      5.055913045008430e-1 5.119508602238726e-1 5.183904093103852e-1 5.249109579530251e-1
      5.315135250007849e-1 5.381991421181995e-1 5.449688539465440e-1 5.518237182670661e-1
      5.587648061662608e-1 5.657932022032346e-1 5.729100045791689e-1 5.801163253089122e-1
      5.874132903947419e-1 5.948020400022963e-1 6.022837286387352e-1 6.098595253331308e-1
      6.175306138191274e-1 6.252981927199102e-1 6.331634757354834e-1 6.411276918323213e-1
      6.491920854353936e-1 6.573579166226057e-1 6.656264613216962e-1 6.739990115095946e-1
      6.824768754143030e-1 6.910613777193061e-1 6.997538597705519e-1 7.085556797860484e-1
      7.174682130680781e-1 7.264928522180999e-1 7.356310073543433e-1 7.448841063321375e-1
      7.542535949670257e-1 7.637409372606672e-1 7.733476156295986e-1 7.830751311368616e-1
      7.929250037265419e-1 8.028987724612744e-1 8.129979957627127e-1 8.232242516550464e-1
      8.335791380115651e-1 8.440642728043269e-1 8.546812943569778e-1 8.654318616007330e-1
      8.763176543335982e-1 8.873403734828367e-1 8.985017413707384e-1 9.098035019837468e-1
      9.212474212449481e-1 9.328352872900114e-1 9.445689107465835e-1 9.564501250171986e-1
      9.684807865657621e-1 9.806627752076144e-1 9.929979944032667e-1 1.005488371555816e0
      1.018135858312102e0 1.030942430867664e0 1.043910090275516e0 1.057040862758825e0
      1.070336800027508e0 1.083799979598811e0 1.097432505121936e0 1.111236506706729e0
      1.125214141256523e0 1.139367592805156e0 1.153699072858224e0 1.168210820738647e0
      1.182905103936552e0 1.197784218463586e0 1.212850489211668e0 1.228106270316251e0
      1.243553945524174e0
      </PP_RAB>
  </PP_MESH>
  <PP_LOCAL columns="4">
    -7.398216086102812e0 -7.398215881984171e0 -7.398215672725852e0 -7.398215458178364e0
    -7.398215238210541e0 -7.398215012673682e0 -7.398214781418486e0 -7.398214544307402e0
    -7.398214301190419e0 -7.398214051923964e0 -7.398213796350078e0 -7.398213534300716e0
    -7.398213265615905e0 -7.398212990131907e0 -7.398212707677451e0 -7.398212418076874e0
    -7.398212121146619e0 -7.398211816689177e0 -7.398211504525451e0 -7.398211184463775e0
    -7.398210856292400e0 -7.398210519820464e0 -7.398210174836986e0 -7.398209821111669e0
    -7.398209458427679e0 -7.398209086563719e0 -7.398208705288205e0 -7.398208314364476e0
    -7.398207913546045e0 -7.398207502579743e0 -7.398207081209569e0 -7.398206649173041e0
    -7.398206206201556e0 -7.398205752017193e0 -7.398205286329387e0 -7.398204808856749e0
    -7.398204319302050e0 -7.398203817349596e0 -7.398203302693839e0 -7.398202775009941e0
    -7.398202233962515e0 -7.398201679217834e0 -7.398201110435140e0 -7.398200527258410e0
    -7.398199929312352e0 -7.398199316227982e0 -7.398198687631853e0 -7.398198043119918e0
    -7.398197382287671e0 -7.398196704731241e0 -7.398196010027064e0 -7.398195297735240e0
    -7.398194567410139e0 -7.398193818604250e0 -7.398193050846372e0 -7.398192263649555e0
    -7.398191456519827e0 -7.398190628957780e0 -7.398189780450634e0 -7.398188910465466e0
    -7.398188018463483e0 -7.398187103881718e0 -7.398186166139875e0 -7.398185204660234e0
    -7.398184218846270e0 -7.398183208081717e0 -7.398182171730831e0 -7.398181109142440e0
    -7.398180019659890e0 -7.398178902599483e0 -7.398177757260648e0 -7.398176582933086e0
    -7.398175378879290e0 -7.398174144347808e0 -7.398172878568118e0 -7.398171580750226e0
    -7.398170250085858e0 -7.398168885732703e0 -7.398167486840737e0 -7.398166052542541e0
    -7.398164581935720e0 -7.398163074109883e0 -7.398161528122430e0 -7.398159942998046e0
    -7.398158317750051e0 -7.398156651366977e0 -7.398154942804543e0 -7.398153190987690e0
    -7.398151394831411e0 -7.398149553221001e0 -7.398147664995352e0 -7.398145728974372e0
    -7.398143743954446e0 -7.398141708687882e0 -7.398139621898308e0 -7.398137482290585e0
    -7.398135288534920e0 -7.398133039263852e0 -7.398130733058827e0 -7.398128368473876e0
    -7.398125944042511e0 -7.398123458247078e0 -7.398120909535424e0 -7.398118296322368e0
    -7.398115616974103e0 -7.398112869810245e0 -7.398110053113677e0 -7.398107165126217e0
    -7.398104204046628e0 -7.398101168031774e0 -7.398098055182187e0 -7.398094863543110e0
    -7.398091591125737e0 -7.398088235890834e0 -7.398084795737496e0 -7.398081268517371e0
    -7.398077652031580e0 -7.398073944027058e0 -7.398070142190984e0 -7.398066244144438e0
    -7.398062247438830e0 -7.398058149583489e0 -7.398053948031977e0 -7.398049640153219e0
    -7.398045223254297e0 -7.398040694583766e0 -7.398036051315383e0 -7.398031290541662e0
    -7.398026409298074e0 -7.398021404541923e0 -7.398016273135335e0 -7.398011011877243e0
    -7.398005617488184e0 -7.398000086599864e0 -7.397994415760365e0 -7.397988601433052e0
    -7.397982639984762e0 -7.397976527689118e0 -7.397970260739001e0 -7.397963835226244e0
    -7.397957247136751e0 -7.397950492355807e0 -7.397943566674773e0 -7.397936465771673e0
    -7.397929185201885e0 -7.397921720430420e0 -7.397914066806011e0 -7.397906219553221e0
    -7.397898173779383e0 -7.397889924457570e0 -7.397881466439719e0 -7.397872794454307e0
    -7.397863903094830e0 -7.397854786814041e0 -7.397845439920884e0 -7.397835856591202e0
    -7.397826030852668e0 -7.397815956573451e0 -7.397805627471351e0 -7.397795037101409e0
    -7.397784178871026e0 -7.397773046010923e0 -7.397761631567002e0 -7.397749928439582e0
    -7.397737929339691e0 -7.397725626771076e0 -7.397713013069890e0 -7.397700080385014e0
    -7.397686820647802e0 -7.397673225596479e0 -7.397659286770407e0 -7.397644995487378e0
    -7.397630342837147e0 -7.397615319694154e0 -7.397599916711536e0 -7.397584124293344e0
    -7.397567932594497e0 -7.397551331537592e0 -7.397534310797194e0 -7.397516859769803e0
    -7.397498967593181e0 -7.397480623134908e0 -7.397461814978075e0 -7.397442531419452e0
    -7.397422760461916e0 -7.397402489807495e0 -7.397381706841440e0 -7.397360398646871e0
    -7.397338551970284e0 -7.397316153216201e0 -7.397293188473226e0 -7.397269643464039e0
    -7.397245503543576e0 -7.397220753715263e0 -7.397195378599459e0 -7.397169362431312e0
    -7.397142689059488e0 -7.397115341911729e0 -7.397087303996957e0 -7.397058557916224e0
    -7.397029085826714e0 -7.396998869425742e0 -7.396967889967208e0 -7.396936128235777e0
    -7.396903564522461e0 -7.396870178621445e0 -7.396835949833399e0 -7.396800856946295e0
    -7.396764878197875e0 -7.396727991291344e0 -7.396690173381279e0 -7.396651401036347e0
    -7.396611650233575e0 -7.396570896365308e0 -7.396529114212779e0 -7.396486277911272e0
    -7.396442360947518e0 -7.396397336152138e0 -7.396351175683364e0 -7.396303851008297e0
    -7.396255332880243e0 -7.396205591311793e0 -7.396154595566976e0 -7.396102314151488e0
    -7.396048714792681e0 -7.395993764414144e0 -7.395937429100746e0 -7.395879674101108e0
    -7.395820463807637e0 -7.395759761718049e0 -7.395697530430715e0 -7.395633731608178e0
    -7.395568325960588e0 -7.395501273234204e0 -7.395432532168708e0 -7.395362060475062e0
    -7.395289814826143e0 -7.395215750829366e0 -7.395139822982344e0 -7.395061984646199e0
    -7.394982188035843e0 -7.394900384203382e0 -7.394816522986400e0 -7.394730552971589e0
    -7.394642421482561e0 -7.394552074547569e0 -7.394459456857273e0 -7.394364511749901e0
    -7.394267181173994e0 -7.394167405637606e0 -7.394065124196700e0 -7.393960274406517e0
    -7.393852792290608e0 -7.393742612312539e0 -7.393629667316107e0 -7.393513888505144e0
    -7.393395205408851e0 -7.393273545830572e0 -7.393148835810632e0 -7.393020999581296e0
    -7.392889959530015e0 -7.392755636151347e0 -7.392617948000563e0 -7.392476811664451e0
    -7.392332141710158e0 -7.392183850613356e0 -7.392031848724508e0 -7.391876044232241e0
    -7.391716343096239e0 -7.391552649015056e0 -7.391384863356252e0 -7.391212885097201e0
    -7.391036610785991e0 -7.390855934484758e0 -7.390670747711468e0 -7.390480939364664e0
    -7.390286395670602e0 -7.390087000140995e0 -7.389882633506859e0 -7.389673173626824e0
    -7.389458495439372e0 -7.389238470917867e0 -7.389012968980964e0 -7.388781855412406e0
    -7.388544992807187e0 -7.388302240504672e0 -7.388053454498307e0 -7.387798487373098e0
    -7.387537188246253e0 -7.387269402642527e0 -7.386994972435807e0 -7.386713735805858e0
    -7.386425527094763e0 -7.386130176753211e0 -7.385827511269481e0 -7.385517353035601e0
    -7.385199520299766e0 -7.384873827062765e0 -7.384540082966664e0 -7.384198093227222e0
    -7.383847658511532e0 -7.383488574843593e0 -7.383120633520182e0 -7.382743620986909e0
    -7.382357318727256e0 -7.381961503170912e0 -7.381555945580536e0 -7.381140411929184e0
    -7.380714662784603e0 -7.380278453191745e0 -7.379831532555377e0 -7.379373644510954e0
    -7.378904526794688e0 -7.378423911121090e0 -7.377931523043088e0 -7.377427081811630e0
    -7.376910300249394e0 -7.376380884594135e0 -7.375838534332335e0 -7.375282942084899e0
    -7.374713793445522e0 -7.374130766786427e0 -7.373533533121225e0 -7.372921755930068e0
    -7.372295090975828e0 -7.371653186142843e0 -7.370995681238845e0 -7.370322207792375e0
    -7.369632388862400e0 -7.368925838844650e0 -7.368202163263325e0 -7.367460958522512e0
    -7.366701811689907e0 -7.365924300284005e0 -7.365127992009898e0 -7.364312444503784e0
    -7.363477205076749e0 -7.362621810435307e0 -7.361745786394127e0 -7.360848647592483e0
    -7.359929897165959e0 -7.358989026424507e0 -7.358025514534059e0 -7.357038828133999e0
    -7.356028420968005e0 -7.354993733516778e0 -7.353934192578768e0 -7.352849210832458e0
    -7.351738186404530e0 -7.350600502395535e0 -7.349435526365630e0 -7.348242609829529e0
    -7.347021087711598e0 -7.345770277759397e0 -7.344489479927796e0 -7.343177975730177e0
    -7.341835027574395e0 -7.340459878050325e0 -7.339051749161300e0 -7.337609841517954e0
    -7.336133333496821e0 -7.334621380359706e0 -7.333073113300973e0 -7.331487638436288e0
    -7.329864035756398e0 -7.328201358005476e0 -7.326498629493084e0 -7.324754844847323e0
    -7.322968967677427e0 -7.321139929169220e0 -7.319266626607612e0 -7.317347921796257e0
    -7.315382639386720e0 -7.313369565118054e0 -7.311307443954964e0 -7.309194978111688e0
    -7.307030824953063e0 -7.304813594794973e0 -7.302541848585118e0 -7.300214095406495e0
    -7.297828789870163e0 -7.295384329391050e0 -7.292879051253710e0 -7.290311229540951e0
    -7.287679071913988e0 -7.284980716182559e0 -7.282214226694324e0 -7.279377590551428e0
    -7.276468713628614e0 -7.273485416347302e0 -7.270425429252932e0 -7.267286388376673e0
    -7.264065830341282e0 -7.260761187228340e0 -7.257369781192057e0 -7.253888818829499e0
    -7.250315385256510e0 -7.246646437900509e0 -7.242878800043224e0 -7.239009154040599e0
    -7.235034034237728e0 -7.230949819589066e0 -7.226752725962566e0 -7.222438798123679e0
    -7.218003901380410e0 -7.213443712914479e0 -7.208753712761291e0 -7.203929174452096e0
    -7.198965155345149e0 -7.193856486601006e0 -7.188597762800526e0 -7.183183331241509e0
    -7.177607280932833e0 -7.171863431229021e0 -7.165945320141206e0 -7.159846192377843e0
    -7.153558987070079e0 -7.147076325226060e0 -7.140390496926082e0 -7.133493448262270e0
    -7.126376768097723e0 -7.119031674630133e0 -7.111449001781309e0 -7.103619185498298e0
    -7.095532249986387e0 -7.087177793889543e0 -7.078544976493672e0 -7.069622504029756e0
    -7.060398616121198e0 -7.050861072423814e0 -7.040997139552197e0 -7.030793578379109e0
    -7.020236631801087e0 -7.009312013044439e0 -6.998004894629609e0 -6.986299898121609e0
    -6.974181084764987e0 -6.961631947161446e0 -6.948635402095853e0 -6.935173784697235e0
    -6.921228844095954e0 -6.906781740729179e0 -6.891813045501431e0 -6.876302740987471e0
    -6.860230224884882e0 -6.843574315949907e0 -6.826313262660957e0 -6.808424754815444e0
    -6.789885938372978e0 -6.770673433814301e0 -6.750763358243685e0 -6.730131351592959e0
    -6.708752607262006e0 -6.686601907466708e0 -6.663653663635410e0 -6.639881962246919e0
    -6.615260616445657e0 -6.589763223784703e0 -6.563363230487790e0 -6.536034002626025e0
    -6.507748904573268e0 -6.478481385111356e0 -6.448205071603669e0 -6.416893872590180e0
    -6.384522089177956e0 -6.351064535580492e0 -6.316496669125934e0 -6.280794730065820e0
    -6.243935891450531e0 -6.205898419308630e0 -6.166661843319408e0 -6.126207138126470e0
    -6.084516915352610e0 -6.041575626301207e0 -5.997369775262051e0 -5.951888143222959e0
    -5.905122021659582e0 -5.857065455963437e0 -5.807715497909607e0 -5.757072466397960e0
    -5.705140215526660e0 -5.651926408816003e0 -5.597442798207758e0 -5.541705506205071e0
    -5.484735309215266e0 -5.426557919880373e0 -5.367204265835094e0 -5.306710761976827e0
    -5.245119572960542e0 -5.182478862199423e0 -5.118843023204666e0 -5.054272888641800e0
    -4.988835911993292e0 -4.922606316158486e0 -4.855665202795530e0 -4.788100615669692e0
    -4.720007550655716e0 -4.651487904465211e0 -4.582650353610552e0 -4.513610154521135e0
    -4.444488855184109e0 -4.375413908210616e0 -4.306518174775023e0 -4.237939308551423e0
    -4.169819008585648e0 -4.102302130016183e0 -4.035535641788702e0 -3.969667421024988e0
    -3.904844874634250e0 -3.841213380147689e0 -3.778914539776533e0 -3.718084244479755e0
    -3.658850548537334e0 -3.601331359991098e0 -3.545631958566007e0 -3.491842360642465e0
    -3.440034560809242e0 -3.390259691918132e0 -3.342545160846339e0 -3.296891835849695e0
    -3.253271384103528e0 -3.211623885462703e0 -3.171855881445013e0 -3.133839057889253e0
    -3.097409806700994e0 -3.062369967839506e0 -3.028489118641957e0 -2.995508855332774e0
    -2.963149603068137e0 -2.931120598326099e0 -2.899133813441216e0 -2.866922740604710e0
    -2.834267125203764e0 -2.801024940039870e0 -2.767173127414937e0 -2.732858910732375e0
    -2.698463797220657e0 -2.664521698509488e0 -2.631173387762309e0 -2.598430123729116e0
    -2.566299932873761e0 -2.534786977547998e0 -2.503849286113374e0 -2.473257048986972e0
    -2.442769768560398e0 -2.412461377656755e0 -2.382493305154529e0 -2.352897501620779e0
    -2.323669342638450e0 -2.294804261235173e0 -2.266297747169783e0 -2.238145346227401e0
    -2.210342659523645e0 -2.182885342817350e0 -2.155769105831317e0 -2.128989711581718e0
    -2.102542975717032e0 -2.076424765863754e0 -2.050631000979344e0 -2.025157650726404e0
    -2.000000734875661e0 -1.975156322639037e0 -1.950620531982105e0 -1.926389529075712e0
    -1.902459527746389e0 -1.878826788861793e0 -1.855487619737592e0 -1.832438373558435e0
    -1.809675448809136e0 -1.787195277426024e0 -1.764994236598569e0 -1.743068870887071e0
    -1.721415980428511e0 -1.700032190815599e0 -1.678914046688749e0 -1.658058237140518e0
    -1.637461503393897e0 -1.617120627153293e0 -1.597032430101287e0 -1.577193773402529e0
    -1.557601557213018e0 -1.538252720195224e0 -1.519144239040373e0 -1.500273127995776e0
    -1.481636438397796e0 -1.463231258211429e0 -1.445054711575417e0 -1.427103958352411e0
    -1.409376193685058e0 -1.391868647557897e0 -1.374578584364076e0 -1.357503302477968e0
    -1.340640133833160e0 -1.323986443505059e0 -1.307539629299074e0 -1.291297121344015e0
    -1.275256381690317e0 -1.259414903913352e0 -1.243770212721678e0 -1.228319863570192e0
    -1.213061442277842e0 -1.197992564650356e0 -1.183110876107789e0 -1.168414051316328e0
    -1.153899793824913e0 -1.139565835706404e0 -1.125409937203138e0 -1.111429886377001e0
    -1.097623498763843e0 -1.083988617032230e0 -1.070523110646417e0 -1.057224875533660e0
    -1.044091833755508e0 -1.031121933183408e0 -1.018313147178670e0 -1.005663474275766e0
    -9.931709378699633e-1 -9.808335859092862e-1 -9.686494905727821e-1 -9.566167480206037e-1
    -9.447334780640219e-1 -9.329978238376480e-1 -9.214079515599682e-1 -9.099620502315986e-1
    -8.986583313528818e-1 -8.874950286451655e-1 -8.764703977755667e-1 -8.655827160851979e-1
    -8.548302823207202e-1 -8.442114163691985e-1 -8.337244589962445e-1 -8.233677715873801e-1
    -8.131397358924943e-1 -8.030387537733986e-1 -7.930632469544287e-1 -7.832116567760687e-1
    -7.734824439514700e-1 -7.638740883258710e-1 -7.543850886388700e-1 -7.450139622894745e-1
    -7.357592451040147e-1 -7.266194911066717e-1 -7.175932722927312e-1 -7.086791784046476e-1
    -6.998758167106139e-1 -6.911818117857987e-1 -6.825958052962708e-1 -6.741164557853638e-1
    -6.657424384627469e-1 -6.574724449960957e-1 -6.493051833052349e-1 -6.412393773587802e-1
    -6.332737669733720e-1 -6.254071076155353e-1 -6.176381702058715e-1 -6.099657409257739e-1
    -6.023886210267283e-1 -5.949056266420344e-1 -5.875155886009757e-1 -5.802173522453854e-1
    -5.730097772487236e-1 -5.658917374375157e-1 -5.588621206150969e-1 -5.519198283878639e-1
    -5.450637759937777e-1 -5.382928921331201e-1 -5.316061188015679e-1 -5.250024111255045e-1
    -5.184807371995623e-1 -5.120400779262203e-1 -5.056794268576032e-1 -4.993977900393624e-1
    -4.931941858565054e-1 -4.870676448813033e-1 -4.810172097230875e-1 -4.750419348799331e-1
    -4.691408865922304e-1 -4.633131426980218e-1 -4.575577924901416e-1 -4.518739365750482e-1
    -4.462606867333413e-1 -4.407171657819688e-1 -4.352425074380233e-1 -4.298358561841321e-1
    -4.244963671354256e-1 -4.192232059080354e-1 -4.140155484891165e-1 -4.088725811083867e-1
    -4.037935001111482e-1 -3.987775118327749e-1 -3.938238324746783e-1 -3.889316879817179e-1
    -3.841003139210575e-1 -3.793289553624555e-1 -3.746168667599841e-1 -3.699633118351635e-1
    -3.653675634615043e-1 -3.608289035504588e-1 -3.563466229387564e-1 -3.519200212771260e-1
    -3.475484069203928e-1 -3.432310968189349e-1 -3.389674164114964e-1 -3.347566995193344e-1
    -3.305982882416981e-1 -3.264915328526234e-1 -3.224357916990221e-1 -3.184304311000670e-1
    -3.144748252478413e-1 -3.105683561092505e-1 -3.067104133291773e-1 -3.029003941348572e-1
    -2.991377032414752e-1 -2.954217527589481e-1 -2.917519620998943e-1 -2.881277578887656e-1
    -2.845485738721243e-1 -2.810138508300600e-1 -2.775230364887168e-1 -2.740755854339274e-1
    -2.706709590259345e-1 -2.673086253151797e-1 -2.639880589591581e-1 -2.607087411403073e-1
    -2.574701594849310e-1 -2.542718079831391e-1 -2.511131869097824e-1 -2.479938027463829e-1
    -2.449131681040341e-1 -2.418708016472643e-1 -2.388662280188528e-1 -2.358989777655752e-1
    -2.329685872648823e-1 -2.300745986524833e-1 -2.272165597508358e-1 -2.243940239985221e-1
    -2.216065503805025e-1 -2.188537033592374e-1 -2.161350528066617e-1 -2.134501739370054e-1
    -2.107986472404488e-1 -2.081800584175961e-1 -2.055939983147669e-1 -2.030400628600843e-1
    -2.005178530003582e-1 -1.980269746387489e-1 -1.955670385731992e-1 -1.931376604356316e-1
    -1.907384606318914e-1 -1.883690642824339e-1 -1.860291011637399e-1 -1.837182056504641e-1
    -1.814360166595014e-1 -1.791821775884837e-1 -1.769563342974254e-1 -1.747581430994348e-1
    -1.725872583626490e-1 -1.704433408753852e-1 -1.683260556382388e-1 -1.662350718116413e-1
    -1.641700626639884e-1 -1.621307055185210e-1 -1.601166817826788e-1 -1.581276760284528e-1
    -1.561633818970395e-1 -1.542237160856801e-1 -1.523076689879378e-1 -1.504156711956323e-1
    -1.485471557979281e-1 -1.467018733930429e-1 -1.448795134538582e-1 -1.430797912334110e-1
    -1.413024255214429e-1 -1.395471386009445e-1 -1.378136562047634e-1 -1.361017074727479e-1
    -1.344110249094252e-1 -1.327413443422056e-1 -1.310924048801026e-1 -1.294639488729711e-1
    -1.278557218712464e-1 -1.262674725861872e-1 -1.246989528506120e-1 -1.231499175801203e-1
    -1.216201247348000e-1 -1.201093352814064e-1 -1.186173131560135e-1 -1.171438252271291e-1
    -1.156886412592660e-1 -1.142515338769691e-1 -1.128322785292859e-1 -1.114306534546805e-1
    -1.100464396463839e-1 -1.086794208181720e-1 -1.073293833705720e-1 -1.059961163574858e-1
    -1.046794114532301e-1 -1.033790629199849e-1 -1.020948675756460e-1 -1.008266247620785e-1
    -9.957413631376253e-2 -9.833720652682958e-2 -9.711564212848431e-2 -9.590925224680388e-2
    -9.471784838091477e-2 -9.354124437153908e-2 -9.237925637190669e-2 -9.123170281902913e-2
    -9.009840440532887e-2 -8.897918405062349e-2 -8.787386687445540e-2 -8.678228016876696e-2
    -8.570425337091487e-2 -8.463961803701846e-2 -8.358820781564106e-2 -8.254985842179636e-2
    -8.152440761127892e-2 -8.051169515531356e-2 -7.951156281551837e-2 -7.852385431918080e-2
    -7.754841533483860e-2 -7.658509344816578e-2 -7.563373813815800e-2 -7.469420075361222e-2
    -7.376633448990082e-2 -7.284999436603225e-2 -7.194503720199769e-2 -7.105132159639941e-2
    -7.016870790435547e-2 -6.929705821568105e-2 -6.843623633333880e-2 -6.758610775215811e-2
    -6.674653963781882e-2 -6.591740080609474e-2 -6.509856170235668e-2 -6.428989438132869e-2
    -6.349127248709646e-2 -6.270257123336444e-2 -6.192366738395693e-2 -6.115443923356292e-2
    -6.039476658871886e-2 -5.964453074902826e-2 -5.890361448861505e-2 -5.817190203780593e-2
    -5.744927906504195e-2 -5.673563265901337e-2 -5.603085131101717e-2 -5.533482489753409e-2
    -5.464744466302075e-2 -5.396860320291717e-2 -5.329819444686400e-2 -5.263611364212910e-2
    -5.198225733723988e-2 -5.133652336581824e-2 -5.069881083061757e-2 -5.006902008775671e-2
    -4.944705273115068e-2 -4.883281157713480e-2 -4.822620064927888e-2 -4.762712516339146e-2
    -4.703549151270897e-2 -4.645120725326971e-2 -4.587418108946956e-2 -4.530432285979632e-2
    -4.474154352274235e-2 -4.418575514289119e-2 -4.363687087717764e-2 -4.309480496131864e-2
    -4.255947269641183e-2 -4.203079043570182e-2 -4.150867557150970e-2 -4.099304652232560e-2
    -4.048382272006172e-2 -3.998092459746272e-2 -3.948427357567399e-2 -3.899379205196283e-2
    -3.850940338759320e-2 -3.803103189585095e-2 -3.755860283021709e-2 -3.709204237268909e-2
    -3.663127762224617e-2 -3.617623658345858e-2 -3.572684815523833e-2 -3.528304211972912e-2
    -3.484474913133510e-2 -3.441190070588502e-2 -3.398442920993173e-2 -3.356226785018443e-2
    -3.314535066307161e-2 -3.273361250443469e-2 -3.232698903934866e-2 -3.192541673206972e-2
    -3.152883283610800e-2 -3.113717538442277e-2 -3.075038317974049e-2 -3.036839578499219e-2
    -2.999115351387021e-2 -2.961859742150231e-2 -2.925066929524096e-2 -2.888731164556801e-2
    -2.852846769711136e-2 -2.817408137977396e-2 -2.782409731997280e-2 -2.747846083198641e-2
    -2.713711790941043e-2 -2.680001521671869e-2 -2.646710008092956e-2 -2.613832048337587e-2
    -2.581362505157648e-2 -2.549296305120967e-2 -2.517628437818545e-2 -2.486353955081683e-2
    -2.455467970208833e-2 -2.424965657202012e-2 -2.394842250012764e-2 -2.365093041797425e-2
    -2.335713384181684e-2 -2.306698686534268e-2 -2.278044415249636e-2 -2.249746093039607e-2
    -2.221799298233759e-2 -2.194199664088543e-2 -2.166942878104979e-2 -2.140024681354793e-2
    -2.113440867814988e-2 -2.087187283710608e-2 -2.061259826865718e-2 -2.035654446062446e-2
    -2.010367140407939e-2
    </PP_LOCAL>
  <PP_NONLOCAL>
    <PP_BETA.1 index="1" label="1S" angular_momentum="0" cutoff_radius_index="571" cutoff_radius="8.000000000000e-1" ultrasoft_cutoff_radius="1.000000000000e0">
      -6.077461736913214e-2 -6.153873858166570e-2 -6.231245867003565e-2 -6.309589789231751e-2
      -6.400976545670645e-2 -6.480642478389775e-2 -6.529658618557654e-2 -6.612910370497893e-2
      -6.736269752273571e-2 -6.804965070548086e-2 -6.896009246497670e-2 -6.952935551043282e-2
      -7.054575414686326e-2 -7.173346105223111e-2 -7.239607516381241e-2 -7.362637377076631e-2
      -7.394982292287544e-2 -7.514856747813603e-2 -7.626271242797422e-2 -7.696499172303461e-2
      -7.816819179916479e-2 -7.913568268754645e-2 -8.008982253627828e-2 -8.111046470216188e-2
      -8.192722443415690e-2 -8.337292599848745e-2 -8.407471789888099e-2 -8.497108664178654e-2
      -8.644370176323513e-2 -8.711850797625686e-2 -8.848804693662160e-2 -8.939758835897038e-2
      -9.094366129062159e-2 -9.166678871199707e-2 -9.300151358373654e-2 -9.413597433101728e-2
      -9.500366525872650e-2 -9.668873927539323e-2 -9.751630189056115e-2 -9.893328474879226e-2
      -9.999316825598115e-2 -1.014258947687701e-1 -1.028784834870997e-1 -1.040334827992702e-1
      -1.051357764821930e-1 -1.068108848170013e-1 -1.080016706288909e-1 -1.092440373025774e-1
      -1.108213649378733e-1 -1.121902795812737e-1 -1.136548499834760e-1 -1.149152820269492e-1
      -1.164304234867615e-1 -1.176561992409759e-1 -1.192628983910744e-1 -1.207516517035536e-1
      -1.224206032721611e-1 -1.237489945763386e-1 -1.253017443551450e-1 -1.268912336321755e-1
      -1.286656382324516e-1 -1.301063642123630e-1 -1.318080050903951e-1 -1.334836187418240e-1
      -1.351470714353340e-1 -1.368547857070190e-1 -1.386652638607373e-1 -1.402197518472263e-1
      -1.420569151052717e-1 -1.438384169875988e-1 -1.456958826034835e-1 -1.475103478169402e-1
      -1.494458546962285e-1 -1.511607987107304e-1 -1.531959581113718e-1 -1.550997949662225e-1
      -1.568519777453226e-1 -1.588586556520752e-1 -1.609458721920944e-1 -1.627911471326478e-1
      -1.650920930662814e-1 -1.670361655916075e-1 -1.691013814143503e-1 -1.712845268536789e-1
      -1.734080091266215e-1 -1.755567045067146e-1 -1.777270828157569e-1 -1.800340106975469e-1
      -1.823110741113325e-1 -1.845823686955050e-1 -1.869112389952861e-1 -1.891232065185520e-1
      -1.916010501686962e-1 -1.938521444557502e-1 -1.965017957236199e-1 -1.988704578533955e-1
      -2.014441000661478e-1 -2.039213109658604e-1 -2.065003815173441e-1 -2.091213992192706e-1
      -2.116604789080512e-1 -2.143265851004088e-1 -2.169613026636199e-1 -2.197772575603594e-1
      -2.223777107141203e-1 -2.252448080382550e-1 -2.279929230130122e-1 -2.309148808330832e-1
      -2.337922122230509e-1 -2.367323131103447e-1 -2.396216636406976e-1 -2.426357211030847e-1
      -2.457314087665949e-1 -2.487458791214792e-1 -2.518950412049961e-1 -2.550284469122062e-1
      -2.582494080249305e-1 -2.614361037813566e-1 -2.646481513050105e-1 -2.679378852954173e-1
      -2.712715817269284e-1 -2.746765259058535e-1 -2.781536247748448e-1 -2.815697309517944e-1
      -2.850978006042908e-1 -2.886867634156687e-1 -2.922033713537004e-1 -2.958909016190461e-1
      -2.996832771215878e-1 -3.033074561094864e-1 -3.070642524378329e-1 -3.108576226293138e-1
      -3.147514972105796e-1 -3.186686977404136e-1 -3.226534987029552e-1 -3.266536234053135e-1
      -3.307455140292461e-1 -3.348033445714833e-1 -3.390114443004180e-1 -3.431669049057859e-1
      -3.474372991024381e-1 -3.517784654737568e-1 -3.561380925799540e-1 -3.605041680107846e-1
      -3.649622217208091e-1 -3.695252570903520e-1 -3.740799456880026e-1 -3.787807594148234e-1
      -3.833858932604315e-1 -3.881974796591834e-1 -3.929168714210647e-1 -3.978345188515817e-1
      -4.027240747305854e-1 -4.076897388397498e-1 -4.127758543331055e-1 -4.178142157381899e-1
      -4.229442044349696e-1 -4.281563730111344e-1 -4.333975069497171e-1 -4.388182853285088e-1
      -4.442034515028155e-1 -4.496046048313929e-1 -4.551735810879762e-1 -4.607641572912655e-1
      -4.663934769270242e-1 -4.721236467753585e-1 -4.778988163556193e-1 -4.837313928938443e-1
      -4.896614196810702e-1 -4.956501235947002e-1 -5.017357174790220e-1 -5.078635452125724e-1
      -5.140140337672818e-1 -5.202724608801930e-1 -5.266662386221554e-1 -5.330200720334233e-1
      -5.395057805881578e-1 -5.460702037140095e-1 -5.526928620242586e-1 -5.593964466132206e-1
      -5.661836928352102e-1 -5.730417512719868e-1 -5.799823195368816e-1 -5.869492824295293e-1
      -5.940655759437732e-1 -6.011924165234745e-1 -6.084550974118343e-1 -6.157522742741293e-1
      -6.231368091172271e-1 -6.306143439858545e-1 -6.381827893557244e-1 -6.458237782901222e-1
      -6.534990106699610e-1 -6.613322388521254e-1 -6.691687472298753e-1 -6.772027405404373e-1
      -6.852005596671660e-1 -6.933324721985059e-1 -7.015436493164628e-1 -7.098363601218836e-1
      -7.181972273511974e-1 -7.266961720344511e-1 -7.352052374096303e-1 -7.438515399447141e-1
      -7.525520532494454e-1 -7.613537134368755e-1 -7.702719369546003e-1 -7.792195448633663e-1
      -7.882744913823956e-1 -7.974552261476049e-1 -8.066507316071920e-1 -8.159828684436263e-1
      -8.253873008291350e-1 -8.348639349688085e-1 -8.444549841422031e-1 -8.540857163175133e-1
      -8.638276879700868e-1 -8.736638143712128e-1 -8.835721726732118e-1 -8.935666901102195e-1
      -9.036323975882681e-1 -9.137904795435361e-1 -9.240370068509947e-1 -9.343643920074669e-1
      -9.447628888307520e-1 -9.552441192472543e-1 -9.657977044533368e-1 -9.764321718552367e-1
      -9.871456173404169e-1 -9.979385480209828e-1 -1.008801601542643e0 -1.019730060920182e0
      -1.030738672225567e0 -1.041792966178519e0 -1.052955645119255e0 -1.064146261932109e0
      -1.075428218083346e0 -1.086760697603125e0 -1.098142917961582e0 -1.109585373993241e0
      -1.121091421717836e0 -1.132645747293282e0 -1.144235553344032e0 -1.155884958020806e0
      -1.167570927759613e0 -1.179270630369160e0 -1.191036980935650e0 -1.202856281461465e0
      -1.214649979856375e0 -1.226494242098113e0 -1.238347671254189e0 -1.250229304157131e0
      -1.262101175658159e0 -1.273991202288784e0 -1.285880971358409e0 -1.297743601352579e0
      -1.309611316488798e0 -1.321447165683679e0 -1.333262725992682e0 -1.345043938457195e0
      -1.356786742574684e0 -1.368459232299983e0 -1.380103085883832e0 -1.391672908239229e0
      -1.403155099347771e0 -1.414570353375609e0 -1.425890120894962e0 -1.437095523854396e0
      -1.448204707054174e0 -1.459171347999188e0 -1.470016347055719e0 -1.480714863715548e0
      -1.491240292313819e0 -1.501604152839946e0 -1.511769817542415e0 -1.521738288626125e0
      -1.531482766832426e0 -1.541008974944930e0 -1.550284561000069e0 -1.559285060322679e0
      -1.568005951873602e0 -1.576438240057939e0 -1.584534178536046e0 -1.592303815653452e0
      -1.599691642696428e0 -1.606716090177827e0 -1.613318424300985e0 -1.619516771747556e0
      -1.625247801851742e0 -1.630490328524786e0 -1.635243615924708e0 -1.639447706889882e0
      -1.643090332136182e0 -1.646167123833948e0 -1.648585797973340e0 -1.650371171554582e0
      -1.651471879078201e0 -1.651835843022695e0 -1.651441581943686e0 -1.650253352843549e0
      -1.648234656301156e0 -1.645325265121983e0 -1.641495305456374e0 -1.636697759268941e0
      -1.630901951308886e0 -1.624048769683043e0 -1.616076629543727e0 -1.606957508479297e0
      -1.596601026429653e0 -1.584998292928049e0 -1.572069916923510e0 -1.557743059545714e0
      -1.541979434318137e0 -1.524695499231484e0 -1.505842374055078e0 -1.485331595196044e0
      -1.463109531527948e0 -1.439090295210008e0 -1.413195742622406e0 -1.385360807145503e0
      -1.355478194494026e0 -1.323480321592228e0 -1.289260535361791e0 -1.252748835495140e0
      -1.213839256662823e0 -1.172420101982425e0 -1.128407568427406e0 -1.081676217540803e0
      -1.032128582239579e0 -9.796558982815213e-1 -9.241193389642604e-1 -8.654062480554785e-1
      -8.033915857707825e-1 -7.379470665908912e-1 -6.689235869361028e-1 -5.961863799680032e-1
      -5.195905406387737e-1 -4.389804361026108e-1 -3.542108607962291e-1 -2.651084308823783e-1
      -1.715164011344541e-1 -7.325445946480613e-2 2.985796691962150e-2 1.380033117635548e-1
      2.513709702737970e-1 3.701511257784205e-1 4.945551386488205e-1 6.247996000264493e-1
      7.610848333013109e-1 9.036535488112349e-1 1.052720405316222e0 1.208532515965885e0
      1.371334897590827e0 1.541375969568435e0 1.718930125334850e0 1.904251260329943e0
      2.097626754639464e0 2.299341299048820e0 2.509691394587435e0 2.728981702326223e0
      2.957514812703494e0 3.195616026246398e0 3.443624744023282e0 3.701873808240407e0
      3.970716820232838e0 4.250509570203576e0 4.541620355385248e0 4.844432480648038e0
      5.159333313537900e0 5.486719663654185e0 5.827001877238445e0 6.180603034723617e0
      6.547950797241128e0 6.929485458010959e0 7.325656381175577e0 7.736926965090106e0
      8.163771253478444e0 8.606664069167437e0 9.066099634236025e0 9.542588337853886e0
      1.003663308371142e1 1.054875552049316e1 1.107949271200323e1 1.162938313335121e1
      1.219897677200675e1 1.278883349244393e1 1.339951680157674e1 1.403160033031577e1
      1.468567244876476e1 1.536231634957221e1 1.606212782454736e1 1.678570850207234e1
      1.753365407305273e1 1.830658827302955e1 1.910510553212362e1 1.992982375359747e1
      2.078135934081752e1 2.166031798318841e1 2.256731081571070e1 2.350294287015049e1
      2.446781368303778e1 2.546251366967272e1 2.648762411807889e1 2.754372119788082e1
      2.863135582127916e1 2.975107612635270e1 3.090340109154363e1 3.208883109646786e1
      3.330784275570409e1 3.456088118694334e1 3.584836992860983e1 3.717068520252951e1
      3.852816968260459e1 3.992112776117165e1 4.134980869316997e1 4.281440746327099e1
      4.431507312800295e1 4.585187755193011e1 4.742483720068094e1 4.903388413596850e1
      5.067887340268090e1 5.235957294049058e1 5.407565794976790e1 5.582669497926645e1
      5.761214617774795e1 5.943135379202023e1 6.128353478625513e1 6.316776705403436e1
      6.508298500610181e1 6.702796984846419e1 6.900133872815968e1 7.100152242418563e1
      7.302677688062977e1 7.507515688123386e1 7.714449511490329e1 7.923242150215356e1
      8.133630747514463e1 8.345329387969196e1 8.558025327605264e1 8.771378036778060e1
      8.985017569367256e1 9.198544672995558e1 9.411527428608542e1 9.623500489897289e1
      9.833964358281357e1 1.004238256671856e2 1.024818162425418e2 1.045074769604339e2
      1.064942759893761e2 1.084352584652029e2 1.103230323162643e2 1.121497643756066e2
      1.139071627424569e2 1.155864712679113e2 1.171784518960867e2 1.186733849142629e2
      1.200610595806034e2 1.213307696200973e2 1.224713107253137e2 1.234709808125035e2
      1.243175903461524e2 1.249984556714590e2 1.255004198789343e2 1.258098696323628e2
      1.259127400054272e2 1.257945571244927e2 1.254404467082141e2 1.248351955895691e2
      1.239632636923448e2 1.228088688693970e2 1.213560027194822e2 1.195885409734917e2
      1.174902809677260e2 1.150450550497676e2 1.122368028511862e2 1.090497026067312e2
      1.054682656351086e2 1.014774894889431e2 9.706299449994482e1 9.221117636033069e1
      8.690940146210835e1 8.114617014440597e1 7.491134700889865e1 6.819636563692227e1
      6.099447188498538e1 5.330098602998970e1 4.511356222930113e1 3.643248141337324e1
      2.726095154109737e1 1.760542391738977e1 7.475927694822531e0 -3.113604168120901e0
      -1.414497231566975e1 -2.559536312829732e1 -3.743699380751787e1 -4.963675985915597e1
      -6.215588765792655e1 -7.494960740796888e1 -8.796684155624735e1 -1.011499303375863e2
      -1.144343927696509e2 -1.277487415906762e2 -1.410143638073241e2 -1.541454766820362e2
      -1.670491890700687e2 -1.796256616282635e2 -1.917684144948762e2 -2.033647812875970e2
      -2.142965482832915e2 -2.244407815802979e2 -2.336708981177462e2 -2.418579805588415e2
      -2.488723687999418e2 -2.545855593582546e2 -2.588724179978963e2 -2.616137431516973e2
      -2.626991624781058e2 -2.620303920440975e2 -2.595248126185389e2 -2.551193585698885e2
      -2.487746355886030e2 -2.404791955556430e2 -2.302538287794150e2 -2.181556841386928e2
      -2.042819710196218e2 -1.887729068431863e2 -1.718134608728460e2 -1.536333226654106e2
      -1.345043655827785e2 -1.147346575844959e2 -9.465785178905026e1 -7.461645893755485e1
      -5.493717057464528e1 -3.589591948737507e1 -1.766985515454280e1 -2.727244453221829e-1
      1.653063451920571e1 3.316125083406814e1 4.964125020867368e1 6.585055629991984e1
      8.165867989144317e1 9.692420194535453e1 1.114942615836353e2 1.252040482501942e2
      1.378762955425851e2 1.493207898224936e2 1.593338925091418e2 1.676980863394710e2
      1.741815453508185e2 1.785377442749369e2 1.805051051593759e2 1.798066976700899e2
      1.761500005439515e2 1.692267260954712e2 1.587127415161659e2 1.442679888721015e2
      1.255373921610576e2 1.021433190520145e2 7.376140399291177e1 3.938793080396929e1
      4.462963130594858e0 -3.367417200479252e-1 1.361300559989995e-1 8.628704091468741e-2
      8.829809774345357e-2 8.519882394496360e-2 8.263768903597635e-2 8.005520318747903e-2
      7.750714675419933e-2 7.498876901612297e-2 7.250105336354988e-2 7.004420190707977e-2
      6.761903097481891e-2 6.522547634407715e-2 6.286442976368111e-2 6.053602021039461e-2
      5.824063929415971e-2 5.597894948305488e-2 5.375081767823106e-2 5.155687751883336e-2
      4.939722970561736e-2 4.727238488504294e-2 4.518256941337835e-2 4.312814880834075e-2
      4.110922202600381e-2 3.912604165943879e-2 3.717894015420439e-2 3.526803646360532e-2
      3.339374208804703e-2 3.155592945505141e-2 0.000000000000000e0 0.000000000000000e0
      0.000000000000000e0 0.000000000000000e0 0.000000000000000e0 0.000000000000000e0
      0.000000000000000e0 0.000000000000000e0 0.000000000000000e0 0.000000000000000e0
      0.000000000000000e0 0.000000000000000e0 0.000000000000000e0 0.000000000000000e0
      0.000000000000000e0 0.000000000000000e0 0.000000000000000e0 0.000000000000000e0
      0.000000000000000e0 0.000000000000000e0 0.000000000000000e0 0.000000000000000e0
      0.000000000000000e0 0.000000000000000e0 0.000000000000000e0 0.000000000000000e0
      0.000000000000000e0 0.000000000000000e0 0.000000000000000e0 0.000000000000000e0
      0.000000000000000e0 0.000000000000000e0 0.000000000000000e0 0.000000000000000e0
      0.000000000000000e0 0.000000000000000e0 0.000000000000000e0 0.000000000000000e0
      0.000000000000000e0 0.000000000000000e0 0.000000000000000e0 0.000000000000000e0
      0.000000000000000e0 0.000000000000000e0 0.000000000000000e0 0.000000000000000e0
      0.000000000000000e0 0.000000000000000e0 0.000000000000000e0 0.000000000000000e0
      0.000000000000000e0 0.000000000000000e0 0.000000000000000e0 0.000000000000000e0
      0.000000000000000e0 0.000000000000000e0 0.000000000000000e0 0.000000000000000e0
      0.000000000000000e0 0.000000000000000e0 0.000000000000000e0 0.000000000000000e0
      0.000000000000000e0 0.000000000000000e0 0.000000000000000e0 0.000000000000000e0
      0.000000000000000e0 0.000000000000000e0 0.000000000000000e0 0.000000000000000e0
      0.000000000000000e0 0.000000000000000e0 0.000000000000000e0 0.000000000000000e0
      0.000000000000000e0 0.000000000000000e0 0.000000000000000e0 0.000000000000000e0
      0.000000000000000e0 0.000000000000000e0 0.000000000000000e0 0.000000000000000e0
      0.000000000000000e0 0.000000000000000e0 0.000000000000000e0 0.000000000000000e0
      0.000000000000000e0 0.000000000000000e0 0.000000000000000e0 0.000000000000000e0
      0.000000000000000e0 0.000000000000000e0 0.000000000000000e0 0.000000000000000e0
      0.000000000000000e0 0.000000000000000e0 0.000000000000000e0 0.000000000000000e0
      0.000000000000000e0 0.000000000000000e0 0.000000000000000e0 0.000000000000000e0
      0.000000000000000e0 0.000000000000000e0 0.000000000000000e0 0.000000000000000e0
      0.000000000000000e0 0.000000000000000e0 0.000000000000000e0 0.000000000000000e0
      0.000000000000000e0 0.000000000000000e0 0.000000000000000e0 0.000000000000000e0
      0.000000000000000e0 0.000000000000000e0 0.000000000000000e0 0.000000000000000e0
      0.000000000000000e0 0.000000000000000e0 0.000000000000000e0 0.000000000000000e0
      0.000000000000000e0 0.000000000000000e0 0.000000000000000e0 0.000000000000000e0
      0.000000000000000e0 0.000000000000000e0 0.000000000000000e0 0.000000000000000e0
      0.000000000000000e0 0.000000000000000e0 0.000000000000000e0 0.000000000000000e0
      0.000000000000000e0 0.000000000000000e0 0.000000000000000e0 0.000000000000000e0
      0.000000000000000e0 0.000000000000000e0 0.000000000000000e0 0.000000000000000e0
      0.000000000000000e0 0.000000000000000e0 0.000000000000000e0 0.000000000000000e0
      0.000000000000000e0 0.000000000000000e0 0.000000000000000e0 0.000000000000000e0
      0.000000000000000e0 0.000000000000000e0 0.000000000000000e0 0.000000000000000e0
      0.000000000000000e0 0.000000000000000e0 0.000000000000000e0 0.000000000000000e0
      0.000000000000000e0 0.000000000000000e0 0.000000000000000e0 0.000000000000000e0
      0.000000000000000e0 0.000000000000000e0 0.000000000000000e0 0.000000000000000e0
      0.000000000000000e0 0.000000000000000e0 0.000000000000000e0 0.000000000000000e0
      0.000000000000000e0 0.000000000000000e0 0.000000000000000e0 0.000000000000000e0
      0.000000000000000e0 0.000000000000000e0 0.000000000000000e0 0.000000000000000e0
      0.000000000000000e0 0.000000000000000e0 0.000000000000000e0 0.000000000000000e0
      0.000000000000000e0 0.000000000000000e0 0.000000000000000e0 0.000000000000000e0
      0.000000000000000e0 0.000000000000000e0 0.000000000000000e0 0.000000000000000e0
      0.000000000000000e0 0.000000000000000e0 0.000000000000000e0 0.000000000000000e0
      0.000000000000000e0 0.000000000000000e0 0.000000000000000e0 0.000000000000000e0
      0.000000000000000e0 0.000000000000000e0 0.000000000000000e0 0.000000000000000e0
      0.000000000000000e0 0.000000000000000e0 0.000000000000000e0 0.000000000000000e0
      0.000000000000000e0 0.000000000000000e0 0.000000000000000e0 0.000000000000000e0
      0.000000000000000e0 0.000000000000000e0 0.000000000000000e0 0.000000000000000e0
      0.000000000000000e0 0.000000000000000e0 0.000000000000000e0 0.000000000000000e0
      0.000000000000000e0 0.000000000000000e0 0.000000000000000e0 0.000000000000000e0
      0.000000000000000e0 0.000000000000000e0 0.000000000000000e0 0.000000000000000e0
      0.000000000000000e0 0.000000000000000e0 0.000000000000000e0 0.000000000000000e0
      0.000000000000000e0 0.000000000000000e0 0.000000000000000e0 0.000000000000000e0
      0.000000000000000e0 0.000000000000000e0 0.000000000000000e0 0.000000000000000e0
      0.000000000000000e0 0.000000000000000e0 0.000000000000000e0 0.000000000000000e0
      0.000000000000000e0 0.000000000000000e0 0.000000000000000e0 0.000000000000000e0
      0.000000000000000e0 0.000000000000000e0 0.000000000000000e0 0.000000000000000e0
      0.000000000000000e0 0.000000000000000e0 0.000000000000000e0 0.000000000000000e0
      0.000000000000000e0 0.000000000000000e0 0.000000000000000e0 0.000000000000000e0
      0.000000000000000e0 0.000000000000000e0 0.000000000000000e0 0.000000000000000e0
      0.000000000000000e0 0.000000000000000e0 0.000000000000000e0 0.000000000000000e0
      0.000000000000000e0 0.000000000000000e0 0.000000000000000e0 0.000000000000000e0
      0.000000000000000e0 0.000000000000000e0 0.000000000000000e0 0.000000000000000e0
      0.000000000000000e0 0.000000000000000e0 0.000000000000000e0 0.000000000000000e0
      0.000000000000000e0 0.000000000000000e0 0.000000000000000e0 0.000000000000000e0
      0.000000000000000e0 0.000000000000000e0 0.000000000000000e0 0.000000000000000e0
      0.000000000000000e0 0.000000000000000e0 0.000000000000000e0 0.000000000000000e0
      0.000000000000000e0 0.000000000000000e0 0.000000000000000e0 0.000000000000000e0
      0.000000000000000e0 0.000000000000000e0 0.000000000000000e0 0.000000000000000e0
      0.000000000000000e0 0.000000000000000e0 0.000000000000000e0 0.000000000000000e0
      0.000000000000000e0 0.000000000000000e0 0.000000000000000e0 0.000000000000000e0
      0.000000000000000e0 0.000000000000000e0 0.000000000000000e0 0.000000000000000e0
      0.000000000000000e0 0.000000000000000e0 0.000000000000000e0 0.000000000000000e0
      0.000000000000000e0 0.000000000000000e0 0.000000000000000e0 0.000000000000000e0
      0.000000000000000e0 0.000000000000000e0 0.000000000000000e0 0.000000000000000e0
      0.000000000000000e0 0.000000000000000e0 0.000000000000000e0 0.000000000000000e0
      0.000000000000000e0 0.000000000000000e0 0.000000000000000e0 0.000000000000000e0
      0.000000000000000e0 0.000000000000000e0 0.000000000000000e0 0.000000000000000e0
      0.000000000000000e0 0.000000000000000e0 0.000000000000000e0 0.000000000000000e0
      0.000000000000000e0
      </PP_BETA.1>
    <PP_BETA.2 index="2" label="1S" angular_momentum="0" cutoff_radius_index="571" cutoff_radius="8.000000000000e-1" ultrasoft_cutoff_radius="1.000000000000e0">
      5.317268908675565e-2 5.384116780108528e-2 5.451804151561390e-2 5.520341531337536e-2
      5.602696482655567e-2 5.672252558174762e-2 5.708604056225219e-2 5.781613624292348e-2
      5.897612709627253e-2 5.954502784646820e-2 6.035281148466964e-2 6.079072297727173e-2
      6.170827588124084e-2 6.280791914803530e-2 6.333984255125635e-2 6.448091032866365e-2
      6.464267151995173e-2 6.574502072978561e-2 6.675414527971313e-2 6.731663164513613e-2
      6.841684282663962e-2 6.926057748502856e-2 7.008715279209987e-2 7.098279667401819e-2
      7.165671911815252e-2 7.300526005205121e-2 7.354976708403882e-2 7.430135594088405e-2
      7.567090667795462e-2 7.617833887497305e-2 7.743141727635638e-2 7.818603586244599e-2
      7.962377312781399e-2 8.017173624429574e-2 8.137598989578265e-2 8.236164659565759e-2
      8.305656650107451e-2 8.462934399402045e-2 8.527509164419200e-2 8.655278325339566e-2
      8.744268511165032e-2 8.873102814348144e-2 9.003778325843825e-2 9.102018504096776e-2
      9.194292146765548e-2 9.347944469405078e-2 9.449064500155302e-2 9.555398403961846e-2
      9.697481419670950e-2 9.816763732838396e-2 9.945997048971122e-2 1.005286819205971e-1
      1.018684342134790e-1 1.028922057385770e-1 1.043231461837522e-1 1.056228728911748e-1
      1.071131758901451e-1 1.082328041887948e-1 1.095898668861999e-1 1.109827970890649e-1
      1.125708551416196e-1 1.137951905801913e-1 1.152969111751965e-1 1.167660137594382e-1
      1.182179815144728e-1 1.197132432671495e-1 1.213148798799182e-1 1.226366296081665e-1
      1.242581262393010e-1 1.258151575465192e-1 1.274498048878492e-1 1.290330905535022e-1
      1.307424762114238e-1 1.322092788243694e-1 1.340163678466375e-1 1.356770652108708e-1
      1.371695289251420e-1 1.389310796121137e-1 1.407744791972831e-1 1.423520631911543e-1
      1.444154023998792e-1 1.460891073133155e-1 1.478880281197021e-1 1.498084144402760e-1
      1.516593286540697e-1 1.535318459887201e-1 1.554221241757858e-1 1.574539024938204e-1
      1.594478633255747e-1 1.614297395842499e-1 1.634677419961790e-1 1.653739747987117e-1
      1.675606605150577e-1 1.694967953567996e-1 1.718564041202768e-1 1.739069434359379e-1
      1.761719527629282e-1 1.783267430247619e-1 1.805847112170298e-1 1.828814311046898e-1
      1.850831966088577e-1 1.874150913280843e-1 1.897064909503428e-1 1.921860179646089e-1
      1.944265423458376e-1 1.969472623267094e-1 1.993325578631371e-1 2.018980525902094e-1
      2.044079052480328e-1 2.069782026958293e-1 2.094860931250366e-1 2.121208956594103e-1
      2.148358081090223e-1 2.174553667463712e-1 2.202122757769374e-1 2.229441182272680e-1
      2.257622008871536e-1 2.285351196723795e-1 2.313270213906122e-1 2.341941935956555e-1
      2.371002383370779e-1 2.400744253653642e-1 2.431175116874300e-1 2.460860789990917e-1
      2.491663179537440e-1 2.523030841420706e-1 2.553526351444617e-1 2.585771275844806e-1
      2.619050092765747e-1 2.650422096419689e-1 2.683126315680582e-1 2.716125952130568e-1
      2.750110339284362e-1 2.784243593416420e-1 2.819005334988560e-1 2.853828321492173e-1
      2.889535705404853e-1 2.924770216434069e-1 2.961517100955149e-1 2.997588529794157e-1
      3.034787831061152e-1 3.072638942192825e-1 3.110577302193391e-1 3.148469325199272e-1
      3.187238514962019e-1 3.227021657487086e-1 3.266595463540369e-1 3.307625275062378e-1
      3.347501465574965e-1 3.389479777992932e-1 3.430339984448381e-1 3.473210205968229e-1
      3.515650409655819e-1 3.558780697442074e-1 3.603078512248601e-1 3.646728851254153e-1
      3.691231676285156e-1 3.736484497981536e-1 3.781910991601762e-1 3.829134452771257e-1
      3.875832115848397e-1 3.922558921885440e-1 3.970949709181895e-1 4.019425468118101e-1
      4.068170878859263e-1 4.117851291134400e-1 4.167864991642318e-1 4.218342697158306e-1
      4.269713383457088e-1 4.321558715608802e-1 4.374286829898040e-1 4.427307889355632e-1
      4.480408560365703e-1 4.534504916651656e-1 4.589891628613856e-1 4.644676320969410e-1
      4.700708991462506e-1 4.757414583974082e-1 4.814569209550967e-1 4.872416945969746e-1
      4.930982881337371e-1 4.990127885586730e-1 5.049974346481036e-1 5.109915962008387e-1
      5.171275198406278e-1 5.232552744828212e-1 5.295097950767627e-1 5.357815702270017e-1
      5.421271596561894e-1 5.485526288516382e-1 5.550552463679708e-1 5.616150729155862e-1
      5.681905465740584e-1 5.749146874573086e-1 5.816205999181818e-1 5.885171231123252e-1
      5.953523520669961e-1 6.023093778782567e-1 6.093287926835842e-1 6.164128526052934e-1
      6.235466994244518e-1 6.308055032565392e-1 6.380510101651282e-1 6.454198452734090e-1
      6.528223103679807e-1 6.603085574803345e-1 6.678949478315985e-1 6.754871770836814e-1
      6.831688574503687e-1 6.909596447756883e-1 6.987394548822010e-1 7.066392654550668e-1
      7.145894596987148e-1 7.225894546869824e-1 7.306845171437146e-1 7.387935882857732e-1
      7.469935129895759e-1 7.552654502591167e-1 7.635853857208588e-1 7.719679435465991e-1
      7.803965623226645e-1 7.888936941095324e-1 7.974546657993358e-1 8.060708875703426e-1
      8.147314866736792e-1 8.234484474082819e-1 8.322102123361503e-1 8.410255481877300e-1
      8.498918578121675e-1 8.588093630217770e-1 8.677673666975352e-1 8.767603967150990e-1
      8.858038830944679e-1 8.948601097040978e-1 9.039962356158640e-1 9.131249946125877e-1
      9.223142534016233e-1 9.315194806764850e-1 9.407393067051828e-1 9.499845340314153e-1
      9.592581949539181e-1 9.685432744213927e-1 9.778254012250898e-1 9.871299819579633e-1
      9.964316483692812e-1 1.005705196893246e0 1.015007029857912e0 1.024321822104412e0
      1.033564261046052e0 1.042815845511001e0 1.052031289430658e0 1.061230468090315e0
      1.070371856095107e0 1.079484788177240e0 1.088548808402834e0 1.097534228410382e0
      1.106475090273193e0 1.115330832800225e0 1.124113209809366e0 1.132806365841418e0
      1.141405120101410e0 1.149874379891003e0 1.158258246720095e0 1.166507004489119e0
      1.174605225028586e0 1.182574347960440e0 1.190382811801555e0 1.198009403331469e0
      1.205472813572044e0 1.212722259607858e0 1.219779340513298e0 1.226616406772735e0
      1.233203839868054e0 1.239553121204381e0 1.245623804025342e0 1.251416000652682e0
      1.256899831470321e0 1.262080454877889e0 1.266921935726145e0 1.271396910121439e0
      1.275499391886342e0 1.279218603465040e0 1.282501976271703e0 1.285359194751493e0
      1.287729304916013e0 1.289630946326497e0 1.290999655595499e0 1.291853732823881e0
      1.292123651267332e0 1.291785343961976e0 1.290836691634297e0 1.289211763653157e0
      1.286895966676468e0 1.283883232135622e0 1.280072694979935e0 1.275489655914782e0
      1.270077303534379e0 1.263778011917964e0 1.256567118845737e0 1.248404526569516e0
      1.239249320656597e0 1.229034980367544e0 1.217727659445359e0 1.205274974901783e0
      1.191642158893387e0 1.176763741076229e0 1.160571565026828e0 1.143033585136891e0
      1.124050529699275e0 1.103610897930139e0 1.081627177375026e0 1.058018880051463e0
      1.032742708592764e0 1.005706540906999e0 9.768555734965503e-1 9.460923006967050e-1
      9.133567105972134e-1 8.785539648825988e-1 8.415975415547337e-1 8.024149618379397e-1
      7.608881638888079e-1 7.169418614942060e-1 6.704585952321622e-1 6.213603411534905e-1
      5.695302747526512e-1 5.148453562345594e-1 4.572124992445197e-1 3.964937406037734e-1
      3.325811710124071e-1 2.653546495757837e-1 1.946615963864815e-1 1.203775367094977e-1
      4.236461779203182e-2 -3.951859539847646e-2 -1.254360301105635e-1 -2.155362296658723e-1
      -3.099787374599146e-1 -4.089347264934986e-1 -5.125642016791971e-1 -6.210576071702008e-1
      -7.345875193333313e-1 -8.533520051645382e-1 -9.775494540537011e-1 -1.107380375389766e0
      -1.243052825971745e0 -1.384775792446248e0 -1.532781167345888e0 -1.687306550706239e0
      -1.848572092528457e0 -2.016843686727270e0 -2.192357082151716e0 -2.375383084440159e0
      -2.566190298031870e0 -2.765051089639087e0 -2.972265878104054e0 -3.188113069935412e0
      -3.412907219644126e0 -3.646960072870343e0 -3.890596153287561e0 -4.144148859590814e0
      -4.407949407603155e0 -4.682353565828180e0 -4.967732340089697e0 -5.264449734646860e0
      -5.572892172097227e0 -5.893448475171454e0 -6.226520997927310e0 -6.572528296364681e0
      -6.931893337638257e0 -7.305049281227411e0 -7.692443900854187e0 -8.094538695961091e0
      -8.511800097660171e0 -8.944708154494037e0 -9.393752655317940e0 -9.859438493878542e0
      -1.034228198317669e1 -1.084280022171856e1 -1.136153114744252e1 -1.189903003387258e1
      -1.245584397496032e1 -1.303254015753873e1 -1.362970223272146e1 -1.424791521255815e1
      -1.488777633435643e1 -1.554989327266435e1 -1.623487739043003e1 -1.694335070561397e1
      -1.767595082390949e1 -1.843330945768071e1 -1.921607153855530e1 -2.002488789484119e1
      -2.086040253718989e1 -2.172328921745930e1 -2.261418960360538e1 -2.353377009798942e1
      -2.448269487689072e1 -2.546161591502346e1 -2.647119034221464e1 -2.751206793508709e1
      -2.858489172086411e1 -2.969029398822363e1 -3.082889623371807e1 -3.200131338456368e1
      -3.320813204320348e1 -3.444993461474041e1 -3.572727079933611e1 -3.704066887897352e1
      -3.839063005109483e1 -3.977762001419023e1 -4.120207952526016e1 -4.266439657486581e1
      -4.416492110304080e1 -4.570395977405951e1 -4.728175769673590e1 -4.889849921846554e1
      -5.055431678298874e1 -5.224925709279569e1 -5.398330445482362e1 -5.575634935608969e1
      -5.756819628178483e1 -5.941855266053927e1 -6.130702263238027e1 -6.323308972715586e1
      -6.519612125176718e1 -6.719535141651249e1 -6.922987531819127e1 -7.129863391308845e1
      -7.340040903739783e1 -7.553381274335471e1 -7.769727537896961e1 -7.988902134853288e1
      -8.210708131520823e1 -8.434926362859096e1 -8.661313153841775e1 -8.889602381931491e1
      -9.119499449586375e1 -9.350684271559476e1 -9.582807190483118e1 -9.815487926630068e1
      -1.004831380004589e2 -1.028083983170877e2 -1.051258510476569e2 -1.074303192952584e2
      -1.097162504773123e2 -1.119776858531191e2 -1.142082598303023e2 -1.164011641129582e2
      -1.185491583781186e2 -1.206445384275548e2 -1.226791209330891e2 -1.246442393045391e2
      -1.265307247987234e2 -1.283289007363269e2 -1.300285636864196e2 -1.316189840126658e2
      -1.330888961182091e2 -1.344264940109488e2 -1.356194291072925e2 -1.366548110843692e2
      -1.375192196991839e2 -1.381986983604998e2 -1.386787775187509e2 -1.389444937868521e2
      -1.389803962857677e2 -1.387705938537365e2 -1.382987656396063e2 -1.375482289516153e2
      -1.365019538545039e2 -1.351426564559729e2 -1.334528179862855e2 -1.314148059484605e2
      -1.290109168992317e2 -1.262235012238771e2 -1.230350437890350e2 -1.194283084160709e2
      -1.153864428489515e2 -1.108931471423743e2 -1.059328243521168e2 -1.004907486923819e2
      -9.455327994952517e1 -8.810804348807778e1 -8.114418268139032e1 -7.365258390807838e1
      -6.562614322702427e1 -5.706005346135630e1 -4.795208845273897e1 -3.830292335372440e1
      -2.811646284337326e1 -1.740018656555776e1 -6.165514035344813e0 5.571839863565174e0
      1.779147018327239e1 3.046790344878264e1 4.357021205709771e1 5.706163182332012e1
      7.089918569146448e1 8.503333022596099e1 9.940761970939230e1 1.139584113525616e2
      1.286146099623038e2 1.432974721758264e2 1.579204829965502e2 1.723893154402331e2
      1.866019056779251e2 2.004486369282904e2 2.138126846331234e2 2.265705218841668e2
      2.385926271435556e2 2.497443974410745e2 2.598873273842983e2 2.688804540732863e2
      2.765821032743170e2 2.828519704772352e2 2.875535425091621e2 2.905568999262078e2
      2.917418807842905e2 2.910016370159019e2 2.882465336129244e2 2.834083847321072e2
      2.764449351274434e2 2.673445079634203e2 2.561306662581474e2 2.428666811200492e2
      2.276595382917040e2 2.106631167063079e2 1.920800500075766e2 1.721616491868445e2
      1.512050931082977e2 1.295468572190466e2 1.075511123804354e2 8.559146793082164e1
      6.402407181837134e1 4.314955845416125e1 2.316078387120979e1 4.072543615006452e0
      -1.437137801359404e1 -3.262931150641634e1 -5.072490709006115e1 -6.852693497713426e1
      -8.589284214415853e1 -1.026681964773372e2 -1.186861369334181e2 -1.337668289855127e2
      -1.477169227081521e2 -1.603290277025335e2 -1.713812037593786e2 -1.806364784059041e2
      -1.878423911561543e2 -1.927305814451084e2 -1.950164179630450e2 -1.943986872008168e2
      -1.905593493166251e2 -1.831633634448823e2 -1.718586189304625e2 -1.562758661459914e2
      -1.360297187325114e2 -1.107104975803728e2 -7.996648270407383e1 -4.270939593375871e1
      -4.839599405272697e0 3.657549123233474e-1 -1.471031103932304e-1 -9.306639917758954e-2
      -9.526614446463212e-2 -9.192333492588443e-2 -8.916384655418133e-2 -8.638090205611341e-2
      -8.363499869219149e-2 -8.092098301201712e-2 -7.823992244702116e-2 -7.559203824896405e-2
      -7.297821370246915e-2 -7.039838349314083e-2 -6.785351206937716e-2 -6.534374170392791e-2
      -6.286949815025521e-2 -6.043149825514749e-2 -5.802960188845743e-2 -5.566449515832881e-2
      -5.333628923158813e-2 -5.104553767355556e-2 -4.879248690886088e-2 -4.657753386454767e-2
      -4.440078750928355e-2 -4.226252267984309e-2 -4.016310020589513e-2 -3.810265040756948e-2
      -3.608161909090057e-2 -3.409987083693109e-2 0.000000000000000e0 0.000000000000000e0
      0.000000000000000e0 0.000000000000000e0 0.000000000000000e0 0.000000000000000e0
      0.000000000000000e0 0.000000000000000e0 0.000000000000000e0 0.000000000000000e0
      0.000000000000000e0 0.000000000000000e0 0.000000000000000e0 0.000000000000000e0
      0.000000000000000e0 0.000000000000000e0 0.000000000000000e0 0.000000000000000e0
      0.000000000000000e0 0.000000000000000e0 0.000000000000000e0 0.000000000000000e0
      0.000000000000000e0 0.000000000000000e0 0.000000000000000e0 0.000000000000000e0
      0.000000000000000e0 0.000000000000000e0 0.000000000000000e0 0.000000000000000e0
      0.000000000000000e0 0.000000000000000e0 0.000000000000000e0 0.000000000000000e0
      0.000000000000000e0 0.000000000000000e0 0.000000000000000e0 0.000000000000000e0
      0.000000000000000e0 0.000000000000000e0 0.000000000000000e0 0.000000000000000e0
      0.000000000000000e0 0.000000000000000e0 0.000000000000000e0 0.000000000000000e0
      0.000000000000000e0 0.000000000000000e0 0.000000000000000e0 0.000000000000000e0
      0.000000000000000e0 0.000000000000000e0 0.000000000000000e0 0.000000000000000e0
      0.000000000000000e0 0.000000000000000e0 0.000000000000000e0 0.000000000000000e0
      0.000000000000000e0 0.000000000000000e0 0.000000000000000e0 0.000000000000000e0
      0.000000000000000e0 0.000000000000000e0 0.000000000000000e0 0.000000000000000e0
      0.000000000000000e0 0.000000000000000e0 0.000000000000000e0 0.000000000000000e0
      0.000000000000000e0 0.000000000000000e0 0.000000000000000e0 0.000000000000000e0
      0.000000000000000e0 0.000000000000000e0 0.000000000000000e0 0.000000000000000e0
      0.000000000000000e0 0.000000000000000e0 0.000000000000000e0 0.000000000000000e0
      0.000000000000000e0 0.000000000000000e0 0.000000000000000e0 0.000000000000000e0
      0.000000000000000e0 0.000000000000000e0 0.000000000000000e0 0.000000000000000e0
      0.000000000000000e0 0.000000000000000e0 0.000000000000000e0 0.000000000000000e0
      0.000000000000000e0 0.000000000000000e0 0.000000000000000e0 0.000000000000000e0
      0.000000000000000e0 0.000000000000000e0 0.000000000000000e0 0.000000000000000e0
      0.000000000000000e0 0.000000000000000e0 0.000000000000000e0 0.000000000000000e0
      0.000000000000000e0 0.000000000000000e0 0.000000000000000e0 0.000000000000000e0
      0.000000000000000e0 0.000000000000000e0 0.000000000000000e0 0.000000000000000e0
      0.000000000000000e0 0.000000000000000e0 0.000000000000000e0 0.000000000000000e0
      0.000000000000000e0 0.000000000000000e0 0.000000000000000e0 0.000000000000000e0
      0.000000000000000e0 0.000000000000000e0 0.000000000000000e0 0.000000000000000e0
      0.000000000000000e0 0.000000000000000e0 0.000000000000000e0 0.000000000000000e0
      0.000000000000000e0 0.000000000000000e0 0.000000000000000e0 0.000000000000000e0
      0.000000000000000e0 0.000000000000000e0 0.000000000000000e0 0.000000000000000e0
      0.000000000000000e0 0.000000000000000e0 0.000000000000000e0 0.000000000000000e0
      0.000000000000000e0 0.000000000000000e0 0.000000000000000e0 0.000000000000000e0
      0.000000000000000e0 0.000000000000000e0 0.000000000000000e0 0.000000000000000e0
      0.000000000000000e0 0.000000000000000e0 0.000000000000000e0 0.000000000000000e0
      0.000000000000000e0 0.000000000000000e0 0.000000000000000e0 0.000000000000000e0
      0.000000000000000e0 0.000000000000000e0 0.000000000000000e0 0.000000000000000e0
      0.000000000000000e0 0.000000000000000e0 0.000000000000000e0 0.000000000000000e0
      0.000000000000000e0 0.000000000000000e0 0.000000000000000e0 0.000000000000000e0
      0.000000000000000e0 0.000000000000000e0 0.000000000000000e0 0.000000000000000e0
      0.000000000000000e0 0.000000000000000e0 0.000000000000000e0 0.000000000000000e0
      0.000000000000000e0 0.000000000000000e0 0.000000000000000e0 0.000000000000000e0
      0.000000000000000e0 0.000000000000000e0 0.000000000000000e0 0.000000000000000e0
      0.000000000000000e0 0.000000000000000e0 0.000000000000000e0 0.000000000000000e0
      0.000000000000000e0 0.000000000000000e0 0.000000000000000e0 0.000000000000000e0
      0.000000000000000e0 0.000000000000000e0 0.000000000000000e0 0.000000000000000e0
      0.000000000000000e0 0.000000000000000e0 0.000000000000000e0 0.000000000000000e0
      0.000000000000000e0 0.000000000000000e0 0.000000000000000e0 0.000000000000000e0
      0.000000000000000e0 0.000000000000000e0 0.000000000000000e0 0.000000000000000e0
      0.000000000000000e0 0.000000000000000e0 0.000000000000000e0 0.000000000000000e0
      0.000000000000000e0 0.000000000000000e0 0.000000000000000e0 0.000000000000000e0
      0.000000000000000e0 0.000000000000000e0 0.000000000000000e0 0.000000000000000e0
      0.000000000000000e0 0.000000000000000e0 0.000000000000000e0 0.000000000000000e0
      0.000000000000000e0 0.000000000000000e0 0.000000000000000e0 0.000000000000000e0
      0.000000000000000e0 0.000000000000000e0 0.000000000000000e0 0.000000000000000e0
      0.000000000000000e0 0.000000000000000e0 0.000000000000000e0 0.000000000000000e0
      0.000000000000000e0 0.000000000000000e0 0.000000000000000e0 0.000000000000000e0
      0.000000000000000e0 0.000000000000000e0 0.000000000000000e0 0.000000000000000e0
      0.000000000000000e0 0.000000000000000e0 0.000000000000000e0 0.000000000000000e0
      0.000000000000000e0 0.000000000000000e0 0.000000000000000e0 0.000000000000000e0
      0.000000000000000e0 0.000000000000000e0 0.000000000000000e0 0.000000000000000e0
      0.000000000000000e0 0.000000000000000e0 0.000000000000000e0 0.000000000000000e0
      0.000000000000000e0 0.000000000000000e0 0.000000000000000e0 0.000000000000000e0
      0.000000000000000e0 0.000000000000000e0 0.000000000000000e0 0.000000000000000e0
      0.000000000000000e0 0.000000000000000e0 0.000000000000000e0 0.000000000000000e0
      0.000000000000000e0 0.000000000000000e0 0.000000000000000e0 0.000000000000000e0
      0.000000000000000e0 0.000000000000000e0 0.000000000000000e0 0.000000000000000e0
      0.000000000000000e0 0.000000000000000e0 0.000000000000000e0 0.000000000000000e0
      0.000000000000000e0 0.000000000000000e0 0.000000000000000e0 0.000000000000000e0
      0.000000000000000e0 0.000000000000000e0 0.000000000000000e0 0.000000000000000e0
      0.000000000000000e0 0.000000000000000e0 0.000000000000000e0 0.000000000000000e0
      0.000000000000000e0 0.000000000000000e0 0.000000000000000e0 0.000000000000000e0
      0.000000000000000e0 0.000000000000000e0 0.000000000000000e0 0.000000000000000e0
      0.000000000000000e0 0.000000000000000e0 0.000000000000000e0 0.000000000000000e0
      0.000000000000000e0 0.000000000000000e0 0.000000000000000e0 0.000000000000000e0
      0.000000000000000e0 0.000000000000000e0 0.000000000000000e0 0.000000000000000e0
      0.000000000000000e0 0.000000000000000e0 0.000000000000000e0 0.000000000000000e0
      0.000000000000000e0 0.000000000000000e0 0.000000000000000e0 0.000000000000000e0
      0.000000000000000e0 0.000000000000000e0 0.000000000000000e0 0.000000000000000e0
      0.000000000000000e0 0.000000000000000e0 0.000000000000000e0 0.000000000000000e0
      0.000000000000000e0 0.000000000000000e0 0.000000000000000e0 0.000000000000000e0
      0.000000000000000e0
      </PP_BETA.2>
    <PP_DIJ>
      -9.935762855871284e-3 -6.475361081079982e-3 -6.475361081079982e-3 -2.975205453199119e-3
      </PP_DIJ>
    <PP_AUGMENTATION q_with_l="true" nqf="0" nqlc="3">
      <PP_Q>
        9.228117074244505e-3 9.187630667222837e-3 9.187630667222837e-3 9.129545931151867e-3
        </PP_Q>
      <PP_QIJL.1.1.0 first_index="1" second_index="1" composite_index="1" angular_momentum="0">
        5.759094848500130e-7 5.904885956341448e-7 6.054367728668265e-7 6.207633592277917e-7
        6.364779338933878e-7 6.525903185227699e-7 6.691105833956053e-7 6.860490537051146e-7
        7.034163160103736e-7 7.212232248519244e-7 7.394809095347986e-7 7.582007810832164e-7
        7.773945393712914e-7 7.970741804341925e-7 8.172520039643414e-7 8.379406209972998e-7
        8.591529617921831e-7 8.809022839114892e-7 9.032021805054024e-7 9.260665888057511e-7
        9.495097988348988e-7 9.735464623350326e-7 9.981916019234133e-7 1.023460620479295e-6
        1.049369310768398e-6 1.075933865310900e-6 1.103170886499167e-6 1.131097396971482e-6
        1.159730850248284e-6 1.189089141637545e-6 1.219190619416081e-6 1.250054096293796e-6
        1.281698861168010e-6 1.314144691175185e-6 1.347411864047611e-6 1.381521170782721e-6
        1.416493928632968e-6 1.452351994424367e-6 1.489117778212008e-6 1.526814257281063e-6
        1.565464990502009e-6 1.605094133049059e-6 1.645726451490943e-6 1.687387339263482e-6
        1.730102832533606e-6 1.773899626464677e-6 1.818805091893315e-6 1.864847292428104e-6
        1.912055001980822e-6 1.960457722741188e-6 2.010085703606249e-6 2.060969959075992e-6
        2.113142288626903e-6 2.166635296575567e-6 2.221482412444726e-6 2.277717911844418e-6
        2.335376937881306e-6 2.394495523109484e-6 2.455110612036449e-6 2.517260084198306e-6
        2.580982777818517e-6 2.646318514065012e-6 2.713308121920745e-6 2.781993463683169e-6
        2.852417461108592e-6 2.924624122217589e-6 2.998658568778289e-6 3.074567064484576e-6
        3.152397043846785e-6 3.232197141812901e-6 3.314017224138650e-6 3.397908418525472e-6
        3.483923146545712e-6 3.572115156374907e-6 3.662539556351594e-6 3.755252849385431e-6
        3.850312968235158e-6 3.947779311678286e-6 4.047712781595028e-6 4.150175820989572e-6
        4.255232452972296e-6 4.362948320727242e-6 4.473390728489666e-6 4.586628683559132e-6
        4.702732939374345e-6 4.821776039676390e-6 4.943832363787950e-6 5.068978173036570e-6
        5.197291658350835e-6 5.328852989059081e-6 5.463744362920845e-6 5.602050057422265e-6
        5.743856482367226e-6 5.889252233796879e-6 6.038328149271100e-6 6.191177364546089e-6
        6.347895371683399e-6 6.508580078626399e-6 6.673331870281118e-6 6.842253671139471e-6
        7.015451009483472e-6 7.193032083210541e-6 7.375107827320512e-6 7.561791983106205e-6
        7.753201169090574e-6 7.949454953754112e-6 8.150675930097856e-6 8.356989792087997e-6
        8.568525413029452e-6 8.785414925916992e-6 9.007793805813453e-6 9.235800954306253e-6
        9.469578786094292e-6 9.709273317758772e-6 9.955034258772955e-6 1.020701510480687e-5
        1.046537323338484e-5 1.073027000195485e-5 1.100187084843020e-5 1.128034539426567e-5
        1.156586755013168e-5 1.185861562425166e-5 1.215877243346952e-5 1.246652541711558e-5
        1.278206675374125e-5 1.310559348079407e-5 1.343730761730738e-5 1.377741628967947e-5
        1.412613186062011e-5 1.448367206134359e-5 1.485026012708940e-5 1.522612493605410e-5
        1.561150115181958e-5 1.600662936936514e-5 1.641175626475319e-5 1.682713474857997e-5
        1.725302412328590e-5 1.768969024442174e-5 1.813740568596906e-5 1.859644990981698e-5
        1.906710943949779e-5 1.954967803828884e-5 2.004445689178882e-5 2.055175479508014e-5
        2.107188834459183e-5 2.160518213477979e-5 2.215196895974445e-5 2.271259001990883e-5
        2.328739513388243e-5 2.387674295564055e-5 2.448100119715027e-5 2.510054685657921e-5
        2.573576645222517e-5 2.638705626230862e-5 2.705482257077383e-5 2.773948191924680e-5
        2.844146136530350e-5 2.916119874720379e-5 2.989914295525153e-5 3.065575420994468e-5
        3.143150434708268e-5 3.222687711000393e-5 3.304236844912836e-5 3.387848682898596e-5
        3.473575354291567e-5 3.561470303562282e-5 3.651588323379039e-5 3.743985588493974e-5
        3.838719690474560e-5 3.935849673301233e-5 4.035436069852278e-5 4.137540939298004e-5
        4.242227905426160e-5 4.349562195921637e-5 4.459610682623701e-5 4.572441922784547e-5
        4.688126201353890e-5 4.806735574314239e-5 4.928343913092784e-5 5.053026950075945e-5
        5.180862325253308e-5 5.311929634018674e-5 5.446310476155874e-5 5.584088506038446e-5
        5.725349484072352e-5 5.870181329411688e-5 6.018674173978516e-5 6.170920417817735e-5
        6.327014785819555e-5 6.487054385842339e-5 6.651138768269227e-5 6.819369987033431e-5
        6.991852662146737e-5 7.168694043767685e-5 7.350004077845943e-5 7.535895473380307e-5
        7.726483771329182e-5 7.921887415212204e-5 8.122227823443570e-5 8.327629463437948e-5
        8.538219927530509e-5 8.754130010754581e-5 8.975493790519787e-5 9.202448708235965e-5
        9.435135652928237e-5 9.673699046889544e-5 9.918286933418814e-5 1.016905106669258e-4
        1.042614700382014e-4 1.068973419913274e-4 1.095997610075802e-4 1.123704024953320e-4
        1.152109838030979e-4 1.181232652570554e-4 1.211090512235906e-4 1.241701911974407e-4
        1.273085809160220e-4 1.305261635005244e-4 1.338249306243892e-4 1.372069237097784e-4
        1.406742351526637e-4 1.442290095771822e-4 1.478734451198984e-4 1.516097947446461e-4
        1.554403675886218e-4 1.593675303404131e-4 1.633937086506718e-4 1.675213885761321e-4
        1.717531180577047e-4 1.760915084333845e-4 1.805392359867112e-4 1.850990435315575e-4
        1.897737420340034e-4 1.945662122720914e-4 1.994794065342580e-4 2.045163503572434e-4
        2.096801443043148e-4 2.149739657846184e-4 2.204010709145192e-4 2.259647964217775e-4
        2.316685615934246e-4 2.375158702682310e-4 2.435103128746337e-4 2.496555685150412e-4
        2.559554070974138e-4 2.624136915150400e-4 2.690343798754403e-4 2.758215277793277e-4
        2.827792906505775e-4 2.899119261181539e-4 2.972237964509515e-4 3.047193710465236e-4
        3.124032289746602e-4 3.202800615767994e-4 3.283546751222487e-4 3.366319935221969e-4
        3.451170611025093e-4 3.538150454362823e-4 3.627312402371523e-4 3.718710683143395e-4
        3.812400845904046e-4 3.908439791827042e-4 4.006885805495074e-4 4.107798587017436e-4
        4.211239284813372e-4 4.317270529070631e-4 4.425956465888691e-4 4.537362792115641e-4
        4.651556790887828e-4 4.768607367880993e-4 4.888585088281375e-4 5.011562214485249e-4
        5.137612744534713e-4 5.266812451297566e-4 5.399238922398569e-4 5.534971600909010e-4
        5.674091826801253e-4 5.816682879174139e-4 5.962830019255044e-4 6.112620534183509e-4
        6.266143781580835e-4 6.423491234909583e-4 6.584756529625935e-4 6.750035510127339e-4
        6.919426277496986e-4 7.093029238045662e-4 7.270947152650900e-4 7.453285186891888e-4
        7.640150961977997e-4 7.831654606467294e-4 8.027908808770166e-4 8.229028870432224e-4
        8.435132760188663e-4 8.646341168781282e-4 8.862777564527430e-4 9.084568249628461e-4
        9.311842417203650e-4 9.544732209033276e-4 9.783372773992772e-4 1.002790232715752e-3
        1.027846220955543e-3 1.053519694854228e-3 1.079825431877177e-3 1.106778540372977e-3
        1.134394465779912e-3 1.162688996881830e-3 1.191678272109390e-3 1.221378785882336e-3
        1.251807394988085e-3 1.282981324991507e-3 1.314918176670368e-3 1.347635932470490e-3
        1.381152962974187e-3 1.415488033375076e-3 1.450660309951866e-3 1.486689366533122e-3
        1.523595190944534e-3 1.561398191429512e-3 1.600119203033398e-3 1.639779493940866e-3
        1.680400771755376e-3 1.722005189708878e-3 1.764615352789114e-3 1.808254323771118e-3
        1.852945629138637e-3 1.898713264880319e-3 1.945581702144530e-3 1.993575892735779e-3
        2.042721274434606e-3 2.093043776121752e-3 2.144569822686315e-3 2.197326339696357e-3
        2.251340757809273e-3 2.306641016897873e-3 2.363255569866773e-3 2.421213386132352e-3
        2.480543954737906e-3 2.541277287074290e-3 2.603443919174508e-3 2.667074913549194e-3
        2.732201860528115e-3 2.798856879070895e-3 2.867072617008496e-3 2.936882250674744e-3
        3.008319483885268e-3 3.081418546219073e-3 3.156214190555611e-3 3.232741689818070e-3
        3.311036832871034e-3 3.391135919518228e-3 3.473075754543510e-3 3.556893640735409e-3
        3.642627370833005e-3 3.730315218327748e-3 3.819995927053075e-3 3.911708699490458e-3
        4.005493183717357e-3 4.101389458919352e-3 4.199438019385212e-3 4.299679756900271e-3
        4.402155941449868e-3 4.506908200140859e-3 4.613978494245585e-3 4.723409094268619e-3
        4.835242552932772e-3 4.949521675976777e-3 5.066289490652769e-3 5.185589211807768e-3
        5.307464205428756e-3 5.431957949526753e-3 5.559113992230903e-3 5.688975906958905e-3
        5.821587244525944e-3 5.956991482049391e-3 6.095231968502214e-3 6.236351866763471e-3
        6.380394092009478e-3 6.527401246285138e-3 6.677415549090087e-3 6.830478763810108e-3
        6.986632119820033e-3 7.145916230079914e-3 7.308371004042675e-3 7.474035555687198e-3
        7.642948106487490e-3 7.815145883125069e-3 7.990665009748859e-3 8.169540394583773e-3
        8.351805610687544e-3 8.537492770652705e-3 8.726632395049950e-3 8.919253274407914e-3
        9.115382324524230e-3 9.315044434903664e-3 9.518262310119983e-3 9.725056303900594e-3
        9.935444245736244e-3 1.014944125982184e-2 1.036705957614032e-2 1.058830833350762e-2
        1.081319337440481e-2 1.104171703143313e-2 1.127387790523815e-2 1.150967063376279e-2
        1.174908565270289e-2 1.199210894705613e-2 1.223872179367405e-2 1.248890049474776e-2
        1.274261610218254e-2 1.299983413284229e-2 1.326051427467485e-2 1.352461008376173e-2
        1.379206867237146e-2 1.406283038813583e-2 1.433682848451124e-2 1.461398878273476e-2
        1.489422932553627e-2 1.517746002292383e-2 1.546358229042069e-2 1.575248868019784e-2
        1.604406250561713e-2 1.633817745977687e-2 1.663469722873363e-2 1.693347510016314e-2
        1.723435356831691e-2 1.753716393623312e-2 1.784172591626780e-2 1.814784723012685e-2
        1.845532320970237e-2 1.876393640014469e-2 1.907345616673938e-2 1.938363830730207e-2
        1.969422467195598e-2 2.000494279231693e-2 2.031550552227742e-2 2.062561069275664e-2
        2.093494078296513e-2 2.124316261092249e-2 2.154992704616312e-2 2.185486874776743e-2
        2.215760593106530e-2 2.245774016657247e-2 2.275485621493949e-2 2.304852190191588e-2
        2.333828803755633e-2 2.362368838412346e-2 2.390423967736734e-2 2.417944170608685e-2
        2.444877745509978e-2 2.471171331696301e-2 2.496769937799237e-2 2.521616978432801e-2
        2.545654319397360e-2 2.568822332090448e-2 2.591059957748398e-2 2.612304782154846e-2
        2.632493121461282e-2 2.651560119770607e-2 2.669439859136581e-2 2.686065482629473e-2
        2.701369331110674e-2 2.715283094345760e-2 2.727737977065913e-2 2.738664880560921e-2
        2.747994600352479e-2 2.755658040453381e-2 2.761586444665619e-2 2.765711645307500e-2
        2.767966329685798e-2 2.768284324542783e-2 2.766600898608781e-2 2.762853083277798e-2
        2.756980011295868e-2 2.748923273208207e-2 2.738627291151162e-2 2.726039709397678e-2
        2.711111800869703e-2 2.693798888617239e-2 2.674060781031047e-2 2.651862219304121e-2
        2.627173335385906e-2 2.599970118382947e-2 2.570234887050771e-2 2.537956765694966e-2
        2.503132160455880e-2 2.465765232592676e-2 2.425868365010477e-2 2.383462617892089e-2
        2.338578168905681e-2 2.291254733066622e-2 2.241541956938994e-2 2.189499781476210e-2
        2.135198767426382e-2 2.078720376873707e-2 2.020157204160419e-2 1.959613149143411e-2
        1.897203525495760e-2 1.833055096577055e-2 1.767306031279560e-2 1.700105772223308e-2
        1.631614808736111e-2 1.562004347229066e-2 1.491455871880847e-2 1.420160588990541e-2
        1.348318748966916e-2 1.276138840708195e-2 1.203836654108100e-2 1.131634207617867e-2
        1.059758539215106e-2 9.884403607939941e-3 9.179125779083469e-3 8.484086789797708e-3
        7.801610005324314e-3 7.133988777352840e-3 6.483466925175576e-3 5.852218347623385e-3
        5.242325955576057e-3 4.655760151656255e-3 4.094357122212778e-3 3.559797246374101e-3
        3.053583967161513e-3 2.577023509607956e-3 2.131205869584154e-3 1.716987533464777e-3
        1.334976421574377e-3 9.855195760367788e-4 6.686941345282853e-4 3.843021436266414e-4
        1.318697668863632e-4 -8.934856876940955e-5 -2.803605716529527e-4 -4.424205569730118e-4
        -5.770075847610495e-4 -6.857969453691257e-4 -7.706247873724303e-4 -8.334458239697696e-4
        -8.762842249941359e-4 -9.011780040258740e-4 -9.101174448707550e-4 -9.049783791076264e-4
        -8.874514258504965e-4 -8.589686344763308e-4 -8.206293276054565e-4 -7.731273202074579e-4
        -7.170347479519279e-4 -6.540042527192758e-4 -5.860290468415741e-4 -5.151118323148407e-4
        -4.432324192691350e-4 -3.723112582056376e-4 -3.041687032711016e-4 -2.404798406833164e-4
        -1.827247378662911e-4 -1.321339955775436e-4 -8.962951813284992e-5 -5.576045663346907e-5
        -3.063432788769083e-5 -1.384336865661862e-5 -4.386252201671326e-6 -5.853732554794711e-7
        0.000000000000000e0 0.000000000000000e0 0.000000000000000e0 0.000000000000000e0
        0.000000000000000e0 0.000000000000000e0 0.000000000000000e0 0.000000000000000e0
        0.000000000000000e0 0.000000000000000e0 0.000000000000000e0 0.000000000000000e0
        0.000000000000000e0 0.000000000000000e0 0.000000000000000e0 0.000000000000000e0
        0.000000000000000e0 0.000000000000000e0 0.000000000000000e0 0.000000000000000e0
        0.000000000000000e0 0.000000000000000e0 0.000000000000000e0 0.000000000000000e0
        0.000000000000000e0 0.000000000000000e0 0.000000000000000e0 0.000000000000000e0
        0.000000000000000e0 0.000000000000000e0 0.000000000000000e0 0.000000000000000e0
        0.000000000000000e0 0.000000000000000e0 0.000000000000000e0 0.000000000000000e0
        0.000000000000000e0 0.000000000000000e0 0.000000000000000e0 0.000000000000000e0
        0.000000000000000e0 0.000000000000000e0 0.000000000000000e0 0.000000000000000e0
        0.000000000000000e0 0.000000000000000e0 0.000000000000000e0 0.000000000000000e0
        0.000000000000000e0 0.000000000000000e0 0.000000000000000e0 0.000000000000000e0
        0.000000000000000e0 0.000000000000000e0 0.000000000000000e0 0.000000000000000e0
        0.000000000000000e0 0.000000000000000e0 0.000000000000000e0 0.000000000000000e0
        0.000000000000000e0 0.000000000000000e0 0.000000000000000e0 0.000000000000000e0
        0.000000000000000e0 0.000000000000000e0 0.000000000000000e0 0.000000000000000e0
        0.000000000000000e0 0.000000000000000e0 0.000000000000000e0 0.000000000000000e0
        0.000000000000000e0 0.000000000000000e0 0.000000000000000e0 0.000000000000000e0
        0.000000000000000e0 0.000000000000000e0 0.000000000000000e0 0.000000000000000e0
        0.000000000000000e0 0.000000000000000e0 0.000000000000000e0 0.000000000000000e0
        0.000000000000000e0 0.000000000000000e0 0.000000000000000e0 0.000000000000000e0
        0.000000000000000e0 0.000000000000000e0 0.000000000000000e0 0.000000000000000e0
        0.000000000000000e0 0.000000000000000e0 0.000000000000000e0 0.000000000000000e0
        0.000000000000000e0 0.000000000000000e0 0.000000000000000e0 0.000000000000000e0
        0.000000000000000e0 0.000000000000000e0 0.000000000000000e0 0.000000000000000e0
        0.000000000000000e0 0.000000000000000e0 0.000000000000000e0 0.000000000000000e0
        0.000000000000000e0 0.000000000000000e0 0.000000000000000e0 0.000000000000000e0
        0.000000000000000e0 0.000000000000000e0 0.000000000000000e0 0.000000000000000e0
        0.000000000000000e0 0.000000000000000e0 0.000000000000000e0 0.000000000000000e0
        0.000000000000000e0 0.000000000000000e0 0.000000000000000e0 0.000000000000000e0
        0.000000000000000e0 0.000000000000000e0 0.000000000000000e0 0.000000000000000e0
        0.000000000000000e0 0.000000000000000e0 0.000000000000000e0 0.000000000000000e0
        0.000000000000000e0 0.000000000000000e0 0.000000000000000e0 0.000000000000000e0
        0.000000000000000e0 0.000000000000000e0 0.000000000000000e0 0.000000000000000e0
        0.000000000000000e0 0.000000000000000e0 0.000000000000000e0 0.000000000000000e0
        0.000000000000000e0 0.000000000000000e0 0.000000000000000e0 0.000000000000000e0
        0.000000000000000e0 0.000000000000000e0 0.000000000000000e0 0.000000000000000e0
        0.000000000000000e0 0.000000000000000e0 0.000000000000000e0 0.000000000000000e0
        0.000000000000000e0 0.000000000000000e0 0.000000000000000e0 0.000000000000000e0
        0.000000000000000e0 0.000000000000000e0 0.000000000000000e0 0.000000000000000e0
        0.000000000000000e0 0.000000000000000e0 0.000000000000000e0 0.000000000000000e0
        0.000000000000000e0 0.000000000000000e0 0.000000000000000e0 0.000000000000000e0
        0.000000000000000e0 0.000000000000000e0 0.000000000000000e0 0.000000000000000e0
        0.000000000000000e0 0.000000000000000e0 0.000000000000000e0 0.000000000000000e0
        0.000000000000000e0 0.000000000000000e0 0.000000000000000e0 0.000000000000000e0
        0.000000000000000e0 0.000000000000000e0 0.000000000000000e0 0.000000000000000e0
        0.000000000000000e0 0.000000000000000e0 0.000000000000000e0 0.000000000000000e0
        0.000000000000000e0 0.000000000000000e0 0.000000000000000e0 0.000000000000000e0
        0.000000000000000e0 0.000000000000000e0 0.000000000000000e0 0.000000000000000e0
        0.000000000000000e0 0.000000000000000e0 0.000000000000000e0 0.000000000000000e0
        0.000000000000000e0 0.000000000000000e0 0.000000000000000e0 0.000000000000000e0
        0.000000000000000e0 0.000000000000000e0 0.000000000000000e0 0.000000000000000e0
        0.000000000000000e0 0.000000000000000e0 0.000000000000000e0 0.000000000000000e0
        0.000000000000000e0 0.000000000000000e0 0.000000000000000e0 0.000000000000000e0
        0.000000000000000e0 0.000000000000000e0 0.000000000000000e0 0.000000000000000e0
        0.000000000000000e0 0.000000000000000e0 0.000000000000000e0 0.000000000000000e0
        0.000000000000000e0 0.000000000000000e0 0.000000000000000e0 0.000000000000000e0
        0.000000000000000e0 0.000000000000000e0 0.000000000000000e0 0.000000000000000e0
        0.000000000000000e0 0.000000000000000e0 0.000000000000000e0 0.000000000000000e0
        0.000000000000000e0 0.000000000000000e0 0.000000000000000e0 0.000000000000000e0
        0.000000000000000e0 0.000000000000000e0 0.000000000000000e0 0.000000000000000e0
        0.000000000000000e0 0.000000000000000e0 0.000000000000000e0 0.000000000000000e0
        0.000000000000000e0 0.000000000000000e0 0.000000000000000e0 0.000000000000000e0
        0.000000000000000e0 0.000000000000000e0 0.000000000000000e0 0.000000000000000e0
        0.000000000000000e0 0.000000000000000e0 0.000000000000000e0 0.000000000000000e0
        0.000000000000000e0 0.000000000000000e0 0.000000000000000e0 0.000000000000000e0
        0.000000000000000e0 0.000000000000000e0 0.000000000000000e0 0.000000000000000e0
        0.000000000000000e0 0.000000000000000e0 0.000000000000000e0 0.000000000000000e0
        0.000000000000000e0 0.000000000000000e0 0.000000000000000e0 0.000000000000000e0
        0.000000000000000e0 0.000000000000000e0 0.000000000000000e0 0.000000000000000e0
        0.000000000000000e0 0.000000000000000e0 0.000000000000000e0 0.000000000000000e0
        0.000000000000000e0 0.000000000000000e0 0.000000000000000e0 0.000000000000000e0
        0.000000000000000e0 0.000000000000000e0 0.000000000000000e0 0.000000000000000e0
        0.000000000000000e0 0.000000000000000e0 0.000000000000000e0 0.000000000000000e0
        0.000000000000000e0 0.000000000000000e0 0.000000000000000e0 0.000000000000000e0
        0.000000000000000e0 0.000000000000000e0 0.000000000000000e0 0.000000000000000e0
        0.000000000000000e0 0.000000000000000e0 0.000000000000000e0 0.000000000000000e0
        0.000000000000000e0 0.000000000000000e0 0.000000000000000e0 0.000000000000000e0
        0.000000000000000e0 0.000000000000000e0 0.000000000000000e0 0.000000000000000e0
        0.000000000000000e0 0.000000000000000e0 0.000000000000000e0 0.000000000000000e0
        0.000000000000000e0 0.000000000000000e0 0.000000000000000e0 0.000000000000000e0
        0.000000000000000e0 0.000000000000000e0 0.000000000000000e0 0.000000000000000e0
        0.000000000000000e0 0.000000000000000e0 0.000000000000000e0 0.000000000000000e0
        0.000000000000000e0 0.000000000000000e0 0.000000000000000e0 0.000000000000000e0
        0.000000000000000e0 0.000000000000000e0 0.000000000000000e0 0.000000000000000e0
        0.000000000000000e0 0.000000000000000e0 0.000000000000000e0 0.000000000000000e0
        0.000000000000000e0 0.000000000000000e0 0.000000000000000e0 0.000000000000000e0
        0.000000000000000e0 0.000000000000000e0 0.000000000000000e0 0.000000000000000e0
        0.000000000000000e0 0.000000000000000e0 0.000000000000000e0 0.000000000000000e0
        0.000000000000000e0 0.000000000000000e0 0.000000000000000e0 0.000000000000000e0
        0.000000000000000e0 0.000000000000000e0 0.000000000000000e0 0.000000000000000e0
        0.000000000000000e0
        </PP_QIJL.1.1.0>
      <PP_QIJL.1.2.0 first_index="1" second_index="2" composite_index="2" angular_momentum="0">
        5.615866690723864e-7 5.758031995649397e-7 5.903796179225345e-7 6.053250344771990e-7
        6.206487901761398e-7 6.363604624190690e-7 6.524698710432783e-7 6.689870844601829e-7
        6.859224259471719e-7 7.032864800986999e-7 7.210900994406324e-7 7.393444112119999e-7
        7.580608243183754e-7 7.772510364612277e-7 7.969270414477051e-7 8.171011366853959e-7
        8.377859308667745e-7 8.589943518481078e-7 8.807396547277506e-7 9.030354301288821e-7
        9.258956126918305e-7 9.493344897813188e-7 9.733667104140480e-7 9.980072944121977e-7
        1.023271641788561e-6 1.049175542369159e-6 1.075735185659373e-6 1.102967170959712e-6
        1.130888517737568e-6 1.159516676261417e-6 1.188869538504086e-6 1.218965449321933e-6
        1.249823217916876e-6 1.281462129588457e-6 1.313901957783253e-6 1.347162976449165e-6
        1.381265972702291e-6 1.416232259814292e-6 1.452083690528351e-6 1.488842670712045e-6
        1.526532173355619e-6 1.565175752924433e-6 1.604797560074522e-6 1.645422356740434e-6
        1.687075531604797e-6 1.729783115959210e-6 1.773571799966407e-6 1.818468949333807e-6
        1.864502622408857e-6 1.911701587706834e-6 1.960095341882017e-6 2.009714128153476e-6
        2.060588955196938e-6 2.112751616514496e-6 2.166234710294312e-6 2.221071659772575e-6
        2.277296734110534e-6 2.334945069799540e-6 2.394052692607462e-6 2.454656540080188e-6
        2.516794484612151e-6 2.580505357100377e-6 2.645828971196690e-6 2.712806148173243e-6
        2.781478742416876e-6 2.851889667568116e-6 2.924082923321199e-6 2.998103622901742e-6
        3.073998021239184e-6 3.151813543851612e-6 3.231598816460830e-6 3.313403695356262e-6
        3.397279298526475e-6 3.483278037577779e-6 3.571453650459766e-6 3.661861235018078e-6
        3.754557283395419e-6 3.849599717302121e-6 3.947047924178252e-6 4.046962794269767e-6
        4.149406758641726e-6 4.254443828152306e-6 4.362139633411769e-6 4.472561465751283e-6
        4.585778319227075e-6 4.701860933685969e-6 4.820881838919170e-6 4.942915399931691e-6
        5.068037863355549e-6 5.196327405035624e-6 5.327864178817635e-6 5.462730366568696e-6
        5.601010229461398e-6 5.742790160553311e-6 5.888158738694591e-6 6.037206783797024e-6
        6.190027413499021e-6 6.346716101261534e-6 6.507370735931059e-6 6.672091682806684e-6
        6.840981846248883e-6 7.014146733869174e-6 7.191694522340180e-6 7.373736124867023e-6
        7.560385260361881e-6 7.751758524364376e-6 7.947975461752035e-6 8.149158641285604e-6
        8.355433732035479e-6 8.566929581736595e-6 8.783778297120108e-6 9.006115326271807e-6
        9.234079543068020e-6 9.467813333741303e-6 9.707462685629459e-6 9.953177278162585e-6
        1.020511057614464e-5 1.046341992538686e-5 1.072826665075232e-5 1.099981615667209e-5
        1.127823803019476e-5 1.156370614663349e-5 1.185639877787510e-5 1.215649870341847e-5
        1.246419332421045e-5 1.277967477934928e-5 1.310314006572784e-5 1.343479116068986e-5
        1.377483514777500e-5 1.412348434562996e-5 1.448095644016471e-5 1.484747462003550e-5
        1.522326771553752e-5 1.560857034099265e-5 1.600362304071981e-5 1.640867243867704e-5
        1.682397139186771e-5 1.724977914760437e-5 1.768636150472685e-5 1.813399097887330e-5
        1.859294697190509e-5 1.906351594558959e-5 1.954599159964673e-5 2.004067505426815e-5
        2.054787503722061e-5 2.106790807564736e-5 2.160109869268507e-5 2.214777960901571e-5
        2.270829194947624e-5 2.328298545485210e-5 2.387221869898285e-5 2.447635931131248e-5
        2.509578420501921e-5 2.573087981086331e-5 2.638204231689510e-5 2.704967791416752e-5
        2.773420304860323e-5 2.843604467916787e-5 2.915564054250553e-5 2.989343942419702e-5
        3.064990143680332e-5 3.142549830486342e-5 3.222071365701698e-5 3.303604332542814e-5
        3.387199565269082e-5 3.472909180639845e-5 3.560786610156929e-5 3.650886633111772e-5
        3.743265410457159e-5 3.837980519523745e-5 3.935090989601981e-5 4.034657338410955e-5
        4.136741609475537e-5 4.241407410434340e-5 4.348719952301159e-5 4.458746089703095e-5
        4.571554362119511e-5 4.687215036145826e-5 4.805800148807470e-5 4.927383551949434e-5
        5.052040957727452e-5 5.179849985227889e-5 5.310890208243361e-5 5.445243204232381e-5
        5.582992604491617e-5 5.724224145569901e-5 5.869025721954440e-5 6.017487440059320e-5
        6.169701673548182e-5 6.325763120022954e-5 6.485768859111314e-5 6.649818411986898e-5
        6.818013802355980e-5 6.990459618946234e-5 7.167263079533158e-5 7.348534096540799e-5
        7.534385344254608e-5 7.724932327684221e-5 7.920293453115743e-5 8.120590100393452e-5
        8.325946696971465e-5 8.536490793777835e-5 8.752353142932913e-5 8.973667777366268e-5
        9.200572092376337e-5 9.433206929178157e-5 9.671716660486133e-5 9.916249278178555e-5
        1.016695648309281e-4 1.042399377700050e-4 1.068752055681265e-4 1.095770021106709e-4
        1.123470021874968e-4 1.151869225050364e-4 1.180985227228142e-4 1.210836065149439e-4
        1.241440226571813e-4 1.272816661401021e-4 1.304984793090019e-4 1.337964530311204e-4
        1.371776278907965e-4 1.406440954131905e-4 1.441979993171978e-4 1.478415367982120e-4
        1.515769598413936e-4 1.554065765661127e-4 1.593327526022605e-4 1.633579124991112e-4
        1.674845411674543e-4 1.717151853557115e-4 1.760524551607675e-4 1.804990255742693e-4
        1.850576380651350e-4 1.897311021990526e-4 1.945222972957445e-4 1.994341741247820e-4
        2.044697566407701e-4 2.096321437586969e-4 2.149245111702899e-4 2.203501132022116e-4
        2.259122847169355e-4 2.316144430571804e-4 2.374600900347499e-4 2.434528139646770e-4
        2.495962917455540e-4 2.558942909869489e-4 2.623506721848210e-4 2.689693909458484e-4
        2.757545002615978e-4 2.827101528334700e-4 2.898406034493572e-4 2.971502114129679e-4
        3.046434430267632e-4 3.123248741294713e-4 3.201991926891367e-4 3.282712014526715e-4
        3.365458206528791e-4 3.450280907739144e-4 3.537231753761558e-4 3.626363639814552e-4
        3.717730750197281e-4 3.811388588378543e-4 3.907394007718377e-4 4.005805242831825e-4
        4.106681941604264e-4 4.210085197867546e-4 4.316077584746284e-4 4.424723188683187e-4
        4.536087644152424e-4 4.650238169069698e-4 4.767243600907431e-4 4.887174433523455e-4
        5.010102854711003e-4 5.136102784477805e-4 5.265249914061583e-4 5.397621745688885e-4
        5.533297633083917e-4 5.672358822733380e-4 5.814888495913119e-4 5.960971811481588e-4
        6.110695949444737e-4 6.264150155296304e-4 6.421425785136706e-4 6.582616351573158e-4
        6.747817570402804e-4 6.917127408079658e-4 7.090646129965654e-4 7.268476349364561e-4
        7.450723077337051e-4 7.637493773293707e-4 7.828898396361669e-4 8.025049457519481e-4
        8.226062072493065e-4 8.432054015404560e-4 8.643145773164107e-4 8.859460600592850e-4
        9.081124576264010e-4 9.308266659046613e-4 9.541018745334826e-4 9.779515726943464e-4
        1.002389554964804e-3 1.027429927234555e-3 1.053087112680926e-3 1.079375857800845e-3
        1.106311238496109e-3 1.133908666208416e-3 1.162183894100363e-3 1.191153023278232e-3
        1.220832509052043e-3 1.251239167227988e-3 1.282390180427931e-3 1.314303104430282e-3
        1.346995874526054e-3 1.380486811883500e-3 1.414794629914199e-3 1.449938440632921e-3
        1.485937761003131e-3 1.522812519259298e-3 1.560583061196677e-3 1.599270156418530e-3
        1.638895004530068e-3 1.679479241267762e-3 1.721044944551821e-3 1.763614640448956e-3
        1.807211309031653e-3 1.851858390119363e-3 1.897579788886052e-3 1.944399881317713e-3
        1.992343519502320e-3 2.041436036733746e-3 2.091703252410062e-3 2.143171476705424e-3
        2.195867514993687e-3 2.249818672000481e-3 2.305052755659294e-3 2.361598080645670e-3
        2.419483471562182e-3 2.478738265745460e-3 2.539392315664796e-3 2.601475990880426e-3
        2.665020179527748e-3 2.730056289291949e-3 2.796616247835846e-3 2.864732502641563e-3
        2.934438020224870e-3 3.005766284678836e-3 3.078751295501227e-3 3.153427564657993e-3
        3.229830112832646e-3 3.307994464809055e-3 3.387956643932585e-3 3.469753165591883e-3
        3.553421029660997e-3 3.638997711838604e-3 3.726521153818277e-3 3.816029752220749e-3
        3.907562346215927e-3 4.001158203759400e-3 4.096857006364696e-3 4.194698832329289e-3
        4.294724138328832e-3 4.396973739290411e-3 4.501488786452140e-3 4.608310743512444e-3
        4.717481360768572e-3 4.829042647140042e-3 4.943036839968419e-3 5.059506372481043e-3
        5.178493838801864e-3 5.300041956388394e-3 5.424193525769514e-3 5.550991387454300e-3
        5.680478375877957e-3 5.812697270246159e-3 5.947690742134814e-3 6.085501299697858e-3
        6.226171228330953e-3 6.369742527634898e-3 6.516256844517887e-3 6.665755402271513e-3
        6.818278925451305e-3 6.973867560388179e-3 7.132560791153587e-3 7.294397350797045e-3
        7.459415127671231e-3 7.627651066656529e-3 7.799141065093826e-3 7.973919863231417e-3
        8.152020928989943e-3 8.333476336846813e-3 8.518316640640505e-3 8.706570740093998e-3
        8.898265740856194e-3 9.093426807860824e-3 9.292077011802997e-3 9.494237168535774e-3
        9.699925671191847e-3 9.909158314838963e-3 1.012194811348315e-2 1.033830510923933e-2
        1.055823617349658e-2 1.078174479991422e-2 1.100883088909482e-2 1.123949052479282e-2
        1.147371574153091e-2 1.171149428351220e-2 1.195280935473442e-2 1.219763936023199e-2
        1.244595763839530e-2 1.269773218434115e-2 1.295292536433664e-2 1.321149362131016e-2
        1.347338717151700e-2 1.373854969246542e-2 1.400691800225006e-2 1.427842173048497e-2
        1.455298298107808e-2 1.483051598714241e-2 1.511092675839805e-2 1.539411272148164e-2
        1.567996235364876e-2 1.596835481042798e-2 1.625915954786437e-2 1.655223594007574e-2
        1.684743289293536e-2 1.714458845479269e-2 1.744352942524746e-2 1.774407096310281e-2
        1.804601619474133e-2 1.834915582429208e-2 1.865326774708889e-2 1.895811666805952e-2
        1.926345372683209e-2 1.956901613149967e-2 1.987452680314571e-2 2.017969403340230e-2
        2.048421115748997e-2 2.078775624537134e-2 2.108999181384203e-2 2.139056456257873e-2
        2.168910513736827e-2 2.198522792394902e-2 2.227853087611045e-2 2.256859538191303e-2
        2.285498617211079e-2 2.313725127508083e-2 2.341492202278577e-2 2.368751311251601e-2
        2.395452272937639e-2 2.421543273469467e-2 2.446970892573419e-2 2.471680137228934e-2
        2.495614483592425e-2 2.518715927778329e-2 2.540925046104865e-2 2.562181065424551e-2
        2.582421944169222e-2 2.601584464745859e-2 2.619604337922392e-2 2.636416319841320e-2
        2.651954342292838e-2 2.666151656867656e-2 2.678940993592096e-2 2.690254734623767e-2
        2.700025103554227e-2 2.708184370825054e-2 2.714665075714540e-2 2.719400265293232e-2
        2.722323750676753e-2 2.723370380822876e-2 2.722476334025895e-2 2.719579427153945e-2
        2.714619442553252e-2 2.707538472406443e-2 2.698281280179231e-2 2.686795678620188e-2
        2.673032923591365e-2 2.656948122802426e-2 2.638500658297438e-2 2.617654621301190e-2
        2.594379257770580e-2 2.568649422716604e-2 2.540446041063908e-2 2.509756572498603e-2
        2.476575477421872e-2 2.440904680778584e-2 2.402754030168142e-2 2.362141744271901e-2
        2.319094847250351e-2 2.273649584377668e-2 2.225851813795395e-2 2.175757368885830e-2
        2.123432385395351e-2 2.068953587084565e-2 2.012408523354126e-2 1.953895752000253e-2
        1.893524960002501e-2 1.831417015048613e-2 1.767703940368795e-2 1.702528805397675e-2
        1.636045524819685e-2 1.568418558697590e-2 1.499822506649821e-2 1.430441589445952e-2
        1.360469011948349e-2 1.290106202058189e-2 1.219561921242766e-2 1.149051243345282e-2
        1.078794399723183e-2 1.009015490342185e-2 9.399410622820456e-3 8.717985591978231e-3
        8.048146476331228e-3 7.392134287024261e-3 6.752145465454317e-3 6.130312080984267e-3
        5.528681321097198e-3 4.949194489232532e-3 4.393665763312174e-3 3.863761007068882e-3
        3.360976966131407e-3 2.886621220670739e-3 2.441793305375659e-3 2.027367444545533e-3
        1.643977383926588e-3 1.292003830148423e-3 9.715650316236982e-4 6.825110497476897e-4
        4.244222741747087e-4 1.966127286898807e-4 -1.861307596225103e-6 -1.721868777707532e-4
        -3.157736956803936e-4 -4.342269182022913e-4 -5.293130988244469e-4 -6.029192120271271e-4
        -6.570047989471456e-4 -6.935474766695815e-4 -7.144822774862377e-4 -7.216355411626668e-4
        -7.166543723733254e-4 -7.009329956171023e-4 -6.755376884306444e-4 -6.411323463358324e-4
        -5.982412121416369e-4 -5.483909682274524e-4 -4.934235113358554e-4 -4.351849552570730e-4
        -3.754958245798523e-4 -3.161178033407319e-4 -2.587169483252438e-4 -2.048233026628599e-4
        -1.557868762000481e-4 -1.127299955204220e-4 -7.649606909576612e-5 -4.759486262639889e-5
        -2.614443697707136e-5 -1.180996715183236e-5 -3.739736433583385e-6 -4.986861904532347e-7
        0.000000000000000e0 0.000000000000000e0 0.000000000000000e0 0.000000000000000e0
        0.000000000000000e0 0.000000000000000e0 0.000000000000000e0 0.000000000000000e0
        0.000000000000000e0 0.000000000000000e0 0.000000000000000e0 0.000000000000000e0
        0.000000000000000e0 0.000000000000000e0 0.000000000000000e0 0.000000000000000e0
        0.000000000000000e0 0.000000000000000e0 0.000000000000000e0 0.000000000000000e0
        0.000000000000000e0 0.000000000000000e0 0.000000000000000e0 0.000000000000000e0
        0.000000000000000e0 0.000000000000000e0 0.000000000000000e0 0.000000000000000e0
        0.000000000000000e0 0.000000000000000e0 0.000000000000000e0 0.000000000000000e0
        0.000000000000000e0 0.000000000000000e0 0.000000000000000e0 0.000000000000000e0
        0.000000000000000e0 0.000000000000000e0 0.000000000000000e0 0.000000000000000e0
        0.000000000000000e0 0.000000000000000e0 0.000000000000000e0 0.000000000000000e0
        0.000000000000000e0 0.000000000000000e0 0.000000000000000e0 0.000000000000000e0
        0.000000000000000e0 0.000000000000000e0 0.000000000000000e0 0.000000000000000e0
        0.000000000000000e0 0.000000000000000e0 0.000000000000000e0 0.000000000000000e0
        0.000000000000000e0 0.000000000000000e0 0.000000000000000e0 0.000000000000000e0
        0.000000000000000e0 0.000000000000000e0 0.000000000000000e0 0.000000000000000e0
        0.000000000000000e0 0.000000000000000e0 0.000000000000000e0 0.000000000000000e0
        0.000000000000000e0 0.000000000000000e0 0.000000000000000e0 0.000000000000000e0
        0.000000000000000e0 0.000000000000000e0 0.000000000000000e0 0.000000000000000e0
        0.000000000000000e0 0.000000000000000e0 0.000000000000000e0 0.000000000000000e0
        0.000000000000000e0 0.000000000000000e0 0.000000000000000e0 0.000000000000000e0
        0.000000000000000e0 0.000000000000000e0 0.000000000000000e0 0.000000000000000e0
        0.000000000000000e0 0.000000000000000e0 0.000000000000000e0 0.000000000000000e0
        0.000000000000000e0 0.000000000000000e0 0.000000000000000e0 0.000000000000000e0
        0.000000000000000e0 0.000000000000000e0 0.000000000000000e0 0.000000000000000e0
        0.000000000000000e0 0.000000000000000e0 0.000000000000000e0 0.000000000000000e0
        0.000000000000000e0 0.000000000000000e0 0.000000000000000e0 0.000000000000000e0
        0.000000000000000e0 0.000000000000000e0 0.000000000000000e0 0.000000000000000e0
        0.000000000000000e0 0.000000000000000e0 0.000000000000000e0 0.000000000000000e0
        0.000000000000000e0 0.000000000000000e0 0.000000000000000e0 0.000000000000000e0
        0.000000000000000e0 0.000000000000000e0 0.000000000000000e0 0.000000000000000e0
        0.000000000000000e0 0.000000000000000e0 0.000000000000000e0 0.000000000000000e0
        0.000000000000000e0 0.000000000000000e0 0.000000000000000e0 0.000000000000000e0
        0.000000000000000e0 0.000000000000000e0 0.000000000000000e0 0.000000000000000e0
        0.000000000000000e0 0.000000000000000e0 0.000000000000000e0 0.000000000000000e0
        0.000000000000000e0 0.000000000000000e0 0.000000000000000e0 0.000000000000000e0
        0.000000000000000e0 0.000000000000000e0 0.000000000000000e0 0.000000000000000e0
        0.000000000000000e0 0.000000000000000e0 0.000000000000000e0 0.000000000000000e0
        0.000000000000000e0 0.000000000000000e0 0.000000000000000e0 0.000000000000000e0
        0.000000000000000e0 0.000000000000000e0 0.000000000000000e0 0.000000000000000e0
        0.000000000000000e0 0.000000000000000e0 0.000000000000000e0 0.000000000000000e0
        0.000000000000000e0 0.000000000000000e0 0.000000000000000e0 0.000000000000000e0
        0.000000000000000e0 0.000000000000000e0 0.000000000000000e0 0.000000000000000e0
        0.000000000000000e0 0.000000000000000e0 0.000000000000000e0 0.000000000000000e0
        0.000000000000000e0 0.000000000000000e0 0.000000000000000e0 0.000000000000000e0
        0.000000000000000e0 0.000000000000000e0 0.000000000000000e0 0.000000000000000e0
        0.000000000000000e0 0.000000000000000e0 0.000000000000000e0 0.000000000000000e0
        0.000000000000000e0 0.000000000000000e0 0.000000000000000e0 0.000000000000000e0
        0.000000000000000e0 0.000000000000000e0 0.000000000000000e0 0.000000000000000e0
        0.000000000000000e0 0.000000000000000e0 0.000000000000000e0 0.000000000000000e0
        0.000000000000000e0 0.000000000000000e0 0.000000000000000e0 0.000000000000000e0
        0.000000000000000e0 0.000000000000000e0 0.000000000000000e0 0.000000000000000e0
        0.000000000000000e0 0.000000000000000e0 0.000000000000000e0 0.000000000000000e0
        0.000000000000000e0 0.000000000000000e0 0.000000000000000e0 0.000000000000000e0
        0.000000000000000e0 0.000000000000000e0 0.000000000000000e0 0.000000000000000e0
        0.000000000000000e0 0.000000000000000e0 0.000000000000000e0 0.000000000000000e0
        0.000000000000000e0 0.000000000000000e0 0.000000000000000e0 0.000000000000000e0
        0.000000000000000e0 0.000000000000000e0 0.000000000000000e0 0.000000000000000e0
        0.000000000000000e0 0.000000000000000e0 0.000000000000000e0 0.000000000000000e0
        0.000000000000000e0 0.000000000000000e0 0.000000000000000e0 0.000000000000000e0
        0.000000000000000e0 0.000000000000000e0 0.000000000000000e0 0.000000000000000e0
        0.000000000000000e0 0.000000000000000e0 0.000000000000000e0 0.000000000000000e0
        0.000000000000000e0 0.000000000000000e0 0.000000000000000e0 0.000000000000000e0
        0.000000000000000e0 0.000000000000000e0 0.000000000000000e0 0.000000000000000e0
        0.000000000000000e0 0.000000000000000e0 0.000000000000000e0 0.000000000000000e0
        0.000000000000000e0 0.000000000000000e0 0.000000000000000e0 0.000000000000000e0
        0.000000000000000e0 0.000000000000000e0 0.000000000000000e0 0.000000000000000e0
        0.000000000000000e0 0.000000000000000e0 0.000000000000000e0 0.000000000000000e0
        0.000000000000000e0 0.000000000000000e0 0.000000000000000e0 0.000000000000000e0
        0.000000000000000e0 0.000000000000000e0 0.000000000000000e0 0.000000000000000e0
        0.000000000000000e0 0.000000000000000e0 0.000000000000000e0 0.000000000000000e0
        0.000000000000000e0 0.000000000000000e0 0.000000000000000e0 0.000000000000000e0
        0.000000000000000e0 0.000000000000000e0 0.000000000000000e0 0.000000000000000e0
        0.000000000000000e0 0.000000000000000e0 0.000000000000000e0 0.000000000000000e0
        0.000000000000000e0 0.000000000000000e0 0.000000000000000e0 0.000000000000000e0
        0.000000000000000e0 0.000000000000000e0 0.000000000000000e0 0.000000000000000e0
        0.000000000000000e0 0.000000000000000e0 0.000000000000000e0 0.000000000000000e0
        0.000000000000000e0 0.000000000000000e0 0.000000000000000e0 0.000000000000000e0
        0.000000000000000e0 0.000000000000000e0 0.000000000000000e0 0.000000000000000e0
        0.000000000000000e0 0.000000000000000e0 0.000000000000000e0 0.000000000000000e0
        0.000000000000000e0 0.000000000000000e0 0.000000000000000e0 0.000000000000000e0
        0.000000000000000e0 0.000000000000000e0 0.000000000000000e0 0.000000000000000e0
        0.000000000000000e0 0.000000000000000e0 0.000000000000000e0 0.000000000000000e0
        0.000000000000000e0 0.000000000000000e0 0.000000000000000e0 0.000000000000000e0
        0.000000000000000e0 0.000000000000000e0 0.000000000000000e0 0.000000000000000e0
        0.000000000000000e0 0.000000000000000e0 0.000000000000000e0 0.000000000000000e0
        0.000000000000000e0 0.000000000000000e0 0.000000000000000e0 0.000000000000000e0
        0.000000000000000e0 0.000000000000000e0 0.000000000000000e0 0.000000000000000e0
        0.000000000000000e0 0.000000000000000e0 0.000000000000000e0 0.000000000000000e0
        0.000000000000000e0 0.000000000000000e0 0.000000000000000e0 0.000000000000000e0
        0.000000000000000e0 0.000000000000000e0 0.000000000000000e0 0.000000000000000e0
        0.000000000000000e0 0.000000000000000e0 0.000000000000000e0 0.000000000000000e0
        0.000000000000000e0
        </PP_QIJL.1.2.0>
      <PP_QIJL.2.2.0 first_index="2" second_index="2" composite_index="3" angular_momentum="0">
        5.473556740585366e-7 5.612119486887725e-7 5.754189914424948e-7 5.899856817935546e-7
        6.049211239872475e-7 6.202346527297329e-7 6.359358390214535e-7 6.520344961381872e-7
        6.685406857634707e-7 6.854647242762306e-7 7.028171891975323e-7 7.206089258004933e-7
        7.388510538874749e-7 7.575549747387894e-7 7.767323782372669e-7 7.963952501731138e-7
        8.165558797336459e-7 8.372268671825642e-7 8.584211317335582e-7 8.801519196231768e-7
        9.024328123879778e-7 9.252777353511496e-7 9.487009663238904e-7 9.727171445269819e-7
        9.973412797381286e-7 1.022588761670760e-6 1.048475369590179e-6 1.075017282173028e-6
        1.102231087616248e-6 1.130133794001846e-6 1.158742839923901e-6 1.188076105384500e-6
        1.218151922965359e-6 1.248989089282123e-6 1.280606876728493e-6 1.313025045517494e-6
        1.346263856027417e-6 1.380344081460141e-6 1.415287020819706e-6 1.451114512219285e-6
        1.487848946524788e-6 1.525513281343693e-6 1.564131055367764e-6 1.603726403078638e-6
        1.644324069825467e-6 1.685949427283957e-6 1.728628489306542e-6 1.772387928173504e-6
        1.817255091255200e-6 1.863258018095823e-6 1.910425457929262e-6 1.958786887638097e-6
        2.008372530166849e-6 2.059213373400984e-6 2.111341189523479e-6 2.164788554860948e-6
        2.219588870231784e-6 2.275776381808936e-6 2.333386202510355e-6 2.392454333930465e-6
        2.453017688826253e-6 2.515114114172091e-6 2.578782414797581e-6 2.644062377623193e-6
        2.710994796508790e-6 2.779621497730496e-6 2.849985366101826e-6 2.922130371755313e-6
        2.996101597601322e-6 3.071945267481194e-6 3.149708775032153e-6 3.229440713282082e-6
        3.311190904992495e-6 3.395010433768635e-6 3.480951675956106e-6 3.569068333343770e-6
        3.659415466693425e-6 3.752049530117029e-6 3.847028406322863e-6 3.944411442752649e-6
        4.044259488631961e-6 4.146634932957149e-6 4.251601743442265e-6 4.359225506450280e-6
        4.469573467933446e-6 4.582714575408143e-6 4.698719520990473e-6 4.817660785519219e-6
        4.939612683793644e-6 5.064651410954286e-6 5.192855090035429e-6 5.324303820718959e-6
        5.459079729319801e-6 5.597267020033956e-6 5.738952027481077e-6 5.884223270573997e-6
        6.033171507748915e-6 6.185889793590286e-6 6.342473536885690e-6 6.503020560146671e-6
        6.667631160632371e-6 6.836408172913980e-6 7.009457033018631e-6 7.186885844192597e-6
        7.368805444324583e-6 7.555329475070684e-6 7.746574452724142e-6 7.942659840873556e-6
        8.143708124894646e-6 8.349844888321705e-6 8.561198891145853e-6 8.777902150088792e-6
        9.000090020901519e-6 9.227901282738975e-6 9.461478224662855e-6 9.700966734325846e-6
        9.946516388892389e-6 1.019828054825189e-5 1.045641645058207e-5 1.072108531032146e-5
        1.099245241861138e-5 1.127068724626958e-5 1.155596354935887e-5 1.184845947741597e-5
        1.214835768440726e-5 1.245584544247963e-5 1.277111475857683e-5 1.309436249399275e-5
        1.342579048693555e-5 1.376560567817783e-5 1.411402023987008e-5 1.447125170759679e-5
        1.483752311575626e-5 1.521306313634718e-5 1.559810622124746e-5 1.599289274807207e-5
        1.639766916970009e-5 1.681268816756196e-5 1.723820880878135e-5 1.767449670726764e-5
        1.812182418885753e-5 1.858047046060708e-5 1.905072178433764e-5 1.953287165454142e-5
        2.002722098075585e-5 2.053407827451749e-5 2.105375984101007e-5 2.158658997552317e-5
        2.213290116484123e-5 2.269303429368586e-5 2.326733885633629e-5 2.385617317355766e-5
        2.445990461496797e-5 2.507890982697949e-5 2.571357496645230e-5 2.636429594020187e-5
        2.703147865050585e-5 2.771553924675856e-5 2.841690438342511e-5 2.913601148445169e-5
        2.987330901429058e-5 3.062925675570454e-5 3.140432609451706e-5 3.219900031148021e-5
        3.301377488143615e-5 3.384915777995033e-5 3.470566979760326e-5 3.558384486212604e-5
        3.648423036857511e-5 3.740738751774278e-5 3.835389166300476e-5 3.932433266581440e-5
        4.031931526005209e-5 4.133945942544969e-5 4.238540077031056e-5 4.345779092375203e-5
        4.455729793770518e-5 4.568460669890680e-5 4.684041935112976e-5 4.802545572790036e-5
        4.924045379595645e-5 5.048617010971038e-5 5.176338027698023e-5 5.307287943626577e-5
        5.441548274584720e-5 5.579202588499189e-5 5.720336556756505e-5 5.865038006833904e-5
        6.013396976231110e-5 6.165505767734149e-5 6.321459006043034e-5 6.481353695796509e-5
        6.645289281026766e-5 6.813367706078841e-5 6.985693478029492e-5 7.162373730641168e-5
        7.343518289888119e-5 7.529239741091434e-5 7.719653497701660e-5 7.914877871767936e-5
        8.115034146133224e-5 8.320246648397056e-5 8.530642826686684e-5 8.746353327279703e-5
        8.967512074121526e-5 9.194256350281627e-5 9.426726881394739e-5 9.665067921132314e-5
        9.909427338752199e-5 1.015995670877449e-4 1.041681140283253e-4 1.068015068375002e-4
        1.095013780189452e-4 1.122694009386049e-4 1.151072908353482e-4 1.180168058559905e-4
        1.209997481152456e-4 1.240579647811624e-4 1.271933491866322e-4 1.304078419675513e-4
        1.337034322282338e-4 1.370821587346954e-4 1.405461111364180e-4 1.440974312172374e-4
        1.477383141759966e-4 1.514710099376166e-4 1.552978244952634e-4 1.592211212842790e-4
        1.632433225885774e-4 1.673669109802070e-4 1.715944307927891e-4 1.759284896295723e-4
        1.803717599068264e-4 1.849269804333395e-4 1.895969580267755e-4 1.943845691676624e-4
        1.992927616918088e-4 2.043245565219305e-4 2.094830494393078e-4 2.147714128962908e-4
        2.201928978704730e-4 2.257508357613950e-4 2.314486403306066e-4 2.372898096859675e-4
        2.432779283110497e-4 2.494166691405248e-4 2.557097956824281e-4 2.621611641881968e-4
        2.687747258713921e-4 2.755545291760208e-4 2.825047220953747e-4 2.896295545423253e-4
        2.969333807719989e-4 3.044206618577817e-4 3.120959682215943e-4 3.199639822193841e-4
        3.280295007827907e-4 3.362974381179292e-4 3.447728284622543e-4 3.534608289004503e-4
        3.623667222402986e-4 3.714959199494757e-4 3.808539651542143e-4 3.904465357007781e-4
        4.002794472806672e-4 4.103586566204761e-4 4.206902647373224e-4 4.312805202607233e-4
        4.421358228218166e-4 4.532627265107762e-4 4.646679434032670e-4 4.763583471567610e-4
        4.883409766774995e-4 5.006230398588752e-4 5.132119173919615e-4 5.261151666488896e-4
        5.393405256397328e-4 5.528959170435159e-4 5.667894523139232e-4 5.810294358602309e-4
        5.956243693039204e-4 6.105829558113999e-4 6.259141045031605e-4 6.416269349396568e-4
        6.577307816841111e-4 6.742351989423525e-4 6.911499652797453e-4 7.084850884151248e-4
        7.262508100916028e-4 7.444576110239708e-4 7.631162159223112e-4 7.822375985913382e-4
        8.018329871048060e-4 8.219138690542364e-4 8.424919968710331e-4 8.635793932208911e-4
        8.851883564692764e-4 9.073314662165108e-4 9.300215889008694e-4 9.532718834678434e-4
        9.770958071035274e-4 1.001507121029866e-3 1.026519896359222e-3 1.052148520005510e-3
        1.078407700648834e-3 1.105312474750269e-3 1.132878212613174e-3 1.161120624487020e-3
        1.190055766709443e-3 1.219700047881820e-3 1.250070235073301e-3 1.281183460047839e-3
        1.313057225508286e-3 1.345709411351222e-3 1.379158280925683e-3 1.413422487288428e-3
        1.448521079447924e-3 1.484473508588577e-3 1.521299634266226e-3 1.559019730565287e-3
        1.597654492207207e-3 1.637225040599340e-3 1.677752929812497e-3 1.719260152474777e-3
        1.761769145568410e-3 1.805302796115592e-3 1.849884446738299e-3 1.895537901076306e-3
        1.942287429046525e-3 1.990157771925863e-3 2.039174147238723e-3 2.089362253429096e-3
        2.140748274296173e-3 2.193358883171055e-3 2.247221246810932e-3 2.302363028985803e-3
        2.358812393731315e-3 2.416598008240015e-3 2.475749045361622e-3 2.536295185681475e-3
        2.598266619144611e-3 2.661694046191160e-3 2.726608678367102e-3 2.793042238372387e-3
        2.861026959506598e-3 2.930595584470285e-3 3.001781363477909e-3 3.074618051636354e-3
        3.149139905540441e-3 3.225381679034721e-3 3.303378618088282e-3 3.383166454726737e-3
        3.464781399963074e-3 3.548260135666150e-3 3.633639805302927e-3 3.720958003487573e-3
        3.810252764267535e-3 3.901562548073656e-3 3.994926227258133e-3 4.090383070140821e-3
        4.187972723481096e-3 4.287735193288760e-3 4.389710823884246e-3 4.493940275114336e-3
        4.600464497626079e-3 4.709324706097681e-3 4.820562350321095e-3 4.934219084027229e-3
        5.050336731340383e-3 5.168957250744524e-3 5.290122696439714e-3 5.413875176962641e-3
        5.540256810941179e-3 5.669309679848133e-3 5.801075777615328e-3 5.935596956964575e-3
        6.072914872307697e-3 6.213070919063577e-3 6.356106169235698e-3 6.502061303089452e-3
        6.650976536764347e-3 6.802891545652015e-3 6.957845383367238e-3 7.115876396135117e-3
        7.277022132414142e-3 7.441319247571418e-3 7.608803403423342e-3 7.779509162451914e-3
        7.953469876504928e-3 8.130717569785713e-3 8.311282815936799e-3 8.495194609020837e-3
        8.682480228201161e-3 8.873165095925188e-3 9.067272629413951e-3 9.264824085263161e-3
        9.465838396963466e-3 9.670332005150854e-3 9.878318680402954e-3 1.008980933840226e-2
        1.030481184729421e-2 1.052333082707651e-2 1.074536744086524e-2 1.097091917789524e-2
        1.119997962812476e-2 1.143253824832947e-2 1.166858011958802e-2 1.190808569608006e-2
        1.215103054513966e-2 1.239738507853059e-2 1.264711427493698e-2 1.290017739369232e-2
        1.315652767980250e-2 1.341611206035482e-2 1.367887083244412e-2 1.394473734279063e-2
        1.421363765927157e-2 1.448549023463930e-2 1.476020556275561e-2 1.503768582773157e-2
        1.531782454642788e-2 1.560050620484177e-2 1.588560588898161e-2 1.617298891091318e-2
        1.646251043074800e-2 1.675401507543861e-2 1.704733655534531e-2 1.734229727964538e-2
        1.763870797176962e-2 1.793636728617088e-2 1.823506142785676e-2 1.853456377625353e-2
        1.883463451510967e-2 1.913502027029766e-2 1.943545375752835e-2 1.973565344215704e-2
        2.003532321343142e-2 2.033415207570963e-2 2.063181385936260e-2 2.092796695426577e-2
        2.122225406898357e-2 2.151430201895313e-2 2.180372154718159e-2 2.209010718118448e-2
        2.237303713010673e-2 2.265207322618634e-2 2.292676091493829e-2 2.319662929865362e-2
        2.346119123802413e-2 2.371994351691304e-2 2.397236707549673e-2 2.421792731719776e-2
        2.445607449501271e-2 2.468624418300818e-2 2.490785783890894e-2 2.512032346383180e-2
        2.532303636532356e-2 2.551538002993441e-2 2.569672711159920e-2 2.586644054209742e-2
        2.602387476981785e-2 2.616837713295728e-2 2.629928937312751e-2 2.641594929512744e-2
        2.651769257834558e-2 2.660385474489067e-2 2.667377328909128e-2 2.672678997245514e-2
        2.676225328752486e-2 2.677952109330068e-2 2.677796342401395e-2 2.675696547201943e-2
        2.671593074441922e-2 2.665428439173039e-2 2.657147670545148e-2 2.646698677976393e-2
        2.634032633081495e-2 2.619104366506336e-2 2.601872778602269e-2 2.582301262640516e-2
        2.560358139015207e-2 2.536017098613183e-2 2.509257653239896e-2 2.480065590684211e-2
        2.448433431681290e-2 2.414360885693732e-2 2.377855302077934e-2 2.338932112837926e-2
        2.297615262794948e-2 2.253937622621720e-2 2.207941379809010e-2 2.159678402254124e-2
        2.109210568791435e-2 2.056610060630427e-2 2.001959607334485e-2 1.945352680671691e-2
        1.886893629406557e-2 1.826697747889255e-2 1.764891271147354e-2 1.701611289107202e-2
        1.637005572580647e-2 1.571232303762299e-2 1.504459704208254e-2 1.436865553624473e-2
        1.368636593299158e-2 1.299967808684558e-2 1.231061586487217e-2 1.162126742678430e-2
        1.093377419104569e-2 1.025031847875679e-2 9.573109844531915e-3 8.904370123556154e-3
        8.246317246625278e-3 7.601147900265321e-3 6.971019137000249e-3 6.358029071419074e-3
        5.764196830760262e-3 5.191441964066444e-3 4.641563551255169e-3 4.116219292288731e-3
        3.616904896464014e-3 3.144934132004573e-3 2.701419935796045e-3 2.287257021264808e-3
        1.903106457896035e-3 1.549382727360483e-3 1.226243787126902e-3 9.335846910365547e-4
        6.710353256713618e-4 4.379628193431620e-4 2.334791648784260e-4 5.645456564610032e-5
        -9.446303605902505e-5 -2.208218606953513e-4 -3.243333309406772e-4 -4.068320782429375e-4
        -4.702288958967488e-4 -5.164567987991642e-4 -5.474105628766011e-4 -5.648803630897512e-4
        -5.704804080850224e-4 -5.655737811489405e-4 -5.511950391097979e-4 -5.279724897449007e-4
        -4.963744536006232e-4 -4.578131150709819e-4 -4.139971343299353e-4 -3.666350658707573e-4
        -3.174078497875099e-4 -2.679384076528235e-4 -2.197583278383264e-4 -1.742716574870684e-4
        -1.327158557042352e-4 -9.612000536213250e-5 -6.526042975657509e-5 -4.061391575055362e-5
        -2.230880759024334e-5 -1.007430593880088e-5 -3.188385464147903e-6 -4.248322507671709e-7
        0.000000000000000e0 0.000000000000000e0 0.000000000000000e0 0.000000000000000e0
        0.000000000000000e0 0.000000000000000e0 0.000000000000000e0 0.000000000000000e0
        0.000000000000000e0 0.000000000000000e0 0.000000000000000e0 0.000000000000000e0
        0.000000000000000e0 0.000000000000000e0 0.000000000000000e0 0.000000000000000e0
        0.000000000000000e0 0.000000000000000e0 0.000000000000000e0 0.000000000000000e0
        0.000000000000000e0 0.000000000000000e0 0.000000000000000e0 0.000000000000000e0
        0.000000000000000e0 0.000000000000000e0 0.000000000000000e0 0.000000000000000e0
        0.000000000000000e0 0.000000000000000e0 0.000000000000000e0 0.000000000000000e0
        0.000000000000000e0 0.000000000000000e0 0.000000000000000e0 0.000000000000000e0
        0.000000000000000e0 0.000000000000000e0 0.000000000000000e0 0.000000000000000e0
        0.000000000000000e0 0.000000000000000e0 0.000000000000000e0 0.000000000000000e0
        0.000000000000000e0 0.000000000000000e0 0.000000000000000e0 0.000000000000000e0
        0.000000000000000e0 0.000000000000000e0 0.000000000000000e0 0.000000000000000e0
        0.000000000000000e0 0.000000000000000e0 0.000000000000000e0 0.000000000000000e0
        0.000000000000000e0 0.000000000000000e0 0.000000000000000e0 0.000000000000000e0
        0.000000000000000e0 0.000000000000000e0 0.000000000000000e0 0.000000000000000e0
        0.000000000000000e0 0.000000000000000e0 0.000000000000000e0 0.000000000000000e0
        0.000000000000000e0 0.000000000000000e0 0.000000000000000e0 0.000000000000000e0
        0.000000000000000e0 0.000000000000000e0 0.000000000000000e0 0.000000000000000e0
        0.000000000000000e0 0.000000000000000e0 0.000000000000000e0 0.000000000000000e0
        0.000000000000000e0 0.000000000000000e0 0.000000000000000e0 0.000000000000000e0
        0.000000000000000e0 0.000000000000000e0 0.000000000000000e0 0.000000000000000e0
        0.000000000000000e0 0.000000000000000e0 0.000000000000000e0 0.000000000000000e0
        0.000000000000000e0 0.000000000000000e0 0.000000000000000e0 0.000000000000000e0
        0.000000000000000e0 0.000000000000000e0 0.000000000000000e0 0.000000000000000e0
        0.000000000000000e0 0.000000000000000e0 0.000000000000000e0 0.000000000000000e0
        0.000000000000000e0 0.000000000000000e0 0.000000000000000e0 0.000000000000000e0
        0.000000000000000e0 0.000000000000000e0 0.000000000000000e0 0.000000000000000e0
        0.000000000000000e0 0.000000000000000e0 0.000000000000000e0 0.000000000000000e0
        0.000000000000000e0 0.000000000000000e0 0.000000000000000e0 0.000000000000000e0
        0.000000000000000e0 0.000000000000000e0 0.000000000000000e0 0.000000000000000e0
        0.000000000000000e0 0.000000000000000e0 0.000000000000000e0 0.000000000000000e0
        0.000000000000000e0 0.000000000000000e0 0.000000000000000e0 0.000000000000000e0
        0.000000000000000e0 0.000000000000000e0 0.000000000000000e0 0.000000000000000e0
        0.000000000000000e0 0.000000000000000e0 0.000000000000000e0 0.000000000000000e0
        0.000000000000000e0 0.000000000000000e0 0.000000000000000e0 0.000000000000000e0
        0.000000000000000e0 0.000000000000000e0 0.000000000000000e0 0.000000000000000e0
        0.000000000000000e0 0.000000000000000e0 0.000000000000000e0 0.000000000000000e0
        0.000000000000000e0 0.000000000000000e0 0.000000000000000e0 0.000000000000000e0
        0.000000000000000e0 0.000000000000000e0 0.000000000000000e0 0.000000000000000e0
        0.000000000000000e0 0.000000000000000e0 0.000000000000000e0 0.000000000000000e0
        0.000000000000000e0 0.000000000000000e0 0.000000000000000e0 0.000000000000000e0
        0.000000000000000e0 0.000000000000000e0 0.000000000000000e0 0.000000000000000e0
        0.000000000000000e0 0.000000000000000e0 0.000000000000000e0 0.000000000000000e0
        0.000000000000000e0 0.000000000000000e0 0.000000000000000e0 0.000000000000000e0
        0.000000000000000e0 0.000000000000000e0 0.000000000000000e0 0.000000000000000e0
        0.000000000000000e0 0.000000000000000e0 0.000000000000000e0 0.000000000000000e0
        0.000000000000000e0 0.000000000000000e0 0.000000000000000e0 0.000000000000000e0
        0.000000000000000e0 0.000000000000000e0 0.000000000000000e0 0.000000000000000e0
        0.000000000000000e0 0.000000000000000e0 0.000000000000000e0 0.000000000000000e0
        0.000000000000000e0 0.000000000000000e0 0.000000000000000e0 0.000000000000000e0
        0.000000000000000e0 0.000000000000000e0 0.000000000000000e0 0.000000000000000e0
        0.000000000000000e0 0.000000000000000e0 0.000000000000000e0 0.000000000000000e0
        0.000000000000000e0 0.000000000000000e0 0.000000000000000e0 0.000000000000000e0
        0.000000000000000e0 0.000000000000000e0 0.000000000000000e0 0.000000000000000e0
        0.000000000000000e0 0.000000000000000e0 0.000000000000000e0 0.000000000000000e0
        0.000000000000000e0 0.000000000000000e0 0.000000000000000e0 0.000000000000000e0
        0.000000000000000e0 0.000000000000000e0 0.000000000000000e0 0.000000000000000e0
        0.000000000000000e0 0.000000000000000e0 0.000000000000000e0 0.000000000000000e0
        0.000000000000000e0 0.000000000000000e0 0.000000000000000e0 0.000000000000000e0
        0.000000000000000e0 0.000000000000000e0 0.000000000000000e0 0.000000000000000e0
        0.000000000000000e0 0.000000000000000e0 0.000000000000000e0 0.000000000000000e0
        0.000000000000000e0 0.000000000000000e0 0.000000000000000e0 0.000000000000000e0
        0.000000000000000e0 0.000000000000000e0 0.000000000000000e0 0.000000000000000e0
        0.000000000000000e0 0.000000000000000e0 0.000000000000000e0 0.000000000000000e0
        0.000000000000000e0 0.000000000000000e0 0.000000000000000e0 0.000000000000000e0
        0.000000000000000e0 0.000000000000000e0 0.000000000000000e0 0.000000000000000e0
        0.000000000000000e0 0.000000000000000e0 0.000000000000000e0 0.000000000000000e0
        0.000000000000000e0 0.000000000000000e0 0.000000000000000e0 0.000000000000000e0
        0.000000000000000e0 0.000000000000000e0 0.000000000000000e0 0.000000000000000e0
        0.000000000000000e0 0.000000000000000e0 0.000000000000000e0 0.000000000000000e0
        0.000000000000000e0 0.000000000000000e0 0.000000000000000e0 0.000000000000000e0
        0.000000000000000e0 0.000000000000000e0 0.000000000000000e0 0.000000000000000e0
        0.000000000000000e0 0.000000000000000e0 0.000000000000000e0 0.000000000000000e0
        0.000000000000000e0 0.000000000000000e0 0.000000000000000e0 0.000000000000000e0
        0.000000000000000e0 0.000000000000000e0 0.000000000000000e0 0.000000000000000e0
        0.000000000000000e0 0.000000000000000e0 0.000000000000000e0 0.000000000000000e0
        0.000000000000000e0 0.000000000000000e0 0.000000000000000e0 0.000000000000000e0
        0.000000000000000e0 0.000000000000000e0 0.000000000000000e0 0.000000000000000e0
        0.000000000000000e0 0.000000000000000e0 0.000000000000000e0 0.000000000000000e0
        0.000000000000000e0 0.000000000000000e0 0.000000000000000e0 0.000000000000000e0
        0.000000000000000e0 0.000000000000000e0 0.000000000000000e0 0.000000000000000e0
        0.000000000000000e0 0.000000000000000e0 0.000000000000000e0 0.000000000000000e0
        0.000000000000000e0 0.000000000000000e0 0.000000000000000e0 0.000000000000000e0
        0.000000000000000e0 0.000000000000000e0 0.000000000000000e0 0.000000000000000e0
        0.000000000000000e0 0.000000000000000e0 0.000000000000000e0 0.000000000000000e0
        0.000000000000000e0 0.000000000000000e0 0.000000000000000e0 0.000000000000000e0
        0.000000000000000e0 0.000000000000000e0 0.000000000000000e0 0.000000000000000e0
        0.000000000000000e0 0.000000000000000e0 0.000000000000000e0 0.000000000000000e0
        0.000000000000000e0 0.000000000000000e0 0.000000000000000e0 0.000000000000000e0
        0.000000000000000e0 0.000000000000000e0 0.000000000000000e0 0.000000000000000e0
        0.000000000000000e0 0.000000000000000e0 0.000000000000000e0 0.000000000000000e0
        0.000000000000000e0
        </PP_QIJL.2.2.0>
    </PP_AUGMENTATION>
  </PP_NONLOCAL>
  <PP_PSWFC>
    <PP_CHI.1 index="1" label="1S" l="0" occupation="1.000000000000e0" n="1" pseudo_energy="-4.772109620811e-1" cutoff_radius="8.000000000000e-1" ultrasoft_cutoff_radius="1.000000000000e0">
      -1.299683166308583e-3 -1.316031140950886e-3 -1.332584746765109e-3 -1.349346570233438e-3
      -1.366319230370486e-3 -1.383505379132453e-3 -1.400907701831408e-3 -1.418528917554795e-3
      -1.436371779590214e-3 -1.454439075855536e-3 -1.472733629334430e-3 -1.491258298517364e-3
      -1.510015977848146e-3 -1.529009598176092e-3 -1.548242127213864e-3 -1.567716570001072e-3
      -1.587435969373699e-3 -1.607403406439438e-3 -1.627622001058985e-3 -1.648094912333403e-3
      -1.668825339097603e-3 -1.689816520420021e-3 -1.711071736108598e-3 -1.732594307223093e-3
      -1.754387596593864e-3 -1.776455009347135e-3 -1.798799993436903e-3 -1.821426040183504e-3
      -1.844336684818967e-3 -1.867535507039203e-3 -1.891026131563148e-3 -1.914812228698934e-3
      -1.938897514917162e-3 -1.963285753431400e-3 -1.987980754785962e-3 -2.012986377451071e-3
      -2.038306528425518e-3 -2.063945163846880e-3 -2.089906289609405e-3 -2.116193961989686e-3
      -2.142812288280154e-3 -2.169765427430574e-3 -2.197057590697566e-3 -2.224693042302321e-3
      -2.252676100096566e-3 -2.281011136236875e-3 -2.309702577867477e-3 -2.338754907811654e-3
      -2.368172665271789e-3 -2.397960446538231e-3 -2.428122905707073e-3 -2.458664755406910e-3
      -2.489590767534780e-3 -2.520905774001292e-3 -2.552614667485177e-3 -2.584722402197237e-3
      -2.617233994653969e-3 -2.650154524460837e-3 -2.683489135105433e-3 -2.717243034760584e-3
      -2.751421497097511e-3 -2.786029862109249e-3 -2.821073536944385e-3 -2.856557996751230e-3
      -2.892488785532667e-3 -2.928871517011657e-3 -2.965711875507652e-3 -3.003015616823999e-3
      -3.040788569146468e-3 -3.079036633953113e-3 -3.117765786935470e-3 -3.156982078931387e-3
      -3.196691636869531e-3 -3.236900664725745e-3 -3.277615444491438e-3 -3.318842337154071e-3
      -3.360587783690003e-3 -3.402858306069756e-3 -3.445660508275906e-3 -3.489001077333743e-3
      -3.532886784354857e-3 -3.577324485593811e-3 -3.622321123518082e-3 -3.667883727891403e-3
      -3.714019416870711e-3 -3.760735398116805e-3 -3.808038969918993e-3 -3.855937522333797e-3
      -3.904438538337937e-3 -3.953549594995791e-3 -4.003278364641465e-3 -4.053632616075690e-3
      -4.104620215777707e-3 -4.156249129132351e-3 -4.208527421672526e-3 -4.261463260337170e-3
      -4.315064914745083e-3 -4.369340758484645e-3 -4.424299270419720e-3 -4.479949036011888e-3
      -4.536298748659213e-3 -4.593357211051858e-3 -4.651133336544569e-3 -4.709636150546413e-3
      -4.768874791927895e-3 -4.828858514445644e-3 -4.889596688184960e-3 -4.951098801020417e-3
      -5.013374460094699e-3 -5.076433393315988e-3 -5.140285450874009e-3 -5.204940606775104e-3
      -5.270408960396433e-3 -5.336700738059640e-3 -5.403826294624188e-3 -5.471796115100571e-3
      -5.540620816283731e-3 -5.610311148406819e-3 -5.680877996815680e-3 -5.752332383664215e-3
      -5.824685469630873e-3 -5.897948555656621e-3 -5.972133084704550e-3 -6.047250643541545e-3
      -6.123312964542049e-3 -6.200331927514398e-3 -6.278319561549922e-3 -6.357288046895089e-3
      -6.437249716846987e-3 -6.518217059672428e-3 -6.600202720550979e-3 -6.683219503542125e-3
      -6.767280373577014e-3 -6.852398458474934e-3 -6.938587050984956e-3 -7.025859610852874e-3
      -7.114229766913965e-3 -7.203711319211702e-3 -7.294318241142816e-3 -7.386064681629048e-3
      -7.478964967315860e-3 -7.573033604798438e-3 -7.668285282875381e-3 -7.764734874830292e-3
      -7.862397440741784e-3 -7.961288229821982e-3 -8.061422682784160e-3 -8.162816434239691e-3
      -8.265485315124630e-3 -8.369445355156470e-3 -8.474712785321135e-3 -8.581304040390911e-3
      -8.689235761473451e-3 -8.798524798592313e-3 -8.909188213299387e-3 -9.021243281319563e-3
      -9.134707495228103e-3 -9.249598567161046e-3 -9.365934431559005e-3 -9.483733247944860e-3
      -9.603013403735572e-3 -9.723793517088774e-3 -9.846092439784309e-3 -9.969929260141164e-3
      -1.009532330597046e-2 -1.022229414756451e-2 -1.035086160072277e-2 -1.048104572981475e-2
      -1.061286685088066e-2 -1.074634553476999e-2 -1.088150261031843e-2 -1.101835916756393e-2
      -1.115693656100188e-2 -1.129725641288016e-2 -1.143934061653443e-2 -1.158321133976409e-2
      -1.172889102824956e-2 -1.187640240901092e-2 -1.202576849390893e-2 -1.217701258318858e-2
      -1.233015826906553e-2 -1.248522943935637e-2 -1.264225028115272e-2 -1.280124528453992e-2
      -1.296223924636089e-2 -1.312525727402518e-2 -1.329032478936450e-2 -1.345746753253442e-2
      -1.362671156596325e-2 -1.379808327834866e-2 -1.397160938870193e-2 -1.414731695044138e-2
      -1.432523335553450e-2 -1.450538633868988e-2 -1.468780398159940e-2 -1.487251471723097e-2
      -1.505954733417274e-2 -1.524893098102900e-2 -1.544069517086833e-2 -1.563486978572489e-2
      -1.583148508115285e-2 -1.603057169083511e-2 -1.623216063124630e-2 -1.643628330637102e-2
      -1.664297151247783e-2 -1.685225744294909e-2 -1.706417369316812e-2 -1.727875326546306e-2
      -1.749602957410929e-2 -1.771603645038984e-2 -1.793880814771492e-2 -1.816437934680135e-2
      -1.839278516091172e-2 -1.862406114115453e-2 -1.885824328184572e-2 -1.909536802593172e-2
      -1.933547227047534e-2 -1.957859337220437e-2 -1.982476915312378e-2 -2.007403790619217e-2
      -2.032643840106275e-2 -2.058200988988979e-2 -2.084079211320057e-2 -2.110282530583381e-2
      -2.136815020294508e-2 -2.163680804607936e-2 -2.190884058931213e-2 -2.218429010545831e-2
      -2.246319939235066e-2 -2.274561177918769e-2 -2.303157113295141e-2 -2.332112186489617e-2
      -2.361430893710800e-2 -2.391117786913588e-2 -2.421177474469518e-2 -2.451614621844325e-2
      -2.482433952282844e-2 -2.513640247501225e-2 -2.545238348386560e-2 -2.577233155703952e-2
      -2.609629630811004e-2 -2.642432796379901e-2 -2.675647737126976e-2 -2.709279600549918e-2
      -2.743333597672579e-2 -2.777815003797437e-2 -2.812729159265766e-2 -2.848081470225501e-2
      -2.883877409406860e-2 -2.920122516905774e-2 -2.956822400975032e-2 -2.993982738823316e-2
      -3.031609277422010e-2 -3.069707834319880e-2 -3.108284298465620e-2 -3.147344631038228e-2
      -3.186894866285276e-2 -3.226941112369031e-2 -3.267489552220459e-2 -3.308546444401083e-2
      -3.350118123972672e-2 -3.392211003374804e-2 -3.434831573310200e-2 -3.477986403637867e-2
      -3.521682144274021e-2 -3.565925526100722e-2 -3.610723361882190e-2 -3.656082547188767e-2
      -3.702010061328505e-2 -3.748512968286228e-2 -3.795598417670131e-2 -3.843273645665740e-2
      -3.891545975997204e-2 -3.940422820895836e-2 -3.989911682075785e-2 -4.040020151716794e-2
      -4.090755913453839e-2 -4.142126743373624e-2 -4.194140511017745e-2 -4.246805180392468e-2
      -4.300128810984820e-2 -4.354119558785024e-2 -4.408785677314969e-2 -4.464135518662584e-2
      -4.520177534521975e-2 -4.576920277239011e-2 -4.634372400862242e-2 -4.692542662198876e-2
      -4.751439921875545e-2 -4.811073145403732e-2 -4.871451404249369e-2 -4.932583876906497e-2
      -4.994479849974633e-2 -5.057148719239484e-2 -5.120599990756713e-2 -5.184843281938365e-2
      -5.249888322641604e-2 -5.315744956259342e-2 -5.382423140812362e-2 -5.449932950042465e-2
      -5.518284574506200e-2 -5.587488322668699e-2 -5.657554621997076e-2 -5.728494020052860e-2
      -5.800317185582959e-2 -5.873034909608457e-2 -5.946658106510730e-2 -6.021197815114169e-2
      -6.096665199764860e-2 -6.173071551404511e-2 -6.250428288638837e-2 -6.328746958799705e-2
      -6.408039239000189e-2 -6.488316937181624e-2 -6.569591993151858e-2 -6.651876479613783e-2
      -6.735182603183075e-2 -6.819522705394196e-2 -6.904909263693623e-2 -6.991354892419148e-2
      -7.078872343764085e-2 -7.167474508725307e-2 -7.257174418033674e-2 -7.347985243065692e-2
      -7.439920296734980e-2 -7.532993034362107e-2 -7.627217054521356e-2 -7.722606099862896e-2
      -7.819174057908680e-2 -7.916934961820445e-2 -8.015902991138102e-2 -8.116092472486603e-2
      -8.217517880249567e-2 -8.320193837207503e-2 -8.424135115138741e-2 -8.529356635380875e-2
      -8.635873469350553e-2 -8.743700839019240e-2 -8.852854117342707e-2 -8.963348828641603e-2
      -9.075200648930668e-2 -9.188425406193780e-2 -9.303039080602209e-2 -9.419057804673045e-2
      -9.536497863364929e-2 -9.655375694107814e-2 -9.775707886763671e-2 -9.897511183514677e-2
      -1.002080247867555e-1 -1.014559881842622e-1 -1.027191740046122e-1 -1.039977557355186e-1
      -1.052919083701719e-1 -1.066018084009953e-1 -1.079276338124027e-1 -1.092695640725148e-1
      -1.106277801237856e-1 -1.120024643724914e-1 -1.133938006770346e-1 -1.148019743350067e-1
      -1.162271720689610e-1 -1.176695820108351e-1 -1.191293936849711e-1 -1.206067979896693e-1
      -1.221019871772170e-1 -1.236151548323273e-1 -1.251464958489230e-1 -1.266962064051974e-1
      -1.282644839368820e-1 -1.298515271086473e-1 -1.314575357835636e-1 -1.330827109905423e-1
      -1.347272548896797e-1 -1.363913707354184e-1 -1.380752628374427e-1 -1.397791365192200e-1
      -1.415031980740950e-1 -1.432476547188468e-1 -1.450127145446072e-1 -1.467985864650466e-1
      -1.486054801617199e-1 -1.504336060264681e-1 -1.522831751007667e-1 -1.541543990119102e-1
      -1.560474899059144e-1 -1.579626603770193e-1 -1.599001233936707e-1 -1.618600922208520e-1
      -1.638427803386410e-1 -1.658484013568560e-1 -1.678771689256563e-1 -1.699292966419554e-1
      -1.720049979515053e-1 -1.741044860465030e-1 -1.762279737585696e-1 -1.783756734469442e-1
      -1.805477968817377e-1 -1.827445551220828e-1 -1.849661583890119e-1 -1.872128159328973e-1
      -1.894847358952766e-1 -1.917821251648878e-1 -1.941051892277334e-1 -1.964541320109884e-1
      -1.988291557205644e-1 -2.012304606721399e-1 -2.036582451154612e-1 -2.061127050517150e-1
      -2.085940340437730e-1 -2.111024230191056e-1 -2.136380600651571e-1 -2.162011302169745e-1
      -2.187918152368757e-1 -2.214102933859485e-1 -2.240567391871616e-1 -2.267313231798708e-1
      -2.294342116655063e-1 -2.321655664442195e-1 -2.349255445422689e-1 -2.377142979299331e-1
      -2.405319732297244e-1 -2.433787114146923e-1 -2.462546474965967e-1 -2.491599102037418e-1
      -2.520946216482582e-1 -2.550588969826253e-1 -2.580528440452385e-1 -2.610765629948153e-1
      -2.641301459334559e-1 -2.672136765181740e-1 -2.703272295607236e-1 -2.734708706155535e-1
      -2.766446555557373e-1 -2.798486301367327e-1 -2.830828295478462e-1 -2.863472779512787e-1
      -2.896419880086645e-1 -2.929669603950090e-1 -2.963221832999789e-1 -2.997076319164924e-1
      -3.031232679166012e-1 -3.065690389146672e-1 -3.100448779178772e-1 -3.135507027641601e-1
      -3.170864155476034e-1 -3.206519020315111e-1 -3.242470310492688e-1 -3.278716538932330e-1
      -3.315256036919042e-1 -3.352086947756849e-1 -3.389207220315817e-1 -3.426614602472553e-1
      -3.464306634448890e-1 -3.502280642054001e-1 -3.540533729835897e-1 -3.579062774148895e-1
      -3.617864416144445e-1 -3.656935054693397e-1 -3.696270839248697e-1 -3.735867662658364e-1
      -3.775721153939373e-1 -3.815826671024341e-1 -3.856179293493532e-1 -3.896773815306130e-1
      -3.937604737545640e-1 -3.978666261195509e-1 -4.019952279962318e-1 -4.061456373165069e-1
      -4.103171798710643e-1 -4.145091486176577e-1 -4.187208030024129e-1 -4.229513682965715e-1
      -4.272000349512669e-1 -4.314659579730652e-1 -4.357482563231792e-1 -4.400460123434259e-1
      -4.443582712121779e-1 -4.486840404337227e-1 -4.530222893646373e-1 -4.573719487809543e-1
      -4.617319104900840e-1 -4.661010269916498e-1 -4.704781111915509e-1 -4.748619361737854e-1
      -4.792512350347124e-1 -4.836447007846348e-1 -4.880409863217430e-1 -4.924387044836206e-1
      -4.968364281816821e-1 -5.012326906240422e-1 -5.056259856324638e-1 -5.100147680591371e-1
      -5.143974543091366e-1 -5.187724229744944e-1 -5.231380155858685e-1 -5.274925374878048e-1
      -5.318342588435975e-1 -5.361614157756930e-1 -5.404722116474995e-1 -5.447648184923414e-1
      -5.490373785950950e-1 -5.532880062318235e-1 -5.575147895724094e-1 -5.617157927508178e-1
      -5.658890581071673e-1 -5.700326086052614e-1 -5.741444504285972e-1 -5.782225757571540e-1
      -5.822649657264252e-1 -5.862695935692020e-1 -5.902344279395616e-1 -5.941574364172709e-1
      -5.980365891894802e-1 -6.018698629050507e-1 -6.056552446951916e-1 -6.093907363522097e-1
      -6.130743586561262e-1 -6.167041558366769e-1 -6.202782001557491e-1 -6.237945965926253e-1
      -6.272514876115052e-1 -6.306470579876212e-1 -6.339795396648848e-1 -6.372472166143265e-1
      -6.404484296586989e-1 -6.435815812244419e-1 -6.466451399777301e-1 -6.496376452966393e-1
      -6.525577115264718e-1 -6.554040319600320e-1 -6.581753824791351e-1 -6.608706247879036e-1
      -6.634887091624377e-1 -6.660286766352421e-1 -6.684896605264959e-1 -6.708708872277284e-1
      -6.731716761368927e-1 -6.753914386371985e-1 -6.775296760054323e-1 -6.795859761289740e-1
      -6.815600089043041e-1 -6.834515201836801e-1 -6.852603241308880e-1 -6.869862938416301e-1
      -6.886293500794362e-1 -6.901894479739934e-1 -6.916665615257491e-1 -6.930606657586727e-1
      -6.943717163624084e-1 -6.955996266658479e-1 -6.967442417867435e-1 -6.978053098065291e-1
      -6.987824498263480e-1 -6.996751167696504e-1 -7.004825628089621e-1 -7.012037953098650e-1
      -7.018375312041614e-1 -7.023821477270211e-1 -7.028356294799906e-1 -7.031955118133778e-1
      -7.034588205582128e-1 -7.036224802383011e-1 -7.036849006692425e-1 -7.036449391576806e-1
      -7.035014857755638e-1 -7.032534648710392e-1 -7.028998365906936e-1 -7.024395984119721e-1
      -7.018717866845446e-1 -7.011954781793881e-1 -7.004097916446157e-1 -6.995138892220289e-1
      -6.985069768333354e-1 -6.973883083470746e-1 -6.961571860055329e-1 -6.948129618470952e-1
      -6.933550392677952e-1 -6.917828745772225e-1 -6.900959785472061e-1 -6.882939179512052e-1
      -6.863763170921894e-1 -6.843428593166784e-1 -6.821932885124764e-1 -6.799274105874987e-1
      -6.775450949269581e-1 -6.750462758260070e-1 -6.724309538947998e-1 -6.696991974327460e-1
      -6.668511437685705e-1 -6.638870005626139e-1 -6.608070470676045e-1 -6.576116353439538e-1
      -6.543011914254265e-1 -6.508762164308407e-1 -6.473372876172371e-1 -6.436850593697726e-1
      -6.399202641233903e-1 -6.360437132111205e-1 -6.320562976336977e-1 -6.279589887450109e-1
      -6.237528388477312e-1 -6.194389816933662e-1 -6.150186328808602e-1 -6.104930901478001e-1
      -6.058637335482518e-1 -6.011320255112530e-1 -5.962995107740449e-1 -5.913678161842368e-1
      -5.863386503652629e-1 -5.812138032397037e-1 -5.759951454053650e-1 -5.706846273593534e-1
      -5.652842785658406e-1 -5.597962063636857e-1 -5.542225947109225e-1 -5.485657027631873e-1
      -5.428278632847291e-1 -5.370114808908521e-1 -5.311190301217962e-1 -5.251530533489692e-1
      -5.191161585154461e-1 -5.130110167137469e-1 -5.068403596049931e-1 -5.006069766846498e-1
      -4.943137124012212e-1 -4.879634631353824e-1 -4.815591740481643e-1 -4.751038358078815e-1
      -4.686004812065373e-1 -4.620521816774056e-1 -4.554620437263804e-1 -4.488332052904810e-1
      -4.421688320375893e-1 -4.354721136220546e-1 -4.287462599112307e-1 -4.219944971982987e-1
      -4.152200644168538e-1 -4.084262093727000e-1 -4.016161850081167e-1 -3.947932457134753e-1
      -3.879606437005641e-1 -3.811216254512723e-1 -3.742794282544117e-1 -3.674372768424396e-1
      -3.605983801386484e-1 -3.537659281240777e-1 -3.469430888319444e-1 -3.401330054758127e-1
      -3.333387937160566e-1 -3.265635390674011e-1 -3.198102944485092e-1 -3.130820778727238e-1
      -3.063818702771747e-1 -2.997126134856093e-1 -2.930772082984456e-1 -2.864785127017946e-1
      -2.799193401855180e-1 -2.734024581588422e-1 -2.669305864506815e-1 -2.605063958806268e-1
      -2.541325068856098e-1 -2.478114881865557e-1 -2.415458554789115e-1 -2.353380701308573e-1
      -2.291905378732077e-1 -2.231056074655947e-1 -2.170855693244307e-1 -2.111326540994076e-1
      -2.052490311868947e-1 -1.994368071705017e-1 -1.936980241812857e-1 -1.880346581725426e-1
      -1.824486171067845e-1 -1.769417390553438e-1 -1.715157902139619e-1 -1.661724628406917e-1
      -1.609133731253812e-1 -1.557400590028444e-1 -1.506539779245192e-1 -1.456565046058719e-1
      -1.407489287690086e-1 -1.359324529018167e-1 -1.312081900564689e-1 -1.265771617112322e-1
      -1.220402957202215e-1 -1.175984243760104e-1 -1.132522826098609e-1 -1.090025063537697e-1
      -1.048496310875744e-1 -1.007940905930399e-1 -9.683621593519977e-2 -9.297623468928705e-2
      -8.921427042940673e-2 -8.555034249272357e-2 -8.198436603041008e-2 -7.851615235396823e-2
      -7.514540958285552e-2 -7.187174359664511e-2 -6.869465929228663e-2 -6.561356214442925e-2
      -6.262776006426741e-2 -5.973646554999568e-2 -5.693879811972989e-2 -5.423378701570096e-2
      -5.162037416665264e-2 -4.909741739369985e-2 -4.666369384342947e-2 -4.431790363075255e-2
      -4.205867367295466e-2 -3.988456169552467e-2 -3.779406038967804e-2 -3.578560170101524e-2
      -3.385756122846062e-2 -3.200826271250975e-2 -3.023598259185147e-2 -2.853895460762446e-2
      -2.691537443489971e-2 -2.536340432143679e-2 -2.388117771433728e-2 -2.246680385589386e-2
      -2.111837233070229e-2 -1.983395754695172e-2 -1.861162313572535e-2 -1.744942625311973e-2
      -1.634542177101359e-2 -1.529766634337992e-2 -1.430422233612568e-2 -1.336316160955565e-2
      -1.247256914368082e-2 -1.163054649772116e-2 -1.083521509627895e-2 -1.008471933577695e-2
      -9.377229505858466e-3 -8.710944521528321e-3 -8.084094462870755e-3 -7.494942920205561e-3
      -6.941789143535835e-3 -6.422969996092920e-3 -5.936861712695598e-3 -5.481881464506295e-3
      -5.056488732586044e-3 -4.659186493418879e-3 -4.288522220293851e-3 -3.943088705097686e-3
      -3.621524705681558e-3 -3.322515424521231e-3 -3.044792824890355e-3 -2.787135791211496e-3
      -2.548370140639210e-3 -2.327368493264079e-3 -2.123050008607009e-3 -1.934379996300234e-3
      -1.760369409026199e-3 -1.600074225909744e-3 -1.452594734638485e-3 -1.317074720636996e-3
      -1.192700571411521e-3 -1.078700304548786e-3 -9.743425273062636e-4 -8.789353357994635e-4
      -7.918251615838180e-4 -7.123955732090513e-4 -6.400660400774513e-4 -5.742906656611667e-4
      -5.145568968336431e-4 -4.603842154701164e-4 -4.113242214290270e-4 -3.669704448132042e-4
      -3.269299357134169e-4 -2.908354066668714e-4 -2.583455307815906e-4 -2.291435992398393e-4
      -2.029362067394023e-4 -1.794519678217774e-4 -1.584402666682460e-4 -1.396700426302688e-4
      -1.229286134678682e-4 -1.080205379816996e-4 -9.476651944311811e-5 -8.300235095338307e-5
      -7.257790359976291e-5 -6.335615802413552e-5 -5.521227978006886e-5 -4.803273862852979e-5
      -4.171447171142580e-5 -3.616409034717496e-5 -3.129713001437317e-5 -2.703734292930052e-5
      -2.331603248136877e-5 -2.007142866856783e-5 -1.724810357351211e-5 -1.479642584094089e-5
      -1.267205306085451e-5 -1.083546092956367e-5 -9.251508055985093e-6 -7.889035305386937e-6
      -6.720498631244136e-6 -5.721634442902487e-6 -4.871156698997380e-6 -4.138396873545546e-6
      -3.508396998537219e-6 -2.967906739222289e-6 -2.505214505380273e-6 -2.109992000392403e-6
      -1.773151518999638e-6 -1.486715297336028e-6 -1.243696217322997e-6 -1.037989171293350e-6
      -8.642724012691220e-7 -7.179181401250454e-7 -5.949118984126277e-7 -4.917797603880984e-7
      -4.055230752850642e-7 -3.335599546204597e-7 -2.736730128638843e-7 -2.239628167047042e-7
      -1.828065370155102e-7 -1.488213270628538e-7 -1.208319802167653e-7 -9.784245005290686e-8
      -7.901084505269701e-8 -6.362753884822792e-8 -5.109606492451767e-8 -4.091649170794131e-8
      -3.267099989392152e-8 -2.601140858574146e-8 -2.064842024377473e-8 -1.634237651993706e-8
      -1.289533773837828e-8 -1.014431806379656e-8 -7.955526275237721e-9 -6.219478553940773e-9
      -4.846864830650227e-9 -3.765064064372864e-9 -2.915216393808477e-9 -2.249771475083330e-9
      -1.730442560998508e-9 -1.326505057707430e-9 -1.013386486842067e-9 -7.715020579067957e-10
      -5.852964903589292e-10 -4.424583891136247e-10 -3.332784411334586e-10 -2.501270314582213e-10
      -1.870306384151689e-10 -1.393296200890736e-10 -1.034028037614263e-10 -7.644668918995384e-11
      -5.629912336699058e-11 -4.129904268501436e-11 -3.017534808828218e-11 -2.195921569546798e-11
      -1.591518166816410e-11 -1.148720434795372e-11 -8.256624143974459e-12 -5.909534505357697e-12
      -4.211564924846696e-12 -2.988476098521754e-12 -2.111292612396683e-12 -1.484962277123952e-12
      -1.039744093294324e-12 -7.246977943298720e-13 -5.027845624701795e-13 -3.471971999964598e-13
      -2.386240583836282e-13 -1.632187710957133e-13 -1.111009173993016e-13 -7.525412761573599e-14
      -5.072023827047818e-14 -3.401287366101782e-14 -2.269284298926587e-14 -1.506226021069967e-14
      -9.945320937894440e-15 -6.532001647996665e-15 -4.267206344897863e-15 -2.772563887822651e-15
      -1.791555869400887e-15 -1.151224352692246e-15 -7.355970220202646e-16 -4.673470665668662e-16
      -2.952075348564134e-16 -1.853839431648747e-16 -1.157288285990794e-16 -7.181304887734382e-17
      -4.429194322065271e-17 -2.715016332101274e-17 -1.653913778700155e-17 -1.001179462710876e-17
      -6.021922475074646e-18 -3.598716441515769e-18 -2.136554501505532e-18 -1.260080812181101e-18
      -7.381840224911766e-19 -4.295126826410963e-19 -2.481962865171244e-19 -1.424245520063835e-19
      -8.115338259841719e-20 -4.591155262509893e-20 -2.578646698849194e-20 -1.437727723348810e-20
      -7.956761192006836e-21 -4.370491714426969e-21 -2.382415456661100e-21 -1.288713314622794e-21
      -6.916790664844660e-22 -3.683153305354687e-22 -1.945622677445368e-22 -1.019476857514841e-22
      -5.298241754056611e-23 -2.730718794434501e-23 -1.395621319633611e-23 -7.072250662824764e-24
      -3.553043935365411e-24 -1.769494661393704e-24 -8.734860069231958e-25 -4.273388076833020e-25
      -2.071807803707279e-25 -9.952628431265236e-26 -4.736822765263701e-26 -2.233298072858286e-26
      -1.042953657342942e-26 -4.823807874905925e-27 -2.209372349595694e-27 -1.001955274565889e-27
      -4.498566885161885e-28 -1.999363172766527e-28 -8.795193559744609e-29 -3.828945377639340e-29
      -1.649438544928514e-29
      </PP_CHI.1>
  </PP_PSWFC>
  <PP_RHOATOM>
    2.265085318905157e-6 2.322426048230529e-6 2.381218355876793e-6 2.441498988254816e-6
    2.503305621991219e-6 2.566676887475687e-6 2.631652393004276e-6 2.698272749533875e-6
    2.766579596063252e-6 2.836615625656559e-6 2.908424612125527e-6 2.982051437387076e-6
    3.057542119513350e-6 3.134943841491809e-6 3.214304980713270e-6 3.295675139206316e-6
    3.379105174637021e-6 3.464647232093333e-6 3.552354776673907e-6 3.642282626901904e-6
    3.734486988984449e-6 3.829025491939274e-6 3.925957223610472e-6 4.025342767595814e-6
    4.127244241108769e-6 4.231725333798761e-6 4.338851347554101e-6 4.448689237312287e-6
    4.561307652903245e-6 4.676776981951658e-6 4.795169393865109e-6 4.916558884935633e-6
    5.041021324582738e-6 5.168634502766873e-6 5.299478178602889e-6 5.433634130203869e-6
    5.571186205786511e-6 5.712220376069979e-6 5.856824788000792e-6 6.005089819837670e-6
    6.157108137630232e-6 6.312974753127320e-6 6.472787083150759e-6 6.636645010471870e-6
    6.804650946228637e-6 6.976909893922389e-6 7.153529515034271e-6 7.334620196302292e-6
    7.520295118700874e-6 7.710670328166183e-6 7.905864808111292e-6 8.106000553776390e-6
    8.311202648460718e-6 8.521599341683439e-6 8.737322129322761e-6 8.958505835782667e-6
    9.185288698239313e-6 9.417812453019030e-6 9.656222424162349e-6 9.900667614229121e-6
    1.015130079740124e-5 1.040827861494152e-5 1.067176167306801e-5 1.094191464330478e-5
    1.121890636537220e-5 1.150290995268049e-5 1.179410290049264e-5 1.209266719682419e-5
    1.239878943614896e-5 1.271266093598198e-5 1.303447785641187e-5 1.336444132265779e-5
    1.370275755072720e-5 1.404963797625273e-5 1.440529938658896e-5 1.476996405625080e-5
    1.514385988577884e-5 1.552722054411774e-5 1.592028561459650e-5 1.632330074460202e-5
    1.673651779903899e-5 1.716019501767189e-5 1.759459717644750e-5 1.803999575289815e-5
    1.849666909572916e-5 1.896490259869592e-5 1.944498887887953e-5 1.993722795947172e-5
    2.044192745718308e-5 2.095940277439185e-5 2.148997729615242e-5 2.203398259218694e-5
    2.259175862398548e-5 2.316365395714429e-5 2.375002597907435e-5 2.435124112221514e-5
    2.496767509289441e-5 2.559971310597479e-5 2.624775012543481e-5 2.691219111103322e-5
    2.759345127121049e-5 2.829195632238604e-5 2.900814275481113e-5 2.974245810514424e-5
    3.049536123591828e-5 3.126732262207310e-5 3.205882464473265e-5 3.287036189240934e-5
    3.370244146982264e-5 3.455558331452520e-5 3.543032052153220e-5 3.632719967615729e-5
    3.724678119526120e-5 3.818963967712612e-5 3.915636426017319e-5 4.014755899074574e-5
    4.116384320018829e-5 4.220585189145446e-5 4.327423613548537e-5 4.436966347760425e-5
    4.549281835417958e-5 4.664440251981688e-5 4.782513548534339e-5 4.903575496685961e-5
    5.027701734613447e-5 5.154969814263123e-5 5.285459249745803e-5 5.419251566954216e-5
    5.556430354433738e-5 5.697081315537939e-5 5.841292321901344e-5 5.989153468262549e-5
    6.140757128671827e-5 6.296198014117937e-5 6.455573231610079e-5 6.618982344751338e-5
    6.786527435841530e-5 6.958313169547658e-5 7.134446858181565e-5 7.315038528625273e-5
    7.500200990945352e-5 7.690049908738876e-5 7.884703871254592e-5 8.084284467333758e-5
    8.288916361216712e-5 8.498727370261673e-5 8.713848544624247e-5 8.934414248946760e-5
    9.160562246107766e-5 9.392433783083860e-5 9.630173678976275e-5 9.873930415257405e-5
    1.012385622829225e-4 1.038010720419246e-4 1.064284337606117e-4 1.091222882368866e-4
    1.118843177576060e-4 1.147162471464162e-4 1.176198448379875e-4 1.205969239793132e-4
    1.236493435587444e-4 1.267790095634649e-4 1.299878761661098e-4 1.332779469412626e-4
    1.366512761125793e-4 1.401099698313025e-4 1.436561874869541e-4 1.472921430510103e-4
    1.510201064543840e-4 1.548424049995611e-4 1.587614248082510e-4 1.627796123054499e-4
    1.668994757408133e-4 1.711235867482793e-4 1.754545819448911e-4 1.798951645697980e-4
    1.844481061644439e-4 1.891162482949553e-4 1.939025043177948e-4 1.988098611897538e-4
    2.038413813233785e-4 2.090002044889795e-4 2.142895497643634e-4 2.197127175334860e-4
    2.252730915352425e-4 2.309741409636280e-4 2.368194226205662e-4 2.428125831226872e-4
    2.489573611634139e-4 2.552575898317206e-4 2.617171989889572e-4 2.683402177052036e-4
    2.751307767565976e-4 2.820931111851659e-4 2.892315629226946e-4 2.965505834802200e-4
    3.040547367047691e-4 3.117487016049974e-4 3.196372752474295e-4 3.277253757250453e-4
    3.360180451999794e-4 3.445204530221827e-4 3.532378989258817e-4 3.621758163057741e-4
    3.713397755749084e-4 3.807354876062396e-4 3.903688072599394e-4 4.002457369985264e-4
    4.103724305919992e-4 4.207551969151495e-4 4.314005038393048e-4 4.423149822208352e-4
    4.535054299887399e-4 4.649788163337554e-4 4.767422860014550e-4 4.888031636918417e-4
    5.011689585680578e-4 5.138473688768171e-4 5.268462866832933e-4 5.401738027232280e-4
    5.538382113750741e-4 5.678480157551076e-4 5.822119329384200e-4 5.969388993088653e-4
    6.120380760410478e-4 6.275188547174962e-4 6.433908630843212e-4 6.596639709485938e-4
    6.763482962208979e-4 6.934542111064903e-4 7.109923484485964e-4 7.289736082275075e-4
    7.474091642191075e-4 7.663104708166689e-4 7.856892700197632e-4 8.055575985941948e-4
    8.259277954070592e-4 8.468125089409664e-4 8.682247049917006e-4 8.901776745535791e-4
    9.126850418968781e-4 9.357607728418712e-4 9.594191832339753e-4 9.836749476247361e-4
    1.008543108163381e-3 1.034039083703812e-3 1.060178679132013e-3 1.086978094918917e-3
    1.114453936903908e-3 1.142623226314263e-3 1.171503410025803e-3 1.201112371070383e-3
    1.231468439395653e-3 1.262590402882912e-3 1.294497518628789e-3 1.327209524496667e-3
    1.360746650943908e-3 1.395129633130987e-3 1.430379723318790e-3 1.466518703560468e-3
    1.503568898694263e-3 1.541553189643961e-3 1.580495027033640e-3 1.620418445123544e-3
    1.661348076074037e-3 1.703309164544669e-3 1.746327582635524e-3 1.790429845178136e-3
    1.835643125383415e-3 1.881995270853997e-3 1.929514819968760e-3 1.978231018647178e-3
    2.028173837501361e-3 2.079373989383793e-3 2.131862947338782e-3 2.185672962965866e-3
    2.240837085203383e-3 2.297389179540636e-3 2.355363947667133e-3 2.414796947567522e-3
    2.475724614070771e-3 2.538184279862533e-3 2.602214196969408e-3 2.667853558724085e-3
    2.735142522220423e-3 2.804122231267435e-3 2.874834839851432e-3 2.947323536115459e-3
    3.021632566865292e-3 3.097807262611378e-3 3.175894063155874e-3 3.255940543734319e-3
    3.337995441721231e-3 3.422108683909049e-3 3.508331414369785e-3 3.596716022908752e-3
    3.687316174119740e-3 3.780186837050897e-3 3.875384315490627e-3 3.972966278882589e-3
    4.072991793878968e-3 4.175521356540957e-3 4.280616925195336e-3 4.388341953955815e-3
    4.498761426917827e-3 4.611941893034949e-3 4.727951501685299e-3 4.846860038935707e-3
    4.968738964511416e-3 5.093661449478624e-3 5.221702414646940e-3 5.352938569698509e-3
    5.487448453050099e-3 5.625312472454008e-3 5.766612946343319e-3 5.911434145926458e-3
    6.059862338035425e-3 6.211985828731498e-3 6.367895007671748e-3 6.527682393238818e-3
    6.691442678435676e-3 6.859272777546660e-3 7.031271873564648e-3 7.207541466383902e-3
    7.388185421756813e-3 7.573310021011860e-3 7.763024011528957e-3 7.957438657967410e-3
    8.156667794240020e-3 8.360827876225969e-3 8.570038035213623e-3 8.784420132062550e-3
    9.004098812073153e-3 9.229201560549805e-3 9.459858759042275e-3 9.696203742247997e-3
    9.938372855555810e-3 1.018650551320967e-2 1.044074425706876e-2 1.070123481593772e-2
    1.096812616543862e-2 1.124157058839335e-2 1.152172373568271e-2 1.180874468754509e-2
    1.210279601527509e-2 1.240404384327870e-2 1.271265791143856e-2 1.302881163773948e-2
    1.335268218110011e-2 1.368445050435317e-2 1.402430143731230e-2 1.437242373985938e-2
    1.472901016498182e-2 1.509425752168421e-2 1.546836673769415e-2 1.585154292187677e-2
    1.624399542626684e-2 1.664593790762203e-2 1.705758838839526e-2 1.747916931701689e-2
    1.791090762737274e-2 1.835303479735508e-2 1.880578690635952e-2 1.926940469159107e-2
    1.974413360303646e-2 2.023022385695195e-2 2.072793048770702e-2 2.123751339781751e-2
    2.175923740599128e-2 2.229337229300157e-2 2.284019284519430e-2 2.339997889542456e-2
    2.397301536120973e-2 2.455959227987395e-2 2.516000484045080e-2 2.577455341209845e-2
    2.640354356877049e-2 2.704728610987606e-2 2.770609707664833e-2 2.838029776393167e-2
    2.907021472708318e-2 2.977617978367217e-2 3.049853000965016e-2 3.123760772964922e-2
    3.199376050105397e-2 3.276734109147970e-2 3.355870744927512e-2 3.436822266665454e-2
    3.519625493505216e-2 3.604317749227525e-2 3.690936856102156e-2 3.779521127831103e-2
    3.870109361536934e-2 3.962740828748768e-2 4.057455265336954e-2 4.154292860346208e-2
    4.253294243675932e-2 4.354500472555006e-2 4.457953016757321e-2 4.563693742503317e-2
    4.671764894991657e-2 4.782209079504357e-2 4.895069241027835e-2 5.010388642331758e-2
    5.128210840446790e-2 5.248579661482182e-2 5.371539173723720e-2 5.497133658952420e-2
    5.625407581924611e-2 5.756405557954346e-2 5.890172318539570e-2 6.026752674974370e-2
    6.166191479890562e-2 6.308533586673713e-2 6.453823806699797e-2 6.602106864341366e-2
    6.753427349694324e-2 6.907829668979280e-2 7.065357992574838e-2 7.226056200644264e-2
    7.389967826320777e-2 7.557135996422155e-2 7.727603369670333e-2 7.901412072398212e-2
    8.078603631732218e-2 8.259218906246673e-2 8.443298014094555e-2 8.630880258627251e-2
    8.822004051526536e-2 9.016706833481797e-2 9.215024992457462e-2 9.416993779607200e-2
    9.622647222905151e-2 9.832018038578228e-2 1.004513754043904e-1 1.026203554723419e-1
    1.048274028814104e-1 1.070727830656241e-1 1.093567436238992e-1 1.116795133292443e-1
    1.140413011266511e-1 1.164422951219918e-1 1.188826615644864e-1 1.213625438255319e-1
    1.238820613769358e-1 1.264413087718551e-1 1.290403546319932e-1 1.316792406448850e-1
    1.343579805753631e-1 1.370765592955754e-1 1.398349318381995e-1 1.426330224777683e-1
    1.454707238452950e-1 1.483478960816508e-1 1.512643660353989e-1 1.542199265110365e-1
    1.572143355738210e-1 1.602473159175623e-1 1.633185543019531e-1 1.664277010661583e-1
    1.695743697255039e-1 1.727581366581968e-1 1.759785408890259e-1 1.792350839769961e-1
    1.825272300137603e-1 1.858544057395753e-1 1.892160007832948e-1 1.926113680326096e-1
    1.960398241403696e-1 1.995006501723165e-1 2.029930924009908e-1 2.065163632498371e-1
    2.100696423907234e-1 2.136520779971072e-1 2.172627881539759e-1 2.209008624244309e-1
    2.245653635713700e-1 2.282553294311324e-1 2.319697749342373e-1 2.357076942664083e-1
    2.394680631609896e-1 2.432498413115877e-1 2.470519748913091e-1 2.508733991623750e-1
    2.547130411570937e-1 2.585698224082696e-1 2.624426617040601e-1 2.663304778391264e-1
    2.702321923306808e-1 2.741467320647264e-1 2.780730318344737e-1 2.820100367296414e-1
    2.859567043321359e-1 2.899120066705905e-1 2.938749318833964e-1 2.978444855373380e-1
    3.018196915468207e-1 3.057995926370197e-1 3.097832502932301e-1 3.137697441383775e-1
    3.177581706811312e-1 3.217476413785789e-1 3.257372799600076e-1 3.297262189622288e-1
    3.337135954321846e-1 3.376985457594560e-1 3.416801996099166e-1 3.456576729422681e-1
    3.496300601017152e-1 3.535964249996948e-1 3.575557914055052e-1 3.615071323948897e-1
    3.654493590222474e-1 3.693813083070869e-1 3.733017306516148e-1 3.772092768347638e-1
    3.811024847583705e-1 3.849797661533092e-1 3.888393934867470e-1 3.926794873458253e-1
    3.964980046073449e-1 4.002927277366451e-1 4.040612555908892e-1 4.078009961312463e-1
    4.115091614737649e-1 4.151827657285621e-1 4.188186260895717e-1 4.224133676408057e-1
    4.259634323377094e-1 4.294650926016074e-1 4.329144699291008e-1 4.363075588641767e-1
    4.396402566062002e-1 4.429083984293520e-1 4.461077989662215e-1 4.492342992576998e-1
    4.522838192912974e-1 4.552524155389540e-1 4.581363427623991e-1 4.609321190790508e-1
    4.636365929750160e-1 4.662470106160893e-1 4.687610814460765e-1 4.711770396792938e-1
    4.734933462346675e-1 4.757074691435188e-1 4.778166026889386e-1 4.798179740855601e-1
    4.817088476458359e-1 4.834865290175037e-1 4.851483694868094e-1 4.866917703416799e-1
    4.881141872886927e-1 4.894131349173172e-1 4.905861912045401e-1 4.916310020526558e-1
    4.925452858526216e-1 4.933268380650443e-1 4.939735358105237e-1 4.944833424607088e-1
    4.948543122211519e-1 4.950845946966984e-1 4.951724394298817e-1 4.951162004022160e-1
    4.949143404884256e-1 4.945654358531220e-1 4.940681802792239e-1 4.934213894171727e-1
    4.926240049437548e-1 4.916750986192207e-1 4.905738762316540e-1 4.893196812145288e-1
    4.879119966848458e-1 4.863504526191943e-1 4.846348276271421e-1 4.827650519507331e-1
    4.807412104780458e-1 4.785635455583250e-1 4.762324596070258e-1 4.737485174886204e-1
    4.711124486650377e-1 4.683251490977271e-1 4.653876828914669e-1 4.623012836682211e-1
    4.590673556595807e-1 4.556874745065614e-1 4.521633877558703e-1 4.484970150420641e-1
    4.446904479454506e-1 4.407459495160242e-1 4.366659534542073e-1 4.324530629397493e-1
    4.281100491007327e-1 4.236398491153266e-1 4.190455639396417e-1 4.143304556558677e-1
    4.094979444357496e-1 4.045516051153902e-1 3.994951633784175e-1 3.943324915456569e-1
    3.890676039706036e-1 3.837046520413145e-1 3.782479187906423e-1 3.727018131182099e-1
    3.670708636290271e-1 3.613597120952617e-1 3.555731065493652e-1 3.497158940185133e-1
    3.437930129121580e-1 3.378094850763611e-1 3.317704075305476e-1 3.256809439042841e-1
    3.195463155937028e-1 3.133717926591741e-1 3.071626844881075e-1 3.009243302480695e-1
    2.946620891582645e-1 2.883813306085860e-1 2.820874241575175e-1 2.757857294417454e-1
    2.694815860318338e-1 2.631803032696723e-1 2.568871501245187e-1 2.506073451053454e-1
    2.443460462678773e-1 2.381083413550757e-1 2.318992381099501e-1 2.257236547993624e-1
    2.195864109869983e-1 2.134922185928503e-1 2.074456732754112e-1 2.014512461713270e-1
    1.955132760254859e-1 1.896359617424596e-1 1.838233553878686e-1 1.780793556656449e-1
    1.724077018943362e-1 1.668119685025526e-1 1.612955600604738e-1 1.558617068609804e-1
    1.505134610605561e-1 1.452536933866199e-1 1.400850904144493e-1 1.350101524133876e-1
    1.300311917586172e-1 1.251503319014901e-1 1.203695068882505e-1 1.156904614140092e-1
    1.111147513960757e-1 1.066437450482260e-1 1.022786244352422e-1 9.802038748510229e-2
    9.386985043453949e-2 8.982765068237423e-2 8.589425002401050e-2 8.206993823983233e-2
    7.835483700989572e-2 7.474890412729744e-2 7.125193798290473e-2 6.786358229471380e-2
    6.458333105596450e-2 6.141053367723542e-2 5.834440029903919e-2 5.538400725291632e-2
    5.252830265061025e-2 4.977611208259202e-2 4.712614440891223e-2 4.457699762706008e-2
    4.212716480315887e-2 3.977504005436389e-2 3.751892457173394e-2 3.535703267406495e-2
    3.328749788417804e-2 3.130837901992939e-2 2.941766629271981e-2 2.761328740654105e-2
    2.589311365058816e-2 2.425496597820946e-2 2.269662106448152e-2 2.121581733400039e-2
    1.981026094962344e-2 1.847763175190461e-2 1.721558913789445e-2 1.602177786687143e-2
    1.489383377947912e-2 1.382938941572023e-2 1.282607951634379e-2 1.188154639140360e-2
    1.099344513920045e-2 1.015944869847794e-2 9.377252716648638e-3 8.644580216997383e-3
    7.959186048251316e-3 7.318861100622303e-3 6.721436273408258e-3 6.164786180471550e-3
    5.646832581375115e-3 5.165547527621897e-3 4.718956215283343e-3 4.305139537280879e-3
    3.922236330667447e-3 3.568445316405820e-3 3.242026731319356e-3 2.941303654064414e-3
    2.664663029105219e-3 2.410556394731181e-3 2.177500323113318e-3 1.964076582224670e-3
    1.768932031128089e-3 1.590778261644113e-3 1.428391000738631e-3 1.280609289103705e-3
    1.146334452338960e-3 1.024528881873042e-3 9.142146432947454e-4 8.144719300960496e-4
    7.244373809708531e-4 6.433022787726782e-4 5.703106490237595e-4 5.047572754992073e-4
    4.459856498981719e-4 3.933858719742830e-4 3.463925157462670e-4 3.044824765630640e-4
    2.671728128723251e-4 2.340185955533786e-4 2.046107766413169e-4 1.785740882031021e-4
    1.555649810438989e-4 1.352696118356541e-4 1.174018861826313e-4 1.017015640813936e-4
    8.793243320554259e-5 7.588055445714426e-5 6.535258328461758e-5 5.617416937713946e-5
    4.818843651331197e-5 4.125454357070987e-5 3.524632699567092e-5 3.005102439089767e-5
    2.556807830276962e-5 2.170801878045692e-5 1.839142283395411e-5 1.554794853626895e-5
    1.311544119386190e-5 1.103910874618149e-5 9.270763346503790e-6 7.768125918652132e-6
    6.494190373701506e-6 5.416644103438313e-6 4.507341339046222e-6 3.741825970086493e-6
    3.098900456235251e-6 2.560237528420668e-6 2.110031463099450e-6 1.734685819741021e-6
    1.422534653045369e-6 1.163594347033644e-6 9.493433605175571e-7 7.725273245169157e-7
    6.269870865172394e-7 5.075074527278528e-7 4.096845356604295e-7 3.298097686655459e-7
    2.647688000790684e-7 2.119536258540345e-7 1.691876151341952e-7 1.346673073664010e-7
    1.068831828655789e-7 8.458523377108444e-8 6.674241327482177e-8 5.250678907258808e-8
    4.118310400577742e-8 3.220300875510821e-8 2.510331810190491e-8 1.950772080834110e-8
    1.511144400913254e-8 1.166843662585580e-8 8.980693207362883e-9 6.889390263788568e-9
    5.267552090936479e-9 4.014002759579231e-9 3.048395838512601e-9 2.307143980156658e-9
    1.740097150163343e-9 1.307841430638633e-9 9.795103471365774e-10 7.310179126765965e-10
    5.436373706722435e-10 4.028622487974064e-10 2.974970768826010e-10 2.189342176664635e-10
    1.605809287771122e-10 1.174072135561008e-10 8.559040130995708e-11 6.223687804964158e-11
    4.516510185255431e-11 3.273710069820806e-11 2.372816758618704e-11 1.712632868297156e-11
    1.230884949934496e-11 8.808470412721086e-12 6.276099717967728e-12 4.452066241719933e-12
    3.144066309330724e-12 2.210322375332954e-12 1.546780280983532e-12 1.077421519722257e-12
    7.469667835954942e-13 5.154064559206041e-13 3.539201668729167e-13 2.418473327273754e-13
    1.644489645886559e-13 1.112622433264031e-13 7.489691796999579e-14 5.015934326630494e-14
    3.341822997560309e-14 2.214778738874891e-14 1.460036744310477e-14 9.573145032355573e-15
    6.242713635941294e-15 4.048463699882754e-15 2.610807850770523e-15 1.674159293686030e-15
    1.067394234068620e-15 6.765933766143845e-16 4.263572585635261e-16 2.670732703193900e-16
    1.662897353868430e-16 1.029071889794692e-16 6.329039831599776e-17 3.868191348292922e-17
    2.349209868659404e-17 1.417570740883190e-17 8.498486622729697e-18 5.061471690098623e-18
    2.994431456915076e-18 1.759615668123394e-18 1.026952171714106e-18 5.952154253544208e-19
    3.425719816264802e-19 1.957694260970238e-19 1.110745193243482e-19 6.256353186610204e-20
    3.498045970598564e-20 1.941274303416557e-20 1.069213982572403e-20 5.844096288105406e-21
    3.169591291891625e-21 1.705610926698638e-21 9.105516322489953e-22 4.822071539600873e-22
    2.532930075306666e-22 1.319558637316468e-22 6.817184225486196e-23 3.492259807001325e-23
    1.773727911619896e-23 8.930989391435807e-24 4.457556495160810e-24 2.205112964481153e-24
    1.081067779540437e-24 5.251868931065814e-25 2.527923162583298e-25 1.205458956853817e-25
    5.694144123947322e-26 2.664036723799486e-26 1.234341384696643e-26 5.663183723205477e-27
    2.572542570214079e-27 1.156875574680359e-27 5.149651229354735e-28 2.268716826548265e-28
    9.890940855772158e-29 4.266704552943114e-29 1.820904998993658e-29 7.687110512058254e-30
    3.209672433184769e-30 1.325317510231680e-30 5.411029788050817e-31 2.184132806286549e-31
    8.714748863600054e-32 3.436720638335752e-32 1.339316176891509e-32 5.157113989059773e-33
    1.961776234261523e-33 7.371313683576658e-34 2.735430787374225e-34 1.002360316554037e-34
    3.626355029580913e-35 1.295076002643591e-35 4.564865137903555e-36 1.587803653226984e-36
    5.449156510612538e-37 1.844811445495512e-37 6.160139664089053e-38 2.028475301421903e-38
    6.585871507165085e-39 2.107870664447228e-39 6.649418797485841e-40 2.067061006485753e-40
    6.331004866662601e-41 1.910119782587478e-41 5.675903408137716e-42 1.660782007286070e-42
    4.784199310128224e-43 1.356561827074516e-43 3.785447602989683e-44 1.039333063008336e-44
    2.807136568442885e-45 7.456825134277808e-46 1.947758867815864e-46 5.001672943782535e-47
    1.262412120663693e-47 3.131111356700820e-48 7.629778042906298e-49 1.826184565521862e-49
    4.292387575502376e-50 9.905481269082916e-51 2.243748990952046e-51 4.987620282232533e-52
    1.087752331365020e-52 2.326912241400441e-53 4.881326179157997e-54 1.003914372230407e-54
    2.023710402027511e-55 3.997453096615029e-56 7.735542975337309e-57 1.466082270494566e-57
    2.720647513495894e-58
    </PP_RHOATOM>
  <PP_GIPAW gipaw_data_format="2">
    <PP_GIPAW_CORE_ORBITALS number_of_core_orbitals="1">
      <PP_GIPAW_CORE_ORBITAL.1 index="1" label="1S" n="1.000000000000e0" l="0.000000000000e0">
        1.749126805679116e-3 1.771127522966462e-3 1.793404967795566e-3 1.815962620877140e-3
        1.838803799040472e-3 1.861931624416943e-3 1.885349800689144e-3 1.909061943307245e-3
        1.933071734737486e-3 1.957382903442166e-3 1.981999224345016e-3 2.006924519411673e-3
        2.032162658240707e-3 2.057717558656194e-3 2.083593187308355e-3 2.109793560280905e-3
        2.136322743705393e-3 2.163184854382624e-3 2.190384060411245e-3 2.217924581823593e-3
        2.245810691228921e-3 2.274046714464105e-3 2.302637031251933e-3 2.331586075867107e-3
        2.360898337810045e-3 2.390578362488615e-3 2.420630751907906e-3 2.451060165368151e-3
        2.481871320170906e-3 2.513068992333612e-3 2.544658017312641e-3 2.576643290734939e-3
        2.609029769138380e-3 2.641822470720940e-3 2.675026476098813e-3 2.708646929073550e-3
        2.742689037408375e-3 2.777158073613752e-3 2.812059375742338e-3 2.847398348193417e-3
        2.883180462526940e-3 2.919411258287279e-3 2.956096343836807e-3 2.993241397199417e-3
        3.030852166914090e-3 3.068934472898650e-3 3.107494207323782e-3 3.146537335497462e-3
        3.186069896759911e-3 3.226098005389173e-3 3.266627851517458e-3 3.307665702058360e-3
        3.349217901645059e-3 3.391290873579666e-3 3.433891120793777e-3 3.477025226820424e-3
        3.520699856777489e-3 3.564921758362753e-3 3.609697762860673e-3 3.655034786161039e-3
        3.700939829789628e-3 3.747419981950986e-3 3.794482418583472e-3 3.842134404426700e-3
        3.890383294101498e-3 3.939236533202540e-3 3.988701659403766e-3 4.038786303576744e-3
        4.089498190922098e-3 4.140845142114151e-3 4.192835074458917e-3 4.245476003065588e-3
        4.298776042031657e-3 4.352743405641815e-3 4.407386409580777e-3 4.462713472160175e-3
        4.518733115559666e-3 4.575453967082409e-3 4.632884760425048e-3 4.691034336962366e-3
        4.749911647046748e-3 4.809525751322617e-3 4.869885822055990e-3 4.931001144479296e-3
        4.992881118151656e-3 5.055535258334711e-3 5.118973197384230e-3 5.183204686157601e-3
        5.248239595437396e-3 5.314087917371157e-3 5.380759766927565e-3 5.448265383369177e-3
        5.516615131741840e-3 5.585819504381027e-3 5.655889122435182e-3 5.726834737406293e-3
        5.798667232707826e-3 5.871397625240239e-3 5.945037066984171e-3 6.019596846611539e-3
        6.095088391114690e-3 6.171523267453781e-3 6.248913184222546e-3 6.327269993332665e-3
        6.406605691716858e-3 6.486932423050902e-3 6.568262479494771e-3 6.650608303453018e-3
        6.733982489354638e-3 6.818397785452532e-3 6.903867095642808e-3 6.990403481304047e-3
        7.078020163156731e-3 7.166730523143033e-3 7.256548106327112e-3 7.347486622816125e-3
        7.439559949702115e-3 7.532782133024972e-3 7.627167389756626e-3 7.722730109806692e-3
        7.819484858049696e-3 7.917446376374116e-3 8.016629585753375e-3 8.117049588339004e-3
        8.218721669576144e-3 8.321661300341527e-3 8.425884139104218e-3 8.531406034109173e-3
        8.638243025583902e-3 8.746411347968364e-3 8.855927432168251e-3 8.966807907831914e-3
        9.079069605651052e-3 9.192729559685336e-3 9.307805009711213e-3 9.424313403594979e-3
        9.542272399690354e-3 9.661699869260730e-3 9.782613898926233e-3 9.905032793135817e-3
        1.002897507666451e-2 1.015445949713602e-2 1.028150502757090e-2 1.041013086896029e-2
        1.054035645286564e-2 1.067220144404436e-2 1.080568574310164e-2 1.094082948916868e-2
        1.107765306260733e-2 1.121617708774139e-2 1.135642243561479e-2 1.149841022677657e-2
        1.164216183409311e-2 1.178769888558750e-2 1.193504326730630e-2 1.208421712621391e-2
        1.223524287311444e-2 1.238814318560153e-2 1.254294101103596e-2 1.269965956955140e-2
        1.285832235708822e-2 1.301895314845563e-2 1.318157600042225e-2 1.334621525483509e-2
        1.351289554176714e-2 1.368164178269377e-2 1.385247919369774e-2 1.402543328870322e-2
        1.420052988273871e-2 1.437779509522902e-2 1.455725535331631e-2 1.473893739521034e-2
        1.492286827356795e-2 1.510907535890173e-2 1.529758634301812e-2 1.548842924248480e-2
        1.568163240212744e-2 1.587722449855593e-2 1.607523454371992e-2 1.627569188849387e-2
        1.647862622629149e-2 1.668406759670951e-2 1.689204638920092e-2 1.710259334677751e-2
        1.731573956974170e-2 1.753151651944762e-2 1.774995602209141e-2 1.797109027253055e-2
        1.819495183813229e-2 1.842157366265094e-2 1.865098907013398e-2 1.888323176885692e-2
        1.911833585528656e-2 1.935633581807284e-2 1.959726654206872e-2 1.984116331237829e-2
        2.008806181843262e-2 2.033799815809330e-2 2.059100884178339e-2 2.084713079664561e-2
        2.110640137072732e-2 2.136885833719229e-2 2.163453989855876e-2 2.190348469096346e-2
        2.217573178845149e-2 2.245132070729144e-2 2.273029141031552e-2 2.301268431128429e-2
        2.329854027927555e-2 2.358790064309699e-2 2.388080719572207e-2 2.417730219874874e-2
        2.447742838688042e-2 2.478122897242876e-2 2.508874764983756e-2 2.540002860022733e-2
        2.571511649595983e-2 2.603405650522197e-2 2.635689429662845e-2 2.668367604384231e-2
        2.701444843021281e-2 2.734925865342980e-2 2.768815443019380e-2 2.803118400090097e-2
        2.837839613434211e-2 2.872984013241481e-2 2.908556583484780e-2 2.944562362393657e-2
        2.981006442928915e-2 3.017893973258122e-2 3.055230157231918e-2 3.093020254861042e-2
        3.131269582793912e-2 3.169983514794700e-2 3.209167482221719e-2 3.248826974506029e-2
        3.288967539630113e-2 3.329594784606482e-2 3.370714375956076e-2 3.412332040186303e-2
        3.454453564268556e-2 3.497084796115069e-2 3.540231645054924e-2 3.583900082309052e-2
        3.628096141464046e-2 3.672825918944608e-2 3.718095574484441e-2 3.763911331595383e-2
        3.810279478034598e-2 3.857206366269606e-2 3.904698413940933e-2 3.952762104322180e-2
        4.001403986777268e-2 4.050630677214622e-2 4.100448858538065e-2 4.150865281094164e-2
        4.201886763115775e-2 4.253520191161513e-2 4.305772520550893e-2 4.358650775794840e-2
        4.412162051021291e-2 4.466313510395593e-2 4.521112388535375e-2 4.576565990919599e-2
        4.632681694291451e-2 4.689466947054739e-2 4.746929269663464e-2 4.805076255004187e-2
        4.863915568770871e-2 4.923454949831763e-2 4.983702210587997e-2 5.044665237323466e-2
        5.106351990545601e-2 5.168770505316607e-2 5.231928891574742e-2 5.295835334445201e-2
        5.360498094540143e-2 5.425925508247410e-2 5.492125988007427e-2 5.559108022577850e-2
        5.626880177285400e-2 5.695451094264403e-2 5.764829492681496e-2 5.835024168945948e-2
        5.906043996905054e-2 5.977897928024011e-2 6.050594991549703e-2 6.124144294657793e-2
        6.198555022582485e-2 6.273836438728354e-2 6.349997884763571e-2 6.427048780693868e-2
        6.504998624916559e-2 6.583856994253921e-2 6.663633543965219e-2 6.744338007736639e-2
        6.825980197648383e-2 6.908570004118154e-2 6.992117395820246e-2 7.076632419579427e-2
        7.162125200238814e-2 7.248605940500847e-2 7.336084920740555e-2 7.424572498790194e-2
        7.514079109694350e-2 7.604615265434614e-2 7.696191554622845e-2 7.788818642162083e-2
        7.882507268874093e-2 7.977268251092556e-2 8.073112480220873e-2 8.170050922253479e-2
        8.268094617259653e-2 8.367254678828681e-2 8.467542293475239e-2 8.568968720003872e-2
        8.671545288831368e-2 8.775283401265849e-2 8.880194528741324e-2 8.986290212006478e-2
        9.093582060266405e-2 9.202081750275992e-2 9.311801025383613e-2 9.422751694523773e-2
        9.534945631157353e-2 9.648394772157980e-2 9.763111116643143e-2 9.879106724748578e-2
        9.996393716344375e-2 1.011498426969136e-1 1.023489062003615e-1 1.035612505814329e-1
        1.047869992876294e-1 1.060262762903234e-1 1.072792060680952e-1 1.085459135893748e-1
        1.098265242943707e-1 1.111211640762698e-1 1.124299592616880e-1 1.137530365903560e-1
        1.150905231940191e-1 1.164425465745345e-1 1.178092345811458e-1 1.191907153869149e-1
        1.205871174642933e-1 1.219985695598100e-1 1.234252006678590e-1 1.248671400035623e-1
        1.263245169746905e-1 1.277974611526176e-1 1.292861022422891e-1 1.307905700511822e-1
        1.323109944572347e-1 1.338475053757214e-1 1.354002327250540e-1 1.369693063914827e-1
        1.385548561926748e-1 1.401570118401484e-1 1.417759029005352e-1 1.434116587556506e-1
        1.450644085613445e-1 1.467342812051097e-1 1.484214052624220e-1 1.501259089517872e-1
        1.518479200884704e-1 1.535875660368795e-1 1.553449736615807e-1 1.571202692769160e-1
        1.589135785952001e-1 1.607250266734673e-1 1.625547378587440e-1 1.644028357318183e-1
        1.662694430494812e-1 1.681546816852114e-1 1.700586725682773e-1 1.719815356212280e-1
        1.739233896957471e-1 1.758843525068412e-1 1.778645405653359e-1 1.798640691086514e-1
        1.818830520298317e-1 1.839216018047980e-1 1.859798294178005e-1 1.880578442850407e-1
        1.901557541764369e-1 1.922736651355064e-1 1.944116813973374e-1 1.965699053046227e-1
        1.987484372217312e-1 2.009473754467885e-1 2.031668161217425e-1 2.054068531403872e-1
        2.076675780543200e-1 2.099490799768086e-1 2.122514454845409e-1 2.145747585172368e-1
        2.169191002750962e-1 2.192845491140621e-1 2.216711804388756e-1 2.240790665939025e-1
        2.265082767517101e-1 2.289588767993737e-1 2.314309292224955e-1 2.339244929869165e-1
        2.364396234181040e-1 2.389763720781997e-1 2.415347866407126e-1 2.441149107628428e-1
        2.467167839554235e-1 2.493404414504708e-1 2.519859140663292e-1 2.546532280704068e-1
        2.573424050394916e-1 2.600534617176432e-1 2.627864098716575e-1 2.655412561441012e-1
        2.683180019039169e-1 2.711166430945994e-1 2.739371700799491e-1 2.767795674874058e-1
        2.796438140489736e-1 2.825298824397461e-1 2.854377391140446e-1 2.883673441391863e-1
        2.913186510268985e-1 2.942916065624024e-1 2.972861506311868e-1 3.003022160435016e-1
        3.033397283565987e-1 3.063986056947543e-1 3.094787585671088e-1 3.125800896833631e-1
        3.157024937673761e-1 3.188458573687081e-1 3.220100586721639e-1 3.251949673053867e-1
        3.284004441445648e-1 3.316263411183115e-1 3.348725010097870e-1 3.381387572571333e-1
        3.414249337522983e-1 3.447308446383307e-1 3.480562941052309e-1 3.514010761844490e-1
        3.547649745421261e-1 3.581477622711795e-1 3.615492016823399e-1 3.649690440942503e-1
        3.684070296227474e-1 3.718628869694471e-1 3.753363332097641e-1 3.788270735805024e-1
        3.823348012671571e-1 3.858591971910764e-1 3.893999297966392e-1 3.929566548386088e-1
        3.965290151698295e-1 4.001166405294446e-1 4.037191473318127e-1 4.073361384563157e-1
        4.109672030382510e-1 4.146119162610129e-1 4.182698391497731e-1 4.219405183668791e-1
        4.256234860091943e-1 4.293182594076145e-1 4.330243409290015e-1 4.367412177807800e-1
        4.404683618184583e-1 4.442052293563316e-1 4.479512609816446e-1 4.517058813724891e-1
        4.554684991197285e-1 4.592385065532396e-1 4.630152795727803e-1 4.667981774837903e-1
        4.705865428384469e-1 4.743797012823002e-1 4.781769614068236e-1 4.819776146082229e-1
        4.857809349528504e-1 4.895861790495847e-1 4.933925859295378e-1 4.971993769334638e-1
        5.010057556072444e-1 5.048109076058402e-1 5.086140006060971e-1 5.124141842288080e-1
        5.162105899704333e-1 5.200023311448910e-1 5.237885028358338e-1 5.275681818598321e-1
        5.313404267408933e-1 5.351042776967443e-1 5.388587566373172e-1 5.426028671758734e-1
        5.463355946532134e-1 5.500559061754153e-1 5.537627506655534e-1 5.574550589298442e-1
        5.611317437386787e-1 5.647916999229878e-1 5.684338044864007e-1 5.720569167336487e-1
        5.756598784156681e-1 5.792415138918563e-1 5.828006303099311e-1 5.863360178038426e-1
        5.898464497101825e-1 5.933306828035329e-1 5.967874575511924e-1 6.002154983877093e-1
        6.036135140096494e-1 6.069801976910185e-1 6.103142276197467e-1 6.136142672556410e-1
        6.168789657102013e-1 6.201069581486768e-1 6.232968662147425e-1 6.264472984781535e-1
        6.295568509057245e-1 6.326241073559704e-1 6.356476400977286e-1 6.386260103530665e-1
        6.415577688647635e-1 6.444414564886389e-1 6.472756048109804e-1 6.500587367913049e-1
        6.527893674306697e-1 6.554660044657270e-1 6.580871490886921e-1 6.606512966933803e-1
        6.631569376474339e-1 6.656025580908468e-1 6.679866407608609e-1 6.703076658432886e-1
        6.725641118502855e-1 6.747544565245724e-1 6.768771777700743e-1 6.789307546089213e-1
        6.809136681647177e-1 6.828244026719645e-1 6.846614465114834e-1 6.864232932716594e-1
        6.881084428352901e-1 6.897154024917934e-1 6.912426880744911e-1 6.926888251226568e-1
        6.940523500679744e-1 6.953318114450226e-1 6.965257711253657e-1 6.976328055747900e-1
        6.986515071331892e-1 6.995804853165688e-1 7.004183681405932e-1 7.011638034650661e-1
        7.018154603586907e-1 7.023720304834194e-1 7.028322294976558e-1 7.031947984775337e-1
        7.034585053554531e-1 7.036221463750048e-1 7.036845475613757e-1 7.036445662062722e-1
        7.035010923663574e-1 7.032530503741397e-1 7.028994003602032e-1 7.024391397856143e-1
        7.018713049832780e-1 7.011949727069639e-1 7.004092616866520e-1 6.995133341887888e-1
        6.985063975799682e-1 6.973877058924823e-1 6.961565613901081e-1 6.948123161324119e-1
        6.933543735357657e-1 6.917821899291782e-1 6.900952761029404e-1 6.882931988479815e-1
        6.863755824837207e-1 6.843421103720752e-1 6.821925264151628e-1 6.799266365341001e-1
        6.775443101261561e-1 6.750454814973691e-1 6.724301512675771e-1 6.696983877446453e-1
        6.668503282645013e-1 6.638861804934041e-1 6.608062236886915e-1 6.576108099140514e-1
        6.543003652051691e-1 6.508753906813994e-1 6.473364635989150e-1 6.436842383405784e-1
        6.399194473375877e-1 6.360429019177600e-1 6.320554930751303e-1 6.279581921553772e-1
        6.237520514514391e-1 6.194382047035498e-1 6.150178674978244e-1 6.104923375574536e-1
        6.058629949205264e-1 6.011313019985129e-1 5.962988035094909e-1 5.913671262803053e-1
        5.863379789120176e-1 5.812131513032316e-1 5.759945140261716e-1 5.706840175507645e-1
        5.652836913124133e-1 5.597956426196724e-1 5.542220553986289e-1 5.485651887714731e-1
        5.428273754674906e-1 5.370110200655374e-1 5.311185970679523e-1 5.251526488001950e-1
        5.191157831716760e-1 5.130106712330077e-1 5.068400446021403e-1 5.006066927301651e-1
        4.943134600200712e-1 4.879632428059509e-1 4.815589862012583e-1 4.751036808258223e-1
        4.686003594223368e-1 4.620520933740345e-1 4.554619891361344e-1 4.488331845944490e-1
        4.421688453652285e-1 4.354721610508746e-1 4.287463414665933e-1 4.219946128533334e-1
        4.152202140924916e-1 4.084263929378318e-1 4.016164022798715e-1 3.947934964576217e-1
        3.879609276320360e-1 3.811219422348148e-1 3.742797775053516e-1 3.674376581275713e-1
        3.605987929772381e-1 3.537663719889807e-1 3.469435631508317e-1 3.401335096325040e-1
        3.333393270519529e-1 3.265641008830127e-1 3.198108840050766e-1 3.130826943939200e-1
        3.063825129508900e-1 2.997132814658057e-1 2.930779007070804e-1 2.864792286308040e-1
        2.799200786988536e-1 2.734032182945577e-1 2.669313672230582e-1 2.605071962823355e-1
        2.541333258899026e-1 2.478123247494763e-1 2.415467085415262e-1 2.353389386214910e-1
        2.291914207096847e-1 2.231065035574758e-1 2.170864775752389e-1 2.111335734088389e-1
        2.052499604530036e-1 1.994377452918581e-1 1.936989700590960e-1 1.880356107127275e-1
        1.824495752220107e-1 1.769427016670003e-1 1.715167562540793e-1 1.661734312537979e-1
        1.609143428702899e-1 1.557410290543729e-1 1.506549472751319e-1 1.456574722672488e-1
        1.407498937735356e-1 1.359334143039977e-1 1.312091469342584e-1 1.265781131672888e-1
        1.220412408830833e-1 1.175993624011920e-1 1.132532126808741e-1 1.090034276830687e-1
        1.048505429174260e-1 1.007949921963214e-1 9.683710661612544e-2 9.297711378406342e-2
        8.921513730681831e-2 8.555119655464939e-2 8.198520671227154e-2 7.851697912510879e-2
        7.514622194685132e-2 7.187254109154734e-2 6.869544149079426e-2 6.561432865399201e-2
        6.262851052711898e-2 5.973719964311512e-2 5.693951555473209e-2 5.423448753865455e-2
        5.162105755782566e-2 4.909808346723301e-2 4.666434244693646e-2 4.431853464484863e-2
        4.205928701071348e-2 3.988515730186478e-2 3.779463824068046e-2 3.578616180317329e-2
        3.385810361786507e-2 3.200878745397093e-2 3.023648977796169e-2 2.853944435776394e-2
        2.691584689418920e-2 2.536385965964127e-2 2.388161612472440e-2 2.246722555405192e-2
        2.111877755332209e-2 1.983434655057715e-2 1.861199619547779e-2 1.744978366140109e-2
        1.634576383619330e-2 1.529799338847092e-2 1.430453469745458e-2 1.336345963543209e-2
        1.247285319307113e-2 1.163081693893123e-2 1.083547230565095e-2 1.008496369640464e-2
        9.377461406325251e-3 8.711164354672427e-3 8.084302624581118e-3 7.495139808252293e-3
        6.941975156438319e-3 6.423145532028690e-3 5.937027168452477e-3 5.482037234480185e-3
        5.056635207826240e-3 4.659324060722437e-3 4.288651261350227e-3 3.943209595684374e-3
        3.621637814911150e-3 3.322621114139876e-3 3.044891448627183e-3 2.787227694178180e-3
        2.548455658778408e-3 2.327447952845056e-3 2.123123725766426e-3 1.934448276624138e-3
        1.760432547180103e-3 1.600132505272487e-3 1.452648427034145e-3 1.317124086012703e-3
        1.192745857595177e-3 1.078741746999899e-3 9.743803488756777e-4 8.789697465091905e-4
        7.918563583849747e-4 7.124237391195384e-4 6.400913781088720e-4 5.743130506688118e-4
        5.145781151282794e-4 4.604007251027411e-4 4.113395370420793e-4 3.669835291259070e-4
        3.269408685906372e-4 2.908442499313029e-4 2.583523271870809e-4 2.291483710205183e-4
        2.029389538793978e-4 1.794526659602442e-4 1.584388645675936e-4 1.396664591213501e-4
        1.229227337687292e-4 1.080122092655821e-4 9.475554550591461e-5 8.298848579960305e-5
        7.256084372796816e-5 6.333553314611501e-5 5.518764165071585e-5 4.800354759292164e-5
        4.168008048882404e-5 3.612372446458695e-5 3.124986416997043e-5 2.698207240210858e-5
        2.325143850034017e-5 1.999593640146863e-5 1.715983108139927e-5 1.469312195142859e-5
        1.255102162260066e-5 1.069346829567424e-5 9.084669872419964e-6 7.692677711159857e-6
        6.488987744630850e-6 5.448166651689593e-6 4.547497813573545e-6 3.766667700814147e-6
        3.087344441511280e-6 2.495580274272140e-6 1.964025905190988e-6 0.000000000000000e0
        0.000000000000000e0 0.000000000000000e0 0.000000000000000e0 0.000000000000000e0
        0.000000000000000e0 0.000000000000000e0 0.000000000000000e0 0.000000000000000e0
        0.000000000000000e0 0.000000000000000e0 0.000000000000000e0 0.000000000000000e0
        0.000000000000000e0 0.000000000000000e0 0.000000000000000e0 0.000000000000000e0
        0.000000000000000e0 0.000000000000000e0 0.000000000000000e0 0.000000000000000e0
        0.000000000000000e0 0.000000000000000e0 0.000000000000000e0 0.000000000000000e0
        0.000000000000000e0 0.000000000000000e0 0.000000000000000e0 0.000000000000000e0
        0.000000000000000e0 0.000000000000000e0 0.000000000000000e0 0.000000000000000e0
        0.000000000000000e0 0.000000000000000e0 0.000000000000000e0 0.000000000000000e0
        0.000000000000000e0 0.000000000000000e0 0.000000000000000e0 0.000000000000000e0
        0.000000000000000e0 0.000000000000000e0 0.000000000000000e0 0.000000000000000e0
        0.000000000000000e0 0.000000000000000e0 0.000000000000000e0 0.000000000000000e0
        0.000000000000000e0 0.000000000000000e0 0.000000000000000e0 0.000000000000000e0
        0.000000000000000e0 0.000000000000000e0 0.000000000000000e0 0.000000000000000e0
        0.000000000000000e0 0.000000000000000e0 0.000000000000000e0 0.000000000000000e0
        0.000000000000000e0 0.000000000000000e0 0.000000000000000e0 0.000000000000000e0
        0.000000000000000e0 0.000000000000000e0 0.000000000000000e0 0.000000000000000e0
        0.000000000000000e0 0.000000000000000e0 0.000000000000000e0 0.000000000000000e0
        0.000000000000000e0 0.000000000000000e0 0.000000000000000e0 0.000000000000000e0
        0.000000000000000e0 0.000000000000000e0 0.000000000000000e0 0.000000000000000e0
        0.000000000000000e0 0.000000000000000e0 0.000000000000000e0 0.000000000000000e0
        0.000000000000000e0 0.000000000000000e0 0.000000000000000e0 0.000000000000000e0
        0.000000000000000e0 0.000000000000000e0 0.000000000000000e0 0.000000000000000e0
        0.000000000000000e0 0.000000000000000e0 0.000000000000000e0 0.000000000000000e0
        0.000000000000000e0 0.000000000000000e0 0.000000000000000e0 0.000000000000000e0
        0.000000000000000e0 0.000000000000000e0 0.000000000000000e0 0.000000000000000e0
        0.000000000000000e0 0.000000000000000e0 0.000000000000000e0 0.000000000000000e0
        0.000000000000000e0 0.000000000000000e0 0.000000000000000e0 0.000000000000000e0
        0.000000000000000e0 0.000000000000000e0 0.000000000000000e0 0.000000000000000e0
        0.000000000000000e0 0.000000000000000e0 0.000000000000000e0 0.000000000000000e0
        0.000000000000000e0 0.000000000000000e0 0.000000000000000e0 0.000000000000000e0
        0.000000000000000e0
        </PP_GIPAW_CORE_ORBITAL.1>
    </PP_GIPAW_CORE_ORBITALS>
    <PP_GIPAW_ORBITALS number_of_valence_orbitals="1">
      <PP_GIPAW_ORBITAL.1 index="1" label="1S" l="0" cutoff_radius="0.000000000000e0" ultrasoft_cutoff_radius="0.000000000000e0">
        <PP_GIPAW_WFS_AE>
          2.485668914772577e-3 2.516933943063435e-3 2.548592226460884e-3 2.580648711372691e-3
          2.613108111316159e-3 2.645974863125077e-3 2.679254230070616e-3 2.712951350037619e-3
          2.747071456146879e-3 2.781619846883795e-3 2.816601886759700e-3 2.852023007136772e-3
          2.887888707067937e-3 2.924204554138967e-3 2.960976185322051e-3 2.998209307838877e-3
          3.035909700033681e-3 3.074083212256342e-3 3.112735767755650e-3 3.151873363582913e-3
          3.191502071506040e-3 3.231628038934252e-3 3.272257489853572e-3 3.313396725773271e-3
          3.355052126683408e-3 3.397230152023635e-3 3.439937341663422e-3 3.483180316893868e-3
          3.526965781431254e-3 3.571300522432491e-3 3.616191411522640e-3 3.661645405834641e-3
          3.707669549061427e-3 3.754270972520567e-3 3.801456896231612e-3 3.849234630006282e-3
          3.897611574551673e-3 3.946595222586621e-3 3.996193159971400e-3 4.046413066850904e-3
          4.097262718811468e-3 4.148749988051495e-3 4.200882844566053e-3 4.253669357345585e-3
          4.307117695588929e-3 4.361236129930758e-3 4.416033033683668e-3 4.471516884095028e-3
          4.527696263618777e-3 4.584579861202354e-3 4.642176473588887e-3 4.700495006634863e-3
          4.759544476643407e-3 4.819334011713361e-3 4.879872853104355e-3 4.941170356618008e-3
          5.003235993995467e-3 5.066079354331452e-3 5.129710145504984e-3 5.194138195626991e-3
          5.259373454504955e-3 5.325425995124803e-3 5.392306015150227e-3 5.460023838439607e-3
          5.528589916580735e-3 5.598014830443549e-3 5.668309291751030e-3 5.739484144668503e-3
          5.811550367411487e-3 5.884519073872352e-3 5.958401515265923e-3 6.033209081794277e-3
          6.108953304330895e-3 6.185645856124426e-3 6.263298554522207e-3 6.341923362713795e-3
          6.421532391494700e-3 6.502137901050522e-3 6.583752302761723e-3 6.666388161029229e-3
          6.750058195121101e-3 6.834775281040441e-3 6.920552453414839e-3 7.007402907407476e-3
          7.095340000650186e-3 7.184377255198666e-3 7.274528359510057e-3 7.365807170443118e-3
          7.458227715281246e-3 7.551804193778546e-3 7.646550980229183e-3 7.742482625560249e-3
          7.839613859448403e-3 7.937959592460471e-3 8.037534918218270e-3 8.138355115587917e-3
          8.240435650893790e-3 8.343792180157450e-3 8.448440551361749e-3 8.554396806740321e-3
          8.661677185092763e-3 8.770298124125706e-3 8.880276262820043e-3 8.991628443824538e-3
          9.104371715876097e-3 9.218523336246927e-3 9.334100773218818e-3 9.451121708584839e-3
          9.569604040178668e-3 9.689565884431801e-3 9.811025578958946e-3 9.934001685171779e-3
          1.005851299092138e-2 1.018457851316957e-2 1.031221750068939e-2 1.044144943679508e-2
          1.057229404210164e-2 1.070477127731437e-2 1.083890134604865e-2 1.097470469768005e-2
          1.111220203022531e-2 1.125141429325411e-2 1.139236269083223e-2 1.153506868449607e-2
          1.167955399625896e-2 1.182584061164951e-2 1.197395078278212e-2 1.212390703146009e-2
          1.227573215231143e-2 1.242944921595780e-2 1.258508157221661e-2 1.274265285333671e-2
          1.290218697726792e-2 1.306370815096454e-2 1.322724087372315e-2 1.339280994055505e-2
          1.356044044559338e-2 1.373015778553533e-2 1.390198766311973e-2 1.407595609064003e-2
          1.425208939349315e-2 1.443041421376437e-2 1.461095751384841e-2 1.479374658010707e-2
          1.497880902656358e-2 1.516617279863393e-2 1.535586617689536e-2 1.554791778089233e-2
          1.574235657298007e-2 1.593921186220608e-2 1.613851330822961e-2 1.634029092527952e-2
          1.654457508615063e-2 1.675139652623873e-2 1.696078634761455e-2 1.717277602313687e-2
          1.738739740060481e-2 1.760468270694977e-2 1.782466455246690e-2 1.804737593508650e-2
          1.827285024468540e-2 1.850112126743854e-2 1.873222319021088e-2 1.896619060498983e-2
          1.920305851335828e-2 1.944286233100842e-2 1.968563789229650e-2 1.993142145483863e-2
          2.018024970414763e-2 2.043215975831128e-2 2.068718917271182e-2 2.094537594478697e-2
          2.120675851883243e-2 2.147137579084597e-2 2.173926711341329e-2 2.201047230063538e-2
          2.228503163309790e-2 2.256298586288213e-2 2.284437621861780e-2 2.312924441057774e-2
          2.341763263581430e-2 2.370958358333755e-2 2.400514043933527e-2 2.430434689243452e-2
          2.460724713900501e-2 2.491388588850392e-2 2.522430836886218e-2 2.553856033191223e-2
          2.585668805885683e-2 2.617873836577917e-2 2.650475860919376e-2 2.683479669163819e-2
          2.716890106730538e-2 2.750712074771624e-2 2.784950530743243e-2 2.819610488980894e-2
          2.854697021278634e-2 2.890215257472228e-2 2.926170386026195e-2 2.962567654624718e-2
          2.999412370766378e-2 3.036709902362677e-2 3.074465678340305e-2 3.112685189247108e-2
          3.151373987861700e-2 3.190537689806699e-2 3.230181974165486e-2 3.270312584102482e-2
          3.310935327486844e-2 3.352056077519543e-2 3.393680773363746e-2 3.435815420778439e-2
          3.478466092755218e-2 3.521638930158166e-2 3.565340142366749e-2 3.609576007921636e-2
          3.654352875173367e-2 3.699677162933761e-2 3.745555361129994e-2 3.791994031461228e-2
          3.838999808057686e-2 3.886579398142090e-2 3.934739582693314e-2 3.983487217112165e-2
          4.032829231889156e-2 4.082772633274143e-2 4.133324503947694e-2 4.184492003694071e-2
          4.236282370075649e-2 4.288702919108650e-2 4.341761045940035e-2 4.395464225525384e-2
          4.449820013307598e-2 4.504836045896280e-2 4.560520041747562e-2 4.616879801844257e-2
          4.673923210376093e-2 4.731658235419861e-2 4.790092929619264e-2 4.849235430864251e-2
          4.909093962969617e-2 4.969676836352659e-2 5.030992448709616e-2 5.093049285690707e-2
          5.155855921573441e-2 5.219421019934024e-2 5.283753334316534e-2 5.348861708899602e-2
          5.414755079160331e-2 5.481442472535151e-2 5.548933009077286e-2 5.617235902110552e-2
          5.686360458879145e-2 5.756316081193078e-2 5.827112266068941e-2 5.898758606365623e-2
          5.971264791414628e-2 6.044640607644604e-2 6.118895939199719e-2 6.194040768551447e-2
          6.270085177103397e-2 6.347039345788731e-2 6.424913555659741e-2 6.503718188469144e-2
          6.583463727242620e-2 6.664160756842143e-2 6.745819964519590e-2 6.828452140460122e-2
          6.912068178314855e-2 6.996679075722261e-2 7.082295934817749e-2 7.168929962730876e-2
          7.256592472069629e-2 7.345294881391132e-2 7.435048715658220e-2 7.525865606681231e-2
          7.617757293544376e-2 7.710735623016020e-2 7.804812549942206e-2 7.900000137622722e-2
          7.996310558168995e-2 8.093756092843069e-2 8.192349132376942e-2 8.292102177271435e-2
          8.393027838073886e-2 8.495138835633755e-2 8.598448001335381e-2 8.702968277307017e-2
          8.808712716605227e-2 8.915694483373814e-2 9.023926852976293e-2 9.133423212101013e-2
          9.244197058837916e-2 9.356262002725979e-2 9.469631764770298e-2 9.584320177427792e-2
          9.700341184560429e-2 9.817708841354921e-2 9.936437314207744e-2 1.005654088057433e-1
          1.017803392878132e-1 1.030093095780055e-1 1.042524657698370e-1 1.055099550575625e-1
          1.067819257326944e-1 1.080685271800904e-1 1.093699098735941e-1 1.106862253712164e-1
          1.120176263098427e-1 1.133642663994519e-1 1.147263004168318e-1 1.161038841987771e-1
          1.174971746347536e-1 1.189063296590137e-1 1.203315082421459e-1 1.217728703820440e-1
          1.232305770942772e-1 1.247047904018450e-1 1.261956733243001e-1 1.277033898662197e-1
          1.292281050050095e-1 1.307699846780191e-1 1.323291957689526e-1 1.339059060935528e-1
          1.355002843845411e-1 1.371125002757922e-1 1.387427242857227e-1 1.403911277998743e-1
          1.420578830526684e-1 1.437431631083121e-1 1.454471418408326e-1 1.471699939132176e-1
          1.489118947556396e-1 1.506730205427394e-1 1.524535481699466e-1 1.542536552288117e-1
          1.560735199813260e-1 1.579133213332040e-1 1.597732388061027e-1 1.616534525087528e-1
          1.635541431069735e-1 1.654754917925469e-1 1.674176802509230e-1 1.693808906277270e-1
          1.713653054940440e-1 1.733711078104486e-1 1.753984808897538e-1 1.774476083584475e-1
          1.795186741167888e-1 1.816118622975320e-1 1.837273572232489e-1 1.858653433622181e-1
          1.880260052828494e-1 1.902095276066115e-1 1.924160949594312e-1 1.946458919215307e-1
          1.968991029756697e-1 1.991759124537602e-1 2.014765044818175e-1 2.038010629232159e-1
          2.061497713202121e-1 2.085228128337030e-1 2.109203701811806e-1 2.133426255728504e-1
          2.157897606458755e-1 2.182619563967100e-1 2.207593931114871e-1 2.232822502944217e-1
          2.258307065941924e-1 2.284049397282649e-1 2.310051264051182e-1 2.336314422443375e-1
          2.362840616945324e-1 2.389631579490453e-1 2.416689028594091e-1 2.444014668465172e-1
          2.471610188094651e-1 2.499477260320265e-1 2.527617540867237e-1 2.556032667364541e-1
          2.584724258336336e-1 2.613693912168169e-1 2.642943206047583e-1 2.672473694878716e-1
          2.702286910170518e-1 2.732384358898207e-1 2.762767522337568e-1 2.793437854871721e-1
          2.824396782770000e-1 2.855645702938529e-1 2.887185981642183e-1 2.919018953197512e-1
          2.951145918636321e-1 2.983568144339516e-1 3.016286860640893e-1 3.049303260400521e-1
          3.082618497547390e-1 3.116233685591000e-1 3.150149896101581e-1 3.184368157158635e-1
          3.218889451767505e-1 3.253714716243699e-1 3.288844838564684e-1 3.324280656688905e-1
          3.360022956841775e-1 3.396072471768411e-1 3.432429878952910e-1 3.469095798803952e-1
          3.506070792806557e-1 3.543355361639843e-1 3.580949943260631e-1 3.618854910952778e-1
          3.657070571342141e-1 3.695597162377098e-1 3.734434851274564e-1 3.773583732431479e-1
          3.813043825301764e-1 3.852815072238779e-1 3.892897336303326e-1 3.933290399037290e-1
          3.973993958203026e-1 4.015007625488661e-1 4.056330924179469e-1 4.097963286795562e-1
          4.139904052696135e-1 4.182152465650586e-1 4.224707671376818e-1 4.267568715047124e-1
          4.310734538762075e-1 4.354203978992874e-1 4.397975763992684e-1 4.442048511177513e-1
          4.486420724477261e-1 4.531090791657582e-1 4.576056981613314e-1 4.621317441634217e-1
          4.666870194643881e-1 4.712713136412690e-1 4.758844032745785e-1 4.805260516647067e-1
          4.851960085460298e-1 4.898940097988484e-1 4.946197771592723e-1 4.993730179271838e-1
          5.041534246724146e-1 5.089606749392798e-1 5.137944309496230e-1 5.186543393045269e-1
          5.235400306848642e-1 5.284511195508568e-1 5.333872038408335e-1 5.383478646693759e-1
          5.433326660250552e-1 5.483411544679707e-1 5.533728588273080e-1 5.584272898991504e-1
          5.635039401447766e-1 5.686022833896978e-1 5.737217745236904e-1 5.788618492020925e-1
          5.840219235486427e-1 5.892013938601518e-1 5.943996363133034e-1 5.996160066738957e-1
          6.048498400088446e-1 6.101004504012777e-1 6.153671306690628e-1 6.206491520871250e-1
          6.259457641139129e-1 6.312561941223925e-1 6.365796471359549e-1 6.419153055696327e-1
          6.472623289770370e-1 6.526198538034325e-1 6.579869931453850e-1 6.633628365174183e-1
          6.687464496261405e-1 6.741368741522985e-1 6.795331275412394e-1 6.849342028022644e-1
          6.903390683173704e-1 6.957466676598902e-1 7.011559194235454e-1 7.065657170624425e-1
          7.119749287425505e-1 7.173823972052057e-1 7.227869396432008e-1 7.281873475900294e-1
          7.335823868228529e-1 7.389707972797801e-1 7.443512929920473e-1 7.497225620317000e-1
          7.550832664753798e-1 7.604320423848334e-1 7.657674998047583e-1 7.710882227786129e-1
          7.763927693830191e-1 7.816796717813946e-1 7.869474362974469e-1 7.921945435091748e-1
          7.974194483640224e-1 8.026205803158218e-1 8.077963434841827e-1 8.129451168369640e-1
          8.180652543964793e-1 8.231550854700767e-1 8.282129149057361e-1 8.332370233733208e-1
          8.382256676721125e-1 8.431770810652658e-1 8.480894736417961e-1 8.529610327067161e-1
          8.577899231999293e-1 8.625742881444721e-1 8.673122491246900e-1 8.720019067949213e-1
          8.766413414192485e-1 8.812286134428591e-1 8.857617640955493e-1 8.902388160278800e-1
          8.946577739804841e-1 8.990166254869946e-1 9.033133416110536e-1 9.075458777178353e-1
          9.117121742804882e-1 9.158101577218883e-1 9.198377412920593e-1 9.237928259815973e-1
          9.276733014714001e-1 9.314770471189821e-1 9.352019329816159e-1 9.388458208765172e-1
          9.424065654782524e-1 9.458820154535122e-1 9.492700146333664e-1 9.525684032230707e-1
          9.557750190494616e-1 9.588876988459379e-1 9.619042795749849e-1 9.648225997881596e-1
          9.676405010234051e-1 9.703558292395334e-1 9.729664362876564e-1 9.754701814193091e-1
          9.778649328309616e-1 9.801485692445679e-1 9.823189815237496e-1 9.843740743251724e-1
          9.863117677846107e-1 9.881299992371588e-1 9.898267249709850e-1 9.913999220139791e-1
          9.928475899525882e-1 9.941677527820818e-1 9.953584607874346e-1 9.964177924539550e-1
          9.973438564067347e-1 9.981347933779352e-1 9.987887782008663e-1 9.993040218297544e-1
          9.996787733840316e-1 9.999113222159178e-1 1.000000000000000e0 9.999431828434458e-1
          9.997392934154176e-1 9.993868030941828e-1 9.988842341303453e-1 9.982301618245316e-1
          9.974232167178016e-1 9.964620867929536e-1 9.953455196848159e-1 9.940723248975097e-1
          9.926413760265843e-1 9.910516129838079e-1 9.893020442222928e-1 9.873917489595152e-1
          9.853198793956622e-1 9.830856629246087e-1 9.806884043346853e-1 9.781274879962433e-1
          9.754023800328723e-1 9.725126304729416e-1 9.694578753779750e-1 9.662378389441566e-1
          9.628523355730792e-1 9.593012719076247e-1 9.555846488286392e-1 9.517025634078372e-1
          9.476552108121123e-1 9.434428861541820e-1 9.390659862842243e-1 9.345250115168891e-1
          9.298205672877886e-1 9.249533657332867e-1 9.199242271871178e-1 9.147340815870850e-1
          9.093839697848042e-1 9.038750447511910e-1 8.982085726701312e-1 8.923859339125341e-1
          8.864086238827566e-1 8.802782537291998e-1 8.739965509107364e-1 8.675653596105237e-1
          8.609866409887063e-1 8.542624732655252e-1 8.473950516264273e-1 8.403866879409144e-1
          8.332398102871188e-1 8.259569622744031e-1 8.185408021567124e-1 8.109941017299221e-1
          8.033197450070610e-1 7.955207266660162e-1 7.876001502651860e-1 7.795612262234974e-1
          7.714072695622821e-1 7.631416974076713e-1 7.547680262534512e-1 7.462898689856781e-1
          7.377109316717938e-1 7.290350101184924e-1 7.202659862041811e-1 7.114078239934452e-1
          7.024645656425364e-1 6.934403271065492e-1 6.843392936605128e-1 6.751657152481774e-1
          6.659239016737402e-1 6.566182176531449e-1 6.472530777428421e-1 6.378329411650421e-1
          6.283623065494531e-1 6.188457066123137e-1 6.092877027941203e-1 5.996928798778685e-1
          5.900658406098045e-1 5.804112003446375e-1 5.707335817368920e-1 5.610376094995539e-1
          5.513279052504093e-1 5.416090824654707e-1 5.318857415576598e-1 5.221624650974479e-1
          5.124438131904803e-1 5.027343190253322e-1 4.930384846024728e-1 4.833607766532813e-1
          4.737056227555797e-1 4.640774076496458e-1 4.544804697560795e-1 4.449190978942510e-1
          4.353975281973760e-1 4.259199412176080e-1 4.164904592119231e-1 4.071131435970598e-1
          3.977919925593953e-1 3.885309388034562e-1 3.793338474207931e-1 3.702045138592719e-1
          3.611466619714778e-1 3.521639421199312e-1 3.432599293162352e-1 3.344381213711214e-1
          3.257019370326864e-1 3.170547140909098e-1 3.084997074278508e-1 3.000400869947034e-1
          2.916789356991681e-1 2.834192471893109e-1 2.752639235232242e-1 2.672157727172908e-1
          2.592775061696551e-1 2.514517359595152e-1 2.437409720270188e-1 2.361476192427519e-1
          2.286739743799913e-1 2.213222230069266e-1 2.140944363198827e-1 2.069925679420739e-1
          2.000184507155407e-1 1.931737935165767e-1 1.864601781270895e-1 1.798790561959236e-1
          1.734317463251599e-1 1.671194313167959e-1 1.609431556149941e-1 1.549038229782889e-1
          1.490021944147794e-1 1.432388864114641e-1 1.376143694865248e-1 1.321289670906176e-1
          1.267828548801231e-1 1.215760603819307e-1 1.165084630657357e-1 1.115797948360903e-1
          1.067896409526345e-1 1.021374413830995e-1 9.762249258988509e-2 9.324394974731657e-2
          8.900082938312908e-2 8.489201243435359e-2 8.091624770461387e-2 7.707215570692477e-2
          7.335823287342221e-2 6.977285611107249e-2 6.631428768031316e-2 6.298068037177083e-2
          5.977008295468890e-2 5.668044586946932e-2 5.370962713578748e-2 5.085539844706287e-2
          4.811545142165183e-2 4.548740398095688e-2 4.296880682470603e-2 4.055714997392857e-2
          3.824986935262371e-2 3.604435337977046e-2 3.393794954414147e-2 3.192797093534499e-2
          3.001170270561090e-2 2.818640843804156e-2 2.644933639835174e-2 2.479772564850799e-2
          2.322881200213178e-2 2.173983380304053e-2 2.032803750985070e-2 1.899068307114699e-2
          1.772504907731949e-2 1.652843767677453e-2 1.539817924582623e-2 1.433163680316389e-2
          1.332621016135761e-2 1.237933980940186e-2 1.148851052179817e-2 1.065125469113549e-2
          9.865155382535351e-3 9.127849109682684e-3 8.437028333457061e-3 7.790443685409597e-3
          7.185905919493472e-3 6.621287596548243e-3 6.094524507056995e-3 5.603616838639019e-3
          5.146630095607239e-3 4.721695778708082e-3 4.327011833871156e-3 3.960842879426468e-3
          3.621520221798638e-3 3.307441670160471e-3 3.017071160923892e-3 2.748938203265354e-3
          2.501637157127291e-3 2.273826355308539e-3 2.064227081368791e-3 1.871622415093561e-3
          1.694855957142728e-3 1.532830444573381e-3 1.384506268845957e-3 1.248899907243597e-3
          1.125082278888164e-3 1.012177035918935e-3 9.093588001211478e-4 8.158513548523702e-4
          7.309258016211727e-4 6.538986898209534e-4 5.841335112085748e-4 5.210458709133761e-4
          4.640863856347162e-4 4.127241163881338e-4 3.664757895970448e-4 3.248894310485659e-4
          2.875464846821888e-4 2.540593590343913e-4 2.240696550296972e-4 1.972463789548355e-4
          1.732841998940589e-4 0.000000000000000e0 0.000000000000000e0 0.000000000000000e0
          0.000000000000000e0 0.000000000000000e0 0.000000000000000e0 0.000000000000000e0
          0.000000000000000e0 0.000000000000000e0 0.000000000000000e0 0.000000000000000e0
          0.000000000000000e0 0.000000000000000e0 0.000000000000000e0 0.000000000000000e0
          0.000000000000000e0 0.000000000000000e0 0.000000000000000e0 0.000000000000000e0
          0.000000000000000e0 0.000000000000000e0 0.000000000000000e0 0.000000000000000e0
          0.000000000000000e0 0.000000000000000e0 0.000000000000000e0 0.000000000000000e0
          0.000000000000000e0 0.000000000000000e0 0.000000000000000e0 0.000000000000000e0
          0.000000000000000e0 0.000000000000000e0 0.000000000000000e0 0.000000000000000e0
          0.000000000000000e0 0.000000000000000e0 0.000000000000000e0 0.000000000000000e0
          0.000000000000000e0 0.000000000000000e0 0.000000000000000e0 0.000000000000000e0
          0.000000000000000e0 0.000000000000000e0 0.000000000000000e0 0.000000000000000e0
          0.000000000000000e0 0.000000000000000e0 0.000000000000000e0 0.000000000000000e0
          0.000000000000000e0 0.000000000000000e0 0.000000000000000e0 0.000000000000000e0
          0.000000000000000e0 0.000000000000000e0 0.000000000000000e0 0.000000000000000e0
          0.000000000000000e0 0.000000000000000e0 0.000000000000000e0 0.000000000000000e0
          0.000000000000000e0 0.000000000000000e0 0.000000000000000e0 0.000000000000000e0
          0.000000000000000e0 0.000000000000000e0 0.000000000000000e0 0.000000000000000e0
          0.000000000000000e0 0.000000000000000e0 0.000000000000000e0 0.000000000000000e0
          0.000000000000000e0 0.000000000000000e0 0.000000000000000e0 0.000000000000000e0
          0.000000000000000e0 0.000000000000000e0 0.000000000000000e0 0.000000000000000e0
          0.000000000000000e0 0.000000000000000e0 0.000000000000000e0 0.000000000000000e0
          0.000000000000000e0 0.000000000000000e0 0.000000000000000e0 0.000000000000000e0
          0.000000000000000e0 0.000000000000000e0 0.000000000000000e0 0.000000000000000e0
          0.000000000000000e0 0.000000000000000e0 0.000000000000000e0 0.000000000000000e0
          0.000000000000000e0 0.000000000000000e0 0.000000000000000e0 0.000000000000000e0
          0.000000000000000e0 0.000000000000000e0 0.000000000000000e0 0.000000000000000e0
          0.000000000000000e0 0.000000000000000e0 0.000000000000000e0 0.000000000000000e0
          0.000000000000000e0 0.000000000000000e0 0.000000000000000e0 0.000000000000000e0
          0.000000000000000e0 0.000000000000000e0 0.000000000000000e0 0.000000000000000e0
          0.000000000000000e0 0.000000000000000e0 0.000000000000000e0 0.000000000000000e0
          0.000000000000000e0 0.000000000000000e0 0.000000000000000e0 0.000000000000000e0
          0.000000000000000e0 0.000000000000000e0 0.000000000000000e0 0.000000000000000e0
          0.000000000000000e0 0.000000000000000e0 0.000000000000000e0 0.000000000000000e0
          0.000000000000000e0 0.000000000000000e0 0.000000000000000e0 0.000000000000000e0
          0.000000000000000e0 0.000000000000000e0 0.000000000000000e0 0.000000000000000e0
          0.000000000000000e0 0.000000000000000e0 0.000000000000000e0 0.000000000000000e0
          0.000000000000000e0 0.000000000000000e0 0.000000000000000e0 0.000000000000000e0
          0.000000000000000e0
          </PP_GIPAW_WFS_AE>
        <PP_GIPAW_WFS_PS>
          1.846537257036054e-3 1.869769191105148e-3 1.893293345460647e-3 1.917113395725223e-3
          1.941233063752896e-3 1.965656118210616e-3 1.990386375167014e-3 2.015427698688550e-3
          2.040784001443164e-3 2.066459245311505e-3 2.092457442005862e-3 2.118782653696862e-3
          2.145438993648042e-3 2.172430626858421e-3 2.199761770713135e-3 2.227436695642245e-3
          2.255459725787845e-3 2.283835239679552e-3 2.312567670918461e-3 2.341661508869745e-3
          2.371121299363929e-3 2.400951645406971e-3 2.431157207899313e-3 2.461742706363923e-3
          2.492712919683521e-3 2.524072686847040e-3 2.555826907705509e-3 2.587980543737404e-3
          2.620538618823641e-3 2.653506220032297e-3 2.686888498413193e-3 2.720690669802470e-3
          2.754918015637273e-3 2.789575883780681e-3 2.824669689356999e-3 2.860204915597535e-3
          2.896187114697031e-3 2.932621908680844e-3 2.969514990283013e-3 3.006872123835389e-3
          3.044699146167900e-3 3.083001967520160e-3 3.121786572464508e-3 3.161059020840678e-3
          3.200825448702187e-3 3.241092069274600e-3 3.281865173925862e-3 3.323151133148831e-3
          3.364956397556110e-3 3.407287498887412e-3 3.450151051029579e-3 3.493553751049379e-3
          3.537502380239341e-3 3.582003805176642e-3 3.627064978795394e-3 3.672692941472299e-3
          3.718894822126011e-3 3.765677839330261e-3 3.813049302440999e-3 3.861016612737669e-3
          3.909587264578805e-3 3.958768846572172e-3 4.008569042759570e-3 4.058995633816508e-3
          4.110056498266987e-3 4.161759613713484e-3 4.214113058082404e-3 4.267125010885159e-3
          4.320803754495067e-3 4.375157675440330e-3 4.430195265713155e-3 4.485925124095376e-3
          4.542355957500689e-3 4.599496582333727e-3 4.657355925866218e-3 4.715943027630344e-3
          4.775267040829672e-3 4.835337233767722e-3 4.896162991294475e-3 4.957753816271044e-3
          5.020119331052699e-3 5.083269278990485e-3 5.147213525951717e-3 5.211962061859503e-3
          5.277525002251588e-3 5.343912589858737e-3 5.411135196202917e-3 5.479203323215520e-3
          5.548127604875858e-3 5.617918808870219e-3 5.688587838271704e-3 5.760145733241112e-3
          5.832603672749154e-3 5.905972976320236e-3 5.980265105798122e-3 6.055491667133643e-3
          6.131664412194889e-3 6.208795240600028e-3 6.286896201573111e-3 6.365979495823082e-3
          6.446057477446288e-3 6.527142655852929e-3 6.609247697717477e-3 6.692385428953628e-3
          6.776568836713924e-3 6.861811071414381e-3 6.948125448784463e-3 7.035525451942723e-3
          7.124024733498384e-3 7.213637117679239e-3 7.304376602486109e-3 7.396257361874296e-3
          7.489293747962257e-3 7.583500293267925e-3 7.678891712972970e-3 7.775482907215332e-3
          7.873288963410435e-3 7.972325158601356e-3 8.072606961838389e-3 8.174150036588323e-3
          8.276970243173729e-3 8.381083641242759e-3 8.486506492269731e-3 8.593255262087006e-3
          8.701346623448330e-3 8.810797458624203e-3 8.921624862029617e-3 9.033846142884553e-3
          9.147478827907605e-3 9.262540664043229e-3 9.379049621222947e-3 9.497023895160856e-3
          9.616481910184104e-3 9.737442322098445e-3 9.859924021089634e-3 9.983946134660703e-3
          1.010952803060598e-2 1.023668932002195e-2 1.036544986035563e-2 1.049582975849076e-2
          1.062784937387240e-2 1.076152932167028e-2 1.089689047598150e-2 1.103395397307284e-2
          1.117274121466354e-2 1.131327387124845e-2 1.145557388546275e-2 1.159966347548815e-2
          1.174556513850128e-2 1.189330165416503e-2 1.204289608816273e-2 1.219437179577638e-2
          1.234775242550901e-2 1.250306192275185e-2 1.266032453349683e-2 1.281956480809489e-2
          1.298080760506075e-2 1.314407809492468e-2 1.330940176413161e-2 1.347680441898857e-2
          1.364631218966045e-2 1.381795153421532e-2 1.399174924271930e-2 1.416773244138184e-2
          1.434592859675214e-2 1.452636551996690e-2 1.470907137105044e-2 1.489407466326741e-2
          1.508140426752902e-2 1.527108941685329e-2 1.546315971087980e-2 1.565764512043985e-2
          1.585457599218248e-2 1.605398305325698e-2 1.625589741605268e-2 1.646035058299644e-2
          1.666737445140893e-2 1.687700131841972e-2 1.708926388594245e-2 1.730419526571060e-2
          1.752182898437410e-2 1.774219898865833e-2 1.796533965058521e-2 1.819128577275796e-2
          1.842007259370974e-2 1.865173579331675e-2 1.888631149827722e-2 1.912383628765608e-2
          1.936434719849674e-2 1.960788173150055e-2 1.985447785677413e-2 2.010417401964645e-2
          2.035700914655514e-2 2.061302265100372e-2 2.087225443958996e-2 2.113474491810641e-2
          2.140053499771381e-2 2.166966610118807e-2 2.194218016924157e-2 2.221811966691979e-2
          2.249752759007363e-2 2.278044747190881e-2 2.306692338961237e-2 2.335699997105777e-2
          2.365072240158909e-2 2.394813643088478e-2 2.424928837990255e-2 2.455422514790532e-2
          2.486299421956985e-2 2.517564367217818e-2 2.549222218289294e-2 2.581277903611766e-2
          2.613736413094230e-2 2.646602798867501e-2 2.679882176046146e-2 2.713579723499145e-2
          2.747700684629494e-2 2.782250368162691e-2 2.817234148944300e-2 2.852657468746618e-2
          2.888525837084516e-2 2.924844832040597e-2 2.961620101099640e-2 2.998857361992516e-2
          3.036562403549605e-2 3.074741086563766e-2 3.113399344663033e-2 3.152543185192968e-2
          3.192178690108874e-2 3.232312016877898e-2 3.272949399391040e-2 3.314097148885283e-2
          3.355761654875730e-2 3.397949386097970e-2 3.440666891460697e-2 3.483920801008583e-2
          3.527717826895580e-2 3.572064764368625e-2 3.616968492761876e-2 3.662435976501509e-2
          3.708474266121084e-2 3.755090499287678e-2 3.802291901838677e-2 3.850085788829399e-2
          3.898479565591546e-2 3.947480728802508e-2 3.997096867565644e-2 4.047335664501489e-2
          4.098204896849973e-2 4.149712437583747e-2 4.201866256532482e-2 4.254674421518359e-2
          4.308145099502615e-2 4.362286557743294e-2 4.417107164964137e-2 4.472615392534641e-2
          4.528819815661294e-2 4.585729114590011e-2 4.643352075819739e-2 4.701697593327240e-2
          4.760774669802997e-2 4.820592417898301e-2 4.881160061483404e-2 4.942486936916747e-2
          5.004582494325259e-2 5.067456298895601e-2 5.131118032176341e-2 5.195577493390992e-2
          5.260844600761869e-2 5.326929392844589e-2 5.393842029873266e-2 5.461592795116200e-2
          5.530192096241916e-2 5.599650466695593e-2 5.669978567085556e-2 5.741187186579872e-2
          5.813287244312706e-2 5.886289790800451e-2 5.960206009367294e-2 6.035047217580217e-2
          6.110824868692946e-2 6.187550553098933e-2 6.265235999792884e-2 6.343893077840736e-2
          6.423533797857740e-2 6.504170313494361e-2 6.585814922929726e-2 6.668480070372265e-2
          6.752178347567140e-2 6.836922495310331e-2 6.922725404968616e-2 7.009600120005370e-2
          7.097559837511551e-2 7.186617909741546e-2 7.276787845653256e-2 7.368083312452047e-2
          7.460518137137909e-2 7.554106308055352e-2 7.648861976445427e-2 7.744799457999164e-2
          7.841933234411878e-2 7.940277954937605e-2 8.039848437942908e-2 8.140659672459346e-2
          8.242726819733825e-2 8.346065214775866e-2 8.450690367901089e-2 8.556617966269862e-2
          8.663863875420198e-2 8.772444140793898e-2 8.882374989254838e-2 8.993672830598374e-2
          9.106354259050651e-2 9.220436054756574e-2 9.335935185255291e-2 9.452868806941767e-2
          9.571254266513147e-2 9.691109102398341e-2 9.812451046169501e-2 9.935298023933726e-2
          1.005966815770323e-1 1.018557976674264e-1 1.031305136889122e-1 1.044210168185838e-1
          1.057274962449058e-1 1.070501431800743e-1 1.083891508720502e-1 1.097447146162431e-1
          1.111170317668216e-1 1.125063017476276e-1 1.139127260626691e-1 1.153365083061660e-1
          1.167778541721224e-1 1.182369714633969e-1 1.197140701002418e-1 1.212093621282823e-1
          1.227230617259030e-1 1.242553852110089e-1 1.258065510471289e-1 1.273767798488242e-1
          1.289662943863668e-1 1.305753195896479e-1 1.322040825512800e-1 1.338528125288482e-1
          1.355217409462701e-1 1.372111013942199e-1 1.389211296295689e-1 1.406520635737975e-1
          1.424041433103280e-1 1.441776110807253e-1 1.459727112797154e-1 1.477896904489625e-1
          1.496287972695519e-1 1.514902825531153e-1 1.533743992315395e-1 1.552814023451942e-1
          1.572115490296114e-1 1.591650985005490e-1 1.611423120373684e-1 1.631434529646511e-1
          1.651687866319799e-1 1.672185803918021e-1 1.692931035752993e-1 1.713926274661747e-1
          1.735174252722713e-1 1.756677720949323e-1 1.778439448960084e-1 1.800462224624175e-1
          1.822748853681557e-1 1.845302159336555e-1 1.868124981823865e-1 1.891220177945871e-1
          1.914590620580153e-1 1.938239198155968e-1 1.962168814098552e-1 1.986382386239950e-1
          2.010882846195079e-1 2.035673138701729e-1 2.060756220923080e-1 2.086135061711365e-1
          2.111812640831201e-1 2.137791948141049e-1 2.164075982731326e-1 2.190667752017502e-1
          2.217570270786606e-1 2.244786560195390e-1 2.272319646718464e-1 2.300172561044560e-1
          2.328348336919162e-1 2.356850009931542e-1 2.385680616244315e-1 2.414843191263500e-1
          2.444340768247037e-1 2.474176376849695e-1 2.504353041602206e-1 2.534873780322404e-1
          2.565741602456157e-1 2.596959507345771e-1 2.628530482423480e-1 2.660457501327639e-1
          2.692743521939158e-1 2.725391484335622e-1 2.758404308660571e-1 2.791784892905303e-1
          2.825536110600506e-1 2.859660808415056e-1 2.894161803659173e-1 2.929041881689123e-1
          2.964303793210635e-1 2.999950251478118e-1 3.035983929386771e-1 3.072407456454596e-1
          3.109223415691283e-1 3.146434340351023e-1 3.184042710566085e-1 3.222050949858144e-1
          3.260461421524278e-1 3.299276424894464e-1 3.338498191457512e-1 3.378128880852343e-1
          3.418170576721456e-1 3.458625282423539e-1 3.499494916602151e-1 3.540781308607435e-1
          3.582486193767916e-1 3.624611208509374e-1 3.667157885318038e-1 3.710127647545163e-1
          3.753521804050407e-1 3.797341543681311e-1 3.841587929586497e-1 3.886261893360139e-1
          3.931364229015525e-1 3.976895586785720e-1 4.022856466749453e-1 4.069247212280559e-1
          4.116068003319660e-1 4.163318849466805e-1 4.210999582894340e-1 4.259109851079330e-1
          4.307649109355365e-1 4.356616613283821e-1 4.406011410845188e-1 4.455832334451362e-1
          4.506077992780304e-1 4.556746762435065e-1 4.607836779429534e-1 4.659345930504023e-1
          4.711271844274320e-1 4.763611882218547e-1 4.816363129506899e-1 4.869522385680004e-1
          4.923086155182586e-1 4.977050637759909e-1 5.031411718725435e-1 5.086164959109071e-1
          5.141305585696514e-1 5.196828480971114e-1 5.252728172971173e-1 5.308998825076488e-1
          5.365634225739413e-1 5.422627778177240e-1 5.479972490043695e-1 5.537660963099443e-1
          5.595685382902635e-1 5.654037508542404e-1 5.712708662439967e-1 5.771689720243654e-1
          5.830971100846400e-1 5.890542756555725e-1 5.950394163448880e-1 6.010514311947373e-1
          6.070891697647735e-1 6.131514312447380e-1 6.192369636006894e-1 6.253444627592334e-1
          6.314725718343808e-1 6.376198804018797e-1 6.437849238261474e-1 6.499661826451751e-1
          6.561620820190316e-1 6.623709912478756e-1 6.685912233656147e-1 6.748210348156403e-1
          6.810586252152989e-1 6.873021372160297e-1 6.935496564663332e-1 6.997992116849645e-1
          7.060487748519780e-1 7.122962615254442e-1 7.185395312918579e-1 7.247763883584168e-1
          7.310045822954793e-1 7.372218089376370e-1 7.434257114519010e-1 7.496138815815278e-1
          7.557838610740149e-1 7.619331433017146e-1 7.680591750834031e-1 7.741593587149497e-1
          7.802310542169656e-1 7.862715818069836e-1 7.922782246032666e-1 7.982482315668442e-1
          8.041788206876944e-1 8.100671824202793e-1 8.159104833727076e-1 8.217058702528051e-1
          8.274504740731713e-1 8.331414146159384e-1 8.387758051564653e-1 8.443507574434157e-1
          8.498633869307820e-1 8.553108182552407e-1 8.606901909498436e-1 8.659986653824078e-1
          8.712334289040335e-1 8.763917021900179e-1 8.814707457519157e-1 8.864678665957024e-1
          8.913804249968585e-1 8.962058413587199e-1 9.009416031156361e-1 9.055852716372536e-1
          9.101344890847161e-1 9.145869851636299e-1 9.189405837123061e-1 9.231932090571025e-1
          9.273428920596182e-1 9.313877757730092e-1 9.353261206168881e-1 9.391563089721108e-1
          9.428768490882852e-1 9.464863781880220e-1 9.499836646429898e-1 9.533676090875751e-1
          9.566372443266223e-1 9.597917338842723e-1 9.628303690315299e-1 9.657525641208549e-1
          9.685578500470202e-1 9.712458656447909e-1 9.738163468257500e-1 9.762691132490176e-1
          9.786040523139558e-1 9.808211002572881e-1 9.829202201327275e-1 9.849013764484322e-1
          9.867645062366512e-1 9.885094863310769e-1 9.901360966310932e-1 9.916439791385752e-1
          9.930325925625947e-1 9.943011623007067e-1 9.954486256228748e-1 9.964735719060361e-1
          9.973741777942060e-1 9.981481371914745e-1 9.987925860337082e-1 9.993040218297542e-1
          9.996782180150465e-1 9.999108040583177e-1 9.999995201639877e-1 9.999427424621697e-1
          9.997388936454069e-1 9.993864451157917e-1 9.988839191482054e-1 9.982298910680278e-1
          9.974229914415588e-1 9.964619082774052e-1 9.953453892374547e-1 9.940722436499282e-1
          9.926413430582221e-1 9.910516271425067e-1 9.893021043264032e-1 9.873918537982780e-1
          9.853200277303474e-1 9.830858534897658e-1 9.806886358394479e-1 9.781277591256845e-1
          9.754026894494048e-1 9.725129768177624e-1 9.694582572725581e-1 9.662382549917920e-1
          9.628527843604571e-1 9.593017520064610e-1 9.555851587973526e-1 9.517031017932618e-1
          9.476557761512556e-1 9.434434769760289e-1 9.390666011115810e-1 9.345256488682702e-1
          9.298212256793402e-1 9.249540436807568e-1 9.199249232078641e-1 9.147347942021195e-1
          9.093846975208818e-1 9.038757861429318e-1 8.982093262621788e-1 8.923866982617559e-1
          8.864093975604741e-1 8.802790353234560e-1 8.739973390285948e-1 8.675661528803978e-1
          8.609874380627218e-1 8.542632728219100e-1 8.473958523719244e-1 8.403874886132206e-1
          8.332406096573447e-1 8.259577591495523e-1 8.185415953821751e-1 8.109948901919825e-1
          8.033205276354094e-1 7.955215024362689e-1 7.876009182014037e-1 7.795619854007002e-1
          7.714080191089529e-1 7.631424365082450e-1 7.547687541507846e-1 7.462905849834951e-1
          7.377116351370926e-1 7.290357004839178e-1 7.202666629703538e-1 7.114084867312330e-1
          7.024652139952750e-1 6.934409607921962e-1 6.843399124737317e-1 6.751663190623447e-1
          6.659244904428697e-1 6.566187914137261e-1 6.472536366155873e-1 6.378334853565342e-1
          6.283628363536955e-1 6.188462224121762e-1 6.092882050626788e-1 5.996933691796409e-1
          5.900663176018787e-1 5.804116657776923e-1 5.707340364561164e-1 5.610380544454665e-1
          5.513283414595801e-1 5.416095110711558e-1 5.318861637903495e-1 5.221628822853429e-1
          5.124442267599028e-1 5.027347305010819e-1 4.930388956081428e-1 4.833611889115446e-1
          4.737060380884643e-1 4.640778279788123e-1 4.544808971031182e-1 4.449195343810207e-1
          4.353979760463982e-1 4.259204027525444e-1 4.164909368581528e-1 4.071136398823816e-1
          3.977925101148834e-1 3.885314803644886e-1 3.793344158282857e-1 3.702051120611459e-1
          3.611472930243866e-1 3.521646091912882e-1 3.432606356865646e-1 3.344388704367804e-1
          3.257027323089877e-1 3.170555592156910e-1 3.085006061655318e-1 3.000410432408771e-1
          2.916799534857782e-1 2.834203306904659e-1 2.752650770617043e-1 2.672170007718132e-1
          2.592788133829543e-1 2.514531271473174e-1 2.437424521879767e-1 2.361491935694244e-1
          2.286756482709537e-1 2.213240020801024e-1 2.140963264271982e-1 2.069945751855409e-1
          2.000205814648847e-1 1.931760544285365e-1 1.864625761665230e-1 1.798815986588700e-1
          1.734344408640174e-1 1.671222859677925e-1 1.609461788281444e-1 1.549070236500472e-1
          1.490055819236224e-1 1.432424706566554e-1 1.376181609303434e-1 1.321329768043576e-1
          1.267870945942060e-1 1.215805425405041e-1 1.165132008861727e-1 1.115848023738484e-1
          1.067949331719783e-1 1.021430342342458e-1 9.762840309319222e-2 9.325019608519959e-2
          8.900743100046199e-2 8.489899014819963e-2 8.092362382421589e-2 7.707995416499464e-2
          7.336647936987663e-2 6.978157827049553e-2 6.632351522456926e-2 6.299044530935031e-2
          5.978041978854966e-2 5.669139182534385e-2 5.372122241314706e-2 5.086768649519145e-2
          4.812847924356780e-2 4.550122246824532e-2 4.298347112669249e-2 4.057271990503655e-2
          3.826640984222372e-2 3.606193496935821e-2 3.395664893727716e-2 3.194787160646257e-2
          3.003289557456888e-2 2.820899261815887e-2 2.647342002665568e-2 2.482342680804019e-2
          2.325625974743375e-2 2.176916930139150e-2 2.035941531248320e-2 1.902427253054577e-2
          1.776103592886631e-2 1.656702580546812e-2 1.543959266160176e-2 1.437612185157982e-2
          1.337403800009940e-2 1.243080918529225e-2 1.154395088788209e-2 1.071102970898876e-2
          9.929666861414345e-3 9.197541441534533e-3 8.512393491401991e-3 7.872026863182486e-3
          7.274311900772034e-3 6.717187956355264e-3 6.198665762725274e-3 5.716829685672331e-3
          5.269839884392979e-3 4.855934412119720e-3 4.473431293726665e-3 4.120730622397089e-3
          3.796316723428220e-3 3.498760440087785e-3 3.226721604425982e-3 2.978951765103783e-3
          2.754297255217839e-3 2.551702695467254e-3 2.370215043105513e-3 2.208988314550560e-3
          2.067289129909889e-3 1.944503253006701e-3 1.840143329174637e-3 1.753858057817639e-3
          1.685443078912413e-3 1.634853901632947e-3 1.602221263509634e-3 1.587869379565543e-3
          1.592337626703542e-3 1.616406311493603e-3 1.661132960853188e-3 1.727934495535577e-3
          1.818528259961943e-3 1.935030232058508e-3 2.080022234259012e-3 2.256625057588009e-3
          2.468585658868875e-3 2.720381224453543e-3 3.017343480185002e-3 3.365807345091754e-3
          3.773288899145913e-3 0.000000000000000e0 0.000000000000000e0 0.000000000000000e0
          0.000000000000000e0 0.000000000000000e0 0.000000000000000e0 0.000000000000000e0
          0.000000000000000e0 0.000000000000000e0 0.000000000000000e0 0.000000000000000e0
          0.000000000000000e0 0.000000000000000e0 0.000000000000000e0 0.000000000000000e0
          0.000000000000000e0 0.000000000000000e0 0.000000000000000e0 0.000000000000000e0
          0.000000000000000e0 0.000000000000000e0 0.000000000000000e0 0.000000000000000e0
          0.000000000000000e0 0.000000000000000e0 0.000000000000000e0 0.000000000000000e0
          0.000000000000000e0 0.000000000000000e0 0.000000000000000e0 0.000000000000000e0
          0.000000000000000e0 0.000000000000000e0 0.000000000000000e0 0.000000000000000e0
          0.000000000000000e0 0.000000000000000e0 0.000000000000000e0 0.000000000000000e0
          0.000000000000000e0 0.000000000000000e0 0.000000000000000e0 0.000000000000000e0
          0.000000000000000e0 0.000000000000000e0 0.000000000000000e0 0.000000000000000e0
          0.000000000000000e0 0.000000000000000e0 0.000000000000000e0 0.000000000000000e0
          0.000000000000000e0 0.000000000000000e0 0.000000000000000e0 0.000000000000000e0
          0.000000000000000e0 0.000000000000000e0 0.000000000000000e0 0.000000000000000e0
          0.000000000000000e0 0.000000000000000e0 0.000000000000000e0 0.000000000000000e0
          0.000000000000000e0 0.000000000000000e0 0.000000000000000e0 0.000000000000000e0
          0.000000000000000e0 0.000000000000000e0 0.000000000000000e0 0.000000000000000e0
          0.000000000000000e0 0.000000000000000e0 0.000000000000000e0 0.000000000000000e0
          0.000000000000000e0 0.000000000000000e0 0.000000000000000e0 0.000000000000000e0
          0.000000000000000e0 0.000000000000000e0 0.000000000000000e0 0.000000000000000e0
          0.000000000000000e0 0.000000000000000e0 0.000000000000000e0 0.000000000000000e0
          0.000000000000000e0 0.000000000000000e0 0.000000000000000e0 0.000000000000000e0
          0.000000000000000e0 0.000000000000000e0 0.000000000000000e0 0.000000000000000e0
          0.000000000000000e0 0.000000000000000e0 0.000000000000000e0 0.000000000000000e0
          0.000000000000000e0 0.000000000000000e0 0.000000000000000e0 0.000000000000000e0
          0.000000000000000e0 0.000000000000000e0 0.000000000000000e0 0.000000000000000e0
          0.000000000000000e0 0.000000000000000e0 0.000000000000000e0 0.000000000000000e0
          0.000000000000000e0 0.000000000000000e0 0.000000000000000e0 0.000000000000000e0
          0.000000000000000e0 0.000000000000000e0 0.000000000000000e0 0.000000000000000e0
          0.000000000000000e0 0.000000000000000e0 0.000000000000000e0 0.000000000000000e0
          0.000000000000000e0 0.000000000000000e0 0.000000000000000e0 0.000000000000000e0
          0.000000000000000e0 0.000000000000000e0 0.000000000000000e0 0.000000000000000e0
          0.000000000000000e0 0.000000000000000e0 0.000000000000000e0 0.000000000000000e0
          0.000000000000000e0 0.000000000000000e0 0.000000000000000e0 0.000000000000000e0
          0.000000000000000e0 0.000000000000000e0 0.000000000000000e0 0.000000000000000e0
          0.000000000000000e0 0.000000000000000e0 0.000000000000000e0 0.000000000000000e0
          0.000000000000000e0 0.000000000000000e0 0.000000000000000e0 0.000000000000000e0
          0.000000000000000e0
          </PP_GIPAW_WFS_PS>
      </PP_GIPAW_ORBITAL.1>
    </PP_GIPAW_ORBITALS>
    <PP_GIPAW_VLOCAL>
      <PP_GIPAW_VLOCAL_AE>
        -1.999622155837135e0 -1.999546972785064e0 -1.999603535953556e0 -1.999744843760501e0
        -2.000184001491876e0 -2.000816975297884e0 -2.001585360357383e0 -2.002538952487279e0
        -2.003600225696270e0 -2.004755308546611e0 -2.005981006521542e0 -2.007256580436123e0
        -2.008563787931681e0 -2.009886768589616e0 -2.011211888719246e0 -2.012527579644188e0
        -2.013824162143797e0 -2.015093667617369e0 -2.016329660495118e0 -2.017527065731423e0
        -2.018682004572772e0 -2.019791640314152e0 -2.020854035438836e0 -2.021868020807707e0
        -2.022833077133088e0 -2.023749228769902e0 -2.024616948966502e0 -2.025437076440573e0
        -2.026210742258745e0 -2.026939306243656e0 -2.027624302430387e0 -2.028267392107317e0
        -2.028870324135911e0 -2.029434901531892e0 -2.029962953482570e0 -2.030456312533569e0
        -2.030916795793519e0 -2.031346189906032e0 -2.031746239029894e0 -2.032118635565118e0
        -2.032465013543595e0 -2.032786943421506e0 -2.033085928703107e0 -2.033363403986215e0
        -2.033620733849878e0 -2.033859213073212e0 -2.034080067263683e0 -2.034284454062307e0
        -2.034473464907546e0 -2.034648126976974e0 -2.034809405722052e0 -2.034958207294084e0
        -2.035095381090082e0 -2.035221722455951e0 -2.035337975296931e0 -2.035444834967153e0
        -2.035542950819862e0 -2.035632928809436e0 -2.035715334025071e0 -2.035790692965407e0
        -2.035859496155386e0 -2.035922200304769e0 -2.035979230383716e0 -2.036030981693636e0
        -2.036077821707016e0 -2.036120092101411e0 -2.036158110342722e0 -2.036192171342740e0
        -2.036222549035582e0 -2.036249497631887e0 -2.036273253185890e0 -2.036294034785137e0
        -2.036312045728584e0 -2.036327474634281e0 -2.036340496315979e0 -2.036351273007613e0
        -2.036359955164633e0 -2.036366682235538e0 -2.036371583481330e0 -2.036374778634724e0
        -2.036376378727304e0 -2.036376486607194e0 -2.036375197547271e0 -2.036372599783956e0
        -2.036368774952491e0 -2.036363798700483e0 -2.036357741031132e0 -2.036350666728594e0
        -2.036342635729441e0 -2.036333703379545e0 -2.036323920895504e0 -2.036313335643194e0
        -2.036301991386095e0 -2.036289928502652e0 -2.036277184195880e0 -2.036263792859044e0
        -2.036249786208590e0 -2.036235193466729e0 -2.036220041515094e0 -2.036204355016543e0
        -2.036188156711801e0 -2.036171467471703e0 -2.036154306451456e0 -2.036136691187050e0
        -2.036118637623448e0 -2.036100160401776e0 -2.036081272873260e0 -2.036061987169759e0
        -2.036042314294915e0 -2.036022264139601e0 -2.036001845679962e0 -2.035981066985252e0
        -2.035959935284090e0 -2.035938456995527e0 -2.035916637733440e0 -2.035894482493557e0
        -2.035871995633491e0 -2.035849180881908e0 -2.035826041407884e0 -2.035802579822155e0
        -2.035778798257381e0 -2.035754698389592e0 -2.035730281493862e0 -2.035705548396227e0
        -2.035680499485951e0 -2.035655134868357e0 -2.035629454296295e0 -2.035603457197375e0
        -2.035577142694179e0 -2.035550509585130e0 -2.035523556438882e0 -2.035496281556426e0
        -2.035468683031605e0 -2.035440758713034e0 -2.035412506148388e0 -2.035383922763156e0
        -2.035355005783038e0 -2.035325752228860e0 -2.035296158951450e0 -2.035266222568429e0
        -2.035235939586168e0 -2.035205306362479e0 -2.035174319079437e0 -2.035142973770629e0
        -2.035111266303371e0 -2.035079192441942e0 -2.035046747802639e0 -2.035013927870964e0
        -2.034980728024206e0 -2.034947143465701e0 -2.034913169301085e0 -2.034878800534720e0
        -2.034844032056963e0 -2.034808858629829e0 -2.034773274863440e0 -2.034737275308511e0
        -2.034700854401490e0 -2.034664006460230e0 -2.034626725699974e0 -2.034589006195387e0
        -2.034550841951013e0 -2.034512226862083e0 -2.034473154721885e0 -2.034433619202086e0
        -2.034393613857542e0 -2.034353132192861e0 -2.034312167544492e0 -2.034270713179629e0
        -2.034228762264029e0 -2.034186307811553e0 -2.034143342800612e0 -2.034099860044370e0
        -2.034055852273137e0 -2.034011312110625e0 -2.033966232037389e0 -2.033920604492927e0
        -2.033874421742154e0 -2.033827675961211e0 -2.033780359215586e0 -2.033732463433790e0
        -2.033683980483645e0 -2.033634902050537e0 -2.033585219743026e0 -2.033534925044760e0
        -2.033484009278231e0 -2.033432463720227e0 -2.033380279461903e0 -2.033327447480465e0
        -2.033273958644485e0 -2.033219803659804e0 -2.033164973150915e0 -2.033109457562166e0
        -2.033053247225888e0 -2.032996332346978e0 -2.032938702957009e0 -2.032880348992978e0
        -2.032821260210564e0 -2.032761426242845e0 -2.032700836576184e0 -2.032639480520166e0
        -2.032577347281441e0 -2.032514425873165e0 -2.032450705170938e0 -2.032386173890264e0
        -2.032320820565769e0 -2.032254633613353e0 -2.032187601240849e0 -2.032119711509099e0
        -2.032050952308115e0 -2.031981311329206e0 -2.031910776133153e0 -2.031839334066775e0
        -2.031766972304544e0 -2.031693677838640e0 -2.031619437458467e0 -2.031544237799688e0
        -2.031468065265990e0 -2.031390906080882e0 -2.031312746270424e0 -2.031233571641080e0
        -2.031153367825758e0 -2.031072120210178e0 -2.030989813989001e0 -2.030906434140777e0
        -2.030821965401763e0 -2.030736392322484e0 -2.030649699191638e0 -2.030561870080462e0
        -2.030472888831945e0 -2.030382739030967e0 -2.030291404050191e0 -2.030198866982810e0
        -2.030105110689125e0 -2.030010117780057e0 -2.029913870585837e0 -2.029816351203544e0
        -2.029717541435685e0 -2.029617422828295e0 -2.029515976648239e0 -2.029413183865427e0
        -2.029309025198530e0 -2.029203481048097e0 -2.029096531521088e0 -2.028988156437557e0
        -2.028878335302623e0 -2.028767047317387e0 -2.028654271358731e0 -2.028539985990927e0
        -2.028424169452783e0 -2.028306799646407e0 -2.028187854142935e0 -2.028067310161326e0
        -2.027945144581572e0 -2.027821333931303e0 -2.027695854369534e0 -2.027568681694691e0
        -2.027439791328820e0 -2.027309158321464e0 -2.027176757336998e0 -2.027042562642678e0
        -2.026906548112779e0 -2.026768687211838e0 -2.026628953000914e0 -2.026487318122902e0
        -2.026343754785771e0 -2.026198234773310e0 -2.026050729425665e0 -2.025901209638747e0
        -2.025749645854732e0 -2.025596008048062e0 -2.025440265730481e0 -2.025282387928531e0
        -2.025122343184811e0 -2.024960099552091e0 -2.024795624576927e0 -2.024628885295750e0
        -2.024459848218914e0 -2.024288479336903e0 -2.024114744103502e0 -2.023938607417967e0
        -2.023760033628729e0 -2.023578986516618e0 -2.023395429290875e0 -2.023209324575500e0
        -2.023020634397759e0 -2.022829320184423e0 -2.022635342741748e0 -2.022438662256710e0
        -2.022239238281462e0 -2.022037029716506e0 -2.021831994810217e0 -2.021624091137818e0
        -2.021413275599496e0 -2.021199504406419e0 -2.020982733061292e0 -2.020762916356652e0
        -2.020540008355168e0 -2.020313962384809e0 -2.020084731024460e0 -2.019852266083627e0
        -2.019616518597665e0 -2.019377438813219e0 -2.019134976176745e0 -2.018889079317183e0
        -2.018639696032341e0 -2.018386773278428e0 -2.018130257152858e0 -2.017870092884350e0
        -2.017606224814442e0 -2.017338596381786e0 -2.017067150112611e0 -2.016791827598980e0
        -2.016512569489147e0 -2.016229315471100e0 -2.015942004251380e0 -2.015650573545360e0
        -2.015354960056849e0 -2.015055099464902e0 -2.014750926405969e0 -2.014442374454461e0
        -2.014129376108094e0 -2.013811862768324e0 -2.013489764724686e0 -2.013163011139438e0
        -2.012831530023815e0 -2.012495248216613e0 -2.012154091376257e0 -2.011807983956670e0
        -2.011456849186776e0 -2.011100609051677e0 -2.010739184268599e0 -2.010372494277247e0
        -2.010000457212978e0 -2.009622989886990e0 -2.009240007766750e0 -2.008851424949094e0
        -2.008457154149293e0 -2.008057106673558e0 -2.007651192398423e0 -2.007239319749909e0
        -2.006821395675026e0 -2.006397325628373e0 -2.005967013546150e0 -2.005530361823244e0
        -2.005087271289072e0 -2.004637641180743e0 -2.004181369127899e0 -2.003718351124863e0
        -2.003248481506446e0 -2.002771652923443e0 -2.002287756315146e0 -2.001796680891570e0
        -2.001298314105233e0 -2.000792541626275e0 -2.000279247317494e0 -1.999758313204652e0
        -1.999229619458241e0 -1.998693044365362e0 -1.998148464302157e0 -1.997595753708344e0
        -1.997034785058881e0 -1.996465428843702e0 -1.995887553536883e0 -1.995301025571341e0
        -1.994705709312345e0 -1.994101467027540e0 -1.993488158866176e0 -1.992865642828798e0
        -1.992233774741646e0 -1.991592408228902e0 -1.990941394683054e0 -1.990280583244269e0
        -1.989609820769980e0 -1.988928951808395e0 -1.988237818571992e0 -1.987536260908023e0
        -1.986824116276888e0 -1.986101219723727e0 -1.985367403851964e0 -1.984622498795930e0
        -1.983866332194653e0 -1.983098729169852e0 -1.982319512297478e0 -1.981528501582076e0
        -1.980725514434289e0 -1.979910365644461e0 -1.979082867356490e0 -1.978242829047980e0
        -1.977390057505520e0 -1.976524356800788e0 -1.975645528268321e0 -1.974753370481932e0
        -1.973847679236575e0 -1.972928247526102e0 -1.971994865522819e0 -1.971047320557952e0
        -1.970085397101367e0 -1.969108876746394e0 -1.968117538191761e0 -1.967111157224741e0
        -1.966089506705544e0 -1.965052356552121e0 -1.963999473728730e0 -1.962930622231984e0
        -1.961845563081006e0 -1.960744054305876e0 -1.959625850937321e0 -1.958490705003100e0
        -1.957338365519004e0 -1.956168578484575e0 -1.954981086879644e0 -1.953775630661514e0
        -1.952551946766643e0 -1.951309769110665e0 -1.950048828592897e0 -1.948768853099701e0
        -1.947469567510453e0 -1.946150693709058e0 -1.944811950593665e0 -1.943453054089580e0
        -1.942073717163753e0 -1.940673649841041e0 -1.939252559226709e0 -1.937810149527503e0
        -1.936346122075438e0 -1.934860175355566e0 -1.933352005034960e0 -1.931821303996871e0
        -1.930267762375261e0 -1.928691067593770e0 -1.927090904407140e0 -1.925466954944130e0
        -1.923818898757174e0 -1.922146412873244e0 -1.920449171848522e0 -1.918726847825353e0
        -1.916979110592903e0 -1.915205627654994e0 -1.913406064297763e0 -1.911580083662441e0
        -1.909727346821997e0 -1.907847512861139e0 -1.905940238962995e0 -1.904005180497456e0
        -1.902041991114904e0 -1.900050322843464e0 -1.898029826190673e0 -1.895980150252375e0
        -1.893900942823449e0 -1.891791850513829e0 -1.889652518869912e0 -1.887482592499453e0
        -1.885281715204243e0 -1.883049530116075e0 -1.880785679836734e0 -1.878489806584766e0
        -1.876161552346755e0 -1.873800559035038e0 -1.871406468649051e0 -1.868978923443198e0
        -1.866517566099923e0 -1.864022039906810e0 -1.861491988942341e0 -1.858927058264500e0
        -1.856326894105212e0 -1.853691144071214e0 -1.851019457349251e0 -1.848311484918482e0
        -1.845566879766882e0 -1.842785297113486e0 -1.839966394636093e0 -1.837109832703798e0
        -1.834215274616414e0 -1.831282386847515e0 -1.828310839293101e0 -1.825300305525253e0
        -1.822250463050411e0 -1.819160993573664e0 -1.816031583266121e0 -1.812861923037686e0
        -1.809651708813890e0 -1.806400641816239e0 -1.803108428848077e0 -1.799774782582475e0
        -1.796399421854358e0 -1.792982071955789e0 -1.789522464933228e0 -1.786020339889167e0
        -1.782475443284604e0 -1.778887529243742e0 -1.775256359860273e0 -1.771581705504391e0
        -1.767863345131921e0 -1.764101066592453e0 -1.760294666937422e0 -1.756443952727428e0
        -1.752548740338984e0 -1.748608856269739e0 -1.744624137439929e0 -1.740594431492497e0
        -1.736519597088969e0 -1.732399504200535e0 -1.728234034395890e0 -1.724023081122194e0
        -1.719766549979840e0 -1.715464358990657e0 -1.711116438857363e0 -1.706722733215395e0
        -1.702283198874596e0 -1.697797806049873e0 -1.693266538581157e0 -1.688689394140879e0
        -1.684066384428097e0 -1.679397535347925e0 -1.674682887176201e0 -1.669922494707225e0
        -1.665116427383521e0 -1.660264769408173e0 -1.655367619836506e0 -1.650425092646617e0
        -1.645437316788251e0 -1.640404436207774e0 -1.635326609849009e0 -1.630204011628019e0
        -1.625036830380573e0 -1.619825269781223e0 -1.614569548232562e0 -1.609269898723953e0
        -1.603926568657491e0 -1.598539819640434e0 -1.593109927242519e0 -1.587637180717088e0
        -1.582121882685269e0 -1.576564348780778e0 -1.570964907254785e0 -1.565323898539568e0
        -1.559641674769897e0 -1.553918599261151e0 -1.548155045942251e0 -1.542351398743376e0
        -1.536508050937412e0 -1.530625404433241e0 -1.524703869021896e0 -1.518743861573644e0
        -1.512745805185447e0 -1.506710128279491e0 -1.500637263651587e0 -1.494527647470139e0
        -1.488381718225487e0 -1.482199915629950e0 -1.475982679469968e0 -1.469730448410690e0
        -1.463443658754491e0 -1.457122743155381e0 -1.450768129291021e0 -1.444380238495008e0
        -1.437959484352526e0 -1.431506271262936e0 -1.425020992973086e0 -1.418504031086390e0
        -1.411955753553168e0 -1.405376513148190e0 -1.398766645942719e0 -1.392126469778888e0
        -1.385456282755253e0 -1.378756361733681e0 -1.372026960878454e0 -1.365268310239972e0
        -1.358480614396768e0 -1.351664051170460e0 -1.344818770430594e0 -1.337944893006868e0
        -1.331042509728363e0 -1.324111680611427e0 -1.317152434218520e0 -1.310164767213216e0
        -1.303148644137884e0 -1.296103997441820e0 -1.289030727790381e0 -1.281928704686706e0
        -1.274797767439330e0 -1.267637726510491e0 -1.260448365281091e0 -1.253229442269781e0
        -1.245980693843633e0 -1.238701837458550e0 -1.231392575467730e0 -1.224052599535163e0
        -1.216681595690341e0 -1.209279250058136e0 -1.201845255294905e0 -1.194379317758178e0
        -1.186881165432007e0 -1.179350556624869e0 -1.171787289449137e0 -1.164191212083100e0
        -1.156562233806548e0 -1.148900336789481e0 -1.141205588601772e0 -1.133478155396903e0
        -1.125718315707942e0 -1.117926474777646e0 -1.110103179326604e0 -1.102249132645701e0
        -1.094365209879556e0 -1.086452473348488e0 -1.078512187737372e0 -1.070545834960442e0
        -1.062555128493798e0 -1.054542026949964e0 -1.046508746654343e0 -1.038457772970891e0
        -1.030391870114409e0 -1.022314089181018e0 -1.014227774125500e0 -1.006136565416031e0
        -9.980444011032169e-1 -9.899555150516242e-1 -9.818744320619446e-1 -9.738059598435505e-1
        -9.657551773397492e-1 -9.577274194088323e-1 -9.497282579239979e-1 -9.417634788929659e-1
        -9.338390557249630e-1 -9.259611186163664e-1 -9.181359201054049e-1 -9.103697968955773e-1
        -9.026691280962583e-1 -8.950402900786687e-1 -8.874896081935525e-1 -8.800233056438755e-1
        -8.726474498512772e-1 -8.653678966967011e-1 -8.581902330563276e-1 -8.511197180902535e-1
        -8.441612237747719e-1 -8.373191752002702e-1 -8.305974911825619e-1 -8.239995257607656e-1
        -8.175280111750400e-1 -8.111850029357218e-1 -8.049718276107829e-1 -7.988890339682861e-1
        -7.929363481229120e-1 -7.871126333372365e-1 -7.814158551296973e-1 -7.758430523394465e-1
        -7.703903147840504e-1 -7.650527681332221e-1 -7.598245665932923e-1 -7.546988939613933e-1
        -7.496679735651369e-1 -7.447230875391639e-1 -7.398546058206485e-1 -7.350520251539910e-1
        -7.303040182890594e-1 -7.255984934388704e-1 -7.209226639193574e-1 -7.162631277453477e-1
        -7.116059567867229e-1 -7.069367949106681e-1 -7.022409643546805e-1 -6.975035793827296e-1
        -6.927096660964116e-1 -6.878442870942857e-1 -6.828926695111458e-1 -6.778403348321430e-1
        -6.726732287608171e-1 -6.673778493457353e-1 -6.619413715289038e-1 -6.563517662818249e-1
        -6.505979125458360e-1 -6.446697002833643e-1 -6.385581230878646e-1 -6.322553589776907e-1
        -6.257548382146600e-1 -6.190512972363788e-1 -6.121408180570722e-1 -6.050208527767618e-1
        -5.976902331246267e-1 -5.901491652453892e-1 -5.823992102095796e-1 -5.744432509754675e-1
        -5.662854467540798e-1 -5.579311759161185e-1 -5.493869687307209e-1 -5.406604313395272e-1
        -5.317601624402510e-1 -5.226956641885191e-1 -5.134772488227917e-1 -5.041159424799976e-1
        -4.946233876041772e-1 -4.850117452586116e-1 -4.752935985423132e-1 -4.654818581863945e-1
        -4.555896712713333e-1 -4.456303338673122e-1 -4.356172082589410e-1 -4.255636452790583e-1
        -4.154829121445664e-1 -4.053881260641593e-1 -3.952921937752443e-1 -3.852077570652668e-1
        -3.751471442435679e-1 -3.651223274526056e-1 -3.551448856423885e-1 -3.452259729793001e-1
        -3.353762924183139e-1 -3.256060741363962e-1 -3.159250585027325e-1 -3.063424832477002e-1
        -2.968670744863447e-1 -2.875070412518534e-1 -2.782700731999599e-1 -2.691633411546823e-1
        -2.601935001788458e-1 -2.513666948686406e-1 -2.426885665889796e-1 -2.341642623855314e-1
        -2.257984453289581e-1 -2.175953060669642e-1 -2.095585753798069e-1 -2.016915375544012e-1
        -1.939970444112056e-1 -1.864775298361030e-1 -1.791350246865873e-1 -1.719711719576445e-1
        -1.649872421074632e-1 -1.581841484568362e-1 -1.515624625884977e-1 -1.451224296838732e-1
        -1.388639837448550e-1 -1.327867626570689e-1 -1.268901230590729e-1 -1.211731549887419e-1
        -1.156346962840439e-1 -1.102733467205107e-1 -1.050874818719195e-1 -1.000752666843071e-1
        -9.523466875630076e-2 -9.056347132102481e-2 -8.605928592672171e-2 -8.171956481442898e-2
        -7.754161299210621e-2 -7.352260000511607e-2 -6.965957140326506e-2 -6.594945990470997e-2
        -6.238909625678033e-2 -5.897521979351636e-2 -5.570448868916538e-2 -5.257348990647845e-2
        -4.957874885090808e-2 -4.671673864562039e-2 -4.398386696382599e-2 -4.137657540887022e-2
        -3.889120918380848e-2 -3.652411943095468e-2 -3.427164688242521e-2 -3.213012921252887e-2
        -3.009590802785243e-2 -2.816533545875357e-2 -2.633478137942798e-2 -2.460062828072828e-2
        -2.295935228263605e-2 -2.141002529656247e-2 3.209771147196544e-8 -2.979708980818863e-7
        -7.590225314439540e-10 8.755045136834354e-10 2.173066674285665e-9 3.195972673177998e-9
        3.999924595375477e-9 4.629859657212549e-9 5.121911021396983e-9 5.505049585072968e-9
        5.802430897832670e-9 6.032496245312044e-9 6.209898042834871e-9 6.346226348331400e-9
        6.450632239005506e-9 6.530310175092643e-9 6.590894285613834e-9 6.636791662396854e-9
        6.671425316760597e-9 6.697455799939487e-9 6.716939165747328e-9 6.731454232315564e-9
        6.742219032984119e-9 6.750158434962290e-9 6.755980829202525e-9 6.760225023986626e-9
        6.763293379980865e-9 6.765495526298063e-9 6.767055992226595e-9 6.768148925875193e-9
        6.768903333613961e-9 6.769409934386148e-9 6.769742516104648e-9 6.769949465097619e-9
        6.770069159531919e-9 6.770131248825101e-9 6.770152419067620e-9 6.770151809089894e-9
        6.770146535352986e-9 6.770141711988752e-9 6.770138756810492e-9 6.770133845965031e-9
        6.770130891592552e-9 6.770126406542786e-9 6.770121665036315e-9 6.770118594378326e-9
        6.770113796736783e-9 6.770111178771953e-9 6.770106353737344e-9 6.770101886808940e-9
        6.770098274090119e-9 6.770093912009466e-9 6.770091246943252e-9 6.770086540217730e-9
        6.770081630862304e-9 6.770079017772936e-9 6.770074193553702e-9 6.770071192720856e-9
        6.770066773528367e-9 6.770062095653085e-9 6.770059202413671e-9 6.770054288368538e-9
        6.770052075394103e-9 6.770047558427128e-9 6.770042811205387e-9 6.770040241068749e-9
        6.770035946748250e-9 6.770032877558495e-9 6.770028561239412e-9 6.770023888697185e-9
        6.770021554264988e-9 6.770017384381754e-9 6.770014343206827e-9 6.770009956187466e-9
        6.770005588799007e-9 6.770002949585958e-9 6.769998631779601e-9 6.769996023922795e-9
        6.769991846202778e-9 6.769987561589823e-9 6.769985290106413e-9 6.769981136363114e-9
        6.769978186536508e-9 6.769974397697142e-9 6.769970195366728e-9 6.769967932578179e-9
        6.769963811140071e-9 6.769961045136093e-9 6.769957009309680e-9 6.769952868928089e-9
        6.769950660823998e-9 6.769946806801189e-9 6.769944525911834e-9 6.769940425250587e-9
        6.769936576282154e-9 6.769934278755827e-9 6.769930357600193e-9 6.769928110867464e-9
        6.769924359784131e-9 6.769920632066677e-9 6.769918336264190e-9 6.769914313198520e-9
        6.769912779819826e-9 6.769908747358410e-9 6.769905154015991e-9 6.769903414915684e-9
        6.769899216267479e-9 6.769897455540393e-9 6.769894025443866e-9 6.769890036871315e-9
        6.769888369380107e-9 6.769884184129561e-9 6.769882504942752e-9 6.769879113713603e-9
        6.769875118483037e-9 6.769873640853520e-9 6.769870209227081e-9 6.769868304985625e-9
        6.769864538725349e-9 6.769861310157529e-9 6.769859940492287e-9 6.769856437357169e-9
        6.769854988894187e-9 6.769851924392566e-9 6.769848545734285e-9 6.769847091314896e-9
        6.769843745387685e-9 6.769842726277743e-9 6.769839496264389e-9 6.769836539126936e-9
        6.769835328063664e-9 6.769832489788570e-9 6.769831357826043e-9 6.769827986850182e-9
        6.769825286905076e-9 6.769823845132727e-9 6.769821295277954e-9 6.769820446287227e-9
        6.769817341698893e-9 6.769814821989605e-9 6.769814031286886e-9 6.769811126675651e-9
        6.769810671181412e-9 6.769807932785241e-9 6.769805378907532e-9 6.769805044333811e-9
        6.769802283639926e-9 6.769801656453796e-9 6.769799538215344e-9 6.769797414839002e-9
        6.769796312718604e-9 6.769794162801955e-9 6.769793765469780e-9 6.769791562164515e-9
        6.769789715141792e-9 6.769789341577490e-9 6.769787272404811e-9 6.769787455806932e-9
        6.769785487699929e-9 6.769783592447883e-9 6.769783597555400e-9 6.769781582735748e-9
        6.769782321243455e-9
        </PP_GIPAW_VLOCAL_AE>
      <PP_GIPAW_VLOCAL_PS>
        -6.232229691333745e-3 -6.310621490474244e-3 -6.389999337070986e-3 -6.470375634069496e-3
        -6.551762940430018e-3 -6.634173973079037e-3 -6.717621608903447e-3 -6.802118886770478e-3
        -6.887679009554558e-3 -6.974315346196053e-3 -7.062041433800354e-3 -7.150870979743038e-3
        -7.240817863821540e-3 -7.331896140423842e-3 -7.424120040716091e-3 -7.517503974870886e-3
        -7.612062534311326e-3 -7.707810494007116e-3 -7.804762814780433e-3 -7.902934645617332e-3
        -8.002341326065999e-3 -8.102998388633541e-3 -8.204921561182616e-3 -8.308126769412748e-3
        -8.412630139353855e-3 -8.518447999867007e-3 -8.625596885207392e-3 -8.734093537611686e-3
        -8.843954909901139e-3 -8.955198168133974e-3 -9.067840694295493e-3 -9.181900089014615e-3
        -9.297394174300688e-3 -9.414340996335861e-3 -9.532758828303971e-3 -9.652666173233543e-3
        -9.774081766887555e-3 -9.897024580699846e-3 -1.002151382473482e-2 -1.014756895068499e-2
        -1.027520965492726e-2 -1.040445588158391e-2 -1.053532782563123e-2 -1.066784593607709e-2
        -1.080203091915482e-2 -1.093790374154341e-2 -1.107548563363120e-2 -1.121479809286627e-2
        -1.135586288711460e-2 -1.149870205803865e-2 -1.164333792455279e-2 -1.178979308629281e-2
        -1.193809042717320e-2 -1.208825311897096e-2 -1.224030462490513e-2 -1.239426870332303e-2
        -1.255016941143034e-2 -1.270803110903054e-2 -1.286787846233248e-2 -1.302973644781420e-2
        -1.319363035611658e-2 -1.335958579598378e-2 -1.352762869829581e-2 -1.369778532009835e-2
        -1.387008224869215e-2 -1.404454640584280e-2 -1.422120505193175e-2 -1.440008579021655e-2
        -1.458121657118222e-2 -1.476462569686572e-2 -1.495034182532334e-2 -1.513839397509322e-2
        -1.532881152968275e-2 -1.552162424222455e-2 -1.571686224010761e-2 -1.591455602965903e-2
        -1.611473650092878e-2 -1.631743493250498e-2 -1.652268299644121e-2 -1.673051276317558e-2
        -1.694095670651408e-2 -1.715404770876065e-2 -1.736981906580386e-2 -1.758830449233601e-2
        -1.780953812716382e-2 -1.803355453849923e-2 -1.826038872934884e-2 -1.849007614299818e-2
        -1.872265266858547e-2 -1.895815464666247e-2 -1.919661887487178e-2 -1.943808261374714e-2
        -1.968258359247039e-2 -1.993016001477809e-2 -2.018085056501723e-2 -2.043469441410664e-2
        -2.069173122563004e-2 -2.095200116211722e-2 -2.121554489126622e-2 -2.148240359227638e-2
        -2.175261896236737e-2 -2.202623322325898e-2 -2.230328912770004e-2 -2.258382996622322e-2
        -2.286789957391644e-2 -2.315554233719801e-2 -2.344680320080688e-2 -2.374172767484851e-2
        -2.404036184187047e-2 -2.434275236404661e-2 -2.464894649045760e-2 -2.495899206452908e-2
        -2.527293753150605e-2 -2.559083194598790e-2 -2.591272497961721e-2 -2.623866692880201e-2
        -2.656870872257949e-2 -2.690290193064329e-2 -2.724129877135364e-2 -2.758395211983772e-2
        -2.793091551629934e-2 -2.828224317447624e-2 -2.863798999000847e-2 -2.899821154898139e-2
        -2.936296413672241e-2 -2.973230474651960e-2 -3.010629108852452e-2 -3.048498159879116e-2
        -3.086843544842597e-2 -3.125671255283407e-2 -3.164987358101388e-2 -3.204797996510748e-2
        -3.245109390996137e-2 -3.285927840284839e-2 -3.327259722337101e-2 -3.369111495334003e-2
        -3.411489698686490e-2 -3.454400954065870e-2 -3.497851966433834e-2 -3.541849525083400e-2
        -3.586400504708931e-2 -3.631511866481971e-2 -3.677190659131633e-2 -3.723444020042461e-2
        -3.770279176375989e-2 -3.817703446205139e-2 -3.865724239651639e-2 -3.914349060045858e-2
        -3.963585505089981e-2 -4.013441268047840e-2 -4.063924138963662e-2 -4.115042005868959e-2
        -4.166802856007699e-2 -4.219214777085170e-2 -4.272285958533285e-2 -4.326024692801600e-2
        -4.380439376645378e-2 -4.435538512430904e-2 -4.491330709470656e-2 -4.547824685360749e-2
        -4.605029267354449e-2 -4.662953393737777e-2 -4.721606115222751e-2 -4.780996596365624e-2
        -4.841134116987783e-2 -4.902028073631234e-2 -4.963687981039710e-2 -5.026123473631782e-2
        -5.089344306996455e-2 -5.153360359439027e-2 -5.218181633518676e-2 -5.283818257598769e-2
        -5.350280487432547e-2 -5.417578707781368e-2 -5.485723434026760e-2 -5.554725313797729e-2
        -5.624595128646579e-2 -5.695343795746137e-2 -5.766982369588208e-2 -5.839522043688499e-2
        -5.912974152356075e-2 -5.987350172470984e-2 -6.062661725256550e-2 -6.138920578098039e-2
        -6.216138646392332e-2 -6.294327995407056e-2 -6.373500842154217e-2 -6.453669557309913e-2
        -6.534846667131377e-2 -6.617044855420719e-2 -6.700276965530136e-2 -6.784556002323545e-2
        -6.869895134225370e-2 -6.956307695299556e-2 -7.043807187299940e-2 -7.132407281793763e-2
        -7.222121822300943e-2 -7.312964826434582e-2 -7.404950488101592e-2 -7.498093179730450e-2
        -7.592407454511073e-2 -7.687908048647079e-2 -7.784609883664629e-2 -7.882528068756280e-2
        -7.981677903128692e-2 -8.082074878382963e-2 -8.183734680936379e-2 -8.286673194478942e-2
        -8.390906502450068e-2 -8.496450890551312e-2 -8.603322849268533e-2 -8.711539076456166e-2
        -8.821116479936528e-2 -8.932072180157723e-2 -9.044423512857103e-2 -9.158188031723240e-2
        -9.273383511186848e-2 -9.390027949177965e-2 -9.508139569900486e-2 -9.627736826722993e-2
        -9.748838405044074e-2 -9.871463225158577e-2 -9.995630445244769e-2 -1.012135946434614e-1
        -1.024866992539474e-1 -1.037758171827553e-1 -1.050811498287983e-1 -1.064029011230377e-1
        -1.077412775599985e-1 -1.090964882296778e-1 -1.104687448504218e-1 -1.118582618014560e-1
        -1.132652561566900e-1 -1.146899477184724e-1 -1.161325590512839e-1 -1.175933155164179e-1
        -1.190724453075642e-1 -1.205701794861073e-1 -1.220867520163192e-1 -1.236223998021128e-1
        -1.251773627241253e-1 -1.267518836767759e-1 -1.283462086057446e-1 -1.299605865460614e-1
        -1.315952696608510e-1 -1.332505132805660e-1 -1.349265759422271e-1 -1.366237194294874e-1
        -1.383422088133445e-1 -1.400823124929260e-1 -1.418443022369960e-1 -1.436284532258614e-1
        -1.454350440941448e-1 -1.472643569736267e-1 -1.491166775362529e-1 -1.509922950387210e-1
        -1.528915023670852e-1 -1.548145960813272e-1 -1.567618764613774e-1 -1.587336475529745e-1
        -1.607302172141227e-1 -1.627518971627751e-1 -1.647990030243854e-1 -1.668718543799526e-1
        -1.689707748152494e-1 -1.710960919699823e-1 -1.732481375874730e-1 -1.754272475655827e-1
        -1.776337620074857e-1 -1.798680252738472e-1 -1.821303860346472e-1 -1.844211973215751e-1
        -1.867408165821363e-1 -1.890896057331353e-1 -1.914679312152156e-1 -1.938761640481348e-1
        -1.963146798860314e-1 -1.987838590739301e-1 -2.012840867047334e-1 -2.038157526760841e-1
        -2.063792517487029e-1 -2.089749836050397e-1 -2.116033529081501e-1 -2.142647693610579e-1
        -2.169596477668776e-1 -2.196884080904780e-1 -2.224514755192582e-1 -2.252492805245670e-1
        -2.280822589251938e-1 -2.309508519491720e-1 -2.338555062971428e-1 -2.367966742072346e-1
        -2.397748135188523e-1 -2.427903877378845e-1 -2.458438661015477e-1 -2.489357236445007e-1
        -2.520664412655775e-1 -2.552365057932500e-1 -2.584464100531378e-1 -2.616966529364191e-1
        -2.649877394660461e-1 -2.683201808646331e-1 -2.716944946245279e-1 -2.751112045752913e-1
        -2.785708409517007e-1 -2.820739404634539e-1 -2.856210463643522e-1 -2.892127085210405e-1
        -2.928494834819100e-1 -2.965319345471444e-1 -3.002606318369849e-1 -3.040361523603666e-1
        -3.078590800844187e-1 -3.117300060022905e-1 -3.156495282017070e-1 -3.196182519323850e-1
        -3.236367896731569e-1 -3.277057611985022e-1 -3.318257936436579e-1 -3.359975215712301e-1
        -3.402215870346958e-1 -3.444986396404277e-1 -3.488293366106530e-1 -3.532143428436715e-1
        -3.576543309730767e-1 -3.621499814257302e-1 -3.667019824767420e-1 -3.713110303032302e-1
        -3.759778290366222e-1 -3.807030908117418e-1 -3.854875358137791e-1 -3.903318923214916e-1
        -3.952368967486551e-1 -4.002032936823790e-1 -4.052318359159228e-1 -4.103232844797546e-1
        -4.154784086675043e-1 -4.206979860569282e-1 -4.259828025276120e-1 -4.313336522725838e-1
        -4.367513378029233e-1 -4.422366699480017e-1 -4.477904678498209e-1 -4.534135589480362e-1
        -4.591067789596634e-1 -4.648709718505221e-1 -4.707069897953805e-1 -4.766156931322384e-1
        -4.825979503073232e-1 -4.886546378059280e-1 -4.947866400732282e-1 -5.009948494255701e-1
        -5.072801659469198e-1 -5.136434973717511e-1 -5.200857589533817e-1 -5.266078733162204e-1
        -5.332107702935827e-1 -5.398953867468554e-1 -5.466626663653928e-1 -5.535135594453026e-1
        -5.604490226485765e-1 -5.674700187417042e-1 -5.745775163066702e-1 -5.817724894270774e-1
        -5.890559173494544e-1 -5.964287841140765e-1 -6.038920781541099e-1 -6.114467918648167e-1
        -6.190939211388395e-1 -6.268344648616150e-1 -6.346694243698648e-1 -6.425998028715729e-1
        -6.506266048190124e-1 -6.587508352372219e-1 -6.669734990047242e-1 -6.752956000816445e-1
        -6.837181406838495e-1 -6.922421203994960e-1 -7.008685352455061e-1 -7.095983766571838e-1
        -7.184326304130567e-1 -7.273722754875171e-1 -7.364182828238370e-1 -7.455716140316628e-1
        -7.548332200001654e-1 -7.642040394192254e-1 -7.736849972072734e-1 -7.832770028425556e-1
        -7.929809485903833e-1 -8.027977076182154e-1 -8.127281319969953e-1 -8.227730505824574e-1
        -8.329332667662666e-1 -8.432095560942546e-1 -8.536026637460324e-1 -8.641133018659723e-1
        -8.747421467371273e-1 -8.854898357936191e-1 -8.963569644652802e-1 -9.073440828413233e-1
        -9.184516921480995e-1 -9.296802410321494e-1 -9.410301216389211e-1 -9.525016654795614e-1
        -9.640951390730514e-1 -9.758107393587050e-1 -9.876485888663346e-1 -9.996087306342554e-1
        -1.011691122867767e0 -1.023895633324590e0 -1.036222033417144e0 -1.048669992023732e0
        -1.061239068999047e0 -1.073928708368459e0 -1.086738231200105e0 -1.099666828143121e0
        -1.112713551621464e0 -1.125877307679593e0 -1.139156847461034e0 -1.152550758313903e0
        -1.166057454521882e0 -1.179675167647507e0 -1.193401936479655e0 -1.207235596580646e0
        -1.221173769433269e0 -1.235213851179281e0 -1.249353000943121e0 -1.263588128751455e0
        -1.277915883047247e0 -1.292332637794808e0 -1.306834479188000e0 -1.321417191970924e0
        -1.336076245384182e0 -1.350806778749273e0 -1.365603586708833e0 -1.380461104151280e0
        -1.395373390845452e0 -1.410334115817253e0 -1.425336541504582e0 -1.440373507741719e0
        -1.455437415618840e0 -1.470520211274394e0 -1.485613369689524e0 -1.500707878554040e0
        -1.515794222291997e0 -1.530862366337371e0 -1.545901741764204e0 -1.560901230380958e0
        -1.575849150421853e0 -1.590733242976828e0 -1.605540659300723e0 -1.620257949178939e0
        -1.634871050536735e0 -1.649365280480083e0 -1.663725327986074e0 -1.677935248483493e0
        -1.691978460573416e0 -1.705837745155226e0 -1.719495247252138e0 -1.732932480855071e0
        -1.746130337110712e0 -1.759069096204287e0 -1.771728443318297e0 -1.784087489063413e0
        -1.796124794798568e0 -1.807818403270846e0 -1.819145875038003e0 -1.830084331151901e0
        -1.840610502584581e0 -1.850700786909494e0 -1.860331312751421e0 -1.869478012525880e0
        -1.878116704000899e0 -1.886223181202699e0 -1.893773315178065e0 -1.900743165122242e0
        -1.907109100350541e0 -1.912847933550168e0 -1.917937065715871e0 -1.922354643118082e0
        -1.926079726569253e0 -1.929092473165482e0 -1.931374330583050e0 -1.932908243877596e0
        -1.933678874575156e0 -1.933672831672708e0 -1.932878913956164e0 -1.931288362802777e0
        -1.928895124367331e0 -1.925696119731304e0 -1.921691521241744e0 -1.916885032871194e0
        -1.911284171982140e0 -1.904900549378168e0 -1.897750143975666e0 -1.889853567830093e0
        -1.881236316582261e0 -1.871928999668177e0 -1.861967543876187e0 -1.851393363000377e0
        -1.840253485463832e0 -1.828600630893220e0 -1.816493225683715e0 -1.803995346657612e0
        -1.791176580998039e0 -1.778111789766709e0 -1.764880761542563e0 -1.751567742072424e0
        -1.738260825396618e0 -1.725051191776265e0 -1.712032178012681e0 -1.699298166529058e0
        -1.686943281052760e0 -1.675059879076735e0 -1.663736834721852e0 -1.653057610469985e0
        -1.643098122793440e0 -1.633924415422403e0 -1.625590165336174e0 -1.618134061100572e0
        -1.611577111633774e0 -1.605919966666023e0 -1.601140359034046e0 -1.597190814671670e0
        -1.593996820077968e0 -1.591455690754337e0 -1.589436449474814e0 -1.587781102508524e0
        -1.586307797636078e0 -1.584816463061170e0 -1.583097664745914e0 -1.580945585543456e0
        -1.578176227806791e0 -1.574652177886623e0 -1.570315553099755e0 -1.565231087578141e0
        -1.559641712504374e0 -1.553918637513437e0 -1.548155084701174e0 -1.542351437994572e0
        -1.536508090663569e0 -1.530625444612952e0 -1.524703909622898e0 -1.518743902526439e0
        -1.512745846384788e0 -1.506710169633504e0 -1.500637305093593e0 -1.494527688935682e0
        -1.488381759644354e0 -1.482199956925635e0 -1.475982720559957e0 -1.469730489205960e0
        -1.463443699158816e0 -1.457122783065305e0 -1.450768168595417e0 -1.444380277074297e0
        -1.437959522078952e0 -1.431506308000143e0 -1.425021028575123e0 -1.418504065405321e0
        -1.411955786469571e0 -1.405376544570677e0 -1.398766675753810e0 -1.392126497821136e0
        -1.385456308854334e0 -1.378756385705426e0 -1.372026982529072e0 -1.365268329356195e0
        -1.358480630572768e0 -1.351664061240645e0 -1.344818753637842e0 -1.337944831100875e0
        -1.331042421028695e0 -1.324111586636890e0 -1.317152338190109e0 -1.310164669494493e0
        -1.303148544905709e0 -1.296103896868094e0 -1.289030626050589e0 -1.281928601960639e0
        -1.274797663911643e0 -1.267637622369665e0 -1.260448260719590e0 -1.253229337484610e0
        -1.245980589035282e0 -1.238701732830957e0 -1.231392471228974e0 -1.224052495896778e0
        -1.216681492866659e0 -1.209279148266249e0 -1.201845154754018e0 -1.194379218689144e0
        -1.186881068057261e0 -1.179350461167473e0 -1.171787196131799e0 -1.164191121127692e0
        -1.156562145433335e0 -1.148900251215902e0 -1.141205506041432e0 -1.133478076058833e0
        -1.125718239795260e0 -1.117926402486060e0 -1.110103110843240e0 -1.102249068147862e0
        -1.094365149533347e0 -1.086452417307371e0 -1.078512136140814e0 -1.070545787932505e0
        -1.062555086141760e0 -1.054541989363145e0 -1.046508713902852e0 -1.038457745104409e0
        -1.030391847161598e0 -1.022314071148785e0 -1.014227760997967e0 -1.006136557154337e0
        -9.980443976455689e-1 -9.899555163133618e-1 -9.818744379315014e-1 -9.738059701918893e-1
        -9.657551920215949e-1 -9.577274382548170e-1 -9.497282807463980e-1 -9.417635054874076e-1
        -9.338390858723349e-1 -9.259611520849283e-1 -9.181359566530064e-1 -9.103698362720282e-1
        -9.026691700457931e-1 -8.950403343424114e-1 -8.874896545119322e-1 -8.800233537590550e-1
        -8.726474995094758e-1 -8.653679476502351e-1 -8.581902850655155e-1 -8.511197709252290e-1
        -8.441612772169391e-1 -8.373192290435785e-1 -8.305975452345230e-1 -8.239995798431147e-1
        -8.175280651243973e-1 -8.111850566039879e-1 -8.049718808652296e-1 -7.988890866917947e-1
        -7.929364002140802e-1 -7.871126847104635e-1 -7.814159057153548e-1 -7.758431020840609e-1
        -7.703903636506894e-1 -7.650528161022443e-1 -7.598246136633069e-1 -7.546989401501004e-1
        -7.496680189106599e-1 -7.447231321017082e-1 -7.398546496841615e-1 -7.350520684280016e-1
        -7.303040611104884e-1 -7.255985359740111e-1 -7.209227063657283e-1 -7.162631703331329e-1
        -7.116059997801001e-1 -7.069368386086885e-1 -7.022410090915860e-1 -6.975036255277990e-1
        -6.927097140530778e-1 -6.878443372985958e-1 -6.828927224294478e-1 -6.778403909579492e-1
        -6.726732886111569e-1 -6.673779134566569e-1 -6.619414404503981e-1 -6.563518405723020e-1
        -6.505979927659649e-1 -6.446697869898143e-1 -6.385582168268728e-1 -6.322554602784541e-1
        -6.257549475829017e-1 -6.190514151481837e-1 -6.121409449530779e-1 -6.050209890567682e-1
        -5.976903791427620e-1 -5.901493213060027e-1 -5.823993765638203e-1 -5.744434278185669e-1
        -5.662856342234555e-1 -5.579313740902451e-1 -5.493871776287024e-1 -5.406606509214510e-1
        -5.317603926082402e-1 -5.226959047883603e-1 -5.134774996461497e-1 -5.041162032671260e-1
        -4.946236580470403e-1 -4.850120250043614e-1 -4.752938871970430e-1 -4.654821553190678e-1
        -4.555899764178638e-1 -4.456306465347001e-1 -4.356175279294282e-1 -4.255639714142317e-1
        -4.154832441893711e-1 -4.053884634507968e-1 -3.952925359269001e-1 -3.852081033996492e-1
        -3.751474941762545e-1 -3.651226804001500e-1 -3.551452410252148e-1 -3.452263302243456e-1
        -3.353766509614390e-1 -3.256064334245613e-1 -3.159254179959349e-1 -3.063428424206987e-1
        -2.968674328301513e-1 -2.875073982750275e-1 -2.782704284297126e-1 -2.691636941377867e-1
        -2.601938504823763e-1 -2.513670420805652e-1 -2.426889103185892e-1 -2.341646022637463e-1
        -2.257987810085050e-1 -2.175956372224429e-1 -2.095589017076573e-1 -2.016918587727749e-1
        -1.939973602597554e-1 -1.864778400757054e-1 -1.791353290989924e-1 -1.719714703450699e-1
        -1.649875342921381e-1 -1.581844342804983e-1 -1.515627419118518e-1 -1.451227023860108e-1
        -1.388642497226477e-1 -1.327870218245338e-1 -1.268903753467107e-1 -1.211734003428560e-1
        -1.156349346660416e-1 -1.102735781061838e-1 -1.050877062507094e-1 -1.000754840585540e-1
        -9.523487914048054e-2 -9.056367474096170e-2 -8.605948241879059e-2 -8.171975442473251e-2
        -7.754179577563320e-2 -7.352277602487254e-2 -6.965974072937327e-2 -6.594962261347260e-2
        -6.238925242969390e-2 -5.897536951623604e-2 -5.570463205040009e-2 -5.257362699680893e-2
        -4.957887976151727e-2 -4.671686346683329e-2 -4.398398578366505e-2 -4.137668831123053e-2
        -3.889131624656195e-2 -3.652422072373623e-2 -3.427174246408939e-2 -3.213021912827442e-2
        -3.009599230588551e-2 -2.816541410370676e-2 -2.633485448996635e-2 -2.460069479036075e-2
        -2.295941825413605e-2 -2.141007656943282e-2 3.209857346603712e-8 -2.979691467318720e-7
        -7.573129055031008e-10 8.771675302615414e-10 2.174681548346276e-9 3.197536972544164e-9
        4.001435935294205e-9 4.631319285386930e-9 5.123317335359550e-9 5.506402979418307e-9
        5.803730626963423e-9 6.033742979635943e-9 6.211093911028811e-9 6.347369292002638e-9
        6.451724792336807e-9 6.531351978888499e-9 6.591888794178070e-9 6.637738264892102e-9
        6.672326473402860e-9 6.698310371159105e-9 6.717751362644188e-9 6.732224583637690e-9
        6.742948026695518e-9 6.750849285132992e-9 6.756634803136665e-9 6.760843670568738e-9
        6.763879305882739e-9 6.766049064307291e-9 6.767578991910986e-9 6.768643816079888e-9
        6.769371034144963e-9 6.769855107082031e-9 6.770164416002272e-9 6.770351580085351e-9
        6.770454584229118e-9 6.770498878745367e-9 6.770506819366956e-9 6.770494538848030e-9
        6.770479726126130e-9 6.770468941104091e-9 6.770461395248364e-9 6.770453957303789e-9
        6.770449018935981e-9 6.770442995764511e-9 6.770437320718679e-9 6.770433330331260e-9
        6.770429019990079e-9 6.770425392361243e-9 6.770420010834716e-9 6.770415189460635e-9
        6.770413190871398e-9 6.770407602992150e-9 6.770405132894454e-9 6.770400641146185e-9
        6.770394999676094e-9 6.770392218434194e-9 6.770388634257143e-9 6.770384314915753e-9
        6.770380291639365e-9 6.770377097733919e-9 6.770372423020846e-9 6.770369139764084e-9
        6.770365745537382e-9 6.770362093603738e-9 6.770355832599354e-9 6.770353358327252e-9
        6.770349162127184e-9 6.770346548503551e-9 6.770341998559628e-9 6.770338121213115e-9
        6.770335303204327e-9 6.770331567304229e-9 6.770327355619534e-9 6.770323190799846e-9
        6.770319222948435e-9 6.770315905512625e-9 6.770312131444455e-9 6.770308953518681e-9
        6.770305134313174e-9 6.770301405510741e-9 6.770298366711821e-9 6.770295474902721e-9
        6.770292751438386e-9 6.770287220503731e-9 6.770284179439450e-9 6.770281379277609e-9
        6.770277620867463e-9 6.770275259608610e-9 6.770270578757226e-9 6.770266710232692e-9
        6.770263969642114e-9 6.770259960476523e-9 6.770258613652544e-9 6.770253982510194e-9
        6.770250270926708e-9 6.770248142794717e-9 6.770244192281417e-9 6.770242022951555e-9
        6.770238428024804e-9 6.770234579350031e-9 6.770232175652318e-9 6.770228001421704e-9
        6.770225356161102e-9 6.770222915027471e-9 6.770220118561530e-9 6.770217902163362e-9
        6.770211594363370e-9 6.770211391452223e-9 6.770208505925387e-9 6.770203497948870e-9
        6.770200392680690e-9 6.770198141617404e-9 6.770196580669029e-9 6.770193496453998e-9
        6.770189046032677e-9 6.770187446102005e-9 6.770184411601336e-9 6.770182349547794e-9
        6.770177645814269e-9 6.770175609553981e-9 6.770173891271217e-9 6.770171091693347e-9
        6.770169758299317e-9 6.770165614895801e-9 6.770162155836812e-9 6.770160711001388e-9
        6.770157665241353e-9 6.770157295520663e-9 6.770153320369117e-9 6.770149480800435e-9
        6.770148845902874e-9 6.770146269924693e-9 6.770144715645110e-9 6.770141602545422e-9
        6.770138671118500e-9 6.770138073992872e-9 6.770134670285737e-9 6.770133747153898e-9
        6.770130718751922e-9 6.770128364060033e-9 6.770128385713412e-9 6.770125499700287e-9
        6.770123930274947e-9 6.770121142800441e-9 6.770118714161748e-9 6.770119248568156e-9
        6.770115703376974e-9 6.770114530352714e-9 6.770112199261037e-9 6.770111578412076e-9
        6.770110461718516e-9 6.770107564239317e-9 6.770107459348552e-9 6.770105221398401e-9
        6.770104561744549e-9 6.770103202502088e-9 6.770100501481354e-9 6.770101451751660e-9
        6.770099966439034e-9 6.770097458299391e-9 6.770096927183333e-9 6.770095560604754e-9
        6.770095410533007e-9
        </PP_GIPAW_VLOCAL_PS>
    </PP_GIPAW_VLOCAL>
  </PP_GIPAW>
</UPF>
