# Supplementary material for: Developing Interface Force Fields for Water and Oxygen on Pt, and Pt 3 Ni, Pt 3 Co Alloy Surfaces for Proton-Exchange Membrane Fuel Cell (PEMFC) Applications
Source: ACS Omega. 2026 Feb 6;11(6):10649–63. doi: 10.1021/acsomega.5c11427 (PMC12917792; doi:10.1021/acsomega.5c11427)
Supplement: Supplementary file 1 [file ao5c11427_si_001.zip › Supporting_material/01.Cycle01_config_generation_and_DFT_calculations/Pseudo/O.pbe-n-rrkjus_psl.1.0.0.UPF]

<UPF version="2.0.1">
  <PP_INFO>
Generated using "atomic" code by A. Dal Corso  v.6.3MaX
Author: ADC
Generation date:  4Sep2018
Pseudopotential type: USPP
Element:  O
Functional: PBE
    Suggested minimum cutoff for wavefunctions:  47. Ry
    Suggested minimum cutoff for charge density: 323. Ry
    The Pseudo was generated with a Scalar-Relativistic Calculation
    Local Potential by smoothing AE potential with Bessel fncs, cutoff radius:   1.1000
    Pseudopotential contains additional information for GIPAW reconstruction.
    Valence configuration:
    nl pn  l   occ       Rcut    Rcut US       E pseu
    2S  1  0  2.00      1.000      1.300    -1.761148
    2P  2  1  4.00      0.900      1.350    -0.663752
    Generation configuration:
    2S  1  0  2.00      1.000      1.300    -1.761144
    2S  1  0  0.00      1.000      1.300     1.000000
    2P  2  1  4.00      0.900      1.350    -0.663748
    2P  2  1  0.00      0.900      1.350     0.050000
    Pseudization used: troullier-martins

    <PP_INPUTFILE>
 &amp;input
   title='O',
   zed=8.,
   rel=1,
   config='[He] 2s2 2p4',
   iswitch=3,
   dft='PBE'
 /
 &amp;inputp
   lpaw=.false.,
   use_xsd=.FALSE.,
   pseudotype=3,
   file_pseudopw='O.pbe-n-rrkjus_psl.1.0.0.UPF',
   author='ADC',
   lloc=-1,
   rcloc=1.1
   which_augfun='PSQ',
   rmatch_augfun_nc=.true.,
   nlcc=.true.,
   new_core_ps=.true.,
   rcore=0.7,
   tm=.true.
 /
4
2S  1  0  2.00  0.00  1.00  1.30  0.0
2S  1  0  0.00  1.00  1.00  1.30  0.0
2P  2  1  4.00  0.00  0.90  1.35  0.0
2P  2  1  0.00  0.05  0.90  1.35  0.0
</PP_INPUTFILE>
  </PP_INFO>
  <!--
 END OF HUMAN READABLE SECTION 
-->
  <PP_HEADER generated="Generated using &quot;atomic&quot; code by A. Dal Corso  v.6.3MaX" author="ADC" date=" 4Sep2018" comment="" element=" O" pseudo_type="USPP" relativistic="scalar" is_ultrasoft="true" is_paw="false" is_coulomb="false" has_so="false" has_wfc="false" has_gipaw="true" paw_as_gipaw="false" core_correction="true" functional="PBE" z_valence="6.000000000000e0" total_psenergy="-3.190063832431e1" wfc_cutoff="4.664946111663e1" rho_cutoff="3.230246528712e2" l_max="1" l_max_rho="2" l_local="-1" mesh_size="1095" number_of_wfc="2" number_of_proj="4"/>
  <PP_MESH dx="1.250000000000e-2" mesh="1095" xmin="-7.000000000000e0" rmax="1.000000000000e2" zmesh="8.000000000000e0">
    <PP_R>
      1.139852456943145e-4 1.154190035836278e-4 1.168707959270728e-4 1.183408495701567e-4
      1.198293942117525e-4 1.213366624399886e-4 1.228628897685923e-4 1.244083146736889e-4
      1.259731786310638e-4 1.275577261538943e-4 1.291622048309546e-4 1.307868653653023e-4
      1.324319616134513e-4 1.340977506250371e-4 1.357844926829822e-4 1.374924513441648e-4
      1.392218934806004e-4 1.409730893211416e-4 1.427463124937009e-4 1.445418400680072e-4
      1.463599525988968e-4 1.482009341701516e-4 1.500650724388876e-4 1.519526586805018e-4
      1.538639878341851e-4 1.557993585490062e-4 1.577590732305768e-4 1.597434380883030e-4
      1.617527631832310e-4 1.637873624764950e-4 1.658475538783739e-4 1.679336592979658e-4
      1.700460046934867e-4 1.721849201232021e-4 1.743507397969999e-4 1.765438021286102e-4
      1.787644497884843e-4 1.810130297573370e-4 1.832898933803629e-4 1.855953964221359e-4
      1.879298991221965e-4 1.902937662513415e-4 1.926873671686188e-4 1.951110758790415e-4
      1.975652710920271e-4 2.000503362805706e-4 2.025666597411633e-4 2.051146346544658e-4
      2.076946591467417e-4 2.103071363520677e-4 2.129524744753217e-4 2.156310868559678e-4
      2.183433920326400e-4 2.210898138085401e-4 2.238707813176587e-4 2.266867290918269e-4
      2.295380971286134e-4 2.324253309600751e-4 2.353488817223722e-4 2.383092062262596e-4
      2.413067670284637e-4 2.443420325039584e-4 2.474154769191496e-4 2.505275805059799e-4
      2.536788295369667e-4 2.568697164011823e-4 2.601007396811912e-4 2.633724042309542e-4
      2.666852212547135e-4 2.700397083868693e-4 2.734363897728607e-4 2.768757961510646e-4
      2.803584649357254e-4 2.838849403009259e-4 2.874557732656170e-4 2.910715217797142e-4
      2.947327508112791e-4 2.984400324347967e-4 3.021939459205629e-4 3.059950778251979e-4
      3.098440220832948e-4 3.137413801002249e-4 3.176877608461073e-4 3.216837809509625e-4
      3.257300648010623e-4 3.298272446364902e-4 3.339759606499313e-4 3.381768610867034e-4
      3.424306023460461e-4 3.467378490836861e-4 3.510992743156891e-4 3.555155595236209e-4
      3.599873947610303e-4 3.645154787612710e-4 3.691005190466808e-4 3.737432320391325e-4
      3.784443431719769e-4 3.832045870033929e-4 3.880247073311636e-4 3.929054573088975e-4
      3.978475995637083e-4 4.028519063153783e-4 4.079191594970186e-4 4.130501508772477e-4
      4.182456821839090e-4 4.235065652293389e-4 4.288336220372168e-4 4.342276849710067e-4
      4.396895968640161e-4 4.452202111510912e-4 4.508203920019663e-4 4.564910144562930e-4
      4.622329645603665e-4 4.680471395055726e-4 4.739344477685760e-4 4.798958092532704e-4
      4.859321554345163e-4 4.920444295036853e-4 4.982335865160363e-4 5.045005935399447e-4
      5.108464298080083e-4 5.172720868700546e-4 5.237785687480724e-4 5.303668920930925e-4
      5.370380863440424e-4 5.437931938885962e-4 5.506332702260508e-4 5.575593841322502e-4
      5.645726178265834e-4 5.716740671410841e-4 5.788648416916558e-4 5.861460650514513e-4
      5.935188749264347e-4 6.009844233331482e-4 6.085438767787203e-4 6.161984164431314e-4
      6.239492383637771e-4 6.317975536223518e-4 6.397445885340815e-4 6.477915848393407e-4
      6.559397998976730e-4 6.641905068842595e-4 6.725449949888525e-4 6.810045696172157e-4
      6.895705525950964e-4 6.982442823747624e-4 7.070271142441384e-4 7.159204205385731e-4
      7.249255908552676e-4 7.340440322704064e-4 7.432771695590118e-4 7.526264454175699e-4
      7.620933206894548e-4 7.716792745931876e-4 7.813858049535702e-4 7.912144284357184e-4
      8.011666807820479e-4 8.112441170522358e-4 8.214483118662017e-4 8.317808596501468e-4
      8.422433748856834e-4 8.528374923621033e-4 8.635648674318166e-4 8.744271762690014e-4
      8.854261161315156e-4 8.965634056260875e-4 9.078407849768615e-4 9.192600162973045e-4
      9.308228838655424e-4 9.425311944031595e-4 9.543867773574952e-4 9.663914851875088e-4
      9.785471936532216e-4 9.908558021088117e-4 1.003319233799395e-3 1.015939436161526e-3
      1.028718381127504e-3 1.041658065433476e-3 1.054760510931441e-3 1.068027764905168e-3
      1.081461900390079e-3 1.095065016497178e-3 1.108839238741032e-3 1.122786719371889e-3
      1.136909637711978e-3 1.151210200496017e-3 1.165690642216041e-3 1.180353225470526e-3
      1.195200241317938e-3 1.210234009634712e-3 1.225456879477729e-3 1.240871229451376e-3
      1.256479468079198e-3 1.272284034180234e-3 1.288287397250094e-3 1.304492057846813e-3
      1.320900547981582e-3 1.337515431514366e-3 1.354339304554519e-3 1.371374795866436e-3
      1.388624567280288e-3 1.406091314107958e-3 1.423777765564172e-3 1.441686685192953e-3
      1.459820871299431e-3 1.478183157387077e-3 1.496776412600453e-3 1.515603542173513e-3
      1.534667487883554e-3 1.553971228510887e-3 1.573517780304250e-3 1.593310197452134e-3
      1.613351572559984e-3 1.633645037133435e-3 1.654193762067618e-3 1.675000958142603e-3
      1.696069876525117e-3 1.717403809276518e-3 1.739006089867202e-3 1.760880093697467e-3
      1.783029238624907e-3 1.805456985498485e-3 1.828166838699278e-3 1.851162346688050e-3
      1.874447102559715e-3 1.898024744604743e-3 1.921898956877679e-3 1.946073469772761e-3
      1.970552060606811e-3 1.995338554209453e-3 2.020436823520734e-3 2.045850790196303e-3
      2.071584425220157e-3 2.097641749525120e-3 2.124026834621136e-3 2.150743803231423e-3
      2.177796829936689e-3 2.205190141827396e-3 2.232928019164254e-3 2.261014796047039e-3
      2.289454861091772e-3 2.318252658116485e-3 2.347412686835551e-3 2.376939503562782e-3
      2.406837721923366e-3 2.437112013574749e-3 2.467767108936598e-3 2.498807797929929e-3
      2.530238930725549e-3 2.562065418501907e-3 2.594292234212467e-3 2.626924413362754e-3
      2.659967054797147e-3 2.693425321495597e-3 2.727304441380347e-3 2.761609708132806e-3
      2.796346482020700e-3 2.831520190735621e-3 2.867136330241116e-3 2.903200465631447e-3
      2.939718232001138e-3 2.976695335325485e-3 3.014137553352109e-3 3.052050736503754e-3
      3.090440808792425e-3 3.129313768745019e-3 3.168675690340618e-3 3.208532723959554e-3
      3.248891097344418e-3 3.289757116573164e-3 3.331137167044436e-3 3.373037714475311e-3
      3.415465305911571e-3 3.458426570750697e-3 3.501928221777728e-3 3.545977056214138e-3
      3.590579956779929e-3 3.635743892769060e-3 3.681475921138411e-3 3.727783187610464e-3
      3.774672927789813e-3 3.822152468293761e-3 3.870229227897112e-3 3.918910718691361e-3
      3.968204547258494e-3 4.018118415859508e-3 4.068660123637929e-3 4.119837567838420e-3
      4.171658745040760e-3 4.224131752409320e-3 4.277264788958254e-3 4.331066156832629e-3
      4.385544262605629e-3 4.440707618592120e-3 4.496564844178708e-3 4.553124667170529e-3
      4.610395925155002e-3 4.668387566882703e-3 4.727108653665636e-3 4.786568360793082e-3
      4.846775978965251e-3 4.907740915744977e-3 4.969472697027665e-3 5.031980968529731e-3
      5.095275497295778e-3 5.159366173224694e-3 5.224263010614989e-3 5.289976149729539e-3
      5.356515858380023e-3 5.423892533531296e-3 5.492116702925927e-3 5.561199026729190e-3
      5.631150299194728e-3 5.701981450351176e-3 5.773703547710015e-3 5.846327797994872e-3
      5.919865548892616e-3 5.994328290826434e-3 6.069727658751246e-3 6.146075433971698e-3
      6.223383545982993e-3 6.301664074334923e-3 6.380929250519301e-3 6.461191459881177e-3
      6.542463243554048e-3 6.624757300419475e-3 6.708086489091267e-3 6.792463829924687e-3
      6.877902507050909e-3 6.964415870437048e-3 7.052017437972169e-3 7.140720897579412e-3
      7.230540109354811e-3 7.321489107732946e-3 7.413582103679840e-3 7.506833486913493e-3
      7.601257828152247e-3 7.696869881391530e-3 7.793684586209181e-3 7.891717070099796e-3
      7.990982650838446e-3 8.091496838874070e-3 8.193275339753045e-3 8.296334056573206e-3
      8.400689092468719e-3 8.506356753126274e-3 8.613353549332823e-3 8.721696199555458e-3
      8.831401632553703e-3 8.942486990024651e-3 9.054969629281430e-3 9.168867125965265e-3
      9.284197276791739e-3 9.400978102331553e-3 9.519227849826290e-3 9.638964996039590e-3
      9.760208250144146e-3 9.882976556645085e-3 1.000728909834007e-2 1.013316529931665e-2
      1.026062482798735e-2 1.038968760016282e-2 1.052037378216380e-2 1.065270379397211e-2
      1.078669831242131e-2 1.092237827442755e-2 1.105976488026091e-2 1.119887959685809e-2
      1.133974416117657e-2 1.148238058359111e-2 1.162681115133294e-2 1.177305843197209e-2
      1.192114527694371e-2 1.207109482511861e-2 1.222293050641876e-2 1.237667604547829e-2
      1.253235546535047e-2 1.268999309126139e-2 1.284961355441081e-2 1.301124179582083e-2
      1.317490307023304e-2 1.334062295005453e-2 1.350842732935366e-2 1.367834242790612e-2
      1.385039479529174e-2 1.402461131504297e-2 1.420101920884547e-2 1.437964604079156e-2
      1.456051972168713e-2 1.474366851341282e-2 1.492912103333995e-2 1.511690625880209e-2
      1.530705353162274e-2 1.549959256270016e-2 1.569455343664966e-2 1.589196661650445e-2
      1.609186294847553e-2 1.629427366677146e-2 1.649923039847878e-2 1.670676516850381e-2
      1.691691040457659e-2 1.712969894231781e-2 1.734516403036941e-2 1.756333933558977e-2
      1.778425894831421e-2 1.800795738768166e-2 1.823446960702843e-2 1.846383099934961e-2
      1.869607740282939e-2 1.893124510644084e-2 1.916937085561606e-2 1.941049185798788e-2
      1.965464578920346e-2 1.990187079881130e-2 2.015220551622211e-2 2.040568905674480e-2
      2.066236102769832e-2 2.092226153460032e-2 2.118543118743377e-2 2.145191110699236e-2
      2.172174293130564e-2 2.199496882214519e-2 2.227163147161231e-2 2.255177410880886e-2
      2.283544050659185e-2 2.312267498841303e-2 2.341352243524463e-2 2.370802829259191e-2
      2.400623857759428e-2 2.430819988621546e-2 2.461395940052426e-2 2.492356489606689e-2
      2.523706474933193e-2 2.555450794530926e-2 2.587594408514410e-2 2.620142339388722e-2
      2.653099672834289e-2 2.686471558501508e-2 2.720263210815412e-2 2.754479909790425e-2
      2.789127001855372e-2 2.824209900688886e-2 2.859734088065281e-2 2.895705114711111e-2
      2.932128601172473e-2 2.969010238693226e-2 3.006355790104277e-2 3.044171090724010e-2
      3.082462049270083e-2 3.121234648782671e-2 3.160494947559331e-2 3.200249080101626e-2
      3.240503258073645e-2 3.281263771272592e-2 3.322536988611585e-2 3.364329359114798e-2
      3.406647412925158e-2 3.449497762324665e-2 3.492887102767593e-2 3.536822213926663e-2
      3.581309960752376e-2 3.626357294545692e-2 3.671971254044162e-2 3.718158966521759e-2
      3.764927648902528e-2 3.812284608888241e-2 3.860237246100249e-2 3.908793053235673e-2
      3.957959617238167e-2 4.007744620483386e-2 4.058155841979372e-2 4.109201158582052e-2
      4.160888546225996e-2 4.213226081170681e-2 4.266221941262424e-2 4.319884407212181e-2
      4.374221863889443e-2 4.429242801632361e-2 4.484955817574398e-2 4.541369616987644e-2
      4.598493014643029e-2 4.656334936187663e-2 4.714904419539463e-2 4.774210616299364e-2
      4.834262793181269e-2 4.895070333459987e-2 4.956642738437412e-2 5.018989628927085e-2
      5.082120746757491e-2 5.146045956294234e-2 5.210775245981355e-2 5.276318729902069e-2
      5.342686649359085e-2 5.409889374474844e-2 5.477937405811870e-2 5.546841376013498e-2
      5.616612051465271e-2 5.687260333977171e-2 5.758797262487077e-2 5.831234014785609e-2
      5.904581909262684e-2 5.978852406676052e-2 6.054057111942033e-2 6.130207775948829e-2
      6.207316297392623e-2 6.285394724636761e-2 6.364455257594366e-2 6.444510249634554e-2
      6.525572209512704e-2 6.607653803324971e-2 6.690767856487378e-2 6.774927355739840e-2
      6.860145451175333e-2 6.946435458294646e-2 7.033810860086952e-2 7.122285309136538e-2
      7.211872629756084e-2 7.302586820146701e-2 7.394442054585193e-2 7.487452685638822e-2
      7.581633246407917e-2 7.676998452796724e-2 7.773563205812755e-2 7.871342593895130e-2
      7.970351895272172e-2 8.070606580348651e-2 8.172122314123092e-2 8.274914958635428e-2
      8.379000575445495e-2 8.484395428142687e-2 8.591115984887153e-2 8.699178920983027e-2
      8.808601121483921e-2 8.919399683831287e-2 9.031591920525909e-2 9.145195361833023e-2
      9.260227758521475e-2 9.376707084637276e-2 9.494651540312111e-2 9.614079554607137e-2
      9.735009788392562e-2 9.857461137263460e-2 9.981452734492215e-2 1.010700395401816e-1
      1.023413441347478e-1 1.036286397725501e-1 1.049321275961509e-1 1.062520112781748e-1
      1.075884970531323e-1 1.089417937496448e-1 1.103121128230744e-1 1.116996683885645e-1
      1.131046772544950e-1 1.145273589563598e-1 1.159679357910692e-1 1.174266328516845e-1
      1.189036780625893e-1 1.203993022151028e-1 1.219137390035417e-1 1.234472250617353e-1
      1.250000000000000e-1 1.265723064425793e-1 1.281643900655537e-1 1.297764996352282e-1
      1.314088870470031e-1 1.330618073647324e-1 1.347355188605790e-1 1.364302830553690e-1
      1.381463647594560e-1 1.398840321140977e-1 1.416435566333533e-1 1.434252132465090e-1
      1.452292803410354e-1 1.470560398060864e-1 1.489057770765449e-1 1.507787811776226e-1
      1.526753447700213e-1 1.545957641956607e-1 1.565403395239831e-1 1.585093745988400e-1
      1.605031770859677e-1 1.625220585210614e-1 1.645663343584527e-1 1.666363240204004e-1
      1.687323509470005e-1 1.708547426467245e-1 1.730038307475940e-1 1.751799510489967e-1
      1.773834435741573e-1 1.796146526232657e-1 1.818739268272751e-1 1.841616192023770e-1
      1.864780872051588e-1 1.888236927884592e-1 1.911988024579225e-1 1.936037873292666e-1
      1.960390231862712e-1 1.985048905394930e-1 2.010017746857230e-1 2.035300657681889e-1
      2.060901588375160e-1 2.086824539134554e-1 2.113073560473865e-1 2.139652753856081e-1
      2.166566272334245e-1 2.193818321200373e-1 2.221413158642549e-1 2.249355096410262e-1
      2.277648500488137e-1 2.306297791778126e-1 2.335307446790278e-1 2.364681998342212e-1
      2.394426036267371e-1 2.424544208132194e-1 2.455041219962311e-1 2.485921836977865e-1
      2.517190884338096e-1 2.548853247895270e-1 2.580913874958109e-1 2.613377775064821e-1
      2.646250020765843e-1 2.679535748416449e-1 2.713240158979304e-1 2.747368518837129e-1
      2.781926160615587e-1 2.816918484016511e-1 2.852350956661630e-1 2.888229114946881e-1
      2.924558564907490e-1 2.961344983093927e-1 2.998594117458873e-1 3.036311788255361e-1
      3.074503888946189e-1 3.113176387124790e-1 3.152335325447687e-1 3.191986822578659e-1
      3.232137074144808e-1 3.272792353704627e-1 3.313959013728260e-1 3.355643486590090e-1
      3.397852285573806e-1 3.440592005890134e-1 3.483869325707314e-1 3.527691007194624e-1
      3.572063897578957e-1 3.616994930214701e-1 3.662491125667131e-1 3.708559592809336e-1
      3.755207529933040e-1 3.802442225873332e-1 3.850271061147539e-1 3.898701509108494e-1
      3.947741137112211e-1 3.997397607700343e-1 4.047678679797454e-1 4.098592209923342e-1
      4.150146153420689e-1 4.202348565698038e-1 4.255207603488522e-1 4.308731526124347e-1
      4.362928696827302e-1 4.417807584015591e-1 4.473376762626976e-1 4.529644915458676e-1
      4.586620834524059e-1 4.644313422426380e-1 4.702731693749893e-1 4.761884776468328e-1
      4.821781913371217e-1 4.882432463508069e-1 4.943845903650722e-1 5.006031829774162e-1
      5.068999958555845e-1 5.132760128894014e-1 5.197322303445013e-1 5.262696570179950e-1
      5.328893143961028e-1 5.395922368137556e-1 5.463794716162196e-1 5.532520793227422e-1
      5.602111337922580e-1 5.672577223911884e-1 5.743929461633362e-1 5.816179200019336e-1
      5.889337728238431e-1 5.963416477459504e-1 6.038427022637855e-1 6.114381084323758e-1
      6.191290530493891e-1 6.269167378405704e-1 6.348023796475102e-1 6.427872106177865e-1
      6.508724783974813e-1 6.590594463261362e-1 6.673493936341474e-1 6.757436156426459e-1
      6.842434239659006e-1 6.928501467162530e-1 7.015651287116444e-1 7.103897316857434e-1
      7.193253345007164e-1 7.283733333626849e-1 7.375351420398772e-1 7.468121920835403e-1
      7.562059330516187e-1 7.657178327352483e-1 7.753493773881090e-1 7.851020719586458e-1
      7.949774403252286e-1 8.049770255342580e-1 8.151023900412641e-1 8.253551159550543e-1
      8.357368052849090e-1 8.462490801909091e-1 8.568935832373977e-1 8.676719776496295e-1
      8.785859475736626e-1 8.896371983394996e-1 9.008274567275581e-1 9.121584712384795e-1
      9.236320123663313e-1 9.352498728752607e-1 9.470138680796062e-1 9.589258361275535e-1
      9.709876382883472e-1 9.832011592431115e-1 9.955683073793475e-1 1.008091015089109e0
      1.020771239070956e0 1.033610960635684e0 1.046612186015908e0 1.059776946679548e0
      1.073107299647237e0 1.086605327813750e0 1.100273140273452e0 1.114112872649842e0
      1.128126687429266e0 1.142316774298791e0 1.156685350488361e0 1.171234661117242e0
      1.185966979544816e0 1.200884607725814e0 1.215989876569986e0 1.231285146306323e0
      1.246772806851841e0 1.262455278185007e0 1.278335010723876e0 1.294414485708962e0
      1.310696215590946e0 1.327182744423251e0 1.343876648259544e0 1.360780535556269e0
      1.377897047580201e0 1.395228858821171e0 1.412778677409949e0 1.430549245541390e0
      1.448543339902925e0 1.466763772108402e0 1.485213389137424e0 1.503895073780192e0
      1.522811745087934e0 1.541966358829033e0 1.561361907950852e0 1.581001423047403e0
      1.600887972832880e0 1.621024664621142e0 1.641414644811254e0 1.662061099379098e0
      1.682967254375214e0 1.704136376428846e0 1.725571773258387e0 1.747276794188206e0
      1.769254830671976e0 1.791509316822619e0 1.814043729948866e0 1.836861591098618e0
      1.859966465609106e0 1.883361963663974e0 1.907051740857398e0 1.931039498765253e0
      1.955328985523521e0 1.979923996413929e0 2.004828374456959e0 2.030046011012357e0
      2.055580846387133e0 2.081436870451268e0 2.107618123261131e0 2.134128695690733e0
      2.160972730070958e0 2.188154420836786e0 2.215678015182705e0 2.243547813726332e0
      2.271768171180383e0 2.300343497033134e0 2.329278256237377e0 2.358576969908110e0
      2.388244216028959e0 2.418284630167477e0 2.448702906199502e0 2.479503797042542e0
      2.510692115398458e0 2.542272734505453e0 2.574250588899504e0 2.606630675185429e0
      2.639418052817578e0 2.672617844890418e0 2.706235238939009e0 2.740275487749559e0
      2.774743910180208e0 2.809645891992078e0 2.844986886690841e0 2.880772416378825e0
      2.917008072617840e0 2.953699517302906e0 2.990852483546894e0 3.028472776576372e0
      3.066566274638672e0 3.105138929920356e0 3.144196769477300e0 3.183745896176387e0
      3.223792489649133e0 3.264342807257249e0 3.305403185070350e0 3.346980038856020e0
      3.389079865082238e0 3.431709241932512e0 3.474874830333711e0 3.518583374996832e0
      3.562841705470915e0 3.607656737210129e0 3.653035472654368e0 3.698985002323373e0
      3.745512505924628e0 3.792625253475245e0 3.840330606437867e0 3.888636018870958e0
      3.937549038593496e0 3.987077308364313e0 4.037228567076340e0 4.088010650965772e0
      4.139431494836539e0 4.191499133300121e0 4.244221702030944e0 4.297607439037654e0
      4.351664685950256e0 4.406401889323567e0 4.461827601956989e0 4.517950484230867e0
      4.574779305459755e0 4.632322945262574e0 4.690590394950125e0 4.749590758929975e0
      4.809333256129017e0 4.869827221434003e0 4.931082107150069e0 4.993107484477742e0
      5.055913045008429e0 5.119508602238725e0 5.183904093103852e0 5.249109579530251e0
      5.315135250007848e0 5.381991421181995e0 5.449688539465439e0 5.518237182670661e0
      5.587648061662607e0 5.657932022032345e0 5.729100045791689e0 5.801163253089122e0
      5.874132903947419e0 5.948020400022963e0 6.022837286387352e0 6.098595253331307e0
      6.175306138191273e0 6.252981927199102e0 6.331634757354833e0 6.411276918323213e0
      6.491920854353936e0 6.573579166226057e0 6.656264613216962e0 6.739990115095946e0
      6.824768754143030e0 6.910613777193061e0 6.997538597705519e0 7.085556797860484e0
      7.174682130680780e0 7.264928522180998e0 7.356310073543432e0 7.448841063321374e0
      7.542535949670257e0 7.637409372606672e0 7.733476156295986e0 7.830751311368615e0
      7.929250037265418e0 8.028987724612744e0 8.129979957627127e0 8.232242516550462e0
      8.335791380115651e0 8.440642728043269e0 8.546812943569778e0 8.654318616007330e0
      8.763176543335982e0 8.873403734828367e0 8.985017413707384e0 9.098035019837468e0
      9.212474212449481e0 9.328352872900114e0 9.445689107465835e0 9.564501250171986e0
      9.684807865657621e0 9.806627752076144e0 9.929979944032667e0 1.005488371555816e1
      1.018135858312102e1 1.030942430867664e1 1.043910090275516e1 1.057040862758825e1
      1.070336800027508e1 1.083799979598811e1 1.097432505121936e1 1.111236506706729e1
      1.125214141256523e1 1.139367592805156e1 1.153699072858224e1 1.168210820738647e1
      1.182905103936552e1 1.197784218463586e1 1.212850489211668e1 1.228106270316251e1
      1.243553945524174e1 1.259195928566114e1 1.275034663533746e1 1.291072625261636e1
      1.307312319713928e1 1.323756284375925e1 1.340407088650557e1 1.357267334259870e1
      1.374339655651545e1 1.391626720410529e1 1.409131229675867e1 1.426855918562738e1
      1.444803556589846e1 1.462976948112149e1 1.481378932759042e1 1.500012385878070e1
      1.518880218984187e1 1.537985380214707e1 1.557330854789943e1 1.576919665479652e1
      1.596754873075363e1 1.616839576868612e1 1.637176915135233e1 1.657770065625708e1
      1.678622246061694e1 1.699736714638814e1 1.721116770535734e1 1.742765754429690e1
      1.764687049018463e1 1.786884079548925e1 1.809360314352264e1 1.832119265385890e1
      1.855164488782208e1 1.878499585404263e1 1.902128201408370e1 1.926054028813861e1
      1.950280806079939e1 1.974812318689843e1 1.999652399742334e1 2.024804930550605e1
      2.050273841248775e1 2.076063111405952e1 2.102176770648068e1 2.128618899287515e1
      2.155393628960679e1 2.182505143273556e1 2.209957678455406e1 2.237755524020709e1
      2.265903023439392e1 2.294404574815500e1 2.323264631574429e1 2.352487703158756e1
      2.382078355732875e1 2.412041212896458e1 2.442380956406887e1 2.473102326910822e1
      2.504210124684898e1 2.535709210385811e1 2.567604505809792e1 2.599900994661633e1
      2.632603723333435e1 2.665717801693076e1 2.699248403882677e1 2.733200769127052e1
      2.767580202552340e1 2.802392076014966e1 2.837641828940976e1 2.873334969175986e1
      2.909477073845779e1 2.946073790227733e1 2.983130836633249e1 3.020654003301210e1
      3.058649153302755e1 3.097122223457379e1 3.136079225260557e1 3.175526245823091e1
      3.215469448822187e1 3.255915075464585e1 3.296869445461741e1 3.338338958017277e1
      3.380330092826913e1 3.422849411090882e1 3.465903556539175e1 3.509499256469619e1
      3.553643322799012e1 3.598342653127542e1 3.643604231816502e1 3.689435131079654e1
      3.735842512088257e1 3.782833626089998e1 3.830415815542057e1 3.878596515258330e1
      3.927383253571178e1 3.976783653507726e1 4.026805433980956e1 4.077456410995854e1
      4.128744498870612e1 4.180677711473313e1 4.233264163474095e1 4.286512071613055e1
      4.340429755984188e1 4.395025641335360e1 4.450308258384739e1 4.506286245153722e1
      4.562968348316612e1 4.620363424567365e1 4.678480442003402e1 4.737328481526944e1
      4.796916738263903e1 4.857254523000610e1 4.918351263638706e1 4.980216506668199e1
      5.042859918659190e1 5.106291287772257e1 5.170520525287860e1 5.235557667155054e1
      5.301412875559557e1 5.368096440511675e1 5.435618781454108e1 5.503990448889986e1
      5.573222126031470e1 5.643324630468944e1 5.714308915861363e1 5.786186073647745e1
      5.858967334780213e1 5.932664071478912e1 6.007287799008868e1 6.082850177479340e1
      6.159363013665710e1 6.236838262854276e1 6.315288030710369e1 6.394724575169803e1
      6.475160308354275e1 6.556607798510756e1 6.639079771975265e1 6.722589115161468e1
      6.807148876574118e1 6.892772268847985e1 6.979472670812325e1 7.067263629581316e1
      7.156158862670899e1 7.246172260142081e1 7.337317886771361e1 7.429609984248353e1
      7.523062973401029e1 7.617691456449101e1 7.713510219285546e1 7.810534233787012e1
      7.908778660153176e1 8.008258849275512e1 8.108990345135988e1 8.210988887235748e1
      8.314270413054523e1 8.418851060540868e1 8.524747170633693e1 8.631975289815680e1
      8.740552172698573e1 8.850494784641242e1 8.961820304400499e1 9.074546126815267e1
      9.188689865524674e1 9.304269355720088e1 9.421302656932017e1 9.539808055851896e1
      9.659804069189375e1 9.781309446565707e1 9.904343173443277e1
      </PP_R>
    <PP_RAB>
      1.424815571178931e-6 1.442737544795347e-6 1.460884949088410e-6 1.479260619626959e-6
      1.497867427646906e-6 1.516708280499858e-6 1.535786122107404e-6 1.555103933421111e-6
      1.574664732888298e-6 1.594471576923679e-6 1.614527560386933e-6 1.634835817066279e-6
      1.655399520168141e-6 1.676221882812964e-6 1.697306158537278e-6 1.718655641802060e-6
      1.740273668507505e-6 1.762163616514270e-6 1.784328906171262e-6 1.806773000850090e-6
      1.829499407486210e-6 1.852511677126896e-6 1.875813405486095e-6 1.899408233506273e-6
      1.923299847927314e-6 1.947491981862577e-6 1.971988415382210e-6 1.996792976103788e-6
      2.021909539790387e-6 2.047342030956187e-6 2.073094423479674e-6 2.099170741224573e-6
      2.125575058668584e-6 2.152311501540027e-6 2.179384247462498e-6 2.206797526607628e-6
      2.234555622356054e-6 2.262662871966712e-6 2.291123667254536e-6 2.319942455276698e-6
      2.349123739027457e-6 2.378672078141769e-6 2.408592089607735e-6 2.438888448488020e-6
      2.469565888650339e-6 2.500629203507132e-6 2.532083246764542e-6 2.563932933180822e-6
      2.596183239334272e-6 2.628839204400846e-6 2.661905930941522e-6 2.695388585699597e-6
      2.729292400408000e-6 2.763622672606751e-6 2.798384766470734e-6 2.833584113647836e-6
      2.869226214107668e-6 2.905316637000939e-6 2.941861021529652e-6 2.978865077828245e-6
      3.016334587855796e-6 3.054275406299480e-6 3.092693461489370e-6 3.131594756324750e-6
      3.170985369212085e-6 3.210871455014780e-6 3.251259246014890e-6 3.292155052886928e-6
      3.333565265683919e-6 3.375496354835867e-6 3.417954872160758e-6 3.460947451888307e-6
      3.504480811696567e-6 3.548561753761573e-6 3.593197165820214e-6 3.638394022246428e-6
      3.684159385140990e-6 3.730500405434959e-6 3.777424324007037e-6 3.824938472814974e-6
      3.873050276041186e-6 3.921767251252811e-6 3.971097010576342e-6 4.021047261887031e-6
      4.071625810013279e-6 4.122840557956128e-6 4.174699508124141e-6 4.227210763583792e-6
      4.280382529325577e-6 4.334223113546077e-6 4.388740928946114e-6 4.443944494045262e-6
      4.499842434512881e-6 4.556443484515887e-6 4.613756488083511e-6 4.671790400489156e-6
      4.730554289649712e-6 4.790057337542412e-6 4.850308841639545e-6 4.911318216361220e-6
      4.973094994546356e-6 5.035648828942229e-6 5.098989493712733e-6 5.163126885965596e-6
      5.228071027298863e-6 5.293832065366736e-6 5.360420275465210e-6 5.427846062137584e-6
      5.496119960800200e-6 5.565252639388641e-6 5.635254900024579e-6 5.706137680703661e-6
      5.777912057004582e-6 5.850589243819658e-6 5.924180597107200e-6 5.998697615665880e-6
      6.074151942931454e-6 6.150555368796067e-6 6.227919831450453e-6 6.306257419249309e-6
      6.385580372600104e-6 6.465901085875683e-6 6.547232109350905e-6 6.629586151163657e-6
      6.712976079300530e-6 6.797414923607452e-6 6.882915877825635e-6 6.969492301653129e-6
      7.057157722832294e-6 7.145925839263552e-6 7.235810521145696e-6 7.326825813143143e-6
      7.418985936580433e-6 7.512305291664353e-6 7.606798459734005e-6 7.702480205539146e-6
      7.799365479547215e-6 7.897469420279397e-6 7.996807356676018e-6 8.097394810491759e-6
      8.199247498720913e-6 8.302381336053246e-6 8.406812437360658e-6 8.512557120215195e-6
      8.619631907438707e-6 8.728053529684530e-6 8.837838928051729e-6 8.949005256732166e-6
      9.061569885690846e-6 9.175550403380081e-6 9.290964619487648e-6 9.407830567719623e-6
      9.526166508618186e-6 9.645990932414845e-6 9.767322561919627e-6 9.890180355446482e-6
      1.001458350977560e-5 1.014055146315295e-5 1.026810389832752e-5 1.039726074562683e-5
      1.052804218607104e-5 1.066046865452630e-5 1.079456084289771e-5 1.093033970336252e-5
      1.106782645164395e-5 1.120704257032609e-5 1.134800981221077e-5 1.149075020371631e-5
      1.163528604831928e-5 1.178163993003950e-5 1.192983471696869e-5 1.207989356484386e-5
      1.223183992066527e-5 1.238569752636015e-5 1.254149042249244e-5 1.269924295201908e-5
      1.285897976409380e-5 1.302072581791845e-5 1.318450638664302e-5 1.335034706131460e-5
      1.351827375487599e-5 1.368831270621473e-5 1.386049048426290e-5 1.403483399214862e-5
      1.421137047139973e-5 1.439012750620022e-5 1.457113302770051e-5 1.475441531838158e-5
      1.494000301647423e-5 1.512792512043389e-5 1.531821099347161e-5 1.551089036814220e-5
      1.570599335098998e-5 1.590355042725292e-5 1.610359246562617e-5 1.630615072308516e-5
      1.651125684976977e-5 1.671894289392958e-5 1.692924130693149e-5 1.714218494833045e-5
      1.735780709100361e-5 1.757614142634948e-5 1.779722206955215e-5 1.802108356491191e-5
      1.824776089124289e-5 1.847728946733847e-5 1.870970515750566e-5 1.894504427716890e-5
      1.918334359854443e-5 1.942464035638609e-5 1.966897225380313e-5 1.991637746815167e-5
      2.016689465699980e-5 2.042056296416794e-5 2.067742202584522e-5 2.093751197678254e-5
      2.120087345656397e-5 2.146754761595647e-5 2.173757612334003e-5 2.201100117121834e-5
      2.228786548281134e-5 2.256821231873106e-5 2.285208548374098e-5 2.313952933360063e-5
      2.343058878199644e-5 2.372530930755929e-5 2.402373696097099e-5 2.432591837215952e-5
      2.463190075758514e-5 2.494173192761816e-5 2.525546029400918e-5 2.557313487745379e-5
      2.589480531525197e-5 2.622052186906400e-5 2.655033543276419e-5 2.688429754039279e-5
      2.722246037420862e-5 2.756487677284245e-5 2.791160023955319e-5 2.826268495058799e-5
      2.861818576364715e-5 2.897815822645607e-5 2.934265858544439e-5 2.971174379453477e-5
      3.008547152404208e-5 3.046390016968437e-5 3.084708886170747e-5 3.123509747412411e-5
      3.162798663406936e-5 3.202581773127384e-5 3.242865292765584e-5 3.283655516703442e-5
      3.324958818496433e-5 3.366781651869496e-5 3.409130551725434e-5 3.452012135166007e-5
      3.495433102525876e-5 3.539400238419527e-5 3.583920412801396e-5 3.629000582039310e-5
      3.674647790001423e-5 3.720869169156856e-5 3.767671941690138e-5 3.815063420629694e-5
      3.863051010990532e-5 3.911642210931274e-5 3.960844612925772e-5 4.010665904949444e-5
      4.061113871680523e-5 4.112196395716455e-5 4.163921458805545e-5 4.216297143094138e-5
      4.269331632389465e-5 4.323033213438372e-5 4.377410277222160e-5 4.432471320267672e-5
      4.488224945974912e-5 4.544679865961324e-5 4.601844901423014e-5 4.659728984513080e-5
      4.718341159737266e-5 4.777690585367202e-5 4.837786534871390e-5 4.898638398364201e-5
      4.960255684073117e-5 5.022648019824385e-5 5.085825154547411e-5 5.149796959798025e-5
      5.214573431300949e-5 5.280164690511650e-5 5.346580986197818e-5 5.413832696040785e-5
      5.481930328257038e-5 5.550884523240151e-5 5.620706055223385e-5 5.691405833963161e-5
      5.762994906443753e-5 5.835484458603378e-5 5.908885817082044e-5 5.983210450991353e-5
      6.058469973706564e-5 6.134676144681221e-5 6.211840871284581e-5 6.289976210662166e-5
      6.369094371619722e-5 6.449207716530867e-5 6.530328763268737e-5 6.612470187161924e-5
      6.695644822975031e-5 6.779865666914121e-5 6.865145878657409e-5 6.951498783411489e-5
      7.038937873993410e-5 7.127476812938970e-5 7.217129434637519e-5 7.307909747493592e-5
      7.399831936115771e-5 7.492910363533043e-5 7.587159573439059e-5 7.682594292464623e-5
      7.779229432478743e-5 7.877080092918654e-5 7.976161563149128e-5 8.076489324851471e-5
      8.178079054442559e-5 8.280946625524344e-5 8.385108111364083e-5 8.490579787405858e-5
      8.597378133813635e-5 8.705519838046312e-5 8.815021797465212e-5 8.925901121974265e-5
      9.038175136693514e-5 9.151861384666182e-5 9.266977629599801e-5 9.383541858641868e-5
      9.501572285190308e-5 9.621087351739412e-5 9.742105732761477e-5 9.864646337624745e-5
      9.988728313548057e-5 1.011437104859259e-4 1.024159417469131e-4 1.037041757071651e-4
      1.050086136558590e-4 1.063294594140784e-4 1.076669193666603e-4 1.090212024944432e-4
      1.103925204069213e-4 1.117810873753081e-4 1.131871203660179e-4 1.146108390745658e-4
      1.160524659598967e-4 1.175122262791444e-4 1.189903481228286e-4 1.204870624504949e-4
      1.220026031268018e-4 1.235372069580636e-4 1.250911137292509e-4 1.266645662414582e-4
      1.282578103498419e-4 1.298710950020352e-4 1.315046722770475e-4 1.331587974246514e-4
      1.348337289052664e-4 1.365297284303444e-4 1.382470610032614e-4 1.399859949607261e-4
      1.417468020147071e-4 1.435297572948889e-4 1.453351393916617e-4 1.471632303996511e-4
      1.490143159617964e-4 1.508886853139826e-4 1.527866313302344e-4 1.547084505684786e-4
      1.566544433168809e-4 1.586249136407673e-4 1.606201694301351e-4 1.626405224477604e-4
      1.646862883779130e-4 1.667577868756816e-4 1.688553416169208e-4 1.709792803488265e-4
      1.731299349411468e-4 1.753076414380371e-4 1.775127401105684e-4 1.797455755098944e-4
      1.820064965210891e-4 1.842958564176603e-4 1.866140129167494e-4 1.889613282350261e-4
      1.913381691452843e-4 1.937449070337520e-4 1.961819179581208e-4 1.986495827063056e-4
      2.011482868559441e-4 2.036784208346433e-4 2.062403799809848e-4 2.088345646062976e-4
      2.114613800572073e-4 2.141212367789726e-4 2.168145503796176e-4 2.195417416948722e-4
      2.223032368539276e-4 2.250994673460207e-4 2.279308700878553e-4 2.307978874918701e-4
      2.337009675353674e-4 2.366405638305105e-4 2.396171356952008e-4 2.426311482248485e-4
      2.456830723650432e-4 2.487733849851412e-4 2.519025689527764e-4 2.550711132093100e-4
      2.582795128462290e-4 2.615282691825040e-4 2.648178898429222e-4 2.681488888374044e-4
      2.715217866413205e-4 2.749371102768149e-4 2.783953933951540e-4 2.818971763601107e-4
      2.854430063323981e-4 2.890334373551629e-4 2.926690304405579e-4 2.963503536573990e-4
      3.000779822199285e-4 3.038524985776933e-4 3.076744925065532e-4 3.115445612008362e-4
      3.154633093666492e-4 3.194313493163658e-4 3.234493010643013e-4 3.275177924235903e-4
      3.316374591042861e-4 3.358089448126885e-4 3.400329013519265e-4 3.443099887238031e-4
      3.486408752319216e-4 3.530262375861108e-4 3.574667610081602e-4 3.619631393388889e-4
      3.665160751465591e-4 3.711262798366533e-4 3.757944737630347e-4 3.805213863405013e-4
      3.853077561587603e-4 3.901543310978340e-4 3.950618684449164e-4 4.000311350127032e-4
      4.050629072592057e-4 4.101579714090740e-4 4.153171235764481e-4 4.205411698893498e-4
      4.258309266156448e-4 4.311872202905832e-4 4.366108878459491e-4 4.421027767408328e-4
      4.476637450940471e-4 4.532946618182115e-4 4.589964067555203e-4 4.647698708152199e-4
      4.706159561128160e-4 4.765355761110301e-4 4.825296557625311e-4 4.885991316544592e-4
      4.947449521547709e-4 5.009680775604234e-4 5.072694802474214e-4 5.136501448227566e-4
      5.201110682782495e-4 5.266532601463352e-4 5.332777426578030e-4 5.399855509015228e-4
      5.467777329861804e-4 5.536553502040451e-4 5.606194771967997e-4 5.676712021234556e-4
      5.748116268303787e-4 5.820418670234578e-4 5.893630524424330e-4 5.967763270374205e-4
      6.042828491476588e-4 6.118837916824985e-4 6.195803423046765e-4 6.273737036158857e-4
      6.352650933446864e-4 6.432557445367793e-4 6.513469057476693e-4 6.595398412377588e-4
      6.678358311698858e-4 6.762361718093556e-4 6.847421757264838e-4 6.933551720016872e-4
      7.020765064331588e-4 7.109075417471465e-4 7.198496578108846e-4 7.289042518482011e-4
      7.380727386578354e-4 7.473565508345065e-4 7.567571389927543e-4 7.662759719936038e-4
      7.759145371740779e-4 7.856743405795951e-4 7.955569071992957e-4 8.055637812043193e-4
      8.156965261890880e-4 8.259567254156213e-4 8.363459820609224e-4 8.468659194674801e-4
      8.575181813969165e-4 8.683044322868309e-4 8.792263575108690e-4 8.902856636420674e-4
      9.014840787195109e-4 9.128233525183376e-4 9.243052568231491e-4 9.359315857048529e-4
      9.477041558009896e-4 9.596248065995905e-4 9.716954007265944e-4 9.839178242368913e-4
      9.962939869090217e-4 1.008825822543581e-3 1.021515289265386e-3 1.034364369829428e-3
      1.047375071930687e-3 1.060549428517836e-3 1.073889498110894e-3 1.087397365122878e-3
      1.101075140185490e-3 1.114924960478911e-3 1.128948990065739e-3 1.143149420229128e-3
      1.157528469815185e-3 1.172088385579660e-3 1.186831442539014e-3 1.201759944325892e-3
      1.216876223549070e-3 1.232182642157933e-3 1.247681591811527e-3 1.263375494252270e-3
      1.279266801684348e-3 1.295357997156876e-3 1.311651594951887e-3 1.328150140977185e-3
      1.344856213164153e-3 1.361772421870560e-3 1.378901410288430e-3 1.396245854857056e-3
      1.413808465681187e-3 1.431591986954497e-3 1.449599197388365e-3 1.467832910646056e-3
      1.486295975782366e-3 1.504991277688785e-3 1.523921737544271e-3 1.543090313271691e-3
      1.562500000000000e-3 1.582153830532242e-3 1.602054875819421e-3 1.622206245440352e-3
      1.642611088087539e-3 1.663272592059155e-3 1.684193985757237e-3 1.705378538192113e-3
      1.726829559493200e-3 1.748550401426221e-3 1.770544457916916e-3 1.792815165581363e-3
      1.815366004262943e-3 1.838200497576080e-3 1.861322213456811e-3 1.884734764720282e-3
      1.908441809625266e-3 1.932447052445758e-3 1.956754244049789e-3 1.981367182485501e-3
      2.006289713574597e-3 2.031525731513268e-3 2.057079179480659e-3 2.082954050255006e-3
      2.109154386837506e-3 2.135684283084057e-3 2.162547884344924e-3 2.189749388112459e-3
      2.217293044676966e-3 2.245183157790821e-3 2.273424085340939e-3 2.302020240029712e-3
      2.330976090064485e-3 2.360296159855740e-3 2.389985030724032e-3 2.420047341615833e-3
      2.450487789828390e-3 2.481311131743663e-3 2.512522183571537e-3 2.544125822102361e-3
      2.576126985468950e-3 2.608530673918192e-3 2.641341950592331e-3 2.674565942320102e-3
      2.708207840417807e-3 2.742272901500467e-3 2.776766448303186e-3 2.811693870512828e-3
      2.847060625610172e-3 2.882872239722658e-3 2.919134308487847e-3 2.955852497927766e-3
      2.993032545334213e-3 3.030680260165243e-3 3.068801524952888e-3 3.107402296222332e-3
      3.146488605422620e-3 3.186066559869087e-3 3.226142343697637e-3 3.266722218831026e-3
      3.307812525957305e-3 3.349419685520561e-3 3.391550198724130e-3 3.434210648546411e-3
      3.477407700769483e-3 3.521148105020639e-3 3.565438695827038e-3 3.610286393683601e-3
      3.655698206134362e-3 3.701681228867409e-3 3.748242646823591e-3 3.795389735319201e-3
      3.843129861182736e-3 3.891470483905988e-3 3.940419156809609e-3 3.989983528223323e-3
      4.040171342681011e-3 4.090990442130785e-3 4.142448767160325e-3 4.194554358237613e-3
      4.247315356967258e-3 4.300740007362668e-3 4.354836657134143e-3 4.409613758993281e-3
      4.465079871973697e-3 4.521243662768376e-3 4.578113907083914e-3 4.635699491011669e-3
      4.694009412416301e-3 4.753052782341666e-3 4.812838826434424e-3 4.873376886385618e-3
      4.934676421390265e-3 4.996747009625429e-3 5.059598349746818e-3 5.123240262404178e-3
      5.187682691775861e-3 5.252935707122548e-3 5.319009504360653e-3 5.385914407655434e-3
      5.453660871034128e-3 5.522259480019490e-3 5.591720953283720e-3 5.662056144323345e-3
      5.733276043155073e-3 5.805391778032974e-3 5.878414617187366e-3 5.952355970585410e-3
      6.027227391714021e-3 6.103040579385086e-3 6.179807379563402e-3 6.257539787217702e-3
      6.336249948194807e-3 6.415950161117517e-3 6.496652879306266e-3 6.578370712724936e-3
      6.661116429951285e-3 6.744902960171944e-3 6.829743395202746e-3 6.915650991534278e-3
      7.002639172403225e-3 7.090721529889855e-3 7.179911827041703e-3 7.270224000024170e-3
      7.361672160298038e-3 7.454270596824379e-3 7.548033778297318e-3 7.642976355404699e-3
      7.739113163117364e-3 7.836459223007130e-3 7.935029745593878e-3 8.034840132722332e-3
      8.135905979968516e-3 8.238243079076703e-3 8.341867420426842e-3 8.446795195533074e-3
      8.553042799573758e-3 8.660626833953163e-3 8.769564108895555e-3 8.879871646071793e-3
      8.991566681258956e-3 9.104666667033563e-3 9.219189275498465e-3 9.335152401044253e-3
      9.452574163145236e-3 9.571472909190604e-3 9.691867217351364e-3 9.813775899483074e-3
      9.937218004065357e-3 1.006221281917823e-2 1.018877987551580e-2 1.031693894943818e-2
      1.044671006606136e-2 1.057811350238637e-2 1.071116979046747e-2 1.084589972062037e-2
      1.098232434467078e-2 1.112046497924374e-2 1.126034320909448e-2 1.140198089048099e-2
      1.154540015457914e-2 1.169062341094076e-2 1.183767335099508e-2 1.198657295159442e-2
      1.213734547860434e-2 1.229001449053889e-2 1.244460384224184e-2 1.260113768861387e-2
      1.275964048838695e-2 1.292013700794605e-2 1.308265232519885e-2 1.324721183349435e-2
      1.341384124559046e-2 1.358256659767188e-2 1.375341425341814e-2 1.392641090812303e-2
      1.410158359286583e-2 1.427895967873489e-2 1.445856688110451e-2 1.464043326396552e-2
      1.482458724431020e-2 1.501105759657267e-2 1.519987345712482e-2 1.539106432882903e-2
      1.558466008564801e-2 1.578069097731258e-2 1.597918763404846e-2 1.618018107136203e-2
      1.638370269488683e-2 1.658978430529064e-2 1.679845810324430e-2 1.700975669445336e-2
      1.722371309475251e-2 1.744036073526463e-2 1.765973346762436e-2 1.788186556926738e-2
      1.810679174878657e-2 1.833454715135502e-2 1.856516736421781e-2 1.879868842225241e-2
      1.903514681359918e-2 1.927457948536292e-2 1.951702384938565e-2 1.976251778809254e-2
      2.001109966041100e-2 2.026280830776428e-2 2.051768306014067e-2 2.077576374223873e-2
      2.103709067969017e-2 2.130170470536057e-2 2.156964716572984e-2 2.184095992735258e-2
      2.211568538339970e-2 2.239386646028274e-2 2.267554662436082e-2 2.296076988873272e-2
      2.324958082011383e-2 2.354202454579968e-2 2.383814676071747e-2 2.413799373456567e-2
      2.444161231904402e-2 2.474904995517412e-2 2.506035468071199e-2 2.537557513765447e-2
      2.569476057983916e-2 2.601796088064085e-2 2.634522654076414e-2 2.667660869613416e-2
      2.701215912588697e-2 2.735193026045983e-2 2.769597518978382e-2 2.804434767157915e-2
      2.839710213975479e-2 2.875429371291418e-2 2.911597820296721e-2 2.948221212385138e-2
      2.985305270036198e-2 3.022855787709346e-2 3.060878632749378e-2 3.099379746303177e-2
      3.138365144248073e-2 3.177840918131817e-2 3.217813236124381e-2 3.258288343981786e-2
      3.299272566021973e-2 3.340772306113022e-2 3.382794048673762e-2 3.425344359686949e-2
      3.468429887725260e-2 3.512057364990098e-2 3.556233608363551e-2 3.600965520473531e-2
      3.646260090772301e-2 3.692124396628633e-2 3.738565604433618e-2 3.785590970720465e-2
      3.833207843298339e-2 3.881423662400445e-2 3.930245961846625e-2 3.979682370220484e-2
      4.029740612061417e-2 4.080428509071562e-2 4.131753981337938e-2 4.183725048570025e-2
      4.236349831352798e-2 4.289636552415640e-2 4.343593537917140e-2 4.398229218746041e-2
      4.453552131838644e-2 4.509570921512662e-2 4.566294340817960e-2 4.623731252904216e-2
      4.681890632405786e-2 4.740781566844056e-2 4.800413258047334e-2 4.860795023588698e-2
      4.921936298241870e-2 4.983846635455391e-2 5.046535708845425e-2 5.110013313707215e-2
      5.174289368545674e-2 5.239373916625151e-2 5.305277127538680e-2 5.372009298797067e-2
      5.439580857437820e-2 5.508002361654460e-2 5.577284502446236e-2 5.647438105288583e-2
      5.718474131824694e-2 5.790403681578217e-2 5.863237993687656e-2 5.936988448662470e-2
      6.011666570161271e-2 6.087284026792503e-2 6.163852633937586e-2 6.241384355597177e-2
      6.319891306260538e-2 6.399385752798407e-2 6.479880116379815e-2 6.561386974412814e-2
      6.643919062509811e-2 6.727489276477494e-2 6.812110674331800e-2 6.897796478338326e-2
      6.984560077078260e-2 7.072415027540433e-2 7.161375057239611e-2 7.251454066361402e-2
      7.342666129934273e-2 7.435025500028703e-2 7.528546607984190e-2 7.623244066664135e-2
      7.719132672739093e-2 7.816227408998877e-2 7.914543446693543e-2 8.014096147904016e-2
      8.114901067942421e-2 8.216973957782571e-2 8.320330766521202e-2 8.424987643869933e-2
      8.530960942678789e-2 8.638267221491326e-2 8.746923247131900e-2 8.856945997325605e-2
      8.968352663350975e-2 9.081160652726249e-2 9.195387591929292e-2 9.311051329151718e-2
      9.428169937087821e-2 9.546761715758340e-2 9.666845195369984e-2 9.788439139210769e-2
      9.911562546581774e-2 1.003623465576593e-1 1.016247494703391e-1 1.029030314568808e-1
      1.041973922514456e-1 1.055080341005409e-1 1.068351617946222e-1 1.081789827000916e-1
      1.095397067916998e-1 1.109175466853546e-1 1.123127176713423e-1 1.137254377479683e-1
      1.151559276556185e-1 1.166044109112514e-1 1.180711138433229e-1 1.195562656271498e-1
      1.210600983207203e-1 1.225828469009518e-1 1.241247493004083e-1 1.256860464444771e-1
      1.272669822890127e-1 1.288678038584580e-1 1.304887612844395e-1 1.321301078448531e-1
      1.337921000034385e-1 1.354749974498514e-1 1.371790631402421e-1 1.389045633383411e-1
      1.406517676570653e-1 1.424209491006445e-1 1.442123841072780e-1 1.460263525923309e-1
      1.478631379920690e-1 1.497230273079483e-1 1.516063111514585e-1 1.535132837895314e-1
      1.554442431905218e-1 1.573994910707643e-1 1.593793329417183e-1 1.613840781577045e-1
      1.634140399642410e-1 1.654695355469907e-1 1.675508860813196e-1 1.696584167824837e-1
      1.717924569564432e-1 1.739533400513162e-1 1.761414037094833e-1 1.783569898203423e-1
      1.806004445737307e-1 1.828721185140186e-1 1.851723665948802e-1 1.875015482347587e-1
      1.898600273730234e-1 1.922481725268383e-1 1.946663568487429e-1 1.971149581849565e-1
      1.995943591344204e-1 2.021049471085765e-1 2.046471143919041e-1 2.072212582032135e-1
      2.098277807577118e-1 2.124670893298517e-1 2.151395963169668e-1 2.178457193037112e-1
      2.205858811273078e-1 2.233605099436157e-1 2.261700392940330e-1 2.290149081732362e-1
      2.318955610977759e-1 2.348124481755328e-1 2.377660251760463e-1 2.407567536017327e-1
      2.437851007599924e-1 2.468515398362304e-1 2.499565499677917e-1 2.531006163188256e-1
      2.562842301560968e-1 2.595078889257439e-1 2.627720963310085e-1 2.660773624109393e-1
      2.694242036200849e-1 2.728131429091945e-1 2.762447098069257e-1 2.797194405025886e-1
      2.832378779299240e-1 2.868005718519375e-1 2.904080789468036e-1 2.940609628948445e-1
      2.977597944666094e-1 3.015051516120572e-1 3.052976195508609e-1 3.091377908638528e-1
      3.130262655856122e-1 3.169636512982264e-1 3.209505632262240e-1 3.249876243327041e-1
      3.290754654166793e-1 3.332147252116345e-1 3.374060504853346e-1 3.416500961408815e-1
      3.459475253190425e-1 3.502990095018708e-1 3.547052286176220e-1 3.591668711469982e-1
      3.636846342307223e-1 3.682592237784666e-1 3.728913545791561e-1 3.775817504126513e-1
      3.823311441628443e-1 3.871402779321724e-1 3.920099031575697e-1 3.969407807278864e-1
      4.019336811027734e-1 4.069893844330731e-1 4.121086806827176e-1 4.172923697521596e-1
      4.225412616033640e-1 4.278561763863602e-1 4.332379445673968e-1 4.386874070587024e-1
      4.442054153498765e-1 4.497928316409427e-1 4.554505289770628e-1 4.611793913849567e-1
      4.669803140110321e-1 4.728542032612498e-1 4.788019769427572e-1 4.848245644072913e-1
      4.909229066963972e-1 4.970979566884657e-1 5.033506792476196e-1 5.096820513744817e-1
      5.160930623588264e-1 5.225847139341642e-1 5.291580204342619e-1 5.358140089516318e-1
      5.425537194980236e-1 5.493782051669200e-1 5.562885322980923e-1 5.632857806442152e-1
      5.703710435395765e-1 5.775454280709207e-1 5.848100552504253e-1 5.921660601908680e-1
      5.996145922829879e-1 6.071568153750762e-1 6.147939079548382e-1 6.225270633335249e-1
      6.303574898323987e-1 6.382864109715322e-1 6.463150656609825e-1 6.544447083943817e-1
      6.626766094449446e-1 6.710120550639593e-1 6.794523476817636e-1 6.879988061112483e-1
      6.966527657539338e-1 7.054155788086181e-1 7.142886144826703e-1 7.232732592059681e-1
      7.323709168475267e-1 7.415830089348639e-1 7.509109748761085e-1 7.603562721849175e-1
      7.699203767082138e-1 7.796047828567845e-1 7.894110038387962e-1 7.993405718962254e-1
      8.093950385442843e-1 8.195759748138444e-1 8.298849714969080e-1 8.403236393951834e-1
      8.508936095717647e-1 8.615965336059981e-1 8.724340838515406e-1 8.834079536976645e-1
      8.945198578338623e-1 9.057715325177600e-1 9.171647358464201e-1 9.287012480310441e-1
      9.403828716751285e-1 9.522114320561377e-1 9.641887774106932e-1 9.763167792233764e-1
      9.885973325191470e-1 1.001032356159439e0 1.013623793141998e0 1.026373610904469e0
      1.039283801631815e0 1.052356382567609e0 1.065593396329212e0 1.078996911226960e0
      1.092569021587322e0 1.106311848080155e0 1.120227538050062e0 1.134318265851908e0
      1.148586233190584e0 1.163033669465011e0 1.177662832116502e0 1.192476006981487e0
      1.207475508648672e0 1.222663680820713e0 1.238042896680410e0
      </PP_RAB>
  </PP_MESH>
  <PP_NLCC columns="4">
    8.431927481827143e-1 8.431927461878541e-1 8.431927441424939e-1 8.431927420453553e-1
    8.431927398951270e-1 8.431927376904657e-1 8.431927354299932e-1 8.431927331122964e-1
    8.431927307359270e-1 8.431927282993994e-1 8.431927258011910e-1 8.431927232397401e-1
    8.431927206134455e-1 8.431927179206660e-1 8.431927151597188e-1 8.431927123288778e-1
    8.431927094263736e-1 8.431927064503920e-1 8.431927033990734e-1 8.431927002705105e-1
    8.431926970627471e-1 8.431926937737792e-1 8.431926904015507e-1 8.431926869439533e-1
    8.431926833988269e-1 8.431926797639552e-1 8.431926760370663e-1 8.431926722158305e-1
    8.431926682978599e-1 8.431926642807055e-1 8.431926601618564e-1 8.431926559387378e-1
    8.431926516087106e-1 8.431926471690684e-1 8.431926426170360e-1 8.431926379497682e-1
    8.431926331643483e-1 8.431926282577852e-1 8.431926232270113e-1 8.431926180688830e-1
    8.431926127801761e-1 8.431926073575850e-1 8.431926017977203e-1 8.431925960971073e-1
    8.431925902521821e-1 8.431925842592923e-1 8.431925781146921e-1 8.431925718145399e-1
    8.431925653548992e-1 8.431925587317316e-1 8.431925519408981e-1 8.431925449781540e-1
    8.431925378391467e-1 8.431925305194151e-1 8.431925230143833e-1 8.431925153193609e-1
    8.431925074295384e-1 8.431924993399841e-1 8.431924910456415e-1 8.431924825413265e-1
    8.431924738217244e-1 8.431924648813844e-1 8.431924557147186e-1 8.431924463159977e-1
    8.431924366793472e-1 8.431924267987439e-1 8.431924166680119e-1 8.431924062808193e-1
    8.431923956306738e-1 8.431923847109188e-1 8.431923735147288e-1 8.431923620351064e-1
    8.431923502648758e-1 8.431923381966806e-1 8.431923258229778e-1 8.431923131360332e-1
    8.431923001279177e-1 8.431922867904998e-1 8.431922731154440e-1 8.431922590942030e-1
    8.431922447180121e-1 8.431922299778869e-1 8.431922148646141e-1 8.431921993687469e-1
    8.431921834806001e-1 8.431921671902437e-1 8.431921504874948e-1 8.431921333619139e-1
    8.431921158027977e-1 8.431920977991705e-1 8.431920793397795e-1 8.431920604130873e-1
    8.431920410072639e-1 8.431920211101803e-1 8.431920007094000e-1 8.431919797921719e-1
    8.431919583454219e-1 8.431919363557457e-1 8.431919138093987e-1 8.431918906922883e-1
    8.431918669899666e-1 8.431918426876180e-1 8.431918177700531e-1 8.431917922216975e-1
    8.431917660265835e-1 8.431917391683378e-1 8.431917116301724e-1 8.431916833948764e-1
    8.431916544448011e-1 8.431916247618521e-1 8.431915943274767e-1 8.431915631226524e-1
    8.431915311278752e-1 8.431914983231476e-1 8.431914646879651e-1 8.431914302013052e-1
    8.431913948416126e-1 8.431913585867866e-1 8.431913214141669e-1 8.431912833005192e-1
    8.431912442220213e-1 8.431912041542480e-1 8.431911630721562e-1 8.431911209500681e-1
    8.431910777616560e-1 8.431910334799261e-1 8.431909880772009e-1 8.431909415251026e-1
    8.431908937945344e-1 8.431908448556637e-1 8.431907946779019e-1 8.431907432298866e-1
    8.431906904794619e-1 8.431906363936562e-1 8.431905809386656e-1 8.431905240798281e-1
    8.431904657816055e-1 8.431904060075603e-1 8.431903447203316e-1 8.431902818816136e-1
    8.431902174521298e-1 8.431901513916102e-1 8.431900836587655e-1 8.431900142112603e-1
    8.431899430056882e-1 8.431898699975442e-1 8.431897951411957e-1 8.431897183898556e-1
    8.431896396955525e-1 8.431895590091001e-1 8.431894762800670e-1 8.431893914567464e-1
    8.431893044861203e-1 8.431892153138309e-1 8.431891238841423e-1 8.431890301399088e-1
    8.431889340225387e-1 8.431888354719550e-1 8.431887344265622e-1 8.431886308232034e-1
    8.431885245971252e-1 8.431884156819322e-1 8.431883040095510e-1 8.431881895101835e-1
    8.431880721122642e-1 8.431879517424171e-1 8.431878283254086e-1 8.431877017840995e-1
    8.431875720393990e-1 8.431874390102136e-1 8.431873026133974e-1 8.431871627636987e-1
    8.431870193737090e-1 8.431868723538063e-1 8.431867216120999e-1 8.431865670543733e-1
    8.431864085840246e-1 8.431862461020067e-1 8.431860795067646e-1 8.431859086941738e-1
    8.431857335574723e-1 8.431855539871972e-1 8.431853698711127e-1 8.431851810941433e-1
    8.431849875383003e-1 8.431847890826074e-1 8.431845856030268e-1 8.431843769723798e-1
    8.431841630602690e-1 8.431839437329964e-1 8.431837188534786e-1 8.431834882811618e-1
    8.431832518719357e-1 8.431830094780411e-1 8.431827609479782e-1 8.431825061264126e-1
    8.431822448540769e-1 8.431819769676737e-1 8.431817022997697e-1 8.431814206786948e-1
    8.431811319284327e-1 8.431808358685114e-1 8.431805323138908e-1 8.431802210748462e-1
    8.431799019568505e-1 8.431795747604529e-1 8.431792392811520e-1 8.431788953092724e-1
    8.431785426298287e-1 8.431781810223944e-1 8.431778102609632e-1 8.431774301138081e-1
    8.431770403433351e-1 8.431766407059371e-1 8.431762309518399e-1 8.431758108249467e-1
    8.431753800626778e-1 8.431749383958076e-1 8.431744855482945e-1 8.431740212371096e-1
    8.431735451720607e-1 8.431730570556082e-1 8.431725565826820e-1 8.431720434404895e-1
    8.431715173083202e-1 8.431709778573456e-1 8.431704247504138e-1 8.431698576418384e-1
    8.431692761771824e-1 8.431686799930382e-1 8.431680687167981e-1 8.431674419664230e-1
    8.431667993502037e-1 8.431661404665164e-1 8.431654649035703e-1 8.431647722391519e-1
    8.431640620403595e-1 8.431633338633354e-1 8.431625872529851e-1 8.431618217426960e-1
    8.431610368540444e-1 8.431602320964965e-1 8.431594069671020e-1 8.431585609501806e-1
    8.431576935170000e-1 8.431568041254426e-1 8.431558922196714e-1 8.431549572297788e-1
    8.431539985714332e-1 8.431530156455127e-1 8.431520078377302e-1 8.431509745182510e-1
    8.431499150412993e-1 8.431488287447536e-1 8.431477149497329e-1 8.431465729601754e-1
    8.431454020624001e-1 8.431442015246628e-1 8.431429705966993e-1 8.431417085092558e-1
    8.431404144736087e-1 8.431390876810722e-1 8.431377273024932e-1 8.431363324877321e-1
    8.431349023651343e-1 8.431334360409835e-1 8.431319325989444e-1 8.431303910994901e-1
    8.431288105793158e-1 8.431271900507367e-1 8.431255285010712e-1 8.431238248920089e-1
    8.431220781589612e-1 8.431202872103974e-1 8.431184509271624e-1 8.431165681617784e-1
    8.431146377377278e-1 8.431126584487190e-1 8.431106290579320e-1 8.431085482972483e-1
    8.431064148664573e-1 8.431042274324444e-1 8.431019846283588e-1 8.430996850527617e-1
    8.430973272687501e-1 8.430949098030577e-1 8.430924311451390e-1 8.430898897462239e-1
    8.430872840183509e-1 8.430846123333763e-1 8.430818730219585e-1 8.430790643725144e-1
    8.430761846301523e-1 8.430732319955762e-1 8.430702046239624e-1 8.430671006238089e-1
    8.430639180557542e-1 8.430606549313671e-1 8.430573092119060e-1 8.430538788070464e-1
    8.430503615735782e-1 8.430467553140641e-1 8.430430577754739e-1 8.430392666476781e-1
    8.430353795624567e-1 8.430313940912770e-1 8.430273077441710e-1 8.430231179684782e-1
    8.430188221466629e-1 8.430144175953924e-1 8.430099015628219e-1 8.430052712281451e-1
    8.430005236987355e-1 8.429956560089360e-1 8.429906651182414e-1 8.429855479089913e-1
    8.429803011848023e-1 8.429749216683678e-1 8.429694059995969e-1 8.429637507332915e-1
    8.429579523372855e-1 8.429520071898622e-1 8.429459115779244e-1 8.429396616942471e-1
    8.429332536355949e-1 8.429266833997476e-1 8.429199468834874e-1 8.429130398797112e-1
    8.429059580750190e-1 8.428986970468840e-1 8.428912522609485e-1 8.428836190682938e-1
    8.428757927023392e-1 8.428677682760902e-1 8.428595407789285e-1 8.428511050736642e-1
    8.428424558930770e-1 8.428335878369831e-1 8.428244953685308e-1 8.428151728110393e-1
    8.428056143442491e-1 8.427958140008318e-1 8.427857656625559e-1 8.427754630567513e-1
    8.427648997520290e-1 8.427540691546048e-1 8.427429645039094e-1 8.427315788687755e-1
    8.427199051425674e-1 8.427079360395656e-1 8.426956640895222e-1 8.426830816336597e-1
    8.426701808196441e-1 8.426569535969438e-1 8.426433917114256e-1 8.426294867006934e-1
    8.426152298884338e-1 8.426006123793353e-1 8.425856250534395e-1 8.425702585602444e-1
    8.425545033135618e-1 8.425383494847729e-1 8.425217869972750e-1 8.425048055199595e-1
    8.424873944611690e-1 8.424695429616353e-1 8.424512398879889e-1 8.424324738261008e-1
    8.424132330734142e-1 8.423935056324757e-1 8.423732792027792e-1 8.423525411735550e-1
    8.423312786159833e-1 8.423094782749391e-1 8.422871265609942e-1 8.422642095420487e-1
    8.422407129344979e-1 8.422166220946183e-1 8.421919220094722e-1 8.421665972875388e-1
    8.421406321493324e-1 8.421140104176034e-1 8.420867155073244e-1 8.420587304156314e-1
    8.420300377109534e-1 8.420006195227694e-1 8.419704575302491e-1 8.419395329510222e-1
    8.419078265297500e-1 8.418753185261451e-1 8.418419887028300e-1 8.418078163130055e-1
    8.417727800874642e-1 8.417368582218561e-1 8.417000283629703e-1 8.416622675952217e-1
    8.416235524265169e-1 8.415838587738010e-1 8.415431619483481e-1 8.415014366406883e-1
    8.414586569049254e-1 8.414147961430269e-1 8.413698270885263e-1 8.413237217897375e-1
    8.412764515928174e-1 8.412279871241147e-1 8.411782982724223e-1 8.411273541703743e-1
    8.410751231758876e-1 8.410215728526492e-1 8.409666699504951e-1 8.409103803851886e-1
    8.408526692175908e-1 8.407935006325642e-1 8.407328379170750e-1 8.406706434380281e-1
    8.406068786194631e-1 8.405415039190771e-1 8.404744788043846e-1 8.404057617281538e-1
    8.403353101033531e-1 8.402630802773398e-1 8.401890275056386e-1 8.401131059249083e-1
    8.400352685253234e-1 8.399554671223324e-1 8.398736523276693e-1 8.397897735197612e-1
    8.397037788132696e-1 8.396156150280842e-1 8.395252276575084e-1 8.394325608356116e-1
    8.393375573039645e-1 8.392401583774291e-1 8.391403039092193e-1 8.390379322551162e-1
    8.389329802369224e-1 8.388253831048665e-1 8.387150744993063e-1 8.386019864114886e-1
    8.384860491433235e-1 8.383671912662773e-1 8.382453395793151e-1 8.381204190658611e-1
    8.379923528497313e-1 8.378610621500954e-1 8.377264662353118e-1 8.375884823758705e-1
    8.374470257960418e-1 8.373020096246178e-1 8.371533448444021e-1 8.370009402406009e-1
    8.368447023480197e-1 8.366845353971371e-1 8.365203412588595e-1 8.363520193881218e-1
    8.361794667662075e-1 8.360025778417524e-1 8.358212444704789e-1 8.356353558535645e-1
    8.354447984747047e-1 8.352494560357592e-1 8.350492093909622e-1 8.348439364798017e-1
    8.346335122583483e-1 8.344178086291715e-1 8.341966943697068e-1 8.339700350591500e-1
    8.337376930037694e-1 8.334995271606466e-1 8.332553930598227e-1 8.330051427248467e-1
    8.327486245916445e-1 8.324856834257325e-1 8.322161602377724e-1 8.319398921973558e-1
    8.316567125451193e-1 8.313664505030467e-1 8.310689311830215e-1 8.307639754935870e-1
    8.304514000448936e-1 8.301310170517578e-1 8.298026342349557e-1 8.294660547205719e-1
    8.291210769374858e-1 8.287674945129726e-1 8.284050961663635e-1 8.280336656007895e-1
    8.276529813929868e-1 8.272628168811545e-1 8.268629400508399e-1 8.264531134188895e-1
    8.260330939154226e-1 8.256026327638125e-1 8.251614753587473e-1 8.247093611422880e-1
    8.242460234779790e-1 8.237711895230168e-1 8.232845800984691e-1 8.227859095575742e-1
    8.222748856521216e-1 8.217512093969715e-1 8.212145749326924e-1 8.206646693863693e-1
    8.201011727306303e-1 8.195237576408923e-1 8.189320893509203e-1 8.183258255066855e-1
    8.177046160186425e-1 8.170681029124347e-1 8.164159201781166e-1 8.157476936179727e-1
    8.150630406929904e-1 8.143615703680901e-1 8.136428829562099e-1 8.129065699613307e-1
    8.121522139205796e-1 8.113793882454956e-1 8.105876570626391e-1 8.097765750536281e-1
    8.089456872947990e-1 8.080945290966353e-1 8.072226258431328e-1 8.063294928313022e-1
    8.054146351110029e-1 8.044775473253173e-1 8.035177135517021e-1 8.025346071441561e-1
    8.015276905766648e-1 8.004964152881902e-1 7.994402215295167e-1 7.983585382122445e-1
    7.972507827602825e-1 7.961163609641670e-1 7.949546668386020e-1 7.937650824836048e-1
    7.925469779496641e-1 7.912997111073745e-1 7.900226275219948e-1 7.887150603334222e-1
    7.873763301421166e-1 7.860057449015057e-1 7.846025998174584e-1 7.831661772554341e-1
    7.816957466559379e-1 7.801905644589652e-1 7.786498740381420e-1 7.770729056453026e-1
    7.754588763662769e-1 7.738069900887266e-1 7.721164374828666e-1 7.703863959959927e-1
    7.686160298617422e-1 7.668044901250861e-1 7.649509146840820e-1 7.630544283494670e-1
    7.611141429232269e-1 7.591291572973045e-1 7.570985575736996e-1 7.550214172072266e-1
    7.528967971722719e-1 7.507237461549496e-1 7.485013007721007e-1 7.462284858186401e-1
    7.439043145448322e-1 7.415277889651045e-1 7.390979002001075e-1 7.366136288537573e-1
    7.340739454270874e-1 7.314778107707812e-1 7.288241765783309e-1 7.261119859218351e-1
    7.233401738325009e-1 7.205076679279971e-1 7.176133890888542e-1 7.146562521861833e-1
    7.116351668630414e-1 7.085490383718423e-1 7.053967684702570e-1 7.021772563781240e-1
    6.988893997979382e-1 6.955320960015390e-1 6.921042429856756e-1 6.886047406991663e-1
    6.850324923444232e-1 6.813864057561369e-1 6.776653948599606e-1 6.738683812140534e-1
    6.699942956363608e-1 6.660420799205199e-1 6.620106886432861e-1 6.578990910663615e-1
    6.537062731354897e-1 6.494312395796525e-1 6.450730161131546e-1 6.406306517433312e-1
    6.361032211865308e-1 6.314898273949412e-1 6.267896041967086e-1 6.220017190516758e-1
    6.171253759249090e-1 6.121598182800028e-1 6.071043321939609e-1 6.019582495952061e-1
    5.967209516260242e-1 5.913918721304514e-1 5.859705012682864e-1 5.804563892555539e-1
    5.748491502313350e-1 5.691484662504510e-1 5.633540914009910e-1 5.574658560451475e-1
    5.514836711812490e-1 5.454075329242315e-1 5.392375271011258e-1 5.329738339573746e-1
    5.266167329690079e-1 5.201666077548311e-1 5.136239510818519e-1 5.069893699561798e-1
    5.002635907905636e-1 4.934474646385904e-1 4.865419724843686e-1 4.795482305752119e-1
    4.724674957834942e-1 4.653011709823874e-1 4.580508104186761e-1 4.507181250642444e-1
    4.433049879261304e-1 4.358134392933031e-1 4.282456918964560e-1 4.206041359552089e-1
    4.128913440851182e-1 4.051100760348346e-1 3.972632832216288e-1 3.893541130313358e-1
    3.813859128465261e-1 3.733622337644644e-1 3.652868339640976e-1 3.571636816790170e-1
    3.489969577310140e-1 3.407910575765372e-1 3.325505928161106e-1 3.242803921145052e-1
    3.159855014773712e-1 3.076711838279472e-1 2.993429178255626e-1 2.910063958659290e-1
    2.826675212016107e-1 2.743324041198076e-1 2.660073571135090e-1 2.576988889813585e-1
    2.494136977912775e-1 2.411586626429004e-1 2.329408341645129e-1 2.247674236812394e-1
    2.166457909929305e-1 2.085834307026198e-1 2.005879570394631e-1 1.926670871240622e-1
    1.848286226288399e-1 1.770804297919042e-1 1.694304177496835e-1 1.618865151614793e-1
    1.544566451082608e-1 1.471486982583771e-1 1.399705043045963e-1 1.329298016900654e-1
    1.260342056553513e-1 1.192911746549403e-1 1.127079752092765e-1 1.062916452777785e-1
    1.000489562593002e-1 9.398637374908612e-2 8.811001720558444e-2 8.242561870629892e-2
    7.693848099922964e-2 7.165343508528386e-2 6.657479759707794e-2 6.170632827082677e-2
    5.705118784011720e-2 5.261189671317269e-2 4.839029482838921e-2 4.438750311602878e-2
    4.060388702671172e-2 3.703902261911965e-2 3.369166572966176e-2 3.055972477512296e-2
    2.764023776476451e-2 2.492935412031807e-2 2.242232191987670e-2 2.011348119399626e-2
    1.799626390840756e-2 1.606320126652303e-2 1.430593895539480e-2 1.271526093974011e-2
    1.128112237898591e-2 9.992692200812808e-3 8.838405810206750e-3 7.806177355333537e-3
    6.884428005784205e-3 6.062542087201934e-3 5.330789421685861e-3 4.680265208702930e-3
    4.102832709738805e-3 3.591068715393270e-3 3.138211763786731e-3 2.738113070028061e-3
    2.385190118122911e-3 2.074382859093055e-3 1.801112452235186e-3 1.561242480373004e-3
    1.351042564642156e-3 1.167154299780436e-3 1.006559427059725e-3 8.665501588681561e-4
    7.447015665062047e-4 6.388459409693476e-4 5.470490353197591e-4 4.675880966660748e-4
    3.989315957354699e-4 3.397205624976236e-4 2.887514372449456e-4 2.449603479061255e-4
    2.074087261289473e-4 1.752701767709246e-4 1.478185178409798e-4 1.244169106007639e-4
    1.045080024199172e-4 8.760500804671187e-5 7.328365816650967e-5 6.117494743975875e-5
    5.095861760523565e-5 4.235731467149081e-5 3.513136267101947e-5 2.907409989092545e-5
    2.400772689676534e-5 1.977961901134736e-5 1.625905917856191e-5 1.333435031743150e-5
    1.091026933949715e-5 8.905827951825845e-6 7.252308188995093e-6 5.891543303196983e-6
    4.774417186933031e-6 3.859557904307982e-6 3.112203163052082e-6 2.503217670008015e-6
    2.008244279180750e-6 1.606972666040330e-6 1.282510948096782e-6 1.020847224224819e-6
    8.103894289208439e-7 6.415731983270044e-7 5.065286286073802e-7 3.987978805825378e-7
    3.130965541047422e-7 2.451126282766963e-7 1.913375460873438e-7 1.489247211002884e-7
    1.155713660906771e-7 8.942009540115629e-8 6.897724045326551e-8 5.304524720670486e-8
    4.066690099843393e-8 3.107945338232408e-8 2.367701225352890e-8 1.797980525782595e-8
    1.360914148451406e-8 1.026708160713656e-8 7.719985517969164e-9 5.785242323551108e-9
    4.320603242437169e-9 3.215636091201988e-9 2.384903002182594e-9 1.762532870130239e-9
    1.297918619734918e-9 9.523183473560371e-10 6.961801434795899e-10 5.070441910869201e-10
    3.679036393094191e-10 2.659287049664740e-10 1.914772598833241e-10 1.373305068221519e-10
    9.810481735398508e-11 6.980089801427792e-11 4.945958615724850e-11 3.490010656267208e-11
    2.452183885423158e-11 1.715479953858964e-11 1.194733424612991e-11 8.282113150119081e-12
    5.713563092343715e-12 3.921465967354438e-12 2.676695700162702e-12 1.816029527878722e-12
    1.223712699916855e-12 8.180267157578363e-13 5.415479945334779e-13 3.541149643826497e-13
    2.277804236784028e-13 1.431815164502256e-13 8.722163091050733e-14 4.985428364439955e-14
    0.000000000000000e0 0.000000000000000e0 0.000000000000000e0 0.000000000000000e0
    0.000000000000000e0 0.000000000000000e0 0.000000000000000e0 0.000000000000000e0
    0.000000000000000e0 0.000000000000000e0 0.000000000000000e0 0.000000000000000e0
    0.000000000000000e0 0.000000000000000e0 0.000000000000000e0 0.000000000000000e0
    0.000000000000000e0 0.000000000000000e0 0.000000000000000e0 0.000000000000000e0
    0.000000000000000e0 0.000000000000000e0 0.000000000000000e0 0.000000000000000e0
    0.000000000000000e0 0.000000000000000e0 0.000000000000000e0 0.000000000000000e0
    0.000000000000000e0 0.000000000000000e0 0.000000000000000e0 0.000000000000000e0
    0.000000000000000e0 0.000000000000000e0 0.000000000000000e0 0.000000000000000e0
    0.000000000000000e0 0.000000000000000e0 0.000000000000000e0 0.000000000000000e0
    0.000000000000000e0 0.000000000000000e0 0.000000000000000e0 0.000000000000000e0
    0.000000000000000e0 0.000000000000000e0 0.000000000000000e0 0.000000000000000e0
    0.000000000000000e0 0.000000000000000e0 0.000000000000000e0 0.000000000000000e0
    0.000000000000000e0 0.000000000000000e0 0.000000000000000e0 0.000000000000000e0
    0.000000000000000e0 0.000000000000000e0 0.000000000000000e0 0.000000000000000e0
    0.000000000000000e0 0.000000000000000e0 0.000000000000000e0 0.000000000000000e0
    0.000000000000000e0 0.000000000000000e0 0.000000000000000e0 0.000000000000000e0
    0.000000000000000e0 0.000000000000000e0 0.000000000000000e0 0.000000000000000e0
    0.000000000000000e0 0.000000000000000e0 0.000000000000000e0 0.000000000000000e0
    0.000000000000000e0 0.000000000000000e0 0.000000000000000e0 0.000000000000000e0
    0.000000000000000e0 0.000000000000000e0 0.000000000000000e0 0.000000000000000e0
    0.000000000000000e0 0.000000000000000e0 0.000000000000000e0 0.000000000000000e0
    0.000000000000000e0 0.000000000000000e0 0.000000000000000e0 0.000000000000000e0
    0.000000000000000e0 0.000000000000000e0 0.000000000000000e0 0.000000000000000e0
    0.000000000000000e0 0.000000000000000e0 0.000000000000000e0 0.000000000000000e0
    0.000000000000000e0 0.000000000000000e0 0.000000000000000e0 0.000000000000000e0
    0.000000000000000e0 0.000000000000000e0 0.000000000000000e0 0.000000000000000e0
    0.000000000000000e0 0.000000000000000e0 0.000000000000000e0 0.000000000000000e0
    0.000000000000000e0 0.000000000000000e0 0.000000000000000e0 0.000000000000000e0
    0.000000000000000e0 0.000000000000000e0 0.000000000000000e0 0.000000000000000e0
    0.000000000000000e0 0.000000000000000e0 0.000000000000000e0 0.000000000000000e0
    0.000000000000000e0 0.000000000000000e0 0.000000000000000e0 0.000000000000000e0
    0.000000000000000e0 0.000000000000000e0 0.000000000000000e0 0.000000000000000e0
    0.000000000000000e0 0.000000000000000e0 0.000000000000000e0 0.000000000000000e0
    0.000000000000000e0 0.000000000000000e0 0.000000000000000e0 0.000000000000000e0
    0.000000000000000e0 0.000000000000000e0 0.000000000000000e0 0.000000000000000e0
    0.000000000000000e0 0.000000000000000e0 0.000000000000000e0 0.000000000000000e0
    0.000000000000000e0 0.000000000000000e0 0.000000000000000e0 0.000000000000000e0
    0.000000000000000e0 0.000000000000000e0 0.000000000000000e0 0.000000000000000e0
    0.000000000000000e0 0.000000000000000e0 0.000000000000000e0 0.000000000000000e0
    0.000000000000000e0 0.000000000000000e0 0.000000000000000e0 0.000000000000000e0
    0.000000000000000e0 0.000000000000000e0 0.000000000000000e0 0.000000000000000e0
    0.000000000000000e0 0.000000000000000e0 0.000000000000000e0 0.000000000000000e0
    0.000000000000000e0 0.000000000000000e0 0.000000000000000e0 0.000000000000000e0
    0.000000000000000e0 0.000000000000000e0 0.000000000000000e0 0.000000000000000e0
    0.000000000000000e0 0.000000000000000e0 0.000000000000000e0 0.000000000000000e0
    0.000000000000000e0 0.000000000000000e0 0.000000000000000e0 0.000000000000000e0
    0.000000000000000e0 0.000000000000000e0 0.000000000000000e0 0.000000000000000e0
    0.000000000000000e0 0.000000000000000e0 0.000000000000000e0 0.000000000000000e0
    0.000000000000000e0 0.000000000000000e0 0.000000000000000e0 0.000000000000000e0
    0.000000000000000e0 0.000000000000000e0 0.000000000000000e0 0.000000000000000e0
    0.000000000000000e0 0.000000000000000e0 0.000000000000000e0 0.000000000000000e0
    0.000000000000000e0 0.000000000000000e0 0.000000000000000e0 0.000000000000000e0
    0.000000000000000e0 0.000000000000000e0 0.000000000000000e0 0.000000000000000e0
    0.000000000000000e0 0.000000000000000e0 0.000000000000000e0 0.000000000000000e0
    0.000000000000000e0 0.000000000000000e0 0.000000000000000e0 0.000000000000000e0
    0.000000000000000e0 0.000000000000000e0 0.000000000000000e0 0.000000000000000e0
    0.000000000000000e0 0.000000000000000e0 0.000000000000000e0 0.000000000000000e0
    0.000000000000000e0 0.000000000000000e0 0.000000000000000e0 0.000000000000000e0
    0.000000000000000e0 0.000000000000000e0 0.000000000000000e0 0.000000000000000e0
    0.000000000000000e0 0.000000000000000e0 0.000000000000000e0 0.000000000000000e0
    0.000000000000000e0 0.000000000000000e0 0.000000000000000e0 0.000000000000000e0
    0.000000000000000e0 0.000000000000000e0 0.000000000000000e0 0.000000000000000e0
    0.000000000000000e0 0.000000000000000e0 0.000000000000000e0 0.000000000000000e0
    0.000000000000000e0 0.000000000000000e0 0.000000000000000e0 0.000000000000000e0
    0.000000000000000e0 0.000000000000000e0 0.000000000000000e0 0.000000000000000e0
    0.000000000000000e0 0.000000000000000e0 0.000000000000000e0 0.000000000000000e0
    0.000000000000000e0 0.000000000000000e0 0.000000000000000e0 0.000000000000000e0
    0.000000000000000e0 0.000000000000000e0 0.000000000000000e0 0.000000000000000e0
    0.000000000000000e0 0.000000000000000e0 0.000000000000000e0 0.000000000000000e0
    0.000000000000000e0 0.000000000000000e0 0.000000000000000e0 0.000000000000000e0
    0.000000000000000e0 0.000000000000000e0 0.000000000000000e0 0.000000000000000e0
    0.000000000000000e0 0.000000000000000e0 0.000000000000000e0
    </PP_NLCC>
  <PP_LOCAL columns="4">
    -2.562030131701551e1 -2.562030130882227e1 -2.562030130042199e1 -2.562030129180936e1
    -2.562030128297899e1 -2.562030127392532e1 -2.562030126464266e1 -2.562030125512516e1
    -2.562030124536644e1 -2.562030123536069e1 -2.562030122510690e1 -2.562030121458827e1
    -2.562030120380336e1 -2.562030119274544e1 -2.562030118140757e1 -2.562030116978269e1
    -2.562030115786798e1 -2.562030114564718e1 -2.562030113311702e1 -2.562030112026965e1
    -2.562030110709705e1 -2.562030109359098e1 -2.562030107974300e1 -2.562030106554447e1
    -2.562030105098648e1 -2.562030103606645e1 -2.562030102076224e1 -2.562030100507059e1
    -2.562030098898171e1 -2.562030097248553e1 -2.562030095557709e1 -2.562030093823527e1
    -2.562030092045444e1 -2.562030090222349e1 -2.562030088353101e1 -2.562030086436533e1
    -2.562030084471447e1 -2.562030082456614e1 -2.562030080390775e1 -2.562030078272640e1
    -2.562030076100884e1 -2.562030073874149e1 -2.562030071591044e1 -2.562030069250979e1
    -2.562030066850837e1 -2.562030064389937e1 -2.562030061866738e1 -2.562030059280323e1
    -2.562030056627774e1 -2.562030053908075e1 -2.562030051119526e1 -2.562030048260384e1
    -2.562030045328863e1 -2.562030042323130e1 -2.562030039241306e1 -2.562030036081465e1
    -2.562030032841632e1 -2.562030029519782e1 -2.562030026113841e1 -2.562030022621677e1
    -2.562030019041108e1 -2.562030015369898e1 -2.562030011605750e1 -2.562030007746312e1
    -2.562030003789172e1 -2.562029999731855e1 -2.562029995571828e1 -2.562029991307690e1
    -2.562029986934403e1 -2.562029982450406e1 -2.562029977853785e1 -2.562029973139911e1
    -2.562029968306704e1 -2.562029963351145e1 -2.562029958270134e1 -2.562029953060497e1
    -2.562029947718978e1 -2.562029942242237e1 -2.562029936626853e1 -2.562029930869314e1
    -2.562029924966022e1 -2.562029918913288e1 -2.562029912707327e1 -2.562029906344263e1
    -2.562029899820114e1 -2.562029893130807e1 -2.562029886272159e1 -2.562029879239884e1
    -2.562029872029586e1 -2.562029864636758e1 -2.562029857056779e1 -2.562029849284913e1
    -2.562029841316299e1 -2.562029833145961e1 -2.562029824768789e1 -2.562029816179548e1
    -2.562029807372870e1 -2.562029798343249e1 -2.562029789085043e1 -2.562029779592464e1
    -2.562029769861609e1 -2.562029759882387e1 -2.562029749651875e1 -2.562029739161041e1
    -2.562029728404630e1 -2.562029717375918e1 -2.562029706068015e1 -2.562029694473851e1
    -2.562029682586179e1 -2.562029670397570e1 -2.562029657900400e1 -2.562029645086863e1
    -2.562029631948949e1 -2.562029618478447e1 -2.562029604666941e1 -2.562029590505793e1
    -2.562029575986156e1 -2.562029561098953e1 -2.562029545834877e1 -2.562029530184392e1
    -2.562029514137709e1 -2.562029497684807e1 -2.562029480815395e1 -2.562029463518931e1
    -2.562029445784609e1 -2.562029427601337e1 -2.562029408957756e1 -2.562029389842214e1
    -2.562029370242758e1 -2.562029350147138e1 -2.562029329542792e1 -2.562029308416845e1
    -2.562029286756090e1 -2.562029264546992e1 -2.562029241775667e1 -2.562029218427884e1
    -2.562029194489051e1 -2.562029169944202e1 -2.562029144778002e1 -2.562029118974715e1
    -2.562029092518216e1 -2.562029065391968e1 -2.562029037579013e1 -2.562029009061972e1
    -2.562028979823018e1 -2.562028949843879e1 -2.562028919105813e1 -2.562028887589608e1
    -2.562028855275568e1 -2.562028822143489e1 -2.562028788172670e1 -2.562028753341874e1
    -2.562028717629336e1 -2.562028681012734e1 -2.562028643469180e1 -2.562028604975209e1
    -2.562028565512175e1 -2.562028525047382e1 -2.562028483555540e1 -2.562028441013327e1
    -2.562028397394161e1 -2.562028352670776e1 -2.562028306815214e1 -2.562028259798817e1
    -2.562028211592179e1 -2.562028162165179e1 -2.562028111486942e1 -2.562028059525784e1
    -2.562028006249222e1 -2.562027951623957e1 -2.562027895615848e1 -2.562027838189890e1
    -2.562027779310188e1 -2.562027718939937e1 -2.562027657041406e1 -2.562027593575928e1
    -2.562027528503814e1 -2.562027461784361e1 -2.562027393375920e1 -2.562027323235720e1
    -2.562027251319896e1 -2.562027177583529e1 -2.562027101980510e1 -2.562027024463584e1
    -2.562026944984325e1 -2.562026863493053e1 -2.562026779938825e1 -2.562026694269402e1
    -2.562026606431235e1 -2.562026516369440e1 -2.562026424027745e1 -2.562026329348422e1
    -2.562026232272263e1 -2.562026132738604e1 -2.562026030685260e1 -2.562025926048435e1
    -2.562025818762703e1 -2.562025708761007e1 -2.562025595974634e1 -2.562025480333075e1
    -2.562025361764030e1 -2.562025240193396e1 -2.562025115545190e1 -2.562024987741520e1
    -2.562024856702493e1 -2.562024722346198e1 -2.562024584588670e1 -2.562024443343792e1
    -2.562024298523279e1 -2.562024150036637e1 -2.562023997791055e1 -2.562023841691355e1
    -2.562023681639990e1 -2.562023517536938e1 -2.562023349279599e1 -2.562023176762803e1
    -2.562022999878742e1 -2.562022818516854e1 -2.562022632563781e1 -2.562022441903285e1
    -2.562022246416216e1 -2.562022045980410e1 -2.562021840470553e1 -2.562021629758185e1
    -2.562021413711637e1 -2.562021192195871e1 -2.562020965072424e1 -2.562020732199348e1
    -2.562020493431084e1 -2.562020248618412e1 -2.562019997608316e1 -2.562019740243868e1
    -2.562019476364219e1 -2.562019205804464e1 -2.562018928395489e1 -2.562018643963912e1
    -2.562018352331950e1 -2.562018053317326e1 -2.562017746733158e1 -2.562017432387821e1
    -2.562017110084817e1 -2.562016779622714e1 -2.562016440794996e1 -2.562016093389851e1
    -2.562015737190127e1 -2.562015371973244e1 -2.562014997510918e1 -2.562014613569079e1
    -2.562014219907775e1 -2.562013816280951e1 -2.562013402436344e1 -2.562012978115279e1
    -2.562012543052540e1 -2.562012096976233e1 -2.562011639607543e1 -2.562011170660587e1
    -2.562010689842272e1 -2.562010196852087e1 -2.562009691381908e1 -2.562009173115789e1
    -2.562008641729803e1 -2.562008096891862e1 -2.562007538261418e1 -2.562006965489308e1
    -2.562006378217551e1 -2.562005776079078e1 -2.562005158697550e1 -2.562004525687095e1
    -2.562003876652065e1 -2.562003211186822e1 -2.562002528875452e1 -2.562001829291480e1
    -2.562001111997664e1 -2.562000376545693e1 -2.561999622475896e1 -2.561998849316979e1
    -2.561998056585722e1 -2.561997243786645e1 -2.561996410411730e1 -2.561995555940129e1
    -2.561994679837795e1 -2.561993781557145e1 -2.561992860536768e1 -2.561991916201023e1
    -2.561990947959685e1 -2.561989955207602e1 -2.561988937324294e1 -2.561987893673599e1
    -2.561986823603254e1 -2.561985726444432e1 -2.561984601511403e1 -2.561983448101104e1
    -2.561982265492675e1 -2.561981052946983e1 -2.561979809706168e1 -2.561978534993217e1
    -2.561977228011455e1 -2.561975887944031e1 -2.561974513953412e1 -2.561973105180871e1
    -2.561971660745938e1 -2.561970179745531e1 -2.561968661254896e1 -2.561967104325223e1
    -2.561965507981268e1 -2.561963871226411e1 -2.561962193039059e1 -2.561960472369821e1
    -2.561958708142638e1 -2.561956899254520e1 -2.561955044576271e1 -2.561953142947633e1
    -2.561951193180504e1 -2.561949194057190e1 -2.561947144326929e1 -2.561945042709140e1
    -2.561942887890832e1 -2.561940678525076e1 -2.561938413231165e1 -2.561936090593266e1
    -2.561933709159649e1 -2.561931267442151e1 -2.561928763914974e1 -2.561926197013548e1
    -2.561923565133268e1 -2.561920866629652e1 -2.561918099816392e1 -2.561915262964177e1
    -2.561912354300044e1 -2.561909372006414e1 -2.561906314219634e1 -2.561903179028441e1
    -2.561899964473746e1 -2.561896668546859e1 -2.561893289187784e1 -2.561889824284628e1
    -2.561886271672391e1 -2.561882629130769e1 -2.561878894383494e1 -2.561875065096599e1
    -2.561871138876834e1 -2.561867113271198e1 -2.561862985764214e1 -2.561858753776015e1
    -2.561854414661969e1 -2.561849965711015e1 -2.561845404142779e1 -2.561840727107012e1
    -2.561835931681540e1 -2.561831014868445e1 -2.561825973595611e1 -2.561820804714028e1
    -2.561815504993158e1 -2.561810071120975e1 -2.561804499702479e1 -2.561798787256243e1
    -2.561792930213073e1 -2.561786924912564e1 -2.561780767602512e1 -2.561774454436530e1
    -2.561767981468599e1 -2.561761344654249e1 -2.561754539847806e1 -2.561747562797344e1
    -2.561740409142207e1 -2.561733074413406e1 -2.561725554028571e1 -2.561717843288394e1
    -2.561709937376055e1 -2.561701831351118e1 -2.561693520149370e1 -2.561684998578824e1
    -2.561676261314493e1 -2.561667302898268e1 -2.561658117733528e1 -2.561648700081177e1
    -2.561639044058190e1 -2.561629143632231e1 -2.561618992617813e1 -2.561608584673738e1
    -2.561597913298002e1 -2.561586971824322e1 -2.561575753417432e1 -2.561564251069042e1
    -2.561552457594799e1 -2.561540365627308e1 -2.561527967612895e1 -2.561515255807832e1
    -2.561502222271516e1 -2.561488858862818e1 -2.561475157234722e1 -2.561461108829068e1
    -2.561446704871682e1 -2.561431936365747e1 -2.561416794087338e1 -2.561401268579262e1
    -2.561385350144736e1 -2.561369028842510e1 -2.561352294479535e1 -2.561335136604559e1
    -2.561317544502948e1 -2.561299507188815e1 -2.561281013398048e1 -2.561262051582149e1
    -2.561242609900692e1 -2.561222676213698e1 -2.561202238074268e1 -2.561181282721147e1
    -2.561159797069969e1 -2.561137767706002e1 -2.561115180875488e1 -2.561092022476594e1
    -2.561068278051329e1 -2.561043932776055e1 -2.561018971452928e1 -2.560993378499797e1
    -2.560967137940311e1 -2.560940233394871e1 -2.560912648069974e1 -2.560884364747485e1
    -2.560855365774263e1 -2.560825633051403e1 -2.560795148022455e1 -2.560763891662148e1
    -2.560731844464828e1 -2.560698986432056e1 -2.560665297060103e1 -2.560630755327194e1
    -2.560595339680996e1 -2.560559028024762e1 -2.560521797703548e1 -2.560483625490550e1
    -2.560444487572210e1 -2.560404359533670e1 -2.560363216344072e1 -2.560321032340503e1
    -2.560277781211775e1 -2.560233435982985e1 -2.560187968998489e1 -2.560141351904219e1
    -2.560093555630733e1 -2.560044550375218e1 -2.559994305582789e1 -2.559942789927601e1
    -2.559889971293385e1 -2.559835816753839e1 -2.559780292552298e1 -2.559723364080505e1
    -2.559664995857520e1 -2.559605151507698e1 -2.559543793738064e1 -2.559480884315627e1
    -2.559416384043649e1 -2.559350252737192e1 -2.559282449198627e1 -2.559212931192224e1
    -2.559141655417899e1 -2.559068577484634e1 -2.558993651883219e1 -2.558916831958265e1
    -2.558838069879156e1 -2.558757316610830e1 -2.558674521883836e1 -2.558589634163054e1
    -2.558502600616118e1 -2.558413367081054e1 -2.558321878033073e1 -2.558228076550360e1
    -2.558131904279060e1 -2.558033301397744e1 -2.557932206580654e1 -2.557828556959935e1
    -2.557722288087401e1 -2.557613333895078e1 -2.557501626654634e1 -2.557387096936120e1
    -2.557269673565415e1 -2.557149283580847e1 -2.557025852188845e1 -2.556899302718024e1
    -2.556769556572523e1 -2.556636533184388e1 -2.556500149964297e1 -2.556360322251354e1
    -2.556216963261734e1 -2.556069984035855e1 -2.555919293384495e1 -2.555764797833499e1
    -2.555606401567031e1 -2.555444006369641e1 -2.555277511566951e1 -2.555106813964592e1
    -2.554931807785985e1 -2.554752384608683e1 -2.554568433298789e1 -2.554379839944071e1
    -2.554186487785563e1 -2.553988257147299e1 -2.553785025364439e1 -2.553576666709764e1
    -2.553363052318395e1 -2.553144050110597e1 -2.552919524712792e1 -2.552689337376820e1
    -2.552453345897256e1 -2.552211404526668e1 -2.551963363888873e1 -2.551709070890301e1
    -2.551448368629109e1 -2.551181096302282e1 -2.550907089110572e1 -2.550626178161057e1
    -2.550338190367611e1 -2.550042948349017e1 -2.549740270324628e1 -2.549429970007690e1
    -2.549111856496226e1 -2.548785734161429e1 -2.548451402533362e1 -2.548108656184196e1
    -2.547757284608736e1 -2.547397072102202e1 -2.547027797635288e1 -2.546649234726380e1
    -2.546261151310944e1 -2.545863309607886e1 -2.545455465983051e1 -2.545037370809629e1
    -2.544608768325430e1 -2.544169396487155e1 -2.543718986821316e1 -2.543257264271939e1
    -2.542783947045029e1 -2.542298746449581e1 -2.541801366735220e1 -2.541291504926351e1
    -2.540768850652780e1 -2.540233085976739e1 -2.539683885216278e1 -2.539120914764947e1
    -2.538543832907738e1 -2.537952289633301e1 -2.537345926442185e1 -2.536724376151189e1
    -2.536087262693905e1 -2.535434200917150e1 -2.534764796373320e1 -2.534078645108761e1
    -2.533375333447911e1 -2.532654437773364e1 -2.531915524301702e1 -2.531158148854996e1
    -2.530381856628093e1 -2.529586181951665e1 -2.528770648050871e1 -2.527934766799608e1
    -2.527078038470460e1 -2.526199951480276e1 -2.525299982131318e1 -2.524377594348022e1
    -2.523432239409392e1 -2.522463355676974e1 -2.521470368318457e1 -2.520452689026959e1
    -2.519409715735965e1 -2.518340832330034e1 -2.517245408351258e1 -2.516122798701488e1
    -2.514972343340453e1 -2.513793366979909e1 -2.512585178773857e1 -2.511347072004826e1
    -2.510078323766443e1 -2.508778194642481e1 -2.507445928382368e1 -2.506080751573438e1
    -2.504681873310029e1 -2.503248484859629e1 -2.501779759326333e1 -2.500274851311868e1
    -2.498732896574408e1 -2.497153011685313e1 -2.495534293684289e1 -2.493875819733292e1
    -2.492176646769440e1 -2.490435811157370e1 -2.488652328341396e1 -2.486825192498102e1
    -2.484953376189691e1 -2.483035830018585e1 -2.481071482283939e1 -2.479059238640735e1
    -2.476997981761959e1 -2.474886571004575e1 -2.472723842080242e1 -2.470508606731267e1
    -2.468239652412816e1 -2.465915741982394e1 -2.463535613397285e1 -2.461097979421208e1
    -2.458601527341257e1 -2.456044918696210e1 -2.453426789017504e1 -2.450745747584196e1
    -2.448000377193284e1 -2.445189233946843e1 -2.442310847057626e1 -2.439363718674791e1
    -2.436346323731395e1 -2.433257109815544e1 -2.430094497067212e1 -2.426856878102839e1
    -2.423542617969722e1 -2.420150054132515e1 -2.416677496494373e1 -2.413123227455145e1
    -2.409485502009288e1 -2.405762547886215e1 -2.401952565736066e1 -2.398053729363897e1
    -2.394064186015372e1 -2.389982056717429e1 -2.385805436677278e1 -2.381532395743020e1
    -2.377160978930073e1 -2.372689207017062e1 -2.368115077214772e1 -2.363436563912814e1
    -2.358651619507982e1 -2.353758175318582e1 -2.348754142589231e1 -2.343637413590741e1
    -2.338405862819869e1 -2.333057348303306e1 -2.327589713010957e1 -2.322000786383538e1
    -2.316288385979210e1 -2.310450319244060e1 -2.304484385411661e1 -2.298388377536658e1
    -2.292160084666838e1 -2.285797294158868e1 -2.279297794142462e1 -2.272659376137236e1
    -2.265879837826869e1 -2.258956985994705e1 -2.251888639624740e1 -2.244672633171791e1
    -2.237306820003956e1 -2.229789076020434e1 -2.222117303447310e1 -2.214289434813358e1
    -2.206303437107248e1 -2.198157316117091e1 -2.189849120953069e1 -2.181376948752461e1
    -2.172738949565756e1 -2.163933331422581e1 -2.154958365574416e1 -2.145812391910212e1
    -2.136493824540924e1 -2.127001157547284e1 -2.117332970883927e1 -2.107487936432612e1
    -2.097464824195880e1 -2.087262508620966e1 -2.076879975043195e1 -2.066316326236723e1
    -2.055570789059071e1 -2.044642721174999e1 -2.033531617843946e1 -2.022237118754056e1
    -2.010759014884751e1 -1.999097255378527e1 -1.987251954401754e1 -1.975223397973127e1
    -1.963012050737527e1 -1.950618562662163e1 -1.938043775631262e1 -1.925288729914889e1
    -1.912354670486920e1 -1.899243053167316e1 -1.885955550563745e1 -1.872494057787634e1
    -1.858860697920652e1 -1.845057827208704e1 -1.831088039961616e1 -1.816954173139010e1
    -1.802659310605565e1 -1.788206787042068e1 -1.773600191502934e1 -1.758843370617052e1
    -1.743940431435026e1 -1.728895743934343e1 -1.713713943205632e1 -1.698399931355592e1
    -1.682958879178806e1 -1.667397125025645e1 -1.651728025883839e1 -1.635972918132880e1
    -1.620148789788503e1 -1.604263168884912e1 -1.588320436003695e1 -1.572324869444536e1
    -1.556280556076591e1 -1.540191395445728e1 -1.524061110109715e1 -1.507893261951038e1
    -1.491691274521111e1 -1.475458461781587e1 -1.459198063927970e1 -1.442913291317176e1
    -1.426607377901111e1 -1.410283646045151e1 -1.393945585263311e1 -1.377596948345888e1
    -1.361241869740975e1 -1.344904085256010e1 -1.328691513739220e1 -1.312715095449360e1
    -1.296940225114681e1 -1.281295078817943e1 -1.265770500605710e1 -1.250374467582502e1
    -1.235114633500392e1 -1.219998298488133e1 -1.205029322193347e1 -1.190198221509471e1
    -1.175495919351075e1 -1.160936616318585e1 -1.146538494479466e1 -1.132307774500764e1
    -1.118246808520230e1 -1.104356932671298e1 -1.090638396308369e1 -1.077090187913288e1
    -1.063710292130337e1 -1.050496615965619e1 -1.037447092733063e1 -1.024559681687080e1
    -1.011832367664565e1 -9.992631607355934e0 -9.868500958623478e0 -9.745912325656374e0
    -9.624846545986280e0 -9.505284696273453e0 -9.387208089175333e0 -9.270598270268597e0
    -9.155437015014277e0 -9.041706325876042e0 -8.929388429603467e0 -8.818465774176371e0
    -8.708921025649218e0 -8.600737065593442e0 -8.493896988575699e0 -8.388384099394269e0
    -8.284181910405549e0 -8.181274128963386e0 -8.079644578757861e0 -7.979277387812850e0
    -7.880156977170738e0 -7.782267876398986e0 -7.685594906929583e0 -7.590122957513834e0
    -7.495836994492236e0 -7.402722273775479e0 -7.310764245555845e0 -7.219948540782345e0
    -7.130260968914925e0 -7.041687515709301e0 -6.954214341026803e0 -6.867827776669604e0
    -6.782514324242772e0 -6.698260653043003e0 -6.615053597974227e0 -6.532880157489197e0
    -6.451727491557216e0 -6.371582919657433e0 -6.292433918796994e0 -6.214268121554515e0
    -6.137073314147777e0 -6.060837434525809e0 -5.985548570484892e0 -5.911194957807933e0
    -5.837764978427371e0 -5.765247158610766e0 -5.693630167169172e0 -5.622902813687790e0
    -5.553054046778499e0 -5.484072952354225e0 -5.415948751924522e0 -5.348670800912308e0
    -5.282228586991327e0 -5.216611728444040e0 -5.151809972539764e0 -5.087813193932602e0
    -5.024611393079021e0 -4.962194694674816e0 -4.900553346111074e0 -4.839677715949089e0
    -4.779558292413933e0 -4.720185681906391e0 -4.661550607532752e0 -4.603643907653242e0
    -4.546456534448354e0 -4.489979552501710e0 -4.434204137401418e0 -4.379121574358955e0
    -4.324723256844345e0 -4.271000685238825e0 -4.217945465504371e0 -4.165549307869809e0
    -4.113804025533396e0 -4.062701533381775e0 -4.012233846725170e0 -3.962393080048338e0
    -3.913171445777374e0 -3.864561253062125e0 -3.816554906573936e0 -3.769144905318540e0
    -3.722323841463866e0 -3.676084399182681e0 -3.630419353509781e0 -3.585321569213536e0
    -3.540783999681576e0 -3.496799685820462e0 -3.453361754969256e0 -3.410463419826625e0
    -3.368097977391385e0 -3.326258807916342e0 -3.284939373875200e0 -3.244133218942402e0
    -3.203833966985671e0 -3.164035321071101e0 -3.124731062480680e0 -3.085915049741963e0
    -3.047581217669818e0 -3.009723576420054e0 -2.972336210554701e0 -2.935413278118895e0
    -2.898949009729096e0 -2.862937707672591e0 -2.827373745018073e0 -2.792251564737134e0
    -2.757565678836624e0 -2.723310667501612e0 -2.689481178248933e0 -2.656071925091160e0
    -2.623077687710802e0 -2.590493310644731e0 -2.558313702478596e0 -2.526533835051201e0
    -2.495148742668688e0 -2.464153521328386e0 -2.433543327952286e0 -2.403313379629938e0
    -2.373458952870755e0 -2.343975382865561e0 -2.314858062757240e0 -2.286102442920513e0
    -2.257704030250556e0 -2.229658387460507e0 -2.201961132387700e0 -2.174607937308469e0
    -2.147594528261541e0 -2.120916684379785e0 -2.094570237230314e0 -2.068551070162800e0
    -2.042855117665865e0 -2.017478364731546e0 -1.992416846227604e0 -1.967666646277706e0
    -1.943223897649309e0 -1.919084781149131e0 -1.895245525026203e0 -1.871702404382296e0
    -1.848451740589715e0 -1.825489900716336e0 -1.802813296957756e0 -1.780418386076552e0
    -1.758301668848452e0 -1.736459689515417e0 -1.714889035245513e0 -1.693586335599437e0
    -1.672548262003720e0 -1.651771527230381e0 -1.631252884883074e0 -1.610989128889569e0
    -1.590977093000465e0 -1.571213650294141e0 -1.551695712687731e0 -1.532420230454154e0
    -1.513384191745045e0 -1.494584622119493e0 -1.476018584078551e0 -1.457683176605355e0
    -1.439575534710813e0 -1.421692828984745e0 -1.404032265152343e0 -1.386591083635901e0
    -1.369366559121636e0 -1.352356000131450e0 -1.335556748599890e0 -1.318966179491823e0
    -1.302581700237752e0 -1.286400750556142e0 -1.270420801889472e0 -1.254639357043043e0
    -1.239053949786930e0 -1.223662144461293e0 -1.208461535584470e0 -1.193449747464033e0
    -1.178624433823163e0 -1.163983277355538e0 -1.149523989431502e0 -1.135244309649595e0
    -1.121142005464964e0 -1.107214871799004e0 -1.093460730642870e0 -1.079877430717738e0
    -1.066462846388127e0 -1.053214881888501e0 -1.040131453757357e0 -1.027211850270036e0
    -1.014451619606544e0 -1.001849899195122e0 -9.894047198891036e-1 -9.771141370822054e-1
    -9.649762303459253e-1 -9.529891031077128e-1 -9.411508823546136e-1 -9.294597184568470e-1
    -9.179137844034136e-1 -9.065112762461579e-1 -8.952504123199864e-1 -8.841294330920000e-1
    -8.731466008865688e-1 -8.623001996138214e-1 -8.515885345014905e-1 -8.410099318301157e-1
    -8.305627386715082e-1 -8.202453226304842e-1 -8.100560715897899e-1 -7.999933934581077e-1
    -7.900557159215581e-1 -7.802414861978571e-1 -7.705491707936788e-1 -7.609772552650529e-1
    -7.515242439807216e-1 -7.421886598884569e-1 -7.329690442842614e-1 -7.238639565844455e-1
    -7.148719741005413e-1 -7.059916918169929e-1 -6.972217221716326e-1 -6.885606948388617e-1
    -6.800072565155386e-1 -6.715600707095279e-1 -6.632178175311471e-1 -6.549791934857669e-1
    -6.468429112719330e-1 -6.388076995789956e-1 -6.308723028887826e-1 -6.230354812794140e-1
    -6.152960102315719e-1 -6.076526804371579e-1 -6.001042976103397e-1 -5.926496823009460e-1
    -5.852876697101656e-1 -5.780171095085555e-1 -5.708368656562911e-1 -5.637458162256610e-1
    -5.567428532257670e-1 -5.498268824293905e-1 -5.429968232020261e-1 -5.362516083330227e-1
    -5.295901838688327e-1 -5.230115089483327e-1 -5.165145556401800e-1 -5.100983087822043e-1
    -5.037617658227790e-1 -4.975039366641736e-1 -4.913238435078524e-1 -4.852205207016846e-1
    -4.791930145890663e-1 -4.732403833599030e-1 -4.673616969034540e-1 -4.615560366630017e-1
    -4.558224954923204e-1 -4.501601775139385e-1 -4.445681979791512e-1 -4.390456831297782e-1
    -4.335917700616405e-1 -4.282056065897234e-1 -4.228863511150279e-1 -4.176331724930631e-1
    -4.124452499039808e-1 -4.073217727243232e-1 -4.022619404003555e-1 -3.972649623229843e-1
    -3.923300577042182e-1 -3.874564554551691e-1 -3.826433940655720e-1 -3.778901214847909e-1
    -3.731958950043159e-1 -3.685599811417084e-1 -3.639816555259944e-1 -3.594602027844837e-1
    -3.549949164309848e-1 -3.505850987554216e-1 -3.462300607148099e-1 -3.419291218255947e-1
    -3.376816100573258e-1 -3.334868617276460e-1 -3.293442213985962e-1 -3.252530417741959e-1
    -3.212126835993048e-1 -3.172225155597390e-1 -3.132819141836229e-1 -3.093902637439756e-1
    -3.055469561624977e-1 -3.017513909145597e-1 -2.980029749353706e-1 -2.943011225273062e-1
    -2.906452552683978e-1 -2.870348019219474e-1 -2.834691983472736e-1 -2.799478874115646e-1
    -2.764703189028215e-1 -2.730359494438908e-1 -2.696442424075567e-1 -2.662946678326935e-1
    -2.629867023414606e-1 -2.597198290575186e-1 -2.564935375252713e-1 -2.533073236301027e-1
    -2.501606895196083e-1 -2.470531435258079e-1 -2.439842000883163e-1 -2.409533796784788e-1
    -2.379602087244395e-1 -2.350042195371466e-1 -2.320849502372768e-1 -2.292019446830616e-1
    -2.263547523990184e-1 -2.235429285055601e-1 -2.207660336494818e-1 -2.180236339353137e-1
    -2.153153008575201e-1 -2.126406112335482e-1 -2.099991471377024e-1 -2.073904958358429e-1
    -2.048142497208975e-1 -2.022700062491683e-1 -1.997573678774374e-1 -1.972759420008470e-1
    -1.948253408915548e-1 -1.924051816381526e-1 -1.900150860858323e-1 -1.876546807773020e-1
    -1.853235968944296e-1 -1.830214702006153e-1 -1.807479409838803e-1 -1.785026540006582e-1
    -1.762852584202906e-1 -1.740954077702062e-1 -1.719327598817855e-1 -1.697969768368966e-1
    -1.676877249150927e-1 -1.656046745414704e-1 -1.635475002351706e-1 -1.615158805585222e-1
    -1.595094980668180e-1 -1.575280392587110e-1 -1.555711945272318e-1 -1.536386581114094e-1
    -1.517301280484969e-1 -1.498453061267897e-1 -1.479838978390272e-1 -1.461456123363778e-1
    -1.443301623829917e-1 -1.425372643111194e-1 -1.407666379767905e-1 -1.390180067160371e-1
    -1.372910973016676e-1 -1.355856399005725e-1 -1.339013680315627e-1 -1.322380185237325e-1
    -1.305953314753368e-1 -1.289730502131825e-1 -1.273709212525219e-1 -1.257886942574448e-1
    -1.242261220017647e-1 -1.226829603303872e-1 -1.211589681211620e-1
    </PP_LOCAL>
  <PP_NONLOCAL>
    <PP_BETA.1 index="1" label="2S" angular_momentum="0" cutoff_radius_index="759" cutoff_radius="1.000000000000e0" ultrasoft_cutoff_radius="1.300000000000e0">
      1.088698889297218e-3 1.102393025501427e-3 1.116259412351162e-3 1.130300216478114e-3
      1.144095196961639e-3 1.159009365117633e-3 1.173216400323654e-3 1.193919882048172e-3
      1.202440039411404e-3 1.225605456616583e-3 1.235469584199206e-3 1.250915437036648e-3
      1.268725525801040e-3 1.276448943724112e-3 1.299884421413378e-3 1.313227084222934e-3
      1.326629051135481e-3 1.348821319863053e-3 1.352741654138595e-3 1.384257068234224e-3
      1.401883676164104e-3 1.420673394591704e-3 1.433914315944071e-3 1.447049592424074e-3
      1.475517523062006e-3 1.481612247464029e-3 1.506318395007089e-3 1.522716691639461e-3
      1.547088815703382e-3 1.569790131766488e-3 1.574804286168199e-3 1.607864379358573e-3
      1.619133705739878e-3 1.649268533100518e-3 1.663012127396488e-3 1.687018046204997e-3
      1.705934985725521e-3 1.731760801339605e-3 1.755021753285208e-3 1.775303274976880e-3
      1.793361904689789e-3 1.818084740203146e-3 1.837998125303747e-3 1.863203013403009e-3
      1.889978882129412e-3 1.909625575650387e-3 1.935934308832515e-3 1.957799350337380e-3
      1.984759500253896e-3 2.004548243212001e-3 2.039486844229998e-3 2.059933126333874e-3
      2.086196840631577e-3 2.110683529848195e-3 2.140766414982981e-3 2.167546350595850e-3
      2.194345203180542e-3 2.219063873379445e-3 2.245621352921445e-3 2.280361348222265e-3
      2.308727471403621e-3 2.331119955092969e-3 2.361132460333704e-3 2.391307076481025e-3
      2.424447533966478e-3 2.457042178793029e-3 2.481676634326635e-3 2.514648788794538e-3
      2.549539496634084e-3 2.584583603817609e-3 2.613851121301136e-3 2.645931390451412e-3
      2.676823315168414e-3 2.714225300912587e-3 2.741661674108803e-3 2.782959924928136e-3
      2.812099563077902e-3 2.852937705808328e-3 2.886352781533597e-3 2.918629601560613e-3
      2.962453742021587e-3 2.994398573678614e-3 3.035937025862523e-3 3.072975777448278e-3
      3.110872122011998e-3 3.150644508059436e-3 3.190180273643650e-3 3.227719479678537e-3
      3.272849938748074e-3 3.310948247202711e-3 3.352336510608345e-3 3.392298973348501e-3
      3.440896139347421e-3 3.479942583203277e-3 3.525238502175232e-3 3.568829286467234e-3
      3.614471244023310e-3 3.660973910081022e-3 3.706842964847301e-3 3.750547364616830e-3
      3.802196922160162e-3 3.848875558654263e-3 3.897014172954072e-3 3.942092865786118e-3
      3.997113056586621e-3 4.044710593244960e-3 4.095461204456363e-3 4.146872161601034e-3
      4.201834846057794e-3 4.252144494978682e-3 4.304735882719346e-3 4.358956324028329e-3
      4.413910157716305e-3 4.472502446064563e-3 4.528111523232292e-3 4.582718976699818e-3
      4.640741006985582e-3 4.700833712882268e-3 4.760517162461619e-3 4.819008479159836e-3
      4.878385723094958e-3 4.940830068636160e-3 5.003775512132380e-3 5.065444459411983e-3
      5.130852987867474e-3 5.193137407018156e-3 5.258358876903458e-3 5.326541285277376e-3
      5.393353604912942e-3 5.459211403219477e-3 5.528849014566795e-3 5.598639805586170e-3
      5.667678505667739e-3 5.740655785227700e-3 5.811492452607759e-3 5.886546486501610e-3
      5.957641036241023e-3 6.036257130927036e-3 6.109724015503081e-3 6.187774038334759e-3
      6.264421111656871e-3 6.344219564695996e-3 6.423654341976059e-3 6.502844266809083e-3
      6.586673482451177e-3 6.667312363691947e-3 6.752380965607319e-3 6.838663206341411e-3
      6.923299159762141e-3 7.009115471136584e-3 7.098262896705232e-3 7.189556777535189e-3
      7.279174750074890e-3 7.370383454250007e-3 7.463570199131686e-3 7.557635310890154e-3
      7.651302537242111e-3 7.750054221132174e-3 7.845495382463485e-3 7.944402705308273e-3
      8.044598502501943e-3 8.146033791081809e-3 8.248174233149941e-3 8.351560842308370e-3
      8.457111634467939e-3 8.562621171134932e-3 8.671093336821700e-3 8.778879330789469e-3
      8.891311989601025e-3 9.002445392067182e-3 9.116036976639986e-3 9.231225846209723e-3
      9.346603653764497e-3 9.464608841792565e-3 9.582966870273157e-3 9.703050725773711e-3
      9.824556649899785e-3 9.949332467588668e-3 1.007349991549056e-2 1.020138340918375e-2
      1.032979436445691e-2 1.045926472966330e-2 1.059159617894367e-2 1.072356133040198e-2
      1.085905153855604e-2 1.099563037970397e-2 1.113353814371121e-2 1.127366841475264e-2
      1.141512457646909e-2 1.155926842794452e-2 1.170459043345284e-2 1.185108797145562e-2
      1.200111973466889e-2 1.215215671413328e-2 1.230415201518398e-2 1.245988008991028e-2
      1.261568663164214e-2 1.277585728327879e-2 1.293518431231966e-2 1.309828004437619e-2
      1.326265332806176e-2 1.342922504483512e-2 1.359820417228186e-2 1.376955564039850e-2
      1.394216483205657e-2 1.411812385813616e-2 1.429571047963685e-2 1.447573145306680e-2
      1.465757012303781e-2 1.484259960554435e-2 1.502898020344801e-2 1.521756306448574e-2
      1.541031854791508e-2 1.560318053637788e-2 1.579931373073395e-2 1.599771413873063e-2
      1.619905877317507e-2 1.640298752413472e-2 1.660891664612318e-2 1.681864177135362e-2
      1.702988376297943e-2 1.724428533028477e-2 1.746067962931663e-2 1.768043252101337e-2
      1.790302450977510e-2 1.812800885162402e-2 1.835672219666207e-2 1.858687736003728e-2
      1.882120585069513e-2 1.905781016678931e-2 1.929671094395213e-2 1.953994887541022e-2
      1.978554129680399e-2 2.003448192511370e-2 2.028687812151087e-2 2.054183847011171e-2
      2.080053040601282e-2 2.106145821799466e-2 2.132719869319799e-2 2.159465003269112e-2
      2.186630167883208e-2 2.214208056617850e-2 2.242000128239763e-2 2.270196265137026e-2
      2.298770569105058e-2 2.327680815352484e-2 2.356947999142522e-2 2.386617426081927e-2
      2.416569217337017e-2 2.447028793909678e-2 2.477772764368091e-2 2.508943330638225e-2
      2.540478814773217e-2 2.572423284208547e-2 2.604821798993995e-2 2.637570757506102e-2
      2.670769169436782e-2 2.704304061222196e-2 2.738368876474895e-2 2.772742852750421e-2
      2.807725841174546e-2 2.842982090482682e-2 2.878734657061743e-2 2.914934494295451e-2
      2.951611838606283e-2 2.988742229432351e-2 3.026304059773288e-2 3.064373759521599e-2
      3.102903409887192e-2 3.141956370600818e-2 3.181445843557640e-2 3.221465237768184e-2
      3.262026212804692e-2 3.303007469285468e-2 3.344538180680745e-2 3.386631520035355e-2
      3.429201690514194e-2 3.472355876613786e-2 3.515992504204357e-2 3.560239423344935e-2
      3.605023974771315e-2 3.650343041639470e-2 3.696253205607603e-2 3.742734283182525e-2
      3.789831287292200e-2 3.837459588401693e-2 3.885742050858854e-2 3.934592607139908e-2
      3.984088844290223e-2 4.034179530567839e-2 4.084917108668673e-2 4.136286591158633e-2
      4.188312913102532e-2 4.240997607287822e-2 4.294291705498887e-2 4.348319162253844e-2
      4.403006239029184e-2 4.458360943537842e-2 4.514446013413798e-2 4.571199116135638e-2
      4.628700155284449e-2 4.686908322763994e-2 4.745854954648721e-2 4.805519535313962e-2
      4.865962345358055e-2 4.927147818890942e-2 4.989140344219845e-2 5.051835669316862e-2
      5.115383057370027e-2 5.179700126687337e-2 5.244830807982881e-2 5.310745623431012e-2
      5.377557047682080e-2 5.445177202787521e-2 5.513639868551490e-2 5.582968342493366e-2
      5.653168000839681e-2 5.724258152581374e-2 5.796232791286737e-2 5.869089753699352e-2
      5.942912254572175e-2 6.017604546443245e-2 6.093279210656632e-2 6.169877414503233e-2
      6.247475740603647e-2 6.326015639434246e-2 6.405560235928665e-2 6.486064832213234e-2
      6.567636167249624e-2 6.650195292762362e-2 6.733811832195435e-2 6.818469326042642e-2
      6.904176047263100e-2 6.990993821951896e-2 7.078859893057832e-2 7.167853746129449e-2
      7.257964710237719e-2 7.349196318792472e-2 7.441572744682201e-2 7.535115428438743e-2
      7.629845948020630e-2 7.725735926755295e-2 7.822857984093812e-2 7.921183269925791e-2
      8.020743018808130e-2 8.121564239594825e-2 8.223642440591394e-2 8.326990462427286e-2
      8.431653824687668e-2 8.537618060513275e-2 8.644934609930477e-2 8.753555895920595e-2
      8.863580312924579e-2 8.974964617755798e-2 9.087757773206828e-2 9.201930370771016e-2
      9.317579349689087e-2 9.434663949409483e-2 9.553209469096213e-2 9.673244510212164e-2
      9.794794138172858e-2 9.917858342501606e-2 1.004246413307390e-1 1.016864297028279e-1
      1.029638262650474e-1 1.042573543564762e-1 1.055671850845892e-1 1.068932545262511e-1
      1.082359999063378e-1 1.095955642824231e-1 1.109723279490753e-1 1.123660624394693e-1
      1.137773853547941e-1 1.152064848143741e-1 1.166531223393434e-1 1.181183673043034e-1
      1.196015880149357e-1 1.211035295701333e-1 1.226242656434966e-1 1.241639121486848e-1
      1.257229701655032e-1 1.273013759590107e-1 1.288996890140091e-1 1.305177731490783e-1
      1.321563470943232e-1 1.338152425132613e-1 1.354949227560773e-1 1.371957256877216e-1
      1.389175242921112e-1 1.406610371077477e-1 1.424261579562209e-1 1.442134404957329e-1
      1.460230693268016e-1 1.478551737217657e-1 1.497103265485222e-1 1.515883930199262e-1
      1.534901452210704e-1 1.554154623131598e-1 1.573649099257146e-1 1.593385232479623e-1
      1.613369011570018e-1 1.633601515733112e-1 1.654084751866609e-1 1.674825182084501e-1
      1.695822280204791e-1 1.717081988400579e-1 1.738605992456339e-1 1.760398023805525e-1
      1.782460580841789e-1 1.804798417924367e-1 1.827413918781531e-1 1.850310037532150e-1
      1.873491520609214e-1 1.896960129901579e-1 1.920720816330554e-1 1.944776765583001e-1
      1.969131861239060e-1 1.993788316958813e-1 2.018749727580005e-1 2.044022192166306e-1
      2.069607026029932e-1 2.095510092843700e-1 2.121732715464333e-1 2.148280370063844e-1
      2.175157453044001e-1 2.202365775250783e-1 2.229911884585238e-1 2.257797870472391e-1
      2.286027952076850e-1 2.314607633015271e-1 2.343539283837721e-1 2.372828046124162e-1
      2.402478303261084e-1 2.432493923562440e-1 2.462879637788689e-1 2.493638653692756e-1
      2.524777074683193e-1 2.556298267201704e-1 2.588206356210137e-1 2.620507860731216e-1
      2.653204261547941e-1 2.686302712932260e-1 2.719807285613030e-1 2.753721692861895e-1
      2.788052073205805e-1 2.822802125674571e-1 2.857977401958145e-1 2.893582351794102e-1
      2.929622170217812e-1 2.966101984888532e-1 3.003025846710656e-1 3.040400647796346e-1
      3.078229472796217e-1 3.116518473210697e-1 3.155273191312169e-1 3.194498394479588e-1
      3.234198998897035e-1 3.274380919596069e-1 3.315049461125206e-1 3.356209235251733e-1
      3.397866831670910e-1 3.440027183351049e-1 3.482695882138067e-1 3.525878136938090e-1
      3.569580680446336e-1 3.613807326482323e-1 3.658565389258186e-1 3.703859841990855e-1
      3.749696487147602e-1 3.796081366918358e-1 3.843019455859640e-1 3.890518093099935e-1
      3.938581709419786e-1 3.987217257474818e-1 4.036430240277262e-1 4.086226481068920e-1
      4.136612139031293e-1 4.187593572636530e-1 4.239175956579082e-1 4.291366416055702e-1
      4.344170433373122e-1 4.397594372098190e-1 4.451643958466853e-1 4.506325806531208e-1
      4.561645743850136e-1 4.617610036272168e-1 4.674225144875592e-1 4.731497057716751e-1
      4.789431492167822e-1 4.848035854583159e-1 4.907314744847184e-1 4.967275616161473e-1
      5.027924175246383e-1 5.089266758411526e-1 5.151308928558507e-1 5.214057692818557e-1
      5.277518805066634e-1 5.341698117392752e-1 5.406602170277850e-1 5.472236299895528e-1
      5.538607509583073e-1 5.605720644660366e-1 5.673582602272162e-1 5.742198768171036e-1
      5.811574871571921e-1 5.881717110219498e-1 5.952630780493848e-1 6.024321542345987e-1
      6.096795028524369e-1 6.170056768497361e-1 6.244112060578999e-1 6.318966091012825e-1
      6.394624252833552e-1 6.471091556991198e-1 6.548373003300583e-1 6.626472810391064e-1
      6.705396647394863e-1 6.785148556669043e-1 6.865732953710761e-1 6.947154346381552e-1
      7.029416618551281e-1 7.112523651168630e-1 7.196479301713694e-1 7.281287430596066e-1
      7.366950541512054e-1 7.453472773843330e-1 7.540856212200922e-1 7.629103970304243e-1
      7.718218496418672e-1 7.808201963362151e-1 7.899055794790542e-1 7.990782443056972e-1
      8.083382434627282e-1 8.176857233721222e-1 8.271207537787006e-1 8.366433427079869e-1
      8.462535225386674e-1 8.559512421227993e-1 8.657364070318678e-1 8.756089363766577e-1
      8.855686586043490e-1 8.956153670912386e-1 9.057488554831536e-1 9.159687846132698e-1
      9.262748584801699e-1 9.366666584202932e-1 9.471437783406600e-1 9.577056818012153e-1
      9.683518650672625e-1 9.790817056772312e-1 9.898945329121744e-1 1.000789617180757e0
      1.011766191906759e0 1.022823365524985e0 1.033960250832195e0 1.045175824880076e0
      1.056469035966003e0 1.067838750429630e0 1.079283753284017e0 1.090802730960988e0
      1.102394335626471e0 1.114057081016639e0 1.125789444796624e0 1.137589793083620e0
      1.149456382882178e0 1.161387435043437e0 1.173381030596033e0 1.185435160126573e0
      1.197547724048391e0 1.209716524881131e0 1.221939247749305e0 1.234213512494506e0
      1.246536767292014e0 1.258906394737295e0 1.271319684800162e0 1.283773759687350e0
      1.296265681149606e0 1.308792352902501e0 1.321350603565350e0 1.333937120336074e0
      1.346548469113401e0 1.359181099022862e0 1.371831362174362e0 1.384495439443512e0
      1.397169444218989e0 1.409849338469115e0 1.422530967962146e0 1.435210070741803e0
      1.447882262947005e0 1.460543007808013e0 1.473187709671620e0 1.485811614126320e0
      1.498409875047543e0 1.510977525169181e0 1.523509522870228e0 1.536000665966228e0
      1.548445706431679e0 1.560839265755547e0 1.573175923285575e0 1.585450116583445e0
      1.597656259788849e0 1.609788672008662e0 1.621841622218454e0 1.633809317764829e0
      1.645685933273327e0 1.657465599714314e0 1.669142449915171e0 1.680710588468685e0
      1.692164127261435e0 1.703497185940876e0 1.714703955163003e0 1.725778627746934e0
      1.736715480203088e0 1.747508882109230e0 1.758153284175251e0 1.768643274606376e0
      1.778973565594953e0 1.789139048918202e0 1.799134786166690e0 1.808956048881612e0
      1.818598350772135e0 1.828057478116364e0 1.837329458874109e0 1.846410663377753e0
      1.855297807060083e0 1.863987949135520e0 1.872478559610329e0 1.880767537369678e0
      1.888853227312779e0 1.896734465223460e0 1.904410596965477e0 1.911881512749801e0
      1.919147693889698e0 1.926210184543066e0 1.933070680660137e0 1.939731534712848e0
      1.946195754270349e0 1.952467058275090e0 1.958549879731606e0 1.964449370489376e0
      1.970171434516317e0 1.975722722061704e0 1.981110626474077e0 1.986343299790093e0
      1.991429612469659e0 1.996379170785474e0 2.001202269730129e0 2.005909849019986e0
      2.010513481373351e0 2.015025277408682e0 2.019457837128186e0 2.023824182575311e0
      2.028137608109148e0 2.032411628737464e0 2.036659813352287e0 2.040895631422444e0
      2.045132293697066e0 2.049382542270109e0 2.053658459356399e0 2.057971177457262e0
      2.062330659086172e0 2.066745341126420e0 2.071221836030873e0 2.075764552000436e0
      2.080375288973642e0 2.085052799125123e0 2.089792312769873e0 2.094585006681001e0
      2.099417461370024e0 2.104271041888751e0 2.109121256103094e0 2.113937064448123e0
      2.118680136013040e0 2.123304062067376e0 2.127753538537604e0 2.131963466107521e0
      2.135858070710668e0 2.139349888037515e0 2.142338827126309e0 2.144711070964746e0
      2.146338066492319e0 2.147075382320693e0 2.146761641956928e0 2.145217355266666e0
      2.142243841651691e0 2.137622066994865e0 2.131111589595662e0 2.122449463289058e0
      2.111349279979947e0 2.097500200037771e0 2.080566122393847e0 2.060184983884227e0
      2.035968151990161e0 2.007500056285465e0 1.974337965838629e0 1.936012054679210e0
      1.892025729509214e0 1.841856287051669e0 1.784955942063405e0 1.720753298280769e0
      1.648655260863549e0 1.568049532328828e0 1.478307674695174e0 1.378788856405052e0
      1.268844341698014e0 1.147822782680393e0 1.015076409564720e0 8.699682121885601e-1
      7.118801519264792e-1 5.402225563569445e-1 3.544447288842605e-1 1.540469028831595e-1
      -6.140637897375711e-2 -2.922713735850664e-1 -5.388086288221672e-1 -8.011647792070136e-1
      -1.079352550165282e0 -1.373228899291767e0 -1.682471202992588e0 -2.006551442518813e0
      -2.344708312507088e0 -2.695917226924728e0 -3.058858178685028e0 -3.431881451743426e0
      -3.812971202884935e0 -4.199706934021169e0 -4.589222939081559e0 -4.978165821251402e0
      -5.362650207928368e0 -5.738212858789886e0 -6.099765406133022e0 -6.441545978477661e0
      -6.757070119158071e0 -7.039081354719395e0 -7.279501976410348e0 -7.469361499900309e0
      -7.598819511312335e0 -7.657352166602663e0 -7.633778217167667e0 -7.516269768627000e0
      -7.292370570502151e0 -6.949022686389542e0 -6.472602970759561e0 -5.848966333998159e0
      -5.063535554914777e0 -4.101062999027150e0 -2.948715209654288e0 -1.567022469742147e0
      -1.731824079891257e-1 1.762599138853061e-2 -1.201113816686968e-3 7.517222512772522e-4
      6.402431197966450e-4 7.294357672138030e-4 7.943445001850222e-4 8.583305072140279e-4
      9.184295740744448e-4 9.751822219637097e-4 1.028616559559252e-3 1.078814978379667e-3
      1.125856102644649e-3 1.169818872965045e-3 1.210785351292884e-3 1.248835684494794e-3
      1.284051262683096e-3 1.316514656271975e-3 1.346306377952031e-3 1.373508785172841e-3
      1.398201564584378e-3 1.420465825869205e-3 1.440381244138866e-3 1.458025837507884e-3
      1.473478949988932e-3 1.486816212434263e-3 1.498114687722711e-3 1.507449052587705e-3
      1.514892704028395e-3 1.520519044806442e-3 0.000000000000000e0 0.000000000000000e0
      0.000000000000000e0 0.000000000000000e0 0.000000000000000e0 0.000000000000000e0
      0.000000000000000e0 0.000000000000000e0 0.000000000000000e0 0.000000000000000e0
      0.000000000000000e0 0.000000000000000e0 0.000000000000000e0 0.000000000000000e0
      0.000000000000000e0 0.000000000000000e0 0.000000000000000e0 0.000000000000000e0
      0.000000000000000e0 0.000000000000000e0 0.000000000000000e0 0.000000000000000e0
      0.000000000000000e0 0.000000000000000e0 0.000000000000000e0 0.000000000000000e0
      0.000000000000000e0 0.000000000000000e0 0.000000000000000e0 0.000000000000000e0
      0.000000000000000e0 0.000000000000000e0 0.000000000000000e0 0.000000000000000e0
      0.000000000000000e0 0.000000000000000e0 0.000000000000000e0 0.000000000000000e0
      0.000000000000000e0 0.000000000000000e0 0.000000000000000e0 0.000000000000000e0
      0.000000000000000e0 0.000000000000000e0 0.000000000000000e0 0.000000000000000e0
      0.000000000000000e0 0.000000000000000e0 0.000000000000000e0 0.000000000000000e0
      0.000000000000000e0 0.000000000000000e0 0.000000000000000e0 0.000000000000000e0
      0.000000000000000e0 0.000000000000000e0 0.000000000000000e0 0.000000000000000e0
      0.000000000000000e0 0.000000000000000e0 0.000000000000000e0 0.000000000000000e0
      0.000000000000000e0 0.000000000000000e0 0.000000000000000e0 0.000000000000000e0
      0.000000000000000e0 0.000000000000000e0 0.000000000000000e0 0.000000000000000e0
      0.000000000000000e0 0.000000000000000e0 0.000000000000000e0 0.000000000000000e0
      0.000000000000000e0 0.000000000000000e0 0.000000000000000e0 0.000000000000000e0
      0.000000000000000e0 0.000000000000000e0 0.000000000000000e0 0.000000000000000e0
      0.000000000000000e0 0.000000000000000e0 0.000000000000000e0 0.000000000000000e0
      0.000000000000000e0 0.000000000000000e0 0.000000000000000e0 0.000000000000000e0
      0.000000000000000e0 0.000000000000000e0 0.000000000000000e0 0.000000000000000e0
      0.000000000000000e0 0.000000000000000e0 0.000000000000000e0 0.000000000000000e0
      0.000000000000000e0 0.000000000000000e0 0.000000000000000e0 0.000000000000000e0
      0.000000000000000e0 0.000000000000000e0 0.000000000000000e0 0.000000000000000e0
      0.000000000000000e0 0.000000000000000e0 0.000000000000000e0 0.000000000000000e0
      0.000000000000000e0 0.000000000000000e0 0.000000000000000e0 0.000000000000000e0
      0.000000000000000e0 0.000000000000000e0 0.000000000000000e0 0.000000000000000e0
      0.000000000000000e0 0.000000000000000e0 0.000000000000000e0 0.000000000000000e0
      0.000000000000000e0 0.000000000000000e0 0.000000000000000e0 0.000000000000000e0
      0.000000000000000e0 0.000000000000000e0 0.000000000000000e0 0.000000000000000e0
      0.000000000000000e0 0.000000000000000e0 0.000000000000000e0 0.000000000000000e0
      0.000000000000000e0 0.000000000000000e0 0.000000000000000e0 0.000000000000000e0
      0.000000000000000e0 0.000000000000000e0 0.000000000000000e0 0.000000000000000e0
      0.000000000000000e0 0.000000000000000e0 0.000000000000000e0 0.000000000000000e0
      0.000000000000000e0 0.000000000000000e0 0.000000000000000e0 0.000000000000000e0
      0.000000000000000e0 0.000000000000000e0 0.000000000000000e0 0.000000000000000e0
      0.000000000000000e0 0.000000000000000e0 0.000000000000000e0 0.000000000000000e0
      0.000000000000000e0 0.000000000000000e0 0.000000000000000e0 0.000000000000000e0
      0.000000000000000e0 0.000000000000000e0 0.000000000000000e0 0.000000000000000e0
      0.000000000000000e0 0.000000000000000e0 0.000000000000000e0 0.000000000000000e0
      0.000000000000000e0 0.000000000000000e0 0.000000000000000e0 0.000000000000000e0
      0.000000000000000e0 0.000000000000000e0 0.000000000000000e0 0.000000000000000e0
      0.000000000000000e0 0.000000000000000e0 0.000000000000000e0 0.000000000000000e0
      0.000000000000000e0 0.000000000000000e0 0.000000000000000e0 0.000000000000000e0
      0.000000000000000e0 0.000000000000000e0 0.000000000000000e0 0.000000000000000e0
      0.000000000000000e0 0.000000000000000e0 0.000000000000000e0 0.000000000000000e0
      0.000000000000000e0 0.000000000000000e0 0.000000000000000e0 0.000000000000000e0
      0.000000000000000e0 0.000000000000000e0 0.000000000000000e0 0.000000000000000e0
      0.000000000000000e0 0.000000000000000e0 0.000000000000000e0 0.000000000000000e0
      0.000000000000000e0 0.000000000000000e0 0.000000000000000e0 0.000000000000000e0
      0.000000000000000e0 0.000000000000000e0 0.000000000000000e0 0.000000000000000e0
      0.000000000000000e0 0.000000000000000e0 0.000000000000000e0 0.000000000000000e0
      0.000000000000000e0 0.000000000000000e0 0.000000000000000e0 0.000000000000000e0
      0.000000000000000e0 0.000000000000000e0 0.000000000000000e0 0.000000000000000e0
      0.000000000000000e0 0.000000000000000e0 0.000000000000000e0 0.000000000000000e0
      0.000000000000000e0 0.000000000000000e0 0.000000000000000e0 0.000000000000000e0
      0.000000000000000e0 0.000000000000000e0 0.000000000000000e0 0.000000000000000e0
      0.000000000000000e0 0.000000000000000e0 0.000000000000000e0 0.000000000000000e0
      0.000000000000000e0 0.000000000000000e0 0.000000000000000e0 0.000000000000000e0
      0.000000000000000e0 0.000000000000000e0 0.000000000000000e0 0.000000000000000e0
      0.000000000000000e0 0.000000000000000e0 0.000000000000000e0 0.000000000000000e0
      0.000000000000000e0 0.000000000000000e0 0.000000000000000e0 0.000000000000000e0
      0.000000000000000e0 0.000000000000000e0 0.000000000000000e0 0.000000000000000e0
      0.000000000000000e0 0.000000000000000e0 0.000000000000000e0 0.000000000000000e0
      0.000000000000000e0 0.000000000000000e0 0.000000000000000e0 0.000000000000000e0
      0.000000000000000e0 0.000000000000000e0 0.000000000000000e0 0.000000000000000e0
      0.000000000000000e0 0.000000000000000e0 0.000000000000000e0 0.000000000000000e0
      0.000000000000000e0 0.000000000000000e0 0.000000000000000e0 0.000000000000000e0
      0.000000000000000e0 0.000000000000000e0 0.000000000000000e0 0.000000000000000e0
      0.000000000000000e0 0.000000000000000e0 0.000000000000000e0 0.000000000000000e0
      0.000000000000000e0 0.000000000000000e0 0.000000000000000e0 0.000000000000000e0
      0.000000000000000e0 0.000000000000000e0 0.000000000000000e0 0.000000000000000e0
      0.000000000000000e0 0.000000000000000e0 0.000000000000000e0 0.000000000000000e0
      0.000000000000000e0 0.000000000000000e0 0.000000000000000e0 0.000000000000000e0
      0.000000000000000e0 0.000000000000000e0 0.000000000000000e0 0.000000000000000e0
      0.000000000000000e0 0.000000000000000e0 0.000000000000000e0 0.000000000000000e0
      0.000000000000000e0 0.000000000000000e0 0.000000000000000e0
      </PP_BETA.1>
    <PP_BETA.2 index="2" label="2S" angular_momentum="0" cutoff_radius_index="759" cutoff_radius="1.000000000000e0" ultrasoft_cutoff_radius="1.300000000000e0">
      -2.842395298719519e-3 -2.878148214901843e-3 -2.914350846821165e-3 -2.951008851182602e-3
      -2.987576558229774e-3 -3.025747940919310e-3 -3.063406551433445e-3 -3.109684091007731e-3
      -3.140405033659963e-3 -3.190409066394381e-3 -3.223288477093023e-3 -3.263614959109373e-3
      -3.307425697969046e-3 -3.338243092332840e-3 -3.389876082951951e-3 -3.428588464423496e-3
      -3.467679011995808e-3 -3.518395664495646e-3 -3.545621205088945e-3 -3.609276264340572e-3
      -3.654872421754718e-3 -3.702467292860195e-3 -3.742842324278184e-3 -3.783590560266947e-3
      -3.844609191304943e-3 -3.876567083942656e-3 -3.933345931759591e-3 -3.979385593986640e-3
      -4.036383317613828e-3 -4.091369140105550e-3 -4.123533523323758e-3 -4.192770124105516e-3
      -4.233752871613705e-3 -4.299859956008345e-3 -4.344720780191713e-3 -4.403440486945049e-3
      -4.455769155578576e-3 -4.517589081454776e-3 -4.576389991314267e-3 -4.631509174795823e-3
      -4.684227182573498e-3 -4.745975683839471e-3 -4.801754713037148e-3 -4.864953804793847e-3
      -4.930517514937671e-3 -4.987064080391845e-3 -5.052873210790426e-3 -5.113131322702663e-3
      -5.180563585057501e-3 -5.238857174016371e-3 -5.317544153416620e-3 -5.377617421395531e-3
      -5.445615348068589e-3 -5.511943143936159e-3 -5.585857794217469e-3 -5.655914022340558e-3
      -5.726498158620807e-3 -5.794666178021490e-3 -5.865859357029102e-3 -5.948134383424980e-3
      -6.022494940830430e-3 -6.089564298347561e-3 -6.166988748354391e-3 -6.245298440276326e-3
      -6.327833951574435e-3 -6.410183150229843e-3 -6.482585202181202e-3 -6.566421978886655e-3
      -6.653306032352813e-3 -6.740905707166705e-3 -6.821398921672023e-3 -6.906206296660889e-3
      -6.989869671199688e-3 -7.082749277332212e-3 -7.163014745682650e-3 -7.262046340915262e-3
      -7.345716971789818e-3 -7.445283562744875e-3 -7.535725633207202e-3 -7.625186056220812e-3
      -7.730465966918121e-3 -7.820652914427129e-3 -7.924140757934738e-3 -8.022332772498030e-3
      -8.122248801315290e-3 -8.225275742073435e-3 -8.328563387310417e-3 -8.429924548517764e-3
      -8.541961810205390e-3 -8.645353465986272e-3 -8.753778731522278e-3 -8.860961832519610e-3
      -8.980183404068310e-3 -9.087620537263863e-3 -9.203920231457218e-3 -9.318727000922289e-3
      -9.436908713966519e-3 -9.556954028872411e-3 -9.676943631630074e-3 -9.794826214585495e-3
      -9.923893777440684e-3 -1.004721443584333e-2 -1.017321290932888e-2 -1.029602608607949e-2
      -1.043266073178517e-2 -1.056039810530968e-2 -1.069303619757933e-2 -1.082741496231210e-2
      -1.096730312610006e-2 -1.110190697640828e-2 -1.124037371254177e-2 -1.138184558592437e-2
      -1.152518224426696e-2 -1.167419362536126e-2 -1.182016275709152e-2 -1.196574965744246e-2
      -1.211677170531128e-2 -1.227143366128552e-2 -1.242655765180678e-2 -1.258102079320494e-2
      -1.273764606996847e-2 -1.289930480570550e-2 -1.306257071080624e-2 -1.322522898535466e-2
      -1.339380303169246e-2 -1.355928570628695e-2 -1.372974038262503e-2 -1.390510099047937e-2
      -1.407977983051001e-2 -1.425426744147118e-2 -1.443483494311282e-2 -1.461673197899771e-2
      -1.479874255880353e-2 -1.498713958118614e-2 -1.517385380338876e-2 -1.536726694112667e-2
      -1.555668921851838e-2 -1.575719749424764e-2 -1.595218297102541e-2 -1.615439556446341e-2
      -1.635604467625851e-2 -1.656309726168326e-2 -1.677093566331656e-2 -1.697978940875000e-2
      -1.719603656202007e-2 -1.740943141945805e-2 -1.762999267221388e-2 -1.785352206984236e-2
      -1.807629326369631e-2 -1.830198306335895e-2 -1.853348295630597e-2 -1.876923388312646e-2
      -1.900424768613329e-2 -1.924284962369882e-2 -1.948550458175402e-2 -1.973086521288103e-2
      -1.997721233899707e-2 -2.023177619929795e-2 -2.048358559967889e-2 -2.074152614114932e-2
      -2.100278067736994e-2 -2.126728107010667e-2 -2.153435100470968e-2 -2.180478470848068e-2
      -2.207967310875103e-2 -2.235628190464178e-2 -2.263849271881113e-2 -2.292154842611138e-2
      -2.321252485070813e-2 -2.350355061576759e-2 -2.379968195378612e-2 -2.409972149952178e-2
      -2.440187501671487e-2 -2.470941695843787e-2 -2.501928974381151e-2 -2.533340172461473e-2
      -2.565134761989485e-2 -2.597556200837214e-2 -2.630101734762191e-2 -2.663337910561780e-2
      -2.696851482606921e-2 -2.730712547361003e-2 -2.765162069041882e-2 -2.799777223761091e-2
      -2.835071335973383e-2 -2.870733641276124e-2 -2.906789053018444e-2 -2.943363023901191e-2
      -2.980340754163113e-2 -3.017900815557240e-2 -3.055853005215758e-2 -3.094194537283945e-2
      -3.133240368700774e-2 -3.172663012919141e-2 -3.212455418841342e-2 -3.252990363407227e-2
      -3.293786814743305e-2 -3.335411740004091e-2 -3.377185929287729e-2 -3.419716196821820e-2
      -3.462681625935460e-2 -3.506202335401820e-2 -3.550312116392940e-2 -3.595011186220587e-2
      -3.640151924320567e-2 -3.686016876568798e-2 -3.732381413220387e-2 -3.779354186064077e-2
      -3.826861153857197e-2 -3.875082241962047e-2 -3.923784256565188e-2 -3.973077875884723e-2
      -4.023228749208041e-2 -4.073707654323977e-2 -4.124929541373024e-2 -4.176771259899126e-2
      -4.229323498826010e-2 -4.282543925847082e-2 -4.336359828183367e-2 -4.391009292028958e-2
      -4.446200638764974e-2 -4.502151606687521e-2 -4.558713284238669e-2 -4.616071831540536e-2
      -4.674158661365135e-2 -4.732925409835165e-2 -4.792548103405347e-2 -4.852732269248250e-2
      -4.913842190157203e-2 -4.975630658862706e-2 -5.038109628208698e-2 -5.101547835651443e-2
      -5.165690531456857e-2 -5.230676512488897e-2 -5.296519752197426e-2 -5.363113216307935e-2
      -5.430611276701058e-2 -5.498825732817147e-2 -5.568099505804502e-2 -5.638029407168244e-2
      -5.708949380937201e-2 -5.780854382001666e-2 -5.853488782152549e-2 -5.927109628196270e-2
      -6.001685958167968e-2 -6.077170413535748e-2 -6.153596076080436e-2 -6.231026103101245e-2
      -6.309312369406772e-2 -6.388754103184136e-2 -6.469066697232151e-2 -6.550440377247746e-2
      -6.632801988766923e-2 -6.716216814266929e-2 -6.800748279318425e-2 -6.886268933366058e-2
      -6.972913844132211e-2 -7.060541968528478e-2 -7.149414875718252e-2 -7.239247844998120e-2
      -7.330443646700946e-2 -7.422566738933245e-2 -7.515918355105367e-2 -7.610440608196845e-2
      -7.706180860670031e-2 -7.803114729463090e-2 -7.901220274126652e-2 -8.000606891458517e-2
      -8.101218061880955e-2 -8.203145724313865e-2 -8.306283544856097e-2 -8.410762173957087e-2
      -8.516604923037407e-2 -8.623660848346715e-2 -8.732107655510601e-2 -8.841971499753276e-2
      -8.953147657512117e-2 -9.065786254908881e-2 -9.179761421711552e-2 -9.295251511605906e-2
      -9.412168894613826e-2 -9.530518958986400e-2 -9.650384565654013e-2 -9.771749743971681e-2
      -9.894681984637366e-2 -1.001908022011153e-1 -1.014511518456733e-1 -1.027268335464546e-1
      -1.040189761332750e-1 -1.053269937196259e-1 -1.066516845910104e-1 -1.079929500335588e-1
      -1.093512283894245e-1 -1.107266380929404e-1 -1.121186398909595e-1 -1.135289838743594e-1
      -1.149567940768730e-1 -1.164022983275421e-1 -1.178664292117331e-1 -1.193484773455182e-1
      -1.208496113023330e-1 -1.223694131709081e-1 -1.239084086920315e-1 -1.254664513077826e-1
      -1.270444453826913e-1 -1.286420562449297e-1 -1.302602471270129e-1 -1.318977753191852e-1
      -1.335567326051930e-1 -1.352361575141057e-1 -1.369367621211932e-1 -1.386582911587215e-1
      -1.404023523200157e-1 -1.421679328778822e-1 -1.439556027021212e-1 -1.457658171795213e-1
      -1.475987820302640e-1 -1.494548878147572e-1 -1.513342121291572e-1 -1.532368554884265e-1
      -1.551640762839570e-1 -1.571147489947764e-1 -1.590905184563987e-1 -1.610907536794484e-1
      -1.631166219500058e-1 -1.651675042586831e-1 -1.672443988556527e-1 -1.693468677642418e-1
      -1.714764845252441e-1 -1.736323744171804e-1 -1.758156135733957e-1 -1.780261609381286e-1
      -1.802642934198282e-1 -1.825309984707744e-1 -1.848256274621098e-1 -1.871493947906115e-1
      -1.895023481834111e-1 -1.918847109795703e-1 -1.942969866934767e-1 -1.967396472101690e-1
      -1.992131540778281e-1 -2.017173380972856e-1 -2.042533376013775e-1 -2.068209732746205e-1
      -2.094208542715021e-1 -2.120535346999315e-1 -2.147191583935539e-1 -2.174181017094075e-1
      -2.201511695108289e-1 -2.229183840277473e-1 -2.257206312077207e-1 -2.285575060781220e-1
      -2.314305186367331e-1 -2.343393209765470e-1 -2.372847837395504e-1 -2.402667438479487e-1
      -2.432867065993793e-1 -2.463443720293128e-1 -2.494403010354418e-1 -2.525751163254650e-1
      -2.557493822057584e-1 -2.589633465683470e-1 -2.622176097575561e-1 -2.655128349150573e-1
      -2.688491183346358e-1 -2.722274024287454e-1 -2.756481687292638e-1 -2.791116019546536e-1
      -2.826185376654546e-1 -2.861694387239719e-1 -2.897650730660555e-1 -2.934054179571781e-1
      -2.970915660345703e-1 -3.008240442760695e-1 -3.046028309642601e-1 -3.084296155203639e-1
      -3.123038643441269e-1 -3.162268546126175e-1 -3.201989813799546e-1 -3.242207029199005e-1
      -3.282929848531886e-1 -3.324160560894285e-1 -3.365909679939172e-1 -3.408178592633853e-1
      -3.450979986473843e-1 -3.494314928755795e-1 -3.538192824692885e-1 -3.582621440043940e-1
      -3.627602527835236e-1 -3.673148957828740e-1 -3.719262809040700e-1 -3.765954873171751e-1
      -3.813231135486799e-1 -3.861096892018505e-1 -3.909563346534970e-1 -3.958632389045338e-1
      -4.008317907633128e-1 -4.058622098581637e-1 -4.109556212887924e-1 -4.161124596534034e-1
      -4.213339023871576e-1 -4.266204880934392e-1 -4.319728826899976e-1 -4.373923388973076e-1
      -4.428792003007285e-1 -4.484346631303797e-1 -4.540593676614861e-1 -4.597542319858086e-1
      -4.655200132876409e-1 -4.713577724701850e-1 -4.772682649306539e-1 -4.832523218684521e-1
      -4.893110197470776e-1 -4.954450465430824e-1 -5.016555139279255e-1 -5.079433089774810e-1
      -5.143094117550149e-1 -5.207545941421508e-1 -5.272798103644476e-1 -5.338863505252682e-1
      -5.405748848043039e-1 -5.473466814849672e-1 -5.542024220007598e-1 -5.611433367196383e-1
      -5.681705224585301e-1 -5.752847405009405e-1 -5.824873802592982e-1 -5.897792523794720e-1
      -5.971614530551967e-1 -6.046352531485262e-1 -6.122015189037455e-1 -6.198614846145709e-1
      -6.276162933925846e-1 -6.354670260028108e-1 -6.434148830412489e-1 -6.514608716071564e-1
      -6.596063857889298e-1 -6.678524650121140e-1 -6.762002567607936e-1 -6.846512287075939e-1
      -6.932061947227801e-1 -7.018667170468085e-1 -7.106339639186814e-1 -7.195090603484786e-1
      -7.284934581173559e-1 -7.375882939454002e-1 -7.467949564079106e-1 -7.561146958214060e-1
      -7.655488661039200e-1 -7.750988202202080e-1 -7.847657776806081e-1 -7.945513350310520e-1
      -8.044565997836983e-1 -8.144830863331514e-1 -8.246322372840673e-1 -8.349053997891218e-1
      -8.453039492201420e-1 -8.558293971782938e-1 -8.664831842518232e-1 -8.772666657946786e-1
      -8.881814645040720e-1 -8.992289921272842e-1 -9.104107557978338e-1 -9.217282172372236e-1
      -9.331830468588080e-1 -9.447765384774272e-1 -9.565104526748271e-1 -9.683862502680611e-1
      -9.804055068949964e-1 -9.925698376949583e-1 -1.004880724476472e0 -1.017339966239014e0
      -1.029948986931863e0 -1.042709549220746e0 -1.055623231353174e0 -1.068691661239647e0
      -1.081916517259984e0 -1.095299510226525e0 -1.108842202494095e0 -1.122546419522600e0
      -1.136413776319515e0 -1.150446010567208e0 -1.164644782574889e0 -1.179011875401144e0
      -1.193548973771605e0 -1.208257827066276e0 -1.223140215168897e0 -1.238197861254157e0
      -1.253432459143973e0 -1.268845929286215e0 -1.284439828255252e0 -1.300216092022225e0
      -1.316176432394798e0 -1.332322648464597e0 -1.348656440674269e0 -1.365179704859109e0
      -1.381894173468048e0 -1.398801598027781e0 -1.415903821072000e0 -1.433202531727950e0
      -1.450699639133596e0 -1.468396772105905e0 -1.486295830180858e0 -1.504398515604976e0
      -1.522706577332002e0 -1.541221826769373e0 -1.559945955670386e0 -1.578880704462634e0
      -1.598027809197845e0 -1.617388990690756e0 -1.636965937575418e0 -1.656760321996423e0
      -1.676773839867053e0 -1.697008134115713e0 -1.717464840947848e0 -1.738145490674533e0
      -1.759051797031191e0 -1.780185255757338e0 -1.801547403204438e0 -1.823139780900036e0
      -1.844963840256582e0 -1.867021021924032e0 -1.889312754766422e0 -1.911840455305622e0
      -1.934605351372397e0 -1.957608871589827e0 -1.980852160431638e0 -2.004336483736822e0
      -2.028063001887929e0 -2.052032823053167e0 -2.076246937533867e0 -2.100706451133746e0
      -2.125412195249567e0 -2.150365102248202e0 -2.175565979138312e0 -2.201015527393082e0
      -2.226714451825529e0 -2.252663320719662e0 -2.278862614051420e0 -2.305312797756685e0
      -2.332014185628680e0 -2.358967008774428e0 -2.386171462141576e0 -2.413627526086614e0
      -2.441335196154014e0 -2.469294263725502e0 -2.497504489999784e0 -2.525965417369903e0
      -2.554676580595313e0 -2.583637305240472e0 -2.612846798767862e0 -2.642304131927645e0
      -2.672008267332160e0 -2.701957939284043e0 -2.732151821132319e0 -2.762588338966182e0
      -2.793265808056645e0 -2.824182360525000e0 -2.855335942531639e0 -2.886724288215788e0
      -2.918345001276350e0 -2.950195413065231e0 -2.982272715165664e0 -3.014573855188161e0
      -3.047095536051316e0 -3.079834308390929e0 -3.112786429978982e0 -3.145947925448226e0
      -3.179314583672948e0 -3.212881941383102e0 -3.246645254669659e0 -3.280599560813556e0
      -3.314739535002943e0 -3.349059623707859e0 -3.383554004469588e0 -3.418216481738881e0
      -3.453040621881414e0 -3.488019619828790e0 -3.523146402629379e0 -3.558413535131649e0
      -3.593813242328082e0 -3.629337406943591e0 -3.664977591160294e0 -3.700724931267587e0
      -3.736570267874924e0 -3.772504029274415e0 -3.808516270242649e0 -3.844596677001164e0
      -3.880734541125548e0 -3.916918711588892e0 -3.953137711385978e0 -3.989379598367151e0
      -4.025632047060498e0 -4.061882300777683e0 -4.098117227068826e0 -4.134323195979619e0
      -4.170486222755642e0 -4.206591849802521e0 -4.242625254062574e0 -4.278571108658241e0
      -4.314413730456266e0 -4.350136978106406e0 -4.385724303364697e0 -4.421158728027848e0
      -4.456422874251501e0 -4.491498942484668e0 -4.526368763876604e0 -4.561013753485213e0
      -4.595414949053861e0 -4.629553005347105e0 -4.663408270111461e0 -4.696960686646406e0
      -4.730189895380647e0 -4.763075239483555e0 -4.795595743997097e0 -4.827730184402867e0
      -4.859457064156658e0 -4.890754683512881e0 -4.921601122782249e0 -4.951974291939052e0
      -4.981851970457967e0 -5.011211845031909e0 -5.040031468741176e0 -5.068288392001165e0
      -5.095960167557166e0 -5.123024350184608e0 -5.149458586814092e0 -5.175240644683583e0
      -5.200348438176746e0 -5.224760094129635e0 -5.248453984617214e0 -5.271408780285157e0
      -5.293603523166553e0 -5.315017600531149e0 -5.335630876047958e0 -5.355423711296282e0
      -5.374376981238498e0 -5.392472167744387e0 -5.409691384160823e0 -5.426017405843822e0
      -5.441433739343466e0 -5.455924643206998e0 -5.469475155173626e0 -5.482071145257493e0
      -5.493699299928778e0 -5.504347183560810e0 -5.514003218545952e0 -5.522656672722860e0
      -5.530297691752764e0 -5.536917225747374e0 -5.542507020117910e0 -5.547059584643563e0
      -5.550568058848711e0 -5.553026208271774e0 -5.554428274108687e0 -5.554768844025233e0
      -5.554042717727981e0 -5.552244710954625e0 -5.549369486664744e0 -5.545411260765121e0
      -5.540363602124017e0 -5.534219059080897e0 -5.526968863131316e0 -5.518602529732192e0
      -5.509107430492236e0 -5.498468321574364e0 -5.486666828728971e0 -5.473680860205548e0
      -5.459484006038025e0 -5.444044839572484e0 -5.427326190040731e0 -5.409284353099252e0
      -5.389868230534802e0 -5.369018414548833e0 -5.346666230660873e0 -5.322732670487483e0
      -5.297127350288122e0 -5.269747287227688e0 -5.240475776792721e0 -5.209181051148335e0
      -5.175715049861196e0 -5.139912010660566e0 -5.101587151699334e0 -5.060535211974866e0
      -5.016529102620268e0 -4.969318433788061e0 -4.918628173054998e0 -4.864157233846981e0
      -4.805577232454823e0 -4.742531213090757e0 -4.674632538708579e0 -4.601463933064821e0
      -4.522576624888075e0 -4.437489784208495e0 -4.345690127179822e0 -4.246631875049474e0
      -4.139737032122213e0 -4.024396069590068e0 -3.899969068908447e0 -3.765787417782192e0
      -3.621156056567045e0 -3.465356461071195e0 -3.297650338074718e0 -3.117284189872493e0
      -2.923494822915188e0 -2.715515880362602e0 -2.492585525008067e0 -2.253955394862629e0
      -1.998900885470150e0 -1.726732959883194e0 -1.436811531126153e0 -1.128560590803829e0
      -8.014851916131178e-1 -4.551904028900751e-1 -8.940238114922749e-2 2.960083363806234e-1
      7.010011834541032e-1 1.125337463018511e0 1.568549663396681e0 2.029908126127133e0
      2.508384956286719e0 3.002615133500086e0 3.510854758825431e0 4.030936425184969e0
      4.560221725626338e0 5.095550916630515e0 5.633189836018811e0 6.168774192829968e0
      6.697251384297623e0 7.212820088134926e0 7.708867933944472e0 8.177907573587834e0
      8.611511683930038e0 9.000247358499827e0 9.333610622206685e0 9.599931941851876e0
      9.786403578230310e0 9.879319035363208e0 9.864105692523495e0 9.725337817059740e0
      9.446759412288042e0 9.011318021555351e0 8.401211364793038e0 7.597942891384903e0
      6.582438073895887e0 5.334733335332722e0 3.837994554700204e0 2.040666327904427e0
      2.255940974911418e-1 -2.301427850612009e-2 1.516102677199953e-3 -1.028093616285297e-3
      -8.825920644441723e-4 -9.984998791490469e-4 -1.082722040137445e-3 -1.165703476128734e-3
      -1.243585236093221e-3 -1.317076442426202e-3 -1.386217694862027e-3 -1.451120045742592e-3
      -1.511889304957989e-3 -1.568631388336168e-3 -1.621456009383750e-3 -1.670470103334388e-3
      -1.715781977571847e-3 -1.757501260770270e-3 -1.795734657616708e-3 -1.830591105237449e-3
      -1.862175850722997e-3 -1.890595842195971e-3 -1.915956001986158e-3 -1.938358931992766e-3
      -1.957908867975619e-3 -1.974705049225968e-3 -1.988848506792444e-3 -2.000437054961152e-3
      -2.009566746430691e-3 -2.016333584751962e-3 0.000000000000000e0 0.000000000000000e0
      0.000000000000000e0 0.000000000000000e0 0.000000000000000e0 0.000000000000000e0
      0.000000000000000e0 0.000000000000000e0 0.000000000000000e0 0.000000000000000e0
      0.000000000000000e0 0.000000000000000e0 0.000000000000000e0 0.000000000000000e0
      0.000000000000000e0 0.000000000000000e0 0.000000000000000e0 0.000000000000000e0
      0.000000000000000e0 0.000000000000000e0 0.000000000000000e0 0.000000000000000e0
      0.000000000000000e0 0.000000000000000e0 0.000000000000000e0 0.000000000000000e0
      0.000000000000000e0 0.000000000000000e0 0.000000000000000e0 0.000000000000000e0
      0.000000000000000e0 0.000000000000000e0 0.000000000000000e0 0.000000000000000e0
      0.000000000000000e0 0.000000000000000e0 0.000000000000000e0 0.000000000000000e0
      0.000000000000000e0 0.000000000000000e0 0.000000000000000e0 0.000000000000000e0
      0.000000000000000e0 0.000000000000000e0 0.000000000000000e0 0.000000000000000e0
      0.000000000000000e0 0.000000000000000e0 0.000000000000000e0 0.000000000000000e0
      0.000000000000000e0 0.000000000000000e0 0.000000000000000e0 0.000000000000000e0
      0.000000000000000e0 0.000000000000000e0 0.000000000000000e0 0.000000000000000e0
      0.000000000000000e0 0.000000000000000e0 0.000000000000000e0 0.000000000000000e0
      0.000000000000000e0 0.000000000000000e0 0.000000000000000e0 0.000000000000000e0
      0.000000000000000e0 0.000000000000000e0 0.000000000000000e0 0.000000000000000e0
      0.000000000000000e0 0.000000000000000e0 0.000000000000000e0 0.000000000000000e0
      0.000000000000000e0 0.000000000000000e0 0.000000000000000e0 0.000000000000000e0
      0.000000000000000e0 0.000000000000000e0 0.000000000000000e0 0.000000000000000e0
      0.000000000000000e0 0.000000000000000e0 0.000000000000000e0 0.000000000000000e0
      0.000000000000000e0 0.000000000000000e0 0.000000000000000e0 0.000000000000000e0
      0.000000000000000e0 0.000000000000000e0 0.000000000000000e0 0.000000000000000e0
      0.000000000000000e0 0.000000000000000e0 0.000000000000000e0 0.000000000000000e0
      0.000000000000000e0 0.000000000000000e0 0.000000000000000e0 0.000000000000000e0
      0.000000000000000e0 0.000000000000000e0 0.000000000000000e0 0.000000000000000e0
      0.000000000000000e0 0.000000000000000e0 0.000000000000000e0 0.000000000000000e0
      0.000000000000000e0 0.000000000000000e0 0.000000000000000e0 0.000000000000000e0
      0.000000000000000e0 0.000000000000000e0 0.000000000000000e0 0.000000000000000e0
      0.000000000000000e0 0.000000000000000e0 0.000000000000000e0 0.000000000000000e0
      0.000000000000000e0 0.000000000000000e0 0.000000000000000e0 0.000000000000000e0
      0.000000000000000e0 0.000000000000000e0 0.000000000000000e0 0.000000000000000e0
      0.000000000000000e0 0.000000000000000e0 0.000000000000000e0 0.000000000000000e0
      0.000000000000000e0 0.000000000000000e0 0.000000000000000e0 0.000000000000000e0
      0.000000000000000e0 0.000000000000000e0 0.000000000000000e0 0.000000000000000e0
      0.000000000000000e0 0.000000000000000e0 0.000000000000000e0 0.000000000000000e0
      0.000000000000000e0 0.000000000000000e0 0.000000000000000e0 0.000000000000000e0
      0.000000000000000e0 0.000000000000000e0 0.000000000000000e0 0.000000000000000e0
      0.000000000000000e0 0.000000000000000e0 0.000000000000000e0 0.000000000000000e0
      0.000000000000000e0 0.000000000000000e0 0.000000000000000e0 0.000000000000000e0
      0.000000000000000e0 0.000000000000000e0 0.000000000000000e0 0.000000000000000e0
      0.000000000000000e0 0.000000000000000e0 0.000000000000000e0 0.000000000000000e0
      0.000000000000000e0 0.000000000000000e0 0.000000000000000e0 0.000000000000000e0
      0.000000000000000e0 0.000000000000000e0 0.000000000000000e0 0.000000000000000e0
      0.000000000000000e0 0.000000000000000e0 0.000000000000000e0 0.000000000000000e0
      0.000000000000000e0 0.000000000000000e0 0.000000000000000e0 0.000000000000000e0
      0.000000000000000e0 0.000000000000000e0 0.000000000000000e0 0.000000000000000e0
      0.000000000000000e0 0.000000000000000e0 0.000000000000000e0 0.000000000000000e0
      0.000000000000000e0 0.000000000000000e0 0.000000000000000e0 0.000000000000000e0
      0.000000000000000e0 0.000000000000000e0 0.000000000000000e0 0.000000000000000e0
      0.000000000000000e0 0.000000000000000e0 0.000000000000000e0 0.000000000000000e0
      0.000000000000000e0 0.000000000000000e0 0.000000000000000e0 0.000000000000000e0
      0.000000000000000e0 0.000000000000000e0 0.000000000000000e0 0.000000000000000e0
      0.000000000000000e0 0.000000000000000e0 0.000000000000000e0 0.000000000000000e0
      0.000000000000000e0 0.000000000000000e0 0.000000000000000e0 0.000000000000000e0
      0.000000000000000e0 0.000000000000000e0 0.000000000000000e0 0.000000000000000e0
      0.000000000000000e0 0.000000000000000e0 0.000000000000000e0 0.000000000000000e0
      0.000000000000000e0 0.000000000000000e0 0.000000000000000e0 0.000000000000000e0
      0.000000000000000e0 0.000000000000000e0 0.000000000000000e0 0.000000000000000e0
      0.000000000000000e0 0.000000000000000e0 0.000000000000000e0 0.000000000000000e0
      0.000000000000000e0 0.000000000000000e0 0.000000000000000e0 0.000000000000000e0
      0.000000000000000e0 0.000000000000000e0 0.000000000000000e0 0.000000000000000e0
      0.000000000000000e0 0.000000000000000e0 0.000000000000000e0 0.000000000000000e0
      0.000000000000000e0 0.000000000000000e0 0.000000000000000e0 0.000000000000000e0
      0.000000000000000e0 0.000000000000000e0 0.000000000000000e0 0.000000000000000e0
      0.000000000000000e0 0.000000000000000e0 0.000000000000000e0 0.000000000000000e0
      0.000000000000000e0 0.000000000000000e0 0.000000000000000e0 0.000000000000000e0
      0.000000000000000e0 0.000000000000000e0 0.000000000000000e0 0.000000000000000e0
      0.000000000000000e0 0.000000000000000e0 0.000000000000000e0 0.000000000000000e0
      0.000000000000000e0 0.000000000000000e0 0.000000000000000e0 0.000000000000000e0
      0.000000000000000e0 0.000000000000000e0 0.000000000000000e0 0.000000000000000e0
      0.000000000000000e0 0.000000000000000e0 0.000000000000000e0 0.000000000000000e0
      0.000000000000000e0 0.000000000000000e0 0.000000000000000e0 0.000000000000000e0
      0.000000000000000e0 0.000000000000000e0 0.000000000000000e0 0.000000000000000e0
      0.000000000000000e0 0.000000000000000e0 0.000000000000000e0 0.000000000000000e0
      0.000000000000000e0 0.000000000000000e0 0.000000000000000e0 0.000000000000000e0
      0.000000000000000e0 0.000000000000000e0 0.000000000000000e0 0.000000000000000e0
      0.000000000000000e0 0.000000000000000e0 0.000000000000000e0 0.000000000000000e0
      0.000000000000000e0 0.000000000000000e0 0.000000000000000e0
      </PP_BETA.2>
    <PP_BETA.3 index="3" label="2P" angular_momentum="1" cutoff_radius_index="761" cutoff_radius="9.000000000000e-1" ultrasoft_cutoff_radius="1.350000000000e0">
      -4.657935498372830e-5 -4.775851696949728e-5 -4.896752958307744e-5 -5.020714849671092e-5
      -5.147814851257396e-5 -5.278132404705278e-5 -5.411748962728096e-5 -5.548748040024424e-5
      -5.689215265477512e-5 -5.833238435676145e-5 -5.980907569790316e-5 -6.132314965836184e-5
      -6.287555258365298e-5 -6.446725477614318e-5 -6.609925110152068e-5 -6.777256161061832e-5
      -6.948823217697885e-5 -7.124733515056022e-5 -7.305097002798861e-5 -7.490026413978050e-5
      -7.679637335495975e-5 -7.874048280351477e-5 -8.073380761714184e-5 -8.277759368874344e-5
      -8.487311845115096e-5 -8.702169167556226e-5 -8.922465629019070e-5 -9.148338921964026e-5
      -9.379930224552645e-5 -9.617384288888788e-5 -9.860849531493212e-5 -1.011047812606886e-4
      -1.036642609861433e-4 -1.062885342494517e-4 -1.089792413068410e-4 -1.117380639378220e-4
      -1.145667264963574e-4 -1.174669969886382e-4 -1.204406881781461e-4 -1.234896587186894e-4
      -1.266158143161214e-4 -1.298211089194697e-4 -1.331075459422175e-4 -1.364771795145019e-4
      -1.399321157670133e-4 -1.434745141473946e-4 -1.471065887699664e-4 -1.508306097996212e-4
      -1.546489048707496e-4 -1.585638605420893e-4 -1.625779237883993e-4 -1.666936035299012e-4
      -1.709134722004353e-4 -1.752401673553149e-4 -1.796763933198855e-4 -1.842249228798156e-4
      -1.888885990141779e-4 -1.936703366724040e-4 -1.985731245962226e-4 -2.036000271877225e-4
      -2.087541864246989e-4 -2.140388238244981e-4 -2.194572424575657e-4 -2.250128290119751e-4
      -2.307090559102194e-4 -2.365494834795868e-4 -2.425377621774814e-4 -2.486776348730776e-4
      -2.549729391867368e-4 -2.614276098886455e-4 -2.680456813581717e-4 -2.748312901054866e-4
      -2.817886773570182e-4 -2.889221917063529e-4 -2.962362918322529e-4 -3.037355492854722e-4
      -3.114246513461255e-4 -3.193084039533930e-4 -3.273917347093863e-4 -3.356796959590627e-4
      -3.441774679481048e-4 -3.528903620607419e-4 -3.618238241395392e-4 -3.709834378892265e-4
      -3.803749283666990e-4 -3.900041655593584e-4 -3.998771680540504e-4 -4.100001067988781e-4
      -4.203793089602446e-4 -4.310212618775402e-4 -4.419326171179370e-4 -4.531201946338386e-4
      -4.645909870255732e-4 -4.763521639119948e-4 -4.884110764117326e-4 -5.007752617378733e-4
      -5.134524479089731e-4 -5.264505585793156e-4 -5.397777179914570e-4 -5.534422560541430e-4
      -5.674527135487730e-4 -5.818178474676639e-4 -5.965466364874651e-4 -6.116482865811137e-4
      -6.271322367718771e-4 -6.430081650330441e-4 -6.592859943369790e-4 -6.759758988572995e-4
      -6.930883103280706e-4 -7.106339245639778e-4 -7.286237081455623e-4 -7.470689052736867e-4
      -7.659810447975343e-4 -7.853719474205131e-4 -8.052537330885833e-4 -8.256388285656181e-4
      -8.465399752005379e-4 -8.679702368910688e-4 -8.899430082491072e-4 -9.124720229727917e-4
      -9.355713624305089e-4 -9.592554644622108e-4 -9.835391324035433e-4 -1.008437544338400e-3
      -1.033966262585740e-3 -1.060141243426532e-3 -1.086978847076959e-3 -1.114495847914085e-3
      -1.142709444960391e-3 -1.171637272633728e-3 -1.201297411769410e-3 -1.231708400921315e-3
      -1.262889247949099e-3 -1.294859441898727e-3 -1.327638965183771e-3 -1.361248306075062e-3
      -1.395708471506542e-3 -1.431041000205274e-3 -1.467267976153865e-3 -1.504412042393672e-3
      -1.542496415177444e-3 -1.581544898480250e-3 -1.621581898877733e-3 -1.662632440801026e-3
      -1.704722182177846e-3 -1.747877430469533e-3 -1.792125159114085e-3 -1.837493024385434e-3
      -1.884009382679533e-3 -1.931703308238037e-3 -1.980604611320642e-3 -2.030743856837505e-3
      -2.082152383453285e-3 -2.134862323174870e-3 -2.188906621434918e-3 -2.244319057683844e-3
      -2.301134266503080e-3 -2.359387759252847e-3 -2.419115946267894e-3 -2.480356159615196e-3
      -2.530178921354902e-3 -2.594560694994119e-3 -2.660431954698177e-3 -2.728546392591388e-3
      -2.797270659678200e-3 -2.881216094246174e-3 -2.953929864825315e-3 -3.028740714402071e-3
      -3.105550632141728e-3 -3.184103196112911e-3 -3.264693235871850e-3 -3.347473252684339e-3
      -3.432285481372305e-3 -3.519061834262787e-3 -3.608171199820539e-3 -3.699590207651170e-3
      -3.793299184049088e-3 -3.889088060829413e-3 -3.987770705813791e-3 -4.088607587490200e-3
      -4.192284474497789e-3 -4.298386273602254e-3 -4.407277493744688e-3 -4.518782361988528e-3
      -4.633178902584457e-3 -4.750567123004457e-3 -4.870837792592026e-3 -4.993929832253198e-3
      -5.120602703140589e-3 -5.250225770428194e-3 -5.383234271862096e-3 -5.519528079831373e-3
      -5.659083793119228e-3 -5.802443057719691e-3 -5.949273748143632e-3 -6.099918820642095e-3
      -6.254388790575436e-3 -6.412612215255503e-3 -6.575217155052736e-3 -6.741313934294693e-3
      -6.912380778652048e-3 -7.087202079290322e-3 -7.266589178122624e-3 -7.450789018948189e-3
      -7.639257317983636e-3 -7.832641708927667e-3 -8.031078969504744e-3 -8.234254430139664e-3
      -8.442798128494925e-3 -8.656466821807935e-3 -8.875652214030215e-3 -9.100429714567003e-3
      -9.330771407225553e-3 -9.567029543814844e-3 -9.809113004251254e-3 -1.005750861433930e-2
      -1.031223756184123e-2 -1.057311989393252e-2 -1.084086939167511e-2 -1.111538576702984e-2
      -1.139675684240791e-2 -1.168516872808958e-2 -1.198114619646541e-2 -1.228445488200284e-2
      -1.259542860199461e-2 -1.291437051963032e-2 -1.324134102074231e-2 -1.357644537330988e-2
      -1.392015076556895e-2 -1.427260743591376e-2 -1.463390785184968e-2 -1.500423644955441e-2
      -1.538419823232366e-2 -1.577377673026399e-2 -1.617290172329483e-2 -1.658241176384702e-2
      -1.700204042656096e-2 -1.743276445961113e-2 -1.787400270872079e-2 -1.832636602420036e-2
      -1.879040514628558e-2 -1.926601402385697e-2 -1.975379373578250e-2 -2.025388063168709e-2
      -2.076656809942254e-2 -2.129241047534493e-2 -2.183135392060491e-2 -2.238405662694445e-2
      -2.295076911739411e-2 -2.353161826367478e-2 -2.412736018758210e-2 -2.473827142171667e-2
      -2.536448516175067e-2 -2.600641287133199e-2 -2.666498243501911e-2 -2.733995755193318e-2
      -2.803212013338984e-2 -2.874170790313826e-2 -2.946927294152375e-2 -3.021533470635338e-2
      -3.098034491880805e-2 -3.176443122548200e-2 -3.256875569492585e-2 -3.339302344097248e-2
      -3.423839397077408e-2 -3.510510308981463e-2 -3.599385065350408e-2 -3.690498352573193e-2
      -3.783912894950983e-2 -3.879726362629987e-2 -3.977904145607678e-2 -4.078637755500631e-2
      -4.181860297184967e-2 -4.287740859467245e-2 -4.396266965724211e-2 -4.507580133612269e-2
      -4.621670883316800e-2 -4.738665658549193e-2 -4.858610031478045e-2 -4.981613336696988e-2
      -5.107719135689292e-2 -5.237008078436302e-2 -5.369592689487707e-2 -5.505530839156039e-2
      -5.644874683827085e-2 -5.787777457245944e-2 -5.934275573198949e-2 -6.084499560808554e-2
      -6.238522598345309e-2 -6.396457768684089e-2 -6.558353367286074e-2 -6.724374918310888e-2
      -6.894589220625136e-2 -7.069133787368526e-2 -7.248059740323942e-2 -7.431535145148343e-2
      -7.619671143068230e-2 -7.812547591897406e-2 -8.010299926223169e-2 -8.213079115915544e-2
      -8.420976483077952e-2 -8.634129102801369e-2 -8.852692879208595e-2 -9.076767315247608e-2
      -9.306526660248693e-2 -9.542118235631614e-2 -9.783662507976555e-2 -1.003130361108096e-1
      -1.028522932722337e-1 -1.054555570885705e-1 -1.081251506749862e-1 -1.108620274649367e-1
      -1.136681801192436e-1 -1.165453247093107e-1 -1.194953896760660e-1 -1.225200476658397e-1
      -1.256213660490055e-1 -1.288011362782112e-1 -1.320612638693578e-1 -1.354039623832126e-1
      -1.388312911073296e-1 -1.423452703685699e-1 -1.459482326397327e-1 -1.496424808707041e-1
      -1.534302450309322e-1 -1.573135624699578e-1 -1.612954763791875e-1 -1.653779660351453e-1
      -1.695639882717548e-1 -1.738556889569345e-1 -1.782561989138307e-1 -1.827677985000963e-1
      -1.873938079643929e-1 -1.921367306756151e-1 -1.969999732593645e-1 -2.019859383103165e-1
      -2.070981583005761e-1 -2.123398814954082e-1 -2.177140703745083e-1 -2.232243269273125e-1
      -2.288740398528963e-1 -2.346666762267018e-1 -2.406059349373610e-1 -2.466953784916364e-1
      -2.529390573155148e-1 -2.593404933639853e-1 -2.659040357506210e-1 -2.726335298758982e-1
      -2.795334698211462e-1 -2.866079486063686e-1 -2.938613899856197e-1 -3.012983439647670e-1
      -3.089233456872384e-1 -3.167413713941447e-1 -3.247572047987832e-1 -3.329756567793920e-1
      -3.414022503003769e-1 -3.500416380570650e-1 -3.588999874447660e-1 -3.679813627947197e-1
      -3.773040350630985e-1 -3.868260409470674e-1 -3.966406591040856e-1 -4.066679195798761e-1
      -4.169565277345826e-1 -4.275077986241573e-1 -4.383253882386835e-1 -4.494163490818909e-1
      -4.607973714060956e-1 -4.724515894865595e-1 -4.843999580249023e-1 -4.966617137536460e-1
      -5.092185175932857e-1 -5.221279710414182e-1 -5.353116528149733e-1 -5.488711805474913e-1
      -5.627555049915798e-1 -5.769861023630414e-1 -5.915995437206876e-1 -6.065401680172005e-1
      -6.219169147562083e-1 -6.376357495953968e-1 -6.537559420534551e-1 -6.703176051962076e-1
      -6.872639243387582e-1 -7.046416268818385e-1 -7.224858049923406e-1 -7.407407602583307e-1
      -7.595055780161126e-1 -7.786865184337382e-1 -7.984072951943650e-1 -8.185898460665442e-1
      -8.393005316595993e-1 -8.605294487381494e-1 -8.822877587207444e-1 -9.046190709718633e-1
      -9.274788804586427e-1 -9.509511571586140e-1 -9.749940730842930e-1 -9.996533285319265e-1
      -1.024932324450362e0 -1.050855268066196e0 -1.077425806501218e0 -1.104667640782480e0
      -1.132609913138912e0 -1.161246327130303e0 -1.190606234785120e0 -1.220706327123307e0
      -1.251578137572408e0 -1.283215011063241e0 -1.315665954829714e0 -1.348919747986961e0
      -1.383023245665697e0 -1.417972050652879e0 -1.453850108283794e0 -1.490568863693756e0
      -1.528251856274836e0 -1.566892331545952e0 -1.606484547687677e0 -1.647080277407826e0
      -1.688724813576409e0 -1.731372852025229e0 -1.775162469956468e0 -1.819980524317520e0
      -1.866009227474290e0 -1.913129443720722e0 -1.961471535053501e0 -2.011010676992196e0
      -2.061850628373749e0 -2.113922735918941e0 -2.167300937571376e0 -2.222075993355405e0
      -2.278177224591342e0 -2.335734159446865e0 -2.394705792231091e0 -2.455187538363134e0
      -2.517184420238101e0 -2.580742466173410e0 -2.645910078354420e0 -2.712697889041594e0
      -2.781178214455673e0 -2.851406567713559e0 -2.923358352544701e0 -2.997154685351145e0
      -3.072777443489848e0 -3.150336702789886e0 -3.229834667998128e0 -3.311306714786406e0
      -3.394882693355363e0 -3.480497864256435e0 -3.568305004214503e0 -3.658300395578379e0
      -3.750577531436253e0 -3.845145328595322e0 -3.942105963889663e0 -4.041511123858943e0
      -4.143383073708428e0 -4.247825280931796e0 -4.354916590885981e0 -4.464645726991897e0
      -4.577158467968516e0 -4.692493020634004e0 -4.810707107279029e0 -4.931890420874467e0
      -5.056110461489411e0 -5.183451346490195e0 -5.313961676041277e0 -5.447762603000971e0
      -5.584891754026973e0 -5.725473899101726e0 -5.869550737876175e0 -6.017261968417106e0
      -6.168636035922386e0 -6.323810564695371e0 -6.482857856532618e0 -6.645880547327902e0
      -6.812969354202700e0 -6.984234680583466e0 -7.159772335061692e0 -7.339694545484456e0
      -7.524082629411019e0 -7.713094025084274e0 -7.906793071768959e0 -8.105328845786275e0
      -8.308807083242492e0 -8.517339431150731e0 -8.731067888532877e0 -8.950099579485133e0
      -9.174592759728100e0 -9.404642463853151e0 -9.640412698927719e0 -9.882032149403436e0
      -1.012964746815597e1 -1.038339521761429e1 -1.064342916048805e1 -1.090990618920667e1
      -1.118297375222976e1 -1.146279856375521e1 -1.174953775300097e1 -1.204335545274445e1
      -1.234443329445187e1 -1.265293387241528e1 -1.296904105506128e1 -1.329294099665133e1
      -1.362480219597684e1 -1.396483860399734e1 -1.431323025374255e1 -1.467017753334199e1
      -1.503588751792633e1 -1.541056662342798e1 -1.579442421983151e1 -1.618768178330924e1
      -1.659055729575867e1 -1.700327755713218e1 -1.742607751436016e1 -1.785918826879650e1
      -1.830285721646165e1 -1.875731831468940e1 -1.922284099604704e1 -1.969966886146230e1
      -2.018806672472711e1 -2.068830437253776e1 -2.120065458417726e1 -2.172539147422091e1
      -2.226280539367177e1 -2.281318236001082e1 -2.337681953403320e1 -2.395401577897479e1
      -2.454508527419208e1 -2.515033002376038e1 -2.577008193311725e1 -2.640465584543215e1
      -2.705439211000386e1 -2.771962106038966e1 -2.840069188930528e1 -2.909795274897310e1
      -2.981175669707999e1 -3.054247925096400e1 -3.129047102444278e1 -3.205612340339437e1
      -3.283981118912978e1 -3.364192262346561e1 -3.446285827059438e1 -3.530301216497745e1
      -3.616279509712064e1 -3.704262475251878e1 -3.794291401812160e1 -3.886409747413441e1
      -3.980660279945857e1 -4.077086952625822e1 -4.175734632770963e1 -4.276647964049178e1
      -4.379873189854519e1 -4.485455827079304e1 -4.593443686348681e1 -4.703883363490585e1
      -4.816822968125462e1 -4.932311287294358e1 -5.050396720387738e1 -5.171128941717820e1
      -5.294557732414626e1 -5.420733238639679e1 -5.549706146033623e1 -5.681527250315409e1
      -5.816248031669097e1 -5.953919858747250e1 -6.094594357065754e1 -6.238323774890825e1
      -6.385159887452659e1 -6.535154922135476e1 -6.688361122533101e1 -6.844830390354620e1
      -7.004614865217121e1 -7.167766333543364e1 -7.334336336530263e1 -7.504376161364281e1
      -7.677936480289492e1 -7.855067713598953e1 -8.035819496395623e1 -8.220240804284789e1
      -8.408379629524376e1 -8.600283416689336e1 -8.795998192378836e1 -8.995568712967174e1
      -9.199038829458294e1 -9.406450559527793e1 -9.617844350133140e1 -9.833258882547170e1
      -1.005273085497995e2 -1.027629477420311e2 -1.050398284910296e2 -1.073582457761477e2
      -1.097184696134901e2 -1.121207368246486e2 -1.145652538380173e2 -1.170521916681521e2
      -1.195816834033989e2 -1.221538222563369e2 -1.247686577169874e2 -1.274261934244283e2
      -1.301263840310604e2 -1.328691293274328e2 -1.356542748721020e2 -1.384816059741818e2
      -1.413508423175972e2 -1.442616381049668e2 -1.472135730809996e2 -1.502061532483003e2
      -1.532388006691289e2 -1.563108543132818e2 -1.594215607008389e2 -1.625700710640285e2
      -1.657554364183595e2 -1.689765990843989e2 -1.722323903526822e2 -1.755215230531749e2
      -1.788425842015272e2 -1.821940319582029e2 -1.855741836759333e2 -1.889812149565971e2
      -1.924131485908255e2 -1.958678486578404e2 -1.993430132010296e2 -2.028361661631513e2
      -2.063446495407924e2 -2.098656157514017e2 -2.133960183094155e2 -2.169326055723841e2
      -2.204719090909953e2 -2.240102385086189e2 -2.275436680325972e2 -2.310680339262444e2
      -2.345789185731432e2 -2.380716460878862e2 -2.415412718811169e2 -2.449825732845760e2
      -2.483900399953396e2 -2.517578674504762e2 -2.550799444057940e2 -2.583498476962211e2
      -2.615608323715243e2 -2.647058226904679e2 -2.677774063571691e2 -2.707678264179258e2
      -2.736689735862834e2 -2.764723824480134e2 -2.791692232178784e2 -2.817502995283461e2
      -2.842060443851050e2 -2.865265163502489e2 -2.887013997652594e2 -2.907200041373941e2
      -2.925712656746968e2 -2.942437505584989e2 -2.957256597730103e2 -2.970048371141195e2
      -2.980687766585765e2 -2.989046369212172e2 -2.994992526817382e2 -2.998391554497951e2
      -2.999105903837467e2 -2.996995435129207e2 -2.991917674260947e2 -2.983728133179810e2
      -2.972280675263289e2 -2.957427911749774e2 -2.939021666748907e2 -2.916913467344462e2
      -2.890955130107109e2 -2.860999363830829e2 -2.826900456314084e2 -2.788515037756220e2
      -2.745702882486053e2 -2.698327816631345e2 -2.646258677943333e2 -2.589370362924574e2
      -2.527544955739446e2 -2.460672949098976e2 -2.388654528151247e2 -2.311400972874176e2
      -2.228836118443769e2 -2.140897939269626e2 -2.047540190446380e2 -1.948734154829227e2
      -1.844470489615433e2 -1.734761116135524e2 -1.619641242079342e2 -1.499171413918639e2
      -1.373439661206776e2 -1.242563691305841e2 -1.106693133394365e2 -9.660118091357255e1
      -8.207400402631629e1 -6.711369287767048e1 -5.175026395606892e1 -3.601806461869092e1
      -1.995598612705908e1 -3.607672275730692e0 1.297829092095890e1 2.974819901749834e1
      4.664307817399731e1 6.359855912260537e1 8.054478232639577e1 9.740634425245753e1
      1.141022837021346e2 1.305461212470473e2 1.466459565123633e2 1.623046305148501e2
      1.774199640041497e2 1.918850766124742e2 2.055888016708459e2 2.184162011641529e2
      2.302491938840467e2 2.409673091572104e2 2.504485724202187e2 2.585705376897895e2
      2.652114781708815e2 2.702517435414948e2 2.735752984877200e2 2.750714516203753e2
      2.746367854776654e2 2.721772989575393e2 2.676107691123944e2 2.608693422299448e2
      2.519023600173105e2 2.406794254471125e2 2.271937123675880e2 2.114655183646692e2
      1.935460588359238e2 1.735214982049165e2 1.515172069529958e2 1.277022332819502e2
      1.022939708162130e2 7.556299865493202e1 4.783806586730953e1 1.951202664753009e1
      -8.955548298302347e0 -3.704171652795139e1 -6.415766518670807e1 -8.964566149035068e1
      -1.127763245280782e2 -1.327463049888044e2 -1.486764697206852e2 -1.596106940242574e2
      -1.645153930792132e2 -1.622797662047128e2 -1.517183507779955e2 -1.315618111079725e2
      -1.005742522465209e2 -5.645516203069322e1 -6.564358979755877e0 6.558386480867622e-1
      -5.888399877275243e-2 1.303504174760696e-2 6.906367534486078e-3 8.460174339581918e-3
      9.198639143849510e-3 9.961547074639476e-3 1.067975434149157e-2 1.134775643830537e-2
      1.197235918246776e-2 1.255430895941601e-2 1.309495498087164e-2 1.359556007691222e-2
      1.405733206948920e-2 1.448157828287096e-2 1.486946966029588e-2 1.522221816415405e-2
      1.554098501346530e-2 1.582694050888389e-2 1.608122741662188e-2 1.630490558853536e-2
      1.649911785887518e-2 1.666487164607902e-2 1.680325607851156e-2 1.691528275130713e-2
      1.700191971336852e-2 1.706421645729418e-2 1.710308858639205e-2 1.711955507271121e-2
      0.000000000000000e0 0.000000000000000e0 0.000000000000000e0 0.000000000000000e0
      0.000000000000000e0 0.000000000000000e0 0.000000000000000e0 0.000000000000000e0
      0.000000000000000e0 0.000000000000000e0 0.000000000000000e0 0.000000000000000e0
      0.000000000000000e0 0.000000000000000e0 0.000000000000000e0 0.000000000000000e0
      0.000000000000000e0 0.000000000000000e0 0.000000000000000e0 0.000000000000000e0
      0.000000000000000e0 0.000000000000000e0 0.000000000000000e0 0.000000000000000e0
      0.000000000000000e0 0.000000000000000e0 0.000000000000000e0 0.000000000000000e0
      0.000000000000000e0 0.000000000000000e0 0.000000000000000e0 0.000000000000000e0
      0.000000000000000e0 0.000000000000000e0 0.000000000000000e0 0.000000000000000e0
      0.000000000000000e0 0.000000000000000e0 0.000000000000000e0 0.000000000000000e0
      0.000000000000000e0 0.000000000000000e0 0.000000000000000e0 0.000000000000000e0
      0.000000000000000e0 0.000000000000000e0 0.000000000000000e0 0.000000000000000e0
      0.000000000000000e0 0.000000000000000e0 0.000000000000000e0 0.000000000000000e0
      0.000000000000000e0 0.000000000000000e0 0.000000000000000e0 0.000000000000000e0
      0.000000000000000e0 0.000000000000000e0 0.000000000000000e0 0.000000000000000e0
      0.000000000000000e0 0.000000000000000e0 0.000000000000000e0 0.000000000000000e0
      0.000000000000000e0 0.000000000000000e0 0.000000000000000e0 0.000000000000000e0
      0.000000000000000e0 0.000000000000000e0 0.000000000000000e0 0.000000000000000e0
      0.000000000000000e0 0.000000000000000e0 0.000000000000000e0 0.000000000000000e0
      0.000000000000000e0 0.000000000000000e0 0.000000000000000e0 0.000000000000000e0
      0.000000000000000e0 0.000000000000000e0 0.000000000000000e0 0.000000000000000e0
      0.000000000000000e0 0.000000000000000e0 0.000000000000000e0 0.000000000000000e0
      0.000000000000000e0 0.000000000000000e0 0.000000000000000e0 0.000000000000000e0
      0.000000000000000e0 0.000000000000000e0 0.000000000000000e0 0.000000000000000e0
      0.000000000000000e0 0.000000000000000e0 0.000000000000000e0 0.000000000000000e0
      0.000000000000000e0 0.000000000000000e0 0.000000000000000e0 0.000000000000000e0
      0.000000000000000e0 0.000000000000000e0 0.000000000000000e0 0.000000000000000e0
      0.000000000000000e0 0.000000000000000e0 0.000000000000000e0 0.000000000000000e0
      0.000000000000000e0 0.000000000000000e0 0.000000000000000e0 0.000000000000000e0
      0.000000000000000e0 0.000000000000000e0 0.000000000000000e0 0.000000000000000e0
      0.000000000000000e0 0.000000000000000e0 0.000000000000000e0 0.000000000000000e0
      0.000000000000000e0 0.000000000000000e0 0.000000000000000e0 0.000000000000000e0
      0.000000000000000e0 0.000000000000000e0 0.000000000000000e0 0.000000000000000e0
      0.000000000000000e0 0.000000000000000e0 0.000000000000000e0 0.000000000000000e0
      0.000000000000000e0 0.000000000000000e0 0.000000000000000e0 0.000000000000000e0
      0.000000000000000e0 0.000000000000000e0 0.000000000000000e0 0.000000000000000e0
      0.000000000000000e0 0.000000000000000e0 0.000000000000000e0 0.000000000000000e0
      0.000000000000000e0 0.000000000000000e0 0.000000000000000e0 0.000000000000000e0
      0.000000000000000e0 0.000000000000000e0 0.000000000000000e0 0.000000000000000e0
      0.000000000000000e0 0.000000000000000e0 0.000000000000000e0 0.000000000000000e0
      0.000000000000000e0 0.000000000000000e0 0.000000000000000e0 0.000000000000000e0
      0.000000000000000e0 0.000000000000000e0 0.000000000000000e0 0.000000000000000e0
      0.000000000000000e0 0.000000000000000e0 0.000000000000000e0 0.000000000000000e0
      0.000000000000000e0 0.000000000000000e0 0.000000000000000e0 0.000000000000000e0
      0.000000000000000e0 0.000000000000000e0 0.000000000000000e0 0.000000000000000e0
      0.000000000000000e0 0.000000000000000e0 0.000000000000000e0 0.000000000000000e0
      0.000000000000000e0 0.000000000000000e0 0.000000000000000e0 0.000000000000000e0
      0.000000000000000e0 0.000000000000000e0 0.000000000000000e0 0.000000000000000e0
      0.000000000000000e0 0.000000000000000e0 0.000000000000000e0 0.000000000000000e0
      0.000000000000000e0 0.000000000000000e0 0.000000000000000e0 0.000000000000000e0
      0.000000000000000e0 0.000000000000000e0 0.000000000000000e0 0.000000000000000e0
      0.000000000000000e0 0.000000000000000e0 0.000000000000000e0 0.000000000000000e0
      0.000000000000000e0 0.000000000000000e0 0.000000000000000e0 0.000000000000000e0
      0.000000000000000e0 0.000000000000000e0 0.000000000000000e0 0.000000000000000e0
      0.000000000000000e0 0.000000000000000e0 0.000000000000000e0 0.000000000000000e0
      0.000000000000000e0 0.000000000000000e0 0.000000000000000e0 0.000000000000000e0
      0.000000000000000e0 0.000000000000000e0 0.000000000000000e0 0.000000000000000e0
      0.000000000000000e0 0.000000000000000e0 0.000000000000000e0 0.000000000000000e0
      0.000000000000000e0 0.000000000000000e0 0.000000000000000e0 0.000000000000000e0
      0.000000000000000e0 0.000000000000000e0 0.000000000000000e0 0.000000000000000e0
      0.000000000000000e0 0.000000000000000e0 0.000000000000000e0 0.000000000000000e0
      0.000000000000000e0 0.000000000000000e0 0.000000000000000e0 0.000000000000000e0
      0.000000000000000e0 0.000000000000000e0 0.000000000000000e0 0.000000000000000e0
      0.000000000000000e0 0.000000000000000e0 0.000000000000000e0 0.000000000000000e0
      0.000000000000000e0 0.000000000000000e0 0.000000000000000e0 0.000000000000000e0
      0.000000000000000e0 0.000000000000000e0 0.000000000000000e0 0.000000000000000e0
      0.000000000000000e0 0.000000000000000e0 0.000000000000000e0 0.000000000000000e0
      0.000000000000000e0 0.000000000000000e0 0.000000000000000e0 0.000000000000000e0
      0.000000000000000e0 0.000000000000000e0 0.000000000000000e0 0.000000000000000e0
      0.000000000000000e0 0.000000000000000e0 0.000000000000000e0 0.000000000000000e0
      0.000000000000000e0 0.000000000000000e0 0.000000000000000e0 0.000000000000000e0
      0.000000000000000e0 0.000000000000000e0 0.000000000000000e0 0.000000000000000e0
      0.000000000000000e0 0.000000000000000e0 0.000000000000000e0 0.000000000000000e0
      0.000000000000000e0 0.000000000000000e0 0.000000000000000e0 0.000000000000000e0
      0.000000000000000e0 0.000000000000000e0 0.000000000000000e0 0.000000000000000e0
      0.000000000000000e0 0.000000000000000e0 0.000000000000000e0 0.000000000000000e0
      0.000000000000000e0 0.000000000000000e0 0.000000000000000e0 0.000000000000000e0
      0.000000000000000e0 0.000000000000000e0 0.000000000000000e0 0.000000000000000e0
      0.000000000000000e0 0.000000000000000e0 0.000000000000000e0
      </PP_BETA.3>
    <PP_BETA.4 index="4" label="2P" angular_momentum="1" cutoff_radius_index="761" cutoff_radius="9.000000000000e-1" ultrasoft_cutoff_radius="1.350000000000e0">
      7.360695088199059e-5 7.547031971674832e-5 7.738085995823337e-5 7.933976575629723e-5
      8.134826149083953e-5 8.340760253708416e-5 8.551907605023088e-5 8.768400176996881e-5
      8.990373284535634e-5 9.217965668058412e-5 9.451319580214713e-5 9.690580874797050e-5
      9.935899097904331e-5 1.018742758141294e-4 1.044532353881441e-4 1.070974816347863e-4
      1.098086672940518e-4 1.125884869452496e-4 1.154386780661676e-4 1.183610221190556e-4
      1.213573456640935e-4 1.244295215010549e-4 1.275794698398641e-4 1.308091595007932e-4
      1.341206091450373e-4 1.375158885364431e-4 1.409971198351794e-4 1.445664789241574e-4
      1.482261967690258e-4 1.519785608125996e-4 1.558259164045848e-4 1.597706682674992e-4
      1.638152819997017e-4 1.679622856164722e-4 1.722142711301036e-4 1.765738961699931e-4
      1.810438856437484e-4 1.856270334403419e-4 1.903262041763847e-4 1.951443349866044e-4
      2.000844373596486e-4 2.051495990203658e-4 2.103429858597324e-4 2.156678439136381e-4
      2.211275013917658e-4 2.267253707578280e-4 2.324649508624703e-4 2.383498291301665e-4
      2.443836838014756e-4 2.505702862320633e-4 2.569135032499191e-4 2.634172995722530e-4
      2.700857402835732e-4 2.769229933764928e-4 2.839333323568663e-4 2.911211389148651e-4
      2.984909056636808e-4 3.060472389475519e-4 3.137948617208809e-4 3.217386165002361e-4
      3.298834683910776e-4 3.382345081911170e-4 3.467969555722259e-4 3.555761623429036e-4
      3.645776157933341e-4 3.738069421251179e-4 3.832699099678338e-4 3.929724339846194e-4
      4.029205785690288e-4 4.131205616354793e-4 4.235787585056463e-4 4.343017058932492e-4
      4.452961059897140e-4 4.565688306532547e-4 4.681269257040179e-4 4.799776153279435e-4
      4.921283065921185e-4 5.045865940744381e-4 5.173602646104621e-4 5.304573021604440e-4
      5.438858927995657e-4 5.576544298344999e-4 5.717715190495043e-4 5.862459840853150e-4
      6.010868719542157e-4 6.163034586947084e-4 6.319052551693447e-4 6.479020130093263e-4
      6.643037307095928e-4 6.811206598782088e-4 6.983633116439495e-4 7.160424632261043e-4
      7.341691646705921e-4 7.527547457565971e-4 7.718108230780583e-4 7.913493073044100e-4
      8.113824106251496e-4 8.319226543828536e-4 8.529828768994232e-4 8.745762415004590e-4
      8.967162447427683e-4 9.194167248501548e-4 9.426918703627678e-4 9.665562290053897e-4
      9.910247167802638e-4 1.016112627290057e-3 1.041835641296888e-3 1.068209836523296e-3
      1.095251697701361e-3 1.122978126876194e-3 1.151406453970269e-3 1.180554447615196e-3
      1.210440326257695e-3 1.241082769546723e-3 1.272500930008877e-3 1.304714445019340e-3
      1.337743449075887e-3 1.371608586383611e-3 1.406331023758229e-3 1.441932463856039e-3
      1.478435158738784e-3 1.515861923781929e-3 1.554236151935030e-3 1.593581828343072e-3
      1.633923545337999e-3 1.675286517809714e-3 1.717696598966225e-3 1.761180296492743e-3
      1.805764789119863e-3 1.851477943611160e-3 1.898348332180857e-3 1.946405250352355e-3
      1.995678735268952e-3 2.046199584468002e-3 2.097999375130442e-3 2.151110483817520e-3
      2.205566106707253e-3 2.261400280343112e-3 2.318647902907991e-3 2.377344756036742e-3
      2.437527527180855e-3 2.499233832539343e-3 2.562502240570103e-3 2.627372296096482e-3
      2.693884545024110e-3 2.762080559683411e-3 2.832002964813720e-3 2.903695464205124e-3
      2.977202868014799e-3 3.052571120774860e-3 3.129847330109181e-3 3.209079796177256e-3
      3.290318041863385e-3 3.373612843730148e-3 3.459016263755416e-3 3.546581681872845e-3
      3.636363829336093e-3 3.728418822927695e-3 3.822804200033898e-3 3.919578954607490e-3
      3.998281409164858e-3 4.100020613892544e-3 4.204113253512814e-3 4.311751990975631e-3
      4.420351866785015e-3 4.553042617786957e-3 4.667947973314257e-3 4.786167750554706e-3
      4.907546629331661e-3 5.031679277681174e-3 5.159031199826705e-3 5.289844657000071e-3
      5.423869235902777e-3 5.560996880944760e-3 5.701812093324929e-3 5.846276760188839e-3
      5.994360424226384e-3 6.145730062751474e-3 6.301673489119155e-3 6.461020753421545e-3
      6.624856191148831e-3 6.792523350703607e-3 6.964598730913918e-3 7.140803707019895e-3
      7.321578938412607e-3 7.507081449920301e-3 7.697139113813658e-3 7.891654549468413e-3
      8.091829565988327e-3 8.296666444036218e-3 8.506852877251115e-3 8.722231071768970e-3
      8.942763329461208e-3 9.169306594110033e-3 9.401335650890525e-3 9.639392205783727e-3
      9.883493181581015e-3 1.013352536636013e-2 1.039048190648868e-2 1.065295550017423e-2
      1.092328436694818e-2 1.119954507901099e-2 1.148302122072722e-2 1.177410313439693e-2
      1.207192968086383e-2 1.237752486664428e-2 1.269110541083900e-2 1.301217286798521e-2
      1.334172366775569e-2 1.367937339811336e-2 1.402574064189852e-2 1.438094525482754e-2
      1.474494230363621e-2 1.511828871754633e-2 1.550084073554285e-2 1.589336740413774e-2
      1.629590283485212e-2 1.670816136467142e-2 1.713127201973570e-2 1.756507660886751e-2
      1.800971250574822e-2 1.846547478364644e-2 1.893319320761486e-2 1.941249604011955e-2
      1.990391207994363e-2 2.040791954867760e-2 2.092461434723392e-2 2.145416231100539e-2
      2.199730204045344e-2 2.255427164738460e-2 2.312521576396509e-2 2.371042673783958e-2
      2.431086120921784e-2 2.492649210822839e-2 2.555720860041160e-2 2.620433623923110e-2
      2.686745348781839e-2 2.754810536192928e-2 2.824537110602542e-2 2.896021750767294e-2
      2.969351478131180e-2 3.044509490942757e-2 3.121590829788498e-2 3.200616985641333e-2
      3.281634344955806e-2 3.364730545034977e-2 3.449896990322429e-2 3.537237775188268e-2
      3.626792445648516e-2 3.718581026880882e-2 3.812723057290729e-2 3.909262260668689e-2
      4.008219602293317e-2 4.109660091712080e-2 4.213730525565906e-2 4.320393353095763e-2
      4.429772280205555e-2 4.541904788144219e-2 4.656878147838373e-2 4.774774486475931e-2
      4.895665147120271e-2 5.019570251070968e-2 5.146673582867458e-2 5.276928334685240e-2
      5.410517928872962e-2 5.547479518539106e-2 5.687923772876394e-2 5.831905426672451e-2
      5.979523618191923e-2 6.130932814081286e-2 6.286078048113458e-2 6.445262309584477e-2
      6.608379559276662e-2 6.775697236858674e-2 6.947195470276562e-2 7.123098038910785e-2
      7.303389784364778e-2 7.488270663358465e-2 7.677812602871448e-2 7.872188479872677e-2
      8.071467036953074e-2 8.275775750511432e-2 8.485292484980917e-2 8.700108640804254e-2
      8.920306572523767e-2 9.146128561598438e-2 9.377632049601381e-2 9.615023388050393e-2
      9.858418154587634e-2 1.010799511594051e-1 1.036383043738891e-1 1.062618587271947e-1
      1.089516688122961e-1 1.117099084381463e-1 1.145373840269215e-1 1.174367527631015e-1
      1.204097710016871e-1 1.234576997162905e-1 1.265826793978391e-1 1.297870966474226e-1
      1.330723933862051e-1 1.364407362579387e-1 1.398945893302841e-1 1.434355240132479e-1
      1.470662949026467e-1 1.507892300374614e-1 1.546062324995714e-1 1.585195797416211e-1
      1.625322399961748e-1 1.666460462623204e-1 1.708646712884820e-1 1.751896199028179e-1
      1.796240418868693e-1 1.841706487745413e-1 1.888324885430242e-1 1.936122037450986e-1
      1.985130619555406e-1 2.035378937580750e-1 2.086897099545042e-1 2.139720093353132e-1
      2.193880457017646e-1 2.249410115501828e-1 2.306345930486397e-1 2.364724297643939e-1
      2.424580449850950e-1 2.485946579914811e-1 2.548870789755231e-1 2.613384345112721e-1
      2.679533983004787e-1 2.747353598394524e-1 2.816892682956973e-1 2.888187256214438e-1
      2.961289800580034e-1 3.036239867907431e-1 3.113091297615420e-1 3.191882048113146e-1
      3.272667946520993e-1 3.355500327716876e-1 3.440425999405006e-1 3.527501883846906e-1
      3.616781537038478e-1 3.708319741556994e-1 3.802174953127036e-1 3.898403464911717e-1
      3.997069287616615e-1 4.098228073034075e-1 4.201948554277310e-1 4.308291492401342e-1
      4.417327914464955e-1 4.529122492455713e-1 4.643745138175797e-1 4.761267750612701e-1
      4.881761995957001e-1 5.005306516956973e-1 5.131976905675582e-1 5.261849183072687e-1
      5.395010636933990e-1 5.531534775559854e-1 5.671519082038783e-1 5.815027738971037e-1
      5.962349838790031e-1 6.112820892912829e-1 6.267917424913647e-1 6.426373290156175e-1
      6.588959222535400e-1 6.755696168929788e-1 6.926641461908618e-1 7.101906767330299e-1
      7.281756094052394e-1 7.465922124808619e-1 7.654736674891178e-1 7.848503596502532e-1
      8.046932865590399e-1 8.250935771391994e-1 8.459270751292758e-1 8.673546357977951e-1
      8.892953935335157e-1 9.117833536964678e-1 9.348763651313959e-1 9.584863020851806e-1
      9.827855732754021e-1 1.007625320127165e0 1.033099322877715e0 1.059271054666937e0
      1.086050560780111e0 1.113511767203176e0 1.141710207506884e0 1.170557673446972e0
      1.200210986386795e0 1.230521736418926e0 1.261685706216014e0 1.293579317159675e0
      1.326307563372251e0 1.359854745861382e0 1.394238486743625e0 1.429527787259194e0
      1.465652172450416e0 1.502744501796197e0 1.540738540166301e0 1.579706586472232e0
      1.619653984921316e0 1.660619008385106e0 1.702607390787838e0 1.745656603762153e0
      1.789812736337302e0 1.835065770522083e0 1.881462127527212e0 1.929028179887368e0
      1.977813786428722e0 2.027808374097827e0 2.079089454321410e0 2.131639222137425e0
      2.185531787449193e0 2.240760133154597e0 2.297457090343844e0 2.355482414591552e0
      2.415031599381400e0 2.476093910583884e0 2.538660172871088e0 2.602812291620767e0
      2.668621889022022e0 2.736017186910082e0 2.805216684012464e0 2.876041216819553e0
      2.948779121134214e0 3.023241775603024e0 3.099635438537272e0 3.177920723100812e0
      3.258261817469959e0 3.340549956656444e0 3.424902108595198e0 3.511461822447988e0
      3.600117174990665e0 3.691073078577046e0 3.784264548015642e0 3.879842517905470e0
      3.977814852997220e0 4.078254310870598e0 4.181237397356664e0 4.286780866755944e0
      4.394999048633405e0 4.505979746347190e0 4.619683890081998e0 4.736303103523049e0
      4.855808574337711e0 4.978374421923530e0 5.104004036252039e0 5.232753271857547e0
      5.364827554222888e0 5.500124280316843e0 5.638885142497053e0 5.781104140234135e0
      5.926929101690206e0 6.076374028736712e0 6.229600490592208e0 6.386690178777528e0
      6.547678170241927e0 6.712728102264247e0 6.881964616866469e0 7.055369713603678e0
      7.233173972305547e0 7.415437712835978e0 7.602252129303682e0 7.793759028550070e0
      7.990065072896748e0 8.191303234261532e0 8.397550258788577e0 8.608997725440858e0
      8.825705006633669e0 9.047869395403140e0 9.275556708876842e0 9.508987854483266e0
      9.748207663964806e0 9.993433759817698e0 1.024478037147723e1 1.050240974221840e1
      1.076646523570423e1 1.103712137992086e1 1.131452959737675e1 1.159886728471106e1
      1.189026292295613e1 1.218896546306048e1 1.249507649368682e1 1.280883173175051e1
      1.313039827578385e1 1.345995258616679e1 1.379771915536031e1 1.414386727214137e1
      1.449864715107800e1 1.486220893470811e1 1.523481193565494e1 1.561665954335487e1
      1.600798359229477e1 1.640899993750909e1 1.681995165141642e1 1.724108675801556e1
      1.767263833140896e1 1.811486992399864e1 1.856802992949588e1 1.903237780666267e1
      1.950820071302526e1 1.999575567020244e1 2.049533336605126e1 2.100722810474044e1
      2.153170623864993e1 2.206910605534405e1 2.261971216133181e1 2.318384136725223e1
      2.376182107281289e1 2.435397762441416e1 2.496064204305521e1 2.558216450992328e1
      2.621888967171653e1 2.687117612575678e1 2.753939536887165e1 2.822391280148237e1
      2.892511962101123e1 2.964338574522921e1 3.037913724778459e1 3.113275930856048e1
      3.190467068909138e1 3.269529801747101e1 3.350507266248838e1 3.433442810444063e1
      3.518382352800853e1 3.605371125632351e1 3.694456125939814e1 3.785684619860658e1
      3.879106298762798e1 3.974768927154327e1 4.072725003016657e1 4.173024324312232e1
      4.275720727046132e1 4.380866462742268e1 4.488516768897159e1 4.598726719470929e1
      4.711552166144560e1 4.827052516730538e1 4.945283238914943e1 5.066306255407722e1
      5.190180865585325e1 5.316968498306540e1 5.446732534740772e1 5.579535324993007e1
      5.715441873653345e1 5.854518279461582e1 5.996829884435511e1 6.142445467272075e1
      6.291432717912355e1 6.443861205710110e1 6.599801951002982e1 6.759325624006587e1
      6.922505431612706e1 7.089413435464900e1 7.260125332639581e1 7.434714902997456e1
      7.613258328085277e1 7.795832867715911e1 7.982515174725080e1 8.173383926721909e1
      8.368517977703192e1 8.567996767272922e1 8.771900597190257e1 8.980309952077022e1
      9.193306409321281e1 9.410971379464138e1 9.633386690136149e1 9.860635165453392e1
      1.009279889252911e2 1.032996068632809e2 1.057220340038791e2 1.081960936075806e2
      1.107226128438629e2 1.133024134439181e2 1.159363134161578e2 1.186251269162913e2
      1.213696585445819e2 1.241707090976148e2 1.270290671398764e2 1.299455110025945e2
      1.329208036674272e2 1.359556996736367e2 1.390509313535867e2 1.422072111838302e2
      1.454252375698163e2 1.487056801733791e2 1.520491840801505e2 1.554563667270158e2
      1.589278144767715e2 1.624640793315738e2 1.660656772651098e2 1.697330816987238e2
      1.734667269139498e2 1.772669950399290e2 1.811342205052901e2 1.850686821064222e2
      1.890705990502506e2 1.931401278851502e2 1.972773564309776e2 2.014823004293792e2
      2.057548985991539e2 2.100950033575514e2 2.145023818359735e2 2.189767063772793e2
      2.235175460463589e2 2.281243668801867e2 2.327965176998391e2 2.375332312652403e2
      2.423336081553681e2 2.471966181311551e2 2.521210853469970e2 2.571056838813066e2
      2.621489299540578e2 2.672491685319670e2 2.724045696513893e2 2.776131166790597e2
      2.828725946930932e2 2.881805856885249e2 2.935344496790028e2 2.989313232211185e2
      3.043681019257219e2 3.098414311346775e2 3.153476943423357e2 3.208830004430862e2
      3.264431713255231e2 3.320237297986333e2 3.376198848423763e2 3.432265217122694e2
      3.488381835018219e2 3.544490630681866e2 3.600529816132069e2 3.656433847069373e2
      3.712133170495516e2 3.767554155088976e2 3.822618925813540e2 3.877245215251813e2
      3.931346212048304e2 3.984830455629245e2 4.037601639160076e2 4.089558526079474e2
      4.140594793357264e2 4.190598888281422e2 4.239453936432287e2 4.287037612583414e2
      4.333222018245475e2 4.377873620518552e2 4.420853120458685e2 4.462015416748094e2
      4.501209540271876e2 4.538278592147885e2 4.573059745540981e2 4.605384234139291e2
      4.635077374430861e2 4.661958615371253e2 4.685841612509549e2 4.706534352255321e2
      4.723839267466781e2 4.737553458665166e2 4.747468878225116e2 4.753372651072894e2
      4.755047339058875e2 4.752271368247611e2 4.744819431685833e2 4.732462992655369e2
      4.714970858771217e2 4.692109805049109e2 4.663645305354367e2 4.629342303335981e2
      4.588966135823507e2 4.542283481698887e2 4.489063443647870e2 4.429078751042817e2
      4.362107023345561e2 4.287932201119493e2 4.206346059480557e2 4.117149859690162e2
      4.020156130176201e2 3.915190593122171e2 3.802094190853377e2 3.680725299869819e2
      3.550962036789124e2 3.412704760241204e2 3.265878663875547e2 3.110436536896732e2
      2.946361682481374e2 2.773670905050049e2 2.592417707728946e2 2.402695538224198e2
      2.204641180869676e2 1.998438229315562e2 1.784320638153113e2 1.562576317794919e2
      1.333550788928988e2 1.097650794921119e2 8.553479194332795e1 6.071821472986994e1
      3.537652443238040e1 9.578406910235572e0 -1.659964130731714e1 -4.307303275714912e1
      -6.974884852623290e1 -9.652563696868492e1 -1.232932615579066e2 -1.499328135685592e2
      -1.763165879065109e2 -2.023081427339767e2 -2.277624503889911e2 -2.525261510049423e2
      -2.764379261586546e2 -2.993290001551905e2 -3.210237924720168e2 -3.413407284507103e2
      -3.600932289180237e2 -3.770908983454810e2 -3.921409214942978e2 -4.050496923914980e2
      -4.156246934642877e2 -4.236766383833947e2 -4.290219017277468e2 -4.314852499701465e2
      -4.309028907835237e2 -4.271258586838250e2 -4.200237480487686e2 -4.094888092954389e2
      -3.954404175027340e2 -3.778299207792934e2 -3.566458749625545e2 -3.319196639315678e2
      -3.037315024070686e2 -2.722168148968004e2 -2.375729729702498e2 -2.000663732661379e2
      -1.600398269128091e2 -1.179202229753291e2 -7.422642186319445e1 -2.957865320014799e1
      1.529733876463115e1 5.957556543257898e1 1.023258272190915e2 1.425088752363629e2
      1.789720799975874e2 2.104457441696629e2 2.355402127302781e2 2.527439433805311e2
      2.604227451774554e2 2.568201439489705e2 2.400614003395678e2 2.081389191667522e2
      1.590977797031701e2 8.929894724014167e1 1.038259843088382e1 -1.037385382181601e0
      9.307120410068309e-2 -2.068110750089561e-2 -1.098741916254137e-2 -1.344478210093003e-2
      -1.461243971539622e-2 -1.581866285560804e-2 -1.695410956175250e-2 -1.801006883759043e-2
      -1.899731879400449e-2 -1.991704681114813e-2 -2.077139374580472e-2 -2.156236324774463e-2
      -2.229187141116977e-2 -2.296199132621983e-2 -2.357457985644543e-2 -2.413155834322357e-2
      -2.463476749705197e-2 -2.508606203157871e-2 -2.548725279700667e-2 -2.584001913070591e-2
      -2.614617143454245e-2 -2.640730557865233e-2 -2.662514652118195e-2 -2.680129633037245e-2
      -2.693728798551614e-2 -2.703478319795694e-2 -2.709523165361357e-2 -2.712024650319557e-2
      0.000000000000000e0 0.000000000000000e0 0.000000000000000e0 0.000000000000000e0
      0.000000000000000e0 0.000000000000000e0 0.000000000000000e0 0.000000000000000e0
      0.000000000000000e0 0.000000000000000e0 0.000000000000000e0 0.000000000000000e0
      0.000000000000000e0 0.000000000000000e0 0.000000000000000e0 0.000000000000000e0
      0.000000000000000e0 0.000000000000000e0 0.000000000000000e0 0.000000000000000e0
      0.000000000000000e0 0.000000000000000e0 0.000000000000000e0 0.000000000000000e0
      0.000000000000000e0 0.000000000000000e0 0.000000000000000e0 0.000000000000000e0
      0.000000000000000e0 0.000000000000000e0 0.000000000000000e0 0.000000000000000e0
      0.000000000000000e0 0.000000000000000e0 0.000000000000000e0 0.000000000000000e0
      0.000000000000000e0 0.000000000000000e0 0.000000000000000e0 0.000000000000000e0
      0.000000000000000e0 0.000000000000000e0 0.000000000000000e0 0.000000000000000e0
      0.000000000000000e0 0.000000000000000e0 0.000000000000000e0 0.000000000000000e0
      0.000000000000000e0 0.000000000000000e0 0.000000000000000e0 0.000000000000000e0
      0.000000000000000e0 0.000000000000000e0 0.000000000000000e0 0.000000000000000e0
      0.000000000000000e0 0.000000000000000e0 0.000000000000000e0 0.000000000000000e0
      0.000000000000000e0 0.000000000000000e0 0.000000000000000e0 0.000000000000000e0
      0.000000000000000e0 0.000000000000000e0 0.000000000000000e0 0.000000000000000e0
      0.000000000000000e0 0.000000000000000e0 0.000000000000000e0 0.000000000000000e0
      0.000000000000000e0 0.000000000000000e0 0.000000000000000e0 0.000000000000000e0
      0.000000000000000e0 0.000000000000000e0 0.000000000000000e0 0.000000000000000e0
      0.000000000000000e0 0.000000000000000e0 0.000000000000000e0 0.000000000000000e0
      0.000000000000000e0 0.000000000000000e0 0.000000000000000e0 0.000000000000000e0
      0.000000000000000e0 0.000000000000000e0 0.000000000000000e0 0.000000000000000e0
      0.000000000000000e0 0.000000000000000e0 0.000000000000000e0 0.000000000000000e0
      0.000000000000000e0 0.000000000000000e0 0.000000000000000e0 0.000000000000000e0
      0.000000000000000e0 0.000000000000000e0 0.000000000000000e0 0.000000000000000e0
      0.000000000000000e0 0.000000000000000e0 0.000000000000000e0 0.000000000000000e0
      0.000000000000000e0 0.000000000000000e0 0.000000000000000e0 0.000000000000000e0
      0.000000000000000e0 0.000000000000000e0 0.000000000000000e0 0.000000000000000e0
      0.000000000000000e0 0.000000000000000e0 0.000000000000000e0 0.000000000000000e0
      0.000000000000000e0 0.000000000000000e0 0.000000000000000e0 0.000000000000000e0
      0.000000000000000e0 0.000000000000000e0 0.000000000000000e0 0.000000000000000e0
      0.000000000000000e0 0.000000000000000e0 0.000000000000000e0 0.000000000000000e0
      0.000000000000000e0 0.000000000000000e0 0.000000000000000e0 0.000000000000000e0
      0.000000000000000e0 0.000000000000000e0 0.000000000000000e0 0.000000000000000e0
      0.000000000000000e0 0.000000000000000e0 0.000000000000000e0 0.000000000000000e0
      0.000000000000000e0 0.000000000000000e0 0.000000000000000e0 0.000000000000000e0
      0.000000000000000e0 0.000000000000000e0 0.000000000000000e0 0.000000000000000e0
      0.000000000000000e0 0.000000000000000e0 0.000000000000000e0 0.000000000000000e0
      0.000000000000000e0 0.000000000000000e0 0.000000000000000e0 0.000000000000000e0
      0.000000000000000e0 0.000000000000000e0 0.000000000000000e0 0.000000000000000e0
      0.000000000000000e0 0.000000000000000e0 0.000000000000000e0 0.000000000000000e0
      0.000000000000000e0 0.000000000000000e0 0.000000000000000e0 0.000000000000000e0
      0.000000000000000e0 0.000000000000000e0 0.000000000000000e0 0.000000000000000e0
      0.000000000000000e0 0.000000000000000e0 0.000000000000000e0 0.000000000000000e0
      0.000000000000000e0 0.000000000000000e0 0.000000000000000e0 0.000000000000000e0
      0.000000000000000e0 0.000000000000000e0 0.000000000000000e0 0.000000000000000e0
      0.000000000000000e0 0.000000000000000e0 0.000000000000000e0 0.000000000000000e0
      0.000000000000000e0 0.000000000000000e0 0.000000000000000e0 0.000000000000000e0
      0.000000000000000e0 0.000000000000000e0 0.000000000000000e0 0.000000000000000e0
      0.000000000000000e0 0.000000000000000e0 0.000000000000000e0 0.000000000000000e0
      0.000000000000000e0 0.000000000000000e0 0.000000000000000e0 0.000000000000000e0
      0.000000000000000e0 0.000000000000000e0 0.000000000000000e0 0.000000000000000e0
      0.000000000000000e0 0.000000000000000e0 0.000000000000000e0 0.000000000000000e0
      0.000000000000000e0 0.000000000000000e0 0.000000000000000e0 0.000000000000000e0
      0.000000000000000e0 0.000000000000000e0 0.000000000000000e0 0.000000000000000e0
      0.000000000000000e0 0.000000000000000e0 0.000000000000000e0 0.000000000000000e0
      0.000000000000000e0 0.000000000000000e0 0.000000000000000e0 0.000000000000000e0
      0.000000000000000e0 0.000000000000000e0 0.000000000000000e0 0.000000000000000e0
      0.000000000000000e0 0.000000000000000e0 0.000000000000000e0 0.000000000000000e0
      0.000000000000000e0 0.000000000000000e0 0.000000000000000e0 0.000000000000000e0
      0.000000000000000e0 0.000000000000000e0 0.000000000000000e0 0.000000000000000e0
      0.000000000000000e0 0.000000000000000e0 0.000000000000000e0 0.000000000000000e0
      0.000000000000000e0 0.000000000000000e0 0.000000000000000e0 0.000000000000000e0
      0.000000000000000e0 0.000000000000000e0 0.000000000000000e0 0.000000000000000e0
      0.000000000000000e0 0.000000000000000e0 0.000000000000000e0 0.000000000000000e0
      0.000000000000000e0 0.000000000000000e0 0.000000000000000e0 0.000000000000000e0
      0.000000000000000e0 0.000000000000000e0 0.000000000000000e0 0.000000000000000e0
      0.000000000000000e0 0.000000000000000e0 0.000000000000000e0 0.000000000000000e0
      0.000000000000000e0 0.000000000000000e0 0.000000000000000e0 0.000000000000000e0
      0.000000000000000e0 0.000000000000000e0 0.000000000000000e0 0.000000000000000e0
      0.000000000000000e0 0.000000000000000e0 0.000000000000000e0 0.000000000000000e0
      0.000000000000000e0 0.000000000000000e0 0.000000000000000e0 0.000000000000000e0
      0.000000000000000e0 0.000000000000000e0 0.000000000000000e0 0.000000000000000e0
      0.000000000000000e0 0.000000000000000e0 0.000000000000000e0 0.000000000000000e0
      0.000000000000000e0 0.000000000000000e0 0.000000000000000e0 0.000000000000000e0
      0.000000000000000e0 0.000000000000000e0 0.000000000000000e0 0.000000000000000e0
      0.000000000000000e0 0.000000000000000e0 0.000000000000000e0 0.000000000000000e0
      0.000000000000000e0 0.000000000000000e0 0.000000000000000e0
      </PP_BETA.4>
    <PP_DIJ>
      4.242709316939228e-1 2.430276043734421e-1 0.000000000000000e0 0.000000000000000e0
      2.430276043734421e-1 1.182924886253716e-1 0.000000000000000e0 0.000000000000000e0
      0.000000000000000e0 0.000000000000000e0 5.866763562337544e-1 4.617412790203931e-1
      0.000000000000000e0 0.000000000000000e0 4.617412790203931e-1 3.596495353548095e-1
      </PP_DIJ>
    <PP_AUGMENTATION q_with_l="true" nqf="0" nqlc="3">
      <PP_Q>
        -1.611821295224259e-1 -1.270110966242746e-1 0.000000000000000e0 0.000000000000000e0
        -1.270110966242746e-1 -1.012560347796758e-1 0.000000000000000e0 0.000000000000000e0
        0.000000000000000e0 0.000000000000000e0 1.411342633317273e-1 9.896410761542397e-2
        0.000000000000000e0 0.000000000000000e0 9.896410761542397e-2 6.927513405664975e-2
        </PP_Q>
      <PP_QIJL.1.1.0 first_index="1" second_index="1" composite_index="1" angular_momentum="0">
        -5.419824923379132e-8 -5.557028435884185e-8 -5.697705271401104e-8 -5.841943357497799e-8
        -5.989832847638029e-8 -6.141466177530090e-8 -6.296938122902105e-8 -6.456345858739820e-8
        -6.619789020024008e-8 -6.787369764005551e-8 -6.959192834056819e-8 -7.135365625139648e-8
        -7.315998250930530e-8 -7.501203612645106e-8 -7.691097469605022e-8 -7.885798511591037e-8
        -8.085428433027907e-8 -8.290112009047187e-8 -8.499977173475544e-8 -8.715155098797492e-8
        -8.935780278142138e-8 -9.161990609345660e-8 -9.393927481141693e-8 -9.631735861533711e-8
        -9.875564388404509e-8 -1.012556546241943e-7 -1.038189534228155e-7 -1.064471424239816e-7
        -1.091418643301969e-7 -1.119048034291374e-7 -1.147376866463812e-7 -1.176422846247911e-7
        -1.206204128312197e-7 -1.236739326912321e-7 -1.268047527525541e-7 -1.300148298779719e-7
        -1.333061704684311e-7 -1.366808317170987e-7 -1.401409228951704e-7 -1.436886066702301e-7
        -1.473261004579809e-7 -1.510556778081979e-7 -1.548796698257647e-7 -1.588004666276838e-7
        -1.628205188369723e-7 -1.669423391143730e-7 -1.711685037288433e-7 -1.755016541677997e-7
        -1.799444987881252e-7 -1.844998145089745e-7 -1.891704485474276e-7 -1.939593201980863e-7
        -1.988694226577191e-7 -2.039038248960949e-7 -2.090656735741820e-7 -2.143581950108999e-7
        -2.197846971996633e-7 -2.253485718759745e-7 -2.310532966373541e-7 -2.369024371169427e-7
        -2.428996492121201e-7 -2.490486813695481e-7 -2.553533769280550e-7 -2.618176765208324e-7
        -2.684456205384425e-7 -2.752413516541742e-7 -2.822091174133317e-7 -2.893532728880686e-7
        -2.966782833994278e-7 -3.041887273082939e-7 -3.118892988769912e-7 -3.197848112033286e-7
        -3.278801992289172e-7 -3.361805228236412e-7 -3.446909699482170e-7 -3.534168598968035e-7
        -3.623636466217067e-7 -3.715369221422438e-7 -3.809424200399026e-7 -3.905860190419832e-7
        -4.004737466959532e-7 -4.106117831368230e-7 -4.210064649498902e-7 -4.316642891312660e-7
        -4.425919171486671e-7 -4.537961791049963e-7 -4.652840780073325e-7 -4.770627941439830e-7
        -4.891396895723401e-7 -5.015223127203515e-7 -5.142184031044668e-7 -5.272358961670242e-7
        -5.405829282360914e-7 -5.542678416108626e-7 -5.682991897757947e-7 -5.826857427467282e-7
        -5.974364925523522e-7 -6.125606588544269e-7 -6.280676947102778e-7 -6.439672924811711e-7
        -6.602693898902473e-7 -6.769841762338165e-7 -6.941220987498879e-7 -7.116938691479122e-7
        -7.297104703038291e-7 -7.481831631245837e-7 -7.671234935864263e-7 -7.865432999513759e-7
        -8.064547201663681e-7 -8.268701994497084e-7 -8.478024980695647e-7 -8.692646993193767e-7
        -8.912702176951521e-7 -9.138328072797670e-7 -9.369665703395150e-7 -9.606859661382549e-7
        -9.850058199747027e-7 -1.009941332448482e-6 -1.035508088960742e-6 -1.061722069455283e-6
        -1.088599658406249e-6 -1.116157655058679e-6 -1.144413283928263e-6 -1.173384205566910e-6
        -1.203088527600827e-6 -1.233544816048012e-6 -1.264772106922249e-6 -1.296789918130839e-6
        -1.329618261673512e-6 -1.363277656150148e-6 -1.397789139585101e-6 -1.433174282576174e-6
        -1.469455201776434e-6 -1.506654573717305e-6 -1.544795648981592e-6 -1.583902266735244e-6
        -1.623998869626998e-6 -1.665110519065182e-6 -1.707262910881217e-6 -1.750482391389647e-6
        -1.794795973854665e-6 -1.840231355373498e-6 -1.886816934187158e-6 -1.934581827429387e-6
        -1.983555889324895e-6 -2.033769729848240e-6 -2.085254733855044e-6 -2.138043080697479e-6
        -2.192167764336268e-6 -2.247662613961821e-6 -2.304562315137311e-6 -2.362902431476980e-6
        -2.422719426873171e-6 -2.484050688286004e-6 -2.546934549109925e-6 -2.611410313131711e-6
        -2.677518279094934e-6 -2.745299765886232e-6 -2.814797138359078e-6 -2.886053833811262e-6
        -2.959114389132530e-6 -3.034024468639446e-6 -3.110830892614806e-6 -3.189581666569429e-6
        -3.270326011244701e-6 -3.353114393374418e-6 -3.437998557225458e-6 -3.525031556936638e-6
        -3.614267789676245e-6 -3.705763029638824e-6 -3.799574462902419e-6 -3.895760723168252e-6
        -3.994381928404872e-6 -4.095499718419944e-6 -4.199177293383008e-6 -4.305479453323214e-6
        -4.414472638626985e-6 -4.526224971560517e-6 -4.640806298843391e-6 -4.758288235299760e-6
        -4.878744208614272e-6 -5.002249505220987e-6 -5.128881317353599e-6 -5.258718791286627e-6
        -5.391843076797617e-6 -5.528337377881122e-6 -5.668287004746487e-6 -5.811779427131486e-6
        -5.958904328965437e-6 -6.109753664415861e-6 -6.264421715353501e-6 -6.423005150272020e-6
        -6.585603084698646e-6 -6.752317143133951e-6 -6.923251522559259e-6 -7.098513057551187e-6
        -7.278211287044454e-6 -7.462458522784088e-6 -7.651369919510202e-6 -7.845063546919086e-6
        -8.043660463445226e-6 -8.247284791911035e-6 -8.456063797090664e-6 -8.670127965237073e-6
        -8.889611085621670e-6 -9.114650334137284e-6 -9.345386359017272e-6 -9.581963368723514e-6
        -9.824529222058793e-6 -1.007323552055960e-5 -1.032823770322679e-5 -1.058969514365392e-5
        -1.085777124961306e-5 -1.113263356516095e-5 -1.141445387532895e-5 -1.170340831346191e-5
        -1.199967747127370e-5 -1.230344651168715e-5 -1.261490528452963e-5 -1.293424844515612e-5
        -1.326167557607367e-5 -1.359739131164381e-5 -1.394160546593984e-5 -1.429453316383950e-5
        -1.465639497543474e-5 -1.502741705384187e-5 -1.540783127649923e-5 -1.579787539003928e-5
        -1.619779315882642e-5 -1.660783451725302e-5 -1.702825572588818e-5 -1.745931953157774e-5
        -1.790129533159397e-5 -1.835445934193872e-5 -1.881909476990440e-5 -1.929549199099983e-5
        -1.978394873035312e-5 -2.028477024870242e-5 -2.079826953309250e-5 -2.132476749239510e-5
        -2.186459315777480e-5 -2.241808388822676e-5 -2.298558558131251e-5 -2.356745288922697e-5
        -2.416404944033058e-5 -2.477574806628450e-5 -2.540293103493126e-5 -2.604599028906510e-5
        -2.670532769124152e-5 -2.738135527477863e-5 -2.807449550110597e-5 -2.878518152362238e-5
        -2.951385745822627e-5 -3.026097866068749e-5 -3.102701201103356e-5 -3.181243620512710e-5
        -3.261774205361668e-5 -3.344343278844659e-5 -3.429002437711723e-5 -3.515804584489142e-5
        -3.604803960514706e-5 -3.696056179808258e-5 -3.789618263798528e-5 -3.885548676927937e-5
        -3.983907363157524e-5 -4.084755783394658e-5 -4.188156953866960e-5 -4.294175485466162e-5
        -4.402877624086515e-5 -4.514331291982788e-5 -4.628606130173551e-5 -4.745773541916233e-5
        -4.865906737280847e-5 -4.989080778850246e-5 -5.115372628575241e-5 -5.244861195813709e-5
        -5.377627386583640e-5 -5.513754154060617e-5 -5.653326550351217e-5 -5.796431779574476e-5
        -5.943159252284326e-5 -6.093600641266960e-5 -6.247849938747616e-5 -6.406003515042430e-5
        -6.568160178691747e-5 -6.734421238112152e-5 -6.904890564805626e-5 -7.079674658164886e-5
        -7.258882711915277e-5 -7.442626682234361e-5 -7.631021357591395e-5 -7.824184430350200e-5
        -8.022236570179537e-5 -8.225301499316769e-5 -8.433506069731321e-5 -8.646980342235649e-5
        -8.865857667593044e-5 -9.090274769672092e-5 -9.320371830699621e-5 -9.556292578664774e-5
        -9.798184376928218e-5 -1.004619831609214e-4 -1.030048930818763e-4 -1.056121618323794e-4
        -1.082854178825707e-4 -1.110263308874505e-4 -1.138366127274263e-4 -1.167180185750945e-4
        -1.196723479889188e-4 -1.227014460344781e-4 -1.258072044339762e-4 -1.289915627447245e-4
        -1.322565095673210e-4 -1.356040837842736e-4 -1.390363758298308e-4 -1.425555289917986e-4
        -1.461637407461514e-4 -1.498632641252528e-4 -1.536564091205312e-4 -1.575455441204739e-4
        -1.615330973848208e-4 -1.656215585558671e-4 -1.698134802078006e-4 -1.741114794350283e-4
        -1.785182394804640e-4 -1.830365114047791e-4 -1.876691157976362e-4 -1.924189445319592e-4
        -1.972889625623115e-4 -2.022822097684840e-4 -2.074018028454231e-4 -2.126509372406504e-4
        -2.180328891403642e-4 -2.235510175054323e-4 -2.292087661585196e-4 -2.350096659236289e-4
        -2.409573368193500e-4 -2.470554903071656e-4 -2.533079315961751e-4 -2.597185620056423e-4
        -2.662913813868062e-4 -2.730304906054196e-4 -2.799400940865343e-4 -2.870245024230680e-4
        -2.942881350497405e-4 -3.017355229840001e-4 -3.093713116355921e-4 -3.172002636864824e-4
        -3.252272620428660e-4 -3.334573128610492e-4 -3.418955486490324e-4 -3.505472314456556e-4
        -3.594177560792348e-4 -3.685126535076384e-4 -3.778375942418187e-4 -3.873983918548538e-4
        -3.972010065785997e-4 -4.072515489901171e-4 -4.175562837900750e-4 -4.281216336753876e-4
        -4.389541833084097e-4 -4.500606833850372e-4 -4.614480548041641e-4 -4.731233929409540e-4
        -4.850939720264791e-4 -4.973672496363253e-4 -5.099508712908136e-4 -5.228526751695789e-4
        -5.360806969432767e-4 -5.496431747252796e-4 -5.635485541462793e-4 -5.778054935547729e-4
        -5.924228693465061e-4 -6.074097814259784e-4 -6.227755588032245e-4 -6.385297653291393e-4
        -6.546822055726816e-4 -6.712429308433980e-4 -6.882222453627571e-4 -7.056307125878729e-4
        -7.234791616912914e-4 -7.417786942005635e-4 -7.605406908014572e-4 -7.797768183087078e-4
        -7.994990368083118e-4 -8.197196069754561e-4 -8.404510975722728e-4 -8.617063931296681e-4
        -8.834987018176308e-4 -9.058415635084515e-4 -9.287488580374330e-4 -9.522348136657492e-4
        -9.763140157501988e-4 -1.001001415624743e-3 -1.026312339698771e-3 -1.052262498777181e-3
        -1.078867997607456e-3 -1.106145344659007e-3 -1.134111462140209e-3 -1.162783696258628e-3
        -1.192179827730059e-3 -1.222318082542144e-3 -1.253217142978378e-3 -1.284896158908546e-3
        -1.317374759351628e-3 -1.350673064317424e-3 -1.384811696933248e-3 -1.419811795862107e-3
        -1.455695028019023e-3 -1.492483601592161e-3 -1.530200279375645e-3 -1.568868392421017e-3
        -1.608511854014441e-3 -1.649155173986908e-3 -1.690823473364794e-3 -1.733542499368268e-3
        -1.777338640765210e-3 -1.822238943588357e-3 -1.868271127223633e-3 -1.915463600877668e-3
        -1.963845480432669e-3 -2.013446605696992e-3 -2.064297558059780e-3 -2.116429678558317e-3
        -2.169875086366753e-3 -2.224666697715051e-3 -2.280838245247157e-3 -2.338424297827400e-3
        -2.397460280804481e-3 -2.457982496742281e-3 -2.520028146627046e-3 -2.583635351560531e-3
        -2.648843174948757e-3 -2.715691645196330e-3 -2.784221778916163e-3 -2.854475604664714e-3
        -2.926496187212885e-3 -3.000327652362789e-3 -3.076015212320833e-3 -3.153605191637443e-3
        -3.233145053724033e-3 -3.314683427957763e-3 -3.398270137384723e-3 -3.483956227032333e-3
        -3.571793992841629e-3 -3.661837011230296e-3 -3.754140169297273e-3 -3.848759695679703e-3
        -3.945753192073193e-3 -4.045179665426120e-3 -4.147099560818841e-3 -4.251574795038636e-3
        -4.358668790860939e-3 -4.468446512047725e-3 -4.580974499073450e-3 -4.696320905589034e-3
        -4.814555535634258e-3 -4.935749881608595e-3 -5.059977163010611e-3 -5.187312365955590e-3
        -5.317832283480957e-3 -5.451615556648828e-3 -5.588742716454486e-3 -5.729296226549685e-3
        -5.873360526788868e-3 -6.021022077606254e-3 -6.172369405231288e-3 -6.327493147749276e-3
        -6.486486102013833e-3 -6.649443271416819e-3 -6.816461914521143e-3 -6.987641594560920e-3
        -7.163084229812759e-3 -7.342894144841367e-3 -7.527178122621477e-3 -7.716045457537466e-3
        -7.909608009260928e-3 -8.107980257505240e-3 -8.311279357655422e-3 -8.519625197269974e-3
        -8.733140453450151e-3 -8.951950651071030e-3 -9.176184221866643e-3 -9.405972564360543e-3
        -9.641450104630856e-3 -9.882754357897429e-3 -1.013002599091672e-2 -1.038340888516756e-2
        -1.064305020080962e-2 -1.090910044139314e-2 -1.118171351929653e-2 -1.146104682186601e-2
        -1.174726127822776e-2 -1.204052142674142e-2 -1.234099548305952e-2 -1.264885540875472e-2
        -1.296427698047306e-2 -1.328743985956765e-2 -1.361852766216356e-2 -1.395772802960021e-2
        -1.430523269919348e-2 -1.466123757525507e-2 -1.502594280030135e-2 -1.539955282637983e-2
        -1.578227648643484e-2 -1.617432706562890e-2 -1.657592237253053e-2 -1.698728481007185e-2
        -1.740864144617414e-2 -1.784022408393145e-2 -1.828226933123517e-2 -1.873501866971539e-2
        -1.919871852286563e-2 -1.967362032321027e-2 -2.015998057836407e-2 -2.065806093582407e-2
        -2.116812824632490e-2 -2.169045462557679e-2 -2.222531751419651e-2 -2.277299973562866e-2
        -2.333378955184388e-2 -2.390798071658731e-2 -2.449587252593807e-2 -2.509776986592722e-2
        -2.571398325694669e-2 -2.634482889466741e-2 -2.699062868716929e-2 -2.765171028796893e-2
        -2.832840712461536e-2 -2.902105842250477e-2 -2.973000922354839e-2 -3.045561039930775e-2
        -3.119821865819135e-2 -3.195819654628726e-2 -3.273591244138322e-2 -3.353174053970454e-2
        -3.434606083487602e-2 -3.517925908859031e-2 -3.603172679244039e-2 -3.690386112034727e-2
        -3.779606487098729e-2 -3.870874639959628e-2 -3.964231953849704e-2 -4.059720350566975e-2
        -4.157382280065128e-2 -4.257260708701940e-2 -4.359399106068485e-2 -4.463841430317911e-2
        -4.570632111909370e-2 -4.679816035678855e-2 -4.791438521145171e-2 -4.905545300955516e-2
        -5.022182497371165e-2 -5.141396596690047e-2 -5.263234421498750e-2 -5.387743100642544e-2
        -5.514970036797785e-2 -5.644962871526740e-2 -5.777769447690781e-2 -5.913437769093306e-2
        -6.052015957219457e-2 -6.193552204935344e-2 -6.338094727004733e-2 -6.485691707277166e-2
        -6.636391242396565e-2 -6.790241281875138e-2 -6.947289564373183e-2 -7.107583550020520e-2
        -7.271170348611773e-2 -7.438096643502917e-2 -7.608408611032859e-2 -7.782151835289976e-2
        -7.959371218039559e-2 -8.140110883625285e-2 -8.324414078654041e-2 -8.512323066271053e-2
        -8.703879014829685e-2 -8.899121880757898e-2 -9.098090285422305e-2 -9.300821385789110e-2
        -9.507350738680953e-2 -9.717712158428814e-2 -9.931937567718606e-2 -1.015005684143429e-1
        -1.037209764330108e-1 -1.059808525513619e-1 -1.082804239851902e-1 -1.106198904869768e-1
        -1.129994224055649e-1 -1.154191586647636e-1 -1.178792046593014e-1 -1.203796300666608e-1
        -1.229204665734517e-1 -1.255017055151369e-1 -1.281232954280795e-1 -1.307851395130823e-1
        -1.334870930097937e-1 -1.362289604815936e-1 -1.390104930108393e-1 -1.418313853046364e-1
        -1.446912727116269e-1 -1.475897281506376e-1 -1.505262589524157e-1 -1.535003036161083e-1
        -1.565112284825977e-1 -1.595583243273058e-1 -1.626408028756289e-1 -1.657577932447402e-1
        -1.689083383161466e-1 -1.720913910440532e-1 -1.753058107053310e-1 -1.785503590976661e-1
        -1.818236966933054e-1 -1.851243787567169e-1 -1.884508514354307e-1 -1.918014478343460e-1
        -1.951743840848619e-1 -1.985677554213301e-1 -2.019795322785310e-1 -2.054075564251339e-1
        -2.088495371494402e-1 -2.123030475150966e-1 -2.157655207059216e-1 -2.192342464805152e-1
        -2.227063677588906e-1 -2.261788773650119e-1 -2.296486149508100e-1 -2.331122641289852e-1
        -2.365663498437017e-1 -2.400072360100925e-1 -2.434311234553536e-1 -2.468340481960849e-1
        -2.502118800884210e-1 -2.535603218893884e-1 -2.568749087698028e-1 -2.601510083208649e-1
        -2.633838210984261e-1 -2.665683817506235e-1 -2.696995607762527e-1 -2.727720669627805e-1
        -2.757804505543204e-1 -2.787191072011407e-1 -2.815822827433234e-1 -2.843640788820354e-1
        -2.870584597924194e-1 -2.896592597323840e-1 -2.921601917014862e-1 -2.945548572036180e-1
        -2.968367571663069e-1 -2.989993040680237e-1 -3.010358353229620e-1 -3.029396279702079e-1
        -3.047039147110181e-1 -3.063219013340333e-1 -3.077867855635538e-1 -3.090917773605032e-1
        -3.102301206992877e-1 -3.111951168363861e-1 -3.119801490781278e-1 -3.125787090456486e-1
        -3.129844244244351e-1 -3.131910881741058e-1 -3.131926891610995e-1 -3.129834441627188e-1
        -3.125578311754735e-1 -3.119106239438841e-1 -3.110369276078390e-1 -3.099322153472658e-1
        -3.085923658823187e-1 -3.070137016655670e-1 -3.051930275798609e-1 -3.031276699317862e-1
        -3.008155155060315e-1 -2.982550504207433e-1 -2.954453984982941e-1 -2.923863588400442e-1
        -2.890784422679586e-1 -2.855229062707164e-1 -2.817217880675566e-1 -2.776779353800516e-1
        -2.733950344807286e-1 -2.688776350685398e-1 -2.641311715052328e-1 -2.591619799342697e-1
        -2.539773107958792e-1 -2.485853362487362e-1 -2.429951520114551e-1 -2.372167731463890e-1
        -2.312611233248188e-1 -2.251400171374576e-1 -2.188661350479074e-1 -2.124529906300995e-1
        -2.059148897845066e-1 -1.992668816924753e-1 -1.925247013439903e-1 -1.857047035616406e-1
        -1.788237885426399e-1 -1.718993190512654e-1 -1.649490295153465e-1 -1.579909274117696e-1
        -1.510431874658343e-1 -1.441240393360301e-1 -1.372516496070587e-1 -1.304439990666347e-1
        -1.237187563923737e-1 -1.170931495194478e-1 -1.105838360927407e-1 -1.042067745232284e-1
        -9.797709726057011e-2 -9.190898795535634e-2 -8.601556420696998e-2 -8.030876756810919e-2
        -7.479926239565526e-2 -6.949634499022338e-2 -6.440786424419289e-2 -5.954015471079195e-2
        -5.489798260642465e-2 -5.048450475720834e-2 -4.630123989248808e-2 -4.234805096916214e-2
        -3.862313637987635e-2 -3.512302695826668e-2 -3.184258465275115e-2 -2.877499760960508e-2
        -2.591176520567795e-2 -2.324266532796012e-2 -2.075569494696238e-2 -1.843697381880171e-2
        -1.627324590767354e-2 -1.426036703612588e-2 -1.239653768209226e-2 -1.067979762351845e-2
        -9.107981387174501e-3 -7.678665375162375e-3 -6.389106741531481e-3 -5.236174216214806e-3
        -4.216271206951450e-3 -3.325251651730921e-3 -2.558329244328084e-3 -1.909980814111201e-3
        -1.373844808554736e-3 -9.426160038399356e-4 -6.079377567337341e-4 -3.602933111510609e-4
        -1.888978881048331e-4 -8.159352075864934e-5 -2.474885075054445e-5 -3.166382176233995e-6
        0.000000000000000e0 0.000000000000000e0 0.000000000000000e0 0.000000000000000e0
        0.000000000000000e0 0.000000000000000e0 0.000000000000000e0 0.000000000000000e0
        0.000000000000000e0 0.000000000000000e0 0.000000000000000e0 0.000000000000000e0
        0.000000000000000e0 0.000000000000000e0 0.000000000000000e0 0.000000000000000e0
        0.000000000000000e0 0.000000000000000e0 0.000000000000000e0 0.000000000000000e0
        0.000000000000000e0 0.000000000000000e0 0.000000000000000e0 0.000000000000000e0
        0.000000000000000e0 0.000000000000000e0 0.000000000000000e0 0.000000000000000e0
        0.000000000000000e0 0.000000000000000e0 0.000000000000000e0 0.000000000000000e0
        0.000000000000000e0 0.000000000000000e0 0.000000000000000e0 0.000000000000000e0
        0.000000000000000e0 0.000000000000000e0 0.000000000000000e0 0.000000000000000e0
        0.000000000000000e0 0.000000000000000e0 0.000000000000000e0 0.000000000000000e0
        0.000000000000000e0 0.000000000000000e0 0.000000000000000e0 0.000000000000000e0
        0.000000000000000e0 0.000000000000000e0 0.000000000000000e0 0.000000000000000e0
        0.000000000000000e0 0.000000000000000e0 0.000000000000000e0 0.000000000000000e0
        0.000000000000000e0 0.000000000000000e0 0.000000000000000e0 0.000000000000000e0
        0.000000000000000e0 0.000000000000000e0 0.000000000000000e0 0.000000000000000e0
        0.000000000000000e0 0.000000000000000e0 0.000000000000000e0 0.000000000000000e0
        0.000000000000000e0 0.000000000000000e0 0.000000000000000e0 0.000000000000000e0
        0.000000000000000e0 0.000000000000000e0 0.000000000000000e0 0.000000000000000e0
        0.000000000000000e0 0.000000000000000e0 0.000000000000000e0 0.000000000000000e0
        0.000000000000000e0 0.000000000000000e0 0.000000000000000e0 0.000000000000000e0
        0.000000000000000e0 0.000000000000000e0 0.000000000000000e0 0.000000000000000e0
        0.000000000000000e0 0.000000000000000e0 0.000000000000000e0 0.000000000000000e0
        0.000000000000000e0 0.000000000000000e0 0.000000000000000e0 0.000000000000000e0
        0.000000000000000e0 0.000000000000000e0 0.000000000000000e0 0.000000000000000e0
        0.000000000000000e0 0.000000000000000e0 0.000000000000000e0 0.000000000000000e0
        0.000000000000000e0 0.000000000000000e0 0.000000000000000e0 0.000000000000000e0
        0.000000000000000e0 0.000000000000000e0 0.000000000000000e0 0.000000000000000e0
        0.000000000000000e0 0.000000000000000e0 0.000000000000000e0 0.000000000000000e0
        0.000000000000000e0 0.000000000000000e0 0.000000000000000e0 0.000000000000000e0
        0.000000000000000e0 0.000000000000000e0 0.000000000000000e0 0.000000000000000e0
        0.000000000000000e0 0.000000000000000e0 0.000000000000000e0 0.000000000000000e0
        0.000000000000000e0 0.000000000000000e0 0.000000000000000e0 0.000000000000000e0
        0.000000000000000e0 0.000000000000000e0 0.000000000000000e0 0.000000000000000e0
        0.000000000000000e0 0.000000000000000e0 0.000000000000000e0 0.000000000000000e0
        0.000000000000000e0 0.000000000000000e0 0.000000000000000e0 0.000000000000000e0
        0.000000000000000e0 0.000000000000000e0 0.000000000000000e0 0.000000000000000e0
        0.000000000000000e0 0.000000000000000e0 0.000000000000000e0 0.000000000000000e0
        0.000000000000000e0 0.000000000000000e0 0.000000000000000e0 0.000000000000000e0
        0.000000000000000e0 0.000000000000000e0 0.000000000000000e0 0.000000000000000e0
        0.000000000000000e0 0.000000000000000e0 0.000000000000000e0 0.000000000000000e0
        0.000000000000000e0 0.000000000000000e0 0.000000000000000e0 0.000000000000000e0
        0.000000000000000e0 0.000000000000000e0 0.000000000000000e0 0.000000000000000e0
        0.000000000000000e0 0.000000000000000e0 0.000000000000000e0 0.000000000000000e0
        0.000000000000000e0 0.000000000000000e0 0.000000000000000e0 0.000000000000000e0
        0.000000000000000e0 0.000000000000000e0 0.000000000000000e0 0.000000000000000e0
        0.000000000000000e0 0.000000000000000e0 0.000000000000000e0 0.000000000000000e0
        0.000000000000000e0 0.000000000000000e0 0.000000000000000e0 0.000000000000000e0
        0.000000000000000e0 0.000000000000000e0 0.000000000000000e0 0.000000000000000e0
        0.000000000000000e0 0.000000000000000e0 0.000000000000000e0 0.000000000000000e0
        0.000000000000000e0 0.000000000000000e0 0.000000000000000e0 0.000000000000000e0
        0.000000000000000e0 0.000000000000000e0 0.000000000000000e0 0.000000000000000e0
        0.000000000000000e0 0.000000000000000e0 0.000000000000000e0 0.000000000000000e0
        0.000000000000000e0 0.000000000000000e0 0.000000000000000e0 0.000000000000000e0
        0.000000000000000e0 0.000000000000000e0 0.000000000000000e0 0.000000000000000e0
        0.000000000000000e0 0.000000000000000e0 0.000000000000000e0 0.000000000000000e0
        0.000000000000000e0 0.000000000000000e0 0.000000000000000e0 0.000000000000000e0
        0.000000000000000e0 0.000000000000000e0 0.000000000000000e0 0.000000000000000e0
        0.000000000000000e0 0.000000000000000e0 0.000000000000000e0 0.000000000000000e0
        0.000000000000000e0 0.000000000000000e0 0.000000000000000e0 0.000000000000000e0
        0.000000000000000e0 0.000000000000000e0 0.000000000000000e0 0.000000000000000e0
        0.000000000000000e0 0.000000000000000e0 0.000000000000000e0 0.000000000000000e0
        0.000000000000000e0 0.000000000000000e0 0.000000000000000e0 0.000000000000000e0
        0.000000000000000e0 0.000000000000000e0 0.000000000000000e0 0.000000000000000e0
        0.000000000000000e0 0.000000000000000e0 0.000000000000000e0 0.000000000000000e0
        0.000000000000000e0 0.000000000000000e0 0.000000000000000e0 0.000000000000000e0
        0.000000000000000e0 0.000000000000000e0 0.000000000000000e0 0.000000000000000e0
        0.000000000000000e0 0.000000000000000e0 0.000000000000000e0 0.000000000000000e0
        0.000000000000000e0 0.000000000000000e0 0.000000000000000e0 0.000000000000000e0
        0.000000000000000e0 0.000000000000000e0 0.000000000000000e0 0.000000000000000e0
        0.000000000000000e0 0.000000000000000e0 0.000000000000000e0 0.000000000000000e0
        0.000000000000000e0 0.000000000000000e0 0.000000000000000e0 0.000000000000000e0
        0.000000000000000e0 0.000000000000000e0 0.000000000000000e0 0.000000000000000e0
        0.000000000000000e0 0.000000000000000e0 0.000000000000000e0 0.000000000000000e0
        0.000000000000000e0 0.000000000000000e0 0.000000000000000e0 0.000000000000000e0
        0.000000000000000e0 0.000000000000000e0 0.000000000000000e0 0.000000000000000e0
        0.000000000000000e0 0.000000000000000e0 0.000000000000000e0 0.000000000000000e0
        0.000000000000000e0 0.000000000000000e0 0.000000000000000e0 0.000000000000000e0
        0.000000000000000e0 0.000000000000000e0 0.000000000000000e0 0.000000000000000e0
        0.000000000000000e0 0.000000000000000e0 0.000000000000000e0 0.000000000000000e0
        0.000000000000000e0 0.000000000000000e0 0.000000000000000e0 0.000000000000000e0
        0.000000000000000e0 0.000000000000000e0 0.000000000000000e0 0.000000000000000e0
        0.000000000000000e0 0.000000000000000e0 0.000000000000000e0 0.000000000000000e0
        0.000000000000000e0 0.000000000000000e0 0.000000000000000e0 0.000000000000000e0
        0.000000000000000e0 0.000000000000000e0 0.000000000000000e0 0.000000000000000e0
        0.000000000000000e0 0.000000000000000e0 0.000000000000000e0 0.000000000000000e0
        0.000000000000000e0 0.000000000000000e0 0.000000000000000e0
        </PP_QIJL.1.1.0>
      <PP_QIJL.1.2.0 first_index="1" second_index="2" composite_index="2" angular_momentum="0">
        -4.715081707578432e-8 -4.834444561396424e-8 -4.956829099840333e-8 -5.082311817199897e-8
        -5.210971144225978e-8 -5.342887497152210e-8 -5.478143327957703e-8 -5.616823175902118e-8
        -5.759013720365357e-8 -5.904803835024933e-8 -6.054284643404761e-8 -6.207549575830233e-8
        -6.364694427825112e-8 -6.525817419986700e-8 -6.691019259376852e-8 -6.860403202466949e-8
        -7.034075119676454e-8 -7.212143561545238e-8 -7.394719826581001e-8 -7.581918030824378e-8
        -7.773855179174917e-8 -7.970651238522818e-8 -8.172429212731952e-8 -8.379315219521079e-8
        -8.591438569291340e-8 -8.808931845949193e-8 -9.031930989775493e-8 -9.260575382392314e-8
        -9.495007933880757e-8 -9.735375172104186e-8 -9.981827334292525e-8 -1.023451846094521e-7
        -1.049360649211114e-7 -1.075925336610608e-7 -1.103162512072904e-7 -1.131089199704085e-7
        -1.159722854577007e-7 -1.189081373641246e-7 -1.219183106909229e-7 -1.250046868925553e-7
        -1.281691950526629e-7 -1.314138130898043e-7 -1.347405689937136e-7 -1.381515420928546e-7
        -1.416488643540638e-7 -1.452347217150917e-7 -1.489113554508800e-7 -1.526810635744240e-7
        -1.565462022730992e-7 -1.605091873813480e-7 -1.645724958906459e-7 -1.687386674976953e-7
        -1.730103061918092e-7 -1.773900818824801e-7 -1.818807320681530e-7 -1.864850635472384e-7
        -1.912059541724440e-7 -1.960463546495153e-7 -2.010092903815106e-7 -2.060978633597659e-7
        -2.113152541027258e-7 -2.166647236438593e-7 -2.221496155698971e-7 -2.277733581106676e-7
        -2.335394662818377e-7 -2.394515440818944e-7 -2.455132867447443e-7 -2.517284830493382e-7
        -2.581010176877608e-7 -2.646348736932720e-7 -2.713341349298099e-7 -2.782029886445166e-7
        -2.852457280848824e-7 -2.924667551821388e-7 -2.998705833025875e-7 -3.074618400685690e-7
        -3.152452702508533e-7 -3.232257387342443e-7 -3.314082335582610e-7 -3.397978690347928e-7
        -3.483998889446740e-7 -3.572196698151839e-7 -3.662627242805117e-7 -3.755347045272930e-7
        -3.850414058273702e-7 -3.947887701599784e-7 -4.047828899256324e-7 -4.150300117540252e-7
        -4.255365404083235e-7 -4.363090427883016e-7 -4.473542520348080e-7 -4.586790717381390e-7
        -4.702905802529449e-7 -4.821960351223662e-7 -4.944028776141670e-7 -5.069187373716932e-7
        -5.197514371825739e-7 -5.329089978681376e-7 -5.463996432966011e-7 -5.602318055231694e-7
        -5.744141300602465e-7 -5.889554812810668e-7 -6.038649479601130e-7 -6.191518489537868e-7
        -6.348257390248873e-7 -6.508964148145236e-7 -6.673739209652102e-7 -6.842685563989641e-7
        -7.015908807543257e-7 -7.193517209863336e-7 -7.375621781335636e-7 -7.562336342564828e-7
        -7.753777595514353e-7 -7.950065196447150e-7 -8.151321830712901e-7 -8.357673289428279e-7
        -8.569248548098505e-7 -8.786179847229013e-7 -9.008602774977772e-7 -9.236656351899930e-7
        -9.470483117837569e-7 -9.710229221009142e-7 -9.956044509354026e-7 -1.020808262418943e-6
        -1.046650109623813e-6 -1.073146144408702e-6 -1.100312927513803e-6 -1.128167438911464e-6
        -1.156727088418830e-6 -1.186009726579164e-6 -1.216033655818587e-6 -1.246817641885253e-6
        -1.278380925578090e-6 -1.310743234772441e-6 -1.343924796750123e-6 -1.377946350841582e-6
        -1.412829161388100e-6 -1.448595031032102e-6 -1.485266314343890e-6 -1.522865931793330e-6
        -1.561417384075187e-6 -1.600944766797113e-6 -1.641472785539412e-6 -1.683026771296039e-6
        -1.725632696306453e-6 -1.769317190288217e-6 -1.814107557080514e-6 -1.860031791708959e-6
        -1.907118597882357e-6 -1.955397405932401e-6 -2.004898391207419e-6 -2.055652492931769e-6
        -2.107691433542605e-6 -2.161047738516100e-6 -2.215754756695562e-6 -2.271846681134052e-6
        -2.329358570464644e-6 -2.388326370811590e-6 -2.448786938256116e-6 -2.510778061870909e-6
        -2.574338487337609e-6 -2.639507941162173e-6 -2.706327155503155e-6 -2.774837893628447e-6
        -2.845082976016412e-6 -2.917106307117622e-6 -2.990952902794095e-6 -3.066668918452966e-6
        -3.144301677892338e-6 -3.223899702877276e-6 -3.305512743464337e-6 -3.389191809093802e-6
        -3.474989200468757e-6 -3.562958542241166e-6 -3.653154816525269e-6 -3.745634397259151e-6
        -3.840455085436215e-6 -3.937676145228208e-6 -4.037358341022683e-6 -4.139563975397896e-6
        -4.244356928058759e-6 -4.351802695758490e-6 -4.461968433230484e-6 -4.574922995156336e-6
        -4.690736979196039e-6 -4.809482770107194e-6 -4.931234584981075e-6 -5.056068519623404e-6
        -5.184062596109116e-6 -5.315296811540754e-6 -5.449853188040749e-6 -5.587815824009211e-6
        -5.729270946678759e-6 -5.874306965999643e-6 -6.023014529888597e-6 -6.175486580875847e-6
        -6.331818414185989e-6 -6.492107737288594e-6 -6.656454730956029e-6 -6.824962111866598e-6
        -6.997735196791782e-6 -7.174881968408280e-6 -7.356513142775223e-6 -7.542742238519279e-6
        -7.733685647770604e-6 -7.929462708893778e-6 -8.130195781059637e-6 -8.336010320703931e-6
        -8.547034959921053e-6 -8.763401586841621e-6 -8.985245428043818e-6 -9.212705133050616e-6
        -9.445922860964798e-6 -9.685044369296566e-6 -9.930219105038864e-6 -1.018160029804710e-5
        -1.043934505678218e-5 -1.070361446647581e-5 -1.097457368977997e-5 -1.125239206996320e-5
        -1.153724323671778e-5 -1.182930521464461e-5 -1.212876053448248e-5 -1.243579634715210e-5
        -1.275060454068556e-5 -1.307338186011398e-5 -1.340433003038902e-5 -1.374365588241385e-5
        -1.409157148226306e-5 -1.444829426367189e-5 -1.481404716387702e-5 -1.518905876289465e-5
        -1.557356342632150e-5 -1.596780145174893e-5 -1.637201921888095e-5 -1.678646934344953e-5
        -1.721141083502423e-5 -1.764710925881311e-5 -1.809383690155711e-5 -1.855187294162086e-5
        -1.902150362338549e-5 -1.950302243605344e-5 -1.999673029697531e-5 -2.050293573961413e-5
        -2.102195510626378e-5 -2.155411274564164e-5 -2.209974121547900e-5 -2.265918149023500e-5
        -2.323278317406411e-5 -2.382090471916955e-5 -2.442391364967861e-5 -2.504218679117989e-5
        -2.567611050606481e-5 -2.632608093482065e-5 -2.699250424342505e-5 -2.767579687699604e-5
        -2.837638581985619e-5 -2.909470886217181e-5 -2.983121487333444e-5 -3.058636408225400e-5
        -3.136062836473848e-5 -3.215449153813913e-5 -3.296844966344430e-5 -3.380301135501049e-5
        -3.465869809812292e-5 -3.553604457458325e-5 -3.643559899652764e-5 -3.735792344868201e-5
        -3.830359423926815e-5 -3.927320225977872e-5 -4.026735335384455e-5 -4.128666869542453e-5
        -4.233178517655214e-5 -4.340335580488071e-5 -4.450205011127400e-5 -4.562855456769550e-5
        -4.678357301565653e-5 -4.796782710548872e-5 -4.918205674671448e-5 -5.042702056979511e-5
        -5.170349639954272e-5 -5.301228174049095e-5 -5.435419427452517e-5 -5.573007237108118e-5
        -5.714077561022968e-5 -5.858718531897019e-5 -6.007020512106821e-5 -6.159076150077572e-5
        -6.314980438078561e-5 -6.474830771477803e-5 -6.638727009492564e-5 -6.806771537473553e-5
        -6.979069330761218e-5 -7.155728020153873e-5 -7.336857959028155e-5 -7.522572292153269e-5
        -7.712987026241898e-5 -7.908221102281111e-5 -8.108396469688371e-5 -8.313638162338290e-5
        -8.524074376507253e-5 -8.739836550784139e-5 -8.961059447996467e-5 -9.187881239202691e-5
        -9.420443589802506e-5 -9.658891747818316e-5 -9.903374634402486e-5 -1.015404493662614e-4
        -1.041105920260687e-4 -1.067457793903397e-4 -1.094476571115142e-4 -1.122179124526019e-4
        -1.150582753380309e-4 -1.179705194309685e-4 -1.209564632377802e-4 -1.240179712403018e-4
        -1.271569550566277e-4 -1.303753746311244e-4 -1.336752394544039e-4 -1.370586098140063e-4
        -1.405275980765582e-4 -1.440843700021982e-4 -1.477311460920715e-4 -1.514702029697253e-4
        -1.553038747972475e-4 -1.592345547270224e-4 -1.632646963899856e-4 -1.673968154212965e-4
        -1.716334910243580e-4 -1.759773675741418e-4 -1.804311562607991e-4 -1.849976367745596e-4
        -1.896796590329512e-4 -1.944801449513913e-4 -1.994020902582306e-4 -2.044485663553580e-4
        -2.096227222254943e-4 -2.149277863873431e-4 -2.203670688997827e-4 -2.259439634163200e-4
        -2.316619492910553e-4 -2.375245937374308e-4 -2.435355540410806e-4 -2.496985798281175e-4
        -2.560175153902316e-4 -2.624963020680104e-4 -2.691389806939147e-4 -2.759496940963947e-4
        -2.829326896666521e-4 -2.900923219895965e-4 -2.974330555405849e-4 -3.049594674495594e-4
        -3.126762503342556e-4 -3.205882152041757e-4 -3.287002944370712e-4 -3.370175448297218e-4
        -3.455451507248311e-4 -3.542884272159168e-4 -3.632528234321052e-4 -3.724439259047890e-4
        -3.818674620181632e-4 -3.915293035456777e-4 -4.014354702745257e-4 -4.115921337203085e-4
        -4.220056209340826e-4 -4.326824184040465e-4 -4.436291760541630e-4 -4.548527113420923e-4
        -4.663600134588408e-4 -4.781582476325998e-4 -4.902547595393089e-4 -5.026570798225168e-4
        -5.153729287252061e-4 -5.284102208362739e-4 -5.417770699544463e-4 -5.554817940724622e-4
        -5.695329204844110e-4 -5.839391910192077e-4 -5.987095674032211e-4 -6.138532367551609e-4
        -6.293796172163953e-4 -6.452983637199281e-4 -6.616193739013656e-4 -6.783527941552461e-4
        -6.955090258401977e-4 -7.130987316364646e-4 -7.311328420594203e-4 -7.496225621327501e-4
        -7.685793782250977e-4 -7.880150650540199e-4 -8.079416928611948e-4 -8.283716347629188e-4
        -8.493175742799794e-4 -8.707925130511370e-4 -8.928097787344802e-4 -9.153830331010417e-4
        -9.385262803251528e-4 -9.622538754760784e-4 -9.865805332156183e-4 -1.011521336706409e-3
        -1.037091746735785e-3 -1.063307611060148e-3 -1.090185173974882e-3 -1.117741086114980e-3
        -1.145992414491623e-3 -1.174956652770061e-3 -1.204651731794268e-3 -1.235096030363915e-3
        -1.266308386269340e-3 -1.298308107590298e-3 -1.331114984264357e-3 -1.364749299930948e-3
        -1.399231844057151e-3 -1.434583924351457e-3 -1.470827379471800e-3 -1.507984592034300e-3
        -1.546078501929288e-3 -1.585132619951199e-3 -1.625171041749192e-3 -1.666218462105293e-3
        -1.708300189547110e-3 -1.751442161302186e-3 -1.795670958601203e-3 -1.841013822337377e-3
        -1.887498669089466e-3 -1.935154107515906e-3 -1.984009455127773e-3 -2.034094755448232e-3
        -2.085440795566432e-3 -2.138079124093701e-3 -2.192042069530170e-3 -2.247362759049926e-3
        -2.304075137712937e-3 -2.362213988112115e-3 -2.421814950463902e-3 -2.482914543150877e-3
        -2.545550183724999e-3 -2.609760210380061e-3 -2.675583903902163e-3 -2.743061510106909e-3
        -2.812234262772198e-3 -2.883144407075501e-3 -2.955835223544474e-3 -3.030351052529979e-3
        -3.106737319210388e-3 -3.185040559136203e-3 -3.265308444324040e-3 -3.347589809908838e-3
        -3.431934681363408e-3 -3.518394302294183e-3 -3.607021162822066e-3 -3.697869028557277e-3
        -3.790992970176848e-3 -3.886449393613557e-3 -3.984296070864802e-3 -4.084592171429837e-3
        -4.187398294383728e-3 -4.292776501096021e-3 -4.400790348602194e-3 -4.511504923635501e-3
        -4.624986877326699e-3 -4.741304460578898e-3 -4.860527560124320e-3 -4.982727735269677e-3
        -5.107978255336276e-3 -5.236354137800681e-3 -5.367932187141331e-3 -5.502791034395939e-3
        -5.641011177434168e-3 -5.782675021949317e-3 -5.927866923172258e-3 -6.076673228310265e-3
        -6.229182319712418e-3 -6.385484658762904e-3 -6.545672830502324e-3 -6.709841588976500e-3
        -6.878087903311231e-3 -7.050511004510344e-3 -7.227212432973601e-3 -7.408296086729475e-3
        -7.593868270376872e-3 -7.784037744728447e-3 -7.978915777146657e-3 -8.178616192562396e-3
        -8.383255425164313e-3 -8.592952570745174e-3 -8.807829439690076e-3 -9.028010610588895e-3
        -9.253623484453968e-3 -9.484798339521282e-3 -9.721668386611364e-3 -9.964369825023798e-3
        -1.021304189893617e-2 -1.046782695427628e-2 -1.072887049603295e-2 -1.099632124596774e-2
        -1.127033120068724e-2 -1.155105569003120e-2 -1.183865343572920e-2 -1.213328661027391e-2
        -1.243512089595537e-2 -1.274432554399664e-2 -1.306107343372595e-2 -1.338554113171681e-2
        -1.371790895082172e-2 -1.405836100902023e-2 -1.440708528799678e-2 -1.476427369135722e-2
        -1.513012210238809e-2 -1.550483044125493e-2 -1.588860272153014e-2 -1.628164710593359e-2
        -1.668417596116129e-2 -1.709640591167060e-2 -1.751855789228137e-2 -1.795085719944425e-2
        -1.839353354101872e-2 -1.884682108439298e-2 -1.931095850276954e-2 -1.978618901942840e-2
        -2.027276044977030e-2 -2.077092524093029e-2 -2.128094050874031e-2 -2.180306807180772e-2
        -2.233757448246300e-2 -2.288473105431685e-2 -2.344481388615304e-2 -2.401810388186801e-2
        -2.460488676615418e-2 -2.520545309560667e-2 -2.582009826491772e-2 -2.644912250780524e-2
        -2.709283089230390e-2 -2.775153331002932e-2 -2.842554445900564e-2 -2.911518381962726e-2
        -2.982077562330456e-2 -3.054264881332117e-2 -3.128113699740932e-2 -3.203657839152506e-2
        -3.280931575428200e-2 -3.359969631147752e-2 -3.440807167011842e-2 -3.523479772132865e-2
        -3.608023453149234e-2 -3.694474622095825e-2 -3.782870082960311e-2 -3.873247016851966e-2
        -3.965642965706739e-2 -4.060095814449013e-2 -4.156643771527309e-2 -4.255325347738030e-2
        -4.356179333247696e-2 -4.459244772721002e-2 -4.564560938458265e-2 -4.672167301442409e-2
        -4.782103500191982e-2 -4.894409307312936e-2 -5.009124593638415e-2 -5.126289289841806e-2
        -5.245943345404697e-2 -5.368126684817617e-2 -5.492879160887457e-2 -5.620240505022062e-2
        -5.750250274358436e-2 -5.882947795597375e-2 -6.018372105403945e-2 -6.156561887229235e-2
        -6.297555404405913e-2 -6.441390429366304e-2 -6.588104168828885e-2 -6.737733184795985e-2
        -6.890313311202635e-2 -7.045879566054243e-2 -7.204466058888272e-2 -7.366105893393349e-2
        -7.530831065017694e-2 -7.698672353397454e-2 -7.869659209435196e-2 -8.043819636858316e-2
        -8.221180068087758e-2 -8.401765234248520e-2 -8.585598029154887e-2 -8.772699367106432e-2
        -8.963088034333566e-2 -9.156780533936278e-2 -9.353790924164688e-2 -9.554130649896555e-2
        -9.757808367174693e-2 -9.964829760675940e-2 -1.017519735399379e-1 -1.038891031262880e-1
        -1.060596423959393e-1 -1.082635096355817e-1 -1.105005831946785e-1 -1.127706992160524e-1
        -1.150736492906502e-1 -1.174091780365277e-1 -1.197769806023643e-1 -1.221767000961001e-1
        -1.246079249396085e-1 -1.270701861506643e-1 -1.295629545538417e-1 -1.320856379223959e-1
        -1.346375780536221e-1 -1.372180477806734e-1 -1.398262479243428e-1 -1.424613041888747e-1
        -1.451222640064835e-1 -1.478080933359022e-1 -1.505176734209843e-1 -1.532497975161268e-1
        -1.560031675860747e-1 -1.587763909885152e-1 -1.615679771487655e-1 -1.643763342368102e-1
        -1.671997658579490e-1 -1.700364677693747e-1 -1.728845246361226e-1 -1.757419068409960e-1
        -1.786064673643070e-1 -1.814759387505486e-1 -1.843479301804497e-1 -1.872199246682535e-1
        -1.900892764054901e-1 -1.929532082740013e-1 -1.958088095524937e-1 -1.986530338424572e-1
        -2.014826972408825e-1 -2.042944767888203e-1 -2.070849092264626e-1 -2.098503900870648e-1
        -2.125871731636631e-1 -2.152913703841661e-1 -2.179589521319879e-1 -2.205857480509424e-1
        -2.231674483746009e-1 -2.256996058217223e-1 -2.281776381006734e-1 -2.305968310669275e-1
        -2.329523425787671e-1 -2.352392070971613e-1 -2.374523410764297e-1 -2.395865491927125e-1
        -2.416365314573786e-1 -2.435968912623252e-1 -2.454621444035713e-1 -2.472267291286050e-1
        -2.488850172515701e-1 -2.504313263784885e-1 -2.518599332823201e-1 -2.531650884646497e-1
        -2.543410319371460e-1 -2.553820102516044e-1 -2.562822948022825e-1 -2.570362014183509e-1
        -2.576381112575166e-1 -2.580824930042136e-1 -2.583639263671214e-1 -2.584771268611362e-1
        -2.584169718482262e-1 -2.581785277998297e-1 -2.577570787305557e-1 -2.571481557389226e-1
        -2.563475675756935e-1 -2.553514321440520e-1 -2.541562088184236e-1 -2.527587314502325e-1
        -2.511562419093214e-1 -2.493464239892740e-1 -2.473274374835278e-1 -2.450979522171035e-1
        -2.426571817961840e-1 -2.400049168148005e-1 -2.371415572348252e-1 -2.340681436325415e-1
        -2.307863869826164e-1 -2.272986966287006e-1 -2.236082060694829e-1 -2.197187961703620e-1
        -2.156351153943898e-1 -2.113625966323715e-1 -2.069074702016006e-1 -2.022767725761868e-1
        -1.974783504101357e-1 -1.925208594177951e-1 -1.874137576858255e-1 -1.821672930072228e-1
        -1.767924838517316e-1 -1.713010936191561e-1 -1.657055978630744e-1 -1.600191442230506e-1
        -1.542555048641266e-1 -1.484290212934813e-1 -1.425545415061001e-1 -1.366473495039982e-1
        -1.307230873369357e-1 -1.247976699262088e-1 -1.188871930561163e-1 -1.130078350491101e-1
        -1.071757527786841e-1 -1.014069728167586e-1 -9.571727865707905e-2 -9.012209509964176e-2
        -8.463637101970679e-2 -7.927446187389322e-2 -7.405001341004837e-2 -6.897584814112267e-2
        -6.406385620947493e-2 -5.932489229972786e-2 -5.476868024751298e-2 -5.040372692991570e-2
        -4.623724690247147e-2 -4.227509905826999e-2 -3.852173631852415e-2 -3.498016901245056e-2
        -3.165194216015063e-2 -2.853712632920609e-2 -2.563432108958779e-2 -2.294066934047716e-2
        -2.045187992802458e-2 -1.816225502032786e-2 -1.606471766521836e-2 -1.415083384371121e-2
        -1.241082217001460e-2 -1.083354320806891e-2 -9.406459213785190e-3 -8.115554019936342e-3
        -6.947205623697606e-3 -5.894584016377657e-3 -4.952524909967893e-3 -4.115659135006444e-3
        -3.378413593748464e-3 -2.735013003116460e-3 -2.179483426747730e-3 -1.705658761392725e-3
        -1.307191511564776e-3 -9.775693549301522e-4 -7.101391660107592e-4 -4.981403240615356e-4
        -3.347492777334427e-4 -2.131374696639488e-4 -1.265448328626184e-4 -6.837115087812706e-5
        -3.228761850343487e-5 -1.237094042182141e-5 -3.262252736863092e-6 -3.530363881371068e-7
        -1.387778780781446e-17 0.000000000000000e0 0.000000000000000e0 0.000000000000000e0
        0.000000000000000e0 0.000000000000000e0 0.000000000000000e0 0.000000000000000e0
        0.000000000000000e0 0.000000000000000e0 0.000000000000000e0 0.000000000000000e0
        0.000000000000000e0 0.000000000000000e0 0.000000000000000e0 0.000000000000000e0
        0.000000000000000e0 0.000000000000000e0 0.000000000000000e0 0.000000000000000e0
        0.000000000000000e0 0.000000000000000e0 0.000000000000000e0 0.000000000000000e0
        0.000000000000000e0 0.000000000000000e0 0.000000000000000e0 0.000000000000000e0
        0.000000000000000e0 0.000000000000000e0 0.000000000000000e0 0.000000000000000e0
        0.000000000000000e0 0.000000000000000e0 0.000000000000000e0 0.000000000000000e0
        0.000000000000000e0 0.000000000000000e0 0.000000000000000e0 0.000000000000000e0
        0.000000000000000e0 0.000000000000000e0 0.000000000000000e0 0.000000000000000e0
        0.000000000000000e0 0.000000000000000e0 0.000000000000000e0 0.000000000000000e0
        0.000000000000000e0 0.000000000000000e0 0.000000000000000e0 0.000000000000000e0
        0.000000000000000e0 0.000000000000000e0 0.000000000000000e0 0.000000000000000e0
        0.000000000000000e0 0.000000000000000e0 0.000000000000000e0 0.000000000000000e0
        0.000000000000000e0 0.000000000000000e0 0.000000000000000e0 0.000000000000000e0
        0.000000000000000e0 0.000000000000000e0 0.000000000000000e0 0.000000000000000e0
        0.000000000000000e0 0.000000000000000e0 0.000000000000000e0 0.000000000000000e0
        0.000000000000000e0 0.000000000000000e0 0.000000000000000e0 0.000000000000000e0
        0.000000000000000e0 0.000000000000000e0 0.000000000000000e0 0.000000000000000e0
        0.000000000000000e0 0.000000000000000e0 0.000000000000000e0 0.000000000000000e0
        0.000000000000000e0 0.000000000000000e0 0.000000000000000e0 0.000000000000000e0
        0.000000000000000e0 0.000000000000000e0 0.000000000000000e0 0.000000000000000e0
        0.000000000000000e0 0.000000000000000e0 0.000000000000000e0 0.000000000000000e0
        0.000000000000000e0 0.000000000000000e0 0.000000000000000e0 0.000000000000000e0
        0.000000000000000e0 0.000000000000000e0 0.000000000000000e0 0.000000000000000e0
        0.000000000000000e0 0.000000000000000e0 0.000000000000000e0 0.000000000000000e0
        0.000000000000000e0 0.000000000000000e0 0.000000000000000e0 0.000000000000000e0
        0.000000000000000e0 0.000000000000000e0 0.000000000000000e0 0.000000000000000e0
        0.000000000000000e0 0.000000000000000e0 0.000000000000000e0 0.000000000000000e0
        0.000000000000000e0 0.000000000000000e0 0.000000000000000e0 0.000000000000000e0
        0.000000000000000e0 0.000000000000000e0 0.000000000000000e0 0.000000000000000e0
        0.000000000000000e0 0.000000000000000e0 0.000000000000000e0 0.000000000000000e0
        0.000000000000000e0 0.000000000000000e0 0.000000000000000e0 0.000000000000000e0
        0.000000000000000e0 0.000000000000000e0 0.000000000000000e0 0.000000000000000e0
        0.000000000000000e0 0.000000000000000e0 0.000000000000000e0 0.000000000000000e0
        0.000000000000000e0 0.000000000000000e0 0.000000000000000e0 0.000000000000000e0
        0.000000000000000e0 0.000000000000000e0 0.000000000000000e0 0.000000000000000e0
        0.000000000000000e0 0.000000000000000e0 0.000000000000000e0 0.000000000000000e0
        0.000000000000000e0 0.000000000000000e0 0.000000000000000e0 0.000000000000000e0
        0.000000000000000e0 0.000000000000000e0 0.000000000000000e0 0.000000000000000e0
        0.000000000000000e0 0.000000000000000e0 0.000000000000000e0 0.000000000000000e0
        0.000000000000000e0 0.000000000000000e0 0.000000000000000e0 0.000000000000000e0
        0.000000000000000e0 0.000000000000000e0 0.000000000000000e0 0.000000000000000e0
        0.000000000000000e0 0.000000000000000e0 0.000000000000000e0 0.000000000000000e0
        0.000000000000000e0 0.000000000000000e0 0.000000000000000e0 0.000000000000000e0
        0.000000000000000e0 0.000000000000000e0 0.000000000000000e0 0.000000000000000e0
        0.000000000000000e0 0.000000000000000e0 0.000000000000000e0 0.000000000000000e0
        0.000000000000000e0 0.000000000000000e0 0.000000000000000e0 0.000000000000000e0
        0.000000000000000e0 0.000000000000000e0 0.000000000000000e0 0.000000000000000e0
        0.000000000000000e0 0.000000000000000e0 0.000000000000000e0 0.000000000000000e0
        0.000000000000000e0 0.000000000000000e0 0.000000000000000e0 0.000000000000000e0
        0.000000000000000e0 0.000000000000000e0 0.000000000000000e0 0.000000000000000e0
        0.000000000000000e0 0.000000000000000e0 0.000000000000000e0 0.000000000000000e0
        0.000000000000000e0 0.000000000000000e0 0.000000000000000e0 0.000000000000000e0
        0.000000000000000e0 0.000000000000000e0 0.000000000000000e0 0.000000000000000e0
        0.000000000000000e0 0.000000000000000e0 0.000000000000000e0 0.000000000000000e0
        0.000000000000000e0 0.000000000000000e0 0.000000000000000e0 0.000000000000000e0
        0.000000000000000e0 0.000000000000000e0 0.000000000000000e0 0.000000000000000e0
        0.000000000000000e0 0.000000000000000e0 0.000000000000000e0 0.000000000000000e0
        0.000000000000000e0 0.000000000000000e0 0.000000000000000e0 0.000000000000000e0
        0.000000000000000e0 0.000000000000000e0 0.000000000000000e0 0.000000000000000e0
        0.000000000000000e0 0.000000000000000e0 0.000000000000000e0 0.000000000000000e0
        0.000000000000000e0 0.000000000000000e0 0.000000000000000e0 0.000000000000000e0
        0.000000000000000e0 0.000000000000000e0 0.000000000000000e0 0.000000000000000e0
        0.000000000000000e0 0.000000000000000e0 0.000000000000000e0 0.000000000000000e0
        0.000000000000000e0 0.000000000000000e0 0.000000000000000e0 0.000000000000000e0
        0.000000000000000e0 0.000000000000000e0 0.000000000000000e0 0.000000000000000e0
        0.000000000000000e0 0.000000000000000e0 0.000000000000000e0 0.000000000000000e0
        0.000000000000000e0 0.000000000000000e0 0.000000000000000e0 0.000000000000000e0
        0.000000000000000e0 0.000000000000000e0 0.000000000000000e0 0.000000000000000e0
        0.000000000000000e0 0.000000000000000e0 0.000000000000000e0 0.000000000000000e0
        0.000000000000000e0 0.000000000000000e0 0.000000000000000e0 0.000000000000000e0
        0.000000000000000e0 0.000000000000000e0 0.000000000000000e0 0.000000000000000e0
        0.000000000000000e0 0.000000000000000e0 0.000000000000000e0 0.000000000000000e0
        0.000000000000000e0 0.000000000000000e0 0.000000000000000e0 0.000000000000000e0
        0.000000000000000e0 0.000000000000000e0 0.000000000000000e0 0.000000000000000e0
        0.000000000000000e0 0.000000000000000e0 0.000000000000000e0 0.000000000000000e0
        0.000000000000000e0 0.000000000000000e0 0.000000000000000e0 0.000000000000000e0
        0.000000000000000e0 0.000000000000000e0 0.000000000000000e0 0.000000000000000e0
        0.000000000000000e0 0.000000000000000e0 0.000000000000000e0 0.000000000000000e0
        0.000000000000000e0 0.000000000000000e0 0.000000000000000e0 0.000000000000000e0
        0.000000000000000e0 0.000000000000000e0 0.000000000000000e0 0.000000000000000e0
        0.000000000000000e0 0.000000000000000e0 0.000000000000000e0 0.000000000000000e0
        0.000000000000000e0 0.000000000000000e0 0.000000000000000e0 0.000000000000000e0
        0.000000000000000e0 0.000000000000000e0 0.000000000000000e0 0.000000000000000e0
        0.000000000000000e0 0.000000000000000e0 0.000000000000000e0
        </PP_QIJL.1.2.0>
      <PP_QIJL.1.3.1 first_index="1" second_index="3" composite_index="4" angular_momentum="1">
        7.407189368268057e-12 7.690232841625266e-12 7.984091969737264e-12 8.289180040267272e-12
        8.605926133418796e-12 8.934775725399597e-12 9.276191314945329e-12 9.630653073783876e-12
        9.998659521955048e-12 1.038072822893584e-11 1.077739654155669e-11 1.118922233973311e-11
        1.161678482107519e-11 1.206068531547852e-11 1.252154813084239e-11 1.300002143110421e-11
        1.349677814782557e-11 1.401251692661177e-11 1.454796310969566e-11 1.510386975606827e-11
        1.568101870059012e-11 1.628022165357366e-11 1.690232134238259e-11 1.754819269665406e-11
        1.821874407881047e-11 1.891491856159126e-11 1.963769525440196e-11 2.038809068034547e-11
        2.116716020587216e-11 2.197599952506009e-11 2.281574620061180e-11 2.368758126373606e-11
        2.459273087516384e-11 2.553246804963506e-11 2.650811444628122e-11 2.752104222742171e-11
        2.857267598838860e-11 2.966449476109357e-11 3.079803409415475e-11 3.197488821250965e-11
        3.319671225955015e-11 3.446522462493451e-11 3.578220936134893e-11 3.714951869361833e-11
        3.856907562369533e-11 4.004287663518965e-11 4.157299450124372e-11 4.316158119970214e-11
        4.481087093967478e-11 4.652318330375152e-11 4.830092651028533e-11 5.014660080033456e-11
        5.206280195402600e-11 5.405222494128460e-11 5.611766771206488e-11 5.826203513141300e-11
        6.048834306489561e-11 6.279972262014047e-11 6.519942455045320e-11 6.769082382670577e-11
        7.027742438392325e-11 7.296286404924775e-11 7.575091965820818e-11 7.864551236649170e-11
        8.165071316468888e-11 8.477074860376435e-11 8.801000673931098e-11 9.137304330294283e-11
        9.486458810950818e-11 9.848955170913472e-11 1.022530322934591e-10 1.061603228657573e-10
        1.102169186850578e-10 1.144285249947068e-10 1.188010650462574e-10 1.233406884299616e-10
        1.280537797235888e-10 1.329469674717286e-10 1.380271335082083e-10 1.433014226347367e-10
        1.487772526693837e-10 1.544623248790310e-10 1.603646348104640e-10 1.664924835353365e-10
        1.728544893248272e-10 1.794595997704003e-10 1.863171043677239e-10 1.934366475814384e-10
        2.008282424091524e-10 2.085022844637412e-10 2.164695665937499e-10 2.247412940624690e-10
        2.333291003070250e-10 2.422450632996512e-10 2.515017225341501e-10 2.611120966614299e-10
        2.710897017989293e-10 2.814485705396684e-10 2.922032716876666e-10 3.033689307474836e-10
        3.149612511966888e-10 3.269965365711925e-10 3.394917133944846e-10 3.524643549830349e-10
        3.659327061613363e-10 3.799157089213365e-10 3.944330290623613e-10 4.095050838489852e-10
        4.251530707257444e-10 4.413989971290874e-10 4.582657114384673e-10 4.757769351101312e-10
        4.939572960387756e-10 5.128323631939999e-10 5.324286825802624e-10 5.527738145709096e-10
        5.738963726687891e-10 5.958260637479555e-10 6.185937298330563e-10 6.422313914751683e-10
        6.667722927850610e-10 6.922509481872503e-10 7.187031909605661e-10 7.461662236335159e-10
        7.746786703053176e-10 8.042806309661540e-10 8.350137378930853e-10 8.669212142008970e-10
        9.000479346302349e-10 9.344404886585227e-10 9.701472460223938e-10 1.007218424743812e-9
        1.045706161755521e-9 1.085664586225162e-9 1.127149895681174e-9 1.170220435047503e-9
        1.214936778698319e-9 1.261361815648092e-9 1.309560837996843e-9 1.359601632754966e-9
        1.411554577176706e-9 1.465492737736423e-9 1.521491972886781e-9 1.579631039743387e-9
        1.639991704845922e-9 1.702658859151482e-9 1.767720637421883e-9 1.835268542172818e-9
        1.905397572359121e-9 1.978206356977193e-9 2.053797293772350e-9 2.132276693246268e-9
        2.213754928166952e-9 2.298346588791515e-9 2.386170644020063e-9 2.477350608707205e-9
        2.572014717366624e-9 2.670296104512853e-9 2.772332991893888e-9 2.878268882877977e-9
        2.988252764267818e-9 3.102439315826100e-9 3.220989127806915e-9 3.344068926798960e-9
        3.471851810198180e-9 3.604517489639345e-9 3.742252543729236e-9 3.885250680436391e-9
        4.033713009506735e-9 4.187848325287985e-9 4.347873400360418e-9 4.514013290387266e-9
        4.686501650612874e-9 4.865581064454109e-9 5.051503384646876e-9 5.244530087427242e-9
        5.444932640245729e-9 5.652992883531093e-9 5.869003427040999e-9 6.093268061356630e-9
        6.326102185099622e-9 6.567833248472622e-9 6.818801213746339e-9 7.079359033341178e-9
        7.349873146175424e-9 7.630723992977568e-9 7.922306551288094e-9 8.225030890901941e-9
        8.539322750533366e-9 8.865624136513782e-9 9.204393944363872e-9 9.556108604114860e-9
        9.921262750285059e-9 1.030036991745462e-8 1.069396326241596e-8 1.110259631391484e-8
        1.152684375103724e-8 1.196730221133488e-8 1.242459112982672e-8 1.289935361005560e-8
        1.339225732842389e-8 1.390399547308105e-8 1.443528771868117e-8 1.498688123838225e-8
        1.555955175450934e-8 1.615410462935798e-8 1.677137599767281e-8 1.741223394239149e-8
        1.807757971530817e-8 1.876834900437198e-8 1.948551324940094e-8 2.023008100806303e-8
        2.100309937404185e-8 2.180565544938229e-8 2.263887787308511e-8 2.350393840809804e-8
        2.440205358893639e-8 2.533448643224609e-8 2.630254821271561e-8 2.730760030683223e-8
        2.835105610707262e-8 2.943438300922118e-8 3.055910447560533e-8 3.172680217715053e-8
        3.293911821726435e-8 3.419775744067353e-8 3.550448983046219e-8 3.686115299667559e-8
        3.826965475998975e-8 3.973197583407667e-8 4.125017261043288e-8 4.282638004958831e-8
        4.446281468275324e-8 4.616177772812488e-8 4.792565832623138e-8 4.975693689885619e-8
        5.165818863626811e-8 5.363208711764965e-8 5.568140806981550e-8 5.780903326949995e-8
        6.001795459469313e-8 6.231127823072379e-8 6.469222903698906e-8 6.716415508047259e-8
        6.973053234241543e-8 7.239496960475166e-8 7.516121352317357e-8 7.803315389395014e-8
        8.101482912189763e-8 8.411043189718212e-8 8.732431508892473e-8 9.066099786388952e-8
        9.412517203884335e-8 9.772170867551150e-8 1.014556649273879e-7 1.053322911480135e-7
        1.093570382707070e-7 1.135355654701047e-7 1.178737481162704e-7 1.223776860325412e-7
        1.270537120687005e-7 1.319084010015157e-7 1.369485787751334e-7 1.421813320943033e-7
        1.476140183838959e-7 1.532542761286907e-7 1.591100356079512e-7 1.651895300398447e-7
        1.715013071513525e-7 1.780542411899027e-7 1.848575453935781e-7 1.919207849374020e-7
        1.992538903738562e-7 2.068671715864961e-7 2.147713322762322e-7 2.229774850005973e-7
        2.314971667870998e-7 2.403423553425522e-7 2.495254858811170e-7 2.590594685946628e-7
        2.689577067899270e-7 2.792341157179225e-7 2.899031421219775e-7 3.009797845318230e-7
        3.124796143321715e-7 3.244187976353112e-7 3.368141179883902e-7 3.496829999471884e-7
        3.630435335494341e-7 3.769144997219416e-7 3.913153966571714e-7 4.062664671961675e-7
        4.217887272562156e-7 4.379039953430641e-7 4.546349231890376e-7 4.720050275598119e-7
        4.900387232747495e-7 5.087613574865639e-7 5.281992452684202e-7 5.483797065589499e-7
        5.693311045153829e-7 5.910828853303959e-7 6.136656195665934e-7 6.371110450677131e-7
        6.614521115058455e-7 6.867230266274110e-7 7.129593042622337e-7 7.401978141633060e-7
        7.684768337459009e-7 7.978361018000475e-7 8.283168742493984e-7 8.599619820365399e-7
        8.928158912132986e-7 9.269247653222205e-7 9.623365301550244e-7 9.991009409784359e-7
        1.037269652321979e-6 1.076896290424463e-6 1.118036528440917e-6 1.160748164514083e-6
        1.205091202819972e-6 1.251127937701089e-6 1.298923041002031e-6 1.348543652734220e-6
        1.400059475189235e-6 1.453542870639312e-6 1.509068962755175e-6 1.566715741885356e-6
        1.626564174343728e-6 1.688698315855574e-6 1.753205429322622e-6 1.820176107067778e-6
        1.889704397732997e-6 1.961887938003936e-6 2.036828089346386e-6 2.114630079943262e-6
        2.195403152029991e-6 2.279260714833648e-6 2.366320503325816e-6 2.456704743013083e-6
        2.550540320990031e-6 2.647958963494857e-6 2.749097420212605e-6 2.854097655582148e-6
        2.963107047370197e-6 3.076278592789808e-6 3.193771122447656e-6 3.315749522415861e-6
        3.442384964735778e-6 3.573855146672384e-6 3.710344539052002e-6 3.852044644021270e-6
        3.999154262590546e-6 4.151879772324187e-6 4.310435415565730e-6 4.475043598591871e-6
        4.645935202112313e-6 4.823349903535539e-6 5.007536511452457e-6 5.198753312794084e-6
        5.397268433140026e-6 5.603360210673310e-6 5.817317584299721e-6 6.039440496457833e-6
        6.270040311175040e-6 6.509440247946053e-6 6.757975832022830e-6 7.015995361736888e-6
        7.283860393490042e-6 7.561946245081421e-6 7.850642518050659e-6 8.150353639762098e-6
        8.461499425955019e-6 8.784515664542679e-6 9.119854721439534e-6 9.467986169254518e-6
        9.829397439698191e-6 1.020459450058939e-5 1.059410255838614e-5 1.099846678718614e-5
        1.141825308519391e-5 1.185404885966641e-5 1.230646384141040e-5 1.277613092992387e-5
        1.326370707032625e-5 1.376987416325537e-5 1.429534000896151e-5 1.484083928686468e-5
        1.540713457188941e-5 1.599501738894612e-5 1.660530930696726e-5 1.723886307396371e-5
        1.789656379462123e-5 1.857933015200140e-5 1.928811567498601e-5 2.002391005314287e-5
        2.078774050076436e-5 2.158067317188968e-5 2.240381462818265e-5 2.325831336161080e-5
        2.414536137393492e-5 2.506619581508877e-5 2.602210068261154e-5 2.701440858436302e-5
        2.804450256682957e-5 2.911381801142338e-5 3.022384460124156e-5 3.137612836086209e-5
        3.257227377181661e-5 3.381394596650238e-5 3.510287300336436e-5 3.644084822629443e-5
        3.782973271129379e-5 3.927145780353662e-5 4.076802774810796e-5 4.232152241777183e-5
        4.393410014125585e-5 4.560800063566484e-5 4.734554804673793e-5 4.914915410080341e-5
        5.102132137242287e-5 5.296464667182288e-5 5.498182455638588e-5 5.707565097058524e-5
        5.924902701890323e-5 6.150496287643938e-5 6.384658184203563e-5 6.627712453893362e-5
        6.879995326813666e-5 7.141855651979728e-5 7.413655364815580e-5 7.695769971569730e-5
        7.988589051240952e-5 8.292516775617530e-5 8.607972448056119e-5 8.935391061642154e-5
        9.275223877397279e-5 9.627939023216626e-5 9.994022114242338e-5 1.037397689539934e-4
        1.076832590684194e-4 1.117761117308312e-4 1.160239491659876e-4 1.204326029672600e-4
        1.250081217469440e-4 1.297567790565688e-4 1.346850815860925e-4 1.397997776511266e-4
        1.451078659776046e-4 1.506166047935413e-4 1.563335212378110e-4 1.622664210961307e-4
        1.684233988747025e-4 1.748128482222349e-4 1.814434727113517e-4 1.883242969906433e-4
        1.954646783189415e-4 2.028743184935957e-4 2.105632761849045e-4 2.185419796890527e-4
        2.268212401122221e-4 2.354122649988104e-4 2.443266724169600e-4 2.535765055148808e-4
        2.631742475616979e-4 2.731328374868385e-4 2.834656859322085e-4 2.941866918316476e-4
        3.053102595324332e-4 3.168513164737701e-4 3.288253314374726e-4 3.412483333862127e-4
        3.541369309049008e-4 3.675083322609642e-4 3.813803660993902e-4 3.957715027885686e-4
        4.107008764330726e-4 4.261883075695471e-4 4.422543265619976e-4 4.589201977127330e-4
        4.762079441052108e-4 4.941403731949894e-4 5.127411031648710e-4 5.320345900602012e-4
        5.520461557200382e-4 5.728020165197320e-4 5.943293129400589e-4 6.166561399777319e-4
        6.398115784116362e-4 6.638257269386129e-4 6.887297351920117e-4 7.145558376555421e-4
        7.413373884841033e-4 7.691088972424710e-4 7.979060655716216e-4 8.277658247913530e-4
        8.587263744466808e-4 8.908272218039295e-4 9.241092223010794e-4 9.586146209550526e-4
        9.943870947268296e-4 1.031471795843221e-3 1.069915396071786e-3 1.109766131943003e-3
        1.151073850911073e-3 1.193890058441740e-3 1.238267966012437e-3 1.284262540006471e-3
        1.331930551479356e-3 1.381330626771184e-3 1.432523298934674e-3 1.485571059943720e-3
        1.540538413642160e-3 1.597491929387049e-3 1.656500296334724e-3 1.717634378311632e-3
        1.780967269205098e-3 1.846574348801794e-3 1.914533338993944e-3 1.984924360264834e-3
        2.057829988356196e-3 2.133335311010548e-3 2.211527984671099e-3 2.292498291011215e-3
        2.376339193153470e-3 2.463146391426057e-3 2.553018378491131e-3 2.646056493665441e-3
        2.742364976238892e-3 2.842051017580596e-3 2.945224811805307e-3 3.051999604755184e-3
        3.162491741032918e-3 3.276820708802370e-3 3.395109182051521e-3 3.517483059990277e-3
        3.644071503232049e-3 3.775006966382952e-3 3.910425226636460e-3 4.050465407943357e-3
        4.195270000297929e-3 4.344984873650620e-3 4.499759285925068e-3 4.659745884584004e-3
        4.825100701152682e-3 4.995983138071724e-3 5.172555947212379e-3 5.354985199346464e-3
        5.543440243821305e-3 5.738093657645528e-3 5.939121183145698e-3 6.146701653306144e-3
        6.361016903854378e-3 6.582251671103458e-3 6.810593474509003e-3 7.046232482843656e-3
        7.289361362835133e-3 7.540175109054948e-3 7.798870853785571e-3 8.065647655531388e-3
        8.340706264776115e-3 8.624248865524999e-3 8.916478791104272e-3 9.217600212624452e-3
        9.527817798446518e-3 9.847336342922421e-3 1.017636036261397e-2 1.051509365812579e-2
        1.086373883962186e-2 1.122249681402814e-2 1.159156623185951e-2 1.197114289154645e-2
        1.236141909907618e-2 1.276258298070669e-2 1.317481774645815e-2 1.359830090203833e-2
        1.403320340681563e-2 1.447968877541686e-2 1.493791212049902e-2 1.540801913422386e-2
        1.589014500595458e-2 1.638441327369619e-2 1.689093460681493e-2 1.740980551760288e-2
        1.794110699929830e-2 1.848490308823726e-2 1.904123934789623e-2 1.961014127269155e-2
        2.019161260953488e-2 2.078563359530173e-2 2.139215910855957e-2 2.201111673412533e-2
        2.264240473927827e-2 2.328588996075424e-2 2.394140560198469e-2 2.460874894043172e-2
        2.528767894530560e-2 2.597791380644035e-2 2.667912837565200e-2 2.739095152251168e-2
        2.811296340714245e-2 2.884469267339538e-2 2.958561356658068e-2 3.033514298083328e-2
        3.109263744217615e-2 3.185739003442092e-2 3.262862727621351e-2 3.340550595879806e-2
        3.418710995544355e-2 3.497244701494922e-2 3.576044555323246e-2 3.654995145869926e-2
        3.733972492891074e-2 3.812843735799242e-2 3.891466829628118e-2 3.969690250587714e-2
        4.047352713805472e-2 4.124282906089292e-2 4.200299236800459e-2 4.275209610186873e-2
        4.348811222799931e-2 4.420890389900206e-2 4.491222405046922e-2 4.559571437362807e-2
        4.625690471266999e-2 4.689321293772713e-2 4.750194534750575e-2 4.808029765860074e-2
        4.862535664147410e-2 4.913410246593789e-2 4.960341182170315e-2 5.003006188208561e-2
        5.041073518124488e-2 5.074202547731593e-2 5.102044467539793e-2 5.124243088552582e-2
        5.140435769137851e-2 5.150254470548487e-2 5.153326948597883e-2 5.149278088841960e-2
        5.137731392371984e-2 5.118310618969489e-2 5.090641593902631e-2 5.054354184039332e-2
        5.009084448202215e-2 4.954476965778913e-2 4.890187346514027e-2 4.815884923130528e-2
        4.731255626943221e-2 4.636005044920500e-2 4.529861654707862e-2 4.412580231933947e-2
        4.283945421665383e-2 4.143775463147837e-2 3.991926053961036e-2 3.828294336416972e-2
        3.652822985441215e-2 3.465504373300310e-2 3.266384782375903e-2 3.055568632756394e-2
        2.833222686732864e-2 2.599580187377670e-2 2.354944883287157e-2 2.099694886325665e-2
        1.834286303878942e-2 1.559256581773648e-2 1.275227488731554e-2 9.829076680994111e-3
        6.830946777356090e-3 3.766764344791260e-3 6.463197571348889e-4 -2.519685526624620e-3
        -5.719647748515257e-3 -8.941079245736216e-3 -1.217063739389685e-2 -1.539416502399601e-2
        -1.859674320336450e-2 -2.176275721574443e-2 -2.487597649736526e-2 -2.791964918143621e-2
        -3.087661177027053e-2 -3.372941428954697e-2 -3.646046108051511e-2 -3.905216715107096e-2
        -4.148712973362595e-2 -4.374831438530949e-2 -4.581925461354433e-2 -4.768426361757894e-2
        -4.932865630535388e-2 -5.073897927746086e-2 -5.190324596980147e-2 -5.281117361932857e-2
        -5.345441817033578e-2 -5.382680268168215e-2 -5.392453423989451e-2 -5.374640384370953e-2
        -5.329396321935822e-2 -5.257167207270511e-2 -5.158700890704221e-2 -5.035053825960255e-2
        -4.887592706413576e-2 -4.717990286210419e-2 -4.528214679425171e-2 -4.320511474194693e-2
        -4.097378068906827e-2 -3.861529737512270e-2 -3.615857064205048e-2 -3.363374557082572e-2
        -3.107160458444382e-2 -2.850288017894881e-2 -2.595748784168611e-2 -2.346368802140777e-2
        -2.104718970806971e-2 -1.873021222217627e-2 -1.653052614341450e-2 -1.446049883960326e-2
        -1.252617467478987e-2 -1.072642453342746e-2 -9.052203616241927e-3 -7.490991132824365e-3
        -6.044125647080234e-3 -4.716160501806677e-3 -3.510426038591197e-3 -2.428980929851665e-3
        -1.472576616339816e-3 -6.406362602946469e-4 6.875043298548711e-5 6.588152516652235e-4
        1.134081200197756e-3 1.500312861405173e-3 1.764446498456418e-3 1.934499167942194e-3
        2.019456308053336e-3 2.029137480051846e-3 1.974040175795722e-3 1.865161857604880e-3
        1.713800668002863e-3 1.531335534560196e-3 1.328986698000301e-3 1.117558009513742e-3
        9.071626756496087e-4 7.069344773270592e-4 5.247268555066409e-4 3.668026433208960e-4
        2.375176383859756e-4 1.390016565384622e-4 7.084119849010140e-5 2.976840512947110e-5
        9.361588101164386e-6 1.294348950797719e-6 0.000000000000000e0 0.000000000000000e0
        0.000000000000000e0 0.000000000000000e0 0.000000000000000e0 0.000000000000000e0
        0.000000000000000e0 0.000000000000000e0 0.000000000000000e0 0.000000000000000e0
        0.000000000000000e0 0.000000000000000e0 0.000000000000000e0 0.000000000000000e0
        0.000000000000000e0 0.000000000000000e0 0.000000000000000e0 0.000000000000000e0
        0.000000000000000e0 0.000000000000000e0 0.000000000000000e0 0.000000000000000e0
        0.000000000000000e0 0.000000000000000e0 0.000000000000000e0 0.000000000000000e0
        0.000000000000000e0 0.000000000000000e0 0.000000000000000e0 0.000000000000000e0
        0.000000000000000e0 0.000000000000000e0 0.000000000000000e0 0.000000000000000e0
        0.000000000000000e0 0.000000000000000e0 0.000000000000000e0 0.000000000000000e0
        0.000000000000000e0 0.000000000000000e0 0.000000000000000e0 0.000000000000000e0
        0.000000000000000e0 0.000000000000000e0 0.000000000000000e0 0.000000000000000e0
        0.000000000000000e0 0.000000000000000e0 0.000000000000000e0 0.000000000000000e0
        0.000000000000000e0 0.000000000000000e0 0.000000000000000e0 0.000000000000000e0
        0.000000000000000e0 0.000000000000000e0 0.000000000000000e0 0.000000000000000e0
        0.000000000000000e0 0.000000000000000e0 0.000000000000000e0 0.000000000000000e0
        0.000000000000000e0 0.000000000000000e0 0.000000000000000e0 0.000000000000000e0
        0.000000000000000e0 0.000000000000000e0 0.000000000000000e0 0.000000000000000e0
        0.000000000000000e0 0.000000000000000e0 0.000000000000000e0 0.000000000000000e0
        0.000000000000000e0 0.000000000000000e0 0.000000000000000e0 0.000000000000000e0
        0.000000000000000e0 0.000000000000000e0 0.000000000000000e0 0.000000000000000e0
        0.000000000000000e0 0.000000000000000e0 0.000000000000000e0 0.000000000000000e0
        0.000000000000000e0 0.000000000000000e0 0.000000000000000e0 0.000000000000000e0
        0.000000000000000e0 0.000000000000000e0 0.000000000000000e0 0.000000000000000e0
        0.000000000000000e0 0.000000000000000e0 0.000000000000000e0 0.000000000000000e0
        0.000000000000000e0 0.000000000000000e0 0.000000000000000e0 0.000000000000000e0
        0.000000000000000e0 0.000000000000000e0 0.000000000000000e0 0.000000000000000e0
        0.000000000000000e0 0.000000000000000e0 0.000000000000000e0 0.000000000000000e0
        0.000000000000000e0 0.000000000000000e0 0.000000000000000e0 0.000000000000000e0
        0.000000000000000e0 0.000000000000000e0 0.000000000000000e0 0.000000000000000e0
        0.000000000000000e0 0.000000000000000e0 0.000000000000000e0 0.000000000000000e0
        0.000000000000000e0 0.000000000000000e0 0.000000000000000e0 0.000000000000000e0
        0.000000000000000e0 0.000000000000000e0 0.000000000000000e0 0.000000000000000e0
        0.000000000000000e0 0.000000000000000e0 0.000000000000000e0 0.000000000000000e0
        0.000000000000000e0 0.000000000000000e0 0.000000000000000e0 0.000000000000000e0
        0.000000000000000e0 0.000000000000000e0 0.000000000000000e0 0.000000000000000e0
        0.000000000000000e0 0.000000000000000e0 0.000000000000000e0 0.000000000000000e0
        0.000000000000000e0 0.000000000000000e0 0.000000000000000e0 0.000000000000000e0
        0.000000000000000e0 0.000000000000000e0 0.000000000000000e0 0.000000000000000e0
        0.000000000000000e0 0.000000000000000e0 0.000000000000000e0 0.000000000000000e0
        0.000000000000000e0 0.000000000000000e0 0.000000000000000e0 0.000000000000000e0
        0.000000000000000e0 0.000000000000000e0 0.000000000000000e0 0.000000000000000e0
        0.000000000000000e0 0.000000000000000e0 0.000000000000000e0 0.000000000000000e0
        0.000000000000000e0 0.000000000000000e0 0.000000000000000e0 0.000000000000000e0
        0.000000000000000e0 0.000000000000000e0 0.000000000000000e0 0.000000000000000e0
        0.000000000000000e0 0.000000000000000e0 0.000000000000000e0 0.000000000000000e0
        0.000000000000000e0 0.000000000000000e0 0.000000000000000e0 0.000000000000000e0
        0.000000000000000e0 0.000000000000000e0 0.000000000000000e0 0.000000000000000e0
        0.000000000000000e0 0.000000000000000e0 0.000000000000000e0 0.000000000000000e0
        0.000000000000000e0 0.000000000000000e0 0.000000000000000e0 0.000000000000000e0
        0.000000000000000e0 0.000000000000000e0 0.000000000000000e0 0.000000000000000e0
        0.000000000000000e0 0.000000000000000e0 0.000000000000000e0 0.000000000000000e0
        0.000000000000000e0 0.000000000000000e0 0.000000000000000e0 0.000000000000000e0
        0.000000000000000e0 0.000000000000000e0 0.000000000000000e0 0.000000000000000e0
        0.000000000000000e0 0.000000000000000e0 0.000000000000000e0 0.000000000000000e0
        0.000000000000000e0 0.000000000000000e0 0.000000000000000e0 0.000000000000000e0
        0.000000000000000e0 0.000000000000000e0 0.000000000000000e0 0.000000000000000e0
        0.000000000000000e0 0.000000000000000e0 0.000000000000000e0 0.000000000000000e0
        0.000000000000000e0 0.000000000000000e0 0.000000000000000e0 0.000000000000000e0
        0.000000000000000e0 0.000000000000000e0 0.000000000000000e0 0.000000000000000e0
        0.000000000000000e0 0.000000000000000e0 0.000000000000000e0 0.000000000000000e0
        0.000000000000000e0 0.000000000000000e0 0.000000000000000e0 0.000000000000000e0
        0.000000000000000e0 0.000000000000000e0 0.000000000000000e0 0.000000000000000e0
        0.000000000000000e0 0.000000000000000e0 0.000000000000000e0 0.000000000000000e0
        0.000000000000000e0 0.000000000000000e0 0.000000000000000e0 0.000000000000000e0
        0.000000000000000e0 0.000000000000000e0 0.000000000000000e0 0.000000000000000e0
        0.000000000000000e0 0.000000000000000e0 0.000000000000000e0 0.000000000000000e0
        0.000000000000000e0 0.000000000000000e0 0.000000000000000e0 0.000000000000000e0
        0.000000000000000e0 0.000000000000000e0 0.000000000000000e0 0.000000000000000e0
        0.000000000000000e0 0.000000000000000e0 0.000000000000000e0 0.000000000000000e0
        0.000000000000000e0 0.000000000000000e0 0.000000000000000e0 0.000000000000000e0
        0.000000000000000e0 0.000000000000000e0 0.000000000000000e0 0.000000000000000e0
        0.000000000000000e0 0.000000000000000e0 0.000000000000000e0 0.000000000000000e0
        0.000000000000000e0 0.000000000000000e0 0.000000000000000e0 0.000000000000000e0
        0.000000000000000e0 0.000000000000000e0 0.000000000000000e0 0.000000000000000e0
        0.000000000000000e0 0.000000000000000e0 0.000000000000000e0 0.000000000000000e0
        0.000000000000000e0 0.000000000000000e0 0.000000000000000e0 0.000000000000000e0
        0.000000000000000e0 0.000000000000000e0 0.000000000000000e0 0.000000000000000e0
        0.000000000000000e0 0.000000000000000e0 0.000000000000000e0 0.000000000000000e0
        0.000000000000000e0 0.000000000000000e0 0.000000000000000e0 0.000000000000000e0
        0.000000000000000e0 0.000000000000000e0 0.000000000000000e0 0.000000000000000e0
        0.000000000000000e0 0.000000000000000e0 0.000000000000000e0 0.000000000000000e0
        0.000000000000000e0 0.000000000000000e0 0.000000000000000e0 0.000000000000000e0
        0.000000000000000e0 0.000000000000000e0 0.000000000000000e0 0.000000000000000e0
        0.000000000000000e0 0.000000000000000e0 0.000000000000000e0 0.000000000000000e0
        0.000000000000000e0 0.000000000000000e0 0.000000000000000e0 0.000000000000000e0
        0.000000000000000e0 0.000000000000000e0 0.000000000000000e0
        </PP_QIJL.1.3.1>
      <PP_QIJL.1.4.1 first_index="1" second_index="4" composite_index="7" angular_momentum="1">
        4.269912652742392e-12 4.433074527932232e-12 4.602471143276726e-12 4.778340740587575e-12
        4.960930665368006e-12 5.150497714682678e-12 5.347308498320491e-12 5.551639813758101e-12
        5.763779035451449e-12 5.984024519003060e-12 6.212686020773094e-12 6.450085133524780e-12
        6.696555738716597e-12 6.952444476077435e-12 7.218111231125221e-12 7.493929641314373e-12
        7.780287621524323e-12 8.077587909627914e-12 8.386248632906954e-12 8.706703896111765e-12
        9.039404391991399e-12 9.384818035153563e-12 9.743430620145482e-12 1.011574650468134e-11
        1.050228931897716e-11 1.090360270219061e-11 1.132025106700174e-11 1.175282039340977e-11
        1.220191905286231e-11 1.266817866387629e-11 1.315225498035355e-11 1.365482881384093e-11
        1.417660699103149e-11 1.471832334785377e-11 1.528073976154711e-11 1.586464722217441e-11
        1.647086694507953e-11 1.710025152585375e-11 1.775368613943571e-11 1.843208978503135e-11
        1.913641657860420e-11 1.986765709475459e-11 2.062683975987434e-11 2.141503229853663e-11
        2.223334323515521e-11 2.308292345302440e-11 2.396496781293346e-11 2.488071683363094e-11
        2.583145843650273e-11 2.681852975691776e-11 2.784331902478796e-11 2.890726751698861e-11
        3.001187158438388e-11 3.115868475630872e-11 3.234931992546742e-11 3.358545161632022e-11
        3.486881834014985e-11 3.620122504011947e-11 3.758454562976015e-11 3.902072562845955e-11
        4.051178489765614e-11 4.205982048158953e-11 4.366700955660025e-11 4.533561249312795e-11
        4.706797603471421e-11 4.886653659848001e-11 5.073382370172112e-11 5.267246351943944e-11
        5.468518257781385e-11 5.677481158880586e-11 5.894428943129089e-11 6.119666728431680e-11
        6.353511291830122e-11 6.596291515020241e-11 6.848348846893137e-11 7.110037783750666e-11
        7.381726367871027e-11 7.663796705125248e-11 7.956645502372712e-11 8.260684625391587e-11
        8.576341678128506e-11 8.904060604082570e-11 9.244302310669156e-11 9.597545317441680e-11
        9.964286429083128e-11 1.034504143411349e-10 1.074034583029616e-10 1.115075557776320e-10
        1.157684788091880e-10 1.201922200022056e-10 1.247850009498009e-10 1.295532809836853e-10
        1.345037662585743e-10 1.396434191837247e-10 1.449794682148677e-10 1.505194180203040e-10
        1.562710600354642e-10 1.622424834207733e-10 1.684420864382330e-10 1.748785882627210e-10
        1.815610412446146e-10 1.884988436409921e-10 1.957017528333081e-10 2.031798990501379e-10
        2.109437996142895e-10 2.190043737343124e-10 2.273729578612169e-10 2.360613216319932e-10
        2.450816844223530e-10 2.544467325319797e-10 2.641696370264412e-10 2.742640722608748e-10
        2.847442351114833e-10 2.956248649418914e-10 3.069212643324452e-10 3.186493206015997e-10
        3.308255281496708e-10 3.434670116563676e-10 3.565915501647306e-10 3.702176020853494e-10
        3.843643311560141e-10 3.990516333933227e-10 4.143001650741357e-10 4.301313717862355e-10
        4.465675185890463e-10 4.636317213268168e-10 4.813479791383266e-10 4.997412082088113e-10
        5.188372768115899e-10 5.386630416886637e-10 5.592463858214495e-10 5.806162576447749e-10
        6.028027117592684e-10 6.258369511994100e-10 6.497513713166844e-10 6.745796053395288e-10
        7.003565716741801e-10 7.271185230129151e-10 7.549030973187486e-10 7.837493707583075e-10
        8.136979126572790e-10 8.447908425557658e-10 8.770718894437469e-10 9.105864532599604e-10
        9.453816687406968e-10 9.815064717082709e-10 1.019011667892422e-9 1.057950004381395e-9
        1.098376243803201e-9 1.140347241341371e-9 1.183922024693483e-9 1.229161877084948e-9
        1.276130423454755e-9 1.324893719934385e-9 1.375520346745741e-9 1.428081504648677e-9
        1.482651115073820e-9 1.539305924081454e-9 1.598125610292648e-9 1.659192896944446e-9
        1.722593668226614e-9 1.788417090063639e-9 1.856755735511728e-9 1.927705714947190e-9
        2.001366811229292e-9 2.077842620027528e-9 2.157240695510850e-9 2.239672701603457e-9
        2.325254569020045e-9 2.414106658301258e-9 2.506353929078487e-9 2.602126115806289e-9
        2.701557910209205e-9 2.804789150699776e-9 2.911965019034014e-9 3.023236244480711e-9
        3.138759315792016e-9 3.258696701272885e-9 3.383217077259206e-9 3.512495565325711e-9
        3.646713978557084e-9 3.786061077228889e-9 3.930732834257353e-9 4.080932710791644e-9
        4.236871942335954e-9 4.398769835803527e-9 4.566854077920782e-9 4.741361055414502e-9
        4.922536187432783e-9 5.110634270666969e-9 5.305919837659523e-9 5.508667528802232e-9
        5.719162478546985e-9 5.937700716372751e-9 6.164589583072202e-9 6.400148162943063e-9
        6.644707732492395e-9 6.898612226283877e-9 7.162218720583605e-9 7.435897935484191e-9
        7.720034756212679e-9 8.015028774355979e-9 8.321294849763696e-9 8.639263693919059e-9
        8.969382475597763e-9 9.312115449665765e-9 9.667944609900927e-9 1.003737036675499e-8
        1.042091225100964e-8 1.081910964431530e-8 1.123252253763934e-8 1.166173231869076e-8
        1.210734258942683e-8 1.256998001479202e-8 1.305029520388164e-8 1.354896362476838e-8
        1.406668655427881e-8 1.460419206405319e-8 1.516223604427585e-8 1.574160326651443e-8
        1.634310848716132e-8 1.696759759302956e-8 1.761594879071129e-8 1.828907384137194e-8
        1.898791934271493e-8 1.971346805991763e-8 2.046674030741102e-8 2.124879538344242e-8
        2.206073305943905e-8 2.290369512626481e-8 2.377886699954209e-8 2.468747938629671e-8
        2.563081001526493e-8 2.661018543329603e-8 2.762698287037426e-8 2.868263217587851e-8
        2.977861782880407e-8 3.091648102476648e-8 3.209782184272259e-8 3.332430149445238e-8
        3.459764465995943e-8 3.591964191207526e-8 3.729215223366869e-8 3.871710563099987e-8
        4.019650584688857e-8 4.173243317750730e-8 4.332704739675713e-8 4.498259079233218e-8
        4.670139131773810e-8 4.848586586469149e-8 5.033852366049462e-8 5.226196979515891e-8
        5.425890888322807e-8 5.633214886544497e-8 5.848460495559947e-8 6.071930373809926e-8
        6.303938742201810e-8 6.544811825759248e-8 6.794888312136951e-8 7.054519827644175e-8
        7.324071431445171e-8 7.603922128630496e-8 7.894465402879146e-8 8.196109769459460e-8
        8.509279349344842e-8 8.834414465249964e-8 9.171972260424257e-8 9.522427341070760e-8
        9.886272443292048e-8 1.026401912549902e-7 1.065619848725403e-7 1.106336191555713e-7
        1.148608185962209e-7 1.192495263522948e-7 1.238059125978499e-7 1.285363831925410e-7
        1.334475886818956e-7 1.385464336411338e-7 1.438400863756416e-7 1.493359889916997e-7
        1.550418678515851e-7 1.609657444277117e-7 1.671159465710188e-7 1.735011202094110e-7
        1.801302414926453e-7 1.870126294006853e-7 1.941579588331997e-7 2.015762741985408e-7
        2.092780035212512e-7 2.172739730878627e-7 2.255754226515022e-7 2.341940212166130e-7
        2.431418834258909e-7 2.524315865723676e-7 2.620761882606587e-7 2.720892447415000e-7
        2.824848299462571e-7 2.932775552470779e-7 3.044825899708959e-7 3.161156826957698e-7
        3.281931833595065e-7 3.407320662115144e-7 3.537499536396471e-7 3.672651409060159e-7
        3.812966218257090e-7 3.958641154248194e-7 4.109880936145750e-7 4.266898099209326e-7
        4.429913293090895e-7 4.599155591450907e-7 4.774862813375786e-7 4.957281857045496e-7
        5.146669046120699e-7 5.343290489328739e-7 5.547422453751619e-7 5.759351752343572e-7
        5.979376146206699e-7 6.207804762200769e-7 6.444958526456062e-7 6.691170614405374e-7
        6.946786917955188e-7 7.212166530453389e-7 7.487682250125037e-7 7.773721102676493e-7
        8.070684883808898e-7 8.378990722379477e-7 8.699071665002574e-7 9.031377282915896e-7
        9.376374301932668e-7 9.734547256378228e-7 1.010639916791498e-6 1.049245225019338e-6
        1.089324864031515e-6 1.130935115812735e-6 1.174134409439611e-6 1.218983402896462e-6
        1.265545068002097e-6 1.313884778566748e-6 1.364070401900096e-6 1.416172393799086e-6
        1.470263897145852e-6 1.526420844252980e-6 1.584722063099059e-6 1.645249387599479e-6
        1.708087772067490e-6 1.773325410023012e-6 1.841053857513513e-6 1.911368161118009e-6
        1.984366990811395e-6 2.060152777871840e-6 2.138831858023099e-6 2.220514620008862e-6
        2.305315659804067e-6 2.393353940675957e-6 2.484752959317258e-6 2.579640918277636e-6
        2.678150904933680e-6 2.780421077242023e-6 2.886594856533771e-6 2.996821127611666e-6
        3.111254446429501e-6 3.230055255634905e-6 3.353390108275761e-6 3.481431899973408e-6
        3.614360109883953e-6 3.752361050776768e-6 3.895628128571708e-6 4.044362111694033e-6
        4.198771410610413e-6 4.359072367932060e-6 4.525489559480754e-6 4.698256106725101e-6
        4.877614001020199e-6 5.063814440084133e-6 5.257118177176709e-6 5.457795883451821e-6
        5.666128523975355e-6 5.882407747923261e-6 6.106936293484448e-6 6.340028408021700e-6
        6.582010284055495e-6 6.833220511665701e-6 7.094010547917238e-6 7.364745203948019e-6
        7.645803150373026e-6 7.937577441687818e-6 8.240476060376277e-6 8.554922481452532e-6
        8.881356258198803e-6 9.220233629880465e-6 9.572028152254845e-6 9.937231351718340e-6
        1.031635340396130e-5 1.070992383803920e-5 1.111849226680105e-5 1.154262914463738e-5
        1.198292655356611e-5 1.243999901868971e-5 1.291448435410765e-5 1.340704454040171e-5
        1.391836663485402e-5 1.444916371559297e-5 1.500017586091437e-5 1.557217116505977e-5
        1.616594679178495e-5 1.678233006709661e-5 1.742217961258413e-5 1.808638652082303e-5
        1.877587557437732e-5 1.949160650998596e-5 2.023457532956504e-5 2.100581565972525e-5
        2.180640016155076e-5 2.263744199245866e-5 2.350009632200720e-5 2.439556190359802e-5
        2.532508270407475e-5 2.628994959329362e-5 2.729150209580760e-5 2.833113020688709e-5
        2.941027627516090e-5 3.053043695425366e-5 3.169316522586054e-5 3.290007249679569e-5
        3.415283077262260e-5 3.545317491056612e-5 3.680290495449795e-5 3.820388855487063e-5
        3.965806347657678e-5 4.116744019779849e-5 4.273410460302081e-5 4.436022077347360e-5
        4.604803387837632e-5 4.779987317046923e-5 4.961815508941703e-5 5.150538647678554e-5
        5.346416790641497e-5 5.549719713411505e-5 5.760727267073971e-5 5.979729748281991e-5
        6.207028282505444e-5 6.442935220909166e-5 6.687774551315895e-5 6.941882323724242e-5
        7.205607090863912e-5 7.479310364285712e-5 7.763367086497237e-5 8.058166119669218e-5
        8.364110751452657e-5 8.681619218461210e-5 9.011125247988399e-5 9.353078618544572e-5
        9.707945739812365e-5 1.007621025263770e-4 1.045837364968565e-4 1.085495591740878e-4
        1.126649619998915e-4 1.169355348593343e-4 1.213670731801297e-4 1.259655852725989e-4
        1.307372999174395e-4 1.356886742087051e-4 1.408264016595558e-4 1.461574205785105e-4
        1.516889227240365e-4 1.574283622455119e-4 1.633834649186967e-4 1.695622376840075e-4
        1.759729784960187e-4 1.826242864927421e-4 1.895250724933375e-4 1.966845698330600e-4
        2.041123455442953e-4 2.118183118926749e-4 2.198127382773186e-4 2.281062635043204e-4
        2.367099084426578e-4 2.456350890717254e-4 2.548936299297292e-4 2.644977779721726e-4
        2.744602168496362e-4 2.847940816140334e-4 2.955129738624132e-4 3.066309773273388e-4
        3.181626739227023e-4 3.301231602536848e-4 3.425280645994024e-4 3.553935643764955e-4
        3.687364040917017e-4 3.825739137910846e-4 3.969240280132441e-4 4.118053052534165e-4
        4.272369479448630e-4 4.432388229634519e-4 4.598314826606878e-4 4.770361864297891e-4
        4.948749228086643e-4 5.133704321227676e-4 5.325462296699401e-4 5.524266294482893e-4
        5.730367684270432e-4 5.944026313591162e-4 6.165510761327240e-4 6.395098596580032e-4
        6.633076642828986e-4 6.879741247309223e-4 7.135398555514581e-4 7.400364790712184e-4
        7.674966538333192e-4 7.959541035079373e-4 8.254436462560111e-4 8.560012245245774e-4
        8.876639352493667e-4 9.204700604370311e-4 9.544590980958537e-4 9.896717934800719e-4
        1.026150170608916e-3 1.063937564017114e-3 1.103078650689046e-3 1.143619482123724e-3
        1.185607516472518e-3 1.229091650685875e-3 1.274122252599197e-3 1.320751192881711e-3
        1.369031876765141e-3 1.419019275461799e-3 1.470769957173866e-3 1.524342117587325e-3
        1.579795609735265e-3 1.637191973105896e-3 1.696594461860662e-3 1.758068072017385e-3
        1.821679567442149e-3 1.887497504481926e-3 1.955592255057384e-3 2.026036028022177e-3
        2.098902888581055e-3 2.174268775544442e-3 2.252211516181632e-3 2.332810838418419e-3
        2.416148380107777e-3 2.502307695084140e-3 2.591374255692798e-3 2.683435451466067e-3
        2.778580583596893e-3 2.876900854838681e-3 2.978489354437237e-3 3.083441037676647e-3
        3.191852699596025e-3 3.303822942407859e-3 3.419452136121486e-3 3.538842371847029e-3
        3.662097407225545e-3 3.789322603400895e-3 3.920624852917026e-3 4.056112497891791e-3
        4.195895237784749e-3 4.340084026041414e-3 4.488790954861004e-3 4.642129127297779e-3
        4.800212515868586e-3 4.963155806800942e-3 5.131074229016683e-3 5.304083366906895e-3
        5.482298955913276e-3 5.665836659890839e-3 5.854811829186214e-3 6.049339238324779e-3
        6.249532802160066e-3 6.455505269298277e-3 6.667367891571939e-3 6.885230068298538e-3
        7.109198964022799e-3 7.339379098407023e-3 7.575871906900278e-3 7.818775270787649e-3
        8.068183015193574e-3 8.324184373589805e-3 8.586863417340281e-3 8.856298448800604e-3
        9.132561356482196e-3 9.415716930789772e-3 9.705822138846161e-3 1.000292535693391e-2
        1.030706555910596e-2 1.061827146055284e-2 1.093656061435977e-2 1.126193846034617e-2
        1.159439732475445e-2 1.193391536964398e-2 1.228045549095387e-2 1.263396416432452e-2
        1.299437023791516e-2 1.336158367162579e-2 1.373549422232644e-2 1.411597007491961e-2
        1.450285641931373e-2 1.489597397366801e-2 1.529511745458763e-2 1.570005399530123e-2
        1.611052151324639e-2 1.652622702892396e-2 1.694684493836100e-2 1.737201524205060e-2
        1.780134173381289e-2 1.823439015365289e-2 1.867068630937704e-2 1.910971417247505e-2
        1.955091395458108e-2 1.999368017169753e-2 2.043735970430276e-2 2.088124986246851e-2
        2.132459646618861e-2 2.176659195226934e-2 2.220637352035077e-2 2.264302133192451e-2
        2.307555677758060e-2 2.350294082915686e-2 2.392407249497781e-2 2.433778739795010e-2
        2.474285649792915e-2 2.513798498147839e-2 2.552181134390398e-2 2.589290669025659e-2
        2.624977428383626e-2 2.659084937260757e-2 2.691449932581485e-2 2.721902411496559e-2
        2.750265717520683e-2 2.776356668493033e-2 2.799985730318617e-2 2.820957240613101e-2
        2.839069686525578e-2 2.854116041149380e-2 2.865884163046311e-2 2.874157263500413e-2
        2.878714446178701e-2 2.879331323902923e-2 2.875780717222662e-2 2.867833439419613e-2
        2.855259172459105e-2 2.837827438230511e-2 2.815308669175570e-2 2.787475382084459e-2
        2.754103458435587e-2 2.714973534157017e-2 2.669872501086405e-2 2.618595121692922e-2
        2.560945757788625e-2 2.496740212989649e-2 2.425807687578975e-2 2.347992843163808e-2
        2.263157973103824e-2 2.171185273102419e-2 2.071979204597370e-2 1.965468941652457e-2
        1.851610889935781e-2 1.730391264072625e-2 1.601828707180429e-2 1.465976933738574e-2
        1.322927374121372e-2 1.172811796143766e-2 1.015804875853676e-2 8.521266865735328e-3
        6.820450718802851e-3 5.058778648505433e-3 3.239949125333253e-3 1.368198613001900e-3
        -5.516834447869389e-4 -2.514343009961589e-3 -4.513853741159063e-3 -6.543713747151305e-3
        -8.596847378595207e-3 -1.066561264732234e-2 -1.274181486842998e-2 -1.481672711793505e-2
        -1.688111808617034e-2 -1.892528788283015e-2 -2.093911231197744e-2 -2.291209608260810e-2
        -2.483343535084297e-2 -2.669208990169191e-2 -2.847686516992814e-2 -3.017650416937518e-2
        -3.177978924639127e-2 -3.327565339542982e-2 -3.465330067141621e-2 -3.590233500492165e-2
        -3.701289647192100e-2 -3.797580379106829e-2 -3.878270151956134e-2 -3.942621009630825e-2
        -3.990007654187095e-2 -4.019932327339223e-2 -4.032039213559147e-2 -4.026128039367542e-2
        -4.002166508998288e-2 -3.960301184446935e-2 -3.900866389264800e-2 -3.824390691811248e-2
        -3.731600506689059e-2 -3.623420344599166e-2 -3.500969242859411e-2 -3.365552923466317e-2
        -3.218651255066338e-2 -3.061900641811148e-2 -2.897071028045983e-2 -2.726037295261855e-2
        -2.550744938658378e-2 -2.373170046619601e-2 -2.195273768527549e-2 -2.018951645129769e-2
        -1.845978390829872e-2 -1.677948957468043e-2 -1.516216971883553e-2 -1.361831920851628e-2
        -1.215476751281135e-2 -1.077407853425954e-2 -9.473996908594797e-3 -8.249650996678238e-3
        -7.102923654324189e-3 -6.037183374302701e-3 -5.054975133917672e-3 -4.157991092407110e-3
        -3.347050460401957e-3 -2.622089396199456e-3 -1.982161718418141e-3 -1.425451142017975e-3
        -9.492956444258628e-4 -5.502244501535691e-4 -2.240079860256761e-4 3.427899481878161e-5
        2.301810930953607e-4 3.697729079710776e-4 4.595570089326872e-4 5.063498142284240e-4
        5.171561841254002e-4 4.990337772126097e-4 4.589484673129807e-4 4.036223761003099e-4
        3.393763408146011e-4 2.719689068192421e-4 2.064342107568895e-4 1.469214016731057e-4
        9.653853572183513e-5 5.720417608401362e-5 2.951023566005739e-5 1.259991852325948e-5
        4.064949597648582e-6 5.764638665861632e-7 5.551115123125783e-17 0.000000000000000e0
        0.000000000000000e0 0.000000000000000e0 0.000000000000000e0 0.000000000000000e0
        0.000000000000000e0 0.000000000000000e0 0.000000000000000e0 0.000000000000000e0
        0.000000000000000e0 0.000000000000000e0 0.000000000000000e0 0.000000000000000e0
        0.000000000000000e0 0.000000000000000e0 0.000000000000000e0 0.000000000000000e0
        0.000000000000000e0 0.000000000000000e0 0.000000000000000e0 0.000000000000000e0
        0.000000000000000e0 0.000000000000000e0 0.000000000000000e0 0.000000000000000e0
        0.000000000000000e0 0.000000000000000e0 0.000000000000000e0 0.000000000000000e0
        0.000000000000000e0 0.000000000000000e0 0.000000000000000e0 0.000000000000000e0
        0.000000000000000e0 0.000000000000000e0 0.000000000000000e0 0.000000000000000e0
        0.000000000000000e0 0.000000000000000e0 0.000000000000000e0 0.000000000000000e0
        0.000000000000000e0 0.000000000000000e0 0.000000000000000e0 0.000000000000000e0
        0.000000000000000e0 0.000000000000000e0 0.000000000000000e0 0.000000000000000e0
        0.000000000000000e0 0.000000000000000e0 0.000000000000000e0 0.000000000000000e0
        0.000000000000000e0 0.000000000000000e0 0.000000000000000e0 0.000000000000000e0
        0.000000000000000e0 0.000000000000000e0 0.000000000000000e0 0.000000000000000e0
        0.000000000000000e0 0.000000000000000e0 0.000000000000000e0 0.000000000000000e0
        0.000000000000000e0 0.000000000000000e0 0.000000000000000e0 0.000000000000000e0
        0.000000000000000e0 0.000000000000000e0 0.000000000000000e0 0.000000000000000e0
        0.000000000000000e0 0.000000000000000e0 0.000000000000000e0 0.000000000000000e0
        0.000000000000000e0 0.000000000000000e0 0.000000000000000e0 0.000000000000000e0
        0.000000000000000e0 0.000000000000000e0 0.000000000000000e0 0.000000000000000e0
        0.000000000000000e0 0.000000000000000e0 0.000000000000000e0 0.000000000000000e0
        0.000000000000000e0 0.000000000000000e0 0.000000000000000e0 0.000000000000000e0
        0.000000000000000e0 0.000000000000000e0 0.000000000000000e0 0.000000000000000e0
        0.000000000000000e0 0.000000000000000e0 0.000000000000000e0 0.000000000000000e0
        0.000000000000000e0 0.000000000000000e0 0.000000000000000e0 0.000000000000000e0
        0.000000000000000e0 0.000000000000000e0 0.000000000000000e0 0.000000000000000e0
        0.000000000000000e0 0.000000000000000e0 0.000000000000000e0 0.000000000000000e0
        0.000000000000000e0 0.000000000000000e0 0.000000000000000e0 0.000000000000000e0
        0.000000000000000e0 0.000000000000000e0 0.000000000000000e0 0.000000000000000e0
        0.000000000000000e0 0.000000000000000e0 0.000000000000000e0 0.000000000000000e0
        0.000000000000000e0 0.000000000000000e0 0.000000000000000e0 0.000000000000000e0
        0.000000000000000e0 0.000000000000000e0 0.000000000000000e0 0.000000000000000e0
        0.000000000000000e0 0.000000000000000e0 0.000000000000000e0 0.000000000000000e0
        0.000000000000000e0 0.000000000000000e0 0.000000000000000e0 0.000000000000000e0
        0.000000000000000e0 0.000000000000000e0 0.000000000000000e0 0.000000000000000e0
        0.000000000000000e0 0.000000000000000e0 0.000000000000000e0 0.000000000000000e0
        0.000000000000000e0 0.000000000000000e0 0.000000000000000e0 0.000000000000000e0
        0.000000000000000e0 0.000000000000000e0 0.000000000000000e0 0.000000000000000e0
        0.000000000000000e0 0.000000000000000e0 0.000000000000000e0 0.000000000000000e0
        0.000000000000000e0 0.000000000000000e0 0.000000000000000e0 0.000000000000000e0
        0.000000000000000e0 0.000000000000000e0 0.000000000000000e0 0.000000000000000e0
        0.000000000000000e0 0.000000000000000e0 0.000000000000000e0 0.000000000000000e0
        0.000000000000000e0 0.000000000000000e0 0.000000000000000e0 0.000000000000000e0
        0.000000000000000e0 0.000000000000000e0 0.000000000000000e0 0.000000000000000e0
        0.000000000000000e0 0.000000000000000e0 0.000000000000000e0 0.000000000000000e0
        0.000000000000000e0 0.000000000000000e0 0.000000000000000e0 0.000000000000000e0
        0.000000000000000e0 0.000000000000000e0 0.000000000000000e0 0.000000000000000e0
        0.000000000000000e0 0.000000000000000e0 0.000000000000000e0 0.000000000000000e0
        0.000000000000000e0 0.000000000000000e0 0.000000000000000e0 0.000000000000000e0
        0.000000000000000e0 0.000000000000000e0 0.000000000000000e0 0.000000000000000e0
        0.000000000000000e0 0.000000000000000e0 0.000000000000000e0 0.000000000000000e0
        0.000000000000000e0 0.000000000000000e0 0.000000000000000e0 0.000000000000000e0
        0.000000000000000e0 0.000000000000000e0 0.000000000000000e0 0.000000000000000e0
        0.000000000000000e0 0.000000000000000e0 0.000000000000000e0 0.000000000000000e0
        0.000000000000000e0 0.000000000000000e0 0.000000000000000e0 0.000000000000000e0
        0.000000000000000e0 0.000000000000000e0 0.000000000000000e0 0.000000000000000e0
        0.000000000000000e0 0.000000000000000e0 0.000000000000000e0 0.000000000000000e0
        0.000000000000000e0 0.000000000000000e0 0.000000000000000e0 0.000000000000000e0
        0.000000000000000e0 0.000000000000000e0 0.000000000000000e0 0.000000000000000e0
        0.000000000000000e0 0.000000000000000e0 0.000000000000000e0 0.000000000000000e0
        0.000000000000000e0 0.000000000000000e0 0.000000000000000e0 0.000000000000000e0
        0.000000000000000e0 0.000000000000000e0 0.000000000000000e0 0.000000000000000e0
        0.000000000000000e0 0.000000000000000e0 0.000000000000000e0 0.000000000000000e0
        0.000000000000000e0 0.000000000000000e0 0.000000000000000e0 0.000000000000000e0
        0.000000000000000e0 0.000000000000000e0 0.000000000000000e0 0.000000000000000e0
        0.000000000000000e0 0.000000000000000e0 0.000000000000000e0 0.000000000000000e0
        0.000000000000000e0 0.000000000000000e0 0.000000000000000e0 0.000000000000000e0
        0.000000000000000e0 0.000000000000000e0 0.000000000000000e0 0.000000000000000e0
        0.000000000000000e0 0.000000000000000e0 0.000000000000000e0 0.000000000000000e0
        0.000000000000000e0 0.000000000000000e0 0.000000000000000e0 0.000000000000000e0
        0.000000000000000e0 0.000000000000000e0 0.000000000000000e0 0.000000000000000e0
        0.000000000000000e0 0.000000000000000e0 0.000000000000000e0 0.000000000000000e0
        0.000000000000000e0 0.000000000000000e0 0.000000000000000e0 0.000000000000000e0
        0.000000000000000e0 0.000000000000000e0 0.000000000000000e0 0.000000000000000e0
        0.000000000000000e0 0.000000000000000e0 0.000000000000000e0 0.000000000000000e0
        0.000000000000000e0 0.000000000000000e0 0.000000000000000e0 0.000000000000000e0
        0.000000000000000e0 0.000000000000000e0 0.000000000000000e0 0.000000000000000e0
        0.000000000000000e0 0.000000000000000e0 0.000000000000000e0 0.000000000000000e0
        0.000000000000000e0 0.000000000000000e0 0.000000000000000e0 0.000000000000000e0
        0.000000000000000e0 0.000000000000000e0 0.000000000000000e0 0.000000000000000e0
        0.000000000000000e0 0.000000000000000e0 0.000000000000000e0 0.000000000000000e0
        0.000000000000000e0 0.000000000000000e0 0.000000000000000e0 0.000000000000000e0
        0.000000000000000e0 0.000000000000000e0 0.000000000000000e0 0.000000000000000e0
        0.000000000000000e0 0.000000000000000e0 0.000000000000000e0 0.000000000000000e0
        0.000000000000000e0 0.000000000000000e0 0.000000000000000e0
        </PP_QIJL.1.4.1>
      <PP_QIJL.2.2.0 first_index="2" second_index="2" composite_index="3" angular_momentum="0">
        -4.119682981920228e-8 -4.223973245894350e-8 -4.330903630099526e-8 -4.440540969478569e-8
        -4.552953790907985e-8 -4.668212356029363e-8 -4.786388705165146e-8 -4.907556702346094e-8
        -5.031792081478603e-8 -5.159172493680813e-8 -5.289777555816943e-8 -5.423688900260337e-8
        -5.560990225916264e-8 -5.701767350536323e-8 -5.846108264357264e-8 -5.994103185097568e-8
        -6.145844614346355e-8 -6.301427395379762e-8 -6.460948772440917e-8 -6.624508451520650e-8
        -6.792208662676765e-8 -6.964154223931025e-8 -7.140452606783651e-8 -7.321214003386319e-8
        -7.506551395415677e-8 -7.696580624690318e-8 -7.891420465575517e-8 -8.091192699220848e-8
        -8.296022189677101e-8 -8.506036961940200e-8 -8.721368281970662e-8 -8.942150738738851e-8
        -9.168522328347198e-8 -9.400624540281916e-8 -9.638602445848296e-8 -9.882604788844565e-8
        -1.013278407853131e-7 -1.038929668495435e-7 -1.065230293668073e-7 -1.092196722100890e-7
        -1.119845808671564e-7 -1.148194834940417e-7 -1.177261519951897e-7 -1.207064031309514e-7
        -1.237620996531135e-7 -1.268951514691723e-7 -1.301075168360829e-7 -1.334012035842280e-7
        -1.367782703723697e-7 -1.402408279743733e-7 -1.437910405985009e-7 -1.474311272401053e-7
        -1.511633630685669e-7 -1.549900808493396e-7 -1.589136724019984e-7 -1.629365900951929e-7
        -1.670613483794498e-7 -1.712905253587762e-7 -1.756267644020468e-7 -1.800727757951870e-7
        -1.846313384351753e-7 -1.893053015669341e-7 -1.940975865641872e-7 -1.990111887553994e-7
        -2.040491792959420e-7 -2.092147070876476e-7 -2.145110007469620e-7 -2.199413706229183e-7
        -2.255092108661942e-7 -2.312180015505508e-7 -2.370713108479702e-7 -2.430727972588610e-7
        -2.492262118987181e-7 -2.555354008426695e-7 -2.620043075293774e-7 -2.686369752257880e-7
        -2.754375495542809e-7 -2.824102810837909e-7 -2.895595279865228e-7 -2.968897587619227e-7
        -3.044055550296012e-7 -3.121116143929643e-7 -3.200127533753317e-7 -3.281139104303857e-7
        -3.364201490288268e-7 -3.449366608231656e-7 -3.536687688926341e-7 -3.626219310702377e-7
        -3.718017433540310e-7 -3.812139434047527e-7 -3.908644141319937e-7 -4.007591873711548e-7
        -4.109044476534828e-7 -4.213065360715438e-7 -4.319719542425492e-7 -4.429073683720093e-7
        -4.541196134202615e-7 -4.656156973744671e-7 -4.774028056287540e-7 -4.894883054752452e-7
        -5.018797507087619e-7 -5.145848863481090e-7 -5.276116534768649e-7 -5.409681942067188e-7
        -5.546628567664538e-7 -5.687042007197470e-7 -5.831010023150625e-7 -5.978622599709703e-7
        -6.129971999003232e-7 -6.285152818768077e-7 -6.444262051474661e-7 -6.607399144948944e-7
        -6.774666064529002e-7 -6.946167356795013e-7 -7.122010214912626e-7 -7.302304545630260e-7
        -7.487163037972557e-7 -7.676701233672683e-7 -7.871037599387545e-7 -8.070293600741142e-7
        -8.274593778242133e-7 -8.484065825123331e-7 -8.698840667151504e-7 -8.919052544457568e-7
        -9.144839095438225e-7 -9.376341442781381e-7 -9.613704281669321e-7 -9.857075970214600e-7
        -1.010660862218522e-6 -1.036245820207706e-6 -1.062478462259288e-6 -1.089375184458897e-6
        -1.116952797955173e-6 -1.145228539466842e-6 -1.174220082055760e-6 -1.203945546172649e-6
        -1.234423510982457e-6 -1.265673025976400e-6 -1.297713622877930e-6 -1.330565327850113e-6
        -1.364248674011984e-6 -1.398784714271760e-6 -1.434195034484886e-6 -1.470501766945169e-6
        -1.507727604217411e-6 -1.545895813320179e-6 -1.585030250267601e-6 -1.625155374979254e-6
        -1.666296266567461e-6 -1.708478639011575e-6 -1.751728857228990e-6 -1.796073953552989e-6
        -1.841541644627673e-6 -1.888160348730557e-6 -1.935959203533656e-6 -1.984968084314113e-6
        -2.035217622625833e-6 -2.086739225443714e-6 -2.139565094792470e-6 -2.193728247872322e-6
        -2.249262537694084e-6 -2.306202674236599e-6 -2.364584246139707e-6 -2.424443742946297e-6
        -2.485818577907382e-6 -2.548747111364343e-6 -2.613268674723127e-6 -2.679423595035176e-6
        -2.747253220200588e-6 -2.816799944809232e-6 -2.888107236635852e-6 -2.961219663805931e-6
        -3.036182922649038e-6 -3.113043866257234e-6 -3.191850533766352e-6 -3.272652180378310e-6
        -3.355499308143473e-6 -3.440443697521989e-6 -3.527538439744056e-6 -3.616837969989246e-6
        -3.708398101405525e-6 -3.802276059989456e-6 -3.898530520349077e-6 -3.997221642372034e-6
        -4.098411108821790e-6 -4.202162163885271e-6 -4.308539652696345e-6 -4.417610061859421e-6
        -4.529441560998794e-6 -4.644104045359587e-6 -4.761669179486748e-6 -4.882210442009753e-6
        -5.005803171560510e-6 -5.132524613853556e-6 -5.262453969957747e-6 -5.395672445789534e-6
        -5.532263302858997e-6 -5.672311910299983e-6 -5.815905798217121e-6 -5.963134712382959e-6
        -6.114090670319146e-6 -6.268868018797190e-6 -6.427563492794082e-6 -6.590276275940105e-6
        -6.757108062496339e-6 -6.928163120900459e-6 -7.103548358920894e-6 -7.283373390459522e-6
        -7.467750604044997e-6 -7.656795233059379e-6 -7.850625427741653e-6 -8.049362329013615e-6
        -8.253130144173623e-6 -8.462056224505888e-6 -8.676271144853670e-6 -8.895908785205711e-6
        -9.121106414347533e-6 -9.352004775629016e-6 -9.588748174902360e-6 -9.831484570685140e-6
        -1.008036566660452e-5 -1.033554700618083e-5 -1.059718807000900e-5 -1.086545237539905e-5
        -1.114050757853764e-5 -1.142252557923406e-5 -1.171168262831684e-5 -1.200815943774709e-5
        -1.231214129351785e-5 -1.262381817140980e-5 -1.294338485567511e-5 -1.327104106072444e-5
        -1.360699155589170e-5 -1.395144629335548e-5 -1.430462053929661e-5 -1.466673500837304e-5
        -1.503801600159726e-5 -1.541869554770067e-5 -1.580901154807423e-5 -1.620920792537539e-5
        -1.661953477589351e-5 -1.704024852576986e-5 -1.747161209116824e-5 -1.791389504249720e-5
        -1.836737377278565e-5 -1.883233167031689e-5 -1.930905929562886e-5 -1.979785456299064e-5
        -2.029902292646851e-5 -2.081287757069753e-5 -2.133973960647721e-5 -2.187993827131364e-5
        -2.243381113503246e-5 -2.300170431059120e-5 -2.358397267022215e-5 -2.418098006704014e-5
        -2.479309956225392e-5 -2.542071365812161e-5 -2.606421453679633e-5 -2.672400430521011e-5
        -2.740049524614842e-5 -2.809411007567231e-5 -2.880528220704746e-5 -2.953445602134517e-5
        -3.028208714488344e-5 -3.104864273368034e-5 -3.183460176509754e-5 -3.264045533685437e-5
        -3.346670697359935e-5 -3.431387294122931e-5 -3.518248256915151e-5 -3.607307858068967e-5
        -3.698621743183858e-5 -3.792246965857842e-5 -3.888242023296466e-5 -3.986666892821417e-5
        -4.087583069301541e-5 -4.191053603529407e-5 -4.297143141567357e-5 -4.405917965087443e-5
        -4.517446032730228e-5 -4.631797022508268e-5 -4.749042375280464e-5 -4.869255339324342e-5
        -4.992511016033919e-5 -5.118886406771425e-5 -5.248460460902079e-5 -5.381314125041553e-5
        -5.517530393546791e-5 -5.657194360281438e-5 -5.800393271687872e-5 -5.947216581198925e-5
        -6.097756005022770e-5 -6.252105579335709e-5 -6.410361718918206e-5 -6.572623277270401e-5
        -6.738991608244477e-5 -6.909570629231808e-5 -7.084466885944181e-5 -7.263789618829010e-5
        -7.447650831159647e-5 -7.636165358842942e-5 -7.829450941987056e-5 -8.027628298273866e-5
        -8.230821198181260e-5 -8.439156542101610e-5 -8.652764439404288e-5 -8.871778289490699e-5
        -9.096334864892125e-5 -9.326574396461385e-5 -9.562640660710915e-5 -9.804681069351133e-5
        -1.005284676108407e-4 -1.030729269570900e-4 -1.056817775059784e-4 -1.083566481959962e-4
        -1.110992091443513e-4 -1.139111726864363e-4 -1.167942944414594e-4 -1.197503744048906e-4
        -1.227812580683948e-4 -1.258888375679391e-4 -1.290750528607782e-4 -1.323418929320396e-4
        -1.356913970316480e-4 -1.391256559423466e-4 -1.426468132795892e-4 -1.462570668241024e-4
        -1.499586698879293e-4 -1.537539327147904e-4 -1.576452239156182e-4 -1.616349719401383e-4
        -1.657256665853988e-4 -1.699198605421651e-4 -1.742201709801221e-4 -1.786292811728511e-4
        -1.831499421635646e-4 -1.877849744726200e-4 -1.925372698478413e-4 -1.974097930587173e-4
        -2.024055837355618e-4 -2.075277582547493e-4 -2.127795116711727e-4 -2.181641196990879e-4
        -2.236849407425446e-4 -2.293454179766330e-4 -2.351490814807942e-4 -2.410995504254917e-4
        -2.472005353135536e-4 -2.534558402775370e-4 -2.598693654344991e-4 -2.664451092995809e-4
        -2.731871712598640e-4 -2.800997541099729e-4 -2.871871666509477e-4 -2.944538263539391e-4
        -3.019042620903155e-4 -3.095431169298161e-4 -3.173751510084137e-4 -3.254052444675948e-4
        -3.336384004668089e-4 -3.420797482708662e-4 -3.507345464141264e-4 -3.596081859433413e-4
        -3.687061937410757e-4 -3.780342359316681e-4 -3.875981213717301e-4 -3.974038052272555e-4
        -4.074573926394249e-4 -4.177651424812668e-4 -4.283334712073743e-4 -4.391689567989196e-4
        -4.502783428062835e-4 -4.616685424916427e-4 -4.733466430739303e-4 -4.853199100786332e-4
        -4.975957917949398e-4 -5.101819238428241e-4 -5.230861338526932e-4 -5.363164462602945e-4
        -5.498810872196414e-4 -5.637884896367582e-4 -5.780472983271411e-4 -5.926663752998620e-4
        -6.076548051713300e-4 -6.230219007117735e-4 -6.387772085275977e-4 -6.549305148828003e-4
        -6.714918516627487e-4 -6.884715024836472e-4 -7.058800089511211e-4 -7.237281770714087e-4
        -7.420270838187188e-4 -7.607880838624087e-4 -7.800228164576875e-4 -7.997432125036432e-4
        -8.199615017724705e-4 -8.406902203138372e-4 -8.619422180384392e-4 -8.837306664848528e-4
        -9.060690667738703e-4 -9.289712577546231e-4 -9.524514243468252e-4 -9.765241060836255e-4
        -1.001204205859574e-3 -1.026506998888349e-3 -1.052448141874949e-3 -1.079043682407147e-3
        -1.106310068571111e-3 -1.134264158796167e-3 -1.162923231933773e-3 -1.192304997575888e-3
        -1.222427606617950e-3 -1.253309662071871e-3 -1.284970230134443e-3 -1.317428851516707e-3
        -1.350705553039926e-3 -1.384820859503843e-3 -1.419795805833083e-3 -1.455651949507571e-3
        -1.492411383282977e-3 -1.530096748207285e-3 -1.568731246939629e-3 -1.608338657377711e-3
        -1.648943346600130e-3 -1.690570285130072e-3 -1.733245061526912e-3 -1.776993897312284e-3
        -1.821843662237408e-3 -1.867821889898359e-3 -1.914956793706207e-3 -1.963277283218913e-3
        -2.012812980841988e-3 -2.063594238905011e-3 -2.115652157121117e-3 -2.169018600436653e-3
        -2.223726217278290e-3 -2.279808458204815e-3 -2.337299594971054e-3 -2.396234740011238e-3
        -2.456649866349275e-3 -2.518581827943389e-3 -2.582068380472538e-3 -2.647148202572194e-3
        -2.713860917526879e-3 -2.782247115427005e-3 -2.852348375797480e-3 -2.924207290705458e-3
        -2.997867488354757e-3 -3.073373657174191e-3 -3.150771570407185e-3 -3.230108111209896e-3
        -3.311431298264881e-3 -3.394790311917473e-3 -3.480235520841690e-3 -3.567818509242423e-3
        -3.657592104600604e-3 -3.749610405967636e-3 -3.843928812815467e-3 -3.940604054448195e-3
        -4.039694219981008e-3 -4.141258788891962e-3 -4.245358662151673e-3 -4.352056193935928e-3
        -4.461415223925586e-3 -4.573501110197910e-3 -4.688380762713025e-3 -4.806122677398631e-3
        -4.926796970835781e-3 -5.050475415547816e-3 -5.177231475894045e-3 -5.307140344569174e-3
        -5.440278979708619e-3 -5.576726142599408e-3 -5.716562435995312e-3 -5.859870343034155e-3
        -6.006734266754361e-3 -6.157240570206665e-3 -6.311477617156191e-3 -6.469535813368710e-3
        -6.631507648473840e-3 -6.797487738396811e-3 -6.967572868348761e-3 -7.141862036364605e-3
        -7.320456497375515e-3 -7.503459807801787e-3 -7.690977870650108e-3 -7.883118981097185e-3
        -8.079993872540269e-3 -8.281715763092592e-3 -8.488400402499884e-3 -8.700166119451838e-3
        -8.917133869259699e-3 -9.139427281869159e-3 -9.367172710174465e-3 -9.600499278597162e-3
        -9.839538931889880e-3 -1.008442648412202e-2 -1.033529966780152e-2 -1.059229918308271e-2
        -1.085556874700685e-2 -1.112525514271816e-2 -1.140150826859337e-2 -1.168448118721961e-2
        -1.197433017414956e-2 -1.227121476635899e-2 -1.257529781032632e-2 -1.288674550964819e-2
        -1.320572747210048e-2 -1.353241675604687e-2 -1.386698991609223e-2 -1.420962704787076e-2
        -1.456051183185229e-2 -1.491983157604318e-2 -1.528777725745047e-2 -1.566454356217036e-2
        -1.605032892395383e-2 -1.644533556109327e-2 -1.684976951146589e-2 -1.726384066555911e-2
        -1.768776279729433e-2 -1.812175359245468e-2 -1.856603467451139e-2 -1.902083162763304e-2
        -1.948637401664954e-2 -1.996289540373045e-2 -2.045063336152542e-2 -2.094982948249974e-2
        -2.146072938418602e-2 -2.198358271005705e-2 -2.251864312571092e-2 -2.306616831004352e-2
        -2.362641994106720e-2 -2.419966367601850e-2 -2.478616912537902e-2 -2.538620982041670e-2
        -2.600006317383545e-2 -2.662801043310134e-2 -2.727033662599459e-2 -2.792733049791448e-2
        -2.859928444044360e-2 -2.928649441065607e-2 -2.998925984062971e-2 -3.070788353660125e-2
        -3.144267156717681e-2 -3.219393313998639e-2 -3.296198046614545e-2 -3.374712861185856e-2
        -3.454969533647608e-2 -3.537000091628422e-2 -3.620836795328212e-2 -3.706512116817070e-2
        -3.794058717674725e-2 -3.883509424887182e-2 -3.974897204913903e-2 -4.068255135835914e-2
        -4.163616377492090e-2 -4.261014139507612e-2 -4.360481647115597e-2 -4.462052104669531e-2
        -4.565758656741014e-2 -4.671634346694217e-2 -4.779712072625038e-2 -4.890024540550174e-2
        -5.002604214727896e-2 -5.117483264989455e-2 -5.234693510957178e-2 -5.354266363022174e-2
        -5.476232759952300e-2 -5.600623102998035e-2 -5.727467186361784e-2 -5.856794123893865e-2
        -5.988632271876338e-2 -6.123009147754434e-2 -6.259951344673574e-2 -6.399484441679172e-2
        -6.541632909435653e-2 -6.686420011320684e-2 -6.833867699751183e-2 -6.983996507598023e-2
        -7.136825434547887e-2 -7.292371828272614e-2 -7.450651260268909e-2 -7.611677396234963e-2
        -7.775461860854451e-2 -7.942014096863779e-2 -8.111341218284538e-2 -8.283447857710200e-2
        -8.458336007544830e-2 -8.636004855100918e-2 -8.816450611474661e-2 -8.999666334129540e-2
        -9.185641743132877e-2 -9.374363031006366e-2 -9.565812666168513e-2 -9.759969189967070e-2
        -9.956807007320862e-2 -1.015629617101417e-1 -1.035840215971351e-1 -1.056308564980472e-1
        -1.077030228118024e-1 -1.098000241714010e-1 -1.119213089860763e-1 -1.140662679290109e-1
        -1.162342313734567e-1 -1.184244667805772e-1 -1.206361760428333e-1 -1.228684927872747e-1
        -1.251204796436899e-1 -1.273911254831801e-1 -1.296793426333942e-1 -1.319839640773701e-1
        -1.343037406436741e-1 -1.366373381963397e-1 -1.389833348339428e-1 -1.413402181080468e-1
        -1.437063822721944e-1 -1.460801255736048e-1 -1.484596476007816e-1 -1.508430467013106e-1
        -1.532283174852680e-1 -1.556133484308282e-1 -1.579959196098869e-1 -1.603737005527738e-1
        -1.627442482724308e-1 -1.651050054697681e-1 -1.674532989432694e-1 -1.697863382273144e-1
        -1.721012144850896e-1 -1.743948996833782e-1 -1.766642460779387e-1 -1.789059860395991e-1
        -1.811167322525802e-1 -1.832929783179340e-1 -1.854310997962907e-1 -1.875273557253719e-1
        -1.895778906489010e-1 -1.915787371946200e-1 -1.935258192400883e-1 -1.954149557057512e-1
        -1.972418650154165e-1 -1.990021702647372e-1 -2.006914051385188e-1 -2.023050206176554e-1
        -2.038383925161647e-1 -2.052868298881591e-1 -2.066455843435709e-1 -2.079098603100289e-1
        -2.090748262764193e-1 -2.101356270512952e-1 -2.110873970663964e-1 -2.119252747520509e-1
        -2.126444180070969e-1 -2.132400207811549e-1 -2.137073307815304e-1 -2.140416683106975e-1
        -2.142384462331613e-1 -2.142931910624607e-1 -2.142015651501330e-1 -2.139593899485673e-1
        -2.135626703087946e-1 -2.130076197623799e-1 -2.122906867236802e-1 -2.114085815347954e-1
        -2.103583042605876e-1 -2.091371731251935e-1 -2.077428534645332e-1 -2.061733870515009e-1
        -2.044272216318592e-1 -2.025032404894826e-1 -2.004007918395984e-1 -1.981197178282327e-1
        -1.956603828953765e-1 -1.930237012386312e-1 -1.902111630935781e-1 -1.872248595271041e-1
        -1.840675054207466e-1 -1.807424603032188e-1 -1.772537466749844e-1 -1.736060654536434e-1
        -1.698048081573807e-1 -1.658560654354359e-1 -1.617666315500791e-1 -1.575440044144796e-1
        -1.531963807959111e-1 -1.487326463045303e-1 -1.441623598052451e-1 -1.394957319146798e-1
        -1.347435972775479e-1 -1.299173803576243e-1 -1.250290545284745e-1 -1.200910943087161e-1
        -1.151164206563120e-1 -1.101183393163875e-1 -1.051104723075999e-1 -1.001066827328941e-1
        -9.512099321130174e-2 -9.016749834758905e-2 -8.526027178494830e-2 -8.041326852125191e-2
        -7.564022330965020e-2 -7.095454610716429e-2 -6.636921567748983e-2 -6.189667259282436e-2
        -5.754871301013154e-2 -5.333638471484213e-2 -4.926988702413301e-2 -4.535847621636794e-2
        -4.161037819608737e-2 -3.803271010772269e-2 -3.463141256785925e-2 -3.141119408705400e-2
        -2.837548908928453e-2 -2.552643070139057e-2 -2.286483916808173e-2 -2.039022634242990e-2
        -1.810081620059242e-2 -1.599358072766888e-2 -1.406428981600345e-2 -1.230757300766563e-2
        -1.071699000243261e-2 -9.285105848865681e-3 -8.003565651638372e-3 -6.863162481808835e-3
        -5.853890993867862e-3 -4.964978067674784e-3 -4.184880647032696e-3 -3.501239891439540e-3
        -2.902118744774612e-3 -2.380247918408129e-3 -1.929602556527188e-3 -1.544183449357445e-3
        -1.218051526435004e-3 -9.453629238916072e-4 -7.204046352305149e-4 -5.376307088159754e-4
        -3.916988876771082e-4 -2.775074948728612e-4 -1.902322470906936e-4 -1.253625273793940e-4
        -7.873646160520831e-5 -4.657391978937081e-5 -2.550630073450827e-5 -1.260165451916206e-5
        -5.383352221794563e-6 -1.840125914219504e-6 -4.248768046867523e-7 -3.918932470377279e-8
        -1.734723475976807e-18 0.000000000000000e0 0.000000000000000e0 0.000000000000000e0
        0.000000000000000e0 0.000000000000000e0 0.000000000000000e0 0.000000000000000e0
        0.000000000000000e0 0.000000000000000e0 0.000000000000000e0 0.000000000000000e0
        0.000000000000000e0 0.000000000000000e0 0.000000000000000e0 0.000000000000000e0
        0.000000000000000e0 0.000000000000000e0 0.000000000000000e0 0.000000000000000e0
        0.000000000000000e0 0.000000000000000e0 0.000000000000000e0 0.000000000000000e0
        0.000000000000000e0 0.000000000000000e0 0.000000000000000e0 0.000000000000000e0
        0.000000000000000e0 0.000000000000000e0 0.000000000000000e0 0.000000000000000e0
        0.000000000000000e0 0.000000000000000e0 0.000000000000000e0 0.000000000000000e0
        0.000000000000000e0 0.000000000000000e0 0.000000000000000e0 0.000000000000000e0
        0.000000000000000e0 0.000000000000000e0 0.000000000000000e0 0.000000000000000e0
        0.000000000000000e0 0.000000000000000e0 0.000000000000000e0 0.000000000000000e0
        0.000000000000000e0 0.000000000000000e0 0.000000000000000e0 0.000000000000000e0
        0.000000000000000e0 0.000000000000000e0 0.000000000000000e0 0.000000000000000e0
        0.000000000000000e0 0.000000000000000e0 0.000000000000000e0 0.000000000000000e0
        0.000000000000000e0 0.000000000000000e0 0.000000000000000e0 0.000000000000000e0
        0.000000000000000e0 0.000000000000000e0 0.000000000000000e0 0.000000000000000e0
        0.000000000000000e0 0.000000000000000e0 0.000000000000000e0 0.000000000000000e0
        0.000000000000000e0 0.000000000000000e0 0.000000000000000e0 0.000000000000000e0
        0.000000000000000e0 0.000000000000000e0 0.000000000000000e0 0.000000000000000e0
        0.000000000000000e0 0.000000000000000e0 0.000000000000000e0 0.000000000000000e0
        0.000000000000000e0 0.000000000000000e0 0.000000000000000e0 0.000000000000000e0
        0.000000000000000e0 0.000000000000000e0 0.000000000000000e0 0.000000000000000e0
        0.000000000000000e0 0.000000000000000e0 0.000000000000000e0 0.000000000000000e0
        0.000000000000000e0 0.000000000000000e0 0.000000000000000e0 0.000000000000000e0
        0.000000000000000e0 0.000000000000000e0 0.000000000000000e0 0.000000000000000e0
        0.000000000000000e0 0.000000000000000e0 0.000000000000000e0 0.000000000000000e0
        0.000000000000000e0 0.000000000000000e0 0.000000000000000e0 0.000000000000000e0
        0.000000000000000e0 0.000000000000000e0 0.000000000000000e0 0.000000000000000e0
        0.000000000000000e0 0.000000000000000e0 0.000000000000000e0 0.000000000000000e0
        0.000000000000000e0 0.000000000000000e0 0.000000000000000e0 0.000000000000000e0
        0.000000000000000e0 0.000000000000000e0 0.000000000000000e0 0.000000000000000e0
        0.000000000000000e0 0.000000000000000e0 0.000000000000000e0 0.000000000000000e0
        0.000000000000000e0 0.000000000000000e0 0.000000000000000e0 0.000000000000000e0
        0.000000000000000e0 0.000000000000000e0 0.000000000000000e0 0.000000000000000e0
        0.000000000000000e0 0.000000000000000e0 0.000000000000000e0 0.000000000000000e0
        0.000000000000000e0 0.000000000000000e0 0.000000000000000e0 0.000000000000000e0
        0.000000000000000e0 0.000000000000000e0 0.000000000000000e0 0.000000000000000e0
        0.000000000000000e0 0.000000000000000e0 0.000000000000000e0 0.000000000000000e0
        0.000000000000000e0 0.000000000000000e0 0.000000000000000e0 0.000000000000000e0
        0.000000000000000e0 0.000000000000000e0 0.000000000000000e0 0.000000000000000e0
        0.000000000000000e0 0.000000000000000e0 0.000000000000000e0 0.000000000000000e0
        0.000000000000000e0 0.000000000000000e0 0.000000000000000e0 0.000000000000000e0
        0.000000000000000e0 0.000000000000000e0 0.000000000000000e0 0.000000000000000e0
        0.000000000000000e0 0.000000000000000e0 0.000000000000000e0 0.000000000000000e0
        0.000000000000000e0 0.000000000000000e0 0.000000000000000e0 0.000000000000000e0
        0.000000000000000e0 0.000000000000000e0 0.000000000000000e0 0.000000000000000e0
        0.000000000000000e0 0.000000000000000e0 0.000000000000000e0 0.000000000000000e0
        0.000000000000000e0 0.000000000000000e0 0.000000000000000e0 0.000000000000000e0
        0.000000000000000e0 0.000000000000000e0 0.000000000000000e0 0.000000000000000e0
        0.000000000000000e0 0.000000000000000e0 0.000000000000000e0 0.000000000000000e0
        0.000000000000000e0 0.000000000000000e0 0.000000000000000e0 0.000000000000000e0
        0.000000000000000e0 0.000000000000000e0 0.000000000000000e0 0.000000000000000e0
        0.000000000000000e0 0.000000000000000e0 0.000000000000000e0 0.000000000000000e0
        0.000000000000000e0 0.000000000000000e0 0.000000000000000e0 0.000000000000000e0
        0.000000000000000e0 0.000000000000000e0 0.000000000000000e0 0.000000000000000e0
        0.000000000000000e0 0.000000000000000e0 0.000000000000000e0 0.000000000000000e0
        0.000000000000000e0 0.000000000000000e0 0.000000000000000e0 0.000000000000000e0
        0.000000000000000e0 0.000000000000000e0 0.000000000000000e0 0.000000000000000e0
        0.000000000000000e0 0.000000000000000e0 0.000000000000000e0 0.000000000000000e0
        0.000000000000000e0 0.000000000000000e0 0.000000000000000e0 0.000000000000000e0
        0.000000000000000e0 0.000000000000000e0 0.000000000000000e0 0.000000000000000e0
        0.000000000000000e0 0.000000000000000e0 0.000000000000000e0 0.000000000000000e0
        0.000000000000000e0 0.000000000000000e0 0.000000000000000e0 0.000000000000000e0
        0.000000000000000e0 0.000000000000000e0 0.000000000000000e0 0.000000000000000e0
        0.000000000000000e0 0.000000000000000e0 0.000000000000000e0 0.000000000000000e0
        0.000000000000000e0 0.000000000000000e0 0.000000000000000e0 0.000000000000000e0
        0.000000000000000e0 0.000000000000000e0 0.000000000000000e0 0.000000000000000e0
        0.000000000000000e0 0.000000000000000e0 0.000000000000000e0 0.000000000000000e0
        0.000000000000000e0 0.000000000000000e0 0.000000000000000e0 0.000000000000000e0
        0.000000000000000e0 0.000000000000000e0 0.000000000000000e0 0.000000000000000e0
        0.000000000000000e0 0.000000000000000e0 0.000000000000000e0 0.000000000000000e0
        0.000000000000000e0 0.000000000000000e0 0.000000000000000e0 0.000000000000000e0
        0.000000000000000e0 0.000000000000000e0 0.000000000000000e0 0.000000000000000e0
        0.000000000000000e0 0.000000000000000e0 0.000000000000000e0 0.000000000000000e0
        0.000000000000000e0 0.000000000000000e0 0.000000000000000e0 0.000000000000000e0
        0.000000000000000e0 0.000000000000000e0 0.000000000000000e0 0.000000000000000e0
        0.000000000000000e0 0.000000000000000e0 0.000000000000000e0 0.000000000000000e0
        0.000000000000000e0 0.000000000000000e0 0.000000000000000e0 0.000000000000000e0
        0.000000000000000e0 0.000000000000000e0 0.000000000000000e0 0.000000000000000e0
        0.000000000000000e0 0.000000000000000e0 0.000000000000000e0 0.000000000000000e0
        0.000000000000000e0 0.000000000000000e0 0.000000000000000e0 0.000000000000000e0
        0.000000000000000e0 0.000000000000000e0 0.000000000000000e0 0.000000000000000e0
        0.000000000000000e0 0.000000000000000e0 0.000000000000000e0 0.000000000000000e0
        0.000000000000000e0 0.000000000000000e0 0.000000000000000e0 0.000000000000000e0
        0.000000000000000e0 0.000000000000000e0 0.000000000000000e0 0.000000000000000e0
        0.000000000000000e0 0.000000000000000e0 0.000000000000000e0
        </PP_QIJL.2.2.0>
      <PP_QIJL.2.3.1 first_index="2" second_index="3" composite_index="5" angular_momentum="1">
        4.865426652812693e-12 5.051344305330914e-12 5.244366241577828e-12 5.444763930353720e-12
        5.652819213819503e-12 5.868824703883134e-12 6.093084193732942e-12 6.325913085096333e-12
        6.567638831824861e-12 6.818601400429714e-12 7.079153748214898e-12 7.349662319681024e-12
        7.630507561897589e-12 7.922084459568575e-12 8.224803090544111e-12 8.539089202559037e-12
        8.865384812010021e-12 9.204148825613007e-12 9.555857685815337e-12 9.921006040870514e-12
        1.030010744051754e-11 1.069369505824370e-11 1.110232244114637e-11 1.152656428844842e-11
        1.196701725976234e-11 1.242430081423940e-11 1.289905808178466e-11 1.339195676756254e-11
        1.390369009106532e-11 1.443497776106546e-11 1.498656698782228e-11 1.555923353396737e-11
        1.615378280554623e-11 1.677105098475059e-11 1.741190620593485e-11 1.807724977656987e-11
        1.876801744485225e-11 1.948518071575099e-11 2.022974821734298e-11 2.100276711935884e-11
        2.180532460593358e-11 2.263854940463448e-11 2.350361337391562e-11 2.440173315123204e-11
        2.533417186413181e-11 2.630224090673145e-11 2.730730178407441e-11 2.835076802696571e-11
        2.943410717997589e-11 3.055884286541064e-11 3.172655692614788e-11 3.293889165035732e-11
        3.419755208123032e-11 3.550430841496865e-11 3.686099849040552e-11 3.826953037375848e-11
        3.973188504215143e-11 4.125011916967858e-11 4.282636801992882e-11 4.446284844903933e-11
        4.616186202350025e-11 4.792579825709748e-11 4.975713797154414e-11 5.165845678552813e-11
        5.363242873708272e-11 5.568183004437356e-11 5.780954301019302e-11 6.001856007565186e-11
        6.231198802876924e-11 6.469305237388177e-11 6.716510186801326e-11 6.973161323058906e-11
        7.239619603311612e-11 7.516259777570565e-11 7.803470915758057e-11 8.101656954897516e-11
        8.411237267212806e-11 8.732647249935471e-11 9.066338937649512e-11 9.412781638035009e-11
        9.772462591904398e-11 1.014588765846005e-10 1.053358202673656e-10 1.093609095422851e-10
        1.135398053374249e-10 1.178783848955158e-10 1.223827500397246e-10 1.270592357552728e-10
        1.319144190989731e-10 1.369551284492140e-10 1.421884531094008e-10 1.476217532783595e-10
        1.532626704017264e-10 1.591191379188804e-10 1.651993924205333e-10 1.715119852326659e-10
        1.780657944431098e-10 1.848700373876773e-10 1.919342836134107e-10 1.992684683371753e-10
        2.068829064185225e-10 2.147883068664821e-10 2.229957879006767e-10 2.315168925879449e-10
        2.403636050764651e-10 2.495483674502017e-10 2.590840972273920e-10 2.689842055276689e-10
        2.792626159333782e-10 2.899337840716132e-10 3.010127179445017e-10 3.125149990363452e-10
        3.244568042272880e-10 3.368549285443363e-10 3.497268087817274e-10 3.630905480238556e-10
        3.769649411052574e-10 3.913695010434521e-10 4.063244864818127e-10 4.218509301810660e-10
        4.379706685994800e-10 4.547063726033521e-10 4.720815793509753e-10 4.901207253949299e-10
        5.088491810492517e-10 5.282932860697991e-10 5.484803866980144e-10 5.694388741201596e-10
        5.911982243961223e-10 6.137890399139411e-10 6.372430924283400e-10 6.615933677438177e-10
        6.868741121051093e-10 7.131208803602723e-10 7.403705859641309e-10 7.686615528923767e-10
        7.980335695393650e-10 8.285279446753819e-10 8.601875655420733e-10 8.930569581677574e-10
        9.271823499874021e-10 9.626117348553729e-10 9.993949405423443e-10 1.037583698811313e-9
        1.077231718171254e-9 1.118394759410715e-9 1.161130714017606e-9 1.205499685595427e-9
        1.251564074390436e-9 1.299388665048658e-9 1.349040717726068e-9 1.400590062680157e-9
        1.454109198475843e-9 1.509673393943844e-9 1.567360794034918e-9 1.627252529718745e-9
        1.689432832082110e-9 1.753989150786735e-9 1.821012277053379e-9 1.890596471345172e-9
        1.962839595929653e-9 2.037843252506021e-9 2.115712925091055e-9 2.196558128364648e-9
        2.280492561683614e-9 2.367634268980167e-9 2.458105804770212e-9 2.552034406504534e-9
        2.649552173505521e-9 2.750796252740914e-9 2.855909031695733e-9 2.965038338613827e-9
        3.078337650390300e-9 3.195966308407383e-9 3.318089742617182e-9 3.444879704186206e-9
        3.576514507029198e-9 3.713179278571394e-9 3.855066220092205e-9 4.002374877016230e-9
        4.155312419531495e-9 4.314093933929915e-9 4.478942725079064e-9 4.650090630450998e-9
        4.827778346149494e-9 5.012255765393910e-9 5.203782329936111e-9 5.402627394903891e-9
        5.609070607584368e-9 5.823402300679767e-9 6.045923900588227e-9 6.276948351284284e-9
        6.516800554394208e-9 6.765817826085568e-9 7.024350371413089e-9 7.292761776787473e-9
        7.571429521260234e-9 7.860745507342481e-9 8.161116612104584e-9 8.472965259331334e-9
        8.796730013536482e-9 9.132866196672797e-9 9.481846528403281e-9 9.844161790834832e-9
        1.022032151864821e-8 1.061085471559429e-8 1.101631059836470e-8 1.143725936888140e-8
        1.187429301609165e-8 1.232802614839539e-8 1.279909685787428e-8 1.328816761753888e-8
        1.379592621285329e-8 1.432308670884813e-8 1.487039045418061e-8 1.543860712355249e-8
        1.602853579995272e-8 1.664100609824373e-8 1.727687933167249e-8 1.793704972294500e-8
        1.862244566156592e-8 1.933403100921205e-8 2.007280645497218e-8 2.083981092235968e-8
        2.163612303007478e-8 2.246286260856816e-8 2.332119227453984e-8 2.421231906558286e-8
        2.513749613727124e-8 2.609802452507628e-8 2.709525497358603e-8 2.813058983560092e-8
        2.920548504377069e-8 3.032145215754589e-8 3.148006048831905e-8 3.268293930574002e-8
        3.393178012830898e-8 3.522833910146100e-8 3.657443946648669e-8 3.797197412375636e-8
        3.942290829384699e-8 4.092928228031489e-8 4.249321433798953e-8 4.411690365082232e-8
        4.580263342347150e-8 4.755277409096530e-8 4.936978665095332e-8 5.125622612322485e-8
        5.321474514135441e-8 5.524809768151864e-8 5.735914293372064e-8 5.955084932085987e-8
        6.182629867129005e-8 6.418869055072627e-8 6.664134675958321e-8 6.918771600205912e-8
        7.183137873352343e-8 7.457605219301132e-8 7.742559562789326e-8 8.038401571805379e-8
        8.345547220719292e-8 8.664428374915893e-8 8.995493397751495e-8 9.339207780686323e-8
        9.696054797476883e-8 1.006653618334653e-7 1.045117284008754e-7 1.085050556808405e-7
        1.126509582628320e-7 1.169552652118101e-7 1.214240282592978e-7 1.260635303071662e-7
        1.308802942560586e-7 1.358810921708411e-7 1.410729547959372e-7 1.464631814338904e-7
        1.520593502010160e-7 1.578693286745214e-7 1.639012849460283e-7 1.701636990970003e-7
        1.766653751121607e-7 1.834154532476122e-7 1.904234228709919e-7 1.976991357916663e-7
        2.052528200996540e-7 2.130950945326651e-7 2.212369833914067e-7 2.296899320240437e-7
        2.384658229015227e-7 2.475769923062810e-7 2.570362476577170e-7 2.668568854987032e-7
        2.770527101683257e-7 2.876380531869982e-7 2.986277933811554e-7 3.100373777756716e-7
        3.218828432829831e-7 3.341808392200536e-7 3.469486506836886e-7 3.602042228177736e-7
        3.739661860058261e-7 3.882538820244013e-7 4.030873911939553e-7 4.184875605649070e-7
        4.344760331786563e-7 4.510752784441494e-7 4.683086236729456e-7 4.862002868160173e-7
        5.047754104491954e-7 5.240600970536661e-7 5.440814456417979e-7 5.648675897784545e-7
        5.864477370521024e-7 6.088522100496279e-7 6.321124888928107e-7 6.562612553962454e-7
        6.813324389067375e-7 7.073612638906272e-7 7.343842993326342e-7 7.624395100176422e-7
        7.915663097655995e-7 8.218056166936087e-7 8.531999105839462e-7 8.857932924348971e-7
        9.196315462814580e-7 9.547622033681755e-7 9.912346087662378e-7 1.029099990525909e-6
        1.068411531462385e-6 1.109224443672348e-6 1.151596045887880e-6 1.195585843773477e-6
        1.241255613278174e-6 1.288669487159029e-6 1.337894044796520e-6 1.388998405425553e-6
        1.442054324913004e-6 1.497136296214742e-6 1.554321653653710e-6 1.613690681160791e-6
        1.675326724632282e-6 1.739316308556042e-6 1.805749257071639e-6 1.874718819629203e-6
        1.946321801423228e-6 2.020658698781517e-6 2.097833839694594e-6 2.177955529685003e-6
        2.261136203211876e-6 2.347492580826664e-6 2.437145832290492e-6 2.530221745885327e-6
        2.626850904147668e-6 2.727168866269607e-6 2.831316357418167e-6 2.939439465235191e-6
        3.051689843785917e-6 3.168224925241265e-6 3.289208139580709e-6 3.414809142622401e-6
        3.545204052689992e-6 3.680575696245434e-6 3.821113862821555e-6 3.967015569608262e-6
        4.118485336050440e-6 4.275735468839277e-6 4.438986357684264e-6 4.608466782270807e-6
        4.784414230825724e-6 4.967075230723445e-6 5.156705691588154e-6 5.353571261355020e-6
        5.557947695782407e-6 5.770121241914782e-6 5.990389036018467e-6 6.219059516535407e-6
        6.456452852612320e-6 6.702901388789630e-6 6.958750106453801e-6 7.224357102677925e-6
        7.500094087101285e-6 7.786346897515445e-6 8.083516034863532e-6 8.392017218362046e-6
        8.712281961508882e-6 9.044758169740465e-6 9.389910760554159e-6 9.748222306920393e-6
        1.012019370485532e-5 1.050634486604838e-5 1.090721543646781e-5 1.132336554191469e-5
        1.175537656151302e-5 1.220385193017499e-5 1.266941797110715e-5 1.315272475946651e-5
        1.365444701831503e-5 1.417528504806080e-5 1.471596569061621e-5 1.527724332955362e-5
        1.585990092756998e-5 1.646475110264036e-5 1.709263724426409e-5 1.774443467128233e-5
        1.842105183277602e-5 1.912343155362095e-5 1.985255232632647e-5 2.060942965084187e-5
        2.139511742407445e-5 2.221070938092230e-5 2.305734058869065e-5 2.393618899682340e-5
        2.484847704394748e-5 2.579547332429906e-5 2.677849431567275e-5 2.779890617110023e-5
        2.885812657655896e-5 2.995762667705899e-5 3.109893307357598e-5 3.228362989334173e-5
        3.351336093612018e-5 3.478983189916526e-5 3.611481268365658e-5 3.749013978549886e-5
        3.891771877346894e-5 4.039952685779149e-5 4.193761555232463e-5 4.353411343364357e-5
        4.519122900041708e-5 4.691125363657867e-5 4.869656468191349e-5 5.054962861378805e-5
        5.247300434388260e-5 5.446934663389316e-5 5.654140963430877e-5 5.869205055048679e-5
        6.092423344038993e-5 6.324103314847637e-5 6.564563938037153e-5 6.814136092310159e-5
        7.073163001579482e-5 7.342000687592608e-5 7.621018438629939e-5 7.910599294815642e-5
        8.211140550591328e-5 8.523054274921716e-5 8.846767849816677e-5 9.182724527769109e-5
        9.531384008727263e-5 9.893223037235177e-5 1.026873602039287e-4 1.065843566730500e-4
        1.106285365070445e-4 1.148254129145501e-4 1.191807026665542e-4 1.237003334208442e-4
        1.283904512974595e-4 1.332574287128931e-4 1.383078724810111e-4 1.435486321887966e-4
        1.489868088552440e-4 1.546297638818867e-4 1.604851283036290e-4 1.665608123487254e-4
        1.728650153169327e-4 1.794062357850214e-4 1.861932821490049e-4 1.932352835126007e-4
        2.005417009316053e-4 2.081223390239968e-4 2.159873579557336e-4 2.241472858123489e-4
        2.326130313665421e-4 2.413958972521214e-4 2.505075935546989e-4 2.599602518296638e-4
        2.697664395580104e-4 2.799391750506377e-4 2.904919428117960e-4 3.014387093723418e-4
        3.127939396034532e-4 3.245726135214312e-4 3.367902435941287e-4 3.494628925594517e-4
        3.626071917662737e-4 3.762403600478838e-4 3.903802231379288e-4 4.050452336385338e-4
        4.202544915499957e-4 4.360277653710922e-4 4.523855137786438e-4 4.693489078945174e-4
        4.869398541477069e-4 5.051810177385672e-4 5.240958467115781e-4 5.437085966422804e-4
        5.640443559432041e-4 5.851290717926457e-4 6.069895766891708e-4 6.296536156335764e-4
        6.531498739387734e-4 6.775080056667412e-4 7.027586626901424e-4 7.289335243746435e-4
        7.560653278761214e-4 7.841878990450462e-4 8.133361839282264e-4 8.435462808557787e-4
        8.748554730987681e-4 9.073022620802286e-4 9.409264011194146e-4 9.757689296860026e-4
        1.011872208137558e-3 1.049279952910029e-3 1.088037272127049e-3 1.128190701589668e-3
        1.169788241103646e-3 1.212879391096574e-3 1.257515189471945e-3 1.303748248641735e-3
        1.351632792673147e-3 1.401224694478824e-3 1.452581512973031e-3 1.505762530109206e-3
        1.560828787706436e-3 1.617843123964340e-3 1.676870209557024e-3 1.737976583187553e-3
        1.801230686474497e-3 1.866702898031623e-3 1.934465566590725e-3 2.004593043005748e-3
        2.077161710963901e-3 2.152250016216266e-3 2.229938494126340e-3 2.310309795320284e-3
        2.393448709206918e-3 2.479442185119093e-3 2.568379350810741e-3 2.660351528025498e-3
        2.755452244833647e-3 2.853777244413785e-3 2.955424489934363e-3 3.060494165167994e-3
        3.169088670447851e-3 3.281312613551073e-3 3.397272795068376e-3 3.517078187792139e-3
        3.640839909627421e-3 3.768671189500940e-3 3.900687325712680e-3 4.037005636143205e-3
        4.177745399696660e-3 4.323027788325646e-3 4.472975788948507e-3 4.627714114533243e-3
        4.787369103584482e-3 4.952068607231086e-3 5.121941863072104e-3 5.297119354897768e-3
        5.477732657360290e-3 5.663914264626444e-3 5.855797402000214e-3 6.053515819459844e-3
        6.257203566008529e-3 6.466994743693075e-3 6.683023240099749e-3 6.905422438090829e-3
        7.134324901501246e-3 7.369862035469601e-3 7.612163720034888e-3 7.861357915587963e-3
        8.117570238725801e-3 8.380923507018739e-3 8.651537251164115e-3 8.929527192967122e-3
        9.215004687560395e-3 9.508076128248097e-3 9.808842312341106e-3 1.011739776633456e-2
        1.043383002877163e-2 1.075821888913699e-2 1.109063558113114e-2 1.143114192869511e-2
        1.177978944318242e-2 1.213661837011641e-2 1.250165668402400e-2 1.287491902990520e-2
        1.325640560998320e-2 1.364610101448160e-2 1.404397299529797e-2 1.444997118158748e-2
        1.486402573643720e-2 1.528604595400611e-2 1.571591879672659e-2 1.615350737241549e-2
        1.659864935142761e-2 1.705115532430447e-2 1.751080710072993e-2 1.797735595100342e-2
        1.845052079168456e-2 1.892998631755346e-2 1.941540108256995e-2 1.990637553310894e-2
        2.040247999739692e-2 2.090324263578297e-2 2.140814735724796e-2 2.191663170839028e-2
        2.242808474203138e-2 2.294184487355686e-2 2.345719773415849e-2 2.397337403126484e-2
        2.448954742764961e-2 2.500483245198775e-2 2.551828245498887e-2 2.602888762667953e-2
        2.653557309192707e-2 2.703719710289836e-2 2.753254934882557e-2 2.802034940520239e-2
        2.849924534635667e-2 2.896781254723150e-2 2.942455270214864e-2 2.986789309031911e-2
        3.029618611989177e-2 3.070770918437984e-2 3.110066486736263e-2 3.147318153340396e-2
        3.182331434514275e-2 3.214904674846535e-2 3.244829246954000e-2 3.271889806924633e-2
        3.295864610213268e-2 3.316525892844147e-2 3.333640322891171e-2 3.346969527295088e-2
        3.356270699131016e-2 3.361297290453768e-2 3.361799795816200e-2 3.357526631469827e-2
        3.348225115110237e-2 3.333642550813819e-2 3.313527423518891e-2 3.287630707024109e-2
        3.255707289000855e-2 3.217517515934046e-2 3.172828860207541e-2 3.121417710725783e-2
        3.063071287501580e-2 2.997589679531568e-2 2.924788004014966e-2 2.844498683538373e-2
        2.756573836241515e-2 2.660887772186176e-2 2.557339587169140e-2 2.445855843042466e-2
        2.326393321229519e-2 2.198941833553215e-2 2.063527071724534e-2 1.920213473884900e-2
        1.769107083462815e-2 1.610358372311530e-2 1.444164996662487e-2 1.270774450884047e-2
        1.090486580416793e-2 9.036559116040914e-3 7.106937525052246e-3 5.120700152300096e-3
        3.083147069380243e-3 1.000190334908182e-3 -1.121639430780013e-3 -3.275191544913954e-3
        -5.452699465921171e-3 -7.645791343047837e-3 -9.845507556474109e-3 -1.204232588537073e-2
        -1.422619492264278e-2 -1.638657632300223e-2 -1.851249642369676e-2 -2.059260771275234e-2
        -2.261526053612883e-2 -2.456858533083745e-2 -2.644058554405326e-2 -2.821924124698554e-2
        -2.989262327528261e-2 -3.144901752401228e-2 -3.287705879405753e-2 -3.416587332793701e-2
        -3.530522888711241e-2 -3.628569091098894e-2 -3.709878296227467e-2 -3.773714930736032e-2
        -3.819471710840192e-2 -3.846685532171981e-2 -3.855052701236139e-2 -3.844443141634510e-2
        -3.814913172111501e-2 -3.766716420395078e-2 -3.700312408231765e-2 -3.616372320624474e-2
        -3.515781457955308e-2 -3.399637865471870e-2 -3.269246642753782e-2 -3.126109458597266e-2
        -2.971908836681957e-2 -2.808486836846335e-2 -2.637817838163860e-2 -2.461975235481891e-2
        -2.283091992571434e-2 -2.103315154029830e-2 -1.924754605476981e-2 -1.749426587521135e-2
        -1.579192712601658e-2 -1.415695503112026e-2 -1.260291760729556e-2 -1.113985385537894e-2
        -9.773615823740350e-3 -8.505247118375708e-3 -7.330423532902310e-3 -6.241909719115368e-3
        -5.239788984208349e-3 -4.325687647652233e-3 -3.500274273398218e-3 -2.763256057877084e-3
        -2.113388604969013e-3 -1.548499828406935e-3 -1.065528544000827e-3 -6.605781011079226e-4
        -3.289851537366384e-4 -6.540338507193821e-5 1.360983251068593e-4 2.819241629463676e-4
        3.788273453866342e-4 4.337754949277906e-4 4.538076005520808e-4 4.458852395050616e-4
        4.167412585016073e-4 3.727296562716642e-4 3.196809645942267e-4 2.627679834114327e-4
        2.063872760508512e-4 1.540623602557800e-4 1.083750245193527e-4 7.093163908725164e-5
        4.237169689967624e-5 2.242608773257715e-5 1.003275228939060e-5 3.517351705895067e-6
        8.463874132114135e-7 7.866099824282990e-8 0.000000000000000e0 0.000000000000000e0
        0.000000000000000e0 0.000000000000000e0 0.000000000000000e0 0.000000000000000e0
        0.000000000000000e0 0.000000000000000e0 0.000000000000000e0 0.000000000000000e0
        0.000000000000000e0 0.000000000000000e0 0.000000000000000e0 0.000000000000000e0
        0.000000000000000e0 0.000000000000000e0 0.000000000000000e0 0.000000000000000e0
        0.000000000000000e0 0.000000000000000e0 0.000000000000000e0 0.000000000000000e0
        0.000000000000000e0 0.000000000000000e0 0.000000000000000e0 0.000000000000000e0
        0.000000000000000e0 0.000000000000000e0 0.000000000000000e0 0.000000000000000e0
        0.000000000000000e0 0.000000000000000e0 0.000000000000000e0 0.000000000000000e0
        0.000000000000000e0 0.000000000000000e0 0.000000000000000e0 0.000000000000000e0
        0.000000000000000e0 0.000000000000000e0 0.000000000000000e0 0.000000000000000e0
        0.000000000000000e0 0.000000000000000e0 0.000000000000000e0 0.000000000000000e0
        0.000000000000000e0 0.000000000000000e0 0.000000000000000e0 0.000000000000000e0
        0.000000000000000e0 0.000000000000000e0 0.000000000000000e0 0.000000000000000e0
        0.000000000000000e0 0.000000000000000e0 0.000000000000000e0 0.000000000000000e0
        0.000000000000000e0 0.000000000000000e0 0.000000000000000e0 0.000000000000000e0
        0.000000000000000e0 0.000000000000000e0 0.000000000000000e0 0.000000000000000e0
        0.000000000000000e0 0.000000000000000e0 0.000000000000000e0 0.000000000000000e0
        0.000000000000000e0 0.000000000000000e0 0.000000000000000e0 0.000000000000000e0
        0.000000000000000e0 0.000000000000000e0 0.000000000000000e0 0.000000000000000e0
        0.000000000000000e0 0.000000000000000e0 0.000000000000000e0 0.000000000000000e0
        0.000000000000000e0 0.000000000000000e0 0.000000000000000e0 0.000000000000000e0
        0.000000000000000e0 0.000000000000000e0 0.000000000000000e0 0.000000000000000e0
        0.000000000000000e0 0.000000000000000e0 0.000000000000000e0 0.000000000000000e0
        0.000000000000000e0 0.000000000000000e0 0.000000000000000e0 0.000000000000000e0
        0.000000000000000e0 0.000000000000000e0 0.000000000000000e0 0.000000000000000e0
        0.000000000000000e0 0.000000000000000e0 0.000000000000000e0 0.000000000000000e0
        0.000000000000000e0 0.000000000000000e0 0.000000000000000e0 0.000000000000000e0
        0.000000000000000e0 0.000000000000000e0 0.000000000000000e0 0.000000000000000e0
        0.000000000000000e0 0.000000000000000e0 0.000000000000000e0 0.000000000000000e0
        0.000000000000000e0 0.000000000000000e0 0.000000000000000e0 0.000000000000000e0
        0.000000000000000e0 0.000000000000000e0 0.000000000000000e0 0.000000000000000e0
        0.000000000000000e0 0.000000000000000e0 0.000000000000000e0 0.000000000000000e0
        0.000000000000000e0 0.000000000000000e0 0.000000000000000e0 0.000000000000000e0
        0.000000000000000e0 0.000000000000000e0 0.000000000000000e0 0.000000000000000e0
        0.000000000000000e0 0.000000000000000e0 0.000000000000000e0 0.000000000000000e0
        0.000000000000000e0 0.000000000000000e0 0.000000000000000e0 0.000000000000000e0
        0.000000000000000e0 0.000000000000000e0 0.000000000000000e0 0.000000000000000e0
        0.000000000000000e0 0.000000000000000e0 0.000000000000000e0 0.000000000000000e0
        0.000000000000000e0 0.000000000000000e0 0.000000000000000e0 0.000000000000000e0
        0.000000000000000e0 0.000000000000000e0 0.000000000000000e0 0.000000000000000e0
        0.000000000000000e0 0.000000000000000e0 0.000000000000000e0 0.000000000000000e0
        0.000000000000000e0 0.000000000000000e0 0.000000000000000e0 0.000000000000000e0
        0.000000000000000e0 0.000000000000000e0 0.000000000000000e0 0.000000000000000e0
        0.000000000000000e0 0.000000000000000e0 0.000000000000000e0 0.000000000000000e0
        0.000000000000000e0 0.000000000000000e0 0.000000000000000e0 0.000000000000000e0
        0.000000000000000e0 0.000000000000000e0 0.000000000000000e0 0.000000000000000e0
        0.000000000000000e0 0.000000000000000e0 0.000000000000000e0 0.000000000000000e0
        0.000000000000000e0 0.000000000000000e0 0.000000000000000e0 0.000000000000000e0
        0.000000000000000e0 0.000000000000000e0 0.000000000000000e0 0.000000000000000e0
        0.000000000000000e0 0.000000000000000e0 0.000000000000000e0 0.000000000000000e0
        0.000000000000000e0 0.000000000000000e0 0.000000000000000e0 0.000000000000000e0
        0.000000000000000e0 0.000000000000000e0 0.000000000000000e0 0.000000000000000e0
        0.000000000000000e0 0.000000000000000e0 0.000000000000000e0 0.000000000000000e0
        0.000000000000000e0 0.000000000000000e0 0.000000000000000e0 0.000000000000000e0
        0.000000000000000e0 0.000000000000000e0 0.000000000000000e0 0.000000000000000e0
        0.000000000000000e0 0.000000000000000e0 0.000000000000000e0 0.000000000000000e0
        0.000000000000000e0 0.000000000000000e0 0.000000000000000e0 0.000000000000000e0
        0.000000000000000e0 0.000000000000000e0 0.000000000000000e0 0.000000000000000e0
        0.000000000000000e0 0.000000000000000e0 0.000000000000000e0 0.000000000000000e0
        0.000000000000000e0 0.000000000000000e0 0.000000000000000e0 0.000000000000000e0
        0.000000000000000e0 0.000000000000000e0 0.000000000000000e0 0.000000000000000e0
        0.000000000000000e0 0.000000000000000e0 0.000000000000000e0 0.000000000000000e0
        0.000000000000000e0 0.000000000000000e0 0.000000000000000e0 0.000000000000000e0
        0.000000000000000e0 0.000000000000000e0 0.000000000000000e0 0.000000000000000e0
        0.000000000000000e0 0.000000000000000e0 0.000000000000000e0 0.000000000000000e0
        0.000000000000000e0 0.000000000000000e0 0.000000000000000e0 0.000000000000000e0
        0.000000000000000e0 0.000000000000000e0 0.000000000000000e0 0.000000000000000e0
        0.000000000000000e0 0.000000000000000e0 0.000000000000000e0 0.000000000000000e0
        0.000000000000000e0 0.000000000000000e0 0.000000000000000e0 0.000000000000000e0
        0.000000000000000e0 0.000000000000000e0 0.000000000000000e0 0.000000000000000e0
        0.000000000000000e0 0.000000000000000e0 0.000000000000000e0 0.000000000000000e0
        0.000000000000000e0 0.000000000000000e0 0.000000000000000e0 0.000000000000000e0
        0.000000000000000e0 0.000000000000000e0 0.000000000000000e0 0.000000000000000e0
        0.000000000000000e0 0.000000000000000e0 0.000000000000000e0 0.000000000000000e0
        0.000000000000000e0 0.000000000000000e0 0.000000000000000e0 0.000000000000000e0
        0.000000000000000e0 0.000000000000000e0 0.000000000000000e0 0.000000000000000e0
        0.000000000000000e0 0.000000000000000e0 0.000000000000000e0 0.000000000000000e0
        0.000000000000000e0 0.000000000000000e0 0.000000000000000e0 0.000000000000000e0
        0.000000000000000e0 0.000000000000000e0 0.000000000000000e0 0.000000000000000e0
        0.000000000000000e0 0.000000000000000e0 0.000000000000000e0 0.000000000000000e0
        0.000000000000000e0 0.000000000000000e0 0.000000000000000e0 0.000000000000000e0
        0.000000000000000e0 0.000000000000000e0 0.000000000000000e0 0.000000000000000e0
        0.000000000000000e0 0.000000000000000e0 0.000000000000000e0 0.000000000000000e0
        0.000000000000000e0 0.000000000000000e0 0.000000000000000e0 0.000000000000000e0
        0.000000000000000e0 0.000000000000000e0 0.000000000000000e0 0.000000000000000e0
        0.000000000000000e0 0.000000000000000e0 0.000000000000000e0
        </PP_QIJL.2.3.1>
      <PP_QIJL.2.4.1 first_index="2" second_index="4" composite_index="8" angular_momentum="1">
        3.023408487722397e-12 3.138938953562224e-12 3.258884068550316e-12 3.383412525203482e-12
        3.512699462113713e-12 3.646926710265345e-12 3.786283048764585e-12 3.930964470340911e-12
        4.081174456993781e-12 4.237124266172428e-12 4.399033227890989e-12 4.567129053197129e-12
        4.741648154427764e-12 4.922835977702397e-12 5.110947348121732e-12 5.306246828156855e-12
        5.509009089733270e-12 5.719519300532987e-12 5.938073525057890e-12 6.164979141018620e-12
        6.400555271634316e-12 6.645133234451528e-12 6.899057007313261e-12 7.162683712133652e-12
        7.436384117158612e-12 7.720543158418682e-12 8.015560481107814e-12 8.321851001649108e-12
        8.639845491238194e-12 8.969991181685046e-12 9.312752394405921e-12 9.668611193450531e-12
        1.003806806348247e-11 1.042164261366660e-11 1.081987430845345e-11 1.123332322628800e-11
        1.166257084731037e-11 1.210822087115601e-11 1.257090006600554e-11 1.305125915007856e-11
        1.354997370681057e-11 1.406774513500106e-11 1.460530163526813e-11 1.516339923419768e-11
        1.574282284762715e-11 1.634438738455910e-11 1.696893889325785e-11 1.761735575114022e-11
        1.829054990013431e-11 1.898946812924393e-11 1.971509340612158e-11 2.046844625952388e-11
        2.125058621459295e-11 2.206261328298236e-11 2.290566950992408e-11 2.378094058041090e-11
        2.468965748675471e-11 2.563309825986496e-11 2.661258976668226e-11 2.762950957629577e-11
        2.868528789736740e-11 2.978140958958937e-11 3.091941625200269e-11 3.210090839111416e-11
        3.332754767186135e-11 3.460105925459024e-11 3.592323422133363e-11 3.729593209480165e-11
        3.872108345362736e-11 4.020069264754597e-11 4.173684061632486e-11 4.333168781641082e-11
        4.498747725940921e-11 4.670653766666849e-11 4.849128674440786e-11 5.034423458399152e-11
        5.226798719213484e-11 5.426525015600507e-11 5.633883244837183e-11 5.849165037815929e-11
        6.072673169195477e-11 6.304721983224387e-11 6.545637835835937e-11 6.795759553636204e-11
        7.055438910430901e-11 7.325041121960966e-11 7.604945359542928e-11 7.895545283336296e-11
        8.197249595987877e-11 8.510482617431913e-11 8.835684881654032e-11 9.173313756258683e-11
        9.523844085711143e-11 9.887768859158852e-11 1.026559990377127e-10 1.065786860457321e-10
        1.106512665178428e-10 1.148794681671519e-10 1.192692375731228e-10 1.238267485448326e-10
        1.285584108037985e-10 1.334708789985920e-10 1.385710620639119e-10 1.438661329372828e-10
        1.493635386470429e-10 1.550710107858057e-10 1.609965763841309e-10 1.671485691996909e-10
        1.735356414378140e-10 1.801667759198854e-10 1.870512987167165e-10 1.941988922646565e-10
        2.016196089828850e-10 2.093238854110401e-10 2.173225568870651e-10 2.256268727859104e-10
        2.342485123405288e-10 2.431996010674104e-10 2.524927278197551e-10 2.621409624922703e-10
        2.721578744024852e-10 2.825575513744420e-10 2.933546195515912e-10 3.045642639667636e-10
        3.162022498981434e-10 3.282849450412711e-10 3.408293425282674e-10 3.538530848266422e-10
        3.673744885513008e-10 3.814125702246449e-10 3.959870730209838e-10 4.111184945328801e-10
        4.268281155984713e-10 4.431380302303054e-10 4.600711766877898e-10 4.776513697369296e-10
        4.959033341427499e-10 5.148527394414796e-10 5.345262360414081e-10 5.549514927031839e-10
        5.761572354522483e-10 5.981732879781497e-10 6.210306135775313e-10 6.447613586997853e-10
        6.693988981566128e-10 6.949778820590490e-10 7.215342845479875e-10 7.491054543867080e-10
        7.777301674865616e-10 8.074486814396892e-10 8.383027921354286e-10 8.703358925400686e-10
        9.035930337225736e-10 9.381209882121139e-10 9.739683157765000e-10 1.011185431713989e-9
        1.049824677754546e-9 1.089940395670226e-9 1.131589003698194e-9 1.174829075883876e-9
        1.219721424455757e-9 1.266329185347737e-9 1.314717906989237e-9 1.364955642487951e-9
        1.417113045334870e-9 1.471263468766100e-9 1.527483068921307e-9 1.585850911943705e-9
        1.646449085172301e-9 1.709362812582720e-9 1.774680574638842e-9 1.842494232723989e-9
        1.912899158326374e-9 1.985994367160659e-9 2.061882658414147e-9 2.140670759313303e-9
        2.222469475214136e-9 2.307393845427148e-9 2.395563304996229e-9 2.487101852658860e-9
        2.582138225223702e-9 2.680806078611001e-9 2.783244175810048e-9 2.889596582018227e-9
        3.000012867235915e-9 3.114648316601990e-9 3.233664148765976e-9 3.357227742603463e-9
        3.485512872593879e-9 3.618699953191446e-9 3.756976292532727e-9 3.900536355837889e-9
        4.049582038875458e-9 4.204322951875507e-9 4.364976714290234e-9 4.531769260816205e-9
        4.704935159108889e-9 4.884717939635669e-9 5.071370438131437e-9 5.265155151138110e-9
        5.466344605127620e-9 5.675221739727945e-9 5.892080305590116e-9 6.117225277456175e-9
        6.350973283008507e-9 6.593653048103178e-9 6.845605859013797e-9 7.107186042334891e-9
        7.378761463220055e-9 7.660714042654998e-9 7.953440294492284e-9 8.257351883003498e-9
        8.572876201731514e-9 8.900456974457269e-9 9.240554879125600e-9 9.593648195606615e-9
        9.960233478204092e-9 1.034082625385491e-8 1.073596174700181e-8 1.114619563215798e-8
        1.157210481522059e-8 1.201428824463272e-8 1.247336775353207e-8 1.294998893407121e-8
        1.344482204513783e-8 1.395856295474986e-8 1.449193411845139e-8 1.504568559508259e-8
        1.562059610135214e-8 1.621747410669409e-8 1.683715896994653e-8 1.748052211945115e-8
        1.814846827822985e-8 1.884193673596132e-8 1.956190266954467e-8 2.030937851410412e-8
        2.108541538636370e-8 2.189110456238857e-8 2.272757901177170e-8 2.359601499042003e-8
        2.449763369417714e-8 2.543370297560776e-8 2.640553912635262e-8 2.741450872756011e-8
        2.846203057099264e-8 2.954957765350615e-8 3.067867924770492e-8 3.185092305167927e-8
        3.306795742084577e-8 3.433149368502491e-8 3.564330855400919e-8 3.700524661500121e-8
        3.841922292542788e-8 3.988722570477236e-8 4.141131912920327e-8 4.299364623292507e-8
        4.463643192032388e-8 4.634198609313694e-8 4.811270689703710e-8 4.995108409218974e-8
        5.185970255251328e-8 5.384124589855672e-8 5.589850026909197e-8 5.803435823671675e-8
        6.025182287296238e-8 6.255401196861192e-8 6.494416241515297e-8 6.742563475351121e-8
        7.000191789645029e-8 7.267663403126317e-8 7.545354370963310e-8 7.833655113180760e-8
        8.132970963249610e-8 8.443722737618915e-8 8.766347326988740e-8 9.101298310153314e-8
        9.449046591275632e-8 9.810081061486860e-8 1.018490928573875e-7 1.057405821587206e-7
        1.097807493090054e-7 1.139752740554891e-7 1.183300530812183e-7 1.228512082882250e-7
        1.275450953968202e-7 1.324183128730455e-7 1.374777111967971e-7 1.427304024836064e-7
        1.481837704735631e-7 1.538454809013732e-7 1.597234922620800e-7 1.658260669875314e-7
        1.721617830492427e-7 1.787395460038998e-7 1.855686014984563e-7 1.926585482520076e-7
        2.000193515333458e-7 2.076613571519388e-7 2.155953059832066e-7 2.238323490473193e-7
        2.323840631632661e-7 2.412624671999163e-7 2.504800389466908e-7 2.600497326277342e-7
        2.699849970837116e-7 2.802997946470220e-7 2.910086207364068e-7 3.021265241988648e-7
        3.136691284269602e-7 3.256526532807956e-7 3.380939378461138e-7 3.510104640593858e-7
        3.644203812334863e-7 3.783425315180525e-7 3.927964763299416e-7 4.078025237908792e-7
        4.233817572105210e-7 4.395560646547831e-7 4.563481696403330e-7 4.737816629985746e-7
        4.918810359532247e-7 5.106717144577376e-7 5.301800948404605e-7 5.504335808071027e-7
        5.714606218520927e-7 5.932907531325808e-7 6.159546368603023e-7 6.394841052691127e-7
        6.639122052179185e-7 6.892732444915594e-7 7.156028398628722e-7 7.429379669843462e-7
        7.713170121776704e-7 8.007798261934196e-7 8.313677800160821e-7 8.631238227906618e-7
        8.960925419539327e-7 9.303202256497384e-7 9.658549275199036e-7 1.002746533956252e-6
        1.041046833909758e-6 1.080809591352802e-6 1.122090620494888e-6 1.164947863855823e-6
        1.209441473305334e-6 1.255633894180658e-6 1.303589952598456e-6 1.353376946082511e-6
        1.405064737631567e-6 1.458725853358679e-6 1.514435583835682e-6 1.572272089283208e-6
        1.632316508751976e-6 1.694653073445116e-6 1.759369224338722e-6 1.826555734261919e-6
        1.896306834605369e-6 1.968720346832075e-6 2.043897818971757e-6 2.121944667286775e-6
        2.202970323304515e-6 2.287088386416207e-6 2.374416782255708e-6 2.465077927071105e-6
        2.559198898318261e-6 2.656911611707114e-6 2.758353004945753e-6 2.863665228431509e-6
        2.972995843152272e-6 3.086498026065197e-6 3.204330783237343e-6 3.326659171034680e-6
        3.453654525665344e-6 3.585494701386651e-6 3.722364317701909e-6 3.864455015881237e-6
        4.011965725158942e-6 4.165102938963564e-6 4.324081001560030e-6 4.489122405489326e-6
        4.660458100209927e-6 4.838327812357349e-6 5.022980378055427e-6 5.214674087728366e-6
        5.413677043875678e-6 5.620267532295372e-6 5.834734407253203e-6 6.057377491114122e-6
        6.288507988974766e-6 6.528448918852121e-6 6.777535558001401e-6 7.036115905965800e-6
        7.304551164968910e-6 7.583216238296679e-6 7.872500247329691e-6 8.172807067912450e-6
        8.484555886772949e-6 8.808181778731317e-6 9.144136305457037e-6 9.492888136572143e-6
        9.854923693912685e-6 1.023074781980359e-5 1.062088447022005e-5 1.102587743374703e-5
        1.144629107728043e-5 1.188271111943965e-5 1.233574543270699e-5 1.280602487533119e-5
        1.329420415408218e-5 1.380096271897194e-5 1.432700569109868e-5 1.487306482481557e-5
        1.543989950545751e-5 1.602829778391146e-5 1.663907744935514e-5 1.727308714153329e-5
        1.793120750399395e-5 1.861435237974306e-5 1.932347005084250e-5 2.005954452350978e-5
        2.082359686034671e-5 2.161668656136472e-5 2.243991299554094e-5 2.329441688469013e-5
        2.418138184150065e-5 2.510203596364065e-5 2.605765348590423e-5 2.704955649243324e-5
        2.807911669111352e-5 2.914775725231367e-5 3.025695471420560e-5 3.140824095697521e-5
        3.260320524830266e-5 3.384349636257677e-5 3.513082477636967e-5 3.646696494279287e-5
        3.785375764742393e-5 3.929311244858329e-5 4.078701020482081e-5 4.233750569256235e-5
        4.394673031695093e-5 4.561689491900910e-5 4.735029268234024e-5 4.914930214268401e-5
        5.101639030372725e-5 5.295411586268028e-5 5.496513254922352e-5 5.705219258151802e-5
        5.921815024309919e-5 6.146596558455368e-5 6.379870825399503e-5 6.621956146046049e-5
        6.873182607445051e-5 7.133892486994913e-5 7.404440691236741e-5 7.685195209696110e-5
        7.976537584238377e-5 8.278863394414838e-5 8.592582759287971e-5 8.918120856234852e-5
        9.255918457237875e-5 9.606432483185589e-5 9.970136576712820e-5 1.034752169412378e-4
        1.073909671694975e-4 1.114538908370384e-4 1.156694544240540e-4 1.200433232445532e-4
        1.245813684045328e-4 1.292896739855582e-4 1.341745444598331e-4 1.392425123429009e-4
        1.445003460901958e-4 1.499550582437203e-4 1.556139138351825e-4 1.614844390519550e-4
        1.675744301722741e-4 1.738919627760844e-4 1.804454012379807e-4 1.872434085086643e-4
        1.942949561913156e-4 2.016093349192623e-4 2.091961650412442e-4 2.170654076205098e-4
        2.252273757538956e-4 2.336927462168778e-4 2.424725714404953e-4 2.515782918258048e-4
        2.610217484013797e-4 2.708151958290911e-4 2.809713157631422e-4 2.915032305670312e-4
        3.024245173927383e-4 3.137492226260663e-4 3.254918767015977e-4 3.376675092902333e-4
        3.502916648617600e-4 3.633804186242292e-4 3.769503928413146e-4 3.910187735280332e-4
        4.056033275244251e-4 4.207224199458841e-4 4.363950320078563e-4 4.526407792215773e-4
        4.694799299563428e-4 4.869334243625529e-4 5.050228936484215e-4 5.237706797017208e-4
        5.431998550463855e-4 5.633342431220137e-4 5.841984388724578e-4 6.058178296276877e-4
        6.282186162608933e-4 6.514278346005148e-4 6.754733770743143e-4 7.003840145599321e-4
        7.261894184134839e-4 7.529201826445861e-4 7.806078462029550e-4 8.092849153380921e-4
        8.389848859897965e-4 8.697422661631604e-4 9.015925982373641e-4 9.345724811529594e-4
        9.687195924174050e-4 1.004072709863308e-3 1.040671733088319e-3 1.078557704499577e-3
        1.117772829879374e-3 1.158360498381943e-3 1.200365301864158e-3 1.243833053445439e-3
        1.288810805184061e-3 1.335346864748741e-3 1.383490810955313e-3 1.433293508028896e-3
        1.484807118442013e-3 1.538085114168464e-3 1.593182286181835e-3 1.650154752015645e-3
        1.709059961189953e-3 1.769956698296264e-3 1.832905083518910e-3 1.897966570356981e-3
        1.965203940295736e-3 2.034681294160880e-3 2.106464039872662e-3 2.180618876299569e-3
        2.257213772893593e-3 2.336317944770342e-3 2.418001822877800e-3 2.502337018877459e-3
        2.589396284340385e-3 2.679253463839210e-3 2.771983441494340e-3 2.867662080509452e-3
        2.966366155207342e-3 3.068173275052210e-3 3.173161800119346e-3 3.281410747446716e-3
        3.392999687676417e-3 3.508008631366637e-3 3.626517904326870e-3 3.748608011301160e-3
        3.874359487295402e-3 4.003852735816111e-3 4.137167853259308e-3 4.274384438659112e-3
        4.415581387977435e-3 4.560836672087571e-3 4.710227097577045e-3 4.863828049468149e-3
        5.021713214928681e-3 5.183954287021110e-3 5.350620647515195e-3 5.521779027768358e-3
        5.697493146659447e-3 5.877823324545398e-3 6.062826072198073e-3 6.252553653668996e-3
        6.447053622025236e-3 6.646368326899560e-3 6.850534392803148e-3 7.059582167161206e-3
        7.273535137049594e-3 7.492409313637049e-3 7.716212583372052e-3 7.944944024997255e-3
        8.178593191529353e-3 8.417139356407951e-3 8.660550723095836e-3 8.908783597506032e-3
        9.161781522738215e-3 9.419474375732458e-3 9.681777425589726e-3 9.948590353471243e-3
        1.021979623417181e-2 1.049526047966771e-2 1.077482974517119e-2 1.105833079847946e-2
        1.134556935369209e-2 1.163632887068556e-2 1.193036932208121e-2 1.222742592982490e-2
        1.252720787391406e-2 1.282939697626414e-2 1.313364636320282e-2 1.343957911061853e-2
        1.374678687637325e-2 1.405482852521736e-2 1.436322875212136e-2 1.467147671066456e-2
        1.497902465389676e-2 1.528528659591743e-2 1.558963700329618e-2 1.589140952639190e-2
        1.618989578161345e-2 1.648434419670252e-2 1.677395893220876e-2 1.705789889346454e-2
        1.733527684855225e-2 1.760515866898428e-2 1.786656271108171e-2 1.811845935733776e-2
        1.835977073837561e-2 1.858937065745373e-2 1.880608474082108e-2 1.900869083857075e-2
        1.919591970196938e-2 1.936645596453431e-2 1.951893945537542e-2 1.965196687449151e-2
        1.976409386079055e-2 1.985383748456298e-2 1.991967919694908e-2 1.996006826957410e-2
        1.997342575794243e-2 1.995814902234835e-2 1.991261683993177e-2 1.983519514104036e-2
        1.972424340220330e-2 1.957812172672662e-2 1.939519864212907e-2 1.917385964129048e-2
        1.891251649122406e-2 1.860961732973940e-2 1.826365756587225e-2 1.787319159475158e-2
        1.743684533148009e-2 1.695332956156012e-2 1.642145409732792e-2 1.584014272070153e-2
        1.520844888224682e-2 1.452557211505229e-2 1.379087510914730e-2 1.300390137814664e-2
        1.216439343444071e-2 1.127231137257254e-2 1.032785174244230e-2 9.331466574719350e-3
        8.283882400354605e-3 7.186119084482722e-3 6.039508272413661e-3 4.845711221987820e-3
        3.606735772554865e-3 2.324952176470791e-3 1.003107494635757e-3 -3.556617663962140e-4
        -1.747819121380603e-3 -3.169420044861194e-3 -4.616106768457751e-3 -6.083106341449930e-3
        -7.565232372913751e-3 -9.056890883180047e-3 -1.055209069666539e-2 -1.204445880619402e-2
        -1.352726112966418e-2 -1.499342906214800e-2 -1.643559219905926e-2 -1.784611756757009e-2
        -1.921715565277535e-2 -2.054069344088569e-2 -2.180861462274897e-2 -2.301276700612540e-2
        -2.414503707330269e-2 -2.519743149102747e-2 -2.616216523171083e-2 -2.703175579815178e-2
        -2.779912285872093e-2 -2.845769239660585e-2 -2.900150425651425e-2 -2.942532173696014e-2
        -2.972474162852671e-2 -2.989630284179588e-2 -2.993759150742731e-2 -2.984734017073999e-2
        -2.962551845085856e-2 -2.927341229807041e-2 -2.879368877186335e-2 -2.819044308690001e-2
        -2.746922454700756e-2 -2.663703792148473e-2 -2.570231682820334e-2 -2.467486578962943e-2
        -2.356576783728048e-2 -2.238725487385382e-2 -2.115253847678953e-2 -1.987559945811781e-2
        -1.857093529734427e-2 -1.725326554882169e-2 -1.593719650110169e-2 -1.463684773725127e-2
        -1.336544481032177e-2 -1.213488399809248e-2 -1.095527701822193e-2 -9.834485641020358e-3
        -8.777658292399526e-3 -7.786782941021325e-3 -6.860272743429709e-3 -5.994415212967619e-3
        -5.189760067925375e-3 -4.447720406831001e-3 -3.769050480768477e-3 -3.153843160920489e-3
        -2.601536393670556e-3 -2.110929073808054e-3 -1.680206638608101e-3 -1.306976535941806e-3
        -9.883135480370232e-4 -7.208147588316505e-4 -5.006637378488499e-4 -3.237032780638027e-4
        -1.855157709215460e-4 -8.151003097192632e-5 -7.013098258512596e-6 4.263474730387129e-5
        7.198382424683514e-5 8.538010352746038e-5 8.687413191110771e-5 8.013675420034950e-5
        6.838481511500794e-5 5.432023848898904e-5 4.008605223893014e-5 2.724303904207137e-5
        1.677073069211721e-5 9.096412499146055e-6 4.155645702233479e-6 1.487531993756008e-6
        3.675147995860217e-7 3.503322899660322e-8 1.734723475976807e-18 0.000000000000000e0
        0.000000000000000e0 0.000000000000000e0 0.000000000000000e0 0.000000000000000e0
        0.000000000000000e0 0.000000000000000e0 0.000000000000000e0 0.000000000000000e0
        0.000000000000000e0 0.000000000000000e0 0.000000000000000e0 0.000000000000000e0
        0.000000000000000e0 0.000000000000000e0 0.000000000000000e0 0.000000000000000e0
        0.000000000000000e0 0.000000000000000e0 0.000000000000000e0 0.000000000000000e0
        0.000000000000000e0 0.000000000000000e0 0.000000000000000e0 0.000000000000000e0
        0.000000000000000e0 0.000000000000000e0 0.000000000000000e0 0.000000000000000e0
        0.000000000000000e0 0.000000000000000e0 0.000000000000000e0 0.000000000000000e0
        0.000000000000000e0 0.000000000000000e0 0.000000000000000e0 0.000000000000000e0
        0.000000000000000e0 0.000000000000000e0 0.000000000000000e0 0.000000000000000e0
        0.000000000000000e0 0.000000000000000e0 0.000000000000000e0 0.000000000000000e0
        0.000000000000000e0 0.000000000000000e0 0.000000000000000e0 0.000000000000000e0
        0.000000000000000e0 0.000000000000000e0 0.000000000000000e0 0.000000000000000e0
        0.000000000000000e0 0.000000000000000e0 0.000000000000000e0 0.000000000000000e0
        0.000000000000000e0 0.000000000000000e0 0.000000000000000e0 0.000000000000000e0
        0.000000000000000e0 0.000000000000000e0 0.000000000000000e0 0.000000000000000e0
        0.000000000000000e0 0.000000000000000e0 0.000000000000000e0 0.000000000000000e0
        0.000000000000000e0 0.000000000000000e0 0.000000000000000e0 0.000000000000000e0
        0.000000000000000e0 0.000000000000000e0 0.000000000000000e0 0.000000000000000e0
        0.000000000000000e0 0.000000000000000e0 0.000000000000000e0 0.000000000000000e0
        0.000000000000000e0 0.000000000000000e0 0.000000000000000e0 0.000000000000000e0
        0.000000000000000e0 0.000000000000000e0 0.000000000000000e0 0.000000000000000e0
        0.000000000000000e0 0.000000000000000e0 0.000000000000000e0 0.000000000000000e0
        0.000000000000000e0 0.000000000000000e0 0.000000000000000e0 0.000000000000000e0
        0.000000000000000e0 0.000000000000000e0 0.000000000000000e0 0.000000000000000e0
        0.000000000000000e0 0.000000000000000e0 0.000000000000000e0 0.000000000000000e0
        0.000000000000000e0 0.000000000000000e0 0.000000000000000e0 0.000000000000000e0
        0.000000000000000e0 0.000000000000000e0 0.000000000000000e0 0.000000000000000e0
        0.000000000000000e0 0.000000000000000e0 0.000000000000000e0 0.000000000000000e0
        0.000000000000000e0 0.000000000000000e0 0.000000000000000e0 0.000000000000000e0
        0.000000000000000e0 0.000000000000000e0 0.000000000000000e0 0.000000000000000e0
        0.000000000000000e0 0.000000000000000e0 0.000000000000000e0 0.000000000000000e0
        0.000000000000000e0 0.000000000000000e0 0.000000000000000e0 0.000000000000000e0
        0.000000000000000e0 0.000000000000000e0 0.000000000000000e0 0.000000000000000e0
        0.000000000000000e0 0.000000000000000e0 0.000000000000000e0 0.000000000000000e0
        0.000000000000000e0 0.000000000000000e0 0.000000000000000e0 0.000000000000000e0
        0.000000000000000e0 0.000000000000000e0 0.000000000000000e0 0.000000000000000e0
        0.000000000000000e0 0.000000000000000e0 0.000000000000000e0 0.000000000000000e0
        0.000000000000000e0 0.000000000000000e0 0.000000000000000e0 0.000000000000000e0
        0.000000000000000e0 0.000000000000000e0 0.000000000000000e0 0.000000000000000e0
        0.000000000000000e0 0.000000000000000e0 0.000000000000000e0 0.000000000000000e0
        0.000000000000000e0 0.000000000000000e0 0.000000000000000e0 0.000000000000000e0
        0.000000000000000e0 0.000000000000000e0 0.000000000000000e0 0.000000000000000e0
        0.000000000000000e0 0.000000000000000e0 0.000000000000000e0 0.000000000000000e0
        0.000000000000000e0 0.000000000000000e0 0.000000000000000e0 0.000000000000000e0
        0.000000000000000e0 0.000000000000000e0 0.000000000000000e0 0.000000000000000e0
        0.000000000000000e0 0.000000000000000e0 0.000000000000000e0 0.000000000000000e0
        0.000000000000000e0 0.000000000000000e0 0.000000000000000e0 0.000000000000000e0
        0.000000000000000e0 0.000000000000000e0 0.000000000000000e0 0.000000000000000e0
        0.000000000000000e0 0.000000000000000e0 0.000000000000000e0 0.000000000000000e0
        0.000000000000000e0 0.000000000000000e0 0.000000000000000e0 0.000000000000000e0
        0.000000000000000e0 0.000000000000000e0 0.000000000000000e0 0.000000000000000e0
        0.000000000000000e0 0.000000000000000e0 0.000000000000000e0 0.000000000000000e0
        0.000000000000000e0 0.000000000000000e0 0.000000000000000e0 0.000000000000000e0
        0.000000000000000e0 0.000000000000000e0 0.000000000000000e0 0.000000000000000e0
        0.000000000000000e0 0.000000000000000e0 0.000000000000000e0 0.000000000000000e0
        0.000000000000000e0 0.000000000000000e0 0.000000000000000e0 0.000000000000000e0
        0.000000000000000e0 0.000000000000000e0 0.000000000000000e0 0.000000000000000e0
        0.000000000000000e0 0.000000000000000e0 0.000000000000000e0 0.000000000000000e0
        0.000000000000000e0 0.000000000000000e0 0.000000000000000e0 0.000000000000000e0
        0.000000000000000e0 0.000000000000000e0 0.000000000000000e0 0.000000000000000e0
        0.000000000000000e0 0.000000000000000e0 0.000000000000000e0 0.000000000000000e0
        0.000000000000000e0 0.000000000000000e0 0.000000000000000e0 0.000000000000000e0
        0.000000000000000e0 0.000000000000000e0 0.000000000000000e0 0.000000000000000e0
        0.000000000000000e0 0.000000000000000e0 0.000000000000000e0 0.000000000000000e0
        0.000000000000000e0 0.000000000000000e0 0.000000000000000e0 0.000000000000000e0
        0.000000000000000e0 0.000000000000000e0 0.000000000000000e0 0.000000000000000e0
        0.000000000000000e0 0.000000000000000e0 0.000000000000000e0 0.000000000000000e0
        0.000000000000000e0 0.000000000000000e0 0.000000000000000e0 0.000000000000000e0
        0.000000000000000e0 0.000000000000000e0 0.000000000000000e0 0.000000000000000e0
        0.000000000000000e0 0.000000000000000e0 0.000000000000000e0 0.000000000000000e0
        0.000000000000000e0 0.000000000000000e0 0.000000000000000e0 0.000000000000000e0
        0.000000000000000e0 0.000000000000000e0 0.000000000000000e0 0.000000000000000e0
        0.000000000000000e0 0.000000000000000e0 0.000000000000000e0 0.000000000000000e0
        0.000000000000000e0 0.000000000000000e0 0.000000000000000e0 0.000000000000000e0
        0.000000000000000e0 0.000000000000000e0 0.000000000000000e0 0.000000000000000e0
        0.000000000000000e0 0.000000000000000e0 0.000000000000000e0 0.000000000000000e0
        0.000000000000000e0 0.000000000000000e0 0.000000000000000e0 0.000000000000000e0
        0.000000000000000e0 0.000000000000000e0 0.000000000000000e0 0.000000000000000e0
        0.000000000000000e0 0.000000000000000e0 0.000000000000000e0 0.000000000000000e0
        0.000000000000000e0 0.000000000000000e0 0.000000000000000e0 0.000000000000000e0
        0.000000000000000e0 0.000000000000000e0 0.000000000000000e0 0.000000000000000e0
        0.000000000000000e0 0.000000000000000e0 0.000000000000000e0 0.000000000000000e0
        0.000000000000000e0 0.000000000000000e0 0.000000000000000e0 0.000000000000000e0
        0.000000000000000e0 0.000000000000000e0 0.000000000000000e0 0.000000000000000e0
        0.000000000000000e0 0.000000000000000e0 0.000000000000000e0
        </PP_QIJL.2.4.1>
      <PP_QIJL.3.3.0 first_index="3" second_index="3" composite_index="6" angular_momentum="0">
        2.456352640338572e-8 2.518535503521199e-8 2.582292533381999e-8 2.647663580140265e-8
        2.714689502828405e-8 2.783412194830154e-8 2.853874610065321e-8 2.926120789837370e-8
        3.000195890360674e-8 3.076146210984643e-8 3.154019223132287e-8 3.233863599971424e-8
        3.315729246836988e-8 3.399667332423485e-8 3.485730320767119e-8 3.573972004037488e-8
        3.664447536159456e-8 3.757213467286157e-8 3.852327779144674e-8 3.949849921276524e-8
        4.049840848195533e-8 4.152363057486411e-8 4.257480628867764e-8 4.365259264244014e-8
        4.475766328771240e-8 4.589070892962567e-8 4.705243775859508e-8 4.824357589296165e-8
        4.946486783283979e-8 5.071707692545453e-8 5.200098584225781e-8 5.331739706812407e-8
        5.466713340292926e-8 5.605103847582749e-8 5.746997727254715e-8 5.892483667603459e-8
        6.041652602078515e-8 6.194597766120687e-8 6.351414755437218e-8 6.512201585752267e-8
        6.677058754069862e-8 6.846089301487858e-8 7.019398877601938e-8 7.197095806540091e-8
        7.379291154668704e-8 7.566098800012657e-8 7.757635503432789e-8 7.954020981605262e-8
        8.155377981848360e-8 8.361832358843625e-8 8.573513153299023e-8 8.790552672603702e-8
        9.013086573524348e-8 9.241253946995105e-8 9.475197405053992e-8 9.715063169979993e-8
        9.961001165686783e-8 1.021316511143008e-7 1.047171261788713e-7 1.073680528566865e-7
        1.100860880632429e-7 1.128729306590540e-7 1.157303225114927e-7 1.186600495835153e-7
        1.216639430499476e-7 1.247438804420271e-7 1.279017868209226e-7 1.311396359809595e-7
        1.344594516833056e-7 1.378633089208888e-7 1.413533352153340e-7 1.449317119467339e-7
        1.486006757170835e-7 1.523625197482279e-7 1.562195953152022e-7 1.601743132158542e-7
        1.642291452776710e-7 1.683866259027539e-7 1.726493536518998e-7 1.770199928687895e-7
        1.815012753452860e-7 1.860960020288964e-7 1.908070447734535e-7 1.956373481341191e-7
        2.005899312078279e-7 2.056678895203192e-7 2.108743969609438e-7 2.162127077664471e-7
        2.216861585549735e-7 2.272981704115628e-7 2.330522510264383e-7 2.389519968874285e-7
        2.450010955278893e-7 2.512033278315327e-7 2.575625703956038e-7 2.640827979538778e-7
        2.707680858610012e-7 2.776226126397201e-7 2.846506625925934e-7 2.918566284798235e-7
        2.992450142648721e-7 3.068204379295870e-7 3.145876343605901e-7 3.225514583087359e-7
        3.307168874234931e-7 3.390890253641328e-7 3.476731049896863e-7 3.564744916296504e-7
        3.654986864374958e-7 3.747513298290683e-7 3.842382050080302e-7 3.939652415805541e-7
        4.039385192615198e-7 4.141642716745348e-7 4.246488902481555e-7 4.353989282107347e-7
        4.464211046864066e-7 4.577223088947594e-7 4.693096044568212e-7 4.811902338100575e-7
        4.933716227351285e-7 5.058613849972461e-7 5.186673271050273e-7 5.317974531898166e-7
        5.452599700085335e-7 5.590632920731590e-7 5.732160469100855e-7 5.877270804526021e-7
        6.026054625698929e-7 6.178604927360044e-7 6.335017058423187e-7 6.495388781571748e-7
        6.659820334363571e-7 6.828414491882704e-7 7.001276630977250e-7 7.178514796123277e-7
        7.360239766956217e-7 7.546565127511763e-7 7.737607337219598e-7 7.933485803694436e-7
        8.134322957369614e-7 8.340244328020187e-7 8.551378623223155e-7 8.767857808803935e-7
        8.989817191319357e-7 9.217395502628671e-7 9.450734986605550e-7 9.689981488045206e-7
        9.935284543822151e-7 1.018679747635574e-6 1.044467748944166e-6 1.070908576650951e-6
        1.098018757136776e-6 1.125815235149906e-6 1.154315384397061e-6 1.183537018402539e-6
        1.213498401642269e-6 1.244218260959707e-6 1.275715797270733e-6 1.308010697564862e-6
        1.341123147210253e-6 1.375073842570242e-6 1.409884003939247e-6 1.445575388806154e-6
        1.482170305453483e-6 1.519691626900775e-6 1.558162805201018e-6 1.597607886098934e-6
        1.638051524060377e-6 1.679518997682205e-6 1.722036225492205e-6 1.765629782149080e-6
        1.810326915052461e-6 1.856155561373448e-6 1.903144365516285e-6 1.951322697022028e-6
        2.000720668925537e-6 2.051369156577090e-6 2.103299816940510e-6 2.156545108379853e-6
        2.211138310946916e-6 2.267113547182444e-6 2.324505803443803e-6 2.383350951772659e-6
        2.443685772316201e-6 2.505547976315929e-6 2.568976229678506e-6 2.634010177143194e-6
        2.700690467061164e-6 2.769058776802107e-6 2.839157838803926e-6 2.911031467282032e-6
        2.984724585614633e-6 3.060283254421392e-6 3.137754700352886e-6 3.217187345608792e-6
        3.298630838203485e-6 3.382136082997656e-6 3.467755273515602e-6 3.555541924567968e-6
        3.645550905700254e-6 3.737838475488228e-6 3.832462316701386e-6 3.929481572356663e-6
        4.028956882684866e-6 4.130950423032807e-6 4.235525942725121e-6 4.342748804909687e-6
        4.452686027411871e-6 4.565406324622987e-6 4.680980150449063e-6 4.799479742347070e-6
        4.920979166475725e-6 5.045554363989423e-6 5.173283198504113e-6 5.304245504764658e-6
        5.438523138544421e-6 5.576200027807884e-6 5.717362225168550e-6 5.862097961674872e-6
        6.010497701957610e-6 6.162654200773532e-6 6.318662560980253e-6 6.478620292978890e-6
        6.642627375661537e-6 6.810786318901436e-6 6.983202227625429e-6 7.159982867508126e-6
        7.341238732329259e-6 7.527083113036298e-6 7.717632168555149e-6 7.913004998393782e-6
        8.113323717083542e-6 8.318713530505102e-6 8.529302814146710e-6 8.745223193343280e-6
        8.966609625547177e-6 9.193600484681298e-6 9.426337647627850e-6 9.664966582906574e-6
        9.909636441597678e-6 1.016050015056690e-5 1.041771450805022e-5 1.068144028165851e-5
        1.095184230886324e-5 1.122908960002589e-5 1.151335544403570e-5 1.180481751662161e-5
        1.210365799140611e-5 1.241006365377067e-5 1.272422601760343e-5 1.304634144500263e-5
        1.337661126901026e-5 1.371524191945274e-5 1.406244505196748e-5 1.441843768029555e-5
        1.478344231192364e-5 1.515768708715961e-5 1.554140592172901e-5 1.593483865298140e-5
        1.633823118979791e-5 1.675183566629388e-5 1.717591059941241e-5 1.761072105050759e-5
        1.805653879101834e-5 1.851364247233606e-5 1.898231779997299e-5 1.946285771213933e-5
        1.995556256284141e-5 2.046074030961501e-5 2.097870670601110e-5 2.150978549895477e-5
        2.205430863110006e-5 2.261261644830773e-5 2.318505791237547e-5 2.377199081915333e-5
        2.437378202218110e-5 2.499080766198690e-5 2.562345340119092e-5 2.627211466556081e-5
        2.693719689116945e-5 2.761911577780998e-5 2.831829754882575e-5 2.903517921751851e-5
        2.977020886030059e-5 3.052384589676220e-5 3.129656137682903e-5 3.208883827518902e-5
        3.290117179317319e-5 3.373406966827874e-5 3.458805249152758e-5 3.546365403285973e-5
        3.636142157476360e-5 3.728191625435284e-5 3.822571341410320e-5 3.919340296146809e-5
        4.018558973759886e-5 4.120289389539883e-5 4.224595128714861e-5 4.331541386194446e-5
        4.441195007319775e-5 4.553624529645127e-5 4.668900225777254e-5 4.787094147299241e-5
        4.908280169806378e-5 5.032534039082091e-5 5.159933418442948e-5 5.290557937282188e-5
        5.424489240842222e-5 5.561811041247175e-5 5.702609169827358e-5 5.846971630768426e-5
        5.994988656118695e-5 6.146752762189046e-5 6.302358807380709e-5 6.461904051476935e-5
        6.625488216435830e-5 6.793213548722123e-5 6.965184883217037e-5 7.141509708746094e-5
        7.322298235265830e-5 7.507663462751469e-5 7.697721251828561e-5 7.892590396192788e-5
        8.092392696863151e-5 8.297253038315091e-5 8.507299466540857e-5 8.722663269086276e-5
        8.943479057113686e-5 9.169884849542441e-5 9.402022159319671e-5 9.640036081874918e-5
        9.884075385814366e-5 1.013429260591109e-4 1.039084413844944e-4 1.065389033898344e-4
        1.092359562256983e-4 1.120012856653901e-4 1.148366201586759e-4 1.177437319121876e-4
        1.207244379971803e-4 1.237806014853317e-4 1.269141326132995e-4 1.301269899767610e-4
        1.334211817546820e-4 1.367987669645822e-4 1.402618567495774e-4 1.438126156980092e-4
        1.474532631964829e-4 1.511860748171596e-4 1.550133837401733e-4 1.589375822120568e-4
        1.629611230410934e-4 1.670865211305262e-4 1.713163550505845e-4 1.756532686503103e-4
        1.800999727101903e-4 1.846592466366316e-4 1.893339401993348e-4 1.941269753126539e-4
        1.990413478620576e-4 2.040801295768286e-4 2.092464699501785e-4 2.145435982079749e-4
        2.199748253273106e-4 2.255435461061804e-4 2.312532412855550e-4 2.371074797251830e-4
        2.431099206344784e-4 2.492643158598887e-4 2.555745122301757e-4 2.620444539610701e-4
        2.686781851208103e-4 2.754798521581004e-4 2.824537064940707e-4 2.896041071798632e-4
        2.969355236214959e-4 3.044525383737185e-4 3.121598500046005e-4 3.200622760326424e-4
        3.281647559382512e-4 3.364723542514526e-4 3.449902637177814e-4 3.537238085443216e-4
        3.626784477279279e-4 3.718597784677070e-4 3.812735396638980e-4 3.909256155053246e-4
        4.008220391476803e-4 4.109689964849299e-4 4.213728300161914e-4 4.320400428105172e-4
        4.429773025720423e-4 4.541914458080520e-4 4.656894821025667e-4 4.774785984981151e-4
        4.895661639884366e-4 5.019597341249132e-4 5.146670557396186e-4 5.276960717879279e-4
        5.410549263137157e-4 5.547519695402459e-4 5.687957630899261e-4 5.831950853361998e-4
        5.979589368909044e-4 6.130965462305334e-4 6.286173754649129e-4 6.445311262518848e-4
        6.608477458617092e-4 6.775774333949522e-4 6.947306461577532e-4 7.123181061984492e-4
        7.303508070096237e-4 7.488400203997831e-4 7.677973035389289e-4 7.872345061824337e-4
        8.071637780777225e-4 8.275975765583720e-4 8.485486743303769e-4 8.700301674554286e-4
        8.920554835361818e-4 9.146383901086203e-4 9.377930032467322e-4 9.615337963848763e-4
        9.858756093633225e-4 1.010833657702598e-3 1.036423542112426e-3 1.062661258241143e-3
        1.089563206671707e-3 1.117146203170473e-3 1.145427489195125e-3 1.174424742668312e-3
        1.204156089023636e-3 1.234640112530907e-3 1.265895867907665e-3 1.297942892224177e-3
        1.330801217109310e-3 1.364491381264823e-3 1.399034443295863e-3 1.434451994865589e-3
        1.470766174182081e-3 1.507999679825886e-3 1.546175784926702e-3 1.585318351698051e-3
        1.625451846338821e-3 1.666601354310941e-3 1.708792596002587e-3 1.752051942786533e-3
        1.796406433483615e-3 1.841883791241350e-3 1.888512440838136e-3 1.936321526423639e-3
        1.985340929706230e-3 2.035601288598643e-3 2.087134016333247e-3 2.139971321058608e-3
        2.194146225929325e-3 2.249692589701341e-3 2.306645127845314e-3 2.365039434190856e-3
        2.424912003114757e-3 2.486300252286683e-3 2.549242545986018e-3 2.613778219004020e-3
        2.679947601145627e-3 2.747792042345641e-3 2.817353938414401e-3 2.888676757428271e-3
        2.961805066780794e-3 3.036784560910538e-3 3.113662089722129e-3 3.192485687717337e-3
        3.273304603853298e-3 3.356169332145591e-3 3.441131643033998e-3 3.528244615529327e-3
        3.617562670160038e-3 3.709141602737662e-3 3.803038618960689e-3 3.899312369876651e-3
        3.998022988222789e-3 4.099232125665980e-3 4.203002990962958e-3 4.309400389062415e-3
        4.418490761170823e-3 4.530342225804257e-3 4.645024620849026e-3 4.762609546653996e-3
        4.883170410178352e-3 5.006782470218464e-3 5.133522883738229e-3 5.263470753327512e-3
        5.396707175813593e-3 5.533315292051110e-3 5.673380337916121e-3 5.816989696530283e-3
        5.964232951741617e-3 6.115201942888266e-3 6.269990820872419e-3 6.428696105571369e-3
        6.591416744613150e-3 6.758254173544386e-3 6.929312377417896e-3 7.104697953828186e-3
        7.284520177422539e-3 7.468891065915817e-3 7.657925447636904e-3 7.851741030634636e-3
        8.050458473371130e-3 8.254201457029973e-3 8.463096759466683e-3 8.677274330828402e-3
        8.896867370869270e-3 9.122012407987770e-3 9.352849380011168e-3 9.589521716751916e-3
        9.832176424359858e-3 1.008096417149283e-2 1.033603937732768e-2 1.059756030143195e-2
        1.086568913551524e-2 1.114059209707755e-2 1.142243952497019e-2 1.171140597688265e-2
        1.200767032876667e-2 1.231141587620622e-2 1.262283043773924e-2 1.294210646013383e-2
        1.326944112561864e-2 1.360503646106279e-2 1.394909944909726e-2 1.430184214116473e-2
        1.466348177248001e-2 1.503424087887828e-2 1.541434741552194e-2 1.580403487743100e-2
        1.620354242179474e-2 1.661311499201483e-2 1.703300344342249e-2 1.746346467060256e-2
        1.790476173624855e-2 1.835716400146207e-2 1.882094725739836e-2 1.929639385814874e-2
        1.978379285473613e-2 2.028344013008707e-2 2.079563853482752e-2 2.132069802373335e-2
        2.185893579264945e-2 2.241067641567160e-2 2.297625198236464e-2 2.355600223476959e-2
        2.415027470392683e-2 2.475942484561913e-2 2.538381617500925e-2 2.602382039981870e-2
        2.667981755166253e-2 2.735219611512099e-2 2.804135315409405e-2 2.874769443494500e-2
        2.947163454589903e-2 3.021359701211879e-2 3.097401440583068e-2 3.175332845082765e-2
        3.255199012061865e-2 3.337045972943896e-2 3.420920701527501e-2 3.506871121399108e-2
        3.594946112357871e-2 3.685195515747408e-2 3.777670138581228e-2 3.872421756340403e-2
        3.969503114313197e-2 4.068967927337263e-2 4.170870877794868e-2 4.275267611701378e-2
        4.382214732716092e-2 4.491769793892725e-2 4.603991286974743e-2 4.718938629027419e-2
        4.836672146184949e-2 4.957253054276429e-2 5.080743436079137e-2 5.207206214931813e-2
        5.336705124423542e-2 5.469304673856419e-2 5.605070109161598e-2 5.744067368928974e-2
        5.886363035190802e-2 6.032024278578270e-2 6.181118797448232e-2 6.333714750554677e-2
        6.489880682815590e-2 6.649685443701905e-2 6.813198097749439e-2 6.980487826669131e-2
        7.151623822504021e-2 7.326675171253729e-2 7.505710726359781e-2 7.688798971415956e-2
        7.876007871439361e-2 8.067404712008575e-2 8.263055925545643e-2 8.463026903989830e-2
        8.667381797081397e-2 8.876183295445298e-2 9.089492397636507e-2 9.307368160281495e-2
        9.529867430424883e-2 9.757044559165667e-2 9.988951095645559e-2 1.022563546043208e-1
        1.046714259732219e-1 1.071351360257939e-1 1.096478533060751e-1 1.122098997506045e-1
        1.148215462438820e-1 1.174830079082656e-1 1.201944391185352e-1 1.229559282315693e-1
        1.257674920219122e-1 1.286290698144266e-1 1.315405173057667e-1 1.345016000670795e-1
        1.375119867211485e-1 1.405712417881658e-1 1.436788181954661e-1 1.468340494478843e-1
        1.500361414569548e-1 1.532841640289395e-1 1.565770420136978e-1 1.599135461187157e-1
        1.632922833951885e-1 1.667116874059756e-1 1.701700080884785e-1 1.736653013291125e-1
        1.771954182700435e-1 1.807579943732719e-1 1.843504382720054e-1 1.879699204445735e-1
        1.916133617519401e-1 1.952774218861853e-1 1.989584877841568e-1 2.026526620678917e-1
        2.063557515813372e-1 2.100632561014309e-1 2.137703573106995e-1 2.174719081281923e-1
        2.211624225058440e-1 2.248360658081388e-1 2.284866459043137e-1 2.321076051141780e-1
        2.356920131609148e-1 2.392325612969463e-1 2.427215577819361e-1 2.461509249052483e-1
        2.495121977585329e-1 2.527965249774009e-1 2.559946716843072e-1 2.590970248774750e-1
        2.620936015228557e-1 2.649740596174141e-1 2.677277125021632e-1 2.703435467120925e-1
        2.728102436569682e-1 2.751162054316335e-1 2.772495850563719e-1 2.791983214466509e-1
        2.809501794066087e-1 2.824927949313457e-1 2.838137260888499e-1 2.849005097324977e-1
        2.857407242688079e-1 2.863220586717463e-1 2.866323878935330e-1 2.866598547718050e-1
        2.863929584732690e-1 2.858206494437838e-1 2.849324307533122e-1 2.837184656305435e-1
        2.821696908754565e-1 2.802779357179521e-1 2.780360455563654e-1 2.754380098606823e-1
        2.724790933613735e-1 2.691559694658412e-1 2.654668546507307e-1 2.614116423703657e-1
        2.569920348001160e-1 2.522116705000573e-1 2.470762458405738e-1 2.415936277800538e-1
        2.357739553286620e-1 2.296297267750266e-1 2.231758694993356e-1 2.164297889521499e-1
        2.094113931497366e-1 2.021430888313982e-1 1.946497452505093e-1 1.869586214386037e-1
        1.790992527013910e-1 1.711032920890118e-1 1.630043026430128e-1 1.548374963731646e-1
        1.466394161732642e-1 1.384475572615257e-1 1.302999252439528e-1 1.222345285639532e-1
        1.142888039336966e-1 1.064989743571115e-1 9.889934056391535e-2 9.152150808974978e-2
        8.439355386742820e-2 7.753913804249962e-2 7.097656879226668e-2 6.471783020413369e-2
        5.876758574282181e-2 5.312217248410887e-2 4.776860408294338e-2 4.269082035164407e-2
        3.789370970220873e-2 3.338667320000943e-2 2.917707307180739e-2 2.527012865758826e-2
        2.166883104408546e-2 1.837387879995744e-2 1.538363715180013e-2 1.269412281838911e-2
        1.029901655689258e-2 8.189705269160408e-3 6.355355269862639e-3 4.783018033287290e-3
        3.457769415603273e-3 2.362882998904081e-3 1.480037828003877e-3 7.895604174581461e-4
        2.707005016869823e-4 -9.806040725002241e-5 -3.386689945983345e-4 -4.731303865965764e-4
        -5.231107809389179e-4 -5.095149489474649e-4 -4.520414483557555e-4 -3.687187335598141e-4
        -2.754257049890629e-4 -1.854006205498360e-4 -1.087427272494779e-4 -5.191149599137468e-5
        -1.722900099887514e-5 -2.391829911796428e-6 0.000000000000000e0 0.000000000000000e0
        0.000000000000000e0 0.000000000000000e0 0.000000000000000e0 0.000000000000000e0
        0.000000000000000e0 0.000000000000000e0 0.000000000000000e0 0.000000000000000e0
        0.000000000000000e0 0.000000000000000e0 0.000000000000000e0 0.000000000000000e0
        0.000000000000000e0 0.000000000000000e0 0.000000000000000e0 0.000000000000000e0
        0.000000000000000e0 0.000000000000000e0 0.000000000000000e0 0.000000000000000e0
        0.000000000000000e0 0.000000000000000e0 0.000000000000000e0 0.000000000000000e0
        0.000000000000000e0 0.000000000000000e0 0.000000000000000e0 0.000000000000000e0
        0.000000000000000e0 0.000000000000000e0 0.000000000000000e0 0.000000000000000e0
        0.000000000000000e0 0.000000000000000e0 0.000000000000000e0 0.000000000000000e0
        0.000000000000000e0 0.000000000000000e0 0.000000000000000e0 0.000000000000000e0
        0.000000000000000e0 0.000000000000000e0 0.000000000000000e0 0.000000000000000e0
        0.000000000000000e0 0.000000000000000e0 0.000000000000000e0 0.000000000000000e0
        0.000000000000000e0 0.000000000000000e0 0.000000000000000e0 0.000000000000000e0
        0.000000000000000e0 0.000000000000000e0 0.000000000000000e0 0.000000000000000e0
        0.000000000000000e0 0.000000000000000e0 0.000000000000000e0 0.000000000000000e0
        0.000000000000000e0 0.000000000000000e0 0.000000000000000e0 0.000000000000000e0
        0.000000000000000e0 0.000000000000000e0 0.000000000000000e0 0.000000000000000e0
        0.000000000000000e0 0.000000000000000e0 0.000000000000000e0 0.000000000000000e0
        0.000000000000000e0 0.000000000000000e0 0.000000000000000e0 0.000000000000000e0
        0.000000000000000e0 0.000000000000000e0 0.000000000000000e0 0.000000000000000e0
        0.000000000000000e0 0.000000000000000e0 0.000000000000000e0 0.000000000000000e0
        0.000000000000000e0 0.000000000000000e0 0.000000000000000e0 0.000000000000000e0
        0.000000000000000e0 0.000000000000000e0 0.000000000000000e0 0.000000000000000e0
        0.000000000000000e0 0.000000000000000e0 0.000000000000000e0 0.000000000000000e0
        0.000000000000000e0 0.000000000000000e0 0.000000000000000e0 0.000000000000000e0
        0.000000000000000e0 0.000000000000000e0 0.000000000000000e0 0.000000000000000e0
        0.000000000000000e0 0.000000000000000e0 0.000000000000000e0 0.000000000000000e0
        0.000000000000000e0 0.000000000000000e0 0.000000000000000e0 0.000000000000000e0
        0.000000000000000e0 0.000000000000000e0 0.000000000000000e0 0.000000000000000e0
        0.000000000000000e0 0.000000000000000e0 0.000000000000000e0 0.000000000000000e0
        0.000000000000000e0 0.000000000000000e0 0.000000000000000e0 0.000000000000000e0
        0.000000000000000e0 0.000000000000000e0 0.000000000000000e0 0.000000000000000e0
        0.000000000000000e0 0.000000000000000e0 0.000000000000000e0 0.000000000000000e0
        0.000000000000000e0 0.000000000000000e0 0.000000000000000e0 0.000000000000000e0
        0.000000000000000e0 0.000000000000000e0 0.000000000000000e0 0.000000000000000e0
        0.000000000000000e0 0.000000000000000e0 0.000000000000000e0 0.000000000000000e0
        0.000000000000000e0 0.000000000000000e0 0.000000000000000e0 0.000000000000000e0
        0.000000000000000e0 0.000000000000000e0 0.000000000000000e0 0.000000000000000e0
        0.000000000000000e0 0.000000000000000e0 0.000000000000000e0 0.000000000000000e0
        0.000000000000000e0 0.000000000000000e0 0.000000000000000e0 0.000000000000000e0
        0.000000000000000e0 0.000000000000000e0 0.000000000000000e0 0.000000000000000e0
        0.000000000000000e0 0.000000000000000e0 0.000000000000000e0 0.000000000000000e0
        0.000000000000000e0 0.000000000000000e0 0.000000000000000e0 0.000000000000000e0
        0.000000000000000e0 0.000000000000000e0 0.000000000000000e0 0.000000000000000e0
        0.000000000000000e0 0.000000000000000e0 0.000000000000000e0 0.000000000000000e0
        0.000000000000000e0 0.000000000000000e0 0.000000000000000e0 0.000000000000000e0
        0.000000000000000e0 0.000000000000000e0 0.000000000000000e0 0.000000000000000e0
        0.000000000000000e0 0.000000000000000e0 0.000000000000000e0 0.000000000000000e0
        0.000000000000000e0 0.000000000000000e0 0.000000000000000e0 0.000000000000000e0
        0.000000000000000e0 0.000000000000000e0 0.000000000000000e0 0.000000000000000e0
        0.000000000000000e0 0.000000000000000e0 0.000000000000000e0 0.000000000000000e0
        0.000000000000000e0 0.000000000000000e0 0.000000000000000e0 0.000000000000000e0
        0.000000000000000e0 0.000000000000000e0 0.000000000000000e0 0.000000000000000e0
        0.000000000000000e0 0.000000000000000e0 0.000000000000000e0 0.000000000000000e0
        0.000000000000000e0 0.000000000000000e0 0.000000000000000e0 0.000000000000000e0
        0.000000000000000e0 0.000000000000000e0 0.000000000000000e0 0.000000000000000e0
        0.000000000000000e0 0.000000000000000e0 0.000000000000000e0 0.000000000000000e0
        0.000000000000000e0 0.000000000000000e0 0.000000000000000e0 0.000000000000000e0
        0.000000000000000e0 0.000000000000000e0 0.000000000000000e0 0.000000000000000e0
        0.000000000000000e0 0.000000000000000e0 0.000000000000000e0 0.000000000000000e0
        0.000000000000000e0 0.000000000000000e0 0.000000000000000e0 0.000000000000000e0
        0.000000000000000e0 0.000000000000000e0 0.000000000000000e0 0.000000000000000e0
        0.000000000000000e0 0.000000000000000e0 0.000000000000000e0 0.000000000000000e0
        0.000000000000000e0 0.000000000000000e0 0.000000000000000e0 0.000000000000000e0
        0.000000000000000e0 0.000000000000000e0 0.000000000000000e0 0.000000000000000e0
        0.000000000000000e0 0.000000000000000e0 0.000000000000000e0 0.000000000000000e0
        0.000000000000000e0 0.000000000000000e0 0.000000000000000e0 0.000000000000000e0
        0.000000000000000e0 0.000000000000000e0 0.000000000000000e0 0.000000000000000e0
        0.000000000000000e0 0.000000000000000e0 0.000000000000000e0 0.000000000000000e0
[truncated: 383,747 more chars]
