# Supplementary material for: Developing Interface Force Fields for Water and Oxygen on Pt, and Pt 3 Ni, Pt 3 Co Alloy Surfaces for Proton-Exchange Membrane Fuel Cell (PEMFC) Applications
Source: ACS Omega. 2026 Feb 6;11(6):10649–63. doi: 10.1021/acsomega.5c11427 (PMC12917792; doi:10.1021/acsomega.5c11427)
Supplement: Supplementary file 1 [file ao5c11427_si_001.zip › Supporting_material/01.Cycle01_config_generation_and_DFT_calculations/Pseudo/Pt.pbe-n-rrkjus_psl.1.0.0.UPF]

<UPF version="2.0.1">
  <PP_INFO>
Generated using "atomic" code by A. Dal Corso  v.6.3
Author: ADC
Generation date:  4Sep2018
Pseudopotential type: USPP
Element: Pt
Functional: PBE
    Suggested minimum cutoff for wavefunctions:  39. Ry
    Suggested minimum cutoff for charge density: 401. Ry
    The Pseudo was generated with a Scalar-Relativistic Calculation
    Local Potential by smoothing AE potential with Bessel fncs, cutoff radius:   2.4000
    Pseudopotential contains additional information for GIPAW reconstruction.
    Valence configuration:
    nl pn  l   occ       Rcut    Rcut US       E pseu
    6S  1  0  1.00      2.000      2.200    -0.415930
    6P  2  1  0.00      2.300      2.500    -0.061766
    5D  3  2  9.00      1.000      2.200    -0.451353
    Generation configuration:
    6S  1  0  1.00      2.000      2.200    -0.415928
    6S  1  0  0.00      2.000      2.200     4.400000
    6P  2  1  0.00      2.300      2.500    -0.061766
    6P  2  1  0.00      2.300      2.500     6.400000
    5D  3  2  9.00      1.000      2.200    -0.451352
    5D  3  2  0.00      1.000      2.200     0.800000
    Pseudization used: troullier-martins

    <PP_INPUTFILE>
 &amp;input
   title='Pt',
   zed=78.,
   rel=1,
   config='[Xe] 4f14 6s1 6p0 5d9',
   iswitch=3,
   dft='PBE'
 /
 &amp;inputp
   lpaw=.false.,
   use_xsd=.FALSE.,
   pseudotype=3,
   file_pseudopw='Pt.pbe-n-rrkjus_psl.1.0.0.UPF',
   author='ADC',
   lloc=-1,
   rcloc=2.4,
   which_augfun='PSQ',
   rmatch_augfun_nc=.true.,
   nlcc=.true.,
   new_core_ps=.true.,
   rcore=1.8,
   tm=.true.
 /
6
6S  1  0  1.00  0.00  2.00  2.20  0.0
6S  1  0  0.00  4.40  2.00  2.20  0.0
6P  2  1  0.00  0.00  2.30  2.50  0.0
6P  2  1  0.00  6.40  2.30  2.50  0.0
5D  3  2  9.00  0.00  1.00  2.20  0.0
5D  3  2  0.00  0.80  1.00  2.20  0.0
</PP_INPUTFILE>
  </PP_INFO>
  <!--
 END OF HUMAN READABLE SECTION 
-->
  <PP_HEADER generated="Generated using &quot;atomic&quot; code by A. Dal Corso  v.6.3" author="ADC" date=" 4Sep2018" comment="" element="Pt" pseudo_type="USPP" relativistic="scalar" is_ultrasoft="true" is_paw="false" is_coulomb="false" has_so="false" has_wfc="false" has_gipaw="true" paw_as_gipaw="false" core_correction="true" functional="PBE" z_valence="1.000000000000e1" total_psenergy="-6.490699101406e1" wfc_cutoff="3.910325484553e1" rho_cutoff="4.013194268366e2" l_max="2" l_max_rho="4" l_local="-1" mesh_size="1277" number_of_wfc="3" number_of_proj="6"/>
  <PP_MESH dx="1.250000000000e-2" mesh="1277" xmin="-7.000000000000e0" rmax="1.000000000000e2" zmesh="7.800000000000e1">
    <PP_R>
      1.169079443018611e-5 1.183784652139772e-5 1.198674830021259e-5 1.213752303283659e-5
      1.229019427812846e-5 1.244478589128089e-5 1.260132202754793e-5 1.275982714601938e-5
      1.292032601344244e-5 1.308284370809173e-5 1.324740562368765e-5 1.341403747336434e-5
      1.358276529368731e-5 1.375361544872175e-5 1.392661463415202e-5 1.410178988145280e-5
      1.427916856211286e-5 1.445877839191195e-5 1.464064743525138e-5 1.482480410953920e-5
      1.501127718963044e-5 1.520009581232324e-5 1.539128948091155e-5 1.558488806979506e-5
      1.578092182914720e-5 1.597942138964166e-5 1.618041776723865e-5 1.638394236803108e-5
      1.659002699315190e-5 1.679870384374308e-5 1.701000552598707e-5 1.722396505620163e-5
      1.744061586599864e-5 1.765999180750791e-5 1.788212715866666e-5 1.810705662857540e-5
      1.833481536292147e-5 1.856543894947046e-5 1.879896342362697e-5 1.903542527406522e-5
      1.927486144843041e-5 1.951730935911194e-5 1.976280688908910e-5 2.001139239785041e-5
      2.026310472738740e-5 2.051798320826364e-5 2.077606766576034e-5 2.103739842609905e-5
      2.130201632274274e-5 2.156996270277617e-5 2.184127943336633e-5 2.211600890830439e-5
      2.239419405462974e-5 2.267587833933745e-5 2.296110577617013e-5 2.324992093249507e-5
      2.354236893626804e-5 2.383849548308463e-5 2.413834684332023e-5 2.444196986935995e-5
      2.474941200291935e-5 2.506072128245727e-5 2.537594635068201e-5 2.569513646215178e-5
      2.601834149097095e-5 2.634561193858281e-5 2.667699894166064e-5 2.701255428009786e-5
      2.735233038509882e-5 2.769638034737121e-5 2.804475792542160e-5 2.839751755395534e-5
      2.875471435238209e-5 2.911640413342830e-5 2.948264341185816e-5 2.985348941330402e-5
      3.022900008320812e-5 3.060923409587659e-5 3.099425086364747e-5 3.138411054617414e-5
      3.177887405982511e-5 3.217860308720255e-5 3.258336008678024e-5 3.299320830266282e-5
      3.340821177446793e-5 3.382843534733233e-5 3.425394468204424e-5 3.468480626530290e-5
      3.512108742010728e-5 3.556285631627549e-5 3.601018198109633e-5 3.646313431011498e-5
      3.692178407805440e-5 3.738620294987395e-5 3.785646349196726e-5 3.833263918350077e-5
      3.881480442789507e-5 3.930303456445055e-5 3.979740588011934e-5 4.029799562142538e-5
      4.080488200653419e-5 4.131814423747470e-5 4.183786251251473e-5 4.236411803869208e-5
      4.289699304450349e-5 4.343657079275271e-5 4.398293559356070e-5 4.453617281753916e-5
      4.509636890912985e-5 4.566361140011193e-5 4.623798892327860e-5 4.681959122628646e-5
      4.740850918567862e-5 4.800483482108436e-5 4.860866130959753e-5 4.922008300033543e-5
      4.983919542918117e-5 5.046609533371132e-5 5.110088066831143e-5 5.174365061948151e-5
      5.239450562133419e-5 5.305354737128765e-5 5.372087884595614e-5 5.439660431724026e-5
      5.508082936861975e-5 5.577366091165088e-5 5.647520720267187e-5 5.718557785971798e-5
      5.790488387964958e-5 5.863323765549580e-5 5.937075299401597e-5 6.011754513348220e-5
      6.087373076168561e-5 6.163942803416904e-5 6.241475659268927e-5 6.319983758391093e-5
      6.399479367833612e-5 6.479974908947197e-5 6.561482959323911e-5 6.644016254762467e-5
      6.727587691258185e-5 6.812210327018047e-5 6.897897384501053e-5 6.984662252484263e-5
      7.072518488154835e-5 7.161479819228332e-5 7.251560146093729e-5 7.342773543985366e-5
      7.435134265182233e-5 7.528656741234939e-5 7.623355585220633e-5 7.719245594026357e-5
      7.816341750661074e-5 7.914659226596797e-5 8.014213384139182e-5 8.115019778827881e-5
      8.217094161867157e-5 8.320452482587035e-5 8.425110890935400e-5 8.531085740001505e-5
      8.638393588571113e-5 8.747051203713879e-5 8.857075563403248e-5 8.968483859169243e-5
      9.081293498784776e-5 9.195522108985511e-5 9.311187538224219e-5 9.428307859459535e-5
      9.546901372979919e-5 9.666986609263175e-5 9.788582331871746e-5 9.911707540384704e-5
      1.003638147336638e-4 1.016262361137243e-4 1.029045367999380e-4 1.041989165293873e-4
      1.055095775515388e-4 1.068367246598437e-4 1.081805652237376e-4 1.095413092210429e-4
      1.109191692707774e-4 1.123143606663773e-4 1.137271014093367e-4 1.151576122432707e-4
      1.166061166884080e-4 1.180728410765146e-4 1.195580145862606e-4 1.210618692790284e-4
      1.225846401351731e-4 1.241265650907396e-4 1.256878850746388e-4 1.272688440462950e-4
      1.288696890337639e-4 1.304906701723316e-4 1.321320407435994e-4 1.337940572150577e-4
      1.354769792801622e-4 1.371810698989093e-4 1.389065953389250e-4 1.406538252170703e-4
      1.424230325415680e-4 1.442144937546623e-4 1.460284887758125e-4 1.478653010454311e-4
      1.497252175691725e-4 1.516085289627772e-4 1.535155294974823e-4 1.554465171460013e-4
      1.574017936290825e-4 1.593816644626551e-4 1.613864390055640e-4 1.634164305079111e-4
      1.654719561599983e-4 1.675533371418908e-4 1.696608986736018e-4 1.717949700659081e-4
      1.739558847718068e-4 1.761439804386172e-4 1.783595989607387e-4 1.806030865330735e-4
      1.828747937051187e-4 1.851750754357420e-4 1.875042911486439e-4 1.898628047885180e-4
      1.922509848779194e-4 1.946692045748455e-4 1.971178417310440e-4 1.995972789510525e-4
      2.021079036519806e-4 2.046501081240465e-4 2.072242895918702e-4 2.098308502765439e-4
      2.124701974584776e-4 2.151427435410379e-4 2.178489061149882e-4 2.205891080237357e-4
      2.233637774294040e-4 2.261733478797328e-4 2.290182583758209e-4 2.318989534407220e-4
      2.348158831888997e-4 2.377695033965626e-4 2.407602755728770e-4 2.437886670320802e-4
      2.468551509664991e-4 2.499602065204871e-4 2.531043188652920e-4 2.562879792748645e-4
      2.595116852026204e-4 2.627759403591699e-4 2.660812547910223e-4 2.694281449602824e-4
      2.728171338253484e-4 2.762487509226253e-4 2.797235324492663e-4 2.832420213469543e-4
      2.868047673867385e-4 2.904123272549355e-4 2.940652646401145e-4 2.977641503211740e-4
      3.015095622565271e-4 3.053020856744087e-4 3.091423131643189e-4 3.130308447696159e-4
      3.169682880812743e-4 3.209552583328224e-4 3.249923784964737e-4 3.290802793804671e-4
      3.332195997276326e-4 3.374109863151964e-4 3.416550940558396e-4 3.459525861000318e-4
      3.503041339396483e-4 3.547104175128921e-4 3.591721253105362e-4 3.636899544835013e-4
      3.682646109517876e-4 3.728968095147753e-4 3.775872739629139e-4 3.823367371908168e-4
      3.871459413117757e-4 3.920156377737191e-4 3.969465874766268e-4 4.019395608914216e-4
      4.069953381803583e-4 4.121147093189240e-4 4.172984742192748e-4 4.225474428552227e-4
      4.278624353887959e-4 4.332442822983918e-4 4.386938245085389e-4 4.442119135212952e-4
      4.497994115492954e-4 4.554571916504739e-4 4.611861378644829e-4 4.669871453508236e-4
      4.728611205287181e-4 4.788089812187388e-4 4.848316567862191e-4 4.909300882864700e-4
      4.971052286118207e-4 5.033580426405105e-4 5.096895073874529e-4 5.161006121568955e-4
      5.225923586970029e-4 5.291657613563788e-4 5.358218472425631e-4 5.425616563825169e-4
      5.493862418851307e-4 5.562966701057741e-4 5.632940208129156e-4 5.703793873568400e-4
      5.775538768404849e-4 5.848186102924284e-4 5.921747228420528e-4 5.996233638969100e-4
      6.071656973223195e-4 6.148029016232241e-4 6.225361701283330e-4 6.303667111765844e-4
      6.382957483059480e-4 6.463245204446075e-4 6.544542821045438e-4 6.626863035775566e-4
      6.710218711337484e-4 6.794622872225102e-4 6.880088706760273e-4 6.966629569153524e-4
      7.054258981590674e-4 7.142990636345692e-4 7.232838397920173e-4 7.323816305209652e-4
      7.415938573697242e-4 7.509219597674815e-4 7.603673952492144e-4 7.699316396834352e-4
      7.796161875027946e-4 7.894225519375928e-4 7.993522652522239e-4 8.094068789845945e-4
      8.195879641885586e-4 8.298971116793917e-4 8.403359322823636e-4 8.509060570844314e-4
      8.616091376890994e-4 8.724468464744897e-4 8.834208768546485e-4 8.945329435441495e-4
      9.057847828260208e-4 9.171781528230413e-4 9.287148337724545e-4 9.403966283041299e-4
      9.522253617222296e-4 9.642028822904159e-4 9.763310615206452e-4 9.886117944655989e-4
      1.001047000014784e-3 1.013638621194368e-3 1.026388625470777e-3 1.039299005058118e-3
      1.052371777229472e-3 1.065608984632084e-3 1.079012695606544e-3 1.092585004509960e-3
      1.106328032043212e-3 1.120243925582312e-3 1.134334859513940e-3 1.148603035575189e-3
      1.163050683197597e-3 1.177680059855499e-3 1.192493451418763e-3 1.207493172509957e-3
      1.222681566866021e-3 1.238061007704473e-3 1.253633898094231e-3 1.269402671331106e-3
      1.285369791317997e-3 1.301537752949886e-3 1.317909082503672e-3 1.334486338032906e-3
      1.351272109767492e-3 1.368269020518413e-3 1.385479726087555e-3 1.402906915682680e-3
      1.420553312337615e-3 1.438421673337740e-3 1.456514790650818e-3 1.474835491363236e-3
      1.493386638121756e-3 1.512171129580802e-3 1.531191900855380e-3 1.550451923979701e-3
      1.569954208371563e-3 1.589701801302581e-3 1.609697788374325e-3 1.629945294000456e-3
      1.650447481894926e-3 1.671207555566304e-3 1.692228758818337e-3 1.713514376256802e-3
      1.735067733802727e-3 1.756892199212083e-3 1.778991182601991e-3 1.801368136983567e-3
      1.824026558801457e-3 1.846969988480170e-3 1.870202010977275e-3 1.893726256343549e-3
      1.917546400290194e-3 1.941666164763163e-3 1.966089318524724e-3 1.990819677742346e-3
      2.015861106584970e-3 2.041217517826799e-3 2.066892873458678e-3 2.092891185307159e-3
      2.119216515661366e-3 2.145872977907725e-3 2.172864737172695e-3 2.200196010973575e-3
      2.227871069877502e-3 2.255894238168738e-3 2.284269894524340e-3 2.313002472698344e-3
      2.342096462214549e-3 2.371556409068003e-3 2.401386916435347e-3 2.431592645394043e-3
      2.462178315650695e-3 2.493148706278508e-3 2.524508656464026e-3 2.556263066263271e-3
      2.588416897367378e-3 2.620975173877873e-3 2.653942983091703e-3 2.687325476296126e-3
      2.721127869573630e-3 2.755355444616931e-3 2.790013549554269e-3 2.825107599785052e-3
      2.860643078826024e-3 2.896625539168088e-3 2.933060603143878e-3 2.969953963806268e-3
      3.007311385817921e-3 3.045138706352027e-3 3.083441836004387e-3 3.122226759716933e-3
      3.161499537712905e-3 3.201266306443766e-3 3.241533279548031e-3 3.282306748822181e-3
      3.323593085203739e-3 3.365398739766762e-3 3.407730244729831e-3 3.450594214476716e-3
      3.493997346589905e-3 3.537946422897092e-3 3.582448310530864e-3 3.627509963001706e-3
      3.673138421284489e-3 3.719340814918659e-3 3.766124363122217e-3 3.813496375919753e-3
      3.861464255284645e-3 3.910035496295632e-3 3.959217688307947e-3 4.009018516139152e-3
      4.059445761269915e-3 4.110507303059883e-3 4.162211119978842e-3 4.214565290853386e-3
      4.267577996129226e-3 4.321257519149416e-3 4.375612247448640e-3 4.430650674063775e-3
      4.486381398860967e-3 4.542813129879343e-3 4.599954684691689e-3 4.657814991782199e-3
      4.716403091941568e-3 4.775728139679654e-3 4.835799404655860e-3 4.896626273127553e-3
      4.958218249416686e-3 5.020584957394859e-3 5.083736141987089e-3 5.147681670694446e-3
      5.212431535135888e-3 5.277995852609472e-3 5.344384867673185e-3 5.411608953745713e-3
      5.479678614727267e-3 5.548604486640865e-3 5.618397339294225e-3 5.689068077962562e-3
      5.760627745092586e-3 5.833087522027868e-3 5.906458730755975e-3 5.980752835677547e-3
      6.055981445397625e-3 6.132156314539539e-3 6.209289345581571e-3 6.287392590716747e-3
      6.366478253736024e-3 6.446558691935140e-3 6.527646418045503e-3 6.609754102189286e-3
      6.692894573859185e-3 6.777080823923047e-3 6.862326006653721e-3 6.948643441784452e-3
      7.036046616590085e-3 7.124549187994509e-3 7.214164984704565e-3 7.304908009370807e-3
      7.396792440775471e-3 7.489832636047899e-3 7.584043132907890e-3 7.679438651937254e-3
      7.776034098879916e-3 7.873844566971000e-3 7.972885339295132e-3 8.073171891174493e-3
      8.174719892586843e-3 8.277545210614001e-3 8.381663911921121e-3 8.487092265267105e-3
      8.593846744046662e-3 8.701944028864293e-3 8.811401010140669e-3 8.922234790751824e-3
      9.034462688701456e-3 9.148102239826962e-3 9.263171200539393e-3 9.379687550597971e-3
      9.497669495919460e-3 9.617135471422847e-3 9.738104143909856e-3 9.860594414981680e-3
      9.984625423992368e-3 1.011021655103944e-2 1.023738741999201e-2 1.036615790155709e-2
      1.049654811638439e-2 1.062857843821026e-2 1.076226949704112e-2 1.089764218237690e-2
      1.103471764647511e-2 1.117351730765588e-2 1.131406285364866e-2 1.145637624498097e-2
      1.160047971840974e-2 1.174639579039587e-2 1.189414726062248e-2 1.204375721555738e-2
      1.219524903206044e-2 1.234864638103618e-2 1.250397323113248e-2 1.266125385248567e-2
      1.282051282051282e-2 1.298177501975173e-2 1.314506564774909e-2 1.331041021899776e-2
      1.347783456892339e-2 1.364736485792127e-2 1.381902757544400e-2 1.399284954414041e-2
      1.416885792404677e-2 1.434708021683053e-2 1.452754427008752e-2 1.471027828169324e-2
      1.489531080420876e-2 1.508267074934220e-2 1.527238739246614e-2 1.546449037719206e-2
      1.565900972000218e-2 1.585597581493956e-2 1.605541943835724e-2 1.625737175372719e-2
      1.646186431650951e-2 1.666892907908322e-2 1.687859839573874e-2 1.709090502773338e-2
      1.730588214841031e-2 1.752356334838201e-2 1.774398264077887e-2 1.796717446656376e-2
      1.819317369991357e-2 1.842201565366828e-2 1.865373608484873e-2 1.888837120024379e-2
      1.912595766206757e-2 1.936653259368812e-2 1.961013358542795e-2 1.985679870043761e-2
      2.010656648064320e-2 2.035947595276851e-2 2.061556663443312e-2 2.087487854032706e-2
      2.113745218846319e-2 2.140332860650825e-2 2.167254933819349e-2 2.194515644980596e-2
      2.222119253676150e-2 2.250070073026023e-2 2.278372470402614e-2 2.307030868113089e-2
      2.336049744090397e-2 2.365433632592950e-2 2.395187124913106e-2 2.425314870094577e-2
      2.455821575658842e-2 2.486712008340712e-2 2.517990994833139e-2 2.549663422541400e-2
      2.581734240346766e-2 2.614208459379764e-2 2.647091153803189e-2 2.680387461604945e-2
      2.714102585400865e-2 2.748241793247641e-2 2.782810419465953e-2 2.817813865473978e-2
      2.853257600631371e-2 2.889147163093857e-2 2.925488160678595e-2 2.962286271740391e-2
      2.999547246058964e-2 3.037276905737361e-2 3.075481146111664e-2 3.114165936672165e-2
      3.153337321996091e-2 3.193001422692093e-2 3.233164436356603e-2 3.273832638542213e-2
      3.315012383738265e-2 3.356710106363720e-2 3.398932321772574e-2 3.441685627271887e-2
      3.484976703152621e-2 3.528812313733471e-2 3.573199308417758e-2 3.618144622763717e-2
      3.663655279568161e-2 3.709738389963797e-2 3.756401154530391e-2 3.803650864419832e-2
      3.851494902495426e-2 3.899940744485469e-2 3.948995960151322e-2 3.998668214470250e-2
      4.048965268833038e-2 4.099894982256763e-2 4.151465312612773e-2 4.203684317870094e-2
      4.256560157354553e-2 4.310101093023628e-2 4.364315490757459e-2 4.419211821665996e-2
      4.474798663412617e-2 4.531084701554454e-2 4.588078730899462e-2 4.645789656880694e-2
      4.704226496947753e-2 4.763398381975775e-2 4.823314557692198e-2 4.883984386121362e-2
      4.945417347047401e-2 5.007623039495455e-2 5.070611183231510e-2 5.134391620281191e-2
      5.198974316467534e-2 5.264369362968219e-2 5.330586977892322e-2 5.397637507876873e-2
      5.465531429703619e-2 5.534279351935955e-2 5.603892016576610e-2 5.674380300746074e-2
      5.745755218382134e-2 5.818027921960907e-2 5.891209704239346e-2 5.965312000019831e-2
      6.040346387936852e-2 6.116324592266157e-2 6.193258484756774e-2 6.271160086485905e-2
      6.350041569737325e-2 6.429915259903285e-2 6.510793637410361e-2 6.592689339669604e-2
      6.675615163051090e-2 6.759584064883449e-2 6.844609165478435e-2 6.930703750180983e-2
      7.017881271445136e-2 7.106155350935928e-2 7.195539781657891e-2 7.286048530110190e-2
      7.377695738468885e-2 7.470495726796768e-2 7.564462995280792e-2 7.659612226497848e-2
      7.755958287708910e-2 7.853516233182035e-2 7.952301306544706e-2 8.052328943165598e-2
      8.153614772566447e-2 8.256174620864185e-2 8.360024513243735e-2 8.465180676462094e-2
      8.571659541383681e-2 8.679477745547787e-2 8.788652135768181e-2 8.899199770765430e-2
      9.011137923832436e-2 9.124484085533330e-2 9.239255966436493e-2 9.355471499881840e-2
      9.473148844782886e-2 9.592306388464213e-2 9.712962749534421e-2 9.835136780795420e-2
      9.958847572188178e-2 1.008411445377550e-1 1.021095699876254e-1 1.033939502655497e-1
      1.046944860585596e-1 1.060113805780189e-1 1.073448395913752e-1 1.086950714543126e-1
      1.100622871433064e-1 1.114467002885898e-1 1.128485272075335e-1 1.142679869384454e-1
      1.157053012747965e-1 1.171606947998760e-1 1.186343949218832e-1 1.201266319094607e-1
      1.216376389276734e-1 1.231676520744424e-1 1.247169104174344e-1 1.262856560314177e-1
      1.278741340360863e-1 1.294825926343597e-1 1.311112831511668e-1 1.327604600727140e-1
      1.344303810862509e-1 1.361213071203335e-1 1.378335023855943e-1 1.395672344160276e-1
      1.413227741107898e-1 1.431003957765303e-1 1.449003771702511e-1 1.467229995427067e-1
      1.485685476823513e-1 1.504373099598361e-1 1.523295783730692e-1 1.542456485928402e-1
      1.561858200090189e-1 1.581503957773367e-1 1.601396828667540e-1 1.621539921074259e-1
      1.641936382392698e-1 1.662589399611427e-1 1.683502199806414e-1 1.704678050645229e-1
      1.726120260897655e-1 1.747832180952662e-1 1.769817203341935e-1 1.792078763269955e-1
      1.814620339150744e-1 1.837445453151404e-1 1.860557671742426e-1 1.883960606254993e-1
      1.907657913445237e-1 1.931653296065614e-1 1.955950503443485e-1 1.980553332066926e-1
      2.005465626177971e-1 2.030691278373260e-1 2.056234230212266e-1 2.082098472833187e-1
      2.108288047576546e-1 2.134807046616685e-1 2.161659613601160e-1 2.188849944298187e-1
      2.216382287252264e-1 2.244260944447986e-1 2.272490271982262e-1 2.301074680744956e-1
      2.330018637108085e-1 2.359326663623727e-1 2.389003339730643e-1 2.419053302469857e-1
      2.449481247209188e-1 2.480291928376900e-1 2.511490160204618e-1 2.543080817479530e-1
      2.575068836306111e-1 2.607459214877388e-1 2.640257014255902e-1 2.673467359164543e-1
      2.707095438787260e-1 2.741146507579916e-1 2.775625886091292e-1 2.810538961794419e-1
      2.845891189928418e-1 2.881688094350849e-1 2.917935268400863e-1 2.954638375773154e-1
      2.991803151402913e-1 3.029435402361955e-1 3.067541008766045e-1 3.106125924693715e-1
      3.145196179116586e-1 3.184757876841391e-1 3.224817199463897e-1 3.265380406334756e-1
      3.306453835537572e-1 3.348043904879230e-1 3.390157112892667e-1 3.432800039852328e-1
      3.475979348802296e-1 3.519701786597448e-1 3.563974184957653e-1 3.608803461535212e-1
      3.654196620995810e-1 3.700160756112953e-1 3.746703048876275e-1 3.793830771613715e-1
      3.841551288127824e-1 3.889872054846405e-1 3.938800621987556e-1 3.988344634739444e-1
      4.038511834454868e-1 4.089310059860834e-1 4.140747248283426e-1 4.192831436887971e-1
      4.245570763934912e-1 4.298973470051406e-1 4.353047899518917e-1 4.407802501577081e-1
      4.463245831743852e-1 4.519386553152377e-1 4.576233437904603e-1 4.633795368441914e-1
      4.692081338933082e-1 4.751100456679564e-1 4.810861943538590e-1 4.871375137364077e-1
      4.932649493465658e-1 4.994694586086156e-1 5.057520109897506e-1 5.121135881515633e-1
      5.185551841034286e-1 5.250778053578181e-1 5.316824710875744e-1 5.383702132851540e-1
      5.451420769238818e-1 5.519991201212303e-1 5.589424143041476e-1 5.659730443764780e-1
      5.730921088884725e-1 5.803007202084457e-1 5.876000046965835e-1 5.949911028809356e-1
      6.024751696356327e-1 6.100533743613296e-1 6.177269011679335e-1 6.254969490596213e-1
      6.333647321221819e-1 6.413314797127284e-1 6.493984366517777e-1 6.575668634177655e-1
      6.658380363439935e-1 6.742132478180570e-1 6.826938064837909e-1 6.912810374457380e-1
      6.999762824762081e-1 7.087809002249293e-1 7.176962664313353e-1 7.267237741395368e-1
      7.358648339159775e-1 7.451208740698459e-1 7.544933408762494e-1 7.639836988021922e-1
      7.735934307354110e-1 7.833240382160689e-1 7.931770416713832e-1 8.031539806531912e-1
      8.132564140785044e-1 8.234859204731020e-1 8.338440982181668e-1 8.443325658000475e-1
      8.549529620631438e-1 8.657069464659763e-1 8.765961993404900e-1 8.876224221545980e-1
      8.987873377780494e-1 9.100926907516273e-1 9.215402475597317e-1 9.331317969064070e-1
      9.448691499948186e-1 9.567541408102681e-1 9.687886264067524e-1 9.809744871971267e-1
      9.933136272469355e-1 1.005807974571912e0 1.018459481439248e0 1.031270124672632e0
      1.044241905961130e0 1.057376852171963e0 1.070677015667196e0 1.084144474624436e0
      1.097781333361547e0 1.111589722665447e0 1.125571800125063e0 1.139729750468440e0
      1.154065785904126e0 1.168582146466826e0 1.183281100367409e0 1.198164944347330e0
      1.213236004037489e0 1.228496634321627e0 1.243949219704275e0 1.259596174683334e0
      1.275439944127358e0 1.291483003657553e0 1.307727860034611e0 1.324177051550395e0
      1.340833148424541e0 1.357698753206077e0 1.374776501180059e0 1.392069060779354e0
      1.409579134001585e0 1.427309456831312e0 1.445262799667556e0 1.463441967756654e0
      1.481849801630611e0 1.500489177550922e0 1.519363007957991e0 1.538474241926225e0
      1.557825865624807e0 1.577420902784315e0 1.597262415169173e0 1.617353503056053e0
      1.637697305718321e0 1.658297001916525e0 1.679155810395110e0 1.700276990385342e0
      1.721663842114558e0 1.743319707321860e0 1.765247969780240e0 1.787452055825323e0
      1.809935434890731e0 1.832701620050180e0 1.855754168566425e0 1.879096682447067e0
      1.902732809007392e0 1.926666241440269e0 1.950900719393200e0 1.975440029552678e0
      2.000288006235835e0 2.025448531989583e0 2.050925538197265e0 2.076723005692927e0
      2.102844965383359e0 2.129295498877899e0 2.156078739126224e0 2.183198871064117e0
      2.210660132267363e0 2.238466813613903e0 2.266623259954262e0 2.295133870790470e0
      2.324003100963479e0 2.353235461349231e0 2.382835519563517e0 2.412807900675647e0
      2.443157287931154e0 2.473888423483546e0 2.505006109135269e0 2.536515207088022e0
      2.568420640702459e0 2.600727395267499e0 2.633440518779274e0 2.666565122729880e0
      2.700106382906086e0 2.734069540198026e0 2.768459901418129e0 2.803282840130310e0
      2.838543797489579e0 2.874248283092273e0 2.910401875836899e0 2.947010224795882e0
      2.984079050098234e0 3.021614143823316e0 3.059621370905896e0 3.098106670052523e0
      3.137076054669492e0 3.176535613802440e0 3.216491513087751e0 3.256949995715991e0
      3.297917383407371e0 3.339400077399574e0 3.381404559447939e0 3.423937392838233e0
      3.467005223412218e0 3.510614780606033e0 3.554772878501718e0 3.599486416891917e0
      3.644762382357960e0 3.690607849361581e0 3.737029981350259e0 3.784036031876568e0
      3.831633345731546e0 3.879829360092306e0 3.928631605684161e0 3.978047707957262e0
      4.028085388278130e0 4.078752465136129e0 4.130056855365083e0 4.182006575380363e0
      4.234609742431396e0 4.287874575870065e0 4.341809398434969e0 4.396422637551851e0
      4.451722826650450e0 4.507718606497805e0 4.564418726548450e0 4.621832046311509e0
      4.679967536734986e0 4.738834281607554e0 4.798441478977848e0 4.858798442591738e0
      4.919914603347593e0 4.981799510769856e0 5.044462834501236e0 5.107914365813538e0
      5.172164019137630e0 5.237221833612571e0 5.303097974654215e0 5.369802735543645e0
      5.437346539035444e0 5.505739938986332e0 5.574993622004214e0 5.645118409117935e0
      5.716125257468174e0 5.788025262019429e0 5.860829657293705e0 5.934549819125892e0
      6.009197266441244e0 6.084783663055294e0 6.161320819496274e0 6.238820694850605e0
      6.317295398631497e0 6.396757192671052e0 6.477218493036276e0 6.558691871969028e0
      6.641190059850538e0 6.724725947190518e0 6.809312586641297e0 6.894963195037403e0
      6.981691155460633e0 7.069510019331267e0 7.158433508525461e0 7.248475517519298e0
      7.339650115559896e0 7.431971548863672e0 7.525454242842421e0 7.620112804357285e0
      7.715962024001054e0 7.813016878409335e0 7.911292532600560e0 8.010804342345653e0
      8.111567856567360e0 8.213598819769755e0 8.316913174498449e0 8.421527063831535e0
      8.527456833902075e0 8.634719036452172e0 8.743330431419173e0 8.853307989554542e0
      8.964668895075459e0 9.077430548349993e0 9.191610568615896e0 9.307226796733607e0
      9.424297297974025e0 9.542840364841116e0 9.662874519930273e0 9.784418518822458e0
      9.907491353014743e0 1.003211225288790e1 1.015830069071105e1 1.028607638368435e1
      1.041545929701979e1 1.054646964706080e1 1.067912790444114e1 1.081345479728338e1
      1.094947131443784e1 1.108719870876207e1 1.122665850044162e1 1.136787248035268e1
      1.151086271346690e1 1.165565154229913e1 1.180226159039848e1 1.195071576588318e1
      1.210103726502025e1 1.225324957584971e1 1.240737648185483e1 1.256344206567826e1
      1.272147071288495e1 1.288148711577259e1 1.304351627722963e1 1.320758351464223e1
      1.337371446385005e1 1.354193508315186e1 1.371227165736172e1 1.388475080191585e1
      1.405939946703152e1 1.423624494191801e1 1.441531485904052e1 1.459663719843796e1
      1.478024029209473e1 1.496615282836776e1 1.515440385646913e1 1.534502279100492e1
      1.553803941657152e1 1.573348389240932e1 1.593138675711533e1 1.613177893341483e1
      1.633469173299300e1 1.654015686138767e1 1.674820642294311e1 1.695887292582663e1
      1.717218928710794e1 1.738818883790242e1 1.760690532857939e1 1.782837293403545e1
      1.805262625903456e1 1.827970034361503e1 1.850963066856449e1 1.874245316096409e1
      1.897820419980188e1 1.921692062165733e1 1.945863972645709e1 1.970339928330298e1
      1.995123753637380e1 2.020219321090075e1 2.045630551921858e1 2.071361416689251e1
      2.097415935892214e1 2.123798180602391e1 2.150512273099184e1 2.177562387513900e1
      2.204952750481954e1 2.232687641803278e1 2.260771395111076e1 2.289208398548932e1
      2.318003095456491e1 2.347159985063734e1 2.376683623193972e1 2.406578622975740e1
      2.436849655563565e1 2.467501450867881e1 2.498538798294071e1 2.529966547490805e1
      2.561789609107847e1 2.594012955563310e1 2.626641621820639e1 2.659680706175325e1
      2.693135371051510e1 2.727010843808652e1 2.761312417558282e1 2.796045451991089e1
      2.831215374214373e1 2.866827679600025e1 2.902887932643227e1 2.939401767831870e1
      2.976374890526996e1 3.013813077854254e1 3.051722179606572e1 3.090108119158236e1
      3.128976894390386e1 3.168334578628238e1 3.208187321590033e1 3.248541350347928e1
      3.289402970301030e1 3.330778566160578e1 3.372674602947610e1 3.415097627003118e1
      3.458054267010910e1 3.501551235033395e1 3.545595327560308e1 3.590193426570722e1
      3.635352500608350e1 3.681079605870374e1 3.727381887310036e1 3.774266579753000e1
      3.821741009027857e1 3.869812593110773e1 3.918488843284551e1 3.967777365312326e1
      4.017685860625931e1 4.068222127529302e1 4.119394062416972e1 4.171209661007857e1
      4.223677019594674e1 4.276804336308934e1 4.330599912401968e1 4.385072153541996e1
      4.440229571127506e1 4.496080783617230e1 4.552634517876734e1 4.609899610542063e1
      4.667885009400460e1 4.726599774788453e1 4.786053081007609e1 4.846254217757964e1
      4.907212591589624e1 4.968937727372531e1 5.031439269784712e1 5.094726984819349e1
      5.158810761310658e1 5.223700612479103e1 5.289406677495959e1 5.355939223067546e1
      5.423308645039491e1 5.491525470021019e1 5.560600357029834e1 5.630544099157573e1
      5.701367625256228e1 5.773082001645862e1 5.845698433843669e1 5.919228268314928e1
      5.993682994245888e1 6.069074245338930e1 6.145413801630444e1 6.222713591331394e1
      6.300985692691198e1 6.380242335884952e1 6.460495904924381e1 6.541758939592945e1
      6.624044137405122e1 6.707364355590491e1 6.791732613102671e1 6.877162092653524e1
      6.963666142773062e1 7.051258279895084e1 7.139952190469237e1 7.229761733099508e1
      7.320700940709627e1 7.412784022735828e1 7.506025367346993e1 7.600439543692935e1
      7.696041304180806e1 7.792845586780159e1 7.890867517357129e1 7.990122412037765e1
      8.090625779601314e1 8.192393323903444e1 8.295440946329974e1 8.399784748281588e1
      8.505441033689603e1 8.612426311563585e1 8.720757298570881e1 8.830450921648582e1
      8.941524320648499e1 9.053994851015172e1 9.167880086497814e1 9.283197821896183e1
      9.399966075841020e1 9.518203093609603e1 9.637927349976481e1 9.759157552100309e1
      9.881912642446830e1
      </PP_R>
    <PP_RAB>
      1.461349303773263e-7 1.479730815174716e-7 1.498343537526574e-7 1.517190379104574e-7
      1.536274284766058e-7 1.555598236410111e-7 1.575165253443491e-7 1.594978393252422e-7
      1.615040751680305e-7 1.635355463511466e-7 1.655925702960957e-7 1.676754684170543e-7
      1.697845661710914e-7 1.719201931090219e-7 1.740826829269003e-7 1.762723735181600e-7
      1.784896070264108e-7 1.807347298988994e-7 1.830080929406423e-7 1.853100513692400e-7
      1.876409648703805e-7 1.900011976540405e-7 1.923911185113944e-7 1.948111008724382e-7
      1.972615228643399e-7 1.997427673705208e-7 2.022552220904831e-7 2.047992796003885e-7
      2.073753374143987e-7 2.099837980467885e-7 2.126250690748384e-7 2.152995632025203e-7
      2.180076983249830e-7 2.207498975938489e-7 2.235265894833332e-7 2.263382078571925e-7
      2.291851920365184e-7 2.320679868683807e-7 2.349870427953370e-7 2.379428159258152e-7
      2.409357681053802e-7 2.439663669888993e-7 2.470350861136138e-7 2.501424049731302e-7
      2.532888090923425e-7 2.564747901032956e-7 2.597008458220043e-7 2.629674803262381e-7
      2.662752040342843e-7 2.696245337847022e-7 2.730159929170792e-7 2.764501113538048e-7
      2.799274256828717e-7 2.834484792417181e-7 2.870138222021266e-7 2.906240116561883e-7
      2.942796117033505e-7 2.979811935385579e-7 3.017293355415029e-7 3.055246233669995e-7
      3.093676500364919e-7 3.132590160307159e-7 3.171993293835251e-7 3.211892057768973e-7
      3.252292686371368e-7 3.293201492322852e-7 3.334624867707579e-7 3.376569285012235e-7
      3.419041298137353e-7 3.462047543421401e-7 3.505594740677701e-7 3.549689694244418e-7
      3.594339294047761e-7 3.639550516678537e-7 3.685330426482269e-7 3.731686176663003e-7
      3.778625010401014e-7 3.826154261984574e-7 3.874281357955934e-7 3.923013818271767e-7
      3.972359257478138e-7 4.022325385900318e-7 4.072920010847529e-7 4.124151037832852e-7
      4.176026471808491e-7 4.228554418416542e-7 4.281743085255530e-7 4.335600783162862e-7
      4.390135927513411e-7 4.445357039534436e-7 4.501272747637040e-7 4.557891788764372e-7
      4.615223009756799e-7 4.673275368734243e-7 4.732057936495908e-7 4.791579897937597e-7
      4.851850553486884e-7 4.912879320556319e-7 4.974675735014918e-7 5.037249452678174e-7
      5.100610250816774e-7 5.164768029684338e-7 5.229732814064341e-7 5.295514754836510e-7
      5.362124130562938e-7 5.429571349094089e-7 5.497866949195089e-7 5.567021602192396e-7
      5.637046113641231e-7 5.707951425013991e-7 5.779748615409826e-7 5.852448903285808e-7
      5.926063648209827e-7 6.000604352635545e-7 6.076082663699692e-7 6.152510375041929e-7
      6.229899428647646e-7 6.308261916713915e-7 6.387610083538927e-7 6.467956327435189e-7
      6.549313202666774e-7 6.631693421410957e-7 6.715109855744519e-7 6.799575539655033e-7
      6.885103671077468e-7 6.971707613956360e-7 7.059400900333984e-7 7.148197232464748e-7
      7.238110484956197e-7 7.329154706936977e-7 7.421344124251997e-7 7.514693141685274e-7
      7.609216345210702e-7 7.704928504271131e-7 7.801844574086160e-7 7.899979697988866e-7
      7.999349209792014e-7 8.099968636183997e-7 8.201853699154890e-7 8.305020318453083e-7
      8.409484614072731e-7 8.515262908772559e-7 8.622371730626316e-7 8.730827815605329e-7
      8.840648110193545e-7 8.951849774035416e-7 9.064450182617160e-7 9.178466929981706e-7
      9.293917831477792e-7 9.410820926543675e-7 9.529194481525790e-7 9.649056992532946e-7
      9.770427188326343e-7 9.893324033245998e-7 1.001776673017398e-6 1.014377472353485e-6
      1.027136770233395e-6 1.040056560323379e-6 1.053138861366925e-6 1.066385717500188e-6
      1.079799198571389e-6 1.093381400464235e-6 1.107134445425406e-6 1.121060482396155e-6
      1.135161687348097e-6 1.149440263623189e-6 1.163898442278028e-6 1.178538482432442e-6
      1.193362671622490e-6 1.208373326157897e-6 1.223572791483968e-6 1.238963442548088e-6
      1.254547684170797e-6 1.270327951421554e-6 1.286306709999225e-6 1.302486456617342e-6
      1.318869719394236e-6 1.335459058248046e-6 1.352257065296720e-6 1.369266365263036e-6
      1.386489615884717e-6 1.403929508329716e-6 1.421588767616708e-6 1.439470153040884e-6
      1.457576458605101e-6 1.475910513456433e-6 1.494475182328257e-6 1.513273365987855e-6
      1.532308001689664e-6 1.551582063634246e-6 1.571098563432985e-6 1.590860550578688e-6
      1.610871112922049e-6 1.631133377154145e-6 1.651650509294992e-6 1.672425715188222e-6
      1.693462241002028e-6 1.714763373736367e-6 1.736332441736563e-6 1.758172815213379e-6
      1.780287906769600e-6 1.802681171933279e-6 1.825356109697656e-6 1.848316263067888e-6
      1.871565219614656e-6 1.895106612034714e-6 1.918944118718529e-6 1.943081464325016e-6
      1.967522420363531e-6 1.992270805783188e-6 2.017330487569551e-6 2.042705381348890e-6
      2.068399451999980e-6 2.094416714273635e-6 2.120761233420022e-6 2.147437125823851e-6
      2.174448559647586e-6 2.201799755482716e-6 2.229494987009234e-6 2.257538581663419e-6
      2.285934921313983e-6 2.314688442946776e-6 2.343803639358049e-6 2.373285059856475e-6
      2.403137310973993e-6 2.433365057185569e-6 2.463973021638050e-6 2.494965986888156e-6
      2.526348795649758e-6 2.558126351550581e-6 2.590303619898378e-6 2.622885628456799e-6
      2.655877468230971e-6 2.689284294262974e-6 2.723111326437353e-6 2.757363850296696e-6
      2.792047217867550e-6 2.827166848496661e-6 2.862728229697762e-6 2.898736918009024e-6
      2.935198539861247e-6 2.972118792457033e-6 3.009503444660963e-6 3.047358337901003e-6
      3.085689387081239e-6 3.124502581506089e-6 3.163803985816151e-6 3.203599740935806e-6
      3.243896065032756e-6 3.284699254489624e-6 3.326015684887779e-6 3.367851812003530e-6
      3.410214172816855e-6 3.453109386532816e-6 3.496544155615829e-6 3.540525266836930e-6
      3.585059592334231e-6 3.630154090686694e-6 3.675815808001431e-6 3.722051879014676e-6
      3.768869528206588e-6 3.816276070930109e-6 3.864278914553986e-6 3.912885559620199e-6
      3.962103601015929e-6 4.011940729160280e-6 4.062404731205921e-6 4.113503492255838e-6
      4.165244996595409e-6 4.217637328939955e-6 4.270688675697996e-6 4.324407326250398e-6
      4.378801674245604e-6 4.433880218911151e-6 4.489651566381704e-6 4.546124431043766e-6
      4.603307636897345e-6 4.661210118934691e-6 4.719840924536425e-6 4.779209214885210e-6
      4.839324266397196e-6 4.900195472171490e-6 4.961832343457836e-6 5.024244511142770e-6
      5.087441727254480e-6 5.151433866486550e-6 5.216230927740935e-6 5.281843035690285e-6
      5.348280442359949e-6 5.415553528729896e-6 5.483672806356736e-6 5.552648919016190e-6
      5.622492644366193e-6 5.693214895630923e-6 5.764826723306038e-6 5.837339316885294e-6
      5.910764006608978e-6 5.985112265234235e-6 6.060395709827738e-6 6.136626103580875e-6
      6.213815357647760e-6 6.291975533006381e-6 6.371118842343161e-6 6.451257651961194e-6
      6.532404483712537e-6 6.614572016954735e-6 6.697773090532039e-6 6.782020704781461e-6
      6.867328023564133e-6 6.953708376322176e-6 7.041175260161444e-6 7.129742341960503e-6
      7.219423460506062e-6 7.310232628655355e-6 7.402184035525662e-6 7.495292048711375e-6
      7.589571216528994e-6 7.685036270290301e-6 7.781702126604163e-6 7.879583889707305e-6
      7.978696853824350e-6 8.079056505557594e-6 8.180678526306798e-6 8.283578794719457e-6
      8.387773389171855e-6 8.493278590281378e-6 8.600110883450341e-6 8.708286961441905e-6
      8.817823726988344e-6 8.928738295432115e-6 9.041047997400216e-6 9.154770381512066e-6
      9.269923217121553e-6 9.386524497093520e-6 9.504592440615180e-6 9.624145496042942e-6
      9.745202343784932e-6 9.867781899219910e-6 9.991903315652801e-6 1.011758598730743e-5
      1.024484955235698e-5 1.037371389599240e-5 1.050419915352955e-5 1.063632571355539e-5
      1.077011422111374e-5 1.090558558093112e-5 1.104276096068310e-5 1.118166179430187e-5
      1.132230978532526e-5 1.146472691028802e-5 1.160893542215568e-5 1.175495785380162e-5
      1.190281702152787e-5 1.205253602863020e-5 1.220413826900807e-5 1.235764743081999e-5
      1.251308750018481e-5 1.267048276492960e-5 1.282985781838471e-5 1.299123756322648e-5
      1.315464721536840e-5 1.332011230790105e-5 1.348765869508179e-5 1.365731255637450e-5
      1.382910040054015e-5 1.400304906977891e-5 1.417918574392425e-5 1.435753794468986e-5
      1.453813353996996e-5 1.472100074819373e-5 1.490616814273453e-5 1.509366465637447e-5
      1.528351958582526e-5 1.547576259630591e-5 1.567042372617789e-5 1.586753339163883e-5
      1.606712239147496e-5 1.626922191187357e-5 1.647386353129590e-5 1.668107922541132e-5
      1.689090137209365e-5 1.710336275648016e-5 1.731849657609444e-5 1.753633644603350e-5
      1.775691640422019e-5 1.798027091672175e-5 1.820643488313522e-5 1.843544364204046e-5
      1.866733297652195e-5 1.890213911976003e-5 1.913989876069224e-5 1.938064904974627e-5
      1.962442760464454e-5 1.987127251628226e-5 2.012122235467906e-5 2.037431617500570e-5
      2.063059352368657e-5 2.089009444457879e-5 2.115285948522922e-5 2.141892970321002e-5
      2.168834667253409e-5 2.196115249015104e-5 2.223738978252489e-5 2.251710171229458e-5
      2.280033198501822e-5 2.308712485600213e-5 2.337752513721593e-5 2.367157820429437e-5
      2.396933000362743e-5 2.427082705953953e-5 2.457611648155905e-5 2.488524597177933e-5
      2.519826383231212e-5 2.551521897283500e-5 2.583616091823348e-5 2.616113981633949e-5
      2.649020644576708e-5 2.682341222384656e-5 2.716080921465869e-5 2.750245013716969e-5
      2.784838837346877e-5 2.819867797710922e-5 2.855337368155425e-5 2.891253090872930e-5
      2.927620577768185e-5 2.964445511335005e-5 3.001733645544183e-5 3.039490806742553e-5
      3.077722894563370e-5 3.116435882848135e-5 3.155635820580033e-5 3.195328832829090e-5
      3.235521121709223e-5 3.276218967347341e-5 3.317428728864628e-5 3.359156845370157e-5
      3.401409836967036e-5 3.444194305771164e-5 3.487516936942836e-5 3.531384499731314e-5
      3.575803848532529e-5 3.620781923960111e-5 3.666325753929849e-5 3.712442454757836e-5
      3.759139232272402e-5 3.806423382940035e-5 3.854302295005484e-5 3.902783449646167e-5
      3.951874422141132e-5 4.001582883054708e-5 4.051916599435040e-5 4.102883436027726e-5
      4.154491356504674e-5 4.206748424708452e-5 4.259662805912289e-5 4.313242768095896e-5
      4.367496683237382e-5 4.422433028621366e-5 4.478060388163581e-5 4.534387453752132e-5
      4.591423026605611e-5 4.649176018648324e-5 4.707655453902771e-5 4.766870469899692e-5
      4.826830319105806e-5 4.887544370369540e-5 4.949022110384933e-5 5.011273145173941e-5
      5.074307201587395e-5 5.138134128824854e-5 5.202763899973554e-5 5.268206613566733e-5
      5.334472495161533e-5 5.401571898936770e-5 5.469515309310800e-5 5.538313342579720e-5
      5.607976748576210e-5 5.678516412349179e-5 5.749943355864612e-5 5.822268739727749e-5
      5.895503864926960e-5 5.969660174599567e-5 6.044749255819824e-5 6.120782841409441e-5
      6.197772811770860e-5 6.275731196743575e-5 6.354670177483861e-5 6.434602088368058e-5
      6.515539418919861e-5 6.597494815761839e-5 6.680481084591482e-5 6.764511192182140e-5
      6.849598268409084e-5 6.935755608301082e-5 7.022996674117782e-5 7.111335097453203e-5
      7.200784681365731e-5 7.291359402534834e-5 7.383073413444970e-5 7.475941044596935e-5
      7.569976806747031e-5 7.665195393174425e-5 7.761611681976964e-5 7.859240738395935e-5
      7.958097817170030e-5 8.058198364918926e-5 8.159558022556881e-5 8.262192627736608e-5
      8.366118217323983e-5 8.471351029903808e-5 8.577907508317153e-5 8.685804302230565e-5
      8.795058270737606e-5 8.905686484993137e-5 9.017706230880707e-5 9.131135011713511e-5
      9.245990550969340e-5 9.362290795059872e-5 9.480053916134864e-5 9.599298314921567e-5
      9.720042623599896e-5 9.842305708713750e-5 9.966106674118915e-5 1.009146486396812e-4
      1.021839986573355e-4 1.034693151326750e-4 1.047707988990140e-4 1.060886533158388e-4
      1.074230843005833e-4 1.087743003608036e-4 1.101425126267584e-4 1.115279348843978e-4
      1.129307836087682e-4 1.143512779978370e-4 1.157896400067424e-4 1.172460943824746e-4
      1.187208686989933e-4 1.202141933927856e-4 1.217263017988732e-4 1.232574301872710e-4
      1.248078177999046e-4 1.263777068879931e-4 1.279673427499002e-4 1.295769737694636e-4
      1.312068514548049e-4 1.328572304776283e-4 1.345283687130140e-4 1.362205272797113e-4
      1.379339705809388e-4 1.396689663456985e-4 1.414257856706082e-4 1.432047030622621e-4
      1.450059964801218e-4 1.468299473799484e-4 1.486768407577810e-4 1.505469651944673e-4
      1.524406129007555e-4 1.543580797629523e-4 1.562996653891559e-4 1.582656731560709e-4
      1.602564102564102e-4 1.622721877468966e-4 1.643133205968637e-4 1.663801277374720e-4
      1.684729321115425e-4 1.705920607240159e-4 1.727378446930500e-4 1.749106193017552e-4
      1.771107240505846e-4 1.793385027103816e-4 1.815943033760940e-4 1.838784785211655e-4
      1.861913850526095e-4 1.885333843667774e-4 1.909048424058268e-4 1.933061297149008e-4
      1.957376215000273e-4 1.981996976867444e-4 2.006927429794656e-4 2.032171469215898e-4
      2.057733039563688e-4 2.083616134885403e-4 2.109824799467343e-4 2.136363128466672e-4
      2.163235268551289e-4 2.190445418547751e-4 2.217997830097358e-4 2.245896808320471e-4
      2.274146712489196e-4 2.302751956708534e-4 2.331717010606091e-4 2.361046400030475e-4
      2.390744707758446e-4 2.420816574211015e-4 2.451266698178494e-4 2.482099837554701e-4
      2.513320810080400e-4 2.544934494096065e-4 2.576945829304141e-4 2.609359817540883e-4
      2.642181523557898e-4 2.675416075813531e-4 2.709068667274186e-4 2.743144556225746e-4
      2.777649067095187e-4 2.812587591282530e-4 2.847965588003267e-4 2.883788585141361e-4
      2.920062180112997e-4 2.956792040741188e-4 2.993983906141382e-4 3.031643587618222e-4
      3.069776969573553e-4 3.108390010425890e-4 3.147488743541424e-4 3.187079278176750e-4
      3.227167800433457e-4 3.267760574224705e-4 3.308863942253987e-4 3.350484327006181e-4
      3.392628231751082e-4 3.435302241559551e-4 3.478513024332440e-4 3.522267331842473e-4
      3.566572000789213e-4 3.611433953867322e-4 3.656860200848244e-4 3.702857839675489e-4
      3.749434057573706e-4 3.796596132171702e-4 3.844351432639580e-4 3.892707420840206e-4
      3.941671652495113e-4 3.991251778365116e-4 4.041455545445753e-4 4.092290798177767e-4
      4.143765479672831e-4 4.195887632954650e-4 4.248665402215718e-4 4.302107034089859e-4
      4.356220878940777e-4 4.411015392166838e-4 4.466499135522198e-4 4.522680778454648e-4
      4.579569099460202e-4 4.637172987454745e-4 4.695501443162989e-4 4.754563580524790e-4
      4.814368628119283e-4 4.874925930606837e-4 4.936244950189153e-4 4.998335268087812e-4
      5.061206586041297e-4 5.124868727820953e-4 5.189331640765967e-4 5.254605397337618e-4
      5.320700196693191e-4 5.387626366279536e-4 5.455394363446824e-4 5.524014777082496e-4
      5.593498329265772e-4 5.663855876943067e-4 5.735098413624327e-4 5.807237071100866e-4
      5.880283121184691e-4 5.954247977469719e-4 6.029143197115248e-4 6.104980482651703e-4
      6.181771683809252e-4 6.259528799369319e-4 6.338263979039387e-4 6.417989525351489e-4
      6.498717895584419e-4 6.580461703710275e-4 6.663233722365403e-4 6.747046884846091e-4
      6.831914287129524e-4 6.917849189919943e-4 7.004865020720763e-4 7.092975375932594e-4
      7.182194022977667e-4 7.272534902451133e-4 7.364012130299183e-4 7.456640000024789e-4
      7.550432984921065e-4 7.645405740332698e-4 7.741573105945967e-4 7.838950108107381e-4
      7.937551962171656e-4 8.037394074879106e-4 8.138492046762952e-4 8.240861674587006e-4
      8.344518953813864e-4 8.449480081104312e-4 8.555761456848042e-4 8.663379687726229e-4
      8.772351589306419e-4 8.882694188669909e-4 8.994424727072364e-4 9.107560662637738e-4
      9.222119673086107e-4 9.338119658495961e-4 9.455578744100993e-4 9.574515283122311e-4
      9.694947859636137e-4 9.816895291477543e-4 9.940376633180884e-4 1.006541117895700e-3
      1.019201846570806e-3 1.032021827608023e-3 1.045003064155467e-3 1.058147584557762e-3
      1.071457442672960e-3 1.084934718193473e-3 1.098581516971023e-3 1.112399971345679e-3
      1.126392240479055e-3 1.140560510691666e-3 1.154906995804562e-3 1.169433937485230e-3
      1.184143605597861e-3 1.199038298558027e-3 1.214120343691803e-3 1.229392097599428e-3
      1.244855946523522e-3 1.260514306721938e-3 1.276369624845317e-3 1.292424378319371e-3
      1.308681075731994e-3 1.325142257225236e-3 1.341810494892190e-3 1.358688393178907e-3
      1.375778589291330e-3 1.393083753607372e-3 1.410606590094169e-3 1.428349836730567e-3
      1.446316265934957e-3 1.464508684998450e-3 1.482929936523540e-3 1.501582898868259e-3
      1.520470486595918e-3 1.539595650930531e-3 1.558961380217931e-3 1.578570700392721e-3
      1.598426675451078e-3 1.618532407929496e-3 1.638891039389585e-3 1.659505750908925e-3
      1.680379763578137e-3 1.701516339004168e-3 1.722918779819929e-3 1.744590430200344e-3
      1.766534676384873e-3 1.788754947206629e-3 1.811254714628139e-3 1.834037494283833e-3
      1.857106846029391e-3 1.880466374497951e-3 1.904119729663365e-3 1.928070607410503e-3
      1.952322750112736e-3 1.976879947216709e-3 2.001746035834425e-3 2.026924901342824e-3
      2.052420477990872e-3 2.078236749514284e-3 2.104377749758017e-3 2.130847563306537e-3
      2.157650326122069e-3 2.184790226190827e-3 2.212271504177419e-3 2.240098454087444e-3
      2.268275423938431e-3 2.296806816439255e-3 2.325697089678033e-3 2.354950757818741e-3
      2.384572391806547e-3 2.414566620082018e-3 2.444938129304356e-3 2.475691665083658e-3
      2.506832032722464e-3 2.538364097966576e-3 2.570292787765332e-3 2.602623091041484e-3
      2.635360059470683e-3 2.668508808270857e-3 2.702074517001450e-3 2.736062430372734e-3
      2.770477859065331e-3 2.805326180559982e-3 2.840612839977828e-3 2.876343350931196e-3
      2.912523296385107e-3 2.949158329529659e-3 2.986254174663304e-3 3.023816628087321e-3
      3.061851559011485e-3 3.100364910471125e-3 3.139362700255772e-3 3.178851021849413e-3
      3.218836045382639e-3 3.259324018596735e-3 3.300321267819878e-3 3.341834198955679e-3
      3.383869298484075e-3 3.426433134474895e-3 3.469532357614114e-3 3.513173702243024e-3
      3.557363987410523e-3 3.602110117938562e-3 3.647419085501079e-3 3.693297969716443e-3
      3.739753939253641e-3 3.786794252952444e-3 3.834426260957557e-3 3.882657405867143e-3
      3.931495223895732e-3 3.980947346051739e-3 4.031021499329871e-3 4.081725507918445e-3
      4.133067294421966e-3 4.185054881099037e-3 4.237696391115834e-3 4.291000049815411e-3
      4.344974186002871e-3 4.399627233246811e-3 4.454967731197065e-3 4.511004326919015e-3
      4.567745776244763e-3 4.625200945141192e-3 4.683378811095345e-3 4.742288464517144e-3
      4.801939110159780e-3 4.862340068558007e-3 4.923500777484445e-3 4.985430793424305e-3
      5.048139793068584e-3 5.111637574826043e-3 5.175934060354283e-3 5.241039296109964e-3
      5.306963454918639e-3 5.373716837564259e-3 5.441309874398646e-3 5.509753126971351e-3
      5.579057289679817e-3 5.649233191440471e-3 5.720291797380755e-3 5.792244210552393e-3
      5.865101673666353e-3 5.938875570849454e-3 6.013577429423238e-3 6.089218921705097e-3
      6.165811866832072e-3 6.243368232607695e-3 6.321900137371883e-3 6.401419851894541e-3
      6.481939801292858e-3 6.563472566972726e-3 6.646030888594680e-3 6.729627666064425e-3
      6.814275961548523e-3 6.899989001515379e-3 6.986780178801845e-3 7.074663054705975e-3
      7.163651361105906e-3 7.253759002605571e-3 7.345000058707294e-3 7.437388786011695e-3
      7.530939620445408e-3 7.625667179516620e-3 7.721586264599169e-3 7.818711863245266e-3
      7.917059151527273e-3 8.016643496409104e-3 8.117480458147224e-3 8.219585792722068e-3
      8.322975454299918e-3 8.427665597725714e-3 8.533672581047389e-3 8.641012968071726e-3
      8.749703530952601e-3 8.859761252811618e-3 8.971203330391692e-3 9.084047176744212e-3
      9.198310423949717e-3 9.314010925873076e-3 9.431166760953118e-3 9.549796235027403e-3
      9.669917884192637e-3 9.791550477700861e-3 9.914713020892291e-3 1.003942475816489e-2
      1.016570517598131e-2 1.029357400591378e-2 1.042305122772709e-2 1.055415707250059e-2
      1.068691202578930e-2 1.082133683082470e-2 1.095745249175613e-2 1.109528027693248e-2
      1.123484172222562e-2 1.137615863439534e-2 1.151925309449665e-2 1.166414746133009e-2
      1.181086437493523e-2 1.195942676012835e-2 1.210985783008441e-2 1.226218108996409e-2
      1.241642034058670e-2 1.257259968214890e-2 1.273074351799060e-2 1.289087655840790e-2
      1.305302382451413e-2 1.321721065214954e-2 1.338346269583995e-2 1.355180593280545e-2
      1.372226666701934e-2 1.389487153331809e-2 1.406964750156329e-2 1.424662188085550e-2
      1.442582232380157e-2 1.460727683083533e-2 1.479101375459261e-2 1.497706180434163e-2
      1.516545005046861e-2 1.535620792902033e-2 1.554936524630344e-2 1.574495218354168e-2
      1.594299930159198e-2 1.614353754571941e-2 1.634659825043264e-2 1.655221314437995e-2
      1.676041435530677e-2 1.697123441507597e-2 1.718470626475073e-2 1.740086325974192e-2
      1.761973917501981e-2 1.784136821039141e-2 1.806578499584445e-2 1.829302459695818e-2
      1.852312252038264e-2 1.875611471938653e-2 1.899203759947489e-2 1.923092802407782e-2
      1.947282332031009e-2 1.971776128480393e-2 1.996578018961466e-2 2.021691878820067e-2
      2.047121632147901e-2 2.072871252395657e-2 2.098944762993888e-2 2.125346237981677e-2
      2.152079802643198e-2 2.179149634152326e-2 2.206559962225300e-2 2.234315069781653e-2
      2.262419293613414e-2 2.290877025062725e-2 2.319692710708031e-2 2.348870853058834e-2
      2.378416011259241e-2 2.408332801800336e-2 2.438625899241500e-2 2.469300036940848e-2
      2.500360007794793e-2 2.531810664986978e-2 2.563656922746582e-2 2.595903757116159e-2
      2.628556206729198e-2 2.661619373597373e-2 2.695098423907780e-2 2.728998588830147e-2
      2.763325165334204e-2 2.798083517017379e-2 2.833279074942828e-2 2.868917338488088e-2
      2.905003876204349e-2 2.941544326686538e-2 2.978544399454396e-2 3.016009875844560e-2
      3.053946609913942e-2 3.092360529354433e-2 3.131257636419086e-2 3.170644008860029e-2
      3.210525800878075e-2 3.250909244084373e-2 3.291800648474092e-2 3.333206403412350e-2
      3.375132978632608e-2 3.417586925247533e-2 3.460574876772662e-2 3.504103550162887e-2
      3.548179746861973e-2 3.592810353865341e-2 3.638002344796123e-2 3.683762780994853e-2
      3.730098812622793e-2 3.777017679779144e-2 3.824526713632370e-2 3.872633337565654e-2
      3.921345068336865e-2 3.970669517253050e-2 4.020614391359690e-2 4.071187494644989e-2
      4.122396729259215e-2 4.174250096749469e-2 4.226755699309924e-2 4.279921741047791e-2
      4.333756529265273e-2 4.388268475757541e-2 4.443466098127147e-2 4.499358021114896e-2
      4.555952977947451e-2 4.613259811701978e-2 4.671287476687824e-2 4.730045039845710e-2
      4.789541682164432e-2 4.849786700115382e-2 4.910789507105202e-2 4.972559634946577e-2
      5.035106735347663e-2 5.098440581420162e-2 5.162571069206354e-2 5.227508219225454e-2
      5.293262178039246e-2 5.359843219837581e-2 5.427261748043711e-2 5.495528296939813e-2
      5.564653533313062e-2 5.634648258122256e-2 5.705523408185562e-2 5.777290057889386e-2
      5.849959420918732e-2 5.923542852009442e-2 5.998051848722310e-2 6.073498053239672e-2
      6.149893254184491e-2 6.227249388462321e-2 6.305578543126545e-2 6.384892957266923e-2
      6.465205023922037e-2 6.546527292015714e-2 6.628872468317769e-2 6.712253419429556e-2
      6.796683173794305e-2 6.882174923732915e-2 6.968742027505268e-2 7.056398011397419e-2
      7.145156571835218e-2 7.235031577524287e-2 7.326037071617131e-2 7.418187273907366e-2
      7.511496583051556e-2 7.605979578819118e-2 7.701651024370343e-2 7.798525868563257e-2
      7.896619248289372e-2 7.995946490838815e-2 8.096523116295346e-2 8.198364839961286e-2
      8.301487574813173e-2 8.405907433988148e-2 8.511640733301622e-2 8.618703993796755e-2
      8.727113944325794e-2 8.836887524164084e-2 8.948041885656826e-2 9.060594396899123e-2
      9.174562644449869e-2 9.289964436079590e-2 9.406817803553025e-2 9.525141005446606e-2
      9.644952530001317e-2 9.766271098011670e-2 9.889115665750701e-2 1.001350542793207e-1
      1.013945982070920e-1 1.026699852471220e-1 1.039614146812306e-1 1.052690882978942e-1
      1.065932104237759e-1 1.079339879556521e-1 1.092916303927397e-1 1.106663498694318e-1
      1.120583611884432e-1 1.134678818543749e-1 1.148951321076987e-1 1.163403349591701e-1
      1.178037162246753e-1 1.192855045605139e-1 1.207859314991284e-1 1.223052314852807e-1
      1.238436419126843e-1 1.254014031610988e-1 1.269787586338882e-1 1.285759547960543e-1
      1.301932412127474e-1 1.318308705882600e-1 1.334890988055142e-1 1.351681849660422e-1
      1.368683914304730e-1 1.385899838595259e-1 1.403332312555202e-1 1.420984060044086e-1
      1.438857839183363e-1 1.456956442787392e-1 1.475282698799809e-1 1.493839470735398e-1
      1.512629658127532e-1 1.531656196981214e-1 1.550922060231854e-1 1.570430258209783e-1
      1.590183839110619e-1 1.610185889471574e-1 1.630439534653704e-1 1.650947939330279e-1
      1.671714307981257e-1 1.692741885393983e-1 1.714033957170215e-1 1.735593850239481e-1
      1.757424933378940e-1 1.779530617739752e-1 1.801914357380065e-1 1.824579649804745e-1
      1.847530036511841e-1 1.870769103545970e-1 1.894300482058641e-1 1.918127848875615e-1
      1.942254927071440e-1 1.966685486551165e-1 1.991423344639417e-1 2.016472366676854e-1
      2.041836466624125e-1 2.067519607673459e-1 2.093525802867889e-1 2.119859115728329e-1
      2.146523660888492e-1 2.173523604737802e-1 2.200863166072424e-1 2.228546616754431e-1
      2.256578282379320e-1 2.284962542951879e-1 2.313703833570562e-1 2.342806645120512e-1
      2.372275524975235e-1 2.402115077707167e-1 2.432329965807136e-1 2.462924910412872e-1
      2.493904692046724e-1 2.525274151362593e-1 2.557038189902323e-1 2.589201770861563e-1
      2.621769919865268e-1 2.654747725752989e-1 2.688140341373980e-1 2.721952984392375e-1
      2.756190938102443e-1 2.790859552254098e-1 2.825964243888846e-1 2.861510498186165e-1
      2.897503869320614e-1 2.933949981329667e-1 2.970854528992465e-1 3.008223278719675e-1
      3.046062069454456e-1 3.084376813584852e-1 3.123173497867588e-1 3.162458184363506e-1
      3.202237011384809e-1 3.242516194454137e-1 3.283302027275798e-1 3.324600882719157e-1
      3.366419213814387e-1 3.408763554760815e-1 3.451640521947852e-1 3.495056814988862e-1
      3.539019217767966e-1 3.583534599500032e-1 3.628609915804033e-1 3.674252209789837e-1
      3.720468613158745e-1 3.767266347317817e-1 3.814652724508214e-1 3.862635148947795e-1
      3.911221117987982e-1 3.960418223285298e-1 4.010234151987540e-1 4.060676687934910e-1
      4.111753712876287e-1 4.163473207700722e-1 4.215843253684513e-1 4.268872033753897e-1
      4.322567833763638e-1 4.376939043791744e-1 4.431994159450385e-1 4.487741783213402e-1
      4.544190625760438e-1 4.601349507337967e-1 4.659227359137546e-1 4.717833224691250e-1
      4.777176261284821e-1 4.837265741388467e-1 4.898111054105688e-1 4.959721706640408e-1
      5.022107325782414e-1 5.085277659411628e-1 5.149242578021215e-1 5.214012076259821e-1
      5.279596274493342e-1 5.346005420386168e-1 5.413249890502460e-1 5.481340191927496e-1
      5.550286963909382e-1 5.620100979521538e-1 5.690793147345917e-1 5.762374513177578e-1
      5.834856261750575e-1 5.908249718485567e-1 5.982566351259512e-1 6.057817772197454e-1
      6.134015739487030e-1 6.211172159215663e-1 6.289299087230890e-1 6.368408731024187e-1
      6.448513451638322e-1 6.529625765598879e-1 6.611758346869950e-1 6.694924028834432e-1
      6.779135806299363e-1 6.864406837526273e-1 6.950750446287293e-1 7.038180123946967e-1
      7.126709531570286e-1 7.216352502057327e-1 7.307123042304586e-1 7.399035335393660e-1
      7.492103742807360e-1 7.586342806673663e-1 7.681767252038055e-1 7.778391989164243e-1
      7.876232115863998e-1 7.975302919856190e-1 8.075619881155475e-1 8.177198674491182e-1
      8.280055171756402e-1 8.384205444488114e-1 8.489665766378339e-1 8.596452615816904e-1
      8.704582678466327e-1 8.814072849868854e-1 8.924940238086545e-1 9.037202166374385e-1
      9.150876175887033e-1 9.265980028419785e-1 9.382531709183741e-1 9.500549429616168e-1
      9.620051630226008e-1 9.741056983475199e-1 9.863584396696410e-1 9.987653015047206e-1
      1.011328222450164e0 1.024049165487930e0 1.036930118291247e0 1.049973093535199e0
      1.063180129211200e0 1.076553288945448e0 1.090094662321360e0 1.103806365206073e0
      1.117690540081062e0 1.131749356376897e0 1.145985010812227e0 1.160399727737023e0
      1.174995759480127e0 1.189775386701200e0 1.204740918747060e0 1.219894694012539e0
      1.235239080305854e0
      </PP_RAB>
  </PP_MESH>
  <PP_NLCC columns="4">
    1.891973776114536e0 1.891973776107741e0 1.891973776100773e0 1.891973776093629e0
    1.891973776086304e0 1.891973776078793e0 1.891973776071092e0 1.891973776063196e0
    1.891973776055101e0 1.891973776046800e0 1.891973776038289e0 1.891973776029563e0
    1.891973776020616e0 1.891973776011443e0 1.891973776002036e0 1.891973775992393e0
    1.891973775982505e0 1.891973775972367e0 1.891973775961972e0 1.891973775951313e0
    1.891973775940386e0 1.891973775929181e0 1.891973775917693e0 1.891973775905914e0
    1.891973775893837e0 1.891973775881453e0 1.891973775868757e0 1.891973775855740e0
    1.891973775842392e0 1.891973775828707e0 1.891973775814675e0 1.891973775800288e0
    1.891973775785537e0 1.891973775770412e0 1.891973775754905e0 1.891973775739005e0
    1.891973775722702e0 1.891973775705987e0 1.891973775688849e0 1.891973775671276e0
    1.891973775653259e0 1.891973775634786e0 1.891973775615845e0 1.891973775596425e0
    1.891973775576513e0 1.891973775556097e0 1.891973775535164e0 1.891973775513701e0
    1.891973775491696e0 1.891973775469132e0 1.891973775445997e0 1.891973775422277e0
    1.891973775397957e0 1.891973775373021e0 1.891973775347453e0 1.891973775321238e0
    1.891973775294360e0 1.891973775266801e0 1.891973775238544e0 1.891973775209573e0
    1.891973775179867e0 1.891973775149411e0 1.891973775118182e0 1.891973775086163e0
    1.891973775053334e0 1.891973775019674e0 1.891973774985162e0 1.891973774949775e0
    1.891973774913493e0 1.891973774876293e0 1.891973774838151e0 1.891973774799043e0
    1.891973774758945e0 1.891973774717832e0 1.891973774675678e0 1.891973774632458e0
    1.891973774588143e0 1.891973774542706e0 1.891973774496120e0 1.891973774448353e0
    1.891973774399377e0 1.891973774349162e0 1.891973774297675e0 1.891973774244885e0
    1.891973774190759e0 1.891973774135263e0 1.891973774078361e0 1.891973774020019e0
    1.891973773960200e0 1.891973773898867e0 1.891973773835981e0 1.891973773771503e0
    1.891973773705393e0 1.891973773637609e0 1.891973773568109e0 1.891973773496850e0
    1.891973773423788e0 1.891973773348875e0 1.891973773272066e0 1.891973773193313e0
    1.891973773112565e0 1.891973773029774e0 1.891973772944887e0 1.891973772857852e0
    1.891973772768612e0 1.891973772677114e0 1.891973772583299e0 1.891973772487109e0
    1.891973772388485e0 1.891973772287363e0 1.891973772183682e0 1.891973772077376e0
    1.891973771968379e0 1.891973771856622e0 1.891973771742037e0 1.891973771624551e0
    1.891973771504090e0 1.891973771380581e0 1.891973771253944e0 1.891973771124101e0
    1.891973770990971e0 1.891973770854472e0 1.891973770714517e0 1.891973770571019e0
    1.891973770423888e0 1.891973770273033e0 1.891973770118359e0 1.891973769959769e0
    1.891973769797164e0 1.891973769630444e0 1.891973769459502e0 1.891973769284233e0
    1.891973769104528e0 1.891973768920272e0 1.891973768731352e0 1.891973768537651e0
    1.891973768339044e0 1.891973768135412e0 1.891973767926623e0 1.891973767712549e0
    1.891973767493055e0 1.891973767268006e0 1.891973767037259e0 1.891973766800670e0
    1.891973766558093e0 1.891973766309375e0 1.891973766054360e0 1.891973765792889e0
    1.891973765524800e0 1.891973765249923e0 1.891973764968088e0 1.891973764679119e0
    1.891973764382834e0 1.891973764079049e0 1.891973763767573e0 1.891973763448212e0
    1.891973763120767e0 1.891973762785032e0 1.891973762440798e0 1.891973762087850e0
    1.891973761725966e0 1.891973761354922e0 1.891973760974485e0 1.891973760584416e0
    1.891973760184474e0 1.891973759774406e0 1.891973759353958e0 1.891973758922867e0
    1.891973758480861e0 1.891973758027667e0 1.891973757562999e0 1.891973757086569e0
    1.891973756598078e0 1.891973756097221e0 1.891973755583684e0 1.891973755057148e0
    1.891973754517281e0 1.891973753963748e0 1.891973753396202e0 1.891973752814289e0
    1.891973752217644e0 1.891973751605896e0 1.891973750978661e0 1.891973750335547e0
    1.891973749676152e0 1.891973749000066e0 1.891973748306864e0 1.891973747596113e0
    1.891973746867370e0 1.891973746120178e0 1.891973745354072e0 1.891973744568570e0
    1.891973743763185e0 1.891973742937411e0 1.891973742090732e0 1.891973741222619e0
    1.891973740332531e0 1.891973739419909e0 1.891973738484184e0 1.891973737524771e0
    1.891973736541070e0 1.891973735532468e0 1.891973734498332e0 1.891973733438016e0
    1.891973732350859e0 1.891973731236180e0 1.891973730093284e0 1.891973728921455e0
    1.891973727719959e0 1.891973726488049e0 1.891973725224953e0 1.891973723929882e0
    1.891973722602025e0 1.891973721240553e0 1.891973719844616e0 1.891973718413340e0
    1.891973716945831e0 1.891973715441173e0 1.891973713898423e0 1.891973712316618e0
    1.891973710694771e0 1.891973709031866e0 1.891973707326864e0 1.891973705578700e0
    1.891973703786281e0 1.891973701948486e0 1.891973700064168e0 1.891973698132147e0
    1.891973696151218e0 1.891973694120141e0 1.891973692037647e0 1.891973689902435e0
    1.891973687713169e0 1.891973685468482e0 1.891973683166971e0 1.891973680807196e0
    1.891973678387684e0 1.891973675906920e0 1.891973673363356e0 1.891973670755402e0
    1.891973668081427e0 1.891973665339760e0 1.891973662528687e0 1.891973659646452e0
    1.891973656691253e0 1.891973653661242e0 1.891973650554527e0 1.891973647369164e0
    1.891973644103163e0 1.891973640754484e0 1.891973637321031e0 1.891973633800662e0
    1.891973630191173e0 1.891973626490309e0 1.891973622695759e0 1.891973618805148e0
    1.891973614816045e0 1.891973610725959e0 1.891973606532332e0 1.891973602232541e0
    1.891973597823903e0 1.891973593303658e0 1.891973588668983e0 1.891973583916980e0
    1.891973579044680e0 1.891973574049038e0 1.891973568926929e0 1.891973563675155e0
    1.891973558290431e0 1.891973552769391e0 1.891973547108586e0 1.891973541304478e0
    1.891973535353437e0 1.891973529251745e0 1.891973522995588e0 1.891973516581056e0
    1.891973510004139e0 1.891973503260727e0 1.891973496346604e0 1.891973489257450e0
    1.891973481988833e0 1.891973474536210e0 1.891973466894923e0 1.891973459060195e0
    1.891973451027132e0 1.891973442790709e0 1.891973434345781e0 1.891973425687069e0
    1.891973416809160e0 1.891973407706505e0 1.891973398373417e0 1.891973388804060e0
    1.891973378992453e0 1.891973368932465e0 1.891973358617807e0 1.891973348042032e0
    1.891973337198530e0 1.891973326080524e0 1.891973314681064e0 1.891973302993026e0
    1.891973291009103e0 1.891973278721805e0 1.891973266123454e0 1.891973253206174e0
    1.891973239961892e0 1.891973226382329e0 1.891973212458998e0 1.891973198183195e0
    1.891973183546000e0 1.891973168538263e0 1.891973153150602e0 1.891973137373402e0
    1.891973121196799e0 1.891973104610685e0 1.891973087604691e0 1.891973070168187e0
    1.891973052290277e0 1.891973033959786e0 1.891973015165257e0 1.891972995894941e0
    1.891972976136796e0 1.891972955878471e0 1.891972935107304e0 1.891972913810313e0
    1.891972891974186e0 1.891972869585276e0 1.891972846629587e0 1.891972823092773e0
    1.891972798960121e0 1.891972774216549e0 1.891972748846591e0 1.891972722834390e0
    1.891972696163687e0 1.891972668817811e0 1.891972640779674e0 1.891972612031746e0
    1.891972582556062e0 1.891972552334198e0 1.891972521347265e0 1.891972489575893e0
    1.891972457000226e0 1.891972423599903e0 1.891972389354047e0 1.891972354241254e0
    1.891972318239576e0 1.891972281326512e0 1.891972243478991e0 1.891972204673356e0
    1.891972164885351e0 1.891972124090110e0 1.891972082262133e0 1.891972039375277e0
    1.891971995402735e0 1.891971950317024e0 1.891971904089964e0 1.891971856692661e0
    1.891971808095491e0 1.891971758268079e0 1.891971707179281e0 1.891971654797165e0
    1.891971601088991e0 1.891971546021190e0 1.891971489559342e0 1.891971431668156e0
    1.891971372311451e0 1.891971311452125e0 1.891971249052139e0 1.891971185072492e0
    1.891971119473195e0 1.891971052213245e0 1.891970983250604e0 1.891970912542168e0
    1.891970840043741e0 1.891970765710011e0 1.891970689494515e0 1.891970611349618e0
    1.891970531226477e0 1.891970449075011e0 1.891970364843875e0 1.891970278480421e0
    1.891970189930669e0 1.891970099139272e0 1.891970006049485e0 1.891969910603123e0
    1.891969812740529e0 1.891969712400536e0 1.891969609520429e0 1.891969504035905e0
    1.891969395881033e0 1.891969284988212e0 1.891969171288132e0 1.891969054709727e0
    1.891968935180133e0 1.891968812624639e0 1.891968686966645e0 1.891968558127612e0
    1.891968426027010e0 1.891968290582274e0 1.891968151708748e0 1.891968009319630e0
    1.891967863325925e0 1.891967713636381e0 1.891967560157440e0 1.891967402793172e0
    1.891967241445220e0 1.891967076012737e0 1.891966906392324e0 1.891966732477964e0
    1.891966554160956e0 1.891966371329846e0 1.891966183870361e0 1.891965991665332e0
    1.891965794594628e0 1.891965592535074e0 1.891965385360377e0 1.891965172941049e0
    1.891964955144321e0 1.891964731834065e0 1.891964502870707e0 1.891964268111141e0
    1.891964027408631e0 1.891963780612738e0 1.891963527569206e0 1.891963268119876e0
    1.891963002102587e0 1.891962729351074e0 1.891962449694858e0 1.891962162959148e0
    1.891961868964730e0 1.891961567527847e0 1.891961258460097e0 1.891960941568306e0
    1.891960616654408e0 1.891960283515327e0 1.891959941942842e0 1.891959591723465e0
    1.891959232638300e0 1.891958864462913e0 1.891958486967186e0 1.891958099915177e0
    1.891957703064973e0 1.891957296168531e0 1.891956878971537e0 1.891956451213233e0
    1.891956012626264e0 1.891955562936505e0 1.891955101862892e0 1.891954629117247e0
    1.891954144404095e0 1.891953647420483e0 1.891953137855790e0 1.891952615391528e0
    1.891952079701151e0 1.891951530449846e0 1.891950967294320e0 1.891950389882597e0
    1.891949797853785e0 1.891949190837859e0 1.891948568455429e0 1.891947930317498e0
    1.891947276025221e0 1.891946605169661e0 1.891945917331527e0 1.891945212080915e0
    1.891944488977035e0 1.891943747567942e0 1.891942987390252e0 1.891942207968848e0
    1.891941408816587e0 1.891940589433995e0 1.891939749308954e0 1.891938887916385e0
    1.891938004717912e0 1.891937099161537e0 1.891936170681285e0 1.891935218696853e0
    1.891934242613255e0 1.891933241820437e0 1.891932215692907e0 1.891931163589338e0
    1.891930084852168e0 1.891928978807194e0 1.891927844763140e0 1.891926682011239e0
    1.891925489824779e0 1.891924267458654e0 1.891923014148897e0 1.891921729112202e0
    1.891920411545437e0 1.891919060625139e0 1.891917675507003e0 1.891916255325351e0
    1.891914799192591e0 1.891913306198668e0 1.891911775410488e0 1.891910205871339e0
    1.891908596600295e0 1.891906946591596e0 1.891905254814029e0 1.891903520210274e0
    1.891901741696254e0 1.891899918160447e0 1.891898048463200e0 1.891896131436011e0
    1.891894165880802e0 1.891892150569171e0 1.891890084241622e0 1.891887965606781e0
    1.891885793340587e0 1.891883566085466e0 1.891881282449483e0 1.891878941005469e0
    1.891876540290135e0 1.891874078803156e0 1.891871555006230e0 1.891868967322124e0
    1.891866314133678e0 1.891863593782810e0 1.891860804569465e0 1.891857944750562e0
    1.891855012538905e0 1.891852006102063e0 1.891848923561224e0 1.891845762990032e0
    1.891842522413368e0 1.891839199806130e0 1.891835793091961e0 1.891832300141954e0
    1.891828718773324e0 1.891825046748039e0 1.891821281771431e0 1.891817421490755e0
    1.891813463493724e0 1.891809405307002e0 1.891805244394659e0 1.891800978156586e0
    1.891796603926874e0 1.891792118972146e0 1.891787520489854e0 1.891782805606526e0
    1.891777971375976e0 1.891773014777456e0 1.891767932713778e0 1.891762722009380e0
    1.891757379408338e0 1.891751901572338e0 1.891746285078588e0 1.891740526417686e0
    1.891734621991427e0 1.891728568110553e0 1.891722360992458e0 1.891715996758818e0
    1.891709471433180e0 1.891702780938471e0 1.891695921094459e0 1.891688887615141e0
    1.891681676106072e0 1.891674282061618e0 1.891666700862146e0 1.891658927771145e0
    1.891650957932262e0 1.891642786366282e0 1.891634407968018e0 1.891625817502976e0
    1.891617009604865e0 1.891607978770546e0 1.891598719358575e0 1.891589225584299e0
    1.891579491517166e0 1.891569511076253e0 1.891559278026739e0 1.891548785976264e0
    1.891538028371169e0 1.891526998490881e0 1.891515689446251e0 1.891504094172821e0
    1.891492205427685e0 1.891480015785255e0 1.891467517631418e0 1.891454703159890e0
    1.891441564366958e0 1.891428093046381e0 1.891414280784336e0 1.891400118954176e0
    1.891385598711668e0 1.891370710987890e0 1.891355446485567e0 1.891339795671960e0
    1.891323748773007e0 1.891307295767847e0 1.891290426382263e0 1.891273130081949e0
    1.891255396066610e0 1.891237213262825e0 1.891218570317136e0 1.891199455589015e0
    1.891179857143767e0 1.891159762744994e0 1.891139159847081e0 1.891118035586890e0
    1.891096376776791e0 1.891074169895304e0 1.891051401079685e0 1.891028056116339e0
    1.891004120432751e0 1.890979579088174e0 1.890954416764247e0 1.890928617755416e0
    1.890902165959687e0 1.890875044867865e0 1.890847237553746e0 1.890818726663299e0
    1.890789494404970e0 1.890759522536580e0 1.890728792355989e0 1.890697284688270e0
    1.890664979874590e0 1.890631857759202e0 1.890597897677733e0 1.890563078443949e0
    1.890527378336104e0 1.890490775084917e0 1.890453245858191e0 1.890414767247583e0
    1.890375315253891e0 1.890334865272060e0 1.890293392076001e0 1.890250869802936e0
    1.890207271937574e0 1.890162571295363e0 1.890116740006045e0 1.890069749496202e0
    1.890021570471076e0 1.889972172897649e0 1.889921525985142e0 1.889869598165977e0
    1.889816357076888e0 1.889761769538059e0 1.889705801533574e0 1.889648418189880e0
    1.889589583754023e0 1.889529261572241e0 1.889467414066794e0 1.889404002713133e0
    1.889338988015977e0 1.889272329484996e0 1.889203985609838e0 1.889133913834788e0
    1.889062070532221e0 1.888988410976104e0 1.888912889314122e0 1.888835458539853e0
    1.888756070463710e0 1.888674675683257e0 1.888591223552826e0 1.888505662152957e0
    1.888417938257794e0 1.888327997302924e0 1.888235783351747e0 1.888141239061533e0
    1.888044305647726e0 1.887944922848592e0 1.887843028887911e0 1.887738560437346e0
    1.887631452578034e0 1.887521638760481e0 1.887409050764235e0 1.887293618656333e0
    1.887175270748485e0 1.887053933553539e0 1.886929531740738e0 1.886801988089930e0
    1.886671223444544e0 1.886537156663691e0 1.886399704572619e0 1.886258781912608e0
    1.886114301289173e0 1.885966173119058e0 1.885814305576155e0 1.885658604535997e0
    1.885498973518868e0 1.885335313631566e0 1.885167523507935e0 1.884995499247550e0
    1.884819134353503e0 1.884638319668164e0 1.884452943307747e0 1.884262890595093e0
    1.884068043991135e0 1.883868283024302e0 1.883663484218640e0 1.883453521020101e0
    1.883238263720945e0 1.883017579382527e0 1.882791331756173e0 1.882559381202204e0
    1.882321584607132e0 1.882077795298727e0 1.881827862959305e0 1.881571633536838e0
    1.881308949154035e0 1.881039648015381e0 1.880763564311865e0 1.880480528123612e0
    1.880190365320285e0 1.879892897458994e0 1.879587941680231e0 1.879275310600979e0
    1.878954812205686e0 1.878626249734649e0 1.878289421569860e0 1.877944121118238e0
    1.877590136692302e0 1.877227251388091e0 1.876855242960372e0 1.876473883694982e0
    1.876082940278541e0 1.875682173664930e0 1.875271338939162e0 1.874850185178037e0
    1.874418455307802e0 1.873975885958753e0 1.873522207316553e0 1.873057142970483e0
    1.872580409758326e0 1.872091717607897e0 1.871590769375338e0 1.871077260679840e0
    1.870550879734913e0 1.870011307176179e0 1.869458215885542e0 1.868891270811635e0
    1.868310128786705e0 1.867714438339647e0 1.867103839505321e0 1.866477963629955e0
    1.865836433172664e0 1.865178861503127e0 1.864504852695083e0 1.863814001316023e0
    1.863105892212593e0 1.862380100292080e0 1.861636190299569e0 1.860873716591047e0
    1.860092222902193e0 1.859291242112993e0 1.858470296007946e0 1.857628895032158e0
    1.856766538042883e0 1.855882712056891e0 1.854976891993367e0 1.854048540412505e0
    1.853097107249669e0 1.852122029545209e0 1.851122731169893e0 1.850098622545999e0
    1.849049100363993e0 1.847973547294959e0 1.846871331698719e0 1.845741807327634e0
    1.844584313026304e0 1.843398172426989e0 1.842182693641062e0 1.840937168946321e0
    1.839660874470460e0 1.838353069870627e0 1.837012998009279e0 1.835639884626389e0
    1.834232938008192e0 1.832791348652544e0 1.831314288931103e0 1.829800912748494e0
    1.828250355198639e0 1.826661732218468e0 1.825034140239208e0 1.823366655835541e0
    1.821658335372854e0 1.819908214652885e0 1.818115308558047e0 1.816278610694810e0
    1.814397093036426e0 1.812469705565445e0 1.810495375916392e0 1.808473009019037e0
    1.806401486742743e0 1.804279667542401e0 1.802106386106434e0 1.799880453007511e0
    1.797600654356484e0 1.795265751460275e0 1.792874480484350e0 1.790425552120494e0
    1.787917651260687e0 1.785349436677878e0 1.782719540714510e0 1.780026568979732e0
    1.777269100056236e0 1.774445685217755e0 1.771554848158301e0 1.768595084734275e0
    1.765564862720626e0 1.762462621582370e0 1.759286772262765e0 1.756035696989539e0
    1.752707749100677e0 1.749301252891282e0 1.745814503483169e0 1.742245766718882e0
    1.738593279081935e0 1.734855247645167e0 1.731029850049176e0 1.727115234512904e0
    1.723109519878540e0 1.719010795693007e0 1.714817122328395e0 1.710526531143827e0
    1.706137024691334e0 1.701646576968453e0 1.697053133720335e0 1.692354612794337e0
    1.687548904550115e0 1.682633872328441e0 1.677607352982006e0 1.672467157471699e0
    1.667211071531898e0 1.661836856408509e0 1.656342249673568e0 1.650724966120443e0
    1.644982698743690e0 1.639113119807919e0 1.633113882009993e0 1.626982619739188e0
    1.620716950439972e0 1.614314476082253e0 1.607772784744087e0 1.601089452311962e0
    1.594262044303917e0 1.587288117820911e0 1.580165223631936e0 1.572890908398556e0
    1.565462717044630e0 1.557878195277105e0 1.550134892263880e0 1.542230363474806e0
    1.534162173692021e0 1.525927900195836e0 1.517525136132490e0 1.508951494070129e0
    1.500204609749344e0 1.491282146034704e0 1.482181797073578e0 1.472901292668637e0
    1.463438402870253e0 1.453790942794966e0 1.443956777676090e0 1.433933828152283e0
    1.423720075799825e0 1.413313568914009e0 1.402712428544803e0 1.391914854791654e0
    1.380919133361822e0 1.369723642396308e0 1.358326859566853e0 1.346727369446942e0
    1.334923871159164e0 1.322915186300481e0 1.310700267146261e0 1.298278205132998e0
    1.285648239618685e0 1.272809766918813e0 1.259762349614694e0 1.246505726129669e0
    1.233039820567298e0 1.219364752804133e0 1.205480848828148e0 1.191388651312001e0
    1.177088930408561e0 1.162582694754011e0 1.147871202661682e0 1.132955973487486e0
    1.117838799145252e0 1.102521755747703e0 1.087007215345955e0 1.071297857737389e0
    1.055396682308720e0 1.039307019877594e0 1.023032544492670e0 1.006577285148387e0
    9.899456373667764e-1 9.731423745946762e-1 9.561726593604650e-1 9.390420541301387e-1
    9.217565317980137e-1 9.043224857426731e-1 8.867467393740959e-1 8.690365550929020e-1
    8.511996425778058e-1 8.332441663122514e-1 8.151787522561309e-1 7.970124935634912e-1
    7.787549552419372e-1 7.604161776445971e-1 7.420066786805402e-1 7.235374546248390e-1
    7.050199794050561e-1 6.864662022365899e-1 6.678885434756133e-1 6.492998885548070e-1
    6.307135798641978e-1 6.121434064371919e-1 5.936035913001531e-1 5.751087763432293e-1
    5.566740045701809e-1 5.383146995861395e-1 5.200466421846920e-1 5.018859438992037e-1
    4.838490173885925e-1 4.659525435344048e-1 4.482134351345887e-1 4.306487970898704e-1
    4.132758829910891e-1 3.961120480307753e-1 3.791746981794545e-1 3.624812355870208e-1
    3.460490001922734e-1 3.298952075491592e-1 3.140368829070955e-1 2.984907916145632e-1
    2.832733659504560e-1 2.684006285264747e-1 2.538881124460159e-1 2.397507784509743e-1
    2.260029293372754e-1 2.126581219729645e-1 1.997290773092521e-1 1.872275888346435e-1
    1.751644299853572e-1 1.635492610909752e-1 1.523905365025774e-1 1.416954126209751e-1
    1.314696576143658e-1 1.217175636873799e-1 1.124418628360115e-1 1.036436470945857e-1
    9.532229435063531e-2 8.747540086997944e-2 8.009872173634264e-2 7.318612046572158e-2
    6.672952910394523e-2 6.071892015460042e-2 5.514229171164573e-2 4.998566718467057e-2
    4.523311100243021e-2 4.086676165974764e-2 3.686688343163827e-2 3.321193801394289e-2
    2.987867725943827e-2 2.684280926816808e-2 2.408166401835401e-2 2.157414308378379e-2
    1.930037032643445e-2 1.724166196506677e-2 1.538049285178089e-2 1.370045953507048e-2
    1.218624066346015e-2 1.082355525525904e-2 9.599119328281489e-3 8.500601349442565e-3
    7.516576928662922e-3 6.636483145177623e-3 5.850572857725002e-3 5.149869313714327e-3
    4.526121336767941e-3 3.971759337380749e-3 3.479852358142046e-3 3.044066333266132e-3
    2.658623712273191e-3 2.318264569687562e-3 2.018209296674375e-3 1.754122946672200e-3
    1.522081285317489e-3 1.318538575287407e-3 1.140297109072060e-3 9.844784870678819e-4
    8.484966246836963e-4 7.300324602784289e-4 6.270103256034839e-4 5.375759318926073e-4
    4.600759177131232e-4 3.930388990463807e-4 3.351579576829510e-4 2.852745007818060e-4
    2.423634222361588e-4 2.055194951998623e-4 1.739449246493955e-4 1.469379890849373e-4
    1.238827013133806e-4 1.042394196157700e-4 8.753634239779981e-5 7.336182157734576e-5
    6.135743240685646e-5 5.121174009676167e-5 4.265470644110890e-5 3.545268259695129e-5
    2.940393718898828e-5 2.433467196062691e-5 2.009548023735404e-5 1.655820647834533e-5
    1.361316814249195e-5 1.116670396460633e-5 9.139015509465381e-6 7.462271532083285e-6
    6.078947211835139e-6 4.940372738304699e-6 4.005468003021492e-6 3.239642290795723e-6
    2.613839866294057e-6 2.103714216587868e-6 1.688915440802275e-6 1.352476877001439e-6
    1.080288528303202e-6 8.606461999126067e-7 6.838664918565627e-7 5.419589146711649e-7
    4.283474134019823e-7 3.376345054568217e-7 2.654020665975843e-7 2.080435431492175e-7
    1.626230337241133e-7 1.267572766407484e-7 9.851710578525196e-8 7.634540371231448e-8
    5.898899182411839e-8 4.544225872599974e-8 3.490064424916616e-8 2.672237274929437e-8
    2.039706940798876e-8 1.552010133261101e-8 1.177166490227453e-8 8.899795367664394e-9
    6.706607204789995e-9 5.037186886862150e-9 3.770656041912794e-9 2.813004618838102e-9
    2.091362664851240e-9 1.549437375052451e-9 1.143890758105587e-9 8.414739322191684e-10
    6.167679142681186e-10 4.504088299015465e-10 3.276986539033497e-10 2.375216641108492e-10
    1.715024308207813e-10 1.233539096048244e-10 8.837482851350769e-11 6.306219661822596e-11
    4.478781516258953e-11 3.170701054433456e-11 2.235428365554291e-11 1.569471914370125e-11
    1.097263032080523e-11 7.638519977048331e-12 5.294508009365476e-12 3.653729140042746e-12
    2.510253854082119e-12 1.716901853401375e-12 1.168949034017585e-12 7.922157504312105e-13
    5.343975070696450e-13 3.587843117559167e-13 2.397316061914349e-13 1.594095991222734e-13
    1.054812316447310e-13 6.945146452506088e-14 4.549951600226681e-14 2.965682564519175e-14
    1.923127743690530e-14 1.240594750902606e-14 7.960906435405696e-15 5.081336861657062e-15
    3.225879353575801e-15 2.036781122625860e-15 1.278903568425087e-15 7.985445880341291e-16
    4.957912393867196e-16 3.060601838548048e-16 1.878420216334591e-16 1.146108791556259e-16
    6.951442774159595e-17 4.190911830019697e-17 2.511276889221652e-17 1.495549544058030e-17
    8.851040792410297e-18 5.205254728830807e-18 3.041655877575187e-18 1.765893494503454e-18
    1.018522696604406e-18 5.835709468470122e-19 3.321221555713509e-19 1.877358656953552e-19
    1.053914321026571e-19 5.875364982646881e-20 3.252355454522656e-20 1.787540868972940e-20
    9.753684994324249e-21 5.283165983578956e-21 2.840451594328638e-21 1.515644574216192e-21
    8.025335774718917e-22 4.216041381177895e-22 2.196876349150984e-22 1.134952717009789e-22
    5.808895752952196e-23 2.941363915530974e-23 1.469482428711716e-23 7.205269228072991e-24
    3.427835383915581e-24 1.554381971074653e-24 6.128920636207158e-25 0.000000000000000e0
    0.000000000000000e0 0.000000000000000e0 0.000000000000000e0 0.000000000000000e0
    0.000000000000000e0 0.000000000000000e0 0.000000000000000e0 0.000000000000000e0
    0.000000000000000e0 0.000000000000000e0 0.000000000000000e0 0.000000000000000e0
    0.000000000000000e0 0.000000000000000e0 0.000000000000000e0 0.000000000000000e0
    0.000000000000000e0 0.000000000000000e0 0.000000000000000e0 0.000000000000000e0
    0.000000000000000e0 0.000000000000000e0 0.000000000000000e0 0.000000000000000e0
    0.000000000000000e0 0.000000000000000e0 0.000000000000000e0 0.000000000000000e0
    0.000000000000000e0 0.000000000000000e0 0.000000000000000e0 0.000000000000000e0
    0.000000000000000e0 0.000000000000000e0 0.000000000000000e0 0.000000000000000e0
    0.000000000000000e0 0.000000000000000e0 0.000000000000000e0 0.000000000000000e0
    0.000000000000000e0 0.000000000000000e0 0.000000000000000e0 0.000000000000000e0
    0.000000000000000e0 0.000000000000000e0 0.000000000000000e0 0.000000000000000e0
    0.000000000000000e0 0.000000000000000e0 0.000000000000000e0 0.000000000000000e0
    0.000000000000000e0 0.000000000000000e0 0.000000000000000e0 0.000000000000000e0
    0.000000000000000e0 0.000000000000000e0 0.000000000000000e0 0.000000000000000e0
    0.000000000000000e0 0.000000000000000e0 0.000000000000000e0 0.000000000000000e0
    0.000000000000000e0 0.000000000000000e0 0.000000000000000e0 0.000000000000000e0
    0.000000000000000e0 0.000000000000000e0 0.000000000000000e0 0.000000000000000e0
    0.000000000000000e0 0.000000000000000e0 0.000000000000000e0 0.000000000000000e0
    0.000000000000000e0 0.000000000000000e0 0.000000000000000e0 0.000000000000000e0
    0.000000000000000e0 0.000000000000000e0 0.000000000000000e0 0.000000000000000e0
    0.000000000000000e0 0.000000000000000e0 0.000000000000000e0 0.000000000000000e0
    0.000000000000000e0 0.000000000000000e0 0.000000000000000e0 0.000000000000000e0
    0.000000000000000e0 0.000000000000000e0 0.000000000000000e0 0.000000000000000e0
    0.000000000000000e0 0.000000000000000e0 0.000000000000000e0 0.000000000000000e0
    0.000000000000000e0 0.000000000000000e0 0.000000000000000e0 0.000000000000000e0
    0.000000000000000e0 0.000000000000000e0 0.000000000000000e0 0.000000000000000e0
    0.000000000000000e0 0.000000000000000e0 0.000000000000000e0 0.000000000000000e0
    0.000000000000000e0 0.000000000000000e0 0.000000000000000e0 0.000000000000000e0
    0.000000000000000e0 0.000000000000000e0 0.000000000000000e0 0.000000000000000e0
    0.000000000000000e0 0.000000000000000e0 0.000000000000000e0 0.000000000000000e0
    0.000000000000000e0 0.000000000000000e0 0.000000000000000e0 0.000000000000000e0
    0.000000000000000e0 0.000000000000000e0 0.000000000000000e0 0.000000000000000e0
    0.000000000000000e0 0.000000000000000e0 0.000000000000000e0 0.000000000000000e0
    0.000000000000000e0 0.000000000000000e0 0.000000000000000e0 0.000000000000000e0
    0.000000000000000e0 0.000000000000000e0 0.000000000000000e0 0.000000000000000e0
    0.000000000000000e0 0.000000000000000e0 0.000000000000000e0 0.000000000000000e0
    0.000000000000000e0 0.000000000000000e0 0.000000000000000e0 0.000000000000000e0
    0.000000000000000e0 0.000000000000000e0 0.000000000000000e0 0.000000000000000e0
    0.000000000000000e0
    </PP_NLCC>
  <PP_LOCAL columns="4">
    -1.848562052819673e1 -1.848562052808913e1 -1.848562052798503e1 -1.848562052788432e1
    -1.848562052778686e1 -1.848562052769253e1 -1.848562052760121e1 -1.848562052751278e1
    -1.848562052742714e1 -1.848562052734416e1 -1.848562052726374e1 -1.848562052718576e1
    -1.848562052711013e1 -1.848562052703675e1 -1.848562052696549e1 -1.848562052689627e1
    -1.848562052682900e1 -1.848562052676358e1 -1.848562052669992e1 -1.848562052663793e1
    -1.848562052657751e1 -1.848562052651858e1 -1.848562052646107e1 -1.848562052640489e1
    -1.848562052634994e1 -1.848562052629616e1 -1.848562052624347e1 -1.848562052619178e1
    -1.848562052614104e1 -1.848562052609115e1 -1.848562052604204e1 -1.848562052599365e1
    -1.848562052594591e1 -1.848562052589875e1 -1.848562052585208e1 -1.848562052580587e1
    -1.848562052576002e1 -1.848562052571449e1 -1.848562052566921e1 -1.848562052562409e1
    -1.848562052557910e1 -1.848562052553417e1 -1.848562052548923e1 -1.848562052544423e1
    -1.848562052539910e1 -1.848562052535378e1 -1.848562052530823e1 -1.848562052526238e1
    -1.848562052521617e1 -1.848562052516954e1 -1.848562052511812e1 -1.848562052507781e1
    -1.848562052503218e1 -1.848562052498546e1 -1.848562052494334e1 -1.848562052489441e1
    -1.848562052484276e1 -1.848562052479140e1 -1.848562052474470e1 -1.848562052468926e1
    -1.848562052463411e1 -1.848562052458362e1 -1.848562052452410e1 -1.848562052446488e1
    -1.848562052440424e1 -1.848562052434639e1 -1.848562052428277e1 -1.848562052421763e1
    -1.848562052415514e1 -1.848562052408680e1 -1.848562052401468e1 -1.848562052394294e1
    -1.848562052387370e1 -1.848562052379841e1 -1.848562052371899e1 -1.848562052363994e1
    -1.848562052356323e1 -1.848562052348027e1 -1.848562052339281e1 -1.848562052330571e1
    -1.848562052322072e1 -1.848562052312928e1 -1.848562052303292e1 -1.848562052293693e1
    -1.848562052284278e1 -1.848562052273915e1 -1.848562052263582e1 -1.848562052252696e1
    -1.848562052241847e1 -1.848562052231151e1 -1.848562052219444e1 -1.848562052207762e1
    -1.848562052195463e1 -1.848562052183949e1 -1.848562052171047e1 -1.848562052157819e1
    -1.848562052144611e1 -1.848562052130712e1 -1.848562052117265e1 -1.848562052103040e1
    -1.848562052088089e1 -1.848562052072759e1 -1.848562052057445e1 -1.848562052042167e1
    -1.848562052025675e1 -1.848562052009178e1 -1.848562051991850e1 -1.848562051974083e1
    -1.848562051955868e1 -1.848562051938526e1 -1.848562051919409e1 -1.848562051899808e1
    -1.848562051880189e1 -1.848562051859596e1 -1.848562051839399e1 -1.848562051817772e1
    -1.848562051796097e1 -1.848562051773374e1 -1.848562051750077e1 -1.848562051726189e1
    -1.848562051703208e1 -1.848562051678133e1 -1.848562051652424e1 -1.848562051626064e1
    -1.848562051599036e1 -1.848562051571925e1 -1.848562051543527e1 -1.848562051515455e1
    -1.848562051485627e1 -1.848562051455666e1 -1.848562051424324e1 -1.848562051392188e1
    -1.848562051359239e1 -1.848562051325457e1 -1.848562051292624e1 -1.848562051257154e1
    -1.848562051220786e1 -1.848562051183498e1 -1.848562051145265e1 -1.848562051106065e1
    -1.848562051066652e1 -1.848562051026643e1 -1.848562050984438e1 -1.848562050941167e1
    -1.848562050896799e1 -1.848562050851308e1 -1.848562050805504e1 -1.848562050757701e1
    -1.848562050708689e1 -1.848562050659746e1 -1.848562050608254e1 -1.848562050555458e1
    -1.848562050502219e1 -1.848562050446739e1 -1.848562050389854e1 -1.848562050331528e1
    -1.848562050271726e1 -1.848562050210410e1 -1.848562050149025e1 -1.848562050085571e1
    -1.848562050019542e1 -1.848562049951842e1 -1.848562049882427e1 -1.848562049811256e1
    -1.848562049738282e1 -1.848562049663462e1 -1.848562049586747e1 -1.848562049509299e1
    -1.848562049430234e1 -1.848562049347614e1 -1.848562049262904e1 -1.848562049176048e1
    -1.848562049086993e1 -1.848562048995685e1 -1.848562048902064e1 -1.848562048806074e1
    -1.848562048709015e1 -1.848562048608136e1 -1.848562048504705e1 -1.848562048400444e1
    -1.848562048291754e1 -1.848562048180313e1 -1.848562048066050e1 -1.848562047948896e1
    -1.848562047828774e1 -1.848562047705612e1 -1.848562047580877e1 -1.848562047451440e1
    -1.848562047318726e1 -1.848562047182651e1 -1.848562047043132e1 -1.848562046900081e1
    -1.848562046755544e1 -1.848562046605214e1 -1.848562046451075e1 -1.848562046293036e1
    -1.848562046130996e1 -1.848562045964854e1 -1.848562045796312e1 -1.848562045621697e1
    -1.848562045442662e1 -1.848562045259093e1 -1.848562045070878e1 -1.848562044877898e1
    -1.848562044680032e1 -1.848562044477158e1 -1.848562044269147e1 -1.848562044058498e1
    -1.848562043839889e1 -1.848562043615745e1 -1.848562043385928e1 -1.848562043150292e1
    -1.848562042910852e1 -1.848562042663190e1 -1.848562042409258e1 -1.848562042148897e1
    -1.848562041881946e1 -1.848562041608236e1 -1.848562041327599e1 -1.848562041039855e1
    -1.848562040744828e1 -1.848562040442332e1 -1.848562040132178e1 -1.848562039814173e1
    -1.848562039488116e1 -1.848562039153807e1 -1.848562038814504e1 -1.848562038463141e1
    -1.848562038102883e1 -1.848562037733505e1 -1.848562037357517e1 -1.848562036969270e1
    -1.848562036571194e1 -1.848562036163041e1 -1.848562035744555e1 -1.848562035315476e1
    -1.848562034875533e1 -1.848562034424454e1 -1.848562033961956e1 -1.848562033487749e1
    -1.848562033001537e1 -1.848562032503017e1 -1.848562031991876e1 -1.848562031467797e1
    -1.848562030930449e1 -1.848562030379499e1 -1.848562029814601e1 -1.848562029235403e1
    -1.848562028641542e1 -1.848562028037516e1 -1.848562027413330e1 -1.848562026773342e1
    -1.848562026120759e1 -1.848562025448049e1 -1.848562024758311e1 -1.848562024051112e1
    -1.848562023326009e1 -1.848562022582551e1 -1.848562021820271e1 -1.848562021038695e1
    -1.848562020237331e1 -1.848562019415683e1 -1.848562018573233e1 -1.848562017709456e1
    -1.848562016823814e1 -1.848562015915751e1 -1.848562014984701e1 -1.848562014030079e1
    -1.848562013051292e1 -1.848562012047727e1 -1.848562011018757e1 -1.848562009963737e1
    -1.848562008882009e1 -1.848562007772898e1 -1.848562006635710e1 -1.848562005469733e1
    -1.848562004274239e1 -1.848562003048482e1 -1.848562001791693e1 -1.848562000503089e1
    -1.848561999181863e1 -1.848561997827191e1 -1.848561996446445e1 -1.848561995022526e1
    -1.848561993567969e1 -1.848561992071181e1 -1.848561990536501e1 -1.848561988962970e1
    -1.848561987349606e1 -1.848561985695398e1 -1.848561983999312e1 -1.848561982260291e1
    -1.848561980477246e1 -1.848561978649062e1 -1.848561976774599e1 -1.848561974852685e1
    -1.848561972882115e1 -1.848561970861662e1 -1.848561968790060e1 -1.848561966666012e1
    -1.848561964488198e1 -1.848561962255250e1 -1.848561959965774e1 -1.848561957618344e1
    -1.848561955211483e1 -1.848561952743694e1 -1.848561950213433e1 -1.848561947619116e1
    -1.848561944959126e1 -1.848561942231798e1 -1.848561939435427e1 -1.848561936568265e1
    -1.848561933628523e1 -1.848561930614357e1 -1.848561927523889e1 -1.848561924355187e1
    -1.848561921106265e1 -1.848561917775102e1 -1.848561914359607e1 -1.848561910857647e1
    -1.848561907267036e1 -1.848561903585527e1 -1.848561899810821e1 -1.848561895940560e1
    -1.848561891972321e1 -1.848561887903625e1 -1.848561883731931e1 -1.848561879454630e1
    -1.848561875069050e1 -1.848561870572449e1 -1.848561865962015e1 -1.848561861234865e1
    -1.848561856388049e1 -1.848561851418534e1 -1.848561846323216e1 -1.848561841098912e1
    -1.848561835742353e1 -1.848561830250192e1 -1.848561824640931e1 -1.848561818878567e1
    -1.848561812959498e1 -1.848561806890591e1 -1.848561800668050e1 -1.848561794287972e1
    -1.848561787746388e1 -1.848561781039217e1 -1.848561774162245e1 -1.848561767111173e1
    -1.848561759881608e1 -1.848561752469036e1 -1.848561744868810e1 -1.848561737076179e1
    -1.848561729086276e1 -1.848561720894108e1 -1.848561712494564e1 -1.848561703882381e1
    -1.848561695052175e1 -1.848561685998442e1 -1.848561676715512e1 -1.848561667197577e1
    -1.848561657438695e1 -1.848561647432775e1 -1.848561637173560e1 -1.848561626654623e1
    -1.848561615869392e1 -1.848561604811145e1 -1.848561593472961e1 -1.848561581847742e1
    -1.848561569928234e1 -1.848561557706989e1 -1.848561545176358e1 -1.848561532328514e1
    -1.848561519155428e1 -1.848561505648872e1 -1.848561491800397e1 -1.848561477601339e1
    -1.848561463042837e1 -1.848561448115795e1 -1.848561432810872e1 -1.848561417118500e1
    -1.848561401028883e1 -1.848561384531964e1 -1.848561367617416e1 -1.848561350274676e1
    -1.848561332492914e1 -1.848561314261011e1 -1.848561295567568e1 -1.848561276400897e1
    -1.848561256749026e1 -1.848561236599674e1 -1.848561215940246e1 -1.848561194757828e1
    -1.848561173039168e1 -1.848561150770712e1 -1.848561127938539e1 -1.848561104528368e1
    -1.848561080525572e1 -1.848561055915157e1 -1.848561030681728e1 -1.848561004809517e1
    -1.848560978282358e1 -1.848560951083678e1 -1.848560923196472e1 -1.848560894603295e1
    -1.848560865286289e1 -1.848560835227142e1 -1.848560804407055e1 -1.848560772806757e1
    -1.848560740406516e1 -1.848560707186073e1 -1.848560673124656e1 -1.848560638200990e1
    -1.848560602393247e1 -1.848560565679039e1 -1.848560528035427e1 -1.848560489438884e1
    -1.848560449865279e1 -1.848560409289889e1 -1.848560367687344e1 -1.848560325031644e1
    -1.848560281296152e1 -1.848560236453510e1 -1.848560190475689e1 -1.848560143333965e1
    -1.848560094998876e1 -1.848560045440211e1 -1.848559994626988e1 -1.848559942527462e1
    -1.848559889109060e1 -1.848559834338409e1 -1.848559778181279e1 -1.848559720602548e1
    -1.848559661566261e1 -1.848559601035514e1 -1.848559538972457e1 -1.848559475338327e1
    -1.848559410093351e1 -1.848559343196739e1 -1.848559274606696e1 -1.848559204280346e1
    -1.848559132173733e1 -1.848559058241817e1 -1.848558982438375e1 -1.848558904716031e1
    -1.848558825026226e1 -1.848558743319145e1 -1.848558659543725e1 -1.848558573647612e1
    -1.848558485577130e1 -1.848558395277244e1 -1.848558302691500e1 -1.848558207762058e1
    -1.848558110429588e1 -1.848558010633251e1 -1.848557908310704e1 -1.848557803397982e1
    -1.848557695829527e1 -1.848557585538130e1 -1.848557472454843e1 -1.848557356509002e1
    -1.848557237628170e1 -1.848557115738045e1 -1.848556990762455e1 -1.848556862623292e1
    -1.848556731240486e1 -1.848556596531960e1 -1.848556458413501e1 -1.848556316798802e1
    -1.848556171599387e1 -1.848556022724516e1 -1.848555870081151e1 -1.848555713573904e1
    -1.848555553104996e1 -1.848555388574137e1 -1.848555219878515e1 -1.848555046912731e1
    -1.848554869568691e1 -1.848554687735584e1 -1.848554501299793e1 -1.848554310144825e1
    -1.848554114151227e1 -1.848553913196539e1 -1.848553707155205e1 -1.848553495898469e1
    -1.848553279294341e1 -1.848553057207478e1 -1.848552829499115e1 -1.848552596026985e1
    -1.848552356645202e1 -1.848552111204207e1 -1.848551859550648e1 -1.848551601527287e1
    -1.848551336972923e1 -1.848551065722267e1 -1.848550787605857e1 -1.848550502449929e1
    -1.848550210076316e1 -1.848549910302371e1 -1.848549602940820e1 -1.848549287799635e1
    -1.848548964681926e1 -1.848548633385844e1 -1.848548293704440e1 -1.848547945425502e1
    -1.848547588331437e1 -1.848547222199200e1 -1.848546846800083e1 -1.848546461899560e1
    -1.848546067257212e1 -1.848545662626521e1 -1.848545247754735e1 -1.848544822382726e1
    -1.848544386244779e1 -1.848543939068479e1 -1.848543480574533e1 -1.848543010476559e1
    -1.848542528480939e1 -1.848542034286644e1 -1.848541527585016e1 -1.848541008059596e1
    -1.848540475385933e1 -1.848539929231362e1 -1.848539369254791e1 -1.848538795106517e1
    -1.848538206428014e1 -1.848537602851668e1 -1.848536984000578e1 -1.848536349488301e1
    -1.848535698918622e1 -1.848535031885346e1 -1.848534347971983e1 -1.848533646751497e1
    -1.848532927786093e1 -1.848532190626888e1 -1.848531434813644e1 -1.848530659874513e1
    -1.848529865325721e1 -1.848529050671243e1 -1.848528215402536e1 -1.848527358998209e1
    -1.848526480923671e1 -1.848525580630852e1 -1.848524657557831e1 -1.848523711128455e1
    -1.848522740752034e1 -1.848521745822983e1 -1.848520725720396e1 -1.848519679807643e1
    -1.848518607432057e1 -1.848517507924497e1 -1.848516380598890e1 -1.848515224751838e1
    -1.848514039662184e1 -1.848512824590556e1 -1.848511578778930e1 -1.848510301450136e1
    -1.848508991807345e1 -1.848507649033639e1 -1.848506272291499e1 -1.848504860722232e1
    -1.848503413445497e1 -1.848501929558016e1 -1.848500408136659e1 -1.848498848231389e1
    -1.848497248866367e1 -1.848495609048428e1 -1.848493927755880e1 -1.848492203939099e1
    -1.848490436521770e1 -1.848488624402167e1 -1.848486766455487e1 -1.848484861519957e1
    -1.848482908406898e1 -1.848480905904418e1 -1.848478852759659e1 -1.848476747695068e1
    -1.848474589402175e1 -1.848472376531494e1 -1.848470107707386e1 -1.848467781517718e1
    -1.848465396511133e1 -1.848462951202428e1 -1.848460444072104e1 -1.848457873557548e1
    -1.848455238055643e1 -1.848452535930776e1 -1.848449765498415e1 -1.848446925031666e1
    -1.848444012767549e1 -1.848441026892332e1 -1.848437965546732e1 -1.848434826829023e1
    -1.848431608786077e1 -1.848428309414474e1 -1.848424926663366e1 -1.848421458430511e1
    -1.848417902559851e1 -1.848414256839088e1 -1.848410519002895e1 -1.848406686730404e1
    -1.848402757639138e1 -1.848398729287528e1 -1.848394599172485e1 -1.848390364730423e1
    -1.848386023332763e1 -1.848381572281751e1 -1.848377008815756e1 -1.848372330103524e1
    -1.848367533239154e1 -1.848362615245708e1 -1.848357573076826e1 -1.848352403604637e1
    -1.848347103618764e1 -1.848341669836769e1 -1.848336098892358e1 -1.848330387331154e1
    -1.848324531614297e1 -1.848318528116396e1 -1.848312373117091e1 -1.848306062805541e1
    -1.848299593279639e1 -1.848292960532214e1 -1.848286160459969e1 -1.848279188858794e1
    -1.848272041415914e1 -1.848264713712672e1 -1.848257201221289e1 -1.848249499300324e1
    -1.848241603192116e1 -1.848233508022004e1 -1.848225208790402e1 -1.848216700375662e1
    -1.848207977533465e1 -1.848199034881413e1 -1.848189866904835e1 -1.848180467955403e1
    -1.848170832241974e1 -1.848160953832778e1 -1.848150826644938e1 -1.848140444444716e1
    -1.848129800848049e1 -1.848118889309762e1 -1.848107703122984e1 -1.848096235415252e1
    -1.848084479143315e1 -1.848072427091508e1 -1.848060071865434e1 -1.848047405887240e1
    -1.848034421392720e1 -1.848021110426308e1 -1.848007464837504e1 -1.847993476274029e1
    -1.847979136176582e1 -1.847964435778857e1 -1.847949366098869e1 -1.847933917930595e1
    -1.847918081844628e1 -1.847901848182500e1 -1.847885207046679e1 -1.847868148296959e1
    -1.847850661547337e1 -1.847832736156554e1 -1.847814361224803e1 -1.847795525587213e1
    -1.847776217804200e1 -1.847756426160283e1 -1.847736138655403e1 -1.847715342996262e1
    -1.847694026592601e1 -1.847672176549434e1 -1.847649779658870e1 -1.847626822394095e1
    -1.847603290901333e1 -1.847579170992372e1 -1.847554448138776e1 -1.847529107461311e1
    -1.847503133722331e1 -1.847476511320099e1 -1.847449224278594e1 -1.847421256238577e1
    -1.847392590450612e1 -1.847363209765259e1 -1.847333096623916e1 -1.847302233051095e1
    -1.847270600643470e1 -1.847238180560801e1 -1.847204953517505e1 -1.847170899771652e1
    -1.847135999114429e1 -1.847100230861853e1 -1.847063573843502e1 -1.847026006390718e1
    -1.846987506327468e1 -1.846948050959027e1 -1.846907617060852e1 -1.846866180867145e1
    -1.846823718059013e1 -1.846780203753591e1 -1.846735612491572e1 -1.846689918225409e1
    -1.846643094307180e1 -1.846595113475363e1 -1.846545947843211e1 -1.846495568885264e1
    -1.846443947424454e1 -1.846391053619471e1 -1.846336856949911e1 -1.846281326203846e1
    -1.846224429464177e1 -1.846166134093568e1 -1.846106406720937e1 -1.846045213227283e1
    -1.845982518730709e1 -1.845918287571352e1 -1.845852483297241e1 -1.845785068648839e1
    -1.845716005543069e1 -1.845645255058996e1 -1.845572777421444e1 -1.845498531985000e1
    -1.845422477218399e1 -1.845344570688008e1 -1.845264769041920e1 -1.845183027992759e1
    -1.845099302301255e1 -1.845013545759911e1 -1.844925711174990e1 -1.844835750349772e1
    -1.844743614067825e1 -1.844649252074517e1 -1.844552613059488e1 -1.844453644639503e1
    -1.844352293340142e1 -1.844248504577553e1 -1.844142222640059e1 -1.844033390670242e1
    -1.843921950646169e1 -1.843807843362350e1 -1.843691008411319e1 -1.843571384164411e1
    -1.843448907752670e1 -1.843323515047297e1 -1.843195140640266e1 -1.843063717824787e1
    -1.842929178574978e1 -1.842791453526075e1 -1.842650471954268e1 -1.842506161755606e1
    -1.842358449425596e1 -1.842207260038212e1 -1.842052517224214e1 -1.841894143149573e1
    -1.841732058493514e1 -1.841566182426161e1 -1.841396432585399e1 -1.841222725053586e1
    -1.841044974334107e1 -1.840863093326578e1 -1.840676993301775e1 -1.840486583876200e1
    -1.840291772985361e1 -1.840092466856500e1 -1.839888569980238e1 -1.839679985081349e1
    -1.839466613088260e1 -1.839248353101293e1 -1.839025102359750e1 -1.838796756207260e1
    -1.838563208055398e1 -1.838324349345684e1 -1.838080069509601e1 -1.837830255926312e1
    -1.837574793877855e1 -1.837313566501907e1 -1.837046454741826e1 -1.836773337293256e1
    -1.836494090547438e1 -1.836208588530983e1 -1.835916702841473e1 -1.835618302578720e1
    -1.835313254271410e1 -1.835001421798514e1 -1.834682666305086e1 -1.834356846112290e1
    -1.834023816620827e1 -1.833683430207331e1 -1.833335536113340e1 -1.832979980326048e1
    -1.832616605450549e1 -1.832245250572594e1 -1.831865751111198e1 -1.831477938660800e1
    -1.831081640821715e1 -1.830676681018281e1 -1.830262878303994e1 -1.829840047152530e1
    -1.829407997233964e1 -1.828966533175119e1 -1.828515454302968e1 -1.828054554370295e1
    -1.827583621262521e1 -1.827102436684418e1 -1.826610775825741e1 -1.826108407004754e1
    -1.825595091288362e1 -1.825070582087687e1 -1.824534624728053e1 -1.823986955992108e1
    -1.823427303635007e1 -1.822855385870628e1 -1.822270910827635e1 -1.821673575974482e1
    -1.821063067512422e1 -1.820439059735723e1 -1.819801214358442e1 -1.819149179807199e1
    -1.818482590479569e1 -1.817801065968131e1 -1.817104210250170e1 -1.816391610843573e1
    -1.815662837929660e1 -1.814917443444171e1 -1.814154960138137e1 -1.813374900610683e1
    -1.812576756316497e1 -1.811759996551460e1 -1.810924067420452e1 -1.810068390792095e1
    -1.809192363246208e1 -1.808295355020557e1 -1.807376708964381e1 -1.806435739507280e1
    -1.805471731653046e1 -1.804483940009114e1 -1.803471587863408e1 -1.802433866321370e1
    -1.801369933517009e1 -1.800278913912698e1 -1.799159897703278e1 -1.798011940340547e1
    -1.796834062194593e1 -1.795625248368441e1 -1.794384448682114e1 -1.793110577841301e1
    -1.791802515804422e1 -1.790459108359834e1 -1.789079167922042e1 -1.787661474552169e1
    -1.786204777203531e1 -1.784707795187725e1 -1.783169219850358e1 -1.781587716438508e1
    -1.779961926134078e1 -1.778290468218819e1 -1.776571942327959e1 -1.774804930740466e1
    -1.772988000645550e1 -1.771119706317200e1 -1.769198591122082e1 -1.767223189281670e1
    -1.765192027307253e1 -1.763103625027377e1 -1.760956496131609e1 -1.758749148162664e1
    -1.756480081901055e1 -1.754147790102359e1 -1.751750755566833e1 -1.749287448543383e1
    -1.746756323494085e1 -1.744155815270218e1 -1.741484334774386e1 -1.738740264204483e1
    -1.735921951991921e1 -1.733027707557597e1 -1.730055796013323e1 -1.727004432933220e1
    -1.723871779309351e1 -1.720655936789377e1 -1.717354943273293e1 -1.713966768924049e1
    -1.710489312626318e1 -1.706920398913031e1 -1.703257775374232e1 -1.699499110571473e1
    -1.695641992506560e1 -1.691683927738125e1 -1.687622341304329e1 -1.683454577693950e1
    -1.679177903208370e1 -1.674789510168422e1 -1.670286523535148e1 -1.665666010622533e1
    -1.660924994671226e1 -1.656060473111383e1 -1.651069441355307e1 -1.645948922911031e1
    -1.640696006482614e1 -1.635307890509483e1 -1.629781935288879e1 -1.624115722421303e1
    -1.618307120826579e1 -1.612354358015904e1 -1.606256094701997e1 -1.600011500225287e1
    -1.593620325718215e1 -1.587082971476555e1 -1.580400544711080e1 -1.573574903762561e1
    -1.566615226471692e1 -1.559559268640640e1 -1.552442476582146e1 -1.545244613640832e1
    -1.537932539984419e1 -1.530497691954530e1 -1.522938196298646e1 -1.515252274294280e1
    -1.507438282072596e1 -1.499494746309973e1 -1.491420395012384e1 -1.483214183291757e1
    -1.474875314156853e1 -1.466403254421962e1 -1.457797745883011e1 -1.449058811932027e1
    -1.440186759786421e1 -1.431182178500035e1 -1.422045932905825e1 -1.412779153632775e1
    -1.403383223335685e1 -1.393859759272473e1 -1.384210592381246e1 -1.374437743047452e1
    -1.364543393804089e1 -1.354529859283539e1 -1.344399553839823e1 -1.334154957384272e1
    -1.323798580106184e1 -1.313332926875111e1 -1.302760462257295e1 -1.292083577172793e1
    -1.281304558225930e1 -1.270425560673228e1 -1.259448585805642e1 -1.248375463175187e1
    -1.237207837607134e1 -1.225947160339409e1 -1.214594683003088e1 -1.203151452658319e1
    -1.191618305959791e1 -1.179995861050777e1 -1.168284507328450e1 -1.156484396132748e1
    -1.144595439942188e1 -1.132617333883495e1 -1.120549621102567e1 -1.108395220248716e1
    -1.096177808369515e1 -1.083938867413900e1 -1.071702832212150e1 -1.059476788313801e1
    -1.047269458021298e1 -1.035091429748394e1 -1.022953138196055e1 -1.010863250890920e1
    -9.988230437648143e0 -9.868322247326804e0 -9.749018423670801e0 -9.630463714686840e0
    -9.512751938952439e0 -9.395958938233676e0 -9.280156165522811e0 -9.165410229315885e0
    -9.051782436132996e0 -8.939328333504244e0 -8.828097255954813e0 -8.718131876999403e0
    -8.609467770226077e0 -8.502132982792070e0 -8.396147625107998e0 -8.291518622396183e0
    -8.188229226011595e0 -8.086258395738703e0 -7.985585778987311e0 -7.886191615019145e0
    -7.788056821637681e0 -7.691163015148972e0 -7.595492210488863e0 -7.501026844270470e0
    -7.407749881525066e0 -7.315644730600196e0 -7.224695209225478e0 -7.134885519512656e0
    -7.046200224889097e0 -6.958624228855603e0 -6.872142755446070e0 -6.786741331262212e0
    -6.702405768989970e0 -6.619122152288833e0 -6.536876821956253e0 -6.455656363264993e0
    -6.375447594382206e0 -6.296237555785551e0 -6.218013500593741e0 -6.140762885734169e0
    -6.064473363876639e0 -5.989132776063997e0 -5.914729144978229e0 -5.841250668782876e0
    -5.768685715487162e0 -5.697022817795798e0 -5.626250668356527e0 -5.556358115369180e0
    -5.487334158639438e0 -5.419167945872040e0 -5.351848769208350e0 -5.285366062078878e0
    -5.219709396242330e0 -5.154868479027707e0 -5.090833150751349e0 -5.027593382290129e0
    -4.965139272792475e0 -4.903461047512513e0 -4.842549055753349e0 -4.782393768906744e0
    -4.722985778579406e0 -4.664315794795384e0 -4.606374644266970e0 -4.549153268726659e0
    -4.492642723313288e0 -4.436834175007705e0 -4.381718901112178e0 -4.327288287770172e0
    -4.273533828522409e0 -4.220447122895866e0 -4.168019875023774e0 -4.116243892293253e0
    -4.065111084019382e0 -4.014613460143527e0 -3.964743129954291e0 -3.915492300830305e0
    -3.866853277002983e0 -3.818818458338823e0 -3.771380339140149e0 -3.724531506963233e0
    -3.678264641453760e0 -3.632572513198203e0 -3.587447982591147e0 -3.542883998717966e0
    -3.498873598251886e0 -3.455409904365923e0 -3.412486125658384e0 -3.370095555092117e0
    -3.328231568947584e0 -3.286887625788687e0 -3.246057265393728e0 -3.205734107939820e0
    -3.165911852712521e0 -3.126584277320973e0 -3.087745236675851e0 -3.049388662030677e0
    -3.011508560032384e0 -2.974099011785311e0 -2.937154171926760e0 -2.900668267713272e0
    -2.864635598118630e0 -2.829050532942673e0 -2.793907511931287e0 -2.759201043907290e0
    -2.724925705911780e0 -2.691076142356510e0 -2.657647064186364e0 -2.624633248052467e0
    -2.592029535495567e0 -2.559830832139318e0 -2.528032106893913e0 -2.496628391169354e0
    -2.465614778098659e0 -2.434986421770782e0 -2.404738536472902e0 -2.374866395942401e0
    -2.345365332627911e0 -2.316230736959764e0 -2.287458056629525e0 -2.259042795878297e0
    -2.230980514794208e0 -2.203266828618345e0 -2.175897407059538e0 -2.148867973617644e0
    -2.122174304915101e0 -2.095812230037067e0 -2.069777629879463e0 -2.044066436505379e0
    -2.018674632509375e0 -1.993598250389595e0 -1.968833371927900e0 -1.944376127577440e0
    -1.920222695858022e0 -1.896369302758931e0 -1.872812221149042e0 -1.849547770194459e0
    -1.826572314783124e0 -1.803882264956703e0 -1.781474075349502e0 -1.759344244634155e0
    -1.737489314974362e0 -1.715905871484150e0 -1.694590541693930e0 -1.673539995170212e0
    -1.652750942390868e0 -1.632220135159946e0 -1.611944365462595e0 -1.591920465223791e0
    -1.572145305413130e0 -1.552615796168001e0 -1.533328885889085e0 -1.514281560869014e0
    -1.495470845475875e0 -1.476893798994252e0 -1.458547519297362e0 -1.440429139561263e0
    -1.422535828536628e0 -1.404864790096362e0 -1.387413262901388e0 -1.370178522635379e0
    -1.353157874910087e0 -1.336348446153224e0 -1.319748374271405e0 -1.303354197051408e0
    -1.287163671226267e0 -1.271174267340928e0 -1.255383487018604e0 -1.239788862917848e0
    -1.224387958347050e0 -1.209178366883617e0 -1.194157711998071e0 -1.179323646682612e0
    -1.164673853084444e0 -1.150206042143623e0 -1.135917953235331e0 -1.121807353816710e0
    -1.107872039077969e0 -1.094109831597903e0 -1.080518581211217e0 -1.067096163825569e0
    -1.053840482386526e0 -1.040749465666858e0 -1.027821068168570e0 -1.015053269803280e0
    -1.002444075576506e0 -9.899915152760210e-1 -9.776936431639404e-1 -9.655485376727221e-1
    -9.535543011049398e-1 -9.417090593367133e-1 -9.300109615249363e-1 -9.184581798180158e-1
    -9.070489090703001e-1 -8.957813665600382e-1 -8.846537917107764e-1 -8.736644458163168e-1
    -8.628116117689991e-1 -8.520935937914190e-1 -8.415087171714703e-1 -8.310553280006360e-1
    -8.207317929156044e-1 -8.105364988430059e-1 -8.004678527473940e-1 -7.905242813823454e-1
    -7.807042310445898e-1 -7.710061673312958e-1 -7.614285749002711e-1 -7.519699572332082e-1
    -7.426288364018625e-1 -7.334037528370885e-1 -7.242932651008223e-1 -7.152959496608132e-1
    -7.064104006682138e-1 -6.976352297379283e-1 -6.889690657316327e-1 -6.804105545435818e-1
    -6.719583588889828e-1 -6.636111580950660e-1 -6.553676478947325e-1 -6.472265402227335e-1
    -6.391865630144432e-1 -6.312464600070572e-1 -6.234049905433240e-1 -6.156609293776940e-1
    -6.080130664848483e-1 -6.004602068706552e-1 -5.930011703854316e-1 -5.856347915395469e-1
    -5.783599193213278e-1 -5.711754170171797e-1 -5.640801620340113e-1 -5.570730457237904e-1
    -5.501529732103318e-1 -5.433188632182377e-1 -5.365696479039070e-1 -5.299042726887261e-1
    -5.233216960942492e-1 -5.168208895794903e-1 -5.104008373802120e-1 -5.040605363501886e-1
    -4.977989958044927e-1 -4.916152373646710e-1 -4.855082948058826e-1 -4.794772139059360e-1
    -4.735210522961625e-1 -4.676388793141985e-1 -4.618297758585471e-1 -4.560928342449690e-1
    -4.504271580646738e-1 -4.448318620442235e-1 -4.393060719072379e-1 -4.338489242377636e-1
    -4.284595663453699e-1 -4.231371561319284e-1 -4.178808619600084e-1 -4.126898625229586e-1
    -4.075633467165513e-1 -4.025005135122598e-1 -3.975005718321010e-1 -3.925627404250087e-1
    -3.876862477447863e-1 -3.828703318295270e-1 -3.781142401825688e-1 -3.734172296549215e-1
    -3.687785663291279e-1 -3.641975254046124e-1 -3.596733910844061e-1 -3.552054564633153e-1
    -3.507930234174703e-1 -3.464354024952261e-1 -3.421319128094519e-1 -3.378818819311272e-1
    -3.336846457842773e-1 -3.295395485422207e-1 -3.254459425250744e-1 -3.214031880985754e-1
    -3.174106535741168e-1 -3.134677151100529e-1 -3.095737566142319e-1 -3.057281696477131e-1
    -3.019303533297122e-1 -2.981797142437015e-1 -2.944756663446904e-1 -2.908176308676628e-1
    -2.872050362371283e-1 -2.836373179778326e-1 -2.801139186265340e-1 -2.766342876449159e-1
    -2.731978813335605e-1 -2.698041627469869e-1 -2.664526016097655e-1 -2.631426742336477e-1
    -2.598738634357441e-1 -2.566456584577225e-1 -2.534575548859821e-1 -2.503090545728583e-1
    -2.471996655587687e-1 -2.441289019953526e-1 -2.410962840695589e-1 -2.381013379286637e-1
    -2.351435956062421e-1 -2.322225949490374e-1 -2.293378795447522e-1 -2.264889986507395e-1
    -2.236755071235593e-1 -2.208969653494403e-1 -2.181529391755754e-1 -2.154429998422906e-1
    -2.127667239160548e-1 -2.101236932233065e-1 -2.075134947851258e-1 -2.049357207526949e-1
    -2.023899683435744e-1
    </PP_LOCAL>
  <PP_NONLOCAL>
    <PP_BETA.1 index="1" label="6S" angular_momentum="0" cutoff_radius_index="984" cutoff_radius="2.000000000000e0" ultrasoft_cutoff_radius="2.200000000000e0">
      8.383438381018081e-5 8.488889055039806e-5 8.595666135277831e-5 8.703786305869363e-5
      8.813266460812319e-5 8.918467248115299e-5 8.818575765640688e-5 9.532750267266767e-5
      9.230584577254705e-5 9.599345211796281e-5 9.552764316152293e-5 9.772027256013194e-5
      9.813673602783663e-5 9.583468110498908e-5 1.033484413191965e-4 1.023181001467432e-4
      1.015065476176887e-4 1.044582609930738e-4 1.059565272424273e-4 1.032933288200710e-4
      1.105242502695812e-4 1.071240076867215e-4 1.144170942608646e-4 1.081308833587274e-4
      1.153094592481677e-4 1.139869336244997e-4 1.157263115580406e-4 1.171487855491423e-4
      1.214457503289843e-4 1.188100861061787e-4 1.224670840853587e-4 1.251055112387959e-4
      1.273170103939379e-4 1.278863270918128e-4 1.263998480646926e-4 1.296748556436779e-4
      1.332094775025749e-4 1.316882553627021e-4 1.368760562035713e-4 1.362920295587442e-4
      1.362368610666533e-4 1.424709574185136e-4 1.444610510907783e-4 1.439563338568553e-4
      1.459016971845396e-4 1.480071356596475e-4 1.482129848398085e-4 1.529575183556865e-4
      1.514701245501960e-4 1.546618662755754e-4 1.550831712643581e-4 1.586353323829071e-4
      1.609653171580003e-4 1.624543104272173e-4 1.675616297838558e-4 1.633491074445609e-4
      1.709191409874941e-4 1.719394581542334e-4 1.730066101419184e-4 1.750663505580045e-4
      1.807319887379922e-4 1.799056481320252e-4 1.832632160304684e-4 1.848958702242538e-4
      1.868259019933542e-4 1.907812940098546e-4 1.901966178088383e-4 1.977735026174540e-4
      1.948985487309042e-4 1.973151393168068e-4 2.010775916222205e-4 2.038265720691924e-4
      2.065613603395321e-4 2.079306217161018e-4 2.127471639849544e-4 2.116266972790914e-4
      2.180471778447230e-4 2.179809427267612e-4 2.246552644906009e-4 2.244111673155512e-4
      2.293925026248232e-4 2.311120960729683e-4 2.336335411657091e-4 2.372432974344905e-4
      2.397626390227348e-4 2.417291489749775e-4 2.467161064595045e-4 2.502039343758658e-4
      2.511129185467829e-4 2.555361818739462e-4 2.577584926906724e-4 2.630572234965417e-4
      2.657638396094939e-4 2.674517405437976e-4 2.711342088546540e-4 2.757092503179984e-4
      2.788071546873624e-4 2.830732195212954e-4 2.853519765341106e-4 2.890163932511383e-4
      2.937436720971997e-4 2.951179264267560e-4 2.999438394365689e-4 3.033632378485712e-4
      3.096505310777413e-4 3.096211714664794e-4 3.161315281424216e-4 3.206055915825164e-4
      3.222119946511706e-4 3.272482906950495e-4 3.324769236648052e-4 3.344291722943860e-4
      3.424716438808423e-4 3.428077570451285e-4 3.496925440632072e-4 3.522782255122253e-4
      3.587809574640871e-4 3.625271733993761e-4 3.652657445356688e-4 3.713317309842739e-4
      3.760760622027785e-4 3.804604771977570e-4 3.857504265506743e-4 3.901518751165392e-4
      3.949844933241269e-4 3.994268780226590e-4 4.058438436394924e-4 4.105543227494652e-4
      4.156006841626787e-4 4.202913298716748e-4 4.257533071555727e-4 4.319651449300982e-4
      4.372133642614939e-4 4.410841608028957e-4 4.481305869978064e-4 4.538446875503769e-4
      4.585941660841548e-4 4.662581170862281e-4 4.696548009332064e-4 4.768181456175163e-4
      4.826847095351591e-4 4.879609149783057e-4 4.953268564503073e-4 5.002806974023378e-4
      5.076612964696904e-4 5.136750372252068e-4 5.203542775921873e-4 5.272309821454059e-4
      5.327424907462346e-4 5.409528159154415e-4 5.458998539647014e-4 5.543090053515974e-4
      5.606918936735651e-4 5.680313383443137e-4 5.743373023074767e-4 5.825051732921645e-4
      5.890627971615074e-4 5.967679520673891e-4 6.042744340017019e-4 6.119314212879568e-4
      6.197910821129629e-4 6.269899950993134e-4 6.355901455290339e-4 6.430148124500798e-4
      6.514714523348266e-4 6.591763073289024e-4 6.680623929057744e-4 6.763983233357479e-4
      6.836303826164770e-4 6.940278018347902e-4 7.017196104273241e-4 7.104140621296898e-4
      7.195908159191950e-4 7.282434670582444e-4 7.389033715497328e-4 7.470220201667363e-4
      7.563380167272286e-4 7.670583692845415e-4 7.752820411113265e-4 7.858504422356720e-4
      7.959988241292466e-4 8.049306278342591e-4 8.161496852913475e-4 8.250919392050063e-4
      8.367382274999521e-4 8.470698672878108e-4 8.574907587345194e-4 8.682915071036632e-4
      8.785853835811889e-4 8.903882361509423e-4 9.012253406088947e-4 9.127994436535902e-4
      9.243899417321371e-4 9.355494738618013e-4 9.479740328014575e-4 9.591979966989587e-4
      9.714791487234493e-4 9.836826311318218e-4 9.959119694898725e-4 1.008867381269211e-3
      1.021575682283573e-3 1.034057654041526e-3 1.047342762153398e-3 1.060138181170049e-3
      1.074090404647312e-3 1.087048991863288e-3 1.100980544958716e-3 1.114849059329475e-3
      1.128535766125055e-3 1.143226807535789e-3 1.157151892432490e-3 1.171932548915801e-3
      1.186592379465423e-3 1.201366508298250e-3 1.216875972721528e-3 1.232180487645816e-3
      1.247403615222804e-3 1.263245287510218e-3 1.278581470439181e-3 1.295531505269213e-3
      1.311205184847230e-3 1.327823327556770e-3 1.344897939851583e-3 1.361137887150978e-3
      1.378822443564931e-3 1.395756444295662e-3 1.413469299862427e-3 1.431606448520821e-3
      1.449062556823207e-3 1.467909681759374e-3 1.485882541740598e-3 1.504707744633460e-3
      1.523993251997790e-3 1.542605835979198e-3 1.562469651820402e-3 1.581663048661744e-3
      1.601799975537093e-3 1.621929979114645e-3 1.642071418982942e-3 1.663166813832058e-3
      1.683861776844544e-3 1.705032448487968e-3 1.726721852920486e-3 1.748015172171099e-3
      1.770535242186033e-3 1.792235873197019e-3 1.815106620426089e-3 1.837955998303449e-3
      1.861045136714002e-3 1.884228266721981e-3 1.908061218481445e-3 1.932189479964966e-3
      1.956368975941555e-3 1.980974756618301e-3 2.006151071010569e-3 2.031080356186677e-3
      2.056817664432614e-3 2.082531236448290e-3 2.108658804694007e-3 2.135356891245036e-3
      2.161962868290308e-3 2.189507244096846e-3 2.216721830028615e-3 2.244927568982161e-3
      2.272988333341317e-3 2.301740964930859e-3 2.330235277785867e-3 2.359906720509884e-3
      2.389610852574508e-3 2.419578515324490e-3 2.449956816314427e-3 2.480887613829018e-3
      2.512061111040087e-3 2.543601272940730e-3 2.575694321131406e-3 2.607822893426533e-3
      2.640930343649059e-3 2.673936976711556e-3 2.707750064683302e-3 2.741718247413091e-3
      2.776189201269059e-3 2.811137113042074e-3 2.846609003716676e-3 2.882166846196892e-3
      2.918708850727394e-3 2.955022306352383e-3 2.992545481362286e-3 3.030052540867544e-3
      3.068266538046295e-3 3.106717434702908e-3 3.145969336114579e-3 3.185248597640716e-3
      3.225746438146382e-3 3.265971106351451e-3 3.307230074422945e-3 3.348800158800978e-3
      3.390851008502740e-3 3.433623990071182e-3 3.476709570604825e-3 3.520356981840316e-3
      3.564865166096158e-3 3.609500909086540e-3 3.654936022778627e-3 3.701011691258371e-3
      3.747486356555116e-3 3.794631907771594e-3 3.842387056198448e-3 3.890700540340124e-3
      3.939564701686344e-3 3.989242762963613e-3 4.039380290341329e-3 4.090186883067192e-3
      4.141543030531259e-3 4.193808533323802e-3 4.246482684628284e-3 4.300014432876537e-3
      4.353896956194422e-3 4.408826102582214e-3 4.464138213262133e-3 4.520390813215075e-3
      4.577148880642593e-3 4.634813937098043e-3 4.692997360670436e-3 4.752169707139844e-3
      4.811838282684882e-3 4.872461169257859e-3 4.933726023260282e-3 4.995753563141938e-3
      5.058686052721427e-3 5.122164395452464e-3 5.186686249484710e-3 5.251866934063722e-3
      5.318034840255046e-3 5.384907961019970e-3 5.452521986087380e-3 5.521275378629648e-3
      5.590545022914943e-3 5.660956353669908e-3 5.732243353119275e-3 5.804188682842819e-3
      5.877299568432484e-3 5.951211496906208e-3 6.026084021412698e-3 6.101885168610668e-3
      6.178547476096329e-3 6.256347803759512e-3 6.334985829258045e-3 6.414743253435495e-3
      6.495439837061273e-3 6.577028316730058e-3 6.659823590130704e-3 6.743588108754041e-3
      6.828387894286823e-3 6.914345701477322e-3 7.001300229904959e-3 7.089294128993201e-3
      7.178592644763788e-3 7.268729680850066e-3 7.360261127469924e-3 7.452795842084310e-3
      7.546641603752679e-3 7.641465735665709e-3 7.737619862496839e-3 7.834948550890168e-3
      7.933494469211149e-3 8.033273771346966e-3 8.134325730875775e-3 8.236708709186773e-3
      8.340248177954708e-3 8.445201738989994e-3 8.551401864475922e-3 8.658980773743378e-3
      8.767850501201151e-3 8.878199507968080e-3 8.989841863795235e-3 9.102941404822998e-3
      9.217438867002985e-3 9.333353080185070e-3 9.450836651352462e-3 9.569563914797602e-3
      9.690044320855399e-3 9.811887504443472e-3 9.935335482902797e-3 1.006028502686358e-2
      1.018681597594340e-2 1.031501489650212e-2 1.044469091659209e-2 1.057609443978935e-2
      1.070911980650544e-2 1.084387839086780e-2 1.098022963880120e-2 1.111840532575856e-2
      1.125818179424082e-2 1.139986923359701e-2 1.154322589236895e-2 1.168841464927568e-2
      1.183544208731829e-2 1.198435752895306e-2 1.213504699787971e-2 1.228770929257339e-2
      1.244229907949911e-2 1.259876177296920e-2 1.275728608328104e-2 1.291772344048901e-2
      1.308023918361936e-2 1.324471672403087e-2 1.341135920589538e-2 1.358006297756971e-2
      1.375092509140807e-2 1.392384254864884e-2 1.409897321276431e-2 1.427637844476082e-2
      1.445592975356884e-2 1.463774423664443e-2 1.482191781015467e-2 1.500831619617889e-2
      1.519711157217703e-2 1.538828270051083e-2 1.558185511543909e-2 1.577786555789469e-2
      1.597631012684245e-2 1.617731408707582e-2 1.638077496272324e-2 1.658684268414666e-2
      1.679549485156928e-2 1.700673983772727e-2 1.722069537872409e-2 1.743729733213764e-2
      1.765664641629785e-2 1.787874115445055e-2 1.810368298779946e-2 1.833137120587981e-2
      1.856198996319296e-2 1.879545889407913e-2 1.903192254898230e-2 1.927130307359567e-2
      1.951371935279717e-2 1.975918996526824e-2 2.000774010808287e-2 2.025943057460916e-2
      2.051427996922160e-2 2.077232048853030e-2 2.103363408139290e-2 2.129821312701278e-2
      2.156612652279021e-2 2.183743665867463e-2 2.211213613135079e-2 2.239028315207067e-2
      2.267193922955046e-2 2.295713910354014e-2 2.324594800209098e-2 2.353835954893602e-2
      2.383445567538869e-2 2.413429873029171e-2 2.443789100439825e-2 2.474530774809511e-2
      2.505658686912471e-2 2.537180521812998e-2 2.569098558389163e-2 2.601414967611970e-2
      2.634140138179725e-2 2.667277942434867e-2 2.700833817968054e-2 2.734807920449897e-2
      2.769214264980651e-2 2.804047998162360e-2 2.839324349319750e-2 2.875043664430829e-2
      2.911210459099372e-2 2.947836131746687e-2 2.984917733160547e-2 3.022470044634620e-2
      3.060494567154487e-2 3.098995684566599e-2 3.137982531956038e-2 3.177459724650183e-2
      3.217433347490009e-2 3.257910539366113e-2 3.298896531029097e-2 3.340399800172222e-2
      3.382423457104367e-2 3.424975913853029e-2 3.468066489163443e-2 3.511696589145780e-2
      3.555877861493031e-2 3.600613972299755e-2 3.645913115013444e-2 3.691783667856363e-2
      3.738230563183051e-2 3.785262192807781e-2 3.832885524339918e-2 3.881107782864668e-2
      3.929938570989891e-2 3.979383248436441e-2 4.029450840973081e-2 4.080147705168416e-2
      4.131483697336380e-2 4.183464749482640e-2 4.236102285117302e-2 4.289399595416790e-2
      4.343370801073432e-2 4.398018993773062e-2 4.453357057849927e-2 4.509390979813027e-2
      4.566130304715166e-2 4.623583190823060e-2 4.681762533388683e-2 4.740670890997883e-2
      4.800323479390267e-2 4.860726544182764e-2 4.921888962004206e-2 4.983822622659023e-2
      5.046536328766043e-2 5.110040745576061e-2 5.174343714735052e-2 5.239456541737458e-2
      5.305389042589082e-2 5.372153358385390e-2 5.439757649331911e-2 5.508213846307614e-2
      5.577531178346912e-2 5.647723840848206e-2 5.718799405402553e-2 5.790771080142570e-2
      5.863647941717121e-2 5.937444401460956e-2 6.012169725773752e-2 6.087837824897985e-2
      6.164457515017379e-2 6.242045040023098e-2 6.320608284511114e-2 6.400162201781489e-2
      6.480719953200392e-2 6.562291385585217e-2 6.644892311722822e-2 6.728532582289809e-2
      6.813228321991799e-2 6.898991866925957e-2 6.985835968828691e-2 7.073775752791684e-2
      7.162823420029935e-2 7.252994515217620e-2 7.344302606076591e-2 7.436761178471452e-2
      7.530387718257431e-2 7.625192723674306e-2 7.721195667897823e-2 7.818408128154370e-2
      7.916847712327957e-2 8.016529146390816e-2 8.117467316874677e-2 8.219680162672994e-2
      8.323182077082143e-2 8.427990572129302e-2 8.534121139800988e-2 8.641591572429247e-2
      8.750418941753646e-2 8.860619837083949e-2 8.972212127312929e-2 9.085213369711532e-2
      9.199641489197830e-2 9.315514351301568e-2 9.432851325981417e-2 9.551670190440142e-2
      9.671989131235881e-2 9.793829976128388e-2 9.917209169772311e-2 1.004214741244300e-1
      1.016866456044833e-1 1.029678154421413e-1 1.042651698314163e-1 1.055789384463884e-1
      1.069093112636904e-1 1.082565076331492e-1 1.096207514953765e-1 1.110022415091078e-1
      1.124012128054874e-1 1.138178895532079e-1 1.152524928001361e-1 1.167052531359580e-1
      1.181764038529384e-1 1.196661740365209e-1 1.211748228273426e-1 1.227025678723642e-1
      1.242496694379270e-1 1.258163703691246e-1 1.274029280525520e-1 1.290095898597046e-1
      1.306366219932595e-1 1.322842846521488e-1 1.339528349800878e-1 1.356425594799777e-1
      1.373537131928908e-1 1.390865883896455e-1 1.408414539819823e-1 1.426185957956706e-1
      1.444183051589620e-1 1.462408739153532e-1 1.480866015690581e-1 1.499557808183427e-1
      1.518487168338135e-1 1.537657202916527e-1 1.557071054424946e-1 1.576731862542203e-1
      1.596642830278373e-1 1.616807246390932e-1 1.637228385136760e-1 1.657909637040862e-1
      1.678854320635883e-1 1.700065912876825e-1 1.721547917720396e-1 1.743303921810375e-1
      1.765337399582465e-1 1.787652066807792e-1 1.810251595845478e-1 1.833139733120555e-1
      1.856320253983950e-1 1.879797062098410e-1 1.903573954650515e-1 1.927655056659290e-1
      1.952044166141547e-1 1.976745587050255e-1 2.001763268546957e-1 2.027101552925477e-1
      2.052764558693450e-1 2.078756755801139e-1 2.105082356526837e-1 2.131745922316766e-1
      2.158751918900157e-1 2.186104944123797e-1 2.213809595495819e-1 2.241870651520808e-1
      2.270292821324535e-1 2.299081038951976e-1 2.328240166201971e-1 2.357775241693991e-1
      2.387691340003173e-1 2.417993565361385e-1 2.448687250781973e-1 2.479777624022721e-1
      2.511270087637285e-1 2.543170182812520e-1 2.575483394127775e-1 2.608215399595577e-1
      2.641371981234077e-1 2.674958900098614e-1 2.708982103831443e-1 2.743447615546368e-1
      2.778361533291955e-1 2.813730068917546e-1 2.849559494455855e-1 2.885856278110488e-1
      2.922626873880023e-1 2.959877934140682e-1 2.997616161193819e-1 3.035848399900682e-1
      3.074581641028695e-1 3.113822841515039e-1 3.153579267428737e-1 3.193858232826676e-1
      3.234667072764785e-1 3.276013431451004e-1 3.317904900410176e-1 3.360349375512151e-1
      3.403354715065683e-1 3.446929048901672e-1 3.491080614305297e-1 3.535817724919550e-1
      3.581148904567630e-1 3.627082848531265e-1 3.673628308400425e-1 3.720794347530694e-1
      3.768589981938169e-1 3.817024592557439e-1 3.866107637677270e-1 3.915848693582524e-1
      3.966257698299143e-1 4.017344483425171e-1 4.069119378779229e-1 4.121592677448165e-1
      4.174774959343517e-1 4.228677022852856e-1 4.283309784990958e-1 4.338684461950337e-1
      4.394812477434504e-1 4.451705376354882e-1 4.509375080151483e-1 4.567833598987847e-1
      4.627093274905270e-1 4.687166675695935e-1 4.748066588055075e-1 4.809806085831698e-1
      4.872398500387503e-1 4.935857410585118e-1 5.000196741901144e-1 5.065430571138889e-1
      5.131573465910018e-1 5.198640077281840e-1 5.266645511694952e-1 5.335605188734172e-1
      5.405534725417858e-1 5.476450262184582e-1 5.548368092179419e-1 5.621305023967316e-1
      5.695278128129595e-1 5.770304864882299e-1 5.846403126383923e-1 5.923591130260721e-1
      6.001887550561662e-1 6.081311470398973e-1 6.161882343623253e-1 6.243620171534641e-1
      6.326545282790232e-1 6.410678594861050e-1 6.496041410933286e-1 6.582655539790188e-1
      6.670543365328823e-1 6.759727714908101e-1 6.850231959905506e-1 6.942080088333800e-1
      7.035296550963079e-1 7.129906500767285e-1 7.225935572974631e-1 7.323410106800265e-1
      7.422357038234262e-1 7.522803954377197e-1 7.624779145813871e-1 7.728311548833702e-1
      7.833430852521168e-1 7.940167462137699e-1 8.048552519426613e-1 8.158617986055443e-1
      8.270396584879647e-1 8.383921868998687e-1 8.499228236157101e-1 8.616350978146272e-1
      8.735326247982309e-1 8.856191134065190e-1 8.978983679371231e-1 9.103742906398393e-1
      9.230508811290834e-1 9.359322480363153e-1 9.490225982580780e-1 9.623262568083479e-1
      9.758476551654400e-1 9.895913418232869e-1 1.003561986033758e0 1.017764378180835e0
      1.032203434192851e0 1.046884201349591e0 1.061811856907565e0 1.076991718996767e0
      1.092429243113957e0 1.108130030648284e0 1.124099833663598e0 1.140344552132371e0
      1.156870249204409e0 1.173683144511215e0 1.190789624718960e0 1.208196248931719e0
      1.225909746340710e0 1.243937031238906e0 1.262285195908047e0 1.280961526063016e0
      1.299973501038370e0 1.319328794625638e0 1.339035290654310e0 1.359101075530119e0
      1.379534456860365e0 1.400343954391852e0 1.421538318050986e0 1.443126525266942e0
      1.465117790118380e0 1.487521566444462e0 1.510347556181550e0 1.533605711391537e0
      1.557306244705597e0 1.581459627181107e0 1.606076602871152e0 1.631168187941729e0
      1.656745677903860e0 1.682820654169445e0 1.709404986503070e0 1.736510844878572e0
      1.764150692874875e0 1.792337306548959e0 1.821083769649043e0 1.850403480686719e0
      1.880310159807458e0 1.910817849922758e0 1.941940923281070e0 1.973694084282389e0
      2.006092371336530e0 2.039151163195823e0 2.072886177669274e0 2.107313478715877e0
      2.142449472997649e0 2.178310914418567e0 2.214914904951254e0 2.252278890684462e0
      2.290420667031173e0 2.329358371843538e0 2.369110485556901e0 2.409695828999119e0
      2.451133554492834e0 2.493443148171846e0 2.536644414792217e0 2.580757476903672e0
      2.625802761555445e0 2.671800992101032e0 2.718773174907501e0 2.766740585688261e0
      2.815724755237513e0 2.865747449494135e0 2.916830652398140e0 2.968996543035543e0
      3.022267471646234e0 3.076665933115915e0 3.132214537685595e0 3.188935979538121e0
      3.246853000306547e0 3.305988353241592e0 3.366364757861275e0 3.428004858557498e0
      3.490931172945405e0 3.555166038981481e0 3.620731559605609e0 3.687649537102187e0
      3.755941410620512e0 3.825628180251416e0 3.896730333639251e0 3.969267760851031e0
      4.043259666128042e0 4.118724475508920e0 4.195679732299130e0 4.274141991722047e0
      4.354126704579699e0 4.435648095944398e0 4.518719033158614e0 4.603350890354594e0
      4.689553398552285e0 4.777334493689587e0 4.866700148455742e0 4.957654202073133e0
      5.050198174022366e0 5.144331070954404e0 5.240049183311996e0 5.337345869436376e0
      5.436211329640148e0 5.536632370380751e0 5.638592153536546e0 5.742069937218432e0
      5.847040802740370e0 5.953475369049190e0 6.061339497808330e0 6.170593980878127e0
      6.281194220266627e0 6.393089893729389e0 6.506224605722224e0 6.620535531612035e0
      6.735953042973005e0 6.852400326687327e0 6.969792991369598e0 7.088038659000890e0
      7.207036554205544e0 7.326677075739852e0 7.446841365035038e0 7.567400865901021e0
      7.688216876646944e0 7.809140099248459e0 7.930010184347964e0 8.050655273619139e0
      8.170891547546759e0 8.290522767833856e0 8.409339835328083e0 8.527120347302223e0
      8.643628172185757e0 8.758613037033960e0 8.871810131942627e0 8.982939742202369e0
      9.091706901950509e0 9.197801083890027e0 9.300895926506488e0 9.400649000764364e0
      9.496701632611103e0 9.588678774153134e0 9.676188943001780e0 9.758824231247399e0
      9.836160390030532e0 9.907757005489330e0 9.973157765984723e0 1.003189083798787e1
      1.008346935558492e1 1.012739203391525e1 1.016314392159787e1 1.019019729640113e1
      1.020801272102837e1 1.021604026950912e1 1.021372093137307e1 1.020048821414401e1
      1.017576994594218e1 1.013899029940825e1 1.008957204305827e1 1.002693903038875e1
      9.950518945213883e0 9.859746301743925e0 9.754065721491358e0 9.632935485342685e0
      9.495831372036299e0 9.342250790012294e0 9.171717202598124e0 8.983784849942843e0
      8.778043768671509e0 8.554125101556515e0 8.311706692830342e0 8.050518959590512e0
      7.770351021228180e0 7.471057073188220e0 7.152562975364390e0 6.814873031919120e0
      6.458076923440764e0 6.082356753128060e0 5.687994158139539e0 5.275377431346783e0
      4.845008592094885e0 4.397510335524789e0 3.933632781526384e0 3.454259938058005e0
      2.960415782340867e0 2.453269855409285e0 1.934142260149400e0 1.404507936927029e0
      8.660000907611369e-1 3.204126336254376e-1 -2.302985101696322e-1 -7.840153742348903e-1
      -1.338459363860608e0 -1.891194266262467e0 -2.439631019018563e0 -2.981034404487403e0
      -3.512531823327329e0 -4.031124305645250e0 -4.533699910707117e0 -5.017049642350663e0
      -5.477886014357445e0 -5.912864357216652e0 -6.318606954447002e0 -6.691730059778211e0
      -7.028873807586747e0 -7.326735013155711e0 -7.582102785214838e0 -7.791896854413865e0
      -7.953208452258398e0 -8.063343509555942e0 -8.119867909538435e0 -8.120654419781744e0
      -8.063930898734654e0 -7.948329269276392e0 -7.772934682219407e0 -7.537334231902014e0
      -7.241664479678175e0 -6.886657000122504e0 -6.473681076705845e0 -6.004782607832243e0
      -5.482718260329070e0 -4.910983804221962e0 -4.293835779715094e0 -3.636303621727543e0
      -2.944208699032987e0 -2.224019104982189e0 -1.484192234990856e0 -7.219450337116512e-1
      -5.146829634020113e-2 2.381196847464548e-2 8.010778008025737e-3 4.655152536833865e-3
      2.569818980088798e-3 1.971706093602778e-3 2.009013432927498e-3 2.137475479744281e-3
      2.257054589439521e-3 2.367208641156030e-3 2.467294244244518e-3 2.556690276342140e-3
      2.634791135090296e-3 2.701012694173638e-3 2.754797631777845e-3 2.795621161761065e-3
      2.822996645951692e-3 2.836482325383211e-3 2.835687211529170e-3 2.820277572321312e-3
      2.789984431362875e-3 2.744609110916506e-3 2.684031087419312e-3 2.608213911737290e-3
      2.517212110712649e-3 2.411177553309369e-3 2.290364900075702e-3 2.155137781325608e-3
      2.005973011038437e-3 1.843465219547365e-3 1.668330325170327e-3 0.000000000000000e0
      0.000000000000000e0 0.000000000000000e0 0.000000000000000e0 0.000000000000000e0
      0.000000000000000e0 0.000000000000000e0 0.000000000000000e0 0.000000000000000e0
      0.000000000000000e0 0.000000000000000e0 0.000000000000000e0 0.000000000000000e0
      0.000000000000000e0 0.000000000000000e0 0.000000000000000e0 0.000000000000000e0
      0.000000000000000e0 0.000000000000000e0 0.000000000000000e0 0.000000000000000e0
      0.000000000000000e0 0.000000000000000e0 0.000000000000000e0 0.000000000000000e0
      0.000000000000000e0 0.000000000000000e0 0.000000000000000e0 0.000000000000000e0
      0.000000000000000e0 0.000000000000000e0 0.000000000000000e0 0.000000000000000e0
      0.000000000000000e0 0.000000000000000e0 0.000000000000000e0 0.000000000000000e0
      0.000000000000000e0 0.000000000000000e0 0.000000000000000e0 0.000000000000000e0
      0.000000000000000e0 0.000000000000000e0 0.000000000000000e0 0.000000000000000e0
      0.000000000000000e0 0.000000000000000e0 0.000000000000000e0 0.000000000000000e0
      0.000000000000000e0 0.000000000000000e0 0.000000000000000e0 0.000000000000000e0
      0.000000000000000e0 0.000000000000000e0 0.000000000000000e0 0.000000000000000e0
      0.000000000000000e0 0.000000000000000e0 0.000000000000000e0 0.000000000000000e0
      0.000000000000000e0 0.000000000000000e0 0.000000000000000e0 0.000000000000000e0
      0.000000000000000e0 0.000000000000000e0 0.000000000000000e0 0.000000000000000e0
      0.000000000000000e0 0.000000000000000e0 0.000000000000000e0 0.000000000000000e0
      0.000000000000000e0 0.000000000000000e0 0.000000000000000e0 0.000000000000000e0
      0.000000000000000e0 0.000000000000000e0 0.000000000000000e0 0.000000000000000e0
      0.000000000000000e0 0.000000000000000e0 0.000000000000000e0 0.000000000000000e0
      0.000000000000000e0 0.000000000000000e0 0.000000000000000e0 0.000000000000000e0
      0.000000000000000e0 0.000000000000000e0 0.000000000000000e0 0.000000000000000e0
      0.000000000000000e0 0.000000000000000e0 0.000000000000000e0 0.000000000000000e0
      0.000000000000000e0 0.000000000000000e0 0.000000000000000e0 0.000000000000000e0
      0.000000000000000e0 0.000000000000000e0 0.000000000000000e0 0.000000000000000e0
      0.000000000000000e0 0.000000000000000e0 0.000000000000000e0 0.000000000000000e0
      0.000000000000000e0 0.000000000000000e0 0.000000000000000e0 0.000000000000000e0
      0.000000000000000e0 0.000000000000000e0 0.000000000000000e0 0.000000000000000e0
      0.000000000000000e0 0.000000000000000e0 0.000000000000000e0 0.000000000000000e0
      0.000000000000000e0 0.000000000000000e0 0.000000000000000e0 0.000000000000000e0
      0.000000000000000e0 0.000000000000000e0 0.000000000000000e0 0.000000000000000e0
      0.000000000000000e0 0.000000000000000e0 0.000000000000000e0 0.000000000000000e0
      0.000000000000000e0 0.000000000000000e0 0.000000000000000e0 0.000000000000000e0
      0.000000000000000e0 0.000000000000000e0 0.000000000000000e0 0.000000000000000e0
      0.000000000000000e0 0.000000000000000e0 0.000000000000000e0 0.000000000000000e0
      0.000000000000000e0 0.000000000000000e0 0.000000000000000e0 0.000000000000000e0
      0.000000000000000e0 0.000000000000000e0 0.000000000000000e0 0.000000000000000e0
      0.000000000000000e0 0.000000000000000e0 0.000000000000000e0 0.000000000000000e0
      0.000000000000000e0 0.000000000000000e0 0.000000000000000e0 0.000000000000000e0
      0.000000000000000e0 0.000000000000000e0 0.000000000000000e0 0.000000000000000e0
      0.000000000000000e0 0.000000000000000e0 0.000000000000000e0 0.000000000000000e0
      0.000000000000000e0 0.000000000000000e0 0.000000000000000e0 0.000000000000000e0
      0.000000000000000e0 0.000000000000000e0 0.000000000000000e0 0.000000000000000e0
      0.000000000000000e0 0.000000000000000e0 0.000000000000000e0 0.000000000000000e0
      0.000000000000000e0 0.000000000000000e0 0.000000000000000e0 0.000000000000000e0
      0.000000000000000e0 0.000000000000000e0 0.000000000000000e0 0.000000000000000e0
      0.000000000000000e0 0.000000000000000e0 0.000000000000000e0 0.000000000000000e0
      0.000000000000000e0 0.000000000000000e0 0.000000000000000e0 0.000000000000000e0
      0.000000000000000e0 0.000000000000000e0 0.000000000000000e0 0.000000000000000e0
      0.000000000000000e0 0.000000000000000e0 0.000000000000000e0 0.000000000000000e0
      0.000000000000000e0 0.000000000000000e0 0.000000000000000e0 0.000000000000000e0
      0.000000000000000e0 0.000000000000000e0 0.000000000000000e0 0.000000000000000e0
      0.000000000000000e0 0.000000000000000e0 0.000000000000000e0 0.000000000000000e0
      0.000000000000000e0 0.000000000000000e0 0.000000000000000e0 0.000000000000000e0
      0.000000000000000e0 0.000000000000000e0 0.000000000000000e0 0.000000000000000e0
      0.000000000000000e0 0.000000000000000e0 0.000000000000000e0 0.000000000000000e0
      0.000000000000000e0 0.000000000000000e0 0.000000000000000e0 0.000000000000000e0
      0.000000000000000e0 0.000000000000000e0 0.000000000000000e0 0.000000000000000e0
      0.000000000000000e0 0.000000000000000e0 0.000000000000000e0 0.000000000000000e0
      0.000000000000000e0 0.000000000000000e0 0.000000000000000e0 0.000000000000000e0
      0.000000000000000e0 0.000000000000000e0 0.000000000000000e0 0.000000000000000e0
      0.000000000000000e0 0.000000000000000e0 0.000000000000000e0 0.000000000000000e0
      0.000000000000000e0 0.000000000000000e0 0.000000000000000e0 0.000000000000000e0
      0.000000000000000e0 0.000000000000000e0 0.000000000000000e0 0.000000000000000e0
      0.000000000000000e0 0.000000000000000e0 0.000000000000000e0 0.000000000000000e0
      0.000000000000000e0 0.000000000000000e0 0.000000000000000e0 0.000000000000000e0
      0.000000000000000e0 0.000000000000000e0 0.000000000000000e0 0.000000000000000e0
      0.000000000000000e0
      </PP_BETA.1>
    <PP_BETA.2 index="2" label="6S" angular_momentum="0" cutoff_radius_index="984" cutoff_radius="2.000000000000e0" ultrasoft_cutoff_radius="2.200000000000e0">
      -9.819746531039277e-5 -9.943263737403809e-5 -1.006833459898162e-4 -1.019497865835021e-4
      -1.032321570390256e-4 -1.044892140470250e-4 -1.042491267165477e-4 -1.100625706688064e-4
      -1.083748075606731e-4 -1.114186858673762e-4 -1.117460520698266e-4 -1.138873353709366e-4
      -1.145947415051368e-4 -1.135252201969851e-4 -1.195613034682155e-4 -1.192835636999330e-4
      -1.192394516487368e-4 -1.221473520883931e-4 -1.236753473351711e-4 -1.221523168820805e-4
      -1.284096986291785e-4 -1.261591711160311e-4 -1.324689510355488e-4 -1.281026537421198e-4
      -1.341925594770823e-4 -1.336787984673976e-4 -1.357686725357013e-4 -1.373515053088612e-4
      -1.412205098688883e-4 -1.398499277437920e-4 -1.431898946772656e-4 -1.458395303914589e-4
      -1.482594523532211e-4 -1.492828482916783e-4 -1.487808798683394e-4 -1.519151290994509e-4
      -1.554286603731642e-4 -1.548436268742578e-4 -1.594555114492012e-4 -1.597887058310957e-4
      -1.603913852175588e-4 -1.659173693237695e-4 -1.680302316604142e-4 -1.684997103551061e-4
      -1.705816786762111e-4 -1.730470809688886e-4 -1.738916870757392e-4 -1.783363287411298e-4
      -1.779611381488046e-4 -1.811254860075764e-4 -1.823714250237769e-4 -1.857342354889585e-4
      -1.884409198668443e-4 -1.902801992245795e-4 -1.951128840616458e-4 -1.926851953203396e-4
      -1.994049290085048e-4 -2.009921140679570e-4 -2.026949197053720e-4 -2.051060551109219e-4
      -2.104023584102602e-4 -2.106086893684597e-4 -2.140765222478010e-4 -2.163688311163151e-4
      -2.186769130019073e-4 -2.227583231757667e-4 -2.231827305578585e-4 -2.300060432030081e-4
      -2.288327747453036e-4 -2.316006610271403e-4 -2.356292088430891e-4 -2.386910520654525e-4
      -2.418019831626495e-4 -2.439020838288782e-4 -2.487177200554632e-4 -2.488431576214277e-4
      -2.549092984754234e-4 -2.559280923181965e-4 -2.621869778095032e-4 -2.631215022618725e-4
      -2.680531660774120e-4 -2.705540619861726e-4 -2.736690298553303e-4 -2.775726385608488e-4
      -2.807726881469217e-4 -2.834914262994470e-4 -2.885534067026258e-4 -2.924789984043296e-4
      -2.944491437603896e-4 -2.990970624460968e-4 -3.020799088191449e-4 -3.074879694717849e-4
      -3.108935526454652e-4 -3.135250590915791e-4 -3.177858968374388e-4 -3.226042833661738e-4
      -3.263721076630223e-4 -3.310464530914937e-4 -3.342388520572928e-4 -3.385050377784195e-4
      -3.436273660815017e-4 -3.461448866405035e-4 -3.513888136355888e-4 -3.554625102116021e-4
      -3.618988498353436e-4 -3.634126075378083e-4 -3.700418988445383e-4 -3.750303839422603e-4
      -3.778973139798540e-4 -3.834235360057926e-4 -3.890791887684736e-4 -3.922665074950569e-4
      -4.000995657840855e-4 -4.021248499814796e-4 -4.091655425304575e-4 -4.129154456124265e-4
      -4.196661656734755e-4 -4.243825779270179e-4 -4.283579245152060e-4 -4.348314943090036e-4
      -4.403840757095645e-4 -4.456436112092576e-4 -4.516427288397448e-4 -4.570057024397402e-4
      -4.626147844495176e-4 -4.680820601997508e-4 -4.749976084782273e-4 -4.807235744447405e-4
      -4.866365282455051e-4 -4.923877082131833e-4 -4.986770341267534e-4 -5.056235553280658e-4
      -5.118352870090237e-4 -5.170386615814281e-4 -5.246848404954336e-4 -5.313334025680154e-4
      -5.372823286461522e-4 -5.455033993054040e-4 -5.504693186548473e-4 -5.583701310255475e-4
      -5.652762135784990e-4 -5.717935479563983e-4 -5.799168803969539e-4 -5.862384516452757e-4
      -5.944456649974662e-4 -6.016128266400412e-4 -6.093507370877999e-4 -6.172966608085487e-4
      -6.241993349043627e-4 -6.331873491901402e-4 -6.397385399811535e-4 -6.489402737986710e-4
      -6.567073127395980e-4 -6.651326664327893e-4 -6.728913585911261e-4 -6.820735684462945e-4
      -6.900404131809676e-4 -6.989729636373773e-4 -7.077612741896674e-4 -7.167201515423474e-4
      -7.258216447173274e-4 -7.345117142431730e-4 -7.442899679078987e-4 -7.532309099156769e-4
      -7.629755366213380e-4 -7.722048307502762e-4 -7.823840345101435e-4 -7.921514903408795e-4
      -8.011603487071039e-4 -8.125910762593245e-4 -8.220404070392668e-4 -8.322779073090700e-4
      -8.429197361845626e-4 -8.532228165014040e-4 -8.651023533603276e-4 -8.750900014069114e-4
      -8.860119250228420e-4 -8.980926592383137e-4 -9.083121931515413e-4 -9.203374539988218e-4
      -9.321388681642134e-4 -9.430440332967580e-4 -9.557074782570677e-4 -9.667537488925291e-4
      -9.798529404322991e-4 -9.920390103297615e-4 -1.004353624959346e-3 -1.016981345460789e-3
      -1.029323633996046e-3 -1.042799044973913e-3 -1.055659139451892e-3 -1.069132728773393e-3
      -1.082650634067867e-3 -1.095912129669976e-3 -1.110199838765171e-3 -1.123638537675283e-3
      -1.137911659598313e-3 -1.152242579091629e-3 -1.166611361266898e-3 -1.181610279137255e-3
      -1.196500062538334e-3 -1.211256122911530e-3 -1.226699075721670e-3 -1.241861591721449e-3
      -1.257936244876999e-3 -1.273346468627593e-3 -1.289552801749831e-3 -1.305782262329620e-3
      -1.321974889523228e-3 -1.338960833278705e-3 -1.355467333765018e-3 -1.372684792011987e-3
      -1.389893025467267e-3 -1.407254075085221e-3 -1.425247414271195e-3 -1.443205573749968e-3
      -1.461117232099976e-3 -1.479624176364811e-3 -1.497819001349329e-3 -1.517316392145090e-3
      -1.535914026077542e-3 -1.555342796343889e-3 -1.575188473711835e-3 -1.594485589347829e-3
      -1.614972395406548e-3 -1.634981435654157e-3 -1.655654552462649e-3 -1.676753462271006e-3
      -1.697430702019211e-3 -1.719255787896791e-3 -1.740495268978916e-3 -1.762504122125041e-3
      -1.784936889926787e-3 -1.806969206607836e-3 -1.830056470668574e-3 -1.852704237593027e-3
      -1.876217481653076e-3 -1.899788988439754e-3 -1.923491376134290e-3 -1.948018736441991e-3
      -1.972347990919329e-3 -1.997153290331648e-3 -2.022465449324217e-3 -2.047565978587945e-3
      -2.073740195366905e-3 -2.099371458612469e-3 -2.126050451171015e-3 -2.152796003413501e-3
      -2.179856806556791e-3 -2.207097490086070e-3 -2.234970324812556e-3 -2.263169700677564e-3
      -2.291541502162540e-3 -2.320371301507170e-3 -2.349750904744147e-3 -2.379069445866020e-3
      -2.409151053686509e-3 -2.439328370843771e-3 -2.469959021017305e-3 -2.501163701048015e-3
      -2.532422667327108e-3 -2.564553474475076e-3 -2.596556161917932e-3 -2.629471112734621e-3
      -2.662397345360848e-3 -2.696025108821819e-3 -2.729577699938103e-3 -2.764187471173521e-3
      -2.798974113964958e-3 -2.834114078047303e-3 -2.869713422218614e-3 -2.905904417286409e-3
      -2.942427064125929e-3 -2.979397694921400e-3 -3.016951328489054e-3 -3.054683006168322e-3
      -3.093355301454144e-3 -3.132090793517997e-3 -3.171628301835582e-3 -3.211448911492153e-3
      -3.251834719871328e-3 -3.292762604027154e-3 -3.334259418114249e-3 -3.376013397421773e-3
      -3.418699425343060e-3 -3.461395946831446e-3 -3.505208314086223e-3 -3.549188449771651e-3
      -3.593909090056979e-3 -3.639006343073563e-3 -3.684912784503087e-3 -3.731043859593752e-3
      -3.778305480895658e-3 -3.825559836912330e-3 -3.873816914962649e-3 -3.922524103541317e-3
      -3.971804317784855e-3 -4.021853092617529e-3 -4.072369085485092e-3 -4.123521655600571e-3
      -4.175570685079780e-3 -4.227930755020447e-3 -4.281136427997529e-3 -4.335071385709551e-3
      -4.389536263798180e-3 -4.444753515474561e-3 -4.500684535296728e-3 -4.557281266774911e-3
      -4.614547168696040e-3 -4.672680588378709e-3 -4.731430648338593e-3 -4.790942453269935e-3
      -4.851133466640956e-3 -4.912282477213044e-3 -4.974016325296659e-3 -5.036670131002299e-3
      -5.099866761666984e-3 -5.164141460400680e-3 -5.228986724274711e-3 -5.294835898927674e-3
      -5.361361728156870e-3 -5.428865020219106e-3 -5.497065941967580e-3 -5.566320054928353e-3
      -5.636252148487265e-3 -5.707223708886790e-3 -5.778993958589184e-3 -5.851657275094523e-3
      -5.925337168775479e-3 -5.999750618589323e-3 -6.075289755642189e-3 -6.151664631492125e-3
      -6.229119849519867e-3 -6.307461623370286e-3 -6.386706933198562e-3 -6.467169290974829e-3
      -6.548382564919175e-3 -6.630817353776810e-3 -6.714288894624445e-3 -6.798620423297159e-3
      -6.884217975695062e-3 -6.970796084466498e-3 -7.058489494528991e-3 -7.147278896984321e-3
      -7.237109715359235e-3 -7.328207262187306e-3 -7.420340005493562e-3 -7.513731355205655e-3
      -7.608251234120535e-3 -7.703863535805045e-3 -7.800818434421739e-3 -7.898934388029460e-3
      -7.998273727413032e-3 -8.098930002946542e-3 -8.200786567023062e-3 -8.303888721258225e-3
      -8.408434102621689e-3 -8.514077106623272e-3 -8.621249781110667e-3 -8.729657244118810e-3
      -8.839540352829294e-3 -8.950649429169191e-3 -9.063263481979396e-3 -9.177266814013562e-3
      -9.292697296937755e-3 -9.409576401466600e-3 -9.527938291330161e-3 -9.647835517834665e-3
      -9.769141142259672e-3 -9.892057005956280e-3 -1.001646222108885e-2 -1.014246613198332e-2
      -1.027000485546542e-2 -1.039923695164219e-2 -1.053001645169880e-2 -1.066248653168431e-2
      -1.079659957153852e-2 -1.093238322289305e-2 -1.106996291829988e-2 -1.120908834910467e-2
      -1.135016920038088e-2 -1.149290118061243e-2 -1.163748752060478e-2 -1.178385377272780e-2
      -1.193206613092686e-2 -1.208220373651230e-2 -1.223412478425395e-2 -1.238802877999482e-2
      -1.254384974188719e-2 -1.270167082121058e-2 -1.286140274112561e-2 -1.302322561389090e-2
      -1.318698050672440e-2 -1.335291104857481e-2 -1.352084179065730e-2 -1.369090881884548e-2
      -1.386312236122395e-2 -1.403753349687408e-2 -1.421406222688324e-2 -1.439286990441160e-2
      -1.457393176709313e-2 -1.475721859668223e-2 -1.494287992637737e-2 -1.513081634626025e-2
      -1.532116126613802e-2 -1.551383882409568e-2 -1.570901319958411e-2 -1.590661508652332e-2
      -1.610673183265407e-2 -1.630929200693322e-2 -1.651443152375631e-2 -1.672220487204463e-2
      -1.693252545367412e-2 -1.714549763238265e-2 -1.736120074136796e-2 -1.757955056338272e-2
      -1.780068360113489e-2 -1.802460126149891e-2 -1.825133088227883e-2 -1.848091619536839e-2
      -1.871336578789717e-2 -1.894878552141457e-2 -1.918711388137385e-2 -1.942847619503565e-2
      -1.967286712437156e-2 -1.992031072427497e-2 -2.017090466679718e-2 -2.042461851166629e-2
      -2.068153990240150e-2 -2.094168284255547e-2 -2.120513942561268e-2 -2.147184680702038e-2
      -2.174195793761691e-2 -2.201542885348547e-2 -2.229238499147804e-2 -2.257277983504428e-2
      -2.285672077298828e-2 -2.314423727053307e-2 -2.343536477309652e-2 -2.373016358072902e-2
      -2.402866568059754e-2 -2.433091173483813e-2 -2.463698010831489e-2 -2.494688285422871e-2
      -2.526068687040284e-2 -2.557846060013919e-2 -2.590021194970972e-2 -2.622600482225579e-2
      -2.655590432856622e-2 -2.688995406482514e-2 -2.722822162403411e-2 -2.757072160039258e-2
      -2.791753446140213e-2 -2.826872637677297e-2 -2.862431980315147e-2 -2.898439011866184e-2
      -2.934898549475078e-2 -2.971818608201681e-2 -3.009202801980607e-2 -3.047054843660271e-2
      -3.085384795393167e-2 -3.124197562241710e-2 -3.163499581819701e-2 -3.203292967711684e-2
      -3.243590663337058e-2 -3.284391075377122e-2 -3.325708225133019e-2 -3.367544371676241e-2
      -3.409905450917450e-2 -3.452802380028385e-2 -3.496235205480069e-2 -3.540217682678362e-2
      -3.584753247668354e-2 -3.629847715396908e-2 -3.675510557196890e-2 -3.721747686656005e-2
      -3.768566342682125e-2 -3.815974458810145e-2 -3.863978693212391e-2 -3.912588035538716e-2
      -3.961807622479632e-2 -4.011646293180412e-2 -4.062114302641836e-2 -4.113215027766190e-2
      -4.164960491636147e-2 -4.217356096933947e-2 -4.270410966428770e-2 -4.324134497725026e-2
      -4.378533262233613e-2 -4.433616716016823e-2 -4.489393147790874e-2 -4.545871030275447e-2
      -4.603060849760471e-2 -4.660969847607382e-2 -4.719607922198768e-2 -4.778983266110481e-2
      -4.839106510766592e-2 -4.899985577483617e-2 -4.961632413105901e-2 -5.024052950629773e-2
      -5.087261294635372e-2 -5.151263227755992e-2 -5.216072190625360e-2 -5.281696197100536e-2
      -5.348146088733313e-2 -5.415431748274818e-2 -5.483566660392625e-2 -5.552556490933982e-2
      -5.622416604796399e-2 -5.693155598206459e-2 -5.764784072262453e-2 -5.837315002796517e-2
      -5.910759020460294e-2 -5.985128374032412e-2 -6.060432975671040e-2 -6.136685608810638e-2
      -6.213897923137818e-2 -6.292083372091827e-2 -6.371252425636211e-2 -6.451418537979682e-2
      -6.532593061601793e-2 -6.614791318867969e-2 -6.698023519050667e-2 -6.782304267587980e-2
      -6.867645106075568e-2 -6.954061655281651e-2 -7.041565717359672e-2 -7.130172658894029e-2
      -7.219894021937989e-2 -7.310747105998905e-2 -7.402742851090616e-2 -7.495897723033957e-2
      -7.590226785789033e-2 -7.685742682291075e-2 -7.782462760780345e-2 -7.880399716613329e-2
      -7.979571233387800e-2 -8.079992124045093e-2 -8.181677587895980e-2 -8.284644677269238e-2
      -8.388908329755662e-2 -8.494486062798517e-2 -8.601394016841169e-2 -8.709648285674570e-2
      -8.819268107051204e-2 -8.930267428347799e-2 -9.042667231891150e-2 -9.156482407092392e-2
      -9.271732579186887e-2 -9.388435302345755e-2 -9.506608297254182e-2 -9.626271637940270e-2
      -9.747442864528811e-2 -9.870141923193609e-2 -9.994387300590146e-2 -1.012019936405175e-1
      -1.024759799950179e-1 -1.037660277604425e-1 -1.050723435258018e-1 -1.063951323270895e-1
      -1.077346036368974e-1 -1.090909660081911e-1 -1.104644410469808e-1 -1.118552396551413e-1
      -1.132635759698453e-1 -1.146896939035282e-1 -1.161337952657262e-1 -1.175961181803469e-1
      -1.190768927243906e-1 -1.205763597255956e-1 -1.220947424773587e-1 -1.236322995989787e-1
      -1.251892589097684e-1 -1.267658731860737e-1 -1.283623990739695e-1 -1.299790747984586e-1
      -1.316161680347909e-1 -1.332739390440832e-1 -1.349526464450551e-1 -1.366525576569390e-1
      -1.383739437475204e-1 -1.401170725346445e-1 -1.418822369728922e-1 -1.436696994173872e-1
      -1.454797554881816e-1 -1.473126889504559e-1 -1.491687965737081e-1 -1.510483675541904e-1
      -1.529517074639347e-1 -1.548791187671466e-1 -1.568309024226148e-1 -1.588073831785112e-1
      -1.608088633207286e-1 -1.628356749743352e-1 -1.648881334240602e-1 -1.669665687128669e-1
      -1.690713162003488e-1 -1.712027130962894e-1 -1.733611039472325e-1 -1.755468296857382e-1
      -1.777602421375464e-1 -1.800016986909359e-1 -1.822715615402578e-1 -1.845701932066802e-1
      -1.868979637399776e-1 -1.892552506227800e-1 -1.916424317180218e-1 -1.940598962149251e-1
      -1.965080284009611e-1 -1.989872270620889e-1 -2.014978946030150e-1 -2.040404410949322e-1
      -2.066152702116516e-1 -2.092228053695622e-1 -2.118634691505987e-1 -2.145376906192643e-1
      -2.172459036809118e-1 -2.199885535207475e-1 -2.227660790308374e-1 -2.255789463668605e-1
      -2.284275979007356e-1 -2.313125177783975e-1 -2.342341635414877e-1 -2.371930260319645e-1
      -2.401895802902035e-1 -2.432243305116958e-1 -2.462977629838567e-1 -2.494103933492209e-1
      -2.525627313381055e-1 -2.557552995761493e-1 -2.589886223512878e-1 -2.622632403165212e-1
      -2.655796906997441e-1 -2.689385306815542e-1 -2.723403138125896e-1 -2.757856093775535e-1
      -2.792749923568458e-1 -2.828090416954283e-1 -2.863883567194574e-1 -2.900135307799212e-1
      -2.936851735792183e-1 -2.974039072072878e-1 -3.011703526644542e-1 -3.049851478227670e-1
      -3.088489414293185e-1 -3.127623830797011e-1 -3.167261393691037e-1 -3.207408853509923e-1
      -3.248073046373350e-1 -3.289260922689887e-1 -3.330979505841243e-1 -3.373236000275528e-1
      -3.416037626714945e-1 -3.459391787965922e-1 -3.503305952281963e-1 -3.547787731638594e-1
      -3.592844875104000e-1 -3.638485141197052e-1 -3.684716550819627e-1 -3.731547200132328e-1
      -3.778985227850016e-1 -3.827039043539819e-1 -3.875717050772101e-1 -3.925027918766477e-1
      -3.974980319366170e-1 -4.025583170325140e-1 -4.076845504833207e-1 -4.128776448182190e-1
      -4.181385325144992e-1 -4.234681625664420e-1 -4.288674920365107e-1 -4.343375055877017e-1
      -4.398791879756343e-1 -4.454935557717881e-1 -4.511816351682560e-1 -4.569444656956696e-1
      -4.627831179819504e-1 -4.686986591390447e-1 -4.746921980767027e-1 -4.807648452043991e-1
      -4.869177371147488e-1 -4.931520313053806e-1 -4.994688987172196e-1 -5.058695375786701e-1
      -5.123551663528936e-1 -5.189270174457425e-1 -5.255863564937375e-1 -5.323344606309131e-1
      -5.391726370395753e-1 -5.461022150558126e-1 -5.531245454429250e-1 -5.602410058853042e-1
      -5.674529988596118e-1 -5.747619505823516e-1 -5.821693191953798e-1 -5.896765793442365e-1
      -5.972852485797713e-1 -6.049968563120496e-1 -6.128129719379420e-1 -6.207351944924073e-1
      -6.287651436982657e-1 -6.369044847786145e-1 -6.451549005808968e-1 -6.535181190665842e-1
      -6.619958942091850e-1 -6.705900157675035e-1 -6.793023125120117e-1 -6.881346444706762e-1
      -6.970889126103672e-1 -7.061670557400963e-1 -7.153710472705153e-1 -7.247029091845127e-1
      -7.341646950741740e-1 -7.437585101796507e-1 -7.534864963264809e-1 -7.633508406657667e-1
      -7.733537815143694e-1 -7.834975982320298e-1 -7.937846190435960e-1 -8.042172265911937e-1
      -8.147978464823534e-1 -8.255289654747653e-1 -8.364131150791504e-1 -8.474528882704785e-1
      -8.586509316661296e-1 -8.700099496753367e-1 -8.815327087144853e-1 -8.932220328674818e-1
      -9.050808121091102e-1 -9.171119997764340e-1 -9.293186142111068e-1 -9.417037452236162e-1
      -9.542705497118980e-1 -9.670222572465818e-1 -9.799621710097437e-1 -9.930936720800879e-1
      -1.006420216709366e0 -1.019945342415585e0 -1.033672669346203e0 -1.047605902607181e0
      -1.061748831701414e0 -1.076105339758777e0 -1.090679395391537e0 -1.105475068038463e0
      -1.120496519219761e0 -1.135748010819515e0 -1.151233907935806e0 -1.166958679529698e0
      -1.182926901816304e0 -1.199143262962769e0 -1.215612562166544e0 -1.232339718051236e0
      -1.249329766395909e0 -1.266587866561312e0 -1.284119305508471e0 -1.301929495751826e0
      -1.320023987193601e0 -1.338408462276056e0 -1.357088744101224e0 -1.376070800867602e0
      -1.395360744067767e0 -1.414964840365625e0 -1.434889506084416e0 -1.455141319417612e0
      -1.475727020500341e0 -1.496653512498524e0 -1.517927873379184e0 -1.539557350664182e0
      -1.561549375565782e0 -1.583911556416471e0 -1.606651692515341e0 -1.629777772213618e0
      -1.653297980127081e0 -1.677220699612318e0 -1.701554519235335e0 -1.726308234514442e0
      -1.751490855954239e0 -1.777111607577124e0 -1.803179938114144e0 -1.829705520447027e0
      -1.856698257194128e0 -1.884168285753862e0 -1.912125980315488e0 -1.940581960896908e0
      -1.969547088286452e0 -1.999032478546530e0 -2.029049499223539e0 -2.059609774887091e0
      -2.090725192087874e0 -2.122407900356111e0 -2.154670316909995e0 -2.187525128848036e0
      -2.220985294198252e0 -2.255064046743736e0 -2.289774894625321e0 -2.325131625598019e0
      -2.361148303915781e0 -2.397839273661391e0 -2.435219158677727e0 -2.473302859319515e0
      -2.512105555718550e0 -2.551642702010117e0 -2.591930025854905e0 -2.632983525815057e0
      -2.674819464100265e0 -2.717454367094183e0 -2.760905013071287e0 -2.805188430417651e0
      -2.850321886225133e0 -2.896322879024593e0 -2.943209127054896e0 -2.990998556460207e0
      -3.039709288808583e0 -3.089359624129830e0 -3.139968025974277e0 -3.191553101908296e0
      -3.244133583133062e0 -3.297728301818848e0 -3.352356166299714e0 -3.408036134419024e0
      -3.464787182706370e0 -3.522628275997628e0 -3.581578329574191e0 -3.641656173840945e0
      -3.702880511302276e0 -3.765269872061131e0 -3.828842567203527e0 -3.893616634289366e0
      -3.959609784491049e0 -4.026839339662628e0 -4.095322170643593e0 -4.165074626384529e0
      -4.236112460432599e0 -4.308450753555865e0 -4.382103827174481e0 -4.457085155226501e0
      -4.533407267531585e0 -4.611081648928721e0 -4.690118629397920e0 -4.770527271550801e0
      -4.852315246091933e0 -4.935488705438260e0 -5.020052144444206e0 -5.106008258615351e0
      -5.193357789934335e0 -5.282099366422345e0 -5.372229333409010e0 -5.463741574570124e0
      -5.556627324401028e0 -5.650874972668104e0 -5.746469856484016e0 -5.843394045284803e0
      -5.941626114543810e0 -6.041140908647865e0 -6.141909296541433e0 -6.243897912258175e0
      -6.347068889455450e0 -6.451379583922741e0 -6.556782283715288e0 -6.663223913879552e0
      -6.770645725100982e0 -6.878982977251116e0 -6.988164612212881e0 -7.098112914222366e0
      -7.208743168080350e0 -7.319963302307755e0 -7.431673529621527e0 -7.543765979755019e0
      -7.656124325432437e0 -7.768623405850157e0 -7.881128845731372e0 -7.993496672142189e0
      -8.105572934816124e0 -8.217193321618204e0 -8.328182785989220e0 -8.438355173097385e0
      -8.547512859534507e0 -8.655446402690156e0 -8.761934202897578e0 -8.866742187615834e0
      -8.969623511952648e0 -9.070318287844628e0 -9.168553342751292e0 -9.264042009373171e0
      -9.356483959950502e0 -9.445565079000392e0 -9.530957390429240e0 -9.612319040356834e0
      -9.689294339965393e0 -9.761513881974349e0 -9.828594729823660e0 -9.890140694256747e0
      -9.945742701170715e0 -9.994979258913418e0 -1.003741703773869e1 -1.007261156435393e1
      -1.010010804578170e1 -1.011944233091667e1 -1.013014201548726e1 -1.013172770776235e1
      -1.012371445584270e1 -1.010561335441917e1 -1.007693333605149e1 -1.003718315519481e1
      -9.985873580689411e0 -9.922519795323787e0 -9.846644020911135e0 -9.757778367844562e0
      -9.655467918413322e0 -9.539274050313910e0 -9.408778000274818e0 -9.263584671534218e0
      -9.103326686263269e0 -8.927668677179426e0 -8.736311815908206e0 -8.528998570405697e0
      -8.305517678254276e0 -8.065709325044487e0 -7.809470504882867e0 -7.536760545334403e0
      -7.247606765684687e0 -6.942110239048134e0 -6.620451619636022e0 -6.282896991850993e0
      -5.929803693177544e0 -5.561626054463741e0 -5.178920995580995e0 -4.782353408340427e0
      -4.372701249985351e0 -3.950860264174651e0 -3.517848241483662e0 -3.074808719142826e0
      -2.623014019136086e0 -2.163867515097692e0 -1.698905006767397e0 -1.229795089709437e0
      -7.583383861051196e-1 -2.864655129171965e-1 1.837663430196486e-1 6.501783783808008e-1
      1.110476779688714e0 1.562261111230562e0 2.003034607563361e0 2.430216475357682e0
      2.841156314522253e0 3.233150735713204e0 3.603462248231970e0 3.949340463787250e0
      4.268045630839078e0 4.556874501525190e0 4.813188475153082e0 5.034443946751695e0
      5.218224734702187e0 5.362276409661172e0 5.464542319408245e0 5.523201016769727e0
      5.536704774307839e0 5.503818787605834e0 5.423660613157235e0 5.295739338005736e0
      5.119993893600352e0 4.896829892584316e0 4.627154296783335e0 4.312407171351872e0
      3.954589759757843e0 3.556288032520162e0 3.120691022076995e0 2.651601756961727e0
      2.153452884836969e0 1.631200509073752e0 1.091316279972068e0 5.320165363797388e-1
      3.795381458693832e-2 -1.768140586344473e-2 -6.021537876632753e-3 -3.543362335677955e-3
      -2.003631974102141e-3 -1.566498351217427e-3 -1.601991476909132e-3 -1.704999958578522e-3
      -1.800855901098957e-3 -1.889127828180914e-3 -1.969309446703695e-3 -2.040911152278007e-3
      -2.103455353712619e-3 -2.156481186403653e-3 -2.199548783234830e-3 -2.232243875523461e-3
      -2.254182283152670e-3 -2.265015298392397e-3 -2.264434418668772e-3 -2.252176534971817e-3
      -2.228029905943431e-3 -2.191838637759766e-3 -2.143508925167542e-3 -2.083013813906526e-3
      -2.010398703666547e-3 -1.925786437200146e-3 -1.829381672515580e-3 -1.721475793944670e-3
      -1.602450309887437e-3 -1.472780539148593e-3 -1.333038380552273e-3 0.000000000000000e0
      0.000000000000000e0 0.000000000000000e0 0.000000000000000e0 0.000000000000000e0
      0.000000000000000e0 0.000000000000000e0 0.000000000000000e0 0.000000000000000e0
      0.000000000000000e0 0.000000000000000e0 0.000000000000000e0 0.000000000000000e0
      0.000000000000000e0 0.000000000000000e0 0.000000000000000e0 0.000000000000000e0
      0.000000000000000e0 0.000000000000000e0 0.000000000000000e0 0.000000000000000e0
      0.000000000000000e0 0.000000000000000e0 0.000000000000000e0 0.000000000000000e0
      0.000000000000000e0 0.000000000000000e0 0.000000000000000e0 0.000000000000000e0
      0.000000000000000e0 0.000000000000000e0 0.000000000000000e0 0.000000000000000e0
      0.000000000000000e0 0.000000000000000e0 0.000000000000000e0 0.000000000000000e0
      0.000000000000000e0 0.000000000000000e0 0.000000000000000e0 0.000000000000000e0
      0.000000000000000e0 0.000000000000000e0 0.000000000000000e0 0.000000000000000e0
      0.000000000000000e0 0.000000000000000e0 0.000000000000000e0 0.000000000000000e0
      0.000000000000000e0 0.000000000000000e0 0.000000000000000e0 0.000000000000000e0
      0.000000000000000e0 0.000000000000000e0 0.000000000000000e0 0.000000000000000e0
      0.000000000000000e0 0.000000000000000e0 0.000000000000000e0 0.000000000000000e0
      0.000000000000000e0 0.000000000000000e0 0.000000000000000e0 0.000000000000000e0
      0.000000000000000e0 0.000000000000000e0 0.000000000000000e0 0.000000000000000e0
      0.000000000000000e0 0.000000000000000e0 0.000000000000000e0 0.000000000000000e0
      0.000000000000000e0 0.000000000000000e0 0.000000000000000e0 0.000000000000000e0
      0.000000000000000e0 0.000000000000000e0 0.000000000000000e0 0.000000000000000e0
      0.000000000000000e0 0.000000000000000e0 0.000000000000000e0 0.000000000000000e0
      0.000000000000000e0 0.000000000000000e0 0.000000000000000e0 0.000000000000000e0
      0.000000000000000e0 0.000000000000000e0 0.000000000000000e0 0.000000000000000e0
      0.000000000000000e0 0.000000000000000e0 0.000000000000000e0 0.000000000000000e0
      0.000000000000000e0 0.000000000000000e0 0.000000000000000e0 0.000000000000000e0
      0.000000000000000e0 0.000000000000000e0 0.000000000000000e0 0.000000000000000e0
      0.000000000000000e0 0.000000000000000e0 0.000000000000000e0 0.000000000000000e0
      0.000000000000000e0 0.000000000000000e0 0.000000000000000e0 0.000000000000000e0
      0.000000000000000e0 0.000000000000000e0 0.000000000000000e0 0.000000000000000e0
      0.000000000000000e0 0.000000000000000e0 0.000000000000000e0 0.000000000000000e0
      0.000000000000000e0 0.000000000000000e0 0.000000000000000e0 0.000000000000000e0
      0.000000000000000e0 0.000000000000000e0 0.000000000000000e0 0.000000000000000e0
      0.000000000000000e0 0.000000000000000e0 0.000000000000000e0 0.000000000000000e0
      0.000000000000000e0 0.000000000000000e0 0.000000000000000e0 0.000000000000000e0
      0.000000000000000e0 0.000000000000000e0 0.000000000000000e0 0.000000000000000e0
      0.000000000000000e0 0.000000000000000e0 0.000000000000000e0 0.000000000000000e0
      0.000000000000000e0 0.000000000000000e0 0.000000000000000e0 0.000000000000000e0
      0.000000000000000e0 0.000000000000000e0 0.000000000000000e0 0.000000000000000e0
      0.000000000000000e0 0.000000000000000e0 0.000000000000000e0 0.000000000000000e0
      0.000000000000000e0 0.000000000000000e0 0.000000000000000e0 0.000000000000000e0
      0.000000000000000e0 0.000000000000000e0 0.000000000000000e0 0.000000000000000e0
      0.000000000000000e0 0.000000000000000e0 0.000000000000000e0 0.000000000000000e0
      0.000000000000000e0 0.000000000000000e0 0.000000000000000e0 0.000000000000000e0
      0.000000000000000e0 0.000000000000000e0 0.000000000000000e0 0.000000000000000e0
      0.000000000000000e0 0.000000000000000e0 0.000000000000000e0 0.000000000000000e0
      0.000000000000000e0 0.000000000000000e0 0.000000000000000e0 0.000000000000000e0
      0.000000000000000e0 0.000000000000000e0 0.000000000000000e0 0.000000000000000e0
      0.000000000000000e0 0.000000000000000e0 0.000000000000000e0 0.000000000000000e0
      0.000000000000000e0 0.000000000000000e0 0.000000000000000e0 0.000000000000000e0
      0.000000000000000e0 0.000000000000000e0 0.000000000000000e0 0.000000000000000e0
      0.000000000000000e0 0.000000000000000e0 0.000000000000000e0 0.000000000000000e0
      0.000000000000000e0 0.000000000000000e0 0.000000000000000e0 0.000000000000000e0
      0.000000000000000e0 0.000000000000000e0 0.000000000000000e0 0.000000000000000e0
      0.000000000000000e0 0.000000000000000e0 0.000000000000000e0 0.000000000000000e0
      0.000000000000000e0 0.000000000000000e0 0.000000000000000e0 0.000000000000000e0
      0.000000000000000e0 0.000000000000000e0 0.000000000000000e0 0.000000000000000e0
      0.000000000000000e0 0.000000000000000e0 0.000000000000000e0 0.000000000000000e0
      0.000000000000000e0 0.000000000000000e0 0.000000000000000e0 0.000000000000000e0
      0.000000000000000e0 0.000000000000000e0 0.000000000000000e0 0.000000000000000e0
      0.000000000000000e0 0.000000000000000e0 0.000000000000000e0 0.000000000000000e0
      0.000000000000000e0 0.000000000000000e0 0.000000000000000e0 0.000000000000000e0
      0.000000000000000e0 0.000000000000000e0 0.000000000000000e0 0.000000000000000e0
      0.000000000000000e0 0.000000000000000e0 0.000000000000000e0 0.000000000000000e0
      0.000000000000000e0 0.000000000000000e0 0.000000000000000e0 0.000000000000000e0
      0.000000000000000e0 0.000000000000000e0 0.000000000000000e0 0.000000000000000e0
      0.000000000000000e0 0.000000000000000e0 0.000000000000000e0 0.000000000000000e0
      0.000000000000000e0 0.000000000000000e0 0.000000000000000e0 0.000000000000000e0
      0.000000000000000e0 0.000000000000000e0 0.000000000000000e0 0.000000000000000e0
      0.000000000000000e0
      </PP_BETA.2>
    <PP_BETA.3 index="3" label="6P" angular_momentum="1" cutoff_radius_index="993" cutoff_radius="2.300000000000e0" ultrasoft_cutoff_radius="2.500000000000e0">
      -2.387033017639243e-9 -2.447461046218049e-9 -2.509418817625519e-9 -2.572945057485841e-9
      -2.638079471767059e-9 -2.704862771598584e-9 -2.773336698716978e-9 -2.843544051555908e-9
      -2.915528711996540e-9 -2.989335672795184e-9 -3.065011065705185e-9 -3.142602190310800e-9
      -3.222157543590967e-9 -3.303726850231494e-9 -3.387361093704637e-9 -3.473112548135382e-9
      -3.561034810974506e-9 -3.651182836498730e-9 -3.743612970158907e-9 -3.838382983797808e-9
      -3.935552111759368e-9 -4.035181087912079e-9 -4.137332183609663e-9 -4.242069246612662e-9
      -4.349457740995425e-9 -4.459564788063208e-9 -4.572459208305243e-9 -4.688211564409745e-9
      -4.806894205367898e-9 -4.928581311694373e-9 -5.053348941792493e-9 -5.181275079493266e-9
      -5.312439682797803e-9 -5.446924733853667e-9 -5.584814290196412e-9 -5.726194537288243e-9
      -5.871153842386759e-9 -6.019782809777380e-9 -6.172174337403932e-9 -6.328423674932964e-9
      -6.488628483287807e-9 -6.652888895689893e-9 -6.821307580245253e-9 -6.993989804115426e-9
      -7.171043499312914e-9 -7.352579330162133e-9 -7.538710762468255e-9 -7.729554134437048e-9
      -7.925228729390018e-9 -8.125856850320430e-9 -8.331563896336554e-9 -8.542478441040313e-9
      -8.758732312889880e-9 -8.980460677596817e-9 -9.207802122609070e-9 -9.440898743732554e-9
      -9.679896233945739e-9 -9.924943974462474e-9 -1.017619512810013e-8 -1.043380673501137e-8
      -1.069793981083930e-8 -1.096875944735758e-8 -1.124643491565809e-8 -1.153113977195090e-8
      -1.182305196604263e-8 -1.212235395256076e-8 -1.242923280499383e-8 -1.274388033261838e-8
      -1.306649320038603e-8 -1.339727305184560e-8 -1.373642663517668e-8 -1.408416593241420e-8
      -1.444070829194396e-8 -1.480627656435255e-8 -1.518109924171625e-8 -1.556541060041591e-8
      -1.595945084756745e-8 -1.636346627115910e-8 -1.677770939398937e-8 -1.720243913150220e-8
      -1.763792095361739e-8 -1.808442705065801e-8 -1.854223650347826e-8 -1.901163545789809e-8
      -1.949291730355372e-8 -1.998638285727568e-8 -2.049234055110912e-8 -2.101110662509398e-8
      -2.154300532492532e-8 -2.208836910461748e-8 -2.264753883429859e-8 -2.322086401326562e-8
      -2.380870298843286e-8 -2.441142317831035e-8 -2.502940130265263e-8 -2.566302361792066e-8
      -2.631268615870489e-8 -2.697879498525967e-8 -2.766176643730432e-8 -2.836202739424909e-8
      -2.908001554200847e-8 -2.981617964656945e-8 -3.057097983448479e-8 -3.134488788046721e-8
      -3.213838750226409e-8 -3.295197466299661e-8 -3.378615788115321e-8 -3.464145854843003e-8
      -3.551841125561789e-8 -3.641756412673915e-8 -3.733947916164282e-8 -3.828473258727311e-8
      -3.925391521782998e-8 -4.024763282404743e-8 -4.126650651182009e-8 -4.231117311041452e-8
      -4.338228557050850e-8 -4.448051337230651e-8 -4.560654294398679e-8 -4.676107809074159e-8
      -4.794484043467818e-8 -4.915856986585641e-8 -5.040302500474432e-8 -5.167898367638060e-8
      -5.298724339654118e-8 -5.432862187021200e-8 -5.570395750268208e-8 -5.711410992357389e-8
      -5.855996052414027e-8 -6.004241300816298e-8 -6.156239395679685e-8 -6.312085340771365e-8
      -6.471876544890669e-8 -6.635712882752784e-8 -6.803696757413760e-8 -6.975933164275722e-8
      -7.152529756712471e-8 -7.333596913356400e-8 -7.519247807088727e-8 -7.709598475776329e-8
      -7.904767894799133e-8 -8.104878051413719e-8 -8.310054020999315e-8 -8.520424045234053e-8
      -8.736119612250253e-8 -8.957275538818786e-8 -9.184030054614016e-8 -9.416524888611923e-8
      -9.654905357675318e-8 -9.899320457381789e-8 -1.014992295515071e-7 -1.040686948572800e-7
      -1.067032064908798e-7 -1.094044111081365e-7 -1.121739970501817e-7 -1.150136953987166e-7
      -1.179252810579960e-7 -1.209105738642016e-7 -1.239714397229000e-7 -1.271097917752961e-7
      -1.303275915940080e-7 -1.336268504091159e-7 -1.370096303652479e-7 -1.404780458104873e-7
      -1.440342646179120e-7 -1.476805095405848e-7 -1.514190596008500e-7 -1.552522515147970e-7
      -1.591824811527846e-7 -1.632122050369420e-7 -1.673439418765728e-7 -1.715802741424368e-7
      -1.759238496808765e-7 -1.803773833688100e-7 -1.849436588106220e-7 -1.896255300780041e-7
      -1.944259234938506e-7 -1.993478394613040e-7 -2.043943543391078e-7 -2.095686223644360e-7
      -2.148738776243917e-7 -2.203134360774256e-7 -2.258906976259166e-7 -2.316091482412262e-7
      -2.374723621425489e-7 -2.434840040309148e-7 -2.496478313797567e-7 -2.559676967834519e-7
      -2.624475503653254e-7 -2.690914422466120e-7 -2.759035250779126e-7 -2.828880566347480e-7
      -2.900494024788062e-7 -2.973920386865686e-7 -3.049205546470108e-7 -3.126396559301197e-7
      -3.205541672280419e-7 -3.286690353706743e-7 -3.369893324176015e-7 -3.455202588283086e-7
      -3.542671467126382e-7 -3.632354631635495e-7 -3.724308136742295e-7 -3.818589456417216e-7
      -3.915257519592462e-7 -4.014372746994539e-7 -4.115997088909360e-7 -4.220194063903239e-7
      -4.327028798524189e-7 -4.436568068008280e-7 -4.548880338016375e-7 -4.664035807427649e-7
      -4.782106452216201e-7 -4.903166070438572e-7 -5.027290328360111e-7 -5.154556807748908e-7
      -5.285045054367239e-7 -5.418836627690304e-7 -5.556015151883792e-7 -5.696666368071925e-7
      -5.840878187928561e-7 -5.988740748625197e-7 -6.140346469169749e-7 -6.295790108171713e-7
      -6.455168823069676e-7 -6.618582230858029e-7 -6.786132470351221e-7 -6.957924266024065e-7
      -7.134064993468241e-7 -7.314664746505930e-7 -7.499836406002222e-7 -7.689695710419883e-7
      -7.884361328159848e-7 -8.083954931733304e-7 -8.288601273811448e-7 -8.498428265200198e-7
      -8.713567054789296e-7 -8.934152111524952e-7 -9.160321308457839e-7 -9.392216008918842e-7
      -9.629981154876146e-7 -9.873765357529422e-7 -1.012372099019717e-6 -1.038000428355566e-6
      -1.064277542328890e-6 -1.091219865021059e-6 -1.118844236292070e-6 -1.147167922306090e-6
      -1.176208626323446e-6 -1.208115270469789e-6 -1.238640640382560e-6 -1.269952834615035e-6
      -1.302059082314069e-6 -1.334953654886667e-6 -1.368709293842868e-6 -1.403258723848824e-6
      -1.438790788792855e-6 -1.475099141354527e-6 -1.512430515624529e-6 -1.550643561637872e-6
      -1.589860086851871e-6 -1.630057584352949e-6 -1.671296519937667e-6 -1.714883243151285e-6
      -1.758258869478713e-6 -1.802684235552621e-6 -1.848173125461377e-6 -1.894927475346345e-6
      -1.942820523786364e-6 -1.991901699078374e-6 -2.042201701139662e-6 -2.093783122593200e-6
      -2.146842151531576e-6 -2.200948714920162e-6 -2.256658250084271e-6 -2.313663689589877e-6
      -2.372157793450074e-6 -2.432112016477485e-6 -2.493594457280272e-6 -2.556602911698208e-6
      -2.621271920043263e-6 -2.687502404598460e-6 -2.755457480344462e-6 -2.825093343357783e-6
      -2.896585480722514e-6 -2.969766831812190e-6 -3.044875702366338e-6 -3.121912967903315e-6
      -3.200787526851353e-6 -3.281776923088578e-6 -3.364705967837303e-6 -3.449824189145666e-6
      -3.537083709079322e-6 -3.626542804532686e-6 -3.718211036323658e-6 -3.812290749857294e-6
      -3.908711373701765e-6 -4.007563328997471e-6 -4.108898125896268e-6 -4.212914457785779e-6
      -4.319347529988518e-6 -4.428704681160101e-6 -4.540676892833155e-6 -4.655540999996821e-6
      -4.773343867660985e-6 -4.894015210757057e-6 -5.017890045876250e-6 -5.144795662514368e-6
      -5.274947432249885e-6 -5.408394001312285e-6 -5.545253640049628e-6 -5.685460323400318e-6
      -5.829375265888555e-6 -5.976804879111225e-6 -6.128096440291115e-6 -6.283056851091525e-6
      -6.442048912529261e-6 -6.605047890002187e-6 -6.772151208894465e-6 -6.943489422970114e-6
      -7.119222949772182e-6 -7.299332228249312e-6 -7.484038636363749e-6 -7.673428631809909e-6
      -7.867509856491260e-6 -8.066643875512689e-6 -8.270737353266185e-6 -8.480046237081481e-6
      -8.694647139031009e-6 -8.914648524229090e-6 -9.140164435123413e-6 -9.371555539766749e-6
      -9.608667967038006e-6 -9.851864483558634e-6 -1.010106862419360e-5 -1.035679105553565e-5
      -1.061887360781993e-5 -1.088755378565746e-5 -1.116315942803415e-5 -1.144559339199039e-5
      -1.173524575769125e-5 -1.203227455979988e-5 -1.233677274291577e-5 -1.264902490076696e-5
      -1.296909343436713e-5 -1.329730885305588e-5 -1.363387606963809e-5 -1.397891697090997e-5
      -1.433276338349319e-5 -1.469539971393863e-5 -1.506739242130289e-5 -1.544873311960866e-5
      -1.583970682335895e-5 -1.624063459051873e-5 -1.665162264580384e-5 -1.707308260448823e-5
      -1.750526914688139e-5 -1.794824634284218e-5 -1.840255075207624e-5 -1.886832199475401e-5
      -1.934585054755923e-5 -1.983557999007344e-5 -2.033754235347466e-5 -2.085237698241441e-5
      -2.138011724604663e-5 -2.192126331361765e-5 -2.247616077811533e-5 -2.304498979107148e-5
      -2.362839026136981e-5 -2.422632453688852e-5 -2.483960916244104e-5 -2.546835044496202e-5
      -2.611293695905628e-5 -2.677394671741736e-5 -2.745163391227722e-5 -2.814644083070099e-5
      -2.885891160570623e-5 -2.958941054496024e-5 -3.033841739876752e-5 -3.110624588246734e-5
      -3.189369142322124e-5 -3.270096975616763e-5 -3.352872733617695e-5 -3.437740925926725e-5
      -3.524761780469529e-5 -3.613975578969194e-5 -3.705457683330251e-5 -3.799253870367005e-5
      -3.895425611753894e-5 -3.994029280064263e-5 -4.095126977287710e-5 -4.198787521643366e-5
      -4.305069046412120e-5 -4.414048516222014e-5 -4.525778896180268e-5 -4.640340888447313e-5
      -4.757801101425111e-5 -4.878236201277310e-5 -5.001726372354312e-5 -5.128333322083089e-5
      -5.258143142604875e-5 -5.391251329020013e-5 -5.527718449134000e-5 -5.667645620138262e-5
      -5.811118286399136e-5 -5.958207768897452e-5 -6.109043541586180e-5 -6.263677884072000e-5
      -6.422240230793209e-5 -6.584809553795330e-5 -6.751493448053157e-5 -6.922398509709361e-5
      -7.097632166613445e-5 -7.277304217991661e-5 -7.461520832806626e-5 -7.650394771789406e-5
      -7.844063911043069e-5 -8.042622063524348e-5 -8.246218240758946e-5 -8.454963286365009e-5
      -8.668990436895063e-5 -8.888439450165794e-5 -9.113439779262535e-5 -9.344142109105974e-5
      -9.580685456686791e-5 -9.823199456921012e-5 -1.007187199527402e-4 -1.032683916291914e-4
      -1.058825457966594e-4 -1.085628448242805e-4 -1.113110504096968e-4 -1.141288222517453e-4
      -1.170179177603330e-4 -1.199801285643893e-4 -1.230174617565586e-4 -1.261314496504133e-4
      -1.293244408792370e-4 -1.325982308128910e-4 -1.359548813745716e-4 -1.393965318735703e-4
      -1.429252283602101e-4 -1.465433287756589e-4 -1.502530394223009e-4 -1.540565797746296e-4
      -1.579565571998248e-4 -1.619550498113991e-4 -1.660549115306389e-4 -1.702585517045491e-4
      -1.745685347210477e-4 -1.789877467275998e-4 -1.835186528715688e-4 -1.881644346203085e-4
      -1.929277570080432e-4 -1.978116679682128e-4 -2.028192253591345e-4 -2.079534711999216e-4
      -2.132177889953745e-4 -2.186153643045828e-4 -2.241495144888429e-4 -2.298239021399919e-4
      -2.356416892411596e-4 -2.416070373660484e-4 -2.477232187699026e-4 -2.539942932114331e-4
      -2.604241742327092e-4 -2.670166372703195e-4 -2.737761670513603e-4 -2.807068154746480e-4
      -2.878128352573404e-4 -2.950988020777720e-4 -3.025691502766570e-4 -3.102286345665973e-4
      -3.180821191558008e-4 -3.261342908103178e-4 -3.343903780403355e-4 -3.428554017726969e-4
      -3.515347679898616e-4 -3.604338722372295e-4 -3.695582331089980e-4 -3.789135817666416e-4
      -3.885057269485550e-4 -3.983407207123112e-4 -4.084247972109580e-4 -4.187639622573219e-4
      -4.293651073268370e-4 -4.402343277209003e-4 -4.513789496328666e-4 -4.628055641414697e-4
      -4.745215205135511e-4 -4.865341283463907e-4 -4.988506353739550e-4 -5.114790984090543e-4
      -5.244272576442492e-4 -5.377030953857890e-4 -5.513151607414402e-4 -5.652716470366474e-4
      -5.795815892224809e-4 -5.942537395930357e-4 -6.092973467131537e-4 -6.247217911466026e-4
      -6.405365726016051e-4 -6.567518909485272e-4 -6.733776648774752e-4 -6.904242853570235e-4
      -7.079024778274165e-4 -7.258230904840936e-4 -7.441974017094341e-4 -7.630369056262563e-4
      -7.823532830367230e-4 -8.021587126869470e-4 -8.224654390991997e-4 -8.432863756018483e-4
      -8.646342265217674e-4 -8.865226949650690e-4 -9.089651583099387e-4 -9.319757804457366e-4
      -9.555689286536321e-4 -9.797593930929819e-4 -1.004562239123208e-3 -1.029992981863857e-3
      -1.056067422373114e-3 -1.082802094326523e-3 -1.110213496359290e-3 -1.138318833948913e-3
      -1.167135709326892e-3 -1.196681998179260e-3 -1.226976415733342e-3 -1.258037622999030e-3
      -1.289885275389153e-3 -1.322539075845211e-3 -1.356019593355180e-3 -1.390347682789966e-3
      -1.425544758512328e-3 -1.461632934260389e-3 -1.498634727316346e-3 -1.536573119344005e-3
      -1.575472066499263e-3 -1.615355773324735e-3 -1.656249105320691e-3 -1.698177723925428e-3
      -1.741167758349627e-3 -1.785246143928347e-3 -1.830440410745727e-3 -1.876778828143888e-3
      -1.924290350064594e-3 -1.973004596266155e-3 -2.022952112733434e-3 -2.074164179789298e-3
      -2.126672614951967e-3 -2.180510466597449e-3 -2.235711118749217e-3 -2.292309422270572e-3
      -2.350340368689987e-3 -2.409840610888041e-3 -2.470847100051198e-3 -2.533397932886124e-3
      -2.597532421705030e-3 -2.663290594341104e-3 -2.730713372447480e-3 -2.799843184298956e-3
      -2.870722950480316e-3 -2.943397225664616e-3 -3.017911324724766e-3 -3.094311827456329e-3
      -3.172646593787204e-3 -3.252964338231081e-3 -3.335315581023310e-3 -3.419751733160240e-3
      -3.506324565047265e-3 -3.595097413285879e-3 -3.686097141991017e-3 -3.779418406657347e-3
      -3.875103878877626e-3 -3.973192892928621e-3 -4.073793025133302e-3 -4.176920434586661e-3
      -4.282649222865547e-3 -4.391087011345275e-3 -4.502242767344637e-3 -4.616224708557619e-3
      -4.733083843350709e-3 -4.852913252437578e-3 -4.975767105059364e-3 -5.101734550183350e-3
      -5.230888423516149e-3 -5.363322716296865e-3 -5.499082831325028e-3 -5.638321630301171e-3
      -5.781038988625323e-3 -5.927429244745868e-3 -6.077441341697725e-3 -6.231339109309138e-3
      -6.389075304435805e-3 -6.550829845864754e-3 -6.716671017444209e-3 -6.886712438151699e-3
      -7.061060933032771e-3 -7.239823837494054e-3 -7.423114477962184e-3 -7.611029514887912e-3
      -7.803724812549238e-3 -8.001290917990122e-3 -8.203852364142589e-3 -8.411545632663305e-3
      -8.624507824274160e-3 -8.842840807749386e-3 -9.066729775651581e-3 -9.296249244441235e-3
      -9.531620926948337e-3 -9.772918084951232e-3 -1.002035782204245e-2 -1.027403185977686e-2
      -1.053414468955527e-2 -1.080083383687950e-2 -1.107428782386006e-2 -1.135465527390619e-2
      -1.164213598813186e-2 -1.193686261805910e-2 -1.223909800974344e-2 -1.254893942799133e-2
      -1.286667186155335e-2 -1.319240308685301e-2 -1.352642727740246e-2 -1.386886256508171e-2
      -1.422000761042007e-2 -1.458002830217340e-2 -1.494916041553610e-2 -1.532764706981174e-2
      -1.571571651019207e-2 -1.611359701110799e-2 -1.652158483941483e-2 -1.693987895810330e-2
      -1.736876602037508e-2 -1.780851601528816e-2 -1.825940534697573e-2 -1.872170902666199e-2
      -1.919572801164655e-2 -1.968173509278132e-2 -2.018005434632309e-2 -2.069100581224928e-2
      -2.121486942775137e-2 -2.175203023978239e-2 -2.230276889354418e-2 -2.286746197014894e-2
      -2.344646824011545e-2 -2.404010924056946e-2 -2.464881558009751e-2 -2.527291936141809e-2
      -2.591281638547808e-2 -2.656895608130087e-2 -2.724167749654976e-2 -2.793144715861535e-2
      -2.863868968329617e-2 -2.936384759240696e-2 -3.010735343121942e-2 -3.086970945209066e-2
      -3.165136401121616e-2 -3.245281266834859e-2 -3.327456581026852e-2 -3.411712997104370e-2
      -3.498104072645084e-2 -3.586681820277986e-2 -3.677504474115861e-2 -3.770627210160621e-2
      -3.866108013496142e-2 -3.964008464330730e-2 -4.064387392524166e-2 -4.167310638623172e-2
      -4.272839277864158e-2 -4.381042477144397e-2 -4.491985200804918e-2 -4.605739319739787e-2
      -4.722375364763678e-2 -4.841964758168082e-2 -4.964585304125277e-2 -5.090310754630428e-2
      -5.219222602138084e-2 -5.351399648482476e-2 -5.486925160584979e-2 -5.625884910242957e-2
      -5.768364733690264e-2 -5.914455146195023e-2 -6.064245882866359e-2 -6.217832904285854e-2
      -6.375311172135736e-2 -6.536779137223542e-2 -6.702339355088891e-2 -6.872094652321228e-2
      -7.046149986606456e-2 -7.224618227717629e-2 -7.407607342394538e-2 -7.595234114340656e-2
      -7.787616950247206e-2 -7.984872926663510e-2 -8.187130370807246e-2 -8.394511334463983e-2
      -8.607151536791388e-2 -8.825178009230966e-2 -9.048732266884373e-2 -9.277952177199062e-2
      -9.512983280839997e-2 -9.753970535954736e-2 -1.000106658087770e-1 -1.025442792645723e-1
      -1.051421009206052e-1 -1.078057953566839e-1 -1.105370035285764e-1 -1.133374662899983e-1
      -1.162089313268532e-1 -1.191531824273278e-1 -1.221721009665786e-1 -1.252675662110412e-1
      -1.284415008525959e-1 -1.316959473901766e-1 -1.350328981389732e-1 -1.384544771150457e-1
      -1.419628289220078e-1 -1.455601521130886e-1 -1.492487090140892e-1 -1.530308193115133e-1
      -1.569088546684172e-1 -1.608852457891677e-1 -1.649625213042357e-1 -1.691431920821125e-1
      -1.734299373669133e-1 -1.778254140570925e-1 -1.823324073675370e-1 -1.869537385492521e-1
      -1.916923203921757e-1 -1.965511168035011e-1 -2.015332104456717e-1 -2.066417062160309e-1
      -2.118798301411807e-1 -2.172508767134529e-1 -2.227582167189880e-1 -2.284053229541256e-1
      -2.341957437860535e-1 -2.401331116575845e-1 -2.462211812373986e-1 -2.524637690155936e-1
      -2.588647997554197e-1 -2.654283144728467e-1 -2.721584282396798e-1 -2.790593847564605e-1
      -2.861355210157899e-1 -2.933912933605377e-1 -3.008312626956014e-1 -3.084601169246215e-1
      -3.162826509078627e-1 -3.243037845087648e-1 -3.325285740108678e-1 -3.409621843447340e-1
      -3.496099258067574e-1 -3.584772378926187e-1 -3.675697029560367e-1 -3.768930301990630e-1
      -3.864530941103951e-1 -3.962559001497035e-1 -4.063076140749658e-1 -4.166145562070032e-1
      -4.271832048965721e-1 -4.380202011412266e-1 -4.491323568993169e-1 -4.605266503990274e-1
      -4.722102397803070e-1 -4.841904576675631e-1 -4.964748287868078e-1 -5.090710587318501e-1
      -5.219870465724514e-1 -5.352308947012185e-1 -5.488108985372556e-1 -5.627355732951531e-1
      -5.770136298047934e-1 -5.916540064665208e-1 -6.066658607400640e-1 -6.220585758180910e-1
      -6.378417644294549e-1 -6.540252815977265e-1 -6.706192167387214e-1 -6.876339159400960e-1
      -7.050799679662344e-1 -7.229682296478379e-1 -7.413098123270338e-1 -7.601161064418566e-1
      -7.793987676996160e-1 -7.991697393796835e-1 -8.194412476942283e-1 -8.402258115795329e-1
      -8.615362480171513e-1 -8.833856778686258e-1 -9.057875288667180e-1 -9.287555454348709e-1
      -9.523037919036771e-1 -9.764466587959163e-1 -1.001198868067172e0 -1.026575477682941e0
      -1.052591888879525e0 -1.079263852594623e0 -1.106607465441563e0 -1.134639190972462e0
      -1.163375848167970e0 -1.192834623258049e0 -1.223033078462669e0 -1.253989144702336e0
      -1.285721134957676e0 -1.318247743306174e0 -1.351588047969787e0 -1.385761514715017e0
      -1.420787997498131e0 -1.456687741561382e0 -1.493481380524345e0 -1.531189943300341e0
      -1.569834843988063e0 -1.609437889445149e0 -1.650021269255390e0 -1.691607559992843e0
      -1.734219711788638e0 -1.777881051710394e0 -1.822615269921991e0 -1.868446417049939e0
      -1.915398888033682e0 -1.963497418338681e0 -2.012767064533982e0 -2.063233193428836e0
      -2.114921462509463e0 -2.167857804107496e0 -2.222068399454463e0 -2.277579660570549e0
      -2.334418196979188e0 -2.392610792398873e0 -2.452184368616420e0 -2.513165949698041e0
      -2.575582624262048e0 -2.639461500805058e0 -2.704829659907693e0 -2.771714104250596e0
      -2.840141700476581e0 -2.910139118517837e0 -2.981732765868511e0 -3.054948713131287e0
      -3.129812618691276e0 -3.206349641653186e0 -3.284584352052495e0 -3.364540632280360e0
      -3.446241570759375e0 -3.529709348009359e0 -3.614965115930269e0 -3.702028863149060e0
      -3.790919278792632e0 -3.881653597835908e0 -3.974247443215673e0 -4.068714653208641e0
      -4.165067095979671e0 -4.263314478691273e0 -4.363464135201169e0 -4.465520808011700e0
      -4.569486412361091e0 -4.675359787363609e0 -4.783136433116104e0 -4.892808230530862e0
      -5.004363146842206e0 -5.117784924871587e0 -5.233052753473309e0 -5.350140922572019e0
      -5.469018459588382e0 -5.589648747964592e0 -5.711989125985412e0 -5.835990468458397e0
      -5.961596749044557e0 -6.088744581306042e0 -6.217362744739404e0 -6.347371687424423e0
      -6.478683013019224e0 -6.611198947990184e0 -6.744811791104769e0 -6.879403346025374e0
      -7.014844337619853e0 -7.150993813258864e0 -7.287698530078229e0 -7.424792331652466e0
      -7.562095512397694e0 -7.699414176541913e0 -7.836539591023990e0 -7.973247536864215e0
      -8.109297661549896e0 -8.244432837983172e0 -8.378378532126870e0 -8.510842187246833e0
      -8.641512626643236e0 -8.770059484819321e0 -8.896132670752056e0 -9.019361872304792e0
      -9.139356110177022e0 -9.255703348163665e0 -9.367970171883831e0 -9.475701545259536e0
      -9.578420654692049e0 -9.675628855851153e0 -9.766805732476278e0 -9.851409284275594e0
      -9.928876255115759e0 -9.998622619553609e0 -1.006004424251389e1 -1.011251772810702e1
      -1.015540147750934e1 -1.018803697070292e1 -1.020975029411422e1 -1.021985393029535e1
      -1.021764882991092e1 -1.020242678623253e1 -1.017347312905076e1 -1.013006975870242e1
      -1.007149853811285e1 -9.997045057948895e0 -9.906002794630677e0 -9.797677671008321e0
      -9.671393035702197e0 -9.526495068791791e0 -9.362358620000398e0 -9.178393484987382e0
      -8.974051114669116e0 -8.748831755536667e0 -8.502292006484831e0 -8.234052775646809e0
      -7.943807612951380e0 -7.631331384442078e0 -7.296489248783720e0 -6.939245885302002e0
      -6.559674912755492e0 -6.157968427875447e0 -5.734446581657949e0 -5.289567097460685e0
      -4.823934623577294e0 -4.338309799899520e0 -3.833617903539674e0 -3.310956925972201e0
      -2.771604919450947e0 -2.217026437667537e0 -1.648877884246117e0 -1.069011567025514e0
      -4.794782505187172e-1 1.174720132929181e-1 7.193910034709567e-1 1.323635622430844e0
      1.927373600930551e0 2.527591834631878e0 3.121107581466982e0 3.704582723983908e0
      4.274541289725862e0 4.827390400631701e0 5.359444785737502e0 5.866954962515840e0
      6.346139143312898e0 6.793218866024413e0 7.204458302577804e0 7.576207107496433e0
      7.904946613600776e0 8.187339083881641e0 8.420279634615351e0 8.600950361842923e0
      8.726876076096094e0 8.795980964032868e0 8.806645374288820e0 8.757761811797975e0
      8.648789136571045e0 8.479803835022917e0 8.251547167412324e0 7.965466898597159e0
      7.623752258451175e0 7.229360753765628e0 6.786035409101340e0 6.298311056338959e0
      5.771508320189155e0 5.211714031259200e0 4.625746939356246e0 4.021107725461943e0
      3.405912672023589e0 2.788809389915715e0 2.178884926179780e0 1.585400156403213e0
      1.018324787355181e0 4.804890276850188e-1 4.468438995714827e-2 -7.413385270546689e-3
      -2.370362297584472e-3 -2.974130204276632e-3 -2.998530516919201e-3 -3.059777313292558e-3
      -3.095790615159328e-3 -3.111841347333538e-3 -3.106640689085542e-3 -3.079684147701753e-3
      -3.030539865204975e-3 -2.958935184792900e-3 -2.864764429316231e-3 -2.748103321991157e-3
      -2.609222465764009e-3 -2.448599812028772e-3 -2.266931586792032e-3 -2.065142058204840e-3
      -1.844391352426357e-3 -1.606080910117102e-3 -1.351856882524871e-3 -1.083610347328029e-3
      -8.034749381080141e-4 -5.138206654641576e-4 -2.172446390634856e-4 8.344210729538501e-5
      3.852318562768783e-4 6.849412334623580e-4 9.792365996550439e-4 1.264663174854042e-3
      0.000000000000000e0 0.000000000000000e0 0.000000000000000e0 0.000000000000000e0
      0.000000000000000e0 0.000000000000000e0 0.000000000000000e0 0.000000000000000e0
      0.000000000000000e0 0.000000000000000e0 0.000000000000000e0 0.000000000000000e0
      0.000000000000000e0 0.000000000000000e0 0.000000000000000e0 0.000000000000000e0
      0.000000000000000e0 0.000000000000000e0 0.000000000000000e0 0.000000000000000e0
      0.000000000000000e0 0.000000000000000e0 0.000000000000000e0 0.000000000000000e0
      0.000000000000000e0 0.000000000000000e0 0.000000000000000e0 0.000000000000000e0
      0.000000000000000e0 0.000000000000000e0 0.000000000000000e0 0.000000000000000e0
      0.000000000000000e0 0.000000000000000e0 0.000000000000000e0 0.000000000000000e0
      0.000000000000000e0 0.000000000000000e0 0.000000000000000e0 0.000000000000000e0
      0.000000000000000e0 0.000000000000000e0 0.000000000000000e0 0.000000000000000e0
      0.000000000000000e0 0.000000000000000e0 0.000000000000000e0 0.000000000000000e0
      0.000000000000000e0 0.000000000000000e0 0.000000000000000e0 0.000000000000000e0
      0.000000000000000e0 0.000000000000000e0 0.000000000000000e0 0.000000000000000e0
      0.000000000000000e0 0.000000000000000e0 0.000000000000000e0 0.000000000000000e0
      0.000000000000000e0 0.000000000000000e0 0.000000000000000e0 0.000000000000000e0
      0.000000000000000e0 0.000000000000000e0 0.000000000000000e0 0.000000000000000e0
      0.000000000000000e0 0.000000000000000e0 0.000000000000000e0 0.000000000000000e0
      0.000000000000000e0 0.000000000000000e0 0.000000000000000e0 0.000000000000000e0
      0.000000000000000e0 0.000000000000000e0 0.000000000000000e0 0.000000000000000e0
      0.000000000000000e0 0.000000000000000e0 0.000000000000000e0 0.000000000000000e0
      0.000000000000000e0 0.000000000000000e0 0.000000000000000e0 0.000000000000000e0
      0.000000000000000e0 0.000000000000000e0 0.000000000000000e0 0.000000000000000e0
      0.000000000000000e0 0.000000000000000e0 0.000000000000000e0 0.000000000000000e0
      0.000000000000000e0 0.000000000000000e0 0.000000000000000e0 0.000000000000000e0
      0.000000000000000e0 0.000000000000000e0 0.000000000000000e0 0.000000000000000e0
      0.000000000000000e0 0.000000000000000e0 0.000000000000000e0 0.000000000000000e0
      0.000000000000000e0 0.000000000000000e0 0.000000000000000e0 0.000000000000000e0
      0.000000000000000e0 0.000000000000000e0 0.000000000000000e0 0.000000000000000e0
      0.000000000000000e0 0.000000000000000e0 0.000000000000000e0 0.000000000000000e0
      0.000000000000000e0 0.000000000000000e0 0.000000000000000e0 0.000000000000000e0
      0.000000000000000e0 0.000000000000000e0 0.000000000000000e0 0.000000000000000e0
      0.000000000000000e0 0.000000000000000e0 0.000000000000000e0 0.000000000000000e0
      0.000000000000000e0 0.000000000000000e0 0.000000000000000e0 0.000000000000000e0
      0.000000000000000e0 0.000000000000000e0 0.000000000000000e0 0.000000000000000e0
      0.000000000000000e0 0.000000000000000e0 0.000000000000000e0 0.000000000000000e0
      0.000000000000000e0 0.000000000000000e0 0.000000000000000e0 0.000000000000000e0
      0.000000000000000e0 0.000000000000000e0 0.000000000000000e0 0.000000000000000e0
      0.000000000000000e0 0.000000000000000e0 0.000000000000000e0 0.000000000000000e0
      0.000000000000000e0 0.000000000000000e0 0.000000000000000e0 0.000000000000000e0
      0.000000000000000e0 0.000000000000000e0 0.000000000000000e0 0.000000000000000e0
      0.000000000000000e0 0.000000000000000e0 0.000000000000000e0 0.000000000000000e0
      0.000000000000000e0 0.000000000000000e0 0.000000000000000e0 0.000000000000000e0
      0.000000000000000e0 0.000000000000000e0 0.000000000000000e0 0.000000000000000e0
      0.000000000000000e0 0.000000000000000e0 0.000000000000000e0 0.000000000000000e0
      0.000000000000000e0 0.000000000000000e0 0.000000000000000e0 0.000000000000000e0
      0.000000000000000e0 0.000000000000000e0 0.000000000000000e0 0.000000000000000e0
      0.000000000000000e0 0.000000000000000e0 0.000000000000000e0 0.000000000000000e0
      0.000000000000000e0 0.000000000000000e0 0.000000000000000e0 0.000000000000000e0
      0.000000000000000e0 0.000000000000000e0 0.000000000000000e0 0.000000000000000e0
      0.000000000000000e0 0.000000000000000e0 0.000000000000000e0 0.000000000000000e0
      0.000000000000000e0 0.000000000000000e0 0.000000000000000e0 0.000000000000000e0
      0.000000000000000e0 0.000000000000000e0 0.000000000000000e0 0.000000000000000e0
      0.000000000000000e0 0.000000000000000e0 0.000000000000000e0 0.000000000000000e0
      0.000000000000000e0 0.000000000000000e0 0.000000000000000e0 0.000000000000000e0
      0.000000000000000e0 0.000000000000000e0 0.000000000000000e0 0.000000000000000e0
      0.000000000000000e0 0.000000000000000e0 0.000000000000000e0 0.000000000000000e0
      0.000000000000000e0 0.000000000000000e0 0.000000000000000e0 0.000000000000000e0
      0.000000000000000e0 0.000000000000000e0 0.000000000000000e0 0.000000000000000e0
      0.000000000000000e0 0.000000000000000e0 0.000000000000000e0 0.000000000000000e0
      0.000000000000000e0 0.000000000000000e0 0.000000000000000e0 0.000000000000000e0
      0.000000000000000e0 0.000000000000000e0 0.000000000000000e0 0.000000000000000e0
      0.000000000000000e0 0.000000000000000e0 0.000000000000000e0 0.000000000000000e0
      0.000000000000000e0 0.000000000000000e0 0.000000000000000e0 0.000000000000000e0
      0.000000000000000e0 0.000000000000000e0 0.000000000000000e0 0.000000000000000e0
      0.000000000000000e0 0.000000000000000e0 0.000000000000000e0 0.000000000000000e0
      0.000000000000000e0
      </PP_BETA.3>
    <PP_BETA.4 index="4" label="6P" angular_momentum="1" cutoff_radius_index="993" cutoff_radius="2.300000000000e0" ultrasoft_cutoff_radius="2.500000000000e0">
      1.454464352775230e-9 1.491284293183162e-9 1.529036334821198e-9 1.567744073944369e-9
      1.607431704149753e-9 1.648124031498250e-9 1.689846490019186e-9 1.732625157607412e-9
      1.776486772322823e-9 1.821458749102540e-9 1.867569196896116e-9 1.914846936234557e-9
      1.963321517244086e-9 2.013023238115931e-9 2.063983164043706e-9 2.116233146640133e-9
      2.169805843845357e-9 2.224734740339224e-9 2.281054168470282e-9 2.338799329714637e-9
      2.398006316678005e-9 2.458712135654771e-9 2.520954729758131e-9 2.584773002635764e-9
      2.650206842785905e-9 2.717297148488917e-9 2.786085853370075e-9 2.856615952609442e-9
      2.928931529815244e-9 3.003077784577592e-9 3.079101060719658e-9 3.157048875264107e-9
      3.236969948132758e-9 3.318914232598138e-9 3.402932946505910e-9 3.489078604287676e-9
      3.577405049784215e-9 3.667967489899639e-9 3.760822529107506e-9 3.856028204830468e-9
      3.953644023715532e-9 4.053730998827668e-9 4.156351687784944e-9 4.261570231859096e-9
      4.369452396065920e-9 4.480065610270511e-9 4.593479011333150e-9 4.709763486322095e-9
      4.828991716820303e-9 4.951238224353800e-9 5.076579416970031e-9 5.205093636995412e-9
      5.336861210001813e-9 5.471964495012664e-9 5.610487935980060e-9 5.752518114564923e-9
      5.898143804253401e-9 6.047456025843183e-9 6.200548104334448e-9 6.357515727261066e-9
      6.518457004498389e-9 6.683472529585130e-9 6.852665442597611e-9 7.026141494615646e-9
      7.204009113820478e-9 7.386379473265841e-9 7.573366560364802e-9 7.765087248135575e-9
      7.961661368250966e-9 8.163211785937140e-9 8.369864476768299e-9 8.581748605405563e-9
      8.798996606329105e-9 9.021744266613997e-9 9.250130810801600e-9 9.484298987919365e-9
      9.724395160703702e-9 9.970569397081423e-9 1.022297556396708e-8 1.048177142343488e-8
      1.074711873132501e-8 1.101918333834639e-8 1.129813529373877e-8 1.158414895155898e-8
      1.187740307965804e-8 1.217808097141675e-8 1.248637056031011e-8 1.280246453737184e-8
      1.312656047163258e-8 1.345886093360703e-8 1.379957362190700e-8 1.414891149305993e-8
      1.450709289461362e-8 1.487434170161056e-8 1.525088745651724e-8 1.563696551269549e-8
      1.603281718150620e-8 1.643868988313666e-8 1.685483730124633e-8 1.728151954152744e-8
      1.771900329427940e-8 1.816756200109906e-8 1.862747602579059e-8 1.909903282960199e-8
      1.958252715089790e-8 2.007826118938048e-8 2.058654479497421e-8 2.110769566149224e-8
      2.164203952520530e-8 2.218991036843769e-8 2.275165062831689e-8 2.332761141080814e-8
      2.391815271016708e-8 2.452364363394789e-8 2.514446263370772e-8 2.578099774155103e-8
      2.643364681266256e-8 2.710281777397969e-8 2.778892887916015e-8 2.849240897000438e-8
      2.921369774449541e-8 2.995324603162461e-8 3.071151607317461e-8 3.148898181263537e-8
      3.228612919143469e-8 3.310345645266705e-8 3.394147445251221e-8 3.480070697953683e-8
      3.568169108207956e-8 3.658497740392393e-8 3.751113052846854e-8 3.846072933161022e-8
      3.943436734356050e-8 4.043265311982138e-8 4.145621062155261e-8 4.250567960556754e-8
      4.358171602420232e-8 4.468499243530757e-8 4.581619842261898e-8 4.697604102677015e-8
      4.816524518721550e-8 4.938455419534180e-8 5.063473015904925e-8 5.191655447909427e-8
      5.323082833749047e-8 5.457837319827361e-8 5.596003132094370e-8 5.737666628690483e-8
      5.882916353923178e-8 6.031843093610145e-8 6.184539931823346e-8 6.341102309069667e-8
      6.501628081944340e-8 6.666217584294543e-8 6.834973689931398e-8 7.008001876929403e-8
      7.185410293553764e-8 7.367309825856600e-8 7.553814166984362e-8 7.745039888239863e-8
      7.941106511943068e-8 8.142136586136573e-8 8.348255761182159e-8 8.559592868296345e-8
      8.776280000074298e-8 8.998452593051830e-8 9.226249512357967e-8 9.459813138510047e-8
      9.699289456406296e-8 9.944828146571327e-8 1.019658267871117e-7 1.045471040763721e-7
      1.071937267161791e-7 1.099073489322065e-7 1.126896668270646e-7 1.155424194404171e-7
      1.184673898359423e-7 1.214664062158042e-7 1.245413430633407e-7 1.276941223146786e-7
      1.309267145600050e-7 1.342411402752552e-7 1.376394710849739e-7 1.411238310571513e-7
      1.446963980308369e-7 1.483594049773583e-7 1.521151413960066e-7 1.559659547450471e-7
      1.599142519089594e-7 1.639625007028224e-7 1.681132314147773e-7 1.723690383875466e-7
      1.767325816399818e-7 1.812065885296654e-7 1.857938554576016e-7 1.904972496160577e-7
      1.953197107806594e-7 2.002642531478457e-7 2.053339672188441e-7 2.105320217313395e-7
      2.158616656400374e-7 2.213262301473753e-7 2.269291307856322e-7 2.326738695517532e-7
      2.385640370962165e-7 2.446033149673082e-7 2.507954779122183e-7 2.571443962363824e-7
      2.636540382225547e-7 2.703284726111210e-7 2.771718711431941e-7 2.841885111681012e-7
      2.913827783168665e-7 2.987591692433820e-7 3.063222944349717e-7 3.140768810940977e-7
      3.220277760930301e-7 3.301799490033029e-7 3.385384952018675e-7 3.471086390558804e-7
      3.558957371881064e-7 3.649052818249992e-7 3.741429042295264e-7 3.836143782209035e-7
      3.933256237834348e-7 4.032827107666996e-7 4.134918626794277e-7 4.239594605794015e-7
      4.346920470618400e-7 4.456963303487521e-7 4.569791884818003e-7 4.685476736213285e-7
      4.804090164541973e-7 4.925706307132224e-7 5.050401178110193e-7 5.178252715911443e-7
      5.309340831995325e-7 5.443747460792378e-7 5.581556610916248e-7 5.722854417672112e-7
      5.867729196894177e-7 6.016271500146345e-7 6.168574171320088e-7 6.324732404665195e-7
      6.484843804289627e-7 6.649008445165531e-7 6.817328935679758e-7 6.989910481767717e-7
      7.166860952670953e-7 7.358025192411759e-7 7.544028542158435e-7 7.734804870822979e-7
      7.930417036475142e-7 8.130869456065378e-7 8.336525804837876e-7 8.547110896968459e-7
      8.763520419461761e-7 8.984845496658560e-7 9.212247972409690e-7 9.445117639116877e-7
      9.684047401039130e-7 9.928971796966815e-7 1.018020536519836e-6 1.044116233749407e-6
      1.070536830912443e-6 1.097604613490820e-6 1.125336970582513e-6 1.153808855889652e-6
      1.182990419239333e-6 1.212897619867082e-6 1.243554864961514e-6 1.274987467655189e-6
      1.307292812006929e-6 1.340284724995269e-6 1.374219529876739e-6 1.408957513732891e-6
      1.444597714030387e-6 1.481130872100939e-6 1.518591547373367e-6 1.556988782253710e-6
      1.596385818592317e-6 1.636749850728859e-6 1.678152251719673e-6 1.720589296457138e-6
      1.764138888993127e-6 1.808739981944892e-6 1.854501923085880e-6 1.901430094617201e-6
      1.949506759036365e-6 1.998842638476880e-6 2.049387752479102e-6 2.101243795733935e-6
      2.154411435566855e-6 2.208917577153239e-6 2.264781504801039e-6 2.322099686389829e-6
      2.380849209434956e-6 2.441081240293250e-6 2.502832004770111e-6 2.566195797747521e-6
      2.631072834506132e-6 2.697685598681438e-6 2.765918664176852e-6 2.835912344107755e-6
      2.907679311802772e-6 2.981221872625607e-6 3.056689933006654e-6 3.134021088013393e-6
      3.213326568658851e-6 3.294634379320396e-6 3.378021771056040e-6 3.463467040079052e-6
      3.551143776487800e-6 3.640984460255497e-6 3.733151213932492e-6 3.827593005830538e-6
      3.924460771850890e-6 4.023779229772578e-6 4.125601848969452e-6 4.230003257628032e-6
      4.337069338141008e-6 4.446819011365964e-6 4.559362671567164e-6 4.674757605519993e-6
      4.793030428782452e-6 4.914355033602417e-6 5.038717784358482e-6 5.166251185937941e-6
      5.297003780026841e-6 5.431061593072767e-6 5.568484935967767e-6 5.709456671203760e-6
      5.853943988612102e-6 6.002116329939865e-6 6.153983718726487e-6 6.309778882295582e-6
      6.469476679405612e-6 6.633192784418899e-6 6.801110663130697e-6 6.973221987548340e-6
      7.149707198199214e-6 7.330687165939242e-6 7.516230121029849e-6 7.706475387413073e-6
      7.901518151908649e-6 8.101503624412693e-6 8.306575571867114e-6 8.516812791817706e-6
      8.732411144119812e-6 8.953394426606957e-6 9.180043024382217e-6 9.412400286208072e-6
      9.650631886875916e-6 9.894917949643691e-6 1.014535282891741e-5 1.040215104267453e-5
      1.066548271254976e-5 1.093541024266040e-5 1.121221494274022e-5 1.149602805728243e-5
      1.178699301686059e-5 1.208538448971621e-5 1.239125678862696e-5 1.270493781414798e-5
      1.302651293649645e-5 1.335624157891782e-5 1.369434509604528e-5 1.404095343986884e-5
      1.439641113304633e-5 1.476076787288499e-5 1.513443694692329e-5 1.551754203057103e-5
      1.591030925932580e-5 1.631306592739156e-5 1.672599692313927e-5 1.714936212581852e-5
      1.758347931437921e-5 1.802858221942468e-5 1.848495900576827e-5 1.895283004364316e-5
      1.943262263822061e-5 1.992451459302052e-5 2.042887983023572e-5 2.094599810174584e-5
      2.147622928874497e-5 2.201983921723853e-5 2.257725027525068e-5 2.314876592802952e-5
      2.373475255319412e-5 2.433556717547779e-5 2.495157683225623e-5 2.558320262561395e-5
      2.623079458169853e-5 2.689482219878727e-5 2.757561859842531e-5 2.827366599200930e-5
      2.898937698312140e-5 2.972320687119642e-5 3.047564751593821e-5 3.124709017741349e-5
      3.203806084830525e-5 3.284910210666014e-5 3.368062531168776e-5 3.453322514876211e-5
      3.540742444383513e-5 3.630368696713809e-5 3.722273681399237e-5 3.816496609814579e-5
      3.913110347641926e-5 4.012167513380505e-5 4.113731216291411e-5 4.217867324974990e-5
      4.324639754756820e-5 4.434117136345067e-5 4.546363423722598e-5 4.661449147383187e-5
      4.779453611150732e-5 4.900440646918841e-5 5.024494075712420e-5 5.151686464241772e-5
      5.282097689536249e-5 5.415811559209514e-5 5.552908832412413e-5 5.693479494123253e-5
      5.837608806669223e-5 5.985379694965434e-5 6.136899672146960e-5 6.292254368776454e-5
      6.451540003418829e-5 6.614855829110917e-5 6.782309218853683e-5 6.954000834545411e-5
      7.130038797173411e-5 7.310532484154425e-5 7.495599815338544e-5 7.685344036965622e-5
      7.879897377056574e-5 8.079375394525592e-5 8.283902104681850e-5 8.493607632564977e-5
      8.708618645253225e-5 8.929075743926703e-5 9.155114577446499e-5 9.386872026240138e-5
      9.624502135884738e-5 9.868140265884898e-5 1.011795100988873e-4 1.037408627334820e-4
      1.063670186641486e-4 1.090597096167880e-4 1.118204932308713e-4 1.146512389806585e-4
      1.175536122820994e-4 1.205294692495063e-4 1.235806573849665e-4 1.267090599778866e-4
      1.299166906784912e-4 1.332055274403698e-4 1.365775888804788e-4 1.400350728385829e-4
      1.435799849241254e-4 1.472147484686927e-4 1.509414537850346e-4 1.547625287369246e-4
      1.586803513893912e-4 1.626972830735615e-4 1.668159704644536e-4 1.710389247321892e-4
      1.753687493923796e-4 1.798082089179851e-4 1.843600287067492e-4 1.890270859055713e-4
      1.938123329326474e-4 1.987186656894346e-4 2.037492344439381e-4 2.089071237682549e-4
      2.141956073008721e-4 2.196179742069683e-4 2.251776005871863e-4 2.308779688059946e-4
      2.367226309729286e-4 2.427152558322208e-4 2.488596329451834e-4 2.551594746447970e-4
      2.616188965041546e-4 2.682417231669957e-4 2.750323007796175e-4 2.819947348913452e-4
      2.891334472056927e-4 2.964529033222228e-4 3.039575711591808e-4 3.116522874397438e-4
      3.195417962178681e-4 3.276309839346321e-4 3.359250081608795e-4 3.444289368631065e-4
      3.531481892012314e-4 3.620881598863553e-4 3.712544534228424e-4 3.806527968871673e-4
      3.902890032088756e-4 4.001692256566592e-4 4.102995509712096e-4 4.206863108624209e-4
      4.313360242251008e-4 4.422553239704875e-4 4.534510540818794e-4 4.649302277118523e-4
      4.766999738423928e-4 4.887676942989153e-4 5.011408785914854e-4 5.138273461650708e-4
      5.268349010857643e-4 5.401718244260334e-4 5.538463250771334e-4 5.678670080325466e-4
      5.822426228102011e-4 5.969821810401345e-4 6.120948704034075e-4 6.275901392009864e-4
      6.434776379030177e-4 6.597673907819236e-4 6.764694933994527e-4 6.935944173272825e-4
      7.111528695116441e-4 7.291557884135494e-4 7.476145085620795e-4 7.665404624503990e-4
      7.859455815224909e-4 8.058419048593251e-4 8.262419434817764e-4 8.471583989771524e-4
      8.686043497866349e-4 8.905932304429779e-4 9.131387791391779e-4 9.362550235211312e-4
      9.599565092990082e-4 9.842580087710424e-4 1.009174685310861e-3 1.034722149874471e-3
      1.060916342650353e-3 1.087773658161525e-3 1.115310880837781e-3 1.143545222318501e-3
      1.172494329239200e-3 1.202176269110270e-3 1.232609627721251e-3 1.263813453439905e-3
      1.295807166034173e-3 1.328610864470048e-3 1.362244935771782e-3 1.396730547720611e-3
      1.432089094793225e-3 1.468342829653492e-3 1.505514321161237e-3 1.543626785318864e-3
      1.582704126845792e-3 1.622770749081375e-3 1.663851622425880e-3 1.705972531595705e-3
      1.749159701072773e-3 1.793440204981853e-3 1.838841693048010e-3 1.885392530310842e-3
      1.933121870737808e-3 1.982059425051613e-3 2.032235920689847e-3 2.083682702496587e-3
      2.136431455450122e-3 2.190519350855495e-3 2.245967157389019e-3 2.302826735077895e-3
      2.361126510792940e-3 2.420893542341357e-3 2.482186329868382e-3 2.545021845865296e-3
      2.609443751460606e-3 2.675511284802741e-3 2.743238890585560e-3 2.812686572356417e-3
      2.883888510969738e-3 2.956898333977927e-3 3.031752235147714e-3 3.108502614884445e-3
      3.187194754761484e-3 3.267883909798308e-3 3.350603414872362e-3 3.435436041284755e-3
      3.522394995044281e-3 3.611582653089252e-3 3.702989628741309e-3 3.796750738819043e-3
      3.892859049391383e-3 3.991411793901568e-3 4.092455549063402e-3 4.196058042775079e-3
      4.302284239442202e-3 4.411199798022975e-3 4.522873507342830e-3 4.637366936924428e-3
      4.754769609175193e-3 4.875139576972658e-3 4.998556120380075e-3 5.125096001026477e-3
      5.254845874357482e-3 5.387870422274142e-3 5.524275580665572e-3 5.664116850194106e-3
      5.807516252048971e-3 5.954531630415230e-3 6.105283142609956e-3 6.259837701255067e-3
      6.418312576407457e-3 6.580794417239981e-3 6.747396272026014e-3 6.918209964209630e-3
      7.093356014841436e-3 7.272920989438521e-3 7.457051980557157e-3 7.645824388215400e-3
      7.839396723380254e-3 8.037847688996159e-3 8.241344935677725e-3 8.449971857846542e-3
      8.663898687080110e-3 8.883234639495850e-3 9.108120649130122e-3 9.338704851138369e-3
      9.575125339766110e-3 9.817524908901065e-3 1.006607611759401e-2 1.032090833189882e-2
      1.058219338176713e-2 1.085009383673792e-2 1.112477982944586e-2 1.140641745372067e-2
      1.169519045388812e-2 1.199126690352054e-2 1.229484229316384e-2 1.260610850251613e-2
      1.292524432668047e-2 1.325247366986871e-2 1.358797649423157e-2 1.393197673045444e-2
      1.428469268311966e-2 1.464632618404962e-2 1.501712912962301e-2 1.539731328900309e-2
      1.578711665471862e-2 1.618680644292347e-2 1.659659985116119e-2 1.701677383592711e-2
      1.744758749542318e-2 1.788931085235545e-2 1.834220998247558e-2 1.880658492953677e-2
      1.928271305051327e-2 1.977089506709285e-2 2.027143986419609e-2 2.078465748003544e-2
      2.131087173798075e-2 2.185040319519740e-2 2.240360132965416e-2 2.297080445319222e-2
      2.355236623397667e-2 2.414865808400900e-2 2.476004193438254e-2 2.538691380863496e-2
      2.602965025610362e-2 2.668866744638478e-2 2.736436460370052e-2 2.805717540428338e-2
      2.876752987982905e-2 2.949586489083211e-2 3.024264898116696e-2 3.100833581691016e-2
      3.179341642831837e-2 3.259837278993079e-2 3.342371112240472e-2 3.426995080817216e-2
      3.513761647451129e-2 3.602725553382423e-2 3.693941742010423e-2 3.787468095053057e-2
      3.883362653779360e-2 3.981685203018465e-2 4.082497936016235e-2 4.185863325405107e-2
      4.291845868813366e-2 4.400512725279401e-2 4.511930960114786e-2 4.626170726912482e-2
      4.743303742578696e-2 4.863402318459526e-2 4.986542856192800e-2 5.112801033525846e-2
      5.242257555757326e-2 5.374991379221327e-2 5.511087209356801e-2 5.650629275332642e-2
      5.793705495059403e-2 5.940404603480101e-2 6.090818924919573e-2 6.245042829370093e-2
      6.403171935458620e-2 6.565306113281888e-2 6.731545922056053e-2 6.901996206281870e-2
      7.076763206392467e-2 7.255955854709100e-2 7.439687149875535e-2 7.628071578579556e-2
      7.821226527904507e-2 8.019274097904196e-2 8.222336853888097e-2 8.430542667102719e-2
      8.644021611811123e-2 8.862907148088308e-2 9.087336350133038e-2 9.317449613705454e-2
      9.553390897296486e-2 9.795307525381522e-2 1.004335182546317e-1 1.029767743988507e-1
      1.055844501778543e-1 1.082581660357064e-1 1.109996009164116e-1 1.138104667293128e-1
      1.166925240558972e-1 1.196475709990889e-1 1.226774642900423e-1 1.257840910250077e-1
      1.289693984480889e-1 1.322353782942957e-1 1.355840718681091e-1 1.390175752351209e-1
      1.425380348675573e-1 1.461476490819190e-1 1.498486801568051e-1 1.536434387210574e-1
      1.575342957607117e-1 1.615236874952204e-1 1.656141034502854e-1 1.698081022624345e-1
      1.741083034167384e-1 1.785173950896363e-1 1.830381297430698e-1 1.876733338609511e-1
      1.924259004041764e-1 1.972987965720605e-1 2.022950670908491e-1 2.074178284942388e-1
      2.126702784941068e-1 2.180556947218641e-1 2.235774374657454e-1 2.292389480220353e-1
      2.350437592749977e-1 2.409954876666811e-1 2.470978427940076e-1 2.533546262884339e-1
      2.597697347035275e-1 2.663471612344876e-1 2.730910001326089e-1 2.800054456016353e-1
      2.870947979424520e-1 2.943634624434237e-1 3.018159563592093e-1 3.094569063745149e-1
      3.172910542169353e-1 3.253232602799547e-1 3.335585024006509e-1 3.420018848265145e-1
      3.506586326898554e-1 3.595341027158498e-1 3.686337822423711e-1 3.779632923456261e-1
      3.875283913506671e-1 3.973349786467590e-1 4.073890954245084e-1 4.176969315911311e-1
      4.282648240687430e-1 4.390992652618507e-1 4.502069010807310e-1 4.615945395979837e-1
      4.732691487850945e-1 4.852378644491703e-1 4.975079911012965e-1 5.100870056542256e-1
      5.229825617949162e-1 5.362024923278980e-1 5.497548125169523e-1 5.636477243492023e-1
      5.778896192592637e-1 5.924890818023727e-1 6.074548926143666e-1 6.227960318934780e-1
      6.385216827174959e-1 6.546412350179142e-1 6.711642858749881e-1 6.881006472465511e-1
      7.054603444001282e-1 7.232536208439742e-1 7.414909423038877e-1 7.601829960942876e-1
      7.793406965248080e-1 7.989751857252850e-1 8.190978359207406e-1 8.397202515816671e-1
      8.608542705681936e-1 8.825119660713781e-1 9.047056466040612e-1 9.274478586001697e-1
      9.507513841413575e-1 9.746292433958866e-1 9.990946921288296e-1 1.024161222705775e0
      1.049842560086581e0 1.076152662425472e0 1.103105716261814e0 1.130716134747036e0
      1.158998551839062e0 1.187967819437702e0 1.217638999883669e0 1.248027360407039e0
      1.279148364736307e0 1.311017665311719e0 1.343651092071218e0 1.377064642934417e0
      1.411274469553502e0 1.446296865002634e0 1.482148247507355e0 1.518845143177491e0
      1.556404167877259e0 1.594842005907467e0 1.634175387076028e0 1.674421062446728e0
      1.715595776330729e0 1.757716236948783e0 1.800799084197368e0 1.844860854001397e0
      1.889917940909470e0 1.935986556161854e0 1.983082683584744e0 2.031222031194126e0
      2.080419979343318e0 2.130691524741884e0 2.182051220801279e0 2.234513112172712e0
      2.288090666736469e0 2.342796700306617e0 2.398643298034679e0 2.455641729463091e0
      2.513802357292141e0 2.573134542021029e0 2.633646537905112e0 2.695345384195508e0
      2.758236788527961e0 2.822325003377447e0 2.887612695316958e0 2.954100805998562e0
      3.021788405481546e0 3.090672537349907e0 3.160748054746131e0 3.232007447928504e0
      3.304440662840257e0 3.378034910127123e0 3.452774464499065e0 3.528640454935487e0
      3.605610644756079e0 3.683659201409897e0 3.762756457281584e0 3.842868659277756e0
      3.923957709607900e0 4.005980895955103e0 4.088890612553184e0 4.172634071568337e0
      4.257153005726691e0 4.342383362548018e0 4.428254990159990e0 4.514691316946306e0
      4.601609023535044e0 4.688917710639661e0 4.776519562280252e0 4.864309006123761e0
      4.952172372887513e0 5.039987556186614e0 5.127623674742335e0 5.214940740068608e0
      5.301789330408200e0 5.388010275984411e0 5.473434356443953e0 5.557882015495083e0
      5.641163096001096e0 5.723076598785060e0 5.803410471216059e0 5.881941428963644e0
      5.958434816641628e0 6.032644513571459e0 6.104312889028067e0 6.173170815749867e0
      6.238937745904746e0 6.301321858886545e0 6.360020287646332e0 6.414719430786750e0
      6.465095360739786e0 6.510814334133869e0 6.551533415528972e0 6.586901222366786e0
      6.616558800148345e0 6.640140638803588e0 6.657275837475126e0 6.667589428562605e0
      6.670703869820363e0 6.666240711733983e0 6.653822450931502e0 6.633074574080408e0
      6.603627801328064e0 6.565120533560338e0 6.517201507216238e0 6.459532661048303e0
      6.391792213038767e0 6.313677948407245e0 6.224910713591288e0 6.125238109325031e0
      6.014438374538445e0 5.892324445826402e0 5.758748177008306e0 5.613604696919875e0
      5.456836879012158e0 5.288439892945147e0 5.108465801175106e0 4.917028159434956e0
      4.714306573155495e0 4.500551156163001e0 4.276086832154496e0 4.041317411819960e0
      3.796729373673196e0 3.542895269044837e0 3.280476666623553e0 3.010226545540009e0
      2.732991041202166e0 2.449710444101799e0 2.161419346720685e0 1.869245834298907e0
      1.574409610002360e0 1.278218950702660e0 9.820663872559825e-1 6.874230116353299e-1
      3.958313186025793e-1 1.088964992465566e-1 -1.717238815952302e-1 -4.443318782639687e-1
      -7.072028612132062e-1 -9.586009266780927e-1 -1.196796006400311e0 -1.420082626379507e0
      -1.626800236942596e0 -1.815354994168310e0 -1.984242830509071e0 -2.132073614186463e0
      -2.257596141433775e0 -2.359723665202875e0 -2.437559609847245e0 -2.490423070187268e0
      -2.517873651915174e0 -2.519735153557581e0 -2.496117558380572e0 -2.447436761336189e0
      -2.374431426848087e0 -2.278176359813608e0 -2.160091751803992e0 -2.021947679581527e0
      -1.865863244382388e0 -1.694299775425176e0 -1.510047581099242e0 -1.316205787930071e0
      -1.116154949305282e0 -9.135218304732231e-1 -7.121395914223379e-1 -5.159512085447989e-1
      -3.291637313711693e-1 -1.537420904388999e-1 -1.381555215587314e-2 2.707490729085851e-3
      1.127018532112199e-3 1.332882684781678e-3 1.352607854468108e-3 1.381270193537798e-3
      1.399085160438759e-3 1.407616639452506e-3 1.406365388243821e-3 1.395097591723742e-3
      1.373621508032519e-3 1.341816977388927e-3 1.299639939157315e-3 1.247128980545862e-3
      1.184411499455536e-3 1.111709389070828e-3 1.029344080133765e-3 9.377409904304262e-4
      8.374330855297501e-4 7.290634193426953e-4 6.133866447499268e-4 4.912691539560465e-4
      3.636879614480863e-4 2.317279264658181e-4 9.657749264924915e-5 -4.047733114379525e-5
      -1.780608149137425e-4 -3.147171233208569e-4 -4.489218789247210e-4 -5.790955102584204e-4
      0.000000000000000e0 0.000000000000000e0 0.000000000000000e0 0.000000000000000e0
      0.000000000000000e0 0.000000000000000e0 0.000000000000000e0 0.000000000000000e0
      0.000000000000000e0 0.000000000000000e0 0.000000000000000e0 0.000000000000000e0
      0.000000000000000e0 0.000000000000000e0 0.000000000000000e0 0.000000000000000e0
      0.000000000000000e0 0.000000000000000e0 0.000000000000000e0 0.000000000000000e0
      0.000000000000000e0 0.000000000000000e0 0.000000000000000e0 0.000000000000000e0
      0.000000000000000e0 0.000000000000000e0 0.000000000000000e0 0.000000000000000e0
      0.000000000000000e0 0.000000000000000e0 0.000000000000000e0 0.000000000000000e0
      0.000000000000000e0 0.000000000000000e0 0.000000000000000e0 0.000000000000000e0
      0.000000000000000e0 0.000000000000000e0 0.000000000000000e0 0.000000000000000e0
      0.000000000000000e0 0.000000000000000e0 0.000000000000000e0 0.000000000000000e0
      0.000000000000000e0 0.000000000000000e0 0.000000000000000e0 0.000000000000000e0
      0.000000000000000e0 0.000000000000000e0 0.000000000000000e0 0.000000000000000e0
      0.000000000000000e0 0.000000000000000e0 0.000000000000000e0 0.000000000000000e0
      0.000000000000000e0 0.000000000000000e0 0.000000000000000e0 0.000000000000000e0
      0.000000000000000e0 0.000000000000000e0 0.000000000000000e0 0.000000000000000e0
      0.000000000000000e0 0.000000000000000e0 0.000000000000000e0 0.000000000000000e0
      0.000000000000000e0 0.000000000000000e0 0.000000000000000e0 0.000000000000000e0
      0.000000000000000e0 0.000000000000000e0 0.000000000000000e0 0.000000000000000e0
      0.000000000000000e0 0.000000000000000e0 0.000000000000000e0 0.000000000000000e0
      0.000000000000000e0 0.000000000000000e0 0.000000000000000e0 0.000000000000000e0
      0.000000000000000e0 0.000000000000000e0 0.000000000000000e0 0.000000000000000e0
      0.000000000000000e0 0.000000000000000e0 0.000000000000000e0 0.000000000000000e0
      0.000000000000000e0 0.000000000000000e0 0.000000000000000e0 0.000000000000000e0
      0.000000000000000e0 0.000000000000000e0 0.000000000000000e0 0.000000000000000e0
      0.000000000000000e0 0.000000000000000e0 0.000000000000000e0 0.000000000000000e0
      0.000000000000000e0 0.000000000000000e0 0.000000000000000e0 0.000000000000000e0
      0.000000000000000e0 0.000000000000000e0 0.000000000000000e0 0.000000000000000e0
      0.000000000000000e0 0.000000000000000e0 0.000000000000000e0 0.000000000000000e0
      0.000000000000000e0 0.000000000000000e0 0.000000000000000e0 0.000000000000000e0
      0.000000000000000e0 0.000000000000000e0 0.000000000000000e0 0.000000000000000e0
      0.000000000000000e0 0.000000000000000e0 0.000000000000000e0 0.000000000000000e0
      0.000000000000000e0 0.000000000000000e0 0.000000000000000e0 0.000000000000000e0
      0.000000000000000e0 0.000000000000000e0 0.000000000000000e0 0.000000000000000e0
      0.000000000000000e0 0.000000000000000e0 0.000000000000000e0 0.000000000000000e0
      0.000000000000000e0 0.000000000000000e0 0.000000000000000e0 0.000000000000000e0
      0.000000000000000e0 0.000000000000000e0 0.000000000000000e0 0.000000000000000e0
      0.000000000000000e0 0.000000000000000e0 0.000000000000000e0 0.000000000000000e0
      0.000000000000000e0 0.000000000000000e0 0.000000000000000e0 0.000000000000000e0
      0.000000000000000e0 0.000000000000000e0 0.000000000000000e0 0.000000000000000e0
      0.000000000000000e0 0.000000000000000e0 0.000000000000000e0 0.000000000000000e0
      0.000000000000000e0 0.000000000000000e0 0.000000000000000e0 0.000000000000000e0
      0.000000000000000e0 0.000000000000000e0 0.000000000000000e0 0.000000000000000e0
      0.000000000000000e0 0.000000000000000e0 0.000000000000000e0 0.000000000000000e0
      0.000000000000000e0 0.000000000000000e0 0.000000000000000e0 0.000000000000000e0
      0.000000000000000e0 0.000000000000000e0 0.000000000000000e0 0.000000000000000e0
      0.000000000000000e0 0.000000000000000e0 0.000000000000000e0 0.000000000000000e0
      0.000000000000000e0 0.000000000000000e0 0.000000000000000e0 0.000000000000000e0
      0.000000000000000e0 0.000000000000000e0 0.000000000000000e0 0.000000000000000e0
      0.000000000000000e0 0.000000000000000e0 0.000000000000000e0 0.000000000000000e0
      0.000000000000000e0 0.000000000000000e0 0.000000000000000e0 0.000000000000000e0
      0.000000000000000e0 0.000000000000000e0 0.000000000000000e0 0.000000000000000e0
      0.000000000000000e0 0.000000000000000e0 0.000000000000000e0 0.000000000000000e0
      0.000000000000000e0 0.000000000000000e0 0.000000000000000e0 0.000000000000000e0
      0.000000000000000e0 0.000000000000000e0 0.000000000000000e0 0.000000000000000e0
      0.000000000000000e0 0.000000000000000e0 0.000000000000000e0 0.000000000000000e0
      0.000000000000000e0 0.000000000000000e0 0.000000000000000e0 0.000000000000000e0
      0.000000000000000e0 0.000000000000000e0 0.000000000000000e0 0.000000000000000e0
      0.000000000000000e0 0.000000000000000e0 0.000000000000000e0 0.000000000000000e0
      0.000000000000000e0 0.000000000000000e0 0.000000000000000e0 0.000000000000000e0
      0.000000000000000e0 0.000000000000000e0 0.000000000000000e0 0.000000000000000e0
      0.000000000000000e0 0.000000000000000e0 0.000000000000000e0 0.000000000000000e0
      0.000000000000000e0 0.000000000000000e0 0.000000000000000e0 0.000000000000000e0
      0.000000000000000e0 0.000000000000000e0 0.000000000000000e0 0.000000000000000e0
      0.000000000000000e0 0.000000000000000e0 0.000000000000000e0 0.000000000000000e0
      0.000000000000000e0 0.000000000000000e0 0.000000000000000e0 0.000000000000000e0
      0.000000000000000e0
      </PP_BETA.4>
    <PP_BETA.5 index="5" label="5D" angular_momentum="2" cutoff_radius_index="984" cutoff_radius="1.000000000000e0" ultrasoft_cutoff_radius="2.200000000000e0">
      -2.837728933339709e-14 -2.946164223073705e-14 -3.058743041783503e-14 -3.175623721986292e-14
      -3.296970646400965e-14 -3.422954479138371e-14 -3.553752405725883e-14 -3.689548382303730e-14
      -3.830533394343625e-14 -3.976905725253609e-14 -4.128871235246711e-14 -4.286643650865833e-14
      -4.450444865571908e-14 -4.620505251818161e-14 -4.797063985049363e-14 -4.980369380081653e-14
      -5.170679240336218e-14 -5.368261220417835e-14 -5.573393202548260e-14 -5.786363687383934e-14
      -6.007472199767521e-14 -6.237029709984115e-14 -6.475359071114453e-14 -6.722795473100238e-14
      -6.979686914160337e-14 -7.246394690220471e-14 -7.523293903045279e-14 -7.810773987786935e-14
      -8.109239260692517e-14 -8.419109487740434e-14 -8.740820475005389e-14 -9.074824681582607e-14
      -9.421591855932920e-14 -9.781609696544013e-14 -1.015538453783683e-13 -1.054344206228171e-13
      -1.094632803972604e-13 -1.136460909497307e-13 -1.179887350469138e-13 -1.224973202477602e-13
      -1.271781874932445e-13 -1.320379200243602e-13 -1.370833526408869e-13 -1.423215813139531e-13
      -1.477599731659176e-13 -1.534061768315959e-13 -1.592681332154162e-13 -1.653540866596241e-13
      -1.716725965392470e-13 -1.782325493001280e-13 -1.850431709569517e-13 -1.921140400688509e-13
      -1.994551012108323e-13 -2.070766789599740e-13 -2.149894924160660e-13 -2.232046702771073e-13
      -2.317337664908742e-13 -2.405887765045627e-13 -2.497821541353622e-13 -2.593268290856916e-13
      -2.692362251277206e-13 -2.795242789827633e-13 -2.902054599220897e-13 -3.012947901167223e-13
      -3.128078657648425e-13 -3.247608790265107e-13 -3.371706407965633e-13 -3.500546043477027e-13
      -3.634308898770380e-13 -3.773183099906026e-13 -3.917363961616764e-13 -4.067054262001427e-13
      -4.222464527715001e-13 -4.383813330056402e-13 -4.551327592370466e-13 -4.725242909196207e-13
      -4.905803877610521e-13 -5.093264441233138e-13 -5.287888247376666e-13 -5.489949017844139e-13
      -5.699730933895327e-13 -5.917529035923536e-13 -6.143649638404780e-13 -6.378410760702956e-13
      -6.622142574337086e-13 -6.875187867339326e-13 -7.137902526357188e-13 -7.410656037177797e-13
      -7.693832004378166e-13 -7.987828690832401e-13 -8.293059577834429e-13 -8.609953946624270e-13
      -8.938957482135555e-13 -9.280532899813355e-13 -9.635160596384175e-13 -1.000333932549284e-12
      -1.038558689915721e-12 -1.078244091602651e-12 -1.119445951746815e-12 -1.162222217254606e-12
      -1.206633049299440e-12 -1.252740907933339e-12 -1.300610639931667e-12 -1.350309569994594e-12
      -1.401907595433568e-12 -1.455477284475909e-12 -1.511093978325854e-12 -1.568835897125541e-12
      -1.628784249964972e-12 -1.691023349095701e-12 -1.755640728508809e-12 -1.822727267044023e-12
      -1.892377316203064e-12 -1.964688832846988e-12 -2.039763516964200e-12 -2.117706954702783e-12
      -2.198628766868454e-12 -2.282642763096882e-12 -2.369867101917249e-12 -2.460424456932173e-12
      -2.554442189347660e-12 -2.652052527095808e-12 -2.753392750802138e-12 -2.858605386859086e-12
      -2.967838407877282e-12 -3.081245440796362e-12 -3.198985982948230e-12 -3.321225626376452e-12
      -3.448136290727360e-12 -3.579896465040436e-12 -3.716691458777895e-12 -3.858713662446701e-12
      -4.006162818179417e-12 -4.159246300654513e-12 -4.318179408751239e-12 -4.483185668349086e-12
      -4.654497146697966e-12 -4.832354778801026e-12 -5.017008706269213e-12 -5.208718629124199e-12
      -5.407754171044270e-12 -5.614395258567153e-12 -5.828932514782823e-12 -6.051667668070149e-12
      -6.282913976452220e-12 -6.522996668167007e-12 -6.772253399073255e-12 -7.031034727534710e-12
      -7.299704607450566e-12 -7.578640900125761e-12 -7.868235905700615e-12 -8.168896914887675e-12
      -8.481046781791401e-12 -8.805124518616473e-12 -9.141585913101199e-12 -9.490904169544025e-12
      -9.853570574325213e-12 -1.023009518685931e-11 -1.062100755695031e-11 -1.102685746955848e-11
      -1.144821571802594e-11 -1.188567490684912e-11 -1.233985028512647e-11 -1.281138061185401e-11
      -1.330092905428562e-11 -1.380918412062101e-11 -1.433686062833450e-11 -1.488470070950450e-11
      -1.545347485455932e-11 -1.604398299590670e-11 -1.665705563297007e-11 -1.729355500021613e-11
      -1.795437627981368e-11 -1.864044886063152e-11 -1.935273764534498e-11 -2.009224440748893e-11
      -2.086000920036790e-11 -2.165711181980192e-11 -2.248467332276786e-11 -2.334385760407094e-11
      -2.423587303326322e-11 -2.516197415411348e-11 -2.612346344901574e-11 -2.712169317082030e-11
      -2.815806724466274e-11 -2.923404324246450e-11 -3.035113443288496e-11 -3.151091190960446e-11
      -3.271500680093432e-11 -3.396511256386065e-11 -3.526298736574666e-11 -3.661045655704706e-11
      -3.800941523850741e-11 -3.946183092646272e-11 -4.096974631998252e-11 -4.253528217375248e-11
      -4.416064028073722e-11 -4.584810656881415e-11 -4.760005431573719e-11 -4.941894748695114e-11
      -5.130734420094850e-11 -5.326790032704773e-11 -5.530337322064678e-11 -5.741662560120982e-11
      -5.961062957843999e-11 -6.188847083229795e-11 -6.425335295275091e-11 -6.670860194534871e-11
      -6.925767090896906e-11 -7.190414489230910e-11 -7.465174593595014e-11 -7.750433830709519e-11
      -8.046593393433081e-11 -8.354069805006560e-11 -8.673295504857720e-11 -9.004719456790420e-11
      -9.348807780414482e-11 -9.706044406703175e-11 -1.007693175860122e-10 -1.046199145764025e-10
      -1.086176505755500e-10 -1.127681480593319e-10 -1.170772443496885e-10 -1.215509998243236e-10
      -1.261957064401141e-10 -1.310178965822117e-10 -1.360243522512944e-10 -1.412221146018733e-10
      -1.466184938450823e-10 -1.522210795298738e-10 -1.580377512170732e-10 -1.640766895613209e-10
      -1.703463878164679e-10 -1.768556637806203e-10 -1.836136721976313e-10 -1.906299176324687e-10
      -1.979142678385903e-10 -2.054769676361015e-10 -2.133286533202317e-10 -2.214803676203889e-10
      -2.299435752308203e-10 -2.387301789347478e-10 -2.478525363446213e-10 -2.573234772820624e-10
      -2.671563218219287e-10 -2.773648990258746e-10 -2.879635663917652e-10 -2.989672300462858e-10
      -3.103913657091554e-10 -3.222520404584270e-10 -3.345659353274788e-10 -3.473503687654873e-10
      -3.606233209943696e-10 -3.744034592964556e-10 -3.887101642684533e-10 -4.035635570786305e-10
      -4.189845277655513e-10 -4.349947646181596e-10 -4.516167846785418e-10 -4.688739654102609e-10
      -4.867905775767951e-10 -5.053918193763405e-10 -5.247038518809617e-10 -5.447538358299553e-10
      -5.655699698291573e-10 -5.871815300099231e-10 -6.096189112035645e-10 -6.329136696891360e-10
      -6.570985675747131e-10 -6.822076188745624e-10 -7.082761373470131e-10 -7.353407861603241e-10
      -7.634396294563683e-10 -7.926121858846824e-10 -8.228994841821651e-10 -8.543441208765772e-10
      -8.869903201950274e-10 -9.208839962616677e-10 -9.560728176721030e-10 -9.926062745353239e-10
      -1.030535748077435e-9 -1.069914582905102e-9 -1.110798162030327e-9 -1.153243984762068e-9
      -1.197311747574285e-9 -1.243063428064080e-9 -1.290563372118099e-9 -1.339878384409699e-9
      -1.391077822354232e-9 -1.444233693654545e-9 -1.499420757573887e-9 -1.556716630078686e-9
      -1.616201892999027e-9 -1.677960207360394e-9 -1.742078431046069e-9 -1.808646740955612e-9
      -1.877758759831330e-9 -1.949511687931009e-9 -2.024006439732147e-9 -2.101347785859971e-9
      -2.181644500438777e-9 -2.265009514073914e-9 -2.351560072679510e-9 -2.441417902375346e-9
      -2.534709380684812e-9 -2.631565714274656e-9 -2.732123123486585e-9 -2.836523033920198e-9
      -2.944912275336691e-9 -3.057443288163147e-9 -3.174274337887745e-9 -3.295569737647497e-9
      -3.421500079321527e-9 -3.552242473454934e-9 -3.687980798350656e-9 -3.828905958679659e-9
      -3.975216153973222e-9 -4.127117157374820e-9 -4.284822605043789e-9 -4.448554296617727e-9
      -4.618542507156170e-9 -4.795026311004371e-9 -4.978253918032574e-9 -5.168483022723778e-9
      -5.365981166600871e-9 -5.571026114502951e-9 -5.783906245239917e-9 -6.004920957174898e-9
      -6.234381089304902e-9 -6.472609358431805e-9 -6.719940813038780e-9 -6.976723304510122e-9
      -7.243317976357670e-9 -7.520099772141522e-9 -7.807457962799623e-9 -8.105796694127818e-9
      -8.415535555180234e-9 -8.737110168389679e-9 -9.070972802237838e-9 -9.417593007336949e-9
      -9.777458276817780e-9 -1.015107473195227e-8 -1.053896783397569e-8 -1.094168312310898e-8
      -1.135978698582094e-8 -1.179386745140941e-8 -1.224453501902132e-8 -1.271242351627555e-8
      -1.319819099069549e-8 -1.370252063520558e-8 -1.422612174899314e-8 -1.476973073508698e-8
      -1.533411213605601e-8 -1.592005970928435e-8 -1.652839754333527e-8 -1.715998121697424e-8
      -1.781569900248081e-8 -1.849647311494224e-8 -1.920326100928570e-8 -1.993705672687307e-8
      -2.069889229355294e-8 -2.148983917113496e-8 -2.231100976432940e-8 -2.316355898527027e-8
      -2.404868587782283e-8 -2.496763530396048e-8 -2.592169969458177e-8 -2.691222086723112e-8
      -2.794059191327937e-8 -2.900825915721806e-8 -3.011672419082428e-8 -3.126754598505512e-8
      -3.246234308264445e-8 -3.370279587448399e-8 -3.499064896299115e-8 -3.632771361578801e-8
      -3.771587031314124e-8 -3.915707139274746e-8 -4.065334379558286e-8 -4.220679191667934e-8
      -4.381960056483732e-8 -4.549403803543649e-8 -4.723245930066860e-8 -4.903730932167748e-8
      -5.091112648726572e-8 -5.285654618400442e-8 -5.487630450276770e-8 -5.697324208690362e-8
      -5.915030812745677e-8 -6.141056451105945e-8 -6.375719012632648e-8 -6.619348533481128e-8
      -6.872287661280961e-8 -7.134892137054235e-8 -7.407531295549416e-8 -7.690588584694509e-8
      -7.984462104900305e-8 -8.289565168972006e-8 -8.606326883416999e-8 -8.935192751966317e-8
      -9.276625302158630e-8 -9.631104735868229e-8 -9.999129604691680e-8 -1.038121751114355e-7
      -1.077790583664720e-7 -1.118975249734451e-7 -1.161733672878814e-7 -1.206125990061925e-7
      -1.252214636237733e-7 -1.300064432163145e-7 -1.349742675566812e-7 -1.401319235801836e-7
      -1.454866652115481e-7 -1.510460235674184e-7 -1.568178175487320e-7 -1.628101648378740e-7
      -1.690314933160768e-7 -1.754905529171219e-7 -1.824342538887125e-7 -1.893993229653347e-7
      -1.966301183219641e-7 -2.041373872146265e-7 -2.119314621128311e-7 -2.200230132907890e-7
      -2.284243165783133e-7 -2.371454929279226e-7 -2.462007905924970e-7 -2.556016270745069e-7
      -2.653615848626660e-7 -2.754947728886012e-7 -2.860143117555975e-7 -2.969361974754041e-7
      -3.082755231390092e-7 -3.200475966772230e-7 -3.322700654611469e-7 -3.449583449071655e-7
      -3.581324008759316e-7 -3.718096196721565e-7 -3.860088401412108e-7 -4.007511837686456e-7
      -4.160558927215024e-7 -4.319460651427486e-7 -4.484431410772364e-7 -4.655703227188942e-7
      -4.833522826730701e-7 -5.018126952937764e-7 -5.209793301311785e-7 -5.408777497543683e-7
      -5.615363476140358e-7 -5.829848115058560e-7 -6.052515167079095e-7 -6.283701308269146e-7
      -6.523715031199973e-7 -6.772898351681503e-7 -7.031608029457731e-7 -7.300188707775566e-7
      -7.579042683428837e-7 -7.868547154623066e-7 -8.169110723332313e-7 -8.478318869649383e-7
      -8.802262965562379e-7 -9.138585100988566e-7 -9.487754321895695e-7 -9.850271291284402e-7
      -1.022663678899953e-6 -1.061738406357628e-6 -1.102306188079515e-6 -1.144423869672923e-6
      -1.188151099467830e-6 -1.233549290789753e-6 -1.280681554158538e-6 -1.329615642553660e-6
      -1.380419036398641e-6 -1.433163213205818e-6 -1.487923669626008e-6 -1.544775745563555e-6
      -1.603800903728400e-6 -1.665080497846355e-6 -1.728702370497183e-6 -1.794754919926728e-6
      -1.863331529627211e-6 -1.934528185259545e-6 -2.008445433095512e-6 -2.085186862403886e-6
      -2.164861093168223e-6 -2.247579167001639e-6 -2.333458141529741e-6 -2.422618626720931e-6
      -2.515185724359706e-6 -2.611289921452622e-6 -2.711066005269284e-6 -2.814655055704471e-6
      -2.922201502202335e-6 -3.033857983457444e-6 -3.149780716513275e-6 -3.270132732794495e-6
      -3.395082878422246e-6 -3.524808056186434e-6 -3.659489440709036e-6 -3.799317786982548e-6
      -3.944488058771215e-6 -4.095205431617402e-6 -4.251681101554305e-6 -4.414137219639960e-6
      -4.582799320453174e-6 -4.757906290261738e-6 -4.939704285385380e-6 -5.128448010468288e-6
      -5.324404170634486e-6 -5.527847554587222e-6 -5.739063456737544e-6 -5.958350962532726e-6
      -6.186016540126930e-6 -6.422381099419765e-6 -6.667776649460877e-6 -6.922548889957389e-6
      -7.187055361396215e-6 -7.461668636767373e-6 -7.746774157412406e-6 -8.042773409074675e-6
      -8.350081890443521e-6 -8.669131989278199e-6 -9.000373371754202e-6 -9.344269961537467e-6
      -9.701306797371547e-6 -1.007198513536088e-5 -1.045682641632181e-5 -1.085637171878776e-5
      -1.127118292201160e-5 -1.170184263235977e-5 -1.214895622350088e-5 -1.261315443540670e-5
      -1.309508785465366e-5 -1.359543395160776e-5 -1.411489748768441e-5 -1.465420780190774e-5
      -1.521412427918190e-5 -1.579543277188929e-5 -1.639895096001692e-5 -1.702552792339070e-5
      -1.767604375288106e-5 -1.835141289304183e-5 -1.905258684321845e-5 -1.978054816178417e-5
      -2.053632522407808e-5 -2.132095741262184e-5 -2.213574119487387e-5 -2.297998388262998e-5
      -2.387268989954258e-5 -2.464204278855805e-5 -2.614472312646673e-5 -2.615513029734641e-5
      -2.821095781560874e-5 -2.842712858054828e-5 -3.012737613139762e-5 -3.057045227485444e-5
      -3.256603808572716e-5 -3.327426282220072e-5 -3.489969693245430e-5 -3.592887260351215e-5
      -3.743583177924832e-5 -3.885013525244063e-5 -4.044142384831417e-5 -4.162286504237742e-5
      -4.379634549282024e-5 -4.470044634012165e-5 -4.720054752578570e-5 -4.863839537440608e-5
      -5.037890474462692e-5 -5.213288084581100e-5 -5.484024540777275e-5 -5.686376933278021e-5
      -5.800153497729489e-5 -6.118181203835977e-5 -6.327127774883290e-5 -6.561958736965740e-5
      -6.812230587346299e-5 -7.111378404059970e-5 -7.281156964673916e-5 -7.691812770379464e-5
      -7.900815255531331e-5 -8.195154320025681e-5 -8.593631321609227e-5 -8.805564542956052e-5
      -9.244025725097709e-5 -9.545829899957504e-5 -9.879121206731599e-5 -1.031107069241870e-4
      -1.071194311876990e-4 -1.110899683897101e-4 -1.148391336831623e-4 -1.196461603255633e-4
      -1.243349513396490e-4 -1.295340300412646e-4 -1.328825223147162e-4 -1.396274124683257e-4
      -1.437162060556221e-4 -1.506410195665155e-4 -1.547852313333516e-4 -1.615853705762392e-4
      -1.675245573209367e-4 -1.745285101111691e-4 -1.800755191782502e-4 -1.879506630275499e-4
      -1.947901072242342e-4 -2.019323340999720e-4 -2.099789952781559e-4 -2.182279534884067e-4
      -2.256977672727999e-4 -2.353428179725034e-4 -2.437223522349082e-4 -2.531757474443983e-4
      -2.627916714778826e-4 -2.729252668646577e-4 -2.828149052152325e-4 -2.949098739195206e-4
      -3.050119185907115e-4 -3.170710971358440e-4 -3.288719227479903e-4 -3.424300793059059e-4
      -3.535742548754591e-4 -3.694885529226201e-4 -3.813152641518091e-4 -3.978506293187810e-4
      -4.113440923684577e-4 -4.281651917421393e-4 -4.440289821685466e-4 -4.612685790389113e-4
      -4.788029928919391e-4 -4.972331523025608e-4 -5.153792716314211e-4 -5.363398589870397e-4
      -5.556056006073413e-4 -5.776154374935355e-4 -5.994615701944922e-4 -6.223572069935286e-4
      -6.459601833066303e-4 -6.708677605736887e-4 -6.959248360004990e-4 -7.232837870202813e-4
      -7.504622938406438e-4 -7.792792661864581e-4 -8.086874025707203e-4 -8.398025119967887e-4
      -8.719232770042225e-4 -9.050123991770999e-4 -9.397653605422633e-4 -9.751876162180142e-4
      -1.013018926990944e-3 -1.051420468866241e-3 -1.091317436909459e-3 -1.133279749221831e-3
      -1.176254573980915e-3 -1.221341769072459e-3 -1.267974029252969e-3 -1.316059020884301e-3
      -1.366545984740079e-3 -1.418674126789026e-3 -1.472514241304874e-3 -1.529084088306587e-3
      -1.587122391924096e-3 -1.647762384315936e-3 -1.710659694317335e-3 -1.775700723838447e-3
      -1.843688991327936e-3 -1.913816064251819e-3 -1.986956896957326e-3 -2.062483826509505e-3
      -2.141462484296915e-3 -2.222795111701439e-3 -2.307719782431272e-3 -2.395686355595594e-3
      -2.486933434305440e-3 -2.581815647629198e-3 -2.680223659940233e-3 -2.782322591855746e-3
      -2.888395771444455e-3 -2.998489891487463e-3 -3.112759647086610e-3 -3.231375614767698e-3
      -3.354405390891212e-3 -3.482340100053731e-3 -3.614866234299146e-3 -3.752769079158254e-3
      -3.895487449069810e-3 -4.044026072653439e-3 -4.197983003125422e-3 -4.357821326403140e-3
      -4.523827098330397e-3 -4.695953735629414e-3 -4.874863576275795e-3 -5.060388179358468e-3
      -5.252985301460532e-3 -5.452938248169183e-3 -5.660454715353717e-3 -5.875800298325281e-3
      -6.099446991292480e-3 -6.331419591262934e-3 -6.572351630959794e-3 -6.822252755937398e-3
      -7.081773168367964e-3 -7.351023625037461e-3 -7.630533202643103e-3 -7.920626622915981e-3
      -8.221708630275153e-3 -8.534192609344903e-3 -8.858508533179208e-3 -9.195078362693337e-3
      -9.544443969047439e-3 -9.906972474528608e-3 -1.028320673760578e-2 -1.067376136500870e-2
      -1.107894263799409e-2 -1.149958041438533e-2 -1.193600505300199e-2 -1.238899020760872e-2
      -1.285901789034681e-2 -1.334685883930098e-2 -1.385303537731462e-2 -1.437838111659252e-2
      -1.492349781825564e-2 -1.548919348800949e-2 -1.607619655773164e-2 -1.668530920015472e-2
      -1.731739772408547e-2 -1.797324234776129e-2 -1.865381717961195e-2 -1.935993674237554e-2
      -2.009267743380459e-2 -2.085291536665308e-2 -2.164174985227850e-2 -2.246018613609339e-2
      -2.330936360756113e-2 -2.419042493406970e-2 -2.510448590931634e-2 -2.605286058994749e-2
      -2.703675648177627e-2 -2.805748761576440e-2 -2.911645151972190e-2 -3.021500968061326e-2
      -3.135466754856699e-2 -3.253690857317091e-2 -3.376329880227493e-2 -3.503546973660068e-2
      -3.635511440018688e-2 -3.772393124138365e-2 -3.914376352610915e-2 -4.061646470088420e-2
      -4.214393558968883e-2 -4.372822883809313e-2 -4.537137528520568e-2 -4.707552357451910e-2
      -4.884289741387393e-2 -5.067579543486844e-2 -5.257658637392577e-2 -5.454771158567134e-2
      -5.659175032192293e-2 -5.871130065675145e-2 -6.090909151369448e-2 -6.318795259208736e-2
      -6.555077460308069e-2 -6.800057711031231e-2 -7.054047140006769e-2 -7.317367481160959e-2
      -7.590352298709268e-2 -7.873343498180523e-2 -8.166698664914858e-2 -8.470784150970239e-2
      -8.785978847866717e-2 -9.112676231931676e-2 -9.451280233921768e-2 -9.802209676730847e-2
      -1.016589642683021e-1 -1.054278642107937e-1 -1.093334032017458e-1 -1.133803330380159e-1
      -1.175735585657246e-1 -1.219181413947356e-1 -1.264192999900933e-1 -1.310824268562496e-1
      -1.359130632795837e-1 -1.409169452873226e-1 -1.460999745168859e-1 -1.514682245412301e-1
      -1.570279712509297e-1 -1.627856678704926e-1 -1.687479601050231e-1 -1.749216991565777e-1
      -1.813139254691881e-1 -1.879318927676204e-1 -1.947830599553422e-1 -2.018750999258713e-1
      -2.092158986303107e-1 -2.168135638999649e-1 -2.246764300202557e-1 -2.328130441303079e-1
      -2.412322025405751e-1 -2.499429163411685e-1 -2.589544394165082e-1 -2.682762602031321e-1
      -2.779181069365087e-1 -2.878899494254943e-1 -2.982019934260564e-1 -3.088646956377564e-1
      -3.198887503178803e-1 -3.312850953710456e-1 -3.430649113508173e-1 -3.552396219868088e-1
      -3.678208865838050e-1 -3.808206040519187e-1 -3.942509040020093e-1 -4.081241498708192e-1
      -4.224529210736624e-1 -4.372500257832376e-1 -4.525284732012260e-1 -4.683014823050330e-1
      -4.845824617447409e-1 -5.013850055455933e-1 -5.187228764708959e-1 -5.366099965191956e-1
      -5.550604269190362e-1 -5.740883581787729e-1 -5.937080828720439e-1 -6.139339829930279e-1
      -6.347805033773066e-1 -6.562621225475262e-1 -6.783933382609938e-1 -7.011886215305916e-1
      -7.246623967737477e-1 -7.488290006231559e-1 -7.737026443912264e-1 -7.992973743030140e-1
      -8.256270245503845e-1 -8.527051709448456e-1 -8.805450772356586e-1 -9.091596398799981e-1
      -9.385613290516918e-1 -9.687621207165451e-1 -9.997734323318667e-1 -1.031606044166190e0
      -1.064270023684782e0 -1.097774640226452e0 -1.132128274585230e0 -1.167338324646374e0
      -1.203411102580670e0 -1.240351728853490e0 -1.278164015612739e0 -1.316850347814924e0
      -1.356411553590879e0 -1.396846770325518e0 -1.438153300355794e0 -1.480326462974271e0
      -1.523359433551401e0 -1.567243079699653e0 -1.611965784972247e0 -1.657513267560113e0
      -1.703868387922783e0 -1.751010949746429e0 -1.798917490999971e0 -1.847561067312377e0
      -1.896911026313774e0 -1.946932773330975e0 -1.997587529529923e0 -2.048832081073524e0
      -2.100618521064848e0 -2.152893984160532e0 -2.205600373527089e0 -2.258674082768464e0
      -2.312045711018259e0 -2.365639773701397e0 -2.419374410008559e0 -2.473161086777978e0
      -2.526904301941653e0 -2.580501287072237e0 -2.633841712913043e0 -2.686807397511912e0
      -2.739272020820259e0 -2.791100846957504e0 -2.842150458064564e0 -2.892268500840368e0
      -2.941293450941200e0 -2.989054397013152e0 -3.035370850064271e0 -3.080052580026524e0
      -3.122899486991396e0 -3.163701509175770e0 -3.202238575486771e0 -3.238280606370384e0
      -3.271587571325923e0 -3.301909607144719e0 -3.328987206735929e0 -3.352551483607669e0
      -3.372324521577883e0 -3.388019817113896e0 -3.399342823747793e0 -3.405991606732526e0
      -3.407657618508179e0 -3.404026603851429e0 -3.394779644643229e0 -3.379594355420739e0
      -3.358146237880979e0 -3.330110207082255e0 -3.295162296657818e0 -3.252981554547445e0
      -3.203252138161114e0 -3.145665616560511e0 -3.079923488799068e0 -3.005739924027619e0
      -2.922844729103504e0 -2.830986547532693e0 -2.729936290290307e0 -2.619490799684198e0
      -2.499476741574640e0 -2.369754718924622e0 -2.230223598586416e0 -2.080825034581928e0
      -1.921548170695687e0 -1.752434498633606e0 -1.573582839484792e0 -1.385154416479573e0
      -1.187377972324462e0 -9.805548831803259e-1 -7.650642108055985e-1 -5.413676238289691e-1
      -3.100141159668226e-1 -7.164443127676812e-2 1.730048952984831e-1 4.230979891217013e-1
      6.776966957766843e-1 9.357583725098655e-1 1.196134551185763e0 1.457570615377829e0
      1.718706646887498e0 1.978079605479230e0 2.234127007506802e0 2.485192279705237e0
      2.729531961837490e0 2.965324933509934e0 3.190683838407445e0 3.403668867335448e0
      3.602304054902747e0 3.784596222817786e0 3.948556682622524e0 4.092225781957740e0
      4.213700338450721e0 4.311163966581364e0 4.382920245688121e0 4.427428619305169e0
      4.443342845248065e0 4.429551734919118e0 4.385221834009836e0 4.309841596599894e0
      4.203266498853091e0 4.065764425182211e0 3.898060535868898e0 3.701380702856479e0
      3.477492468088337e0 3.228742352037407e0 2.958088213654793e0 2.669125242767144e0
      2.366104060707757e0 2.053939311438454e0 1.738207058300975e0 1.425129260769795e0
      1.121543599342016e0 8.348569588088344e-1 5.729809358994230e-1 3.442481684532090e-1
      1.573057218619368e-1 2.100895561016761e-2 -5.592175476848475e-2 -6.317903608704311e-2
      -7.450724683606160e-3 3.264147049774098e-3 9.691314276082149e-4 4.775170846455467e-4
      1.695266791037024e-4 6.965007843381118e-5 5.675872902046634e-5 5.707780356605287e-5
      5.735290410591022e-5 5.759764965334540e-5 5.781020733522193e-5 5.799033983788363e-5
      5.813781626421285e-5 5.825242774651413e-5 5.833403480886691e-5 5.838256964783472e-5
      5.839792228031088e-5 5.838005746711260e-5 5.832890957009630e-5 5.824440510561955e-5
      5.812648564936417e-5 5.797503253199707e-5 5.778993958716626e-5 5.757106501268829e-5
      5.731823634572420e-5 5.703129420705677e-5 5.671003120063394e-5 5.635426967553228e-5
      5.596383597903999e-5 5.553857278003427e-5 5.507839593355960e-5 0.000000000000000e0
      0.000000000000000e0 0.000000000000000e0 0.000000000000000e0 0.000000000000000e0
      0.000000000000000e0 0.000000000000000e0 0.000000000000000e0 0.000000000000000e0
      0.000000000000000e0 0.000000000000000e0 0.000000000000000e0 0.000000000000000e0
      0.000000000000000e0 0.000000000000000e0 0.000000000000000e0 0.000000000000000e0
      0.000000000000000e0 0.000000000000000e0 0.000000000000000e0 0.000000000000000e0
      0.000000000000000e0 0.000000000000000e0 0.000000000000000e0 0.000000000000000e0
      0.000000000000000e0 0.000000000000000e0 0.000000000000000e0 0.000000000000000e0
      0.000000000000000e0 0.000000000000000e0 0.000000000000000e0 0.000000000000000e0
      0.000000000000000e0 0.000000000000000e0 0.000000000000000e0 0.000000000000000e0
      0.000000000000000e0 0.000000000000000e0 0.000000000000000e0 0.000000000000000e0
      0.000000000000000e0 0.000000000000000e0 0.000000000000000e0 0.000000000000000e0
      0.000000000000000e0 0.000000000000000e0 0.000000000000000e0 0.000000000000000e0
      0.000000000000000e0 0.000000000000000e0 0.000000000000000e0 0.000000000000000e0
      0.000000000000000e0 0.000000000000000e0 0.000000000000000e0 0.000000000000000e0
      0.000000000000000e0 0.000000000000000e0 0.000000000000000e0 0.000000000000000e0
      0.000000000000000e0 0.000000000000000e0 0.000000000000000e0 0.000000000000000e0
      0.000000000000000e0 0.000000000000000e0 0.000000000000000e0 0.000000000000000e0
      0.000000000000000e0 0.000000000000000e0 0.000000000000000e0 0.000000000000000e0
      0.000000000000000e0 0.000000000000000e0 0.000000000000000e0 0.000000000000000e0
      0.000000000000000e0 0.000000000000000e0 0.000000000000000e0 0.000000000000000e0
      0.000000000000000e0 0.000000000000000e0 0.000000000000000e0 0.000000000000000e0
      0.000000000000000e0 0.000000000000000e0 0.000000000000000e0 0.000000000000000e0
      0.000000000000000e0 0.000000000000000e0 0.000000000000000e0 0.000000000000000e0
      0.000000000000000e0 0.000000000000000e0 0.000000000000000e0 0.000000000000000e0
      0.000000000000000e0 0.000000000000000e0 0.000000000000000e0 0.000000000000000e0
      0.000000000000000e0 0.000000000000000e0 0.000000000000000e0 0.000000000000000e0
      0.000000000000000e0 0.000000000000000e0 0.000000000000000e0 0.000000000000000e0
      0.000000000000000e0 0.000000000000000e0 0.000000000000000e0 0.000000000000000e0
      0.000000000000000e0 0.000000000000000e0 0.000000000000000e0 0.000000000000000e0
      0.000000000000000e0 0.000000000000000e0 0.000000000000000e0 0.000000000000000e0
      0.000000000000000e0 0.000000000000000e0 0.000000000000000e0 0.000000000000000e0
      0.000000000000000e0 0.000000000000000e0 0.000000000000000e0 0.000000000000000e0
      0.000000000000000e0 0.000000000000000e0 0.000000000000000e0 0.000000000000000e0
      0.000000000000000e0 0.000000000000000e0 0.000000000000000e0 0.000000000000000e0
      0.000000000000000e0 0.000000000000000e0 0.000000000000000e0 0.000000000000000e0
      0.000000000000000e0 0.000000000000000e0 0.000000000000000e0 0.000000000000000e0
      0.000000000000000e0 0.000000000000000e0 0.000000000000000e0 0.000000000000000e0
      0.000000000000000e0 0.000000000000000e0 0.000000000000000e0 0.000000000000000e0
      0.000000000000000e0 0.000000000000000e0 0.000000000000000e0 0.000000000000000e0
      0.000000000000000e0 0.000000000000000e0 0.000000000000000e0 0.000000000000000e0
      0.000000000000000e0 0.000000000000000e0 0.000000000000000e0 0.000000000000000e0
      0.000000000000000e0 0.000000000000000e0 0.000000000000000e0 0.000000000000000e0
      0.000000000000000e0 0.000000000000000e0 0.000000000000000e0 0.000000000000000e0
      0.000000000000000e0 0.000000000000000e0 0.000000000000000e0 0.000000000000000e0
      0.000000000000000e0 0.000000000000000e0 0.000000000000000e0 0.000000000000000e0
      0.000000000000000e0 0.000000000000000e0 0.000000000000000e0 0.000000000000000e0
      0.000000000000000e0 0.000000000000000e0 0.000000000000000e0 0.000000000000000e0
      0.000000000000000e0 0.000000000000000e0 0.000000000000000e0 0.000000000000000e0
      0.000000000000000e0 0.000000000000000e0 0.000000000000000e0 0.000000000000000e0
      0.000000000000000e0 0.000000000000000e0 0.000000000000000e0 0.000000000000000e0
      0.000000000000000e0 0.000000000000000e0 0.000000000000000e0 0.000000000000000e0
      0.000000000000000e0 0.000000000000000e0 0.000000000000000e0 0.000000000000000e0
      0.000000000000000e0 0.000000000000000e0 0.000000000000000e0 0.000000000000000e0
      0.000000000000000e0 0.000000000000000e0 0.000000000000000e0 0.000000000000000e0
      0.000000000000000e0 0.000000000000000e0 0.000000000000000e0 0.000000000000000e0
      0.000000000000000e0 0.000000000000000e0 0.000000000000000e0 0.000000000000000e0
      0.000000000000000e0 0.000000000000000e0 0.000000000000000e0 0.000000000000000e0
      0.000000000000000e0 0.000000000000000e0 0.000000000000000e0 0.000000000000000e0
      0.000000000000000e0 0.000000000000000e0 0.000000000000000e0 0.000000000000000e0
      0.000000000000000e0 0.000000000000000e0 0.000000000000000e0 0.000000000000000e0
      0.000000000000000e0 0.000000000000000e0 0.000000000000000e0 0.000000000000000e0
      0.000000000000000e0 0.000000000000000e0 0.000000000000000e0 0.000000000000000e0
      0.000000000000000e0 0.000000000000000e0 0.000000000000000e0 0.000000000000000e0
      0.000000000000000e0 0.000000000000000e0 0.000000000000000e0 0.000000000000000e0
      0.000000000000000e0 0.000000000000000e0 0.000000000000000e0 0.000000000000000e0
      0.000000000000000e0 0.000000000000000e0 0.000000000000000e0 0.000000000000000e0
      0.000000000000000e0 0.000000000000000e0 0.000000000000000e0 0.000000000000000e0
      0.000000000000000e0 0.000000000000000e0 0.000000000000000e0 0.000000000000000e0
      0.000000000000000e0
      </PP_BETA.5>
    <PP_BETA.6 index="6" label="5D" angular_momentum="2" cutoff_radius_index="984" cutoff_radius="1.000000000000e0" ultrasoft_cutoff_radius="2.200000000000e0">
      4.112697679188423e-14 4.269852070928261e-14 4.433011645828233e-14 4.602405873929830e-14
      4.778272993783121e-14 4.960860347508945e-14 5.150424728664545e-14 5.347232743401851e-14
      5.551561185426260e-14 5.763697425283506e-14 5.983939814521739e-14 6.212598105297626e-14
      6.449993886016330e-14 6.696461033618229e-14 6.952346183148436e-14 7.218009215269355e-14
      7.493823762402230e-14 7.780177734209330e-14 8.077473863155785e-14 8.386130270918601e-14
      8.706581056439033e-14 9.039276906445858e-14 9.384685729307828e-14 9.743293313106921e-14
      1.011560400885799e-13 1.050214143983534e-13 1.090344923800434e-13 1.132009180859350e-13
      1.175265512388224e-13 1.220174754732115e-13 1.266800068914314e-13 1.315207029466962e-13
      1.365463716656027e-13 1.417640812230407e-13 1.471811698829796e-13 1.528052563191099e-13
      1.586442503298592e-13 1.647063639628505e-13 1.710001230644465e-13 1.775343792706285e-13
      1.843183224560648e-13 1.913614936588894e-13 1.986737984993582e-13 2.062655211112594e-13
      2.141473386056742e-13 2.223303360874202e-13 2.308260222453100e-13 2.396463455381397e-13
      2.488037109991796e-13 2.583109976827969e-13 2.681815767777466e-13 2.784293304126114e-13
      2.890686711798321e-13 3.001145624057902e-13 3.115825391954556e-13 3.234887302811828e-13
      3.358498807064025e-13 3.486833753760986e-13 3.620072635071934e-13 3.758402840132395e-13
      3.902018918590985e-13 4.051122854226959e-13 4.205924349023177e-13 4.366641118094079e-13
      4.533499195883477e-13 4.706733254062691e-13 4.886586931576307e-13 5.073313177299581e-13
      5.267174605789478e-13 5.468443866629723e-13 5.677404027889144e-13 5.894348974232845e-13
      6.119583820245944e-13 6.353425339551222e-13 6.596202410324327e-13 6.848256477832791e-13
      7.109942034649787e-13 7.381627119217734e-13 7.663693833462978e-13 7.956538880189703e-13
      8.260574121008505e-13 8.576227155584723e-13 8.903941923020998e-13 9.244179326219676e-13
      9.597417880103672e-13 9.964154384606768e-13 1.034490462338050e-12 1.074020408919990e-12
      1.115060873708849e-12 1.157669576622170e-12 1.201906443170829e-12 1.247833688739162e-12
      1.295515906085607e-12 1.345020156186916e-12 1.396416062553716e-12 1.449775909150026e-12
      1.505174742054517e-12 1.562690475006418e-12 1.622403998984554e-12 1.684399295973638e-12
      1.748763557077749e-12 1.815587305147216e-12 1.884964522091290e-12 1.956992781055691e-12
      2.031773383650952e-12 2.109411502424473e-12 2.190016328776772e-12 2.273701226529886e-12
      2.360583891363930e-12 2.450786516346070e-12 2.544435963784629e-12 2.641663943650147e-12
      2.742607198814233e-12 2.847407697366756e-12 2.956212832281916e-12 3.069175628713853e-12
      3.186454959213534e-12 3.308215767169463e-12 3.434629298786494e-12 3.565873343929082e-12
      3.702132486167527e-12 3.843598362379094e-12 3.990469932268945e-12 4.142953758190025e-12
      4.301264295655458e-12 4.465624194951910e-12 4.636264614278299e-12 4.813425544850110e-12
      4.997356148426602e-12 5.188315107735659e-12 5.386570990288942e-12 5.592402626099294e-12
      5.806099499831388e-12 6.027962157937257e-12 6.258302631349371e-12 6.497444874325466e-12
      6.745725220062701e-12 7.003492853721671e-12 7.271110303525571e-12 7.548953950625381e-12
      7.837414558447800e-12 8.136897822270811e-12 8.447824939799553e-12 8.770633203545044e-12
      9.105776615838934e-12 9.453726527349023e-12 9.814972299993977e-12 1.019002199518919e-11
      1.057940308839188e-11 1.098366321095057e-11 1.140337092030182e-11 1.183911649959800e-11
      1.229151278789024e-11 1.276119604203446e-11 1.324882683153258e-11 1.375509096756715e-11
      1.428070046753656e-11 1.482639455644694e-11 1.539294070656915e-11 1.598113571682345e-11
      1.659180683340916e-11 1.722581291325621e-11 1.788404563193441e-11 1.856743073771910e-11
      1.927692935357780e-11 2.001353932890721e-11 2.077829664292438e-11 2.157227686168275e-11
      2.239659665076454e-11 2.325241534577627e-11 2.414093658285496e-11 2.506340999148100e-11
      2.602113295197495e-11 2.701545242015313e-11 2.804776682170655e-11 2.911952801896715e-11
      3.023224335282975e-11 3.138747776269807e-11 3.258685598743939e-11 3.383206485044191e-11
      3.512485563198775e-11 3.646704653228099e-11 3.786052522859078e-11 3.930725153010951e-11
      4.080926013425840e-11 4.236866348831521e-11 4.398765476039372e-11 4.566851092394714e-11
      4.741359596013820e-11 4.922536418257864e-11 5.110636368911143e-11 5.305923994549586e-11
      5.508673950602914e-11 5.719171387634242e-11 5.937712352380209e-11 6.164604204115416e-11
      6.400166046927378e-11 6.644729178509195e-11 6.898637556101672e-11 7.162248280240131e-11
      7.435932096985775e-11 7.720073919348865e-11 8.015073368636012e-11 8.321345336483736e-11
      8.639320568368470e-11 8.969446269413329e-11 9.312186733344479e-11 9.668023995480729e-11
      1.003745851067540e-10 1.042100985716382e-10 1.081921746730576e-10 1.123264138625178e-10
      1.166186305959898e-10 1.210748615114513e-10 1.257013739189078e-10 1.305046746148305e-10
      1.354915190334193e-10 1.406689207475456e-10 1.460441613327505e-10 1.516248006081666e-10
      1.574186872687596e-10 1.634339699238602e-10 1.696791085574893e-10 1.761628864266121e-10
      1.828944224140488e-10 1.898831838534078e-10 1.971389998440967e-10 2.046720750751161e-10
      2.124930041770942e-10 2.206127866227432e-10 2.290428421966828e-10 2.377950270564116e-10
      2.468816504069869e-10 2.563154918128844e-10 2.661098191713822e-10 2.762784073727323e-10
      2.868355576733914e-10 2.977961178095278e-10 3.091755028791122e-10 3.209897170219603e-10
      3.332553759281982e-10 3.459897302068448e-10 3.592106896473328e-10 3.729368484081250e-10
      3.871875111678366e-10 4.019827202756398e-10 4.173432839391491e-10 4.332908054894125e-10
      4.498477137641864e-10 4.670372946522149e-10 4.848837238428763e-10 5.034121008272653e-10
      5.226484841985226e-10 5.426199283010624e-10 5.633545212802455e-10 5.848814245859995e-10
      6.072309139859659e-10 6.304344221458257e-10 6.545245828367237e-10 6.795352768319414e-10
      7.055016795573699e-10 7.324603105628164e-10 7.604490848837000e-10 7.895073663653913e-10
      8.196760230251815e-10 8.509974845297403e-10 8.835158018689189e-10 9.172767093097939e-10
      9.523276887181177e-10 9.887180363376203e-10 1.026498932121074e-9 1.065723511710664e-9
      1.106446941168853e-9 1.148726494564880e-9 1.192621634526000e-9 1.238194095866746e-9
      1.285507972413848e-9 1.334629807148896e-9 1.385628685795558e-9 1.438576333982956e-9
      1.493547218121842e-9 1.550618650135486e-9 1.609870896192528e-9 1.671387289594745e-9
      1.735254347978513e-9 1.801561894994744e-9 1.870403186638511e-9 1.941875042405954e-9
      2.016077981462987e-9 2.093116364017301e-9 2.173098538092468e-9 2.256136991910617e-9
      2.342348512097941e-9 2.431854347935601e-9 2.524780381886993e-9 2.621257306641208e-9
      2.721420808921725e-9 2.825411760318792e-9 2.933376415413936e-9 3.045466617475246e-9
      3.161840012012662e-9 3.282660268493732e-9 3.408097310531541e-9 3.538327554868641e-9
      3.673534159493095e-9 3.813907281235502e-9 3.959644343209424e-9 4.110950312471245e-9
      4.268037988290017e-9 4.431128301432768e-9 4.600450624886062e-9 4.776243096450997e-9
      4.958752953665179e-9 5.148236881522852e-9 5.344961373482152e-9 5.549203106267218e-9
      5.761249328992375e-9 5.981398267155519e-9 6.209959542069040e-9 6.447254606318147e-9
      6.693617195858933e-9 6.949393799392213e-9 7.214944145673070e-9 7.490641709441705e-9
      7.776874236686929e-9 8.074044289981273e-9 8.382569814654401e-9 8.702884726601447e-9
      9.035439522552792e-9 9.380701913663568e-9 9.739157483314216e-9 1.011131037004685e-8
      1.049768397659846e-8 1.089882170602770e-8 1.131528772597085e-8 1.174766776210191e-8
      1.219656992191226e-8 1.266262554996928e-8 1.314649011585615e-8 1.364884413604194e-8
      1.417039413097880e-8 1.471187361877151e-8 1.527404414681810e-8 1.585769636287156e-8
      1.646365112702955e-8 1.709276066621591e-8 1.774590977277739e-8 1.842401704888215e-8
      1.912803619846935e-8 1.985895736856747e-8 2.061780854186788e-8 2.140565698251152e-8
      2.222361073712326e-8 2.307282019320424e-8 2.395447969707427e-8 2.486982923364014e-8
      2.582015617035165e-8 2.680679706779905e-8 2.783113955949795e-8 2.889462430350537e-8
      2.999874700861279e-8 3.114506053796419e-8 3.233517709305988e-8 3.357077048121636e-8
      3.485357846967178e-8 3.618540522964858e-8 3.756812387380935e-8 3.900367909067664e-8
      4.049408987972064e-8 4.204145239096203e-8 4.364794287308459e-8 4.531582073420171e-8
      4.704743171958530e-8 4.884521121082319e-8 5.071168765104745e-8 5.264948610105042e-8
      5.466133193128945e-8 5.675005465497470e-8 5.891859190762998e-8 6.116999357872430e-8
      6.350742610118592e-8 6.593417690483027e-8 6.845365903996809e-8 7.106941597769512e-8
      7.378512659361558e-8 7.660461034200911e-8 7.953183262771977e-8 8.257091038331954e-8
      8.572611785939555e-8 8.900189263610139e-8 9.240284186442910e-8 9.593374874598235e-8
      9.959957926036028e-8 1.034054891496196e-7 1.073568311696359e-7 1.114591626185629e-7
      1.157182531529830e-7 1.201400929027366e-7 1.247309008958497e-7 1.294971338054079e-7
      1.344454950306790e-7 1.395829441252600e-7 1.449167065855054e-7 1.504542840130109e-7
      1.562034646654415e-7 1.621723344105479e-7 1.683692880987802e-7 1.748030413704875e-7
      1.814826429143244e-7 1.884174871940954e-7 1.956173276619449e-7 2.030922904764802e-7
      2.108528887451145e-7 2.189100373106767e-7 2.272750681030756e-7 2.359597460776206e-7
      2.449762857624163e-7 2.543373684381006e-7 2.643715302872268e-7 2.744656078285621e-7
      2.849448402606266e-7 2.958247319559266e-7 3.071202851372568e-7 3.188469996849197e-7
      3.310225561439897e-7 3.436618311555665e-7 3.567852300180570e-7 3.704094620546833e-7
      3.845541674426751e-7 3.992397467062131e-7 4.144853544255515e-7 4.303140252349640e-7
      4.467476661146927e-7 4.638085412656377e-7 4.815220922109511e-7 4.999108787445403e-7
      5.190035757453645e-7 5.388255214981287e-7 5.594040676873037e-7 5.807696834894477e-7
      6.029504400488905e-7 6.259796193884463e-7 6.498884061754090e-7 6.747104270321744e-7
      7.004813676986314e-7 7.272357036257555e-7 7.550134585034814e-7 7.838518517283831e-7
      8.137919835608542e-7 8.448768024454443e-7 8.771476532055157e-7 9.106530406636757e-7
      9.454378798663274e-7 9.815516843746501e-7 1.019046081879081e-6 1.057971258435690e-6
      1.098385216668058e-6 1.140342808929460e-6 1.183903236628031e-6 1.228855533565801e-6
      1.275805632984822e-6 1.324550000652656e-6 1.375156300363591e-6 1.427696940971404e-6
      1.482244912867832e-6 1.538876828670145e-6 1.597673017351851e-6 1.658715485006462e-6
      1.722090540901384e-6 1.787887471947107e-6 1.856197447237630e-6 1.927118846680867e-6
      2.000749554957854e-6 2.077193093395921e-6 2.156558789878680e-6 2.238955703798096e-6
      2.324502362592670e-6 2.413316338449083e-6 2.505524930460730e-6 2.601256438966270e-6
      2.700645828415967e-6 2.803832818568487e-6 2.910962683612775e-6 3.022185560959069e-6
      3.137659288798694e-6 3.257543858152651e-6 3.382010227075631e-6 3.511232125253543e-6
      3.645391439948049e-6 3.784677289490745e-6 3.929284406256679e-6 4.079418041799297e-6
      4.235287189347931e-6 4.397112888791776e-6 4.565121935852346e-6 4.739549975447350e-6
      4.920642684012217e-6 5.108655639780384e-6 5.303851823409228e-6 5.506507545904832e-6
      5.716905163079168e-6 5.935342634489489e-6 6.162125712005065e-6 6.397575942298346e-6
      6.642021157701296e-6 6.895806428273213e-6 7.159289462119049e-6 7.432839237379699e-6
      7.716841853493313e-6 8.011696005362827e-6 8.317814861669751e-6 8.635632280598193e-6
      8.965591956709231e-6 9.308159432689116e-6 9.663815999150390e-6 1.003306172213762e-5
      1.041641607274347e-5 1.081441819459148e-5 1.122762715005417e-5 1.165662470650270e-5
      1.210201269123749e-5 1.256441863511129e-5 1.304449331020990e-5 1.354290979083900e-5
      1.406037097764422e-5 1.459760248418504e-5 1.515536155729435e-5 1.573443124276357e-5
      1.633562634563685e-5 1.695979156225340e-5 1.760780344130239e-5 1.828057711719184e-5
      1.897905459353085e-5 1.970421895033410e-5 2.045709066793795e-5 2.123872653632369e-5
      2.205022851873709e-5 2.289273450247195e-5 2.376743018404237e-5 2.467554586957702e-5
      2.561835696764895e-5 2.659718988510699e-5 2.761342217896435e-5 2.866847928975498e-5
      2.976385090343551e-5 3.090104551190834e-5 3.208191954790359e-5 3.330569545280377e-5
      3.459772005804141e-5 3.573030871513971e-5 3.783962338788266e-5 3.797456108117932e-5
      4.082646742831990e-5 4.124369360350906e-5 4.363387729542952e-5 4.436216145227934e-5
      4.715453810346213e-5 4.824538653517140e-5 5.055830165799388e-5 5.208656500692197e-5
      5.425464252684510e-5 5.630634199773656e-5 5.859946849050788e-5 6.035610758396050e-5
      6.343550378831226e-5 6.483918751745396e-5 6.836690192218686e-5 7.049588507668149e-5
      7.301763348705038e-5 7.573130738424828e-5 7.923593809412807e-5 8.234436905236052e-5
      8.432268387654586e-5 8.859206655004744e-5 9.160203704087143e-5 9.524260383675085e-5
      9.866364448617558e-5 1.029356059922711e-4 1.058842609269799e-4 1.111558226742038e-4
      1.146084899807693e-4 1.188528329112108e-4 1.243590635997114e-4 1.278405735251850e-4
      1.338090802004693e-4 1.384532169092439e-4 1.432583781449371e-4 1.493250606746051e-4
      1.553063347991162e-4 1.609315274977740e-4 1.664962372832919e-4 1.734407829886367e-4
      1.801960012239364e-4 1.876080903990675e-4 1.927898552094235e-4 2.022545328356018e-4
      2.083879249594332e-4 2.181662768803286e-4 2.245360819143335e-4 2.341295868974814e-4
      2.428307900766538e-4 2.528622686289943e-4 2.611495314636417e-4 2.723049938595132e-4
      2.823434090603752e-4 2.927140667663502e-4 3.042730561731357e-4 3.163425806781510e-4
      3.271527350724331e-4 3.410953188142316e-4 3.532146802042161e-4 3.669778935405864e-4
      3.809140514401343e-4 3.955025478958935e-4 4.102056630978575e-4 4.271273556128979e-4
      4.421390533790840e-4 4.596213350046568e-4 4.767206030565067e-4 4.960872009076091e-4
      5.129564883654091e-4 5.349956331693392e-4 5.531985539033732e-4 5.761974518539903e-4
      5.965923433551742e-4 6.204574348259681e-4 6.436295381429794e-4 6.686339431119799e-4
      6.939456420190533e-4 7.205583501097612e-4 7.473879288754305e-4 7.771031491696453e-4
      8.055778232288514e-4 8.371385624368422e-4 8.688840044465371e-4 9.021533746517701e-4
      9.363132460064083e-4 9.723827002112435e-4 1.008951988541757e-3 1.048242642245459e-3
      1.087828327782596e-3 1.129587602609082e-3 1.172270655053613e-3 1.217304942542548e-3
      1.263900220690332e-3 1.311878879009698e-3 1.362223205120306e-3 1.413723990097218e-3
      1.468321290286057e-3 1.524141920300571e-3 1.582025818030486e-3 1.642735621618929e-3
      1.705209761108662e-3 1.770400350754446e-3 1.838076113245974e-3 1.907879591511972e-3
      1.980966787575144e-3 2.056563586095156e-3 2.134725200735273e-3 2.216577329624683e-3
      2.300879164251217e-3 2.388724758276306e-3 2.479925637020566e-3 2.574327794687810e-3
      2.672781459980764e-3 2.774543441008117e-3 2.880543323232030e-3 2.990156361011815e-3
      3.104567488509123e-3 3.222597230457612e-3 3.345696817699037e-3 3.473266204932814e-3
      3.605635955758495e-3 3.743171655895997e-3 3.885903280132371e-3 4.033976091295014e-3
      4.187810378002272e-3 4.347471770469028e-3 4.513198872662472e-3 4.685214381984474e-3
      4.863694765399269e-3 5.049201863304040e-3 5.241460562873364e-3 5.441406724225766e-3
      5.648512185927343e-3 5.863887795605343e-3 6.087234509885305e-3 6.319101297359603e-3
      6.559866065475463e-3 6.809621623356163e-3 7.069095472317968e-3 7.338250690823479e-3
      7.617670111119567e-3 7.907745385274445e-3 8.208800389824402e-3 8.521263747622953e-3
      8.845702578675958e-3 9.182311559564337e-3 9.531852114452304e-3 9.894502189383125e-3
      1.027103720546949e-2 1.066176782546856e-2 1.106737057633315e-2 1.148834143674887e-2
      1.192527956873067e-2 1.237877666041911e-2 1.284946564599641e-2 1.333796434705023e-2
      1.384502813542943e-2 1.437123966103451e-2 1.491737040965239e-2 1.548427206282831e-2
      1.607248840239390e-2 1.668310624746840e-2 1.731671652209400e-2 1.797436344761477e-2
      1.865681586867823e-2 1.936513131858295e-2 2.010013805523296e-2 2.086298702863363e-2
      2.165460172757755e-2 2.247613507248041e-2 2.332865830316170e-2 2.421334573597345e-2
      2.513144211463391e-2 2.608411118695306e-2 2.707274216286007e-2 2.809856763131190e-2
      2.916310448011949e-2 3.026767736978344e-2 3.141385889781725e-2 3.260314519850411e-2
      3.383717519233177e-2 3.511762267598947e-2 3.644613847868106e-2 3.782461342290856e-2
      3.925482636075747e-2 4.073870903745036e-2 4.227827768485461e-2 4.387555459032782e-2
      4.553271234699271e-2 4.725194230910811e-2 4.903553105445779e-2 5.088586403302939e-2
      5.280541791924658e-2 5.479669190383335e-2 5.686237636129801e-2 5.900518469841205e-2
      6.122792485287243e-2 6.353357707943371e-2 6.592514093571779e-2 6.840576533002634e-2
      7.097871401585648e-2 7.364735566306555e-2 7.641517915634887e-2 7.928577481350184e-2
      8.226291734228621e-2 8.535044657473271e-2 8.855236910081377e-2 9.187284508914949e-2
      9.531614143598953e-2 9.888669963055690e-2 1.025891072002211e-1 1.064281090762701e-1
      1.104086201511368e-1 1.145356984638466e-1 1.188146120939333e-1 1.232507805347213e-1
      1.278498059193229e-1 1.326175026574546e-1 1.375598550216660e-1 1.426830606970370e-1
      1.479935212090221e-1 1.534978491700098e-1 1.592028771329461e-1 1.651156619337652e-1
      1.712434912850626e-1 1.775938891333737e-1 1.841746229247642e-1 1.909937187344468e-1
      1.980594406266503e-1 2.053803388243276e-1 2.129652241187797e-1 2.208231753654771e-1
      2.289635735541652e-1 2.373960812215742e-1 2.461306564477367e-1 2.551775739725555e-1
      2.645474076131790e-1 2.742510594057112e-1 2.842997556389457e-1 2.947050550457674e-1
      3.054788559478887e-1 3.166334040379908e-1 3.281813028487668e-1 3.401355019140400e-1
      3.525093379536284e-1 3.653165008937167e-1 3.785710693922785e-1 3.922875012957952e-1
      4.064806458413626e-1 4.211657466342240e-1 4.363584397868168e-1 4.520747724284645e-1
      4.683311918362490e-1 4.851445551826592e-1 5.025321315001623e-1 5.205116042684679e-1
      5.391010681329220e-1 5.583190342248728e-1 5.781844245877858e-1 5.987165776236218e-1
      6.199352323507648e-1 6.418605431662447e-1 6.645130540758033e-1 6.879137089295297e-1
      7.120838327815683e-1 7.370451284100015e-1 7.628196600797445e-1 7.894298452656235e-1
      8.168984331706891e-1 8.452484956583129e-1 8.745033977984875e-1 9.046867845004421e-1
      9.358225513828334e-1 9.679348130316859e-1 1.001047885207414e0 1.035186234396257e0
      1.070374453656622e0 1.106637214956962e0 1.143999225561447e0 1.182485180442092e0
      1.222119706205443e0 1.262927305950470e0 1.304932293306002e0 1.348158725989894e0
      1.392630332451622e0 1.438370428931836e0 1.485401838773840e0 1.533746794696720e0
      1.583426843619759e0 1.634462738947305e0 1.686874325990525e0 1.740680421712900e0
      1.795898683073950e0 1.852545470480492e0 1.910635697764609e0 1.970182676966149e0
      2.031197950426060e0 2.093691114563157e0 2.157669630925465e0 2.223138630238579e0
      2.290100699498722e0 2.358555663683347e0 2.428500349971916e0 2.499928344222350e0
      2.572829731697712e0 2.647190826796723e0 2.722993889388781e0 2.800216827592240e0
      2.878832888310807e0 2.958810333339606e0 3.040112103046195e0 3.122695466894721e0
      3.206511660250716e0 3.291505509785516e0 3.377615045366896e0 3.464771101258631e0
      3.552896906066946e0 3.641907661601508e0 3.731710114393701e0 3.822202117512751e0
      3.913272186808366e0 4.004799051950637e0 4.096651204487699e0 4.188686445226917e0
      4.280751432979497e0 4.372681237377747e0 4.464298900659703e0 4.555415008209701e0
      4.645827276185004e0 4.735320156684923e0 4.823664467998153e0 4.910617053205993e0
      4.995920474404992e0 5.079302747478341e0 5.160477125554281e0 5.239141936624028e0
      5.314980486474143e0 5.387661030970625e0 5.456836831930892e0 5.522146302233896e0
      5.583213252919645e0 5.639647252967610e0 5.691044112848543e0 5.736986504683372e0
      5.777044731860224e0 5.810777660925146e0 5.837733830221698e0 5.857452749104327e0
      5.869466401689801e0 5.873300971308971e0 5.868478797819963e0 5.854520584665002e0
      5.830947868433254e0 5.797285764592520e0 5.753066002725316e0 5.697830262100896e0
      5.631133818715433e0 5.552549511350618e0 5.461672032834840e0 5.358122550975741e0
      5.241553658616757e0 5.111654648897777e0 4.968157109888470e0 4.810840823681201e0
      4.639539953090589e0 4.454149491805333e0 4.254631943490686e0 4.041024194444630e0
      3.813444527476501e0 3.572099721695593e0 3.317292170097553e0 3.049426933465145e0
      2.769018643577954e0 2.476698147790475e0 2.173218781877454e0 1.859462139836879e0
      1.536443194734105e0 1.205314616435483e0 8.673701094250212e-1 5.240465885816485e-1
      1.769249932707719e-1 -1.722704723081696e-1 -5.216748897118659e-1 -8.692872000856759e-1
      -1.212977033385561e0 -1.550494029731190e0 -1.879479890235376e0 -2.197483382662789e0
      -2.501978522672311e0 -2.790386127043180e0 -3.060098913446084e0 -3.308510289011203e0
      -3.533046922287562e0 -3.731205148850502e0 -3.900591190767221e0 -4.038965100752769e0
      -4.144288255224964e0 -4.214774119501265e0 -4.248941902520008e0 -4.245672591325817e0
      -4.204266722961322e0 -4.124503107206464e0 -4.006697554209734e0 -3.851760504639753e0
      -3.661252286682053e0 -3.437434558645457e0 -3.183316328499223e0 -2.902692779293245e0
      -2.600174986520455e0 -2.281208481081906e0 -1.952078512559297e0 -1.619899799876846e0
      -1.292588529684698e0 -9.788143975592194e-1 -6.879305428829690e-1 -4.298796857072352e-1
      -2.150721682604070e-1 -5.425959994208772e-2 4.184052612048682e-2 6.080226226570867e-2
      7.629968012439585e-3 -3.404517910471960e-3 -1.042598401160880e-3 -5.283135784762840e-4
      -2.037947644321419e-4 -9.713740996774959e-5 -8.304653519810687e-5 -8.314243120870540e-5
      -8.318537197391930e-5 -8.319091331175896e-5 -8.315848674930210e-5 -8.308893240756323e-5
      -8.298291781894497e-5 -8.284094944497179e-5 -8.266345517909778e-5 -8.245080997580793e-5
      -8.220321427940371e-5 -8.192084950778986e-5 -8.160377205175209e-5 -8.125194834771660e-5
      -8.086529214439274e-5 -8.044359073242651e-5 -7.998659391707925e-5 -7.949396848883902e-5
      -7.896531000027971e-5 -7.840020415375475e-5 -7.779815385506714e-5 -7.715868492753635e-5
      -7.648131629648073e-5 -7.576558182854978e-5 -7.501110456948332e-5 0.000000000000000e0
      0.000000000000000e0 0.000000000000000e0 0.000000000000000e0 0.000000000000000e0
      0.000000000000000e0 0.000000000000000e0 0.000000000000000e0 0.000000000000000e0
      0.000000000000000e0 0.000000000000000e0 0.000000000000000e0 0.000000000000000e0
      0.000000000000000e0 0.000000000000000e0 0.000000000000000e0 0.000000000000000e0
      0.000000000000000e0 0.000000000000000e0 0.000000000000000e0 0.000000000000000e0
      0.000000000000000e0 0.000000000000000e0 0.000000000000000e0 0.000000000000000e0
      0.000000000000000e0 0.000000000000000e0 0.000000000000000e0 0.000000000000000e0
      0.000000000000000e0 0.000000000000000e0 0.000000000000000e0 0.000000000000000e0
      0.000000000000000e0 0.000000000000000e0 0.000000000000000e0 0.000000000000000e0
      0.000000000000000e0 0.000000000000000e0 0.000000000000000e0 0.000000000000000e0
      0.000000000000000e0 0.000000000000000e0 0.000000000000000e0 0.000000000000000e0
      0.000000000000000e0 0.000000000000000e0 0.000000000000000e0 0.000000000000000e0
      0.000000000000000e0 0.000000000000000e0 0.000000000000000e0 0.000000000000000e0
      0.000000000000000e0 0.000000000000000e0 0.000000000000000e0 0.000000000000000e0
      0.000000000000000e0 0.000000000000000e0 0.000000000000000e0 0.000000000000000e0
      0.000000000000000e0 0.000000000000000e0 0.000000000000000e0 0.000000000000000e0
      0.000000000000000e0 0.000000000000000e0 0.000000000000000e0 0.000000000000000e0
      0.000000000000000e0 0.000000000000000e0 0.000000000000000e0 0.000000000000000e0
      0.000000000000000e0 0.000000000000000e0 0.000000000000000e0 0.000000000000000e0
      0.000000000000000e0 0.000000000000000e0 0.000000000000000e0 0.000000000000000e0
      0.000000000000000e0 0.000000000000000e0 0.000000000000000e0 0.000000000000000e0
      0.000000000000000e0 0.000000000000000e0 0.000000000000000e0 0.000000000000000e0
      0.000000000000000e0 0.000000000000000e0 0.000000000000000e0 0.000000000000000e0
      0.000000000000000e0 0.000000000000000e0 0.000000000000000e0 0.000000000000000e0
      0.000000000000000e0 0.000000000000000e0 0.000000000000000e0 0.000000000000000e0
      0.000000000000000e0 0.000000000000000e0 0.000000000000000e0 0.000000000000000e0
      0.000000000000000e0 0.000000000000000e0 0.000000000000000e0 0.000000000000000e0
      0.000000000000000e0 0.000000000000000e0 0.000000000000000e0 0.000000000000000e0
      0.000000000000000e0 0.000000000000000e0 0.000000000000000e0 0.000000000000000e0
      0.000000000000000e0 0.000000000000000e0 0.000000000000000e0 0.000000000000000e0
      0.000000000000000e0 0.000000000000000e0 0.000000000000000e0 0.000000000000000e0
      0.000000000000000e0 0.000000000000000e0 0.000000000000000e0 0.000000000000000e0
      0.000000000000000e0 0.000000000000000e0 0.000000000000000e0 0.000000000000000e0
      0.000000000000000e0 0.000000000000000e0 0.000000000000000e0 0.000000000000000e0
      0.000000000000000e0 0.000000000000000e0 0.000000000000000e0 0.000000000000000e0
      0.000000000000000e0 0.000000000000000e0 0.000000000000000e0 0.000000000000000e0
      0.000000000000000e0 0.000000000000000e0 0.000000000000000e0 0.000000000000000e0
      0.000000000000000e0 0.000000000000000e0 0.000000000000000e0 0.000000000000000e0
      0.000000000000000e0 0.000000000000000e0 0.000000000000000e0 0.000000000000000e0
      0.000000000000000e0 0.000000000000000e0 0.000000000000000e0 0.000000000000000e0
      0.000000000000000e0 0.000000000000000e0 0.000000000000000e0 0.000000000000000e0
      0.000000000000000e0 0.000000000000000e0 0.000000000000000e0 0.000000000000000e0
      0.000000000000000e0 0.000000000000000e0 0.000000000000000e0 0.000000000000000e0
      0.000000000000000e0 0.000000000000000e0 0.000000000000000e0 0.000000000000000e0
      0.000000000000000e0 0.000000000000000e0 0.000000000000000e0 0.000000000000000e0
      0.000000000000000e0 0.000000000000000e0 0.000000000000000e0 0.000000000000000e0
      0.000000000000000e0 0.000000000000000e0 0.000000000000000e0 0.000000000000000e0
      0.000000000000000e0 0.000000000000000e0 0.000000000000000e0 0.000000000000000e0
      0.000000000000000e0 0.000000000000000e0 0.000000000000000e0 0.000000000000000e0
      0.000000000000000e0 0.000000000000000e0 0.000000000000000e0 0.000000000000000e0
      0.000000000000000e0 0.000000000000000e0 0.000000000000000e0 0.000000000000000e0
      0.000000000000000e0 0.000000000000000e0 0.000000000000000e0 0.000000000000000e0
      0.000000000000000e0 0.000000000000000e0 0.000000000000000e0 0.000000000000000e0
      0.000000000000000e0 0.000000000000000e0 0.000000000000000e0 0.000000000000000e0
      0.000000000000000e0 0.000000000000000e0 0.000000000000000e0 0.000000000000000e0
      0.000000000000000e0 0.000000000000000e0 0.000000000000000e0 0.000000000000000e0
      0.000000000000000e0 0.000000000000000e0 0.000000000000000e0 0.000000000000000e0
      0.000000000000000e0 0.000000000000000e0 0.000000000000000e0 0.000000000000000e0
      0.000000000000000e0 0.000000000000000e0 0.000000000000000e0 0.000000000000000e0
      0.000000000000000e0 0.000000000000000e0 0.000000000000000e0 0.000000000000000e0
      0.000000000000000e0 0.000000000000000e0 0.000000000000000e0 0.000000000000000e0
      0.000000000000000e0 0.000000000000000e0 0.000000000000000e0 0.000000000000000e0
      0.000000000000000e0 0.000000000000000e0 0.000000000000000e0 0.000000000000000e0
      0.000000000000000e0 0.000000000000000e0 0.000000000000000e0 0.000000000000000e0
      0.000000000000000e0 0.000000000000000e0 0.000000000000000e0 0.000000000000000e0
      0.000000000000000e0 0.000000000000000e0 0.000000000000000e0 0.000000000000000e0
      0.000000000000000e0 0.000000000000000e0 0.000000000000000e0 0.000000000000000e0
      0.000000000000000e0 0.000000000000000e0 0.000000000000000e0 0.000000000000000e0
      0.000000000000000e0
      </PP_BETA.6>
    <PP_DIJ>
      4.915105267044262e-1 5.200197416559146e-1 0.000000000000000e0 0.000000000000000e0
      0.000000000000000e0 0.000000000000000e0 5.200197416559146e-1 6.797005693496960e-1
      0.000000000000000e0 0.000000000000000e0 0.000000000000000e0 0.000000000000000e0
      0.000000000000000e0 0.000000000000000e0 1.442411442918806e-1 1.487434291812455e-1
      0.000000000000000e0 0.000000000000000e0 0.000000000000000e0 0.000000000000000e0
      1.487434291812455e-1 1.059202361299138e0 0.000000000000000e0 0.000000000000000e0
      0.000000000000000e0 0.000000000000000e0 0.000000000000000e0 0.000000000000000e0
      5.382434883562515e-2 -3.154202363753714e-1 0.000000000000000e0 0.000000000000000e0
      0.000000000000000e0 0.000000000000000e0 -3.154202363753714e-1 -8.837919540787533e-1
      </PP_DIJ>
    <PP_AUGMENTATION q_with_l="true" nqf="0" nqlc="5">
      <PP_Q>
        -3.591805095985992e-2 -4.765700331868374e-2 0.000000000000000e0 0.000000000000000e0
        0.000000000000000e0 0.000000000000000e0 -4.765700331868374e-2 -5.776836891995489e-2
        0.000000000000000e0 0.000000000000000e0 0.000000000000000e0 0.000000000000000e0
        0.000000000000000e0 0.000000000000000e0 1.304288078739430e-3 -4.702821347485848e-4
        0.000000000000000e0 0.000000000000000e0 0.000000000000000e0 0.000000000000000e0
        -4.702821347485848e-4 3.114980895153042e-2 0.000000000000000e0 0.000000000000000e0
        0.000000000000000e0 0.000000000000000e0 0.000000000000000e0 0.000000000000000e0
        2.363599160987788e-1 8.730658716596198e-2 0.000000000000000e0 0.000000000000000e0
        0.000000000000000e0 0.000000000000000e0 8.730658716596198e-2 -6.874272871503967e-3
        </PP_Q>
      <PP_QIJL.1.1.0 first_index="1" second_index="1" composite_index="1" angular_momentum="0">
        7.062536171537786e-11 7.241325125865805e-11 7.424640144117861e-11 7.612595804147522e-11
        7.805309584360549e-11 8.002901937142655e-11 8.205496364146226e-11 8.413219493482851e-11
        8.626201158869995e-11 8.844574480781365e-11 9.068475949651456e-11 9.298045511186562e-11
        9.533426653835374e-11 9.774766498473932e-11 1.002221589036103e-10 1.027592949342131e-10
        1.053606588691528e-10 1.080278766455654e-10 1.107626153613812e-10 1.135665843173158e-10
        1.164415360852378e-10 1.193892676035835e-10 1.224116213005026e-10 1.255104862454346e-10
        1.286877993298405e-10 1.319455464778204e-10 1.352857638873832e-10 1.387105393031347e-10
        1.422220133211871e-10 1.458223807271013e-10 1.495138918676981e-10 1.532988540575999e-10
        1.571796330213754e-10 1.611586543721961e-10 1.652384051279234e-10 1.694214352655744e-10
        1.737103593151418e-10 1.781078579937592e-10 1.826166798812374e-10 1.872396431380166e-10
        1.919796372666064e-10 1.968396249176211e-10 2.018226437415312e-10 2.069318082872944e-10
        2.121703119490512e-10 2.175414289620972e-10 2.230485164493898e-10 2.286950165198572e-10
        2.344844584198291e-10 2.404204607389319e-10 2.465067336718221e-10 2.527470813371812e-10
        2.591454041554122e-10 2.657057012865293e-10 2.724320731297651e-10 2.793287238864502e-10
        2.863999641877780e-10 2.936502137890892e-10 3.010840043323613e-10 3.087059821786355e-10
        3.165209113121392e-10 3.245336763179342e-10 3.327492854349402e-10 3.411728736862465e-10
        3.498097060886707e-10 3.586651809435626e-10 3.677448332109197e-10 3.770543379689173e-10
        3.865995139610155e-10 3.963863272328661e-10 4.064208948612821e-10 4.167094887776106e-10
        4.272585396878953e-10 4.380746410922741e-10 4.491645534061352e-10 4.605352081855921e-10
        4.721937124599345e-10 4.841473531737517e-10 4.964036017415086e-10 5.089701187174290e-10
        5.218547585835809e-10 5.350655746591915e-10 5.486108241342299e-10 5.624989732304194e-10
        5.767387024929041e-10 5.913389122158680e-10 6.063087280055103e-10 6.216575064838452e-10
        6.373948411368958e-10 6.535305683109355e-10 6.700747733605215e-10 6.870377969521703e-10
        7.044302415276107e-10 7.222629779306546e-10 7.405471522018301e-10 7.592941925450127e-10
        7.785158164704309e-10 7.982240381184862e-10 8.184311757689828e-10 8.391498595404569e-10
        8.603930392844028e-10 8.821739926793576e-10 9.045063335298796e-10 9.274040202756149e-10
        9.508813647157870e-10 9.749530409545201e-10 9.996340945726445e-10 1.024939952031665e-9
        1.050886430315802e-9 1.077489746818129e-9 1.104766529476955e-9 1.132733827168837e-9
        1.161409120364678e-9 1.190810332055587e-9 1.220955838955337e-9 1.251864482986401e-9
        1.283555583056764e-9 1.316048947134875e-9 1.349364884630264e-9 1.383524219087591e-9
        1.418548301202023e-9 1.454459022164121e-9 1.491278827342546e-9 1.529030730313133e-9
        1.567738327243140e-9 1.607425811639596e-9 1.648117989471044e-9 1.689840294672071e-9
        1.732618805040336e-9 1.776480258536056e-9 1.821452069994081e-9 1.867562348259060e-9
        1.914839913754383e-9 1.963314316495875e-9 2.013015854561526e-9 2.063975593028756e-9
        2.116225383391101e-9 2.169797883466432e-9 2.224726577809143e-9 2.281045798639098e-9
        2.338790747300357e-9 2.397997516263170e-9 2.458703111682940e-9 2.520945476530263e-9
        2.584763514306525e-9 2.650197113359831e-9 2.717287171816526e-9 2.786075623143849e-9
        2.856605462359694e-9 2.928920772905912e-9 3.003066754201860e-9 3.079089749895516e-9
        3.157037276829751e-9 3.236958054741894e-9 3.318902036715159e-9 3.402920440400906e-9
        3.489065780031347e-9 3.577391899242635e-9 3.667954004728870e-9 3.760808700748090e-9
        3.856014024501722e-9 3.953629482409731e-9 4.053716087304051e-9 4.156336396563558e-9
        4.261554551214497e-9 4.369436316020605e-9 4.480049120588313e-9 4.593462101512342e-9
        4.709746145588335e-9 4.828973934119424e-9 4.951219988344286e-9 5.076560716015437e-9
        5.205074459156457e-9 5.336841543028289e-9 5.471944326335173e-9 5.610467252701357e-9
        5.752496903451235e-9 5.898122051725339e-9 6.047433717966436e-9 6.200525226810298e-9
        6.357492265416455e-9 6.518432943275902e-9 6.683447853532561e-9 6.852640135857265e-9
        7.026115540913416e-9 7.203982496454384e-9 7.386352175094533e-9 7.573338563795506e-9
        7.765058535111783e-9 7.961631920239828e-9 8.163181583916256e-9 8.369833501212435e-9
        8.581716836272765e-9 8.798964023046459e-9 9.021710848063053e-9 9.250096535303145e-9
        9.484263833218048e-9 9.724359103951961e-9 9.970532414822992e-9 1.022293763212016e-8
        1.048173251727447e-8 1.074707882546508e-8 1.101914240672128e-8 1.129809330958403e-8
        1.158410588739186e-8 1.187735890725698e-8 1.217803566180063e-8 1.248632408371668e-8
        1.280241686323548e-8 1.312651156856149e-8 1.345881076935943e-8 1.379952216336700e-8
        1.414885870621231e-8 1.450703874451794e-8 1.487428615237457e-8 1.525083047126908e-8
        1.563690705355554e-8 1.603275720955756e-8 1.643862835839497e-8 1.685477418262855e-8
        1.728145478681940e-8 1.771893686010277e-8 1.816749384287681e-8 1.862740609771153e-8
        1.909896108458424e-8 1.958245354055069e-8 2.007818566396535e-8 2.058646730336450e-8
        2.110761615113125e-8 2.164195794206333e-8 2.218982665696708e-8 2.275156473140630e-8
        2.332752326973466e-8 2.391806226454692e-8 2.452355082168562e-8 2.514436739094315e-8
        2.578090000260508e-8 2.643354650998058e-8 2.710271483807312e-8 2.778882323854631e-8
        2.849230055114342e-8 2.921358647172604e-8 2.995313182709689e-8 3.071139885678046e-8
        3.148886150193691e-8 3.228600570158939e-8 3.310332969635098e-8 3.394134433983984e-8
        3.480057341797829e-8 3.568155397637486e-8 3.658483665599377e-8 3.751098603732218e-8
        3.846058099324977e-8 3.943421505088171e-8 4.043249676251075e-8 4.145605008598038e-8
        4.250551477467723e-8 4.358154677739555e-8 4.468481864832478e-8 4.581601996741576e-8
        4.697585777138817e-8 4.816505699564950e-8 4.938436092740051e-8 5.063453167021159e-8
        5.191635062035962e-8 5.323061895522301e-8 5.457815813404101e-8 5.595981041134895e-8
        5.737643936341171e-8 5.882893042798361e-8 6.031819145773175e-8 6.184515328767027e-8
        6.341077031695803e-8 6.501602110542501e-8 6.666190898519985e-8 6.834946268782008e-8
        7.007973698721833e-8 7.185381335898468e-8 7.367280065631902e-8 7.553783580309479e-8
        7.745008450446699e-8 7.941074197547002e-8 8.142103368805891e-8 8.348221613706247e-8
        8.559557762552624e-8 8.776243906993558e-8 8.998415482582429e-8 9.226211353428129e-8
        9.459773898988836e-8 9.699249103062860e-8 9.944786645032220e-8 1.019653999341619e-7
        1.045466650179291e-7 1.071932750714943e-7 1.099068843072136e-7 1.126891888138519e-7
        1.155419276166813e-7 1.184668837644135e-7 1.214658854436490e-7 1.245408071215377e-7
        1.276935707173656e-7 1.309261468037993e-7 1.342405558385407e-7 1.376388694271592e-7
        1.411232116178938e-7 1.446957602292298e-7 1.483587482110859e-7 1.521144650404561e-7
        1.559652581523837e-7 1.599135344071591e-7 1.639617615946584e-7 1.681124699767648e-7
        1.723682538688343e-7 1.767317732611962e-7 1.812057554817011e-7 1.857929969003544e-7
        1.904963646771032e-7 1.953187985538655e-7 2.002633126919245e-7 2.053329975558364e-7
        2.105310218450259e-7 2.158606344742802e-7 2.213251666043776e-7 2.269280337241198e-7
        2.326727377850687e-7 2.385628693903256e-7 2.446021100387120e-7 2.507942344257648e-7
        2.571431128029784e-7 2.636527133967661e-7 2.703271048886615e-7 2.771704589582950e-7
        2.841870528907528e-7 2.913812722499321e-7 2.987576136195720e-7 3.063206874136736e-7
        3.140752207580556e-7 3.220260604448615e-7 3.301781759618518e-7 3.385366625983810e-7
        3.471067446300011e-7 3.558937785836731e-7 3.649032565856403e-7 3.741408097940449e-7
        3.836122119184378e-7 3.933233828283824e-7 4.032803922533989e-7 4.134894635765755e-7
        4.239569777242028e-7 4.346894771538735e-7 4.456936699435325e-7 4.569764339840328e-7
        4.685448212778235e-7 4.804060623464491e-7 4.925675707496185e-7 5.050369477186663e-7
        5.178219869073006e-7 5.309306792626076e-7 5.443712180193594e-7 5.581520038207374e-7
        5.722816499686850e-7 5.867689878071517e-7 6.016230722416114e-7 6.168531873982914e-7
        6.324688524266527e-7 6.484798274487515e-7 6.648961196591844e-7 6.817279895794497e-7
        6.989859574706180e-7 7.166808099083211e-7 7.348236065241808e-7 7.534256869178583e-7
        7.724986777440861e-7 7.920544999790726e-7 8.121053763708412e-7 8.326638390781561e-7
        8.537427375027937e-7 8.753552463200734e-7 8.975148737126531e-7 9.202354698127319e-7
        9.435312353579507e-7 9.674167305663708e-7 9.919068842361016e-7 1.017017003075253e-6
        1.042762781268036e-6 1.069160310282993e-6 1.096226088929496e-6 1.123977033668762e-6
        1.152430489185872e-6 1.181604239229365e-6 1.211516517725184e-6 1.242186020171946e-6
        1.273631915324596e-6 1.305873857173804e-6 1.338931997228557e-6 1.372826997109615e-6
        1.407580041461726e-6 1.443212851192623e-6 1.479747697047108e-6 1.517207413524697e-6
        1.555615413149496e-6 1.594995701101251e-6 1.635372890216685e-6 1.676772216370513e-6
        1.719219554245722e-6 1.762741433502985e-6 1.807365055359301e-6 1.853118309586186e-6
        1.900029791938092e-6 1.948128822021879e-6 1.997445461618528e-6 2.048010533468555e-6
        2.099855640532788e-6 2.153013185740621e-6 2.207516392238024e-6 2.263399324147957e-6
        2.320696907856187e-6 2.379444953835717e-6 2.439680179023571e-6 2.501440229763794e-6
        2.564763705331070e-6 2.629690182049608e-6 2.696260238022347e-6 2.764515478485951e-6
        2.834498561807395e-6 2.906253226138377e-6 2.979824316744216e-6 3.055257814024238e-6
        3.132600862241222e-6 3.211901798977765e-6 3.293210185337993e-6 3.376576836913470e-6
        3.462053855532581e-6 3.549694661813271e-6 3.639554028539421e-6 3.731688114881664e-6
        3.826154501484097e-6 3.923012226438590e-6 4.022321822169367e-6 4.124145353250714e-6
        4.228546455181453e-6 4.335590374140428e-6 4.445344007747664e-6 4.557875946856796e-6
        4.673256518404737e-6 4.791557829345307e-6 4.912853811694317e-6 5.037220268714030e-6
        5.164734922266035e-6 5.295477461361840e-6 5.429529591941607e-6 5.566975087912050e-6
        5.707899843475197e-6 5.852391926780807e-6 6.000541634935815e-6 6.152441550405069e-6
        6.308186598838589e-6 6.467874108361285e-6 6.631603870362232e-6 6.799478201821260e-6
        6.971602009211739e-6 7.148082854019485e-6 7.329031019918334e-6 7.514559581644607e-6
        7.704784475613055e-6 7.899824572318444e-6 8.099801750567888e-6 8.304840973589979e-6
        8.515070367068335e-6 8.730621299148101e-6 8.951628462465068e-6 9.178229958248719e-6
        9.410567382551335e-6 9.648785914656955e-6 9.893034407725283e-6 1.014346548172675e-5
        1.040023561872678e-5 1.066350526057832e-5 1.093343890908365e-5 1.121020522868762e-5
        1.149397715176616e-5 1.178493198657579e-5 1.208325152793083e-5 1.238912217067753e-5
        1.270273502603549e-5 1.302428604087857e-5 1.335397612002976e-5 1.369201125164549e-5
        1.403860263576782e-5 1.439396681612399e-5 1.475832581525532e-5 1.513190727305956e-5
        1.551494458883215e-5 1.590767706689532e-5 1.631035006590482e-5 1.672321515192722e-5
        1.714653025538282e-5 1.758055983195112e-5 1.802557502753921e-5 1.848185384741497e-5
        1.894968132961010e-5 1.942934972270051e-5 1.992115866807395e-5 2.042541538679829e-5
        2.094243487120583e-5 2.147254008131232e-5 2.201606214619272e-5 2.257334057043747e-5
        2.314472344581812e-5 2.373056766829250e-5 2.433123916048393e-5 2.494711309977217e-5
        2.557857415213660e-5 2.622601671189699e-5 2.688984514749922e-5 2.757047405349812e-5
        2.826832850889320e-5 2.898384434197602e-5 2.971746840185365e-5 3.046965883681487e-5
        3.124088537971129e-5 3.203162964052916e-5 3.284238540633182e-5 3.367365894875836e-5
        3.452596933926714e-5 3.539984877231838e-5 3.629584289669529e-5 3.721451115516615e-5
        3.815642713269800e-5 3.912217891343435e-5 4.011236944665701e-5 4.112761692195703e-5
        4.216855515384371e-5 4.323583397602945e-5 4.433011964563049e-5 4.545209525753255e-5
        4.660246116917471e-5 4.778193543601089e-5 4.899125425791699e-5 5.023117243681519e-5
        5.150246384579602e-5 5.280592191002475e-5 5.414236009972463e-5 5.551261243553971e-5
        5.691753400658356e-5 5.835800150149067e-5 5.983491375279404e-5 6.134919229495875e-5
        6.290178193641305e-5 6.449365134592336e-5 6.612579365366892e-5 6.779922706738276e-5
        6.951499550392947e-5 7.127416923670590e-5 7.307784555925416e-5 7.492714946548976e-5
        7.682323434695590e-5 7.876728270752361e-5 8.076050689597093e-5 8.280414985688164e-5
        8.489948590031570e-5 8.704782149071526e-5 8.925049605551862e-5 9.150888281397002e-5
        9.382438962662107e-5 9.619845986603220e-5 9.863257330919748e-5 1.011282470522226e-4
        1.036870364478070e-4 1.063105360660844e-4 1.090003806793978e-4 1.117582462715937e-4
        1.145858510724325e-4 1.174849566177340e-4 1.204573688358821e-4 1.235049391613323e-4
        1.266295656757826e-4 1.298331942776760e-4 1.331178198807291e-4 1.364854876421876e-4
        1.399382942215315e-4 1.434783890703698e-4 1.471079757542734e-4 1.508293133073270e-4
        1.546447176201827e-4 1.585565628624267e-4 1.625672829400867e-4 1.666793729891189e-4
        1.708953909057467e-4 1.752179589145310e-4 1.796497651750728e-4 1.841935654282801e-4
        1.888521846831321e-4 1.936285189449176e-4 1.985255369859266e-4 2.035462821596069e-4
        2.086938742592162e-4 2.139715114220208e-4 2.193824720801206e-4 2.249301169589971e-4
        2.306178911249082e-4 2.364493260822790e-4 2.424280419222562e-4 2.485577495236272e-4
        2.548422528073233e-4 2.612854510457546e-4 2.678913412282533e-4 2.746640204839176e-4
        2.816076885631930e-4 2.887266503795380e-4 2.960253186125566e-4 3.035082163740113e-4
        3.111799799381435e-4 3.190453615377824e-4 3.271092322277221e-4 3.353765848169012e-4
        3.438525368709347e-4 3.525423337865770e-4 3.614513519397387e-4 3.705851019086916e-4
        3.799492317741386e-4 3.895495304978582e-4 3.993919313816464e-4 4.094825156083366e-4
        4.198275158666856e-4 4.304333200619570e-4 4.413064751140650e-4 4.524536908451628e-4
        4.638818439586059e-4 4.755979821112408e-4 4.876093280810041e-4 4.999232840318512e-4
        5.125474358780546e-4 5.254895577499609e-4 5.387576165633039e-4 5.523597766942190e-4
        5.663044047621284e-4 5.806000745226795e-4 5.952555718729851e-4 6.102798999714002e-4
        6.256822844741208e-4 6.414721788909262e-4 6.576592700623580e-4 6.742534837607537e-4
        6.912649904174556e-4 7.087042109786205e-4 7.265818228920839e-4 7.449087662276497e-4
        7.636962499333491e-4 7.829557582300743e-4 8.026990571471067e-4 8.229382012010637e-4
        8.436855402207124e-4 8.649537263202426e-4 8.867557210234619e-4 9.091048025414549e-4
        9.320145732062675e-4 9.554989670630466e-4 9.795722576232549e-4 1.004249065781360e-3
        1.029544367897520e-3 1.055473504048765e-3 1.082052186451009e-3 1.109296508054412e-3
        1.137222951314377e-3 1.165848397140526e-3 1.195190134025999e-3 1.225265867359183e-3
        1.256093728920169e-3 1.287692286563930e-3 1.320080554092283e-3 1.353278001316612e-3
        1.387304564313092e-3 1.422180655872289e-3 1.457927176144657e-3 1.494565523483465e-3
        1.532117605486616e-3 1.570605850238413e-3 1.610053217752535e-3 1.650483211616969e-3
        1.691919890841671e-3 1.734387881909516e-3 1.777912391030705e-3 1.822519216600850e-3
        1.868234761862417e-3 1.915086047769115e-3 1.963100726052567e-3 2.012307092490029e-3
        2.062734100371990e-3 2.114411374167725e-3 2.167369223386781e-3 2.221638656633895e-3
        2.277251395854282e-3 2.334239890766032e-3 2.392637333475569e-3 2.452477673271827e-3
        2.513795631594204e-3 2.576626717168576e-3 2.641007241305399e-3 2.706974333352823e-3
        2.774565956297363e-3 2.843820922503890e-3 2.914778909585590e-3 2.987480476394273e-3
        3.061967079119885e-3 3.138281087487607e-3 3.216465801039802e-3 3.296565465488757e-3
        3.378625289125561e-3 3.462691459268732e-3 3.548811158735298e-3 3.637032582315775e-3
        3.727404953232665e-3 3.819978539561258e-3 3.914804670589364e-3 4.011935753091353e-3
        4.111425287490178e-3 4.213327883878836e-3 4.317699277871450e-3 4.424596346251513e-3
        4.534077122383096e-3 4.646200811348699e-3 4.761027804774501e-3 4.878619695302160e-3
        4.999039290662918e-3 5.122350627307476e-3 5.248618983542456e-3 5.377910892120466e-3
        5.510294152228758e-3 5.645837840817104e-3 5.784612323202686e-3 5.926689262886243e-3
        6.072141630509167e-3 6.221043711878337e-3 6.373471114980246e-3 6.529500775902307e-3
        6.689210963574555e-3 6.852681283239614e-3 7.019992678554742e-3 7.191227432223536e-3
        7.366469165050017e-3 7.545802833302202e-3 7.729314724265420e-3 7.917092449860688e-3
        8.109224938195702e-3 8.305802422909931e-3 8.506916430168348e-3 8.712659763149988e-3
        8.923126483871291e-3 9.138411892174695e-3 9.358612501705565e-3 9.583826012691947e-3
        9.814151281331542e-3 1.004968828558255e-2 1.029053808714374e-2 1.053680278940002e-2
        1.078858549109931e-2 1.104599023551462e-2 1.130912195483578e-2 1.157808640952167e-2
        1.185299012233326e-2 1.213394030675499e-2 1.242104478949820e-2 1.271441192676894e-2
        1.301415051396688e-2 1.332036968846907e-2 1.363317882513827e-2 1.395268742417877e-2
        1.427900499095001e-2 1.461224090732981e-2 1.495250429420583e-2 1.529990386465470e-2
        1.565454776735348e-2 1.601654341975059e-2 1.638599733050460e-2 1.676301491068394e-2
        1.714770027320027e-2 1.754015601993123e-2 1.794048301597076e-2 1.834878015042394e-2
        1.876514408314830e-2 1.918966897682167e-2 1.962244621369988e-2 2.006356409640934e-2
        2.051310753209908e-2 2.097115769926194e-2 2.143779169651394e-2 2.191308217260516e-2
        2.239709693691963e-2 2.288989854970296e-2 2.339154389124529e-2 2.390208370922925e-2
        2.442156214344243e-2 2.495001622704201e-2 2.548747536354714e-2 2.603396077873015e-2
        2.658948494656785e-2 2.715405098841268e-2 2.772765204454222e-2 2.831027061724456e-2
        2.890187788460590e-2 2.950243298417065e-2 3.011188226565912e-2 3.073015851194475e-2
        3.135718012751021e-2 3.199285029363368e-2 3.263705608958298e-2 3.328966757913675e-2
        3.395053686179722e-2 3.461949708810741e-2 3.529636143855166e-2 3.598092206558167e-2
        3.667294899839246e-2 3.737218901016003e-2 3.807836444755008e-2 3.879117202242226e-2
        3.951028156577369e-2 4.023533474410639e-2 4.096594373855520e-2 4.170168988727716e-2
        4.244212229179337e-2 4.318675638817131e-2 4.393507248416030e-2 4.468651426363483e-2
        4.544048725995978e-2 4.619635730018366e-2 4.695344892227045e-2 4.771104376791969e-2
        4.846837895388818e-2 4.922464542511332e-2 4.997898629336539e-2 5.073049516560300e-2
        5.147821446669433e-2 5.222113376168646e-2 5.295818808335704e-2 5.368825627137975e-2
        5.441015933006096e-2 5.512265881227774e-2 5.582445523796032e-2 5.651418655621011e-2
        5.719042666094733e-2 5.785168397081593e-2 5.849640008496091e-2 5.912294852722249e-2
        5.972963359225990e-2 6.031468930814165e-2 6.087627853099418e-2 6.141249218840796e-2
        6.192134868944514e-2 6.240079352027328e-2 6.284869904567485e-2 6.326286453793040e-2
        6.364101645585924e-2 6.398080899810578e-2 6.427982495608322e-2 6.453557689332403e-2
        6.474550867932218e-2 6.490699740728710e-2 6.501735572654375e-2 6.507383462160070e-2
        6.507362667115268e-2 6.501386982147093e-2 6.489165170974667e-2 6.470401457397056e-2
        6.444796078683281e-2 6.412045905189170e-2 6.371845130085621e-2 6.323886033123093e-2
        6.267859822375176e-2 6.203457557896006e-2 6.130371161188595e-2 6.048294514310087e-2
        5.956924652330862e-2 5.855963052712566e-2 5.745117024971787e-2 5.624101203743680e-2
        5.492639148050889e-2 5.350465049208740e-2 5.197325549353784e-2 5.032981672062968e-2
        4.857210865926115e-2 4.669809161242141e-2 4.470593439218614e-2 4.259403812160065e-2
        4.036106112126935e-2 3.800594484423098e-2 3.552794081024819e-2 3.292663847685735e-2
        3.020199396938422e-2 2.735435957558516e-2 2.438451389253372e-2 2.129369249387326e-2
        1.808361896450619e-2 1.475653612722465e-2 1.131523726172760e-2 7.763097090884507e-3
        4.104102282155006e-3 3.428811837389092e-4 -3.515267514493992e-3 -7.464347535811738e-3
        -1.149763955915218e-2 -1.560767795337815e-2 -1.978623013962835e-2 -2.402427905043000e-2
        -2.831200918604021e-2 -3.263879679936026e-2 -3.699320477004278e-2 -4.136298275555311e-2
        -4.573507323113758e-2 -5.009562405107788e-2 -5.443000817942037e-2 -5.872285124842777e-2
        -6.295806760631356e-2 -6.711890551110136e-2 -7.118800211338633e-2 -7.514744884604432e-2
        -7.897886780192614e-2 -8.266349962985091e-2 -8.618230341307378e-2 -8.951606891120193e-2
        -9.264554144464384e-2 -9.555155957834167e-2 -9.821520561723794e-2 -1.006179687580794e-1
        -1.027419205493904e-1 -1.045699020926273e-1 -1.060857221716744e-1 -1.072743652244812e-1
        -1.081222077696035e-1 -1.086172415721241e-1 -1.087493014789753e-1 -1.085102954748438e-1
        -1.078944341093381e-1 -1.068984560276374e-1 -1.055218459052935e-1 -1.037670406493720e-1
        -1.016396192903115e-1 -9.914847156088397e-2 -9.630593975133134e-2 -9.312792805580816e-2
        -8.963397329920276e-2 -8.584727067180662e-2 -8.179464792058784e-2 -7.750648137043679e-2
        -7.301654719896501e-2 -6.836180158807442e-2 -6.358208374995115e-2 -5.871973640054994e-2
        -5.381913905682422e-2 -4.892615059151990e-2 -4.408745881679341e-2 -3.934983650898127e-2
        -3.475930525188132e-2 -3.036021078089852e-2 -2.619421616519865e-2 -2.229922217141722e-2
        -1.870822750265698e-2 -1.544814528034795e-2 -1.253859609976381e-2 -9.990702191498738e-3
        -7.805911590688330e-3 -5.974885661472542e-3 -4.476487730458737e-3 -3.276914808472128e-3
        -2.329018256138280e-3 -1.581026508801764e-3 -1.007681237183922e-3 -5.894964777174994e-4
        -3.047367336654894e-4 -1.296426739222922e-4 -3.868771271603455e-5 -4.864510191382454e-6
        0.000000000000000e0 0.000000000000000e0 0.000000000000000e0 0.000000000000000e0
        0.000000000000000e0 0.000000000000000e0 0.000000000000000e0 0.000000000000000e0
        0.000000000000000e0 0.000000000000000e0 0.000000000000000e0 0.000000000000000e0
        0.000000000000000e0 0.000000000000000e0 0.000000000000000e0 0.000000000000000e0
        0.000000000000000e0 0.000000000000000e0 0.000000000000000e0 0.000000000000000e0
        0.000000000000000e0 0.000000000000000e0 0.000000000000000e0 0.000000000000000e0
        0.000000000000000e0 0.000000000000000e0 0.000000000000000e0 0.000000000000000e0
        0.000000000000000e0 0.000000000000000e0 0.000000000000000e0 0.000000000000000e0
        0.000000000000000e0 0.000000000000000e0 0.000000000000000e0 0.000000000000000e0
        0.000000000000000e0 0.000000000000000e0 0.000000000000000e0 0.000000000000000e0
        0.000000000000000e0 0.000000000000000e0 0.000000000000000e0 0.000000000000000e0
        0.000000000000000e0 0.000000000000000e0 0.000000000000000e0 0.000000000000000e0
        0.000000000000000e0 0.000000000000000e0 0.000000000000000e0 0.000000000000000e0
        0.000000000000000e0 0.000000000000000e0 0.000000000000000e0 0.000000000000000e0
        0.000000000000000e0 0.000000000000000e0 0.000000000000000e0 0.000000000000000e0
        0.000000000000000e0 0.000000000000000e0 0.000000000000000e0 0.000000000000000e0
        0.000000000000000e0 0.000000000000000e0 0.000000000000000e0 0.000000000000000e0
        0.000000000000000e0 0.000000000000000e0 0.000000000000000e0 0.000000000000000e0
        0.000000000000000e0 0.000000000000000e0 0.000000000000000e0 0.000000000000000e0
        0.000000000000000e0 0.000000000000000e0 0.000000000000000e0 0.000000000000000e0
        0.000000000000000e0 0.000000000000000e0 0.000000000000000e0 0.000000000000000e0
        0.000000000000000e0 0.000000000000000e0 0.000000000000000e0 0.000000000000000e0
        0.000000000000000e0 0.000000000000000e0 0.000000000000000e0 0.000000000000000e0
        0.000000000000000e0 0.000000000000000e0 0.000000000000000e0 0.000000000000000e0
        0.000000000000000e0 0.000000000000000e0 0.000000000000000e0 0.000000000000000e0
        0.000000000000000e0 0.000000000000000e0 0.000000000000000e0 0.000000000000000e0
        0.000000000000000e0 0.000000000000000e0 0.000000000000000e0 0.000000000000000e0
        0.000000000000000e0 0.000000000000000e0 0.000000000000000e0 0.000000000000000e0
        0.000000000000000e0 0.000000000000000e0 0.000000000000000e0 0.000000000000000e0
        0.000000000000000e0 0.000000000000000e0 0.000000000000000e0 0.000000000000000e0
        0.000000000000000e0 0.000000000000000e0 0.000000000000000e0 0.000000000000000e0
        0.000000000000000e0 0.000000000000000e0 0.000000000000000e0 0.000000000000000e0
        0.000000000000000e0 0.000000000000000e0 0.000000000000000e0 0.000000000000000e0
        0.000000000000000e0 0.000000000000000e0 0.000000000000000e0 0.000000000000000e0
        0.000000000000000e0 0.000000000000000e0 0.000000000000000e0 0.000000000000000e0
        0.000000000000000e0 0.000000000000000e0 0.000000000000000e0 0.000000000000000e0
        0.000000000000000e0 0.000000000000000e0 0.000000000000000e0 0.000000000000000e0
        0.000000000000000e0 0.000000000000000e0 0.000000000000000e0 0.000000000000000e0
        0.000000000000000e0 0.000000000000000e0 0.000000000000000e0 0.000000000000000e0
        0.000000000000000e0 0.000000000000000e0 0.000000000000000e0 0.000000000000000e0
        0.000000000000000e0 0.000000000000000e0 0.000000000000000e0 0.000000000000000e0
        0.000000000000000e0 0.000000000000000e0 0.000000000000000e0 0.000000000000000e0
        0.000000000000000e0 0.000000000000000e0 0.000000000000000e0 0.000000000000000e0
        0.000000000000000e0 0.000000000000000e0 0.000000000000000e0 0.000000000000000e0
        0.000000000000000e0 0.000000000000000e0 0.000000000000000e0 0.000000000000000e0
        0.000000000000000e0 0.000000000000000e0 0.000000000000000e0 0.000000000000000e0
        0.000000000000000e0 0.000000000000000e0 0.000000000000000e0 0.000000000000000e0
        0.000000000000000e0 0.000000000000000e0 0.000000000000000e0 0.000000000000000e0
        0.000000000000000e0 0.000000000000000e0 0.000000000000000e0 0.000000000000000e0
        0.000000000000000e0 0.000000000000000e0 0.000000000000000e0 0.000000000000000e0
        0.000000000000000e0 0.000000000000000e0 0.000000000000000e0 0.000000000000000e0
        0.000000000000000e0 0.000000000000000e0 0.000000000000000e0 0.000000000000000e0
        0.000000000000000e0 0.000000000000000e0 0.000000000000000e0 0.000000000000000e0
        0.000000000000000e0 0.000000000000000e0 0.000000000000000e0 0.000000000000000e0
        0.000000000000000e0 0.000000000000000e0 0.000000000000000e0 0.000000000000000e0
        0.000000000000000e0 0.000000000000000e0 0.000000000000000e0 0.000000000000000e0
        0.000000000000000e0 0.000000000000000e0 0.000000000000000e0 0.000000000000000e0
        0.000000000000000e0 0.000000000000000e0 0.000000000000000e0 0.000000000000000e0
        0.000000000000000e0 0.000000000000000e0 0.000000000000000e0 0.000000000000000e0
        0.000000000000000e0 0.000000000000000e0 0.000000000000000e0 0.000000000000000e0
        0.000000000000000e0 0.000000000000000e0 0.000000000000000e0 0.000000000000000e0
        0.000000000000000e0 0.000000000000000e0 0.000000000000000e0 0.000000000000000e0
        0.000000000000000e0 0.000000000000000e0 0.000000000000000e0 0.000000000000000e0
        0.000000000000000e0 0.000000000000000e0 0.000000000000000e0 0.000000000000000e0
        0.000000000000000e0 0.000000000000000e0 0.000000000000000e0 0.000000000000000e0
        0.000000000000000e0 0.000000000000000e0 0.000000000000000e0 0.000000000000000e0
        0.000000000000000e0 0.000000000000000e0 0.000000000000000e0 0.000000000000000e0
        0.000000000000000e0 0.000000000000000e0 0.000000000000000e0 0.000000000000000e0
        0.000000000000000e0 0.000000000000000e0 0.000000000000000e0 0.000000000000000e0
        0.000000000000000e0 0.000000000000000e0 0.000000000000000e0 0.000000000000000e0
        0.000000000000000e0 0.000000000000000e0 0.000000000000000e0 0.000000000000000e0
        0.000000000000000e0 0.000000000000000e0 0.000000000000000e0 0.000000000000000e0
        0.000000000000000e0 0.000000000000000e0 0.000000000000000e0 0.000000000000000e0
        0.000000000000000e0 0.000000000000000e0 0.000000000000000e0 0.000000000000000e0
        0.000000000000000e0 0.000000000000000e0 0.000000000000000e0 0.000000000000000e0
        0.000000000000000e0 0.000000000000000e0 0.000000000000000e0 0.000000000000000e0
        0.000000000000000e0
        </PP_QIJL.1.1.0>
      <PP_QIJL.1.2.0 first_index="1" second_index="2" composite_index="2" angular_momentum="0">
        4.182153835405966e-11 4.288025563757221e-11 4.396577447669577e-11 4.507877335603960e-11
        4.621994793613289e-11 4.739001148823458e-11 4.858969534015156e-11 4.981974933334225e-11
        5.108094229159175e-11 5.237406250155210e-11 5.369991820544677e-11 5.505933810624835e-11
        5.645317188564504e-11 5.788229073511918e-11 5.934758790047074e-11 6.084997924012434e-11
        6.239040379757091e-11 6.396982438830055e-11 6.558922820159328e-11 6.724962741754483e-11
        6.895205983971171e-11 7.069758954377242e-11 7.248730754260945e-11 7.432233246822752e-11
        7.620381127093573e-11 7.813291993622780e-11 8.011086421981195e-11 8.213888040124740e-11
        8.421823605665894e-11 8.635023085101396e-11 8.853619735045454e-11 9.077750185519529e-11
        9.307554525350490e-11 9.543176389730728e-11 9.784763049994844e-11 1.003246550566896e-10
        1.028643857885039e-10 1.054684101097646e-10 1.081383556204306e-10 1.108758911233504e-10
        1.136827276673165e-10 1.165606196165278e-10 1.195113657471240e-10 1.225368103714786e-10
        1.256388444909560e-10 1.288194069778462e-10 1.320804857872250e-10 1.354241191994901e-10
        1.388523970943522e-10 1.423674622570792e-10 1.459715117178043e-10 1.496667981247439e-10
        1.534556311521743e-10 1.573403789440533e-10 1.613234695941891e-10 1.654073926638753e-10
        1.695947007379494e-10 1.738880110202406e-10 1.782900069694077e-10 1.828034399761884e-10
        1.874311310831072e-10 1.921759727477189e-10 1.970409306504889e-10 2.020290455484401e-10
        2.071434351757248e-10 2.123872961923097e-10 2.177639061819925e-10 2.232766257009986e-10
        2.289289003784372e-10 2.347242630699332e-10 2.406663360657752e-10 2.467588333549652e-10
        2.530055629465831e-10 2.594104292499150e-10 2.659774355148381e-10 2.727106863339794e-10
        2.796143902082212e-10 2.866928621771508e-10 2.939505265160991e-10 3.013919195014603e-10
        3.090216922460075e-10 3.168446136059917e-10 3.248655731618327e-10 3.330895842742633e-10
        3.415217872178464e-10 3.501674523938099e-10 3.590319836242210e-10 3.681209215295496e-10
        3.774399469917372e-10 3.869948847049329e-10 3.967917068161148e-10 4.068365366578767e-10
        4.171356525757111e-10 4.276954918521774e-10 4.385226547304150e-10 4.496239085395068e-10
        4.610061919242820e-10 4.726766191821935e-10 4.846424847099838e-10 4.969112675629251e-10
        5.094906361294644e-10 5.223884529242202e-10 5.356127795023081e-10 5.491718814980740e-10
        5.630742337913876e-10 5.773285258047118e-10 5.919436669342778e-10 6.069287921187455e-10
        6.222932675488369e-10 6.380466965215128e-10 6.541989254423386e-10 6.707600499798127e-10
        6.877404213754840e-10 7.051506529138152e-10 7.230016265558326e-10 7.413044997406994e-10
        7.600707123594805e-10 7.793119939054455e-10 7.990403708053813e-10 8.192681739365021e-10
        8.400080463336444e-10 8.612729510915734e-10 8.830761794673410e-10 9.054313591877479e-10
        9.283524629671227e-10 9.518538172407116e-10 9.759501111191714e-10 1.000656405569736e-9
        1.025988142829813e-9 1.051961156058881e-9 1.078591679234727e-9 1.105896357300206e-9
        1.133892256566873e-9 1.162596875381979e-9 1.192028155065510e-9 1.222204491124085e-9
        1.253144744748745e-9 1.284868254603812e-9 1.317394848914176e-9 1.350744857858588e-9
        1.384939126276660e-9 1.419999026697582e-9 1.455946472698634e-9 1.492803932601888e-9
        1.530594443517634e-9 1.569341625743312e-9 1.609069697526971e-9 1.649803490204452e-9
        1.691568463719773e-9 1.734390722538431e-9 1.778297031963514e-9 1.823314834864899e-9
        1.869472268831922e-9 1.916798183760278e-9 1.965322159884159e-9 2.015074526264820e-9
        2.066086379747249e-9 2.118389604396685e-9 2.172016891427190e-9 2.227001759634723e-9
        2.283378576347445e-9 2.341182578906431e-9 2.400449896690128e-9 2.461217573696380e-9
        2.523523591696146e-9 2.587406893973279e-9 2.652907409665390e-9 2.720066078720804e-9
        2.788924877487351e-9 2.859526844948965e-9 2.931916109626371e-9 3.006137917158899e-9
        3.082238658584413e-9 3.160265899335211e-9 3.240268408967981e-9 3.322296191646265e-9
        3.406400517394758e-9 3.492633954144648e-9 3.581050400590279e-9 3.671705119877594e-9
        3.764654774145301e-9 3.859957459940613e-9 3.957672744531375e-9 4.057861703137545e-9
        4.160586957105194e-9 4.265912713046744e-9 4.373904802972286e-9 4.484630725436602e-9
        4.598159687727920e-9 4.714562649124747e-9 4.833912365247567e-9 4.956283433533547e-9
        5.081752339862220e-9 5.210397506361629e-9 5.342299340424688e-9 5.477540284966263e-9
        5.616204869952740e-9 5.758379765235839e-9 5.904153834724053e-9 6.053618191925469e-9
        6.206866256896473e-9 6.363993814632387e-9 6.525099074936026e-9 6.690282733801959e-9
        6.859648036354740e-9 7.033300841380249e-9 7.211349687490934e-9 7.393905860965750e-9
        7.581083465307618e-9 7.772999492561788e-9 7.969773896439368e-9 8.171529667292393e-9
        8.378392908986473e-9 8.590492917719748e-9 8.807962262837119e-9 9.030936869690057e-9
        9.259556104594449e-9 9.493962861938700e-9 9.734303653497269e-9 9.980728700005166e-9
        1.023339202505039e-8 1.049245155134374e-8 1.075806919942518e-8 1.103041098886932e-8
        1.130964714205285e-8 1.159595219054858e-8 1.188950508421339e-8 1.219048930303714e-8
        1.249909297182345e-8 1.281550897777357e-8 1.313993509104658e-8 1.347257408837211e-8
        1.381363387979180e-8 1.416332763860948e-8 1.452187393463119e-8 1.488949687077760e-8
        1.526642622315561e-8 1.565289758467509e-8 1.604915251230169e-8 1.645543867803743e-8
        1.687201002372281e-8 1.729912691975860e-8 1.773705632784484e-8 1.818607196784007e-8
        1.864645448884449e-8 1.911849164461394e-8 1.960247847341473e-8 2.009871748243123e-8
        2.060751883684195e-8 2.112920055368196e-8 2.166408870061295e-8 2.221251759972512e-8
        2.277483003649839e-8 2.335137747405335e-8 2.394252027282604e-8 2.454862791580369e-8
        2.517007923946251e-8 2.580726267055124e-8 2.646057646886930e-8 2.713042897619071e-8
        2.781723887148924e-8 2.852143543262496e-8 2.924345880465502e-8 2.998376027493703e-8
        3.074280255519628e-8 3.152106007073376e-8 3.231901925695535e-8 3.313717886340747e-8
        3.397605026550959e-8 3.483615778417807e-8 3.571803901354121e-8 3.662224515695053e-8
        3.754934137149783e-8 3.849990712125390e-8 3.947453653944936e-8 4.047383879982385e-8
        4.149843849737629e-8 4.254897603875317e-8 4.362610804251988e-8 4.473050774956481e-8
        4.586286544389243e-8 4.702388888406904e-8 4.821430374559008e-8 4.943485407444618e-8
        5.068630275217111e-8 5.196943197266189e-8 5.328504373107013e-8 5.463396032506883e-8
        5.601702486880908e-8 5.743510181988744e-8 5.888907751965275e-8 6.037986074719159e-8
        6.190838328733657e-8 6.347560051305449e-8 6.508249198257730e-8 6.673006205164837e-8
        6.841934050126881e-8 7.015138318133402e-8 7.192727267056377e-8 7.374811895313881e-8
        7.561506011246506e-8 7.752926304250142e-8 7.949192417709337e-8 8.150427023777002e-8
        8.356755900047132e-8 8.568308008168378e-8 8.785215574447797e-8 9.007614172494939e-8
        9.235642807958055e-8 9.469444005405421e-8 9.709163897405890e-8 9.954952315864578e-8
        1.020696288567056e-7 1.046535312071528e-7 1.073028452234153e-7 1.100192268028466e-7
        1.128043737616903e-7 1.156600268962432e-7 1.185879710708821e-7 1.215900363336328e-7
        1.246680990599781e-7 1.278240831256218e-7 1.310599611089384e-7 1.343777555238635e-7
        1.377795400839926e-7 1.412674409986807e-7 1.448436383019490e-7 1.485103672150341e-7
        1.522699195434278e-7 1.561246451092812e-7 1.600769532200696e-7 1.641293141744331e-7
        1.682842608061387e-7 1.725443900671230e-7 1.769123646506102e-7 1.813909146553172e-7
        1.859828392917829e-7 1.906910086318955e-7 1.955183654027033e-7 2.004679268256352e-7
        2.055427865022796e-7 2.107461163478943e-7 2.160811685738660e-7 2.215512777203500e-7
        2.271598627403628e-7 2.329104291366323e-7 2.388065711525353e-7 2.448519740184986e-7
        2.510504162552616e-7 2.574057720354427e-7 2.639220136048855e-7 2.706032137652936e-7
        2.774535484197120e-7 2.844772991824413e-7 2.916788560550152e-7 2.990627201699183e-7
        3.066335066037494e-7 3.143959472616008e-7 3.223548938344434e-7 3.305153208313748e-7
        3.388823286886214e-7 3.474611469572335e-7 3.562571375714742e-7 3.652757981999357e-7
        3.745227656814811e-7 3.840038195481604e-7 3.937248856372938e-7 4.036920397949896e-7
        4.139115116734037e-7 4.243896886241158e-7 4.351331196900566e-7 4.461485196984711e-7
        4.574427734574915e-7 4.690229400589250e-7 4.808962572899550e-7 4.930701461565113e-7
        5.055522155211277e-7 5.183502668581932e-7 5.314722991295660e-7 5.449265137835903e-7
        5.587213198806502e-7 5.728653393484463e-7 5.873674123702957e-7 6.022366029098125e-7
        6.174822043754160e-7 6.331137454282171e-7 6.491409959369028e-7 6.655739730833328e-7
        6.824229476226805e-7 6.996984503020115e-7 7.174112784413149e-7 7.355725026811061e-7
        7.541934739007968e-7 7.732858303121752e-7 7.928615047324119e-7 8.129327320411406e-7
        8.335120568262763e-7 8.546123412233261e-7 8.762467729531155e-7 8.984288735629335e-7
        9.211725068762464e-7 9.444918876562626e-7 9.684015904887477e-7 9.929165588896517e-7
        1.018052114643224e-6 1.043823967376452e-6 1.070248224375820e-6 1.097341400652463e-6
        1.125120429262076e-6 1.153602671885970e-6 1.182805929679891e-6 1.212748454397402e-6
        1.243448959794723e-6 1.274926633324208e-6 1.307201148123711e-6 1.340292675309362e-6
        1.374221896579406e-6 1.409010017136970e-6 1.444678778939848e-6 1.481250474285554e-6
        1.518747959740136e-6 1.557194670419443e-6 1.596614634631738e-6 1.637032488890838e-6
        1.678473493309116e-6 1.720963547379985e-6 1.764529206159724e-6 1.809197696858709e-6
        1.854996935852454e-6 1.901955546123040e-6 1.950102875141820e-6 1.999469013204582e-6
        2.050084812230567e-6 2.101981905037120e-6 2.155192725101967e-6 2.209750526825447e-6
        2.265689406305381e-6 2.323044322637448e-6 2.381851119754466e-6 2.442146548818114e-6
        2.503968291177097e-6 2.567354981906090e-6 2.632346233940071e-6 2.698982662819177e-6
        2.767305912059479e-6 2.837358679165453e-6 2.909184742300467e-6 2.982828987631780e-6
        3.058337437367223e-6 3.135757278500961e-6 3.215136892286276e-6 3.296525884453785e-6
        3.379975116193812e-6 3.465536735922353e-6 3.553264211850362e-6 3.643212365376635e-6
        3.735437405325172e-6 3.829996963048222e-6 3.926950128417035e-6 4.026357486722612e-6
        4.128281156509488e-6 4.232784828366144e-6 4.339933804696087e-6 4.449795040494529e-6
        4.562437185155901e-6 4.677930625338329e-6 4.796347528911720e-6 4.917761890016772e-6
        5.042249575263019e-6 5.169888371094654e-6 5.300758032353522e-6 5.434940332069622e-6
        5.572519112509937e-6 5.713580337517501e-6 5.858212146173159e-6 6.006504907813397e-6
        6.158551278438519e-6 6.314446258546085e-6 6.474287252425762e-6 6.638174128952286e-6
        6.806209283914374e-6 6.978497703918327e-6 7.155147031905932e-6 7.336267634327500e-6
        7.521972670011651e-6 7.712378160774625e-6 7.907603063813056e-6 8.107769345924895e-6
        8.313002059604896e-6 8.523429421061568e-6 8.739182890204177e-6 8.960397252649408e-6
        9.187210703798350e-6 9.419764935036213e-6 9.658205222108032e-6 9.902680515725145e-6
        1.015334353445871e-5 1.041035085997758e-5 1.067386303468978e-5 1.094404466184787e-5
        1.122106450818024e-5 1.150509560911187e-5 1.179631537663954e-5 1.209490570992840e-5
        1.240105310869820e-5 1.271494878946924e-5 1.303678880474011e-5 1.336677416517039e-5
        1.370511096484439e-5 1.405201050969290e-5 1.440768944915228e-5 1.477236991114228e-5
        1.514627964044565e-5 1.552965214057517e-5 1.592272681921534e-5 1.632574913732843e-5
        1.673897076201697e-5 1.716264972323626e-5 1.759705057445415e-5 1.804244455735635e-5
        1.849910977069888e-5 1.896733134341155e-5 1.944740161205843e-5 1.993962030276501e-5
        2.044429471772330e-5 2.096173992638943e-5 2.149227896149138e-5 2.203624301996633e-5
        2.259397166895180e-5 2.316581305695598e-5 2.375212413033678e-5 2.435327085522248e-5
        2.496962844500899e-5 2.560158159357359e-5 2.624952471434707e-5 2.691386218539061e-5
        2.759500860062690e-5 2.829338902737835e-5 2.900943927037014e-5 2.974360614235822e-5
        3.049634774154736e-5 3.126813373596805e-5 3.205944565498463e-5 3.287077718811258e-5
        3.370263449132551e-5 3.455553650103825e-5 3.543001525595619e-5 3.632661622698528e-5
        3.724589865540314e-5 3.818843589949536e-5 3.915481578986601e-5 4.014564099363779e-5
        4.116152938776013e-5 4.220311444165124e-5 4.327104560940390e-5 4.436598873179079e-5
        4.548862644831141e-5 4.663965861952636e-5 4.781980275993413e-5 4.902979448164808e-5
        5.027038794913938e-5 5.154235634531817e-5 5.284649234922957e-5 5.418360862565086e-5
        5.555453832688045e-5 5.696013560701649e-5 5.840127614903174e-5 5.987885770495510e-5
        6.139380064948216e-5 6.294704854733968e-5 6.453956873474038e-5 6.617235291527066e-5
        6.784641777056036e-5 6.956280558609587e-5 7.132258489254153e-5 7.312685112294601e-5
        7.497672728621776e-5 7.687336465726135e-5 7.881794348417878e-5 8.081167371294489e-5
        8.285579572997863e-5 8.495158112303995e-5 8.710033346089084e-5 8.930338909217211e-5
        9.156211796395423e-5 9.387792446043242e-5 9.625224826224741e-5 9.868656522692023e-5
        1.011823882909065e-4 1.037412683937811e-4 1.063647954250769e-4 1.090545991943160e-4
        1.118123504247755e-4 1.146397617715539e-4 1.175385888645022e-4 1.205106313766082e-4
        1.235577341184276e-4 1.266817881591684e-4 1.298847319750535e-4 1.331685526255928e-4
        1.365352869584127e-4 1.399870228433049e-4 1.435259004361642e-4 1.471541134735103e-4
        1.508739105982887e-4 1.546875967176697e-4 1.585975343935766e-4 1.626061452666828e-4
        1.667159115146428e-4 1.709293773453267e-4 1.752491505258483e-4 1.796779039481907e-4
        1.842183772322453e-4 1.888733783671035e-4 1.936457853914441e-4 1.985385481138863e-4
        2.035546898741856e-4 2.086973093461677e-4 2.139695823833153e-4 2.193747639079320e-4
        2.249161898448256e-4 2.305972791004739e-4 2.364215355886393e-4 2.423925503034310e-4
        2.485140034408126e-4 2.547896665695814e-4 2.612234048528541e-4 2.678191793211069e-4
        2.745810491978435e-4 2.815131742789668e-4 2.886198173669531e-4 2.959053467609416e-4
        3.033742388038553e-4 3.110310804877033e-4 3.188805721182089e-4 3.269275300399277e-4
        3.351768894230394e-4 3.436337071129904e-4 3.523031645442007e-4 3.611905707190364e-4
        3.703013652532685e-4 3.796411214892583e-4 3.892155496780820e-4 3.990305002318775e-4
        4.090919670476246e-4 4.194060909036367e-4 4.299791629300291e-4 4.408176281544004e-4
        4.519280891240244e-4 4.633173096057848e-4 4.749922183651284e-4 4.869599130253053e-4
        4.992276640081146e-4 5.118029185574420e-4 5.246933048467882e-4 5.379066361720207e-4
        5.514509152305804e-4 5.653343384882814e-4 5.795653006349385e-4 5.941523991299129e-4
        6.091044388387223e-4 6.244304367618251e-4 6.401396268565838e-4 6.562414649534958e-4
        6.727456337676100e-4 6.896620480060922e-4 7.070008595728421e-4 7.247724628709299e-4
        7.429875002036973e-4 7.616568672751592e-4 7.807917187903620e-4 8.004034741562764e-4
        8.205038232836273e-4 8.411047324901123e-4 8.622184505052262e-4 8.838575145768724e-4
        9.060347566798633e-4 9.287633098261514e-4 9.520566144766871e-4 9.759284250544738e-4
        1.000392816558357e-3 1.025464191276917e-3 1.051157285601534e-3 1.077487176937716e-3
        1.104469290713355e-3 1.132119407482520e-3 1.160453670123153e-3 1.189488591126639e-3
        1.219241059977227e-3 1.249728350618713e-3 1.280968129005726e-3 1.312978460736552e-3
        1.345777818764060e-3 1.379385091181073e-3 1.413819589075982e-3 1.449101054454150e-3
        1.485249668220190e-3 1.522286058215661e-3 1.560231307306464e-3 1.599106961513463e-3
        1.638935038179523e-3 1.679738034165583e-3 1.721538934067588e-3 1.764361218445839e-3
        1.808228872057265e-3 1.853166392080707e-3 1.899198796324520e-3 1.946351631404827e-3
        1.994650980882282e-3 2.044123473343973e-3 2.094796290416441e-3 2.146697174694798e-3
        2.199854437571698e-3 2.254296966949235e-3 2.310054234815309e-3 2.367156304665115e-3
        2.425633838747103e-3 2.485518105111276e-3 2.546840984436652e-3 2.609634976612920e-3
        2.673933207050010e-3 2.739769432687777e-3 2.807178047675969e-3 2.876194088693416e-3
        2.946853239873011e-3 3.019191837297450e-3 3.093246873028680e-3 3.169055998631521e-3
        3.246657528150268e-3 3.326090440494153e-3 3.407394381185473e-3 3.490609663421665e-3
        3.575777268399489e-3 3.662938844847305e-3 3.752136707707897e-3 3.843413835911593e-3
        3.936813869176237e-3 4.032381103766802e-3 4.130160487144593e-3 4.230197611431633e-3
        4.332538705612492e-3 4.437230626391785e-3 4.544320847621007e-3 4.653857448204724e-3
        4.765889098390908e-3 4.880465044346010e-3 4.997635090910427e-3 5.117449582424474e-3
        5.239959381510451e-3 5.365215845690105e-3 5.493270801711567e-3 5.624176517453959e-3
        5.757985671271122e-3 5.894751318630433e-3 6.034526855895145e-3 6.177365981092448e-3
        6.323322651502348e-3 6.472451037894450e-3 6.624805475233297e-3 6.780440409663870e-3
        6.939410341581609e-3 7.101769764582908e-3 7.267573100082791e-3 7.436874627378778e-3
        7.609728408929705e-3 7.786188210609723e-3 7.966307416688214e-3 8.150138939275648e-3
        8.337735121966837e-3 8.529147637401270e-3 8.724427378451360e-3 8.923624342737341e-3
        9.126787510157765e-3 9.333964713113607e-3 9.545202499091861e-3 9.760545985264979e-3
        9.980038704749617e-3 1.020372244415780e-2 1.043163707206241e-2 1.066382035798637e-2
        1.090030778151550e-2 1.114113233112198e-2 1.138632429227568e-2 1.163591102440969e-2
        1.188991672629492e-2 1.214836218937032e-2 1.241126453856369e-2 1.267863696013019e-2
        1.295048841602721e-2 1.322682334433514e-2 1.350764134522859e-2 1.379293685199472e-2
        1.408269878659182e-2 1.437691019923725e-2 1.467554789151088e-2 1.497858202246105e-2
        1.528597569719929e-2 1.559768453747435e-2 1.591365623372140e-2 1.623383007808811e-2
        1.655813647795237e-2 1.688649644945644e-2 1.721882109060095e-2 1.755501103346142e-2
        1.789495587511230e-2 1.823853358687384e-2 1.858560990152683e-2 1.893603767817915e-2
        1.928965624451109e-2 1.964629071617260e-2 2.000575129316359e-2 2.036783253308696e-2
        2.073231260123481e-2 2.109895249754467e-2 2.146749526054667e-2 2.183766514851902e-2
        2.220916679817075e-2 2.258168436128706e-2 2.295488061989778e-2 2.332839608066593e-2
        2.370184804934555e-2 2.407482968631960e-2 2.444690904440806e-2 2.481762809032980e-2
        2.518650171140924e-2 2.555301670934782e-2 2.591663078312210e-2 2.627677150333442e-2
        2.663283528062600e-2 2.698418633106343e-2 2.733015564173854e-2 2.767003994016655e-2
        2.800310067144180e-2 2.832856298750638e-2 2.864561475330796e-2 2.895340557507390e-2
        2.925104585640214e-2 2.953760588837426e-2 2.981211498042875e-2 3.007356063929123e-2
        3.032088780385214e-2 3.055299814449960e-2 3.076874943606671e-2 3.096695501423179e-2
        3.114638332591697e-2 3.130575758496942e-2 3.144375554517218e-2 3.155900940342232e-2
        3.165010584672923e-2 3.171558625752144e-2 3.175394709260770e-2 3.176364045200924e-2
        3.174307485476541e-2 3.169061623970658e-2 3.160458921008318e-2 3.148327854183039e-2
        3.132493097612826e-2 3.112775731777846e-2 3.088993486175222e-2 3.060961017105959e-2
        3.028490222983584e-2 2.991390599622452e-2 2.949469638024391e-2 2.902533267233638e-2
        2.850386344870801e-2 2.792833197983746e-2 2.729678216866274e-2 2.660726504490545e-2
        2.585784584174676e-2 2.504661168060455e-2 2.417167988903275e-2 2.323120697576308e-2
        2.222339828558093e-2 2.114651835504802e-2 1.999890198802042e-2 1.877896606740217e-2
        1.748522211660937e-2 1.611628962072504e-2 1.467091011327264e-2 1.314796202988220e-2
        1.154647632479508e-2 9.865652840141076e-3 8.104877411136659e-3 6.263739682771058e-3
        4.342051605122536e-3 2.339866565103445e-3 2.574991021738523e-4 -1.904454855695290e-3
        -4.145097311799727e-3 -6.463207165509377e-3 -8.857218925789056e-3 -1.132520129255037e-2
        -1.386483574149000e-2 -1.647339526565740e-2 -1.914772344559911e-2 -2.188421403954385e-2
        -2.467879130557782e-2 -2.752689128909392e-2 -3.042344433080694e-2 -3.336285907315744e-2
        -3.633900826583668e-2 -3.934521669414388e-2 -4.237425157674578e-2 -4.541831580177229e-2
        -4.846904439168315e-2 -5.151750460760272e-2 -5.455420012227251e-2 -5.756907970695599e-2
        -6.055155089086838e-2 -6.349049906132695e-2 -6.637431247810959e-2 -6.919091367557422e-2
        -7.192779772010295e-2 -7.457207777738740e-2 -7.711053842291864e-2 -7.952969709875574e-2
        -8.181587407898474e-2 -8.395527125413976e-2 -8.593405997997108e-2 -8.773847815709166e-2
        -8.935493661403044e-2 -9.077013475583936e-2 -9.197118531258909e-2 -9.294574787581471e-2
        -9.368217074540020e-2 -9.416964042390008e-2 -9.439833788947212e-2 -9.435960055241999e-2
        -9.404608855413210e-2 -9.345195380178673e-2 -9.257300984895179e-2 -9.140690043316619e-2
        -8.995326416954374e-2 -8.821389257801371e-2 -8.619287829561452e-2 -8.389674999991199e-2
        -8.133459025197098e-2 -7.851813216539193e-2 -7.546183053115602e-2 -7.218290278721406e-2
        -6.870133502910419e-2 -6.503984812716296e-2 -6.122381896216940e-2 -5.728115183106634e-2
        -5.324209522547441e-2 -4.913899946673331e-2 -4.500601111179446e-2 -4.087870064421492e-2
        -3.679362075363911e-2 -3.278779350459178e-2 -2.889812591877273e-2 -2.516075495986497e-2
        -2.161032462817880e-2 -1.827919985202116e-2 -1.519662410547816e-2 -1.238783018302131e-2
        -9.873116306113330e-3 -7.666902701217650e-3 -5.776786935693536e-3 -4.202619577266101e-3
        -2.935625087562656e-3 -1.957596186764034e-3 -1.240193131868926e-3 -7.443823126622451e-4
        -4.200511437596719e-4 -2.128058909284664e-4 -8.943162017042983e-5 -2.528686077520048e-5
        8.730519157409965e-7 6.278058849554756e-6 3.623975210410163e-6 6.736512924085392e-7
        0.000000000000000e0 0.000000000000000e0 0.000000000000000e0 0.000000000000000e0
        0.000000000000000e0 0.000000000000000e0 0.000000000000000e0 0.000000000000000e0
        0.000000000000000e0 0.000000000000000e0 0.000000000000000e0 0.000000000000000e0
        0.000000000000000e0 0.000000000000000e0 0.000000000000000e0 0.000000000000000e0
        0.000000000000000e0 0.000000000000000e0 0.000000000000000e0 0.000000000000000e0
        0.000000000000000e0 0.000000000000000e0 0.000000000000000e0 0.000000000000000e0
        0.000000000000000e0 0.000000000000000e0 0.000000000000000e0 0.000000000000000e0
        0.000000000000000e0 0.000000000000000e0 0.000000000000000e0 0.000000000000000e0
        0.000000000000000e0 0.000000000000000e0 0.000000000000000e0 0.000000000000000e0
        0.000000000000000e0 0.000000000000000e0 0.000000000000000e0 0.000000000000000e0
        0.000000000000000e0 0.000000000000000e0 0.000000000000000e0 0.000000000000000e0
        0.000000000000000e0 0.000000000000000e0 0.000000000000000e0 0.000000000000000e0
        0.000000000000000e0 0.000000000000000e0 0.000000000000000e0 0.000000000000000e0
        0.000000000000000e0 0.000000000000000e0 0.000000000000000e0 0.000000000000000e0
        0.000000000000000e0 0.000000000000000e0 0.000000000000000e0 0.000000000000000e0
        0.000000000000000e0 0.000000000000000e0 0.000000000000000e0 0.000000000000000e0
        0.000000000000000e0 0.000000000000000e0 0.000000000000000e0 0.000000000000000e0
        0.000000000000000e0 0.000000000000000e0 0.000000000000000e0 0.000000000000000e0
        0.000000000000000e0 0.000000000000000e0 0.000000000000000e0 0.000000000000000e0
        0.000000000000000e0 0.000000000000000e0 0.000000000000000e0 0.000000000000000e0
        0.000000000000000e0 0.000000000000000e0 0.000000000000000e0 0.000000000000000e0
        0.000000000000000e0 0.000000000000000e0 0.000000000000000e0 0.000000000000000e0
        0.000000000000000e0 0.000000000000000e0 0.000000000000000e0 0.000000000000000e0
        0.000000000000000e0 0.000000000000000e0 0.000000000000000e0 0.000000000000000e0
        0.000000000000000e0 0.000000000000000e0 0.000000000000000e0 0.000000000000000e0
        0.000000000000000e0 0.000000000000000e0 0.000000000000000e0 0.000000000000000e0
        0.000000000000000e0 0.000000000000000e0 0.000000000000000e0 0.000000000000000e0
        0.000000000000000e0 0.000000000000000e0 0.000000000000000e0 0.000000000000000e0
        0.000000000000000e0 0.000000000000000e0 0.000000000000000e0 0.000000000000000e0
        0.000000000000000e0 0.000000000000000e0 0.000000000000000e0 0.000000000000000e0
        0.000000000000000e0 0.000000000000000e0 0.000000000000000e0 0.000000000000000e0
        0.000000000000000e0 0.000000000000000e0 0.000000000000000e0 0.000000000000000e0
        0.000000000000000e0 0.000000000000000e0 0.000000000000000e0 0.000000000000000e0
        0.000000000000000e0 0.000000000000000e0 0.000000000000000e0 0.000000000000000e0
        0.000000000000000e0 0.000000000000000e0 0.000000000000000e0 0.000000000000000e0
        0.000000000000000e0 0.000000000000000e0 0.000000000000000e0 0.000000000000000e0
        0.000000000000000e0 0.000000000000000e0 0.000000000000000e0 0.000000000000000e0
        0.000000000000000e0 0.000000000000000e0 0.000000000000000e0 0.000000000000000e0
        0.000000000000000e0 0.000000000000000e0 0.000000000000000e0 0.000000000000000e0
        0.000000000000000e0 0.000000000000000e0 0.000000000000000e0 0.000000000000000e0
        0.000000000000000e0 0.000000000000000e0 0.000000000000000e0 0.000000000000000e0
        0.000000000000000e0 0.000000000000000e0 0.000000000000000e0 0.000000000000000e0
        0.000000000000000e0 0.000000000000000e0 0.000000000000000e0 0.000000000000000e0
        0.000000000000000e0 0.000000000000000e0 0.000000000000000e0 0.000000000000000e0
        0.000000000000000e0 0.000000000000000e0 0.000000000000000e0 0.000000000000000e0
        0.000000000000000e0 0.000000000000000e0 0.000000000000000e0 0.000000000000000e0
        0.000000000000000e0 0.000000000000000e0 0.000000000000000e0 0.000000000000000e0
        0.000000000000000e0 0.000000000000000e0 0.000000000000000e0 0.000000000000000e0
        0.000000000000000e0 0.000000000000000e0 0.000000000000000e0 0.000000000000000e0
        0.000000000000000e0 0.000000000000000e0 0.000000000000000e0 0.000000000000000e0
        0.000000000000000e0 0.000000000000000e0 0.000000000000000e0 0.000000000000000e0
        0.000000000000000e0 0.000000000000000e0 0.000000000000000e0 0.000000000000000e0
        0.000000000000000e0 0.000000000000000e0 0.000000000000000e0 0.000000000000000e0
        0.000000000000000e0 0.000000000000000e0 0.000000000000000e0 0.000000000000000e0
        0.000000000000000e0 0.000000000000000e0 0.000000000000000e0 0.000000000000000e0
        0.000000000000000e0 0.000000000000000e0 0.000000000000000e0 0.000000000000000e0
        0.000000000000000e0 0.000000000000000e0 0.000000000000000e0 0.000000000000000e0
        0.000000000000000e0 0.000000000000000e0 0.000000000000000e0 0.000000000000000e0
        0.000000000000000e0 0.000000000000000e0 0.000000000000000e0 0.000000000000000e0
        0.000000000000000e0 0.000000000000000e0 0.000000000000000e0 0.000000000000000e0
        0.000000000000000e0 0.000000000000000e0 0.000000000000000e0 0.000000000000000e0
        0.000000000000000e0 0.000000000000000e0 0.000000000000000e0 0.000000000000000e0
        0.000000000000000e0 0.000000000000000e0 0.000000000000000e0 0.000000000000000e0
        0.000000000000000e0 0.000000000000000e0 0.000000000000000e0 0.000000000000000e0
        0.000000000000000e0 0.000000000000000e0 0.000000000000000e0 0.000000000000000e0
        0.000000000000000e0 0.000000000000000e0 0.000000000000000e0 0.000000000000000e0
        0.000000000000000e0 0.000000000000000e0 0.000000000000000e0 0.000000000000000e0
        0.000000000000000e0 0.000000000000000e0 0.000000000000000e0 0.000000000000000e0
        0.000000000000000e0 0.000000000000000e0 0.000000000000000e0 0.000000000000000e0
        0.000000000000000e0 0.000000000000000e0 0.000000000000000e0 0.000000000000000e0
        0.000000000000000e0 0.000000000000000e0 0.000000000000000e0 0.000000000000000e0
        0.000000000000000e0 0.000000000000000e0 0.000000000000000e0 0.000000000000000e0
        0.000000000000000e0 0.000000000000000e0 0.000000000000000e0 0.000000000000000e0
        0.000000000000000e0 0.000000000000000e0 0.000000000000000e0 0.000000000000000e0
        0.000000000000000e0 0.000000000000000e0 0.000000000000000e0 0.000000000000000e0
        0.000000000000000e0 0.000000000000000e0 0.000000000000000e0 0.000000000000000e0
        0.000000000000000e0
        </PP_QIJL.1.2.0>
      <PP_QIJL.1.3.1 first_index="1" second_index="3" composite_index="4" angular_momentum="1">
        -4.271087751802980e-16 -4.434294544478446e-16 -4.603737794637257e-16 -4.779655809774416e-16
        -4.962296003590266e-16 -5.151915243956691e-16 -5.348780214179950e-16 -5.553167788068021e-16
        -5.765365419329979e-16 -5.985671545855244e-16 -6.214396009440933e-16 -6.451860491558002e-16
        -6.698398965768836e-16 -6.954358167432557e-16 -7.220098081358888e-16 -7.495992448095947e-16
        -7.782429289564603e-16 -8.079811454778214e-16 -8.388557186415410e-16 -8.709100709042868e-16
        -9.041892839815091e-16 -9.387401622510332e-16 -9.746112985794316e-16 -1.011853142663747e-15
        -1.050518071984705e-15 -1.090660465471157e-15 -1.132336779979428e-15 -1.175605629695065e-15
        -1.220527868568698e-15 -1.267166675901944e-15 -1.315587645203695e-15 -1.365858876441816e-15
        -1.418051071819933e-15 -1.472237635214068e-15 -1.528494775408941e-15 -1.586901613279117e-15
        -1.647540293065784e-15 -1.710496097905627e-15 -1.775857569774292e-15 -1.843716634013144e-15
        -1.914168728614403e-15 -1.987312938446564e-15 -2.063252134608819e-15 -2.142093119110486e-15
        -2.223946775078957e-15 -2.308928222707340e-15 -2.397156981161212e-15 -2.488757136672149e-15
        -2.583857517054429e-15 -2.682591872890389e-15 -2.785099065639198e-15 -2.891523262933691e-15
        -3.002014141339844e-15 -3.116727096864110e-15 -3.235823463504695e-15 -3.359470740154025e-15
        -3.487842826171702e-15 -3.621120265959124e-15 -3.759490502879792e-15 -3.903148142882473e-15
        -4.052295228197816e-15 -4.207141521493581e-15 -4.367904800887940e-15 -4.534811166235841e-15
        -4.708095357119218e-15 -4.888001082988156e-15 -5.074781365917507e-15 -5.268698896460857e-15
        -5.470026403102408e-15 -5.679047035826377e-15 -5.896054764343280e-15 -6.121354791533287e-15
        -6.355263982688090e-15 -6.598111311154883e-15 -6.850238321009448e-15 -7.111999607408643e-15
        -7.383763315298383e-15 -7.665911657178089e-15 -7.958841450649979e-15 -8.262964676509315e-15
        -8.578709058160124e-15 -8.906518663171809e-15 -9.246854527822356e-15 -9.600195305506482e-15
        -9.967037939920967e-15 -1.034789836397350e-14 -1.074331222539838e-14 -1.115383564009943e-14
        -1.158004597427955e-14 -1.202254265645723e-14 -1.248194802051150e-14 -1.295890818094152e-14
        -1.345409394157165e-14 -1.396820173897976e-14 -1.450195462197606e-14 -1.505610326850940e-14
        -1.563142704143200e-14 -1.622873508460682e-14 -1.684886746089940e-14 -1.749269633365483e-14
        -1.816112719332093e-14 -1.885510013094353e-14 -1.957559116032435e-14 -2.032361359070118e-14
        -2.110021945188117e-14 -2.190650097383072e-14 -2.274359212280409e-14 -2.361267019617015e-14
        -2.451495747818079e-14 -2.545172295900971e-14 -2.642428411947859e-14 -2.743400878398179e-14
        -2.848231704421461e-14 -2.957068325641132e-14 -3.070063811490159e-14 -3.187377080490133e-14
        -3.309173123756623e-14 -3.435623237045136e-14 -3.566905261663970e-14 -3.703203834592879e-14
        -3.844710648159208e-14 -3.991624719636829e-14 -4.144152671146958e-14 -4.302509020254550e-14
        -4.466916481669005e-14 -4.637606280473332e-14 -4.814818477322587e-14 -4.998802306068670e-14
        -5.189816524286496e-14 -5.388129777194491e-14 -5.594020975481129e-14 -5.807779687569054e-14
        -6.029706546868369e-14 -6.260113674591875e-14 -6.499325118727007e-14 -6.747677309781576e-14
        -7.005519533944657e-14 -7.273214424327807e-14 -7.551138470977589e-14 -7.839682550376787e-14
        -8.139252475178690e-14 -8.450269564948098e-14 -8.773171238711287e-14 -9.108411630148556e-14
        -9.456462226294583e-14 -9.817812530644590e-14 -1.019297075159930e-13 -1.058246451721674e-13
        -1.098684161727597e-13 -1.140667077369683e-13 -1.184254244039863e-13 -1.229506963372327e-13
        -1.276488879459043e-13 -1.325266068359731e-13 -1.375907131032226e-13 -1.428483289813837e-13
        -1.483068488589508e-13 -1.539739496787572e-13 -1.598576017349401e-13 -1.659660798824796e-13
        -1.723079751750742e-13 -1.788922069477256e-13 -1.857280353610217e-13 -1.928250744247608e-13
        -2.001933055192385e-13 -2.078430914332011e-13 -2.157851909382296e-13 -2.240307739200286e-13
        -2.325914370879169e-13 -2.414792202846129e-13 -2.507066234192369e-13 -2.602866240473745e-13
        -2.702326956228933e-13 -2.805588264472070e-13 -2.912795393426289e-13 -3.024099120774717e-13
        -3.139655985716530e-13 -3.259628509125850e-13 -3.384185422123499e-13 -3.513501903382949e-13
        -3.647759825504033e-13 -3.787148010801360e-13 -3.931862496866620e-13 -4.082106812278771e-13
        -4.238092262849601e-13 -4.400038228807153e-13 -4.568172473335441e-13 -4.742731462903728e-13
        -4.923960699836453e-13 -5.112115067591288e-13 -5.307459189230778e-13 -5.510267799592209e-13
        -5.720826131678498e-13 -5.939430317814064e-13 -6.166387806129641e-13 -6.402017792961590e-13
        -6.646651671774429e-13 -6.900633499237200e-13 -7.164320479109744e-13 -7.438083464619312e-13
        -7.722307480033610e-13 -8.017392262164721e-13 -8.323752822564492e-13 -8.641820031202753e-13
        -8.972041222449104e-13 -9.314880824210126e-13 -9.670821011107680e-13 -1.004036238261596e-12
        -1.042402466711180e-12 -1.082234745282811e-12 -1.123589094673821e-12 -1.166523676243919e-12
        -1.211098873814121e-12 -1.257377378591425e-12 -1.305424277338620e-12 -1.355307143913196e-12
        -1.407096134304213e-12 -1.460864085300637e-12 -1.516686616930038e-12 -1.574642238811673e-12
        -1.634812460573474e-12 -1.697281906488388e-12 -1.762138434491093e-12 -1.829473259742636e-12
        -1.899381082916732e-12 -1.971960223388058e-12 -2.047312757510052e-12 -2.125544662176464e-12
        -2.206765963868743e-12 -2.291090893398829e-12 -2.378638046564880e-12 -2.469530550946119e-12
        -2.563896239071092e-12 -2.661867828203101e-12 -2.763583106995637e-12 -2.869185129280126e-12
        -2.978822415258900e-12 -3.092649160385949e-12 -3.210825452229533e-12 -3.333517495621546e-12
        -3.460897846410134e-12 -3.593145654144708e-12 -3.730446914034165e-12 -3.872994728533106e-12
        -4.020989578923706e-12 -4.174639607275246e-12 -4.334160909177932e-12 -4.499777837662555e-12
        -4.671723318733591e-12 -4.850239178959417e-12 -5.035576485580362e-12 -5.227995899612973e-12
        -5.427768042447090e-12 -5.635173876451267e-12 -5.850505100121942e-12 -6.074064558331927e-12
        -6.306166668255407e-12 -6.547137861568205e-12 -6.797317043545553e-12 -7.057056069702766e-12
        -7.326720240649272e-12 -7.606688815852071e-12 -7.897355547030951e-12 -8.199129231935908e-12
        -8.512434289285364e-12 -8.837711355673928e-12 -9.175417905289171e-12 -9.526028893308917e-12
        -9.890037423884003e-12 -1.026795544364603e-11 -1.066031446171521e-11 -1.106766629722125e-11
        -1.149058385538836e-11 -1.192966193327592e-11 -1.238551805630819e-11 -1.285879334676923e-11
        -1.335015342548484e-11 -1.386028934795929e-11 -1.438991857628380e-11 -1.493978598818348e-11
        -1.551066492462163e-11 -1.610335827743534e-11 -1.671869961853141e-11 -1.735755437223116e-11
        -1.802082103241269e-11 -1.870943242616235e-11 -1.942435702571298e-11 -2.016660031051337e-11
        -2.093720618134531e-11 -2.173725842847661e-11 -2.256788225591477e-11 -2.343024586390564e-11
        -2.432556209190188e-11 -2.525509012431248e-11 -2.622013726143240e-11 -2.722206075804210e-11
        -2.826226973226408e-11 -2.934222714735974e-11 -3.046345186925459e-11 -3.162752080268557e-11
        -3.283607110897384e-11 -3.409080250854342e-11 -3.539347967142263e-11 -3.674593469909137e-11
        -3.815006970116439e-11 -3.960785947053367e-11 -4.112135426073366e-11 -4.269268266943389e-11
        -4.432405463211545e-11 -4.601776453014138e-11 -4.777619441759137e-11 -4.960181737140018e-11
        -5.149720096951038e-11 -5.346501090193173e-11 -5.550801471978551e-11 -5.762908572760606e-11
        -5.983120702437471e-11 -6.211747569896784e-11 -6.449110718592071e-11 -6.695543978763325e-11
        -6.951393936937555e-11 -7.217020423369933e-11 -7.492797018110766e-11 -7.779111576410252e-11
        -8.076366774199750e-11 -8.384980674416969e-11 -8.705387314971164e-11 -9.038037319175658e-11
        -9.383398529505962e-11 -9.741956665574790e-11 -1.011421600724952e-10 -1.050070010387245e-10
        -1.090195251058181e-10 -1.131853755276859e-10 -1.175104111974453e-10 -1.220007148873768e-10
        -1.266626018037367e-10 -1.315026284684670e-10 -1.365276019402875e-10 -1.417445893881410e-10
        -1.471609280304549e-10 -1.527842354541951e-10 -1.586224203282300e-10 -1.646836935260662e-10
        -1.709765796736014e-10 -1.775099291381356e-10 -1.842929304754962e-10 -1.913351233527908e-10
        -1.986464119649538e-10 -2.062370789639600e-10 -2.141177999202950e-10 -2.222996583370138e-10
        -2.307941612375133e-10 -2.396132553489313e-10 -2.487693439039373e-10 -2.582753040845426e-10
        -2.681445051324593e-10 -2.783908271514819e-10 -2.890286806283342e-10 -3.000730266994266e-10
        -3.115393981920427e-10 -3.234439214695216e-10 -3.358033391111845e-10 -3.486350334588812e-10
        -3.619570510632800e-10 -3.757881280642823e-10 -3.901477165412452e-10 -4.050560118700806e-10
        -4.205339811256994e-10 -4.366033925697405e-10 -4.532868462650656e-10 -4.706078058600488e-10
        -4.885906315873959e-10 -5.072606145238669e-10 -5.266440121591010e-10 -5.467680853235628e-10
        -5.676611365275292e-10 -5.893525497650516e-10 -6.118728318388580e-10 -6.352536552643127e-10
        -6.595279028127776e-10 -6.847297137569941e-10 -7.108945318835485e-10 -7.380591553399245e-10
        -7.662617883862404e-10 -7.955420951244557e-10 -8.259412552806092e-10 -8.575020221185101e-10
        -8.902687825663607e-10 -9.242876196408389e-10 -9.596063772564262e-10 -9.962747275111504e-10
        -1.034344240543305e-9 -1.073868457057448e-9 -1.114902963621630e-9 -1.157505470841737e-9
        -1.201735894522920e-9 -1.247656439932172e-9 -1.295331689280629e-9 -1.344828692548546e-9
        -1.396217061780715e-9 -1.449569068984902e-9 -1.504959747770961e-9 -1.562466998873586e-9
        -1.622171699707049e-9 -1.684157818106008e-9 -1.748512530412322e-9 -1.815326344073887e-9
        -1.884693224927960e-9 -1.956710729347899e-9 -2.031480141439149e-9 -2.109106615477439e-9
        -2.189699323789380e-9 -2.273371610283534e-9 -2.360241149847741e-9 -2.450430113836888e-9
        -2.544065341883831e-9 -2.641278520274966e-9 -2.742206367141407e-9 -2.846990824726039e-9
        -2.955779258996903e-9 -3.068724666887501e-9 -3.185985891455448e-9 -3.307727845262032e-9
        -3.434121742286742e-9 -3.565345338702816e-9 -3.701583182852485e-9 -3.843026874773139e-9
        -3.989875335639618e-9 -4.142335087501253e-9 -4.300620543707040e-9 -4.464954310427346e-9
        -4.635567499695937e-9 -4.812700054412628e-9 -4.996601085763396e-9 -5.187529223532351e-9
        -5.385752979798234e-9 -5.591551126526456e-9 -5.805213087587962e-9 -6.027039345755702e-9
        -6.257341865251139e-9 -6.496444530434779e-9 -6.744683601257309e-9 -7.002408186111960e-9
        -7.269980732752606e-9 -7.547777537967773e-9 -7.836189276727280e-9 -8.135621551544975e-9
        -8.446495462830327e-9 -8.769248201030319e-9 -9.104333661394167e-9 -9.452223082225187e-9
        -9.813405707516644e-9 -1.018838947490349e-8 -1.057770172989683e-8 -1.098188996740498e-8
        -1.140152260158376e-8 -1.183718976509768e-8 -1.228950413891594e-8 -1.275910181380938e-8
        -1.324664318475908e-8 -1.375281387953432e-8 -1.427832572274420e-8 -1.482391773671869e-8
        -1.539035718062547e-8 -1.597844062928280e-8 -1.658899509318521e-8 -1.722287918131527e-8
        -1.788098430837642e-8 -1.856423594814313e-8 -1.927359493468945e-8 -2.001005881332532e-8
        -2.077466324313812e-8 -2.156848345311116e-8 -2.239263575386506e-8 -2.324827910714589e-8
        -2.413661675526619e-8 -2.505889791278743e-8 -2.601641952282198e-8 -2.701052808042147e-8
        -2.804262152561364e-8 -2.911415120874789e-8 -3.022662393090955e-8 -3.138160406227076e-8
        -3.258071574135332e-8 -3.382564515829286e-8 -3.511814292531303e-8 -3.646002653773744e-8
        -3.785318292899894e-8 -3.929957112323331e-8 -4.080122498918394e-8 -4.236025609928606e-8
        -4.397885669794453e-8 -4.565930278317616e-8 -4.740395730594323e-8 -4.921527349167145e-8
        -5.109579828861774e-8 -5.304817594792835e-8 -5.507515174041691e-8 -5.717957581527986e-8
        -5.936440720616754e-8 -6.163271799023665e-8 -6.398769760602124e-8 -6.643265733618682e-8
        -6.897103496145902e-8 -7.160639959226054e-8 -7.434245668483941e-8 -7.718305324892751e-8
        -8.013218325424138e-8 -8.319399324341241e-8 -8.637278815922290e-8 -8.967303739432847e-8
        -9.309938107195228e-8 -9.665663656636937e-8 -1.003498052723260e-7 -1.041840796328942e-7
        -1.081648504356223e-7 -1.122977143872125e-7 -1.165884819773574e-7 -1.210431856427626e-7
        -1.256680882428064e-7 -1.304696918587261e-7 -1.354547469286670e-7 -1.406302617314092e-7
        -1.460035122320674e-7 -1.515820523035691e-7 -1.573737243382429e-7 -1.633866702643896e-7
        -1.696293429832845e-7 -1.761105182426363e-7 -1.828393069631473e-7 -1.898251680354488e-7
        -1.970779216053400e-7 -2.046077628659527e-7 -2.124252763761571e-7 -2.205414509252732e-7
        -2.289676949649070e-7 -2.377158526295216e-7 -2.467982203681883e-7 -2.562275642108070e-7
        -2.660171376929117e-7 -2.761807004643544e-7 -2.867325376076142e-7 -2.976874796929224e-7
        -3.090609235985045e-7 -3.208688541245266e-7 -3.331278664315565e-7 -3.458551893345855e-7
        -3.590687094852619e-7 -3.727869964762150e-7 -3.870293289024321e-7 -4.018157214166623e-7
        -4.171669528155008e-7 -4.331045951968887e-7 -4.496510442286349e-7 -4.668295505705592e-7
        -4.846642524947897e-7 -5.031802097487192e-7 -5.224034387085625e-7 -5.423609488726421e-7
        -5.630807807451404e-7 -5.845920451630672e-7 -6.069249641214794e-7 -6.301109131545996e-7
        -6.541824653300719e-7 -6.791734369202360e-7 -7.051189348118513e-7 -7.320554057215149e-7
        -7.600206872858014e-7 -7.890540610959191e-7 -8.191963077515682e-7 -8.504897640110874e-7
        -8.829783821169240e-7 -9.167077913789704e-7 -9.517253621011882e-7 -9.880802719418975e-7
        -1.025823574798241e-6 -1.065008272311816e-6 -1.105689388093783e-6 -1.147924044774341e-6
        -1.191771543981659e-6 -1.237293449363080e-6 -1.284553672761748e-6 -1.333618563671548e-6
        -1.384557002090147e-6 -1.437440494903031e-6 -1.492343275930354e-6 -1.549342409774010e-6
        -1.608517899611686e-6 -1.669952799084522e-6 -1.733733328435112e-6 -1.799948995055822e-6
        -1.868692718613504e-6 -1.940060960925590e-6 -2.014153860764540e-6 -2.091075373779553e-6
        -2.170933417725827e-6 -2.253840023204598e-6 -2.339911490120107e-6 -2.429268550070561e-6
        -2.522036534894892e-6 -2.618345551609459e-6 -2.718330663975172e-6 -2.822132080944444e-6
        -2.929895352245609e-6 -3.041771571378085e-6 -3.157917586291454e-6 -3.278496218042048e-6
        -3.403676487725217e-6 -3.533633851994289e-6 -3.668550447488999e-6 -3.808615344508444e-6
        -3.954024810276983e-6 -4.104982582158623e-6 -4.261700151197844e-6 -4.424397056373068e-6
        -4.593301189960940e-6 -4.768649114432321e-6 -4.950686391307451e-6 -5.139667922421042e-6
        -5.335858304058736e-6 -5.539532194449286e-6 -5.750974695105649e-6 -5.970481746539134e-6
        -6.198360538877167e-6 -6.434929937943468e-6 -6.680520927373720e-6 -6.935477067367816e-6
        -7.200154970695436e-6 -7.474924796594421e-6 -7.760170763231708e-6 -8.056291679411475e-6
        -8.363701496246469e-6 -8.682829879534411e-6 -9.014122803600664e-6 -9.358043167409340e-6
        -9.715071433759912e-6 -1.008570629242507e-5 -1.047046534811366e-5 -1.086988583417414e-5
        -1.128452535298446e-5 -1.171496264401581e-5 -1.216179838058150e-5 -1.262565599633052e-5
        -1.310718254257266e-5 -1.360704957756862e-5 -1.412595408895239e-5 -1.466461945050098e-5
        -1.522379641450345e-5 -1.580426414102680e-5 -1.640683126542944e-5 -1.703233700550544e-5
        -1.768165230970546e-5 -1.835568104792467e-5 -1.905536124639638e-5 -1.978166636829307e-5
        -2.053560664168081e-5 -2.131823043653895e-5 -2.213062569261093e-5 -2.297392139991549e-5
        -2.384928913380406e-5 -2.475794464652742e-5 -2.570114951732438e-5 -2.668021286312761e-5
        -2.769649311204375e-5 -2.875139984184387e-5 -2.984639568576746e-5 -3.098299830802888e-5
        -3.216278245148497e-5 -3.338738206001435e-5 -3.465849247823179e-5 -3.597787273125642e-5
        -3.734734788733148e-5 -3.876881150619904e-5 -4.024422817620573e-5 -4.177563614322805e-5
        -4.336515003460407e-5 -4.501496368133667e-5 -4.672735304197358e-5 -4.850467923164192e-5
        -5.034939165983881e-5 -5.226403128069452e-5 -5.425123395951978e-5 -5.631373395959679e-5
        -5.845436755324682e-5 -6.067607676137734e-5 -6.298191322579852e-5 -6.537504221874294e-5
        -6.785874679414595e-5 -7.043643208537452e-5 -7.311162975422707e-5 -7.588800259616305e-5
        -7.876934930685215e-5 -8.175960941528542e-5 -8.486286838881325e-5 -8.808336291563887e-5
        -9.142548637042298e-5 -9.489379446881330e-5 -9.849301111685188e-5 -1.022280344613726e-4
        -1.061039431476270e-4 -1.101260027905608e-4 -1.142996726662786e-4 -1.186306126304059e-4
        -1.231246902702004e-4 -1.277879882974014e-4 -1.326268121889783e-4 -1.376476980830539e-4
        -1.428574209374445e-4 -1.482630029583811e-4 -1.538717223071217e-4 -1.596911220923009e-4
        -1.657290196559640e-4 -1.719935161613968e-4 -1.784930064909258e-4 -1.852361894620149e-4
        -1.922320783700595e-4 -1.994900118663596e-4 -2.070196651798679e-4 -2.148310616913286e-4
        -2.229345848685015e-4 -2.313409905712206e-4 -2.400614197349949e-4 -2.491074114419574e-4
        -2.584909163878550e-4 -2.682243107537942e-4 -2.783204104914014e-4 -2.887924860299052e-4
        -2.996542774136262e-4 -3.109200098781224e-4 -3.226044098731119e-4 -3.347227215400986e-4
        -3.472907236522784e-4 -3.603247470241334e-4 -3.738416923976680e-4 -3.878590488119054e-4
        -4.023949124618245e-4 -4.174680060523517e-4 -4.330976986525520e-4 -4.493040260544228e-4
        -4.661077116400682e-4 -4.835301877602525e-4 -5.015936176263691e-4 -5.203209177170597e-4
        -5.397357806995274e-4 -5.598626988645182e-4 -5.807269880727076e-4 -6.023548122087292e-4
        -6.247732081377694e-4 -6.480101111578386e-4 -6.720943809391722e-4 -6.970558279402828e-4
        -7.229252402879927e-4 -7.497344111067185e-4 -7.775161662796141e-4 -8.063043926217111e-4
        -8.361340664423409e-4 -8.670412824709373e-4 -8.990632831172562e-4 -9.322384880332729e-4
        -9.666065239404057e-4 -1.002208254681612e-3 -1.039085811453426e-3 -1.077282623168544e-3
        -1.116843446894358e-3 -1.157814398307656e-3 -1.200242982099982e-3 -1.244178122261901e-3
        -1.289670192168268e-3 -1.336771044379248e-3 -1.385534040064913e-3 -1.436014077953063e-3
        -1.488267622691754e-3 -1.542352732509273e-3 -1.598329086044581e-3 -1.656258008211733e-3
        -1.716202494950811e-3 -1.778227236706983e-3 -1.842398640467522e-3 -1.908784850173742e-3
        -1.977455765312166e-3 -2.048483057474690e-3 -2.121940184663232e-3 -2.197902403098731e-3
        -2.276446776277741e-3 -2.357652181003253e-3 -2.441599310097646e-3 -2.528370671487167e-3
        -2.618050583327334e-3 -2.710725164817451e-3 -2.806482322331132e-3 -2.905411730466254e-3
        -3.007604807594246e-3 -3.113154685463689e-3 -3.222156172386716e-3 -3.334705709510375e-3
        -3.450901319646163e-3 -3.570842548102151e-3 -3.694630394931933e-3 -3.822367237982460e-3
        -3.954156746091475e-3 -4.090103781750679e-3 -4.230314292516944e-3 -4.374895190418487e-3
        -4.523954218565759e-3 -4.677599804140908e-3 -4.835940896900346e-3 -4.999086792287265e-3
        -5.167146938211693e-3 -5.340230724515256e-3 -5.518447254099276e-3 -5.701905094653394e-3
        -5.890712009883056e-3 -6.084974669094262e-3 -6.284798333954386e-3 -6.490286521210753e-3
        -6.701540640110250e-3 -6.918659603228554e-3 -7.141739409383785e-3 -7.370872697277031e-3
        -7.606148268474988e-3 -7.847650578323153e-3 -8.095459193357392e-3 -8.349648213764905e-3
        -8.610285659432575e-3 -8.877432818116780e-3 -9.151143554267785e-3 -9.431463577051671e-3
        -9.718429666130122e-3 -1.001206885378391e-2 -1.031239756200597e-2 -1.061942069323747e-2
        -1.093313067348503e-2 -1.125350644663510e-2 -1.158051241887428e-2 -1.191409735223896e-2
        -1.225419320644697e-2 -1.260071392831819e-2 -1.295355418826848e-2 -1.331258806356062e-2
        -1.367766766822853e-2 -1.404862172984743e-2 -1.442525411361573e-2 -1.480734229454038e-2
        -1.519463577887873e-2 -1.558685447639608e-2 -1.598368702544020e-2 -1.638478907332710e-2
        -1.678978151507136e-2 -1.719824869408213e-2 -1.760973656909290e-2 -1.802375085229082e-2
        -1.843975512437320e-2 -1.885716893308136e-2 -1.927536588264712e-2 -1.969367172254501e-2
        -2.011136244496384e-2 -2.052766240150881e-2 -2.094174245081317e-2 -2.135271814997897e-2
        -2.175964800408600e-2 -2.216153178939635e-2 -2.255730896734883e-2 -2.294585720797498e-2
        -2.332599104297326e-2 -2.369646067035342e-2 -2.405595093429468e-2 -2.440308050565086e-2
        -2.473640129037157e-2 -2.505439809497823e-2 -2.535548858013468e-2 -2.563802353525729e-2
        -2.590028750901589e-2 -2.614049983245532e-2 -2.635681607330049e-2 -2.654732996177203e-2
        -2.671007582990062e-2 -2.684303160786059e-2 -2.694412242220657e-2 -2.701122484205162e-2
        -2.704217182012880e-2 -2.703475837627814e-2 -2.698674807114624e-2 -2.689588031771555e-2
        -2.675987857763130e-2 -2.657645948809724e-2 -2.634334296329257e-2 -2.605826331174232e-2
        -2.571898140776785e-2 -2.532329795096733e-2 -2.486906784253081e-2 -2.435421570099228e-2
        -2.377675253265734e-2 -2.313479356332480e-2 -2.242657722794446e-2 -2.165048530341771e-2
        -2.080506415676848e-2 -1.988904706628747e-2 -1.890137755690921e-2 -1.784123367295184e-2
        -1.670805309136041e-2 -1.550155895673432e-2 -1.422178629564468e-2 -1.286910884208497e-2
        -1.144426607839474e-2 -9.948390266708827e-3 -8.383033215073910e-3 -6.750192489980698e-3
        -5.052336753438644e-3 -3.292429868172986e-3 -1.473953379393454e-3 3.990730536307906e-4
        2.322073737759060e-3 4.289902033225301e-3 6.296828975142493e-3 8.336535985728560e-3
        1.040211225931959e-2 1.248605742313914e-2 1.458029009175388e-2 1.667616294082914e-2
        1.876448492478209e-2 2.083555125159497e-2 2.287918170477636e-2 2.488476786545608e-2
        2.684132973503929e-2 2.873758218890853e-2 3.056201160242372e-2 3.230296288017147e-2
        3.394873698629639e-2 3.548769891625319e-2 3.690839586715744e-2 3.819968515403642e-2
        3.935087118217101e-2 4.035185052129892e-2 4.119326383635022e-2 4.186665311304136e-2
        4.236462227737892e-2 4.268099894939875e-2 4.281099469794697e-2 4.275136078109998e-2
        4.250053597356338e-2 4.205878270742466e-2 4.142830739713164e-2 4.061336049660548e-2
        3.962031156104525e-2 3.845769437527092e-2 3.713621708337201e-2 3.566873223171719e-2
        3.407016174135497e-2 3.235737207999456e-2 3.054899533228812e-2 2.866519249433244e-2
        2.672735616764824e-2 2.475775092114557e-2 2.277909094553731e-2 2.081405625768479e-2
        1.888475063091258e-2 1.701210663192618e-2 1.521524562638285e-2 1.351080335214590e-2
        1.191223461626403e-2 1.042911379679168e-2 9.066451052900673e-3 7.824047374854044e-3
        6.695914725392546e-3 5.672771369137824e-3 4.752387231732880e-3 3.933566861468174e-3
        3.213580273782768e-3 2.588158725242956e-3 2.051506476256348e-3 1.596329536589947e-3
        1.213882297685986e-3 8.952651942641943e-4 6.353825393964341e-4 4.296296353460127e-4
        2.727607406665666e-4 1.589491984204938e-4 8.185387369050169e-5 3.469146424975311e-5
        1.031417167882132e-5 1.292141406039615e-6 0.000000000000000e0 0.000000000000000e0
        0.000000000000000e0 0.000000000000000e0 0.000000000000000e0 0.000000000000000e0
        0.000000000000000e0 0.000000000000000e0 0.000000000000000e0 0.000000000000000e0
        0.000000000000000e0 0.000000000000000e0 0.000000000000000e0 0.000000000000000e0
        0.000000000000000e0 0.000000000000000e0 0.000000000000000e0 0.000000000000000e0
        0.000000000000000e0 0.000000000000000e0 0.000000000000000e0 0.000000000000000e0
        0.000000000000000e0 0.000000000000000e0 0.000000000000000e0 0.000000000000000e0
        0.000000000000000e0 0.000000000000000e0 0.000000000000000e0 0.000000000000000e0
        0.000000000000000e0 0.000000000000000e0 0.000000000000000e0 0.000000000000000e0
        0.000000000000000e0 0.000000000000000e0 0.000000000000000e0 0.000000000000000e0
        0.000000000000000e0 0.000000000000000e0 0.000000000000000e0 0.000000000000000e0
        0.000000000000000e0 0.000000000000000e0 0.000000000000000e0 0.000000000000000e0
        0.000000000000000e0 0.000000000000000e0 0.000000000000000e0 0.000000000000000e0
        0.000000000000000e0 0.000000000000000e0 0.000000000000000e0 0.000000000000000e0
        0.000000000000000e0 0.000000000000000e0 0.000000000000000e0 0.000000000000000e0
        0.000000000000000e0 0.000000000000000e0 0.000000000000000e0 0.000000000000000e0
        0.000000000000000e0 0.000000000000000e0 0.000000000000000e0 0.000000000000000e0
        0.000000000000000e0 0.000000000000000e0 0.000000000000000e0 0.000000000000000e0
        0.000000000000000e0 0.000000000000000e0 0.000000000000000e0 0.000000000000000e0
        0.000000000000000e0 0.000000000000000e0 0.000000000000000e0 0.000000000000000e0
        0.000000000000000e0 0.000000000000000e0 0.000000000000000e0 0.000000000000000e0
        0.000000000000000e0 0.000000000000000e0 0.000000000000000e0 0.000000000000000e0
        0.000000000000000e0 0.000000000000000e0 0.000000000000000e0 0.000000000000000e0
        0.000000000000000e0 0.000000000000000e0 0.000000000000000e0 0.000000000000000e0
        0.000000000000000e0 0.000000000000000e0 0.000000000000000e0 0.000000000000000e0
        0.000000000000000e0 0.000000000000000e0 0.000000000000000e0 0.000000000000000e0
        0.000000000000000e0 0.000000000000000e0 0.000000000000000e0 0.000000000000000e0
        0.000000000000000e0 0.000000000000000e0 0.000000000000000e0 0.000000000000000e0
        0.000000000000000e0 0.000000000000000e0 0.000000000000000e0 0.000000000000000e0
        0.000000000000000e0 0.000000000000000e0 0.000000000000000e0 0.000000000000000e0
        0.000000000000000e0 0.000000000000000e0 0.000000000000000e0 0.000000000000000e0
        0.000000000000000e0 0.000000000000000e0 0.000000000000000e0 0.000000000000000e0
        0.000000000000000e0 0.000000000000000e0 0.000000000000000e0 0.000000000000000e0
        0.000000000000000e0 0.000000000000000e0 0.000000000000000e0 0.000000000000000e0
        0.000000000000000e0 0.000000000000000e0 0.000000000000000e0 0.000000000000000e0
        0.000000000000000e0 0.000000000000000e0 0.000000000000000e0 0.000000000000000e0
        0.000000000000000e0 0.000000000000000e0 0.000000000000000e0 0.000000000000000e0
        0.000000000000000e0 0.000000000000000e0 0.000000000000000e0 0.000000000000000e0
        0.000000000000000e0 0.000000000000000e0 0.000000000000000e0 0.000000000000000e0
        0.000000000000000e0 0.000000000000000e0 0.000000000000000e0 0.000000000000000e0
        0.000000000000000e0 0.000000000000000e0 0.000000000000000e0 0.000000000000000e0
        0.000000000000000e0 0.000000000000000e0 0.000000000000000e0 0.000000000000000e0
        0.000000000000000e0 0.000000000000000e0 0.000000000000000e0 0.000000000000000e0
        0.000000000000000e0 0.000000000000000e0 0.000000000000000e0 0.000000000000000e0
        0.000000000000000e0 0.000000000000000e0 0.000000000000000e0 0.000000000000000e0
        0.000000000000000e0 0.000000000000000e0 0.000000000000000e0 0.000000000000000e0
        0.000000000000000e0 0.000000000000000e0 0.000000000000000e0 0.000000000000000e0
        0.000000000000000e0 0.000000000000000e0 0.000000000000000e0 0.000000000000000e0
        0.000000000000000e0 0.000000000000000e0 0.000000000000000e0 0.000000000000000e0
        0.000000000000000e0 0.000000000000000e0 0.000000000000000e0 0.000000000000000e0
        0.000000000000000e0 0.000000000000000e0 0.000000000000000e0 0.000000000000000e0
        0.000000000000000e0 0.000000000000000e0 0.000000000000000e0 0.000000000000000e0
        0.000000000000000e0 0.000000000000000e0 0.000000000000000e0 0.000000000000000e0
        0.000000000000000e0 0.000000000000000e0 0.000000000000000e0 0.000000000000000e0
        0.000000000000000e0 0.000000000000000e0 0.000000000000000e0 0.000000000000000e0
        0.000000000000000e0 0.000000000000000e0 0.000000000000000e0 0.000000000000000e0
        0.000000000000000e0 0.000000000000000e0 0.000000000000000e0 0.000000000000000e0
        0.000000000000000e0 0.000000000000000e0 0.000000000000000e0 0.000000000000000e0
        0.000000000000000e0 0.000000000000000e0 0.000000000000000e0 0.000000000000000e0
        0.000000000000000e0 0.000000000000000e0 0.000000000000000e0 0.000000000000000e0
        0.000000000000000e0 0.000000000000000e0 0.000000000000000e0 0.000000000000000e0
        0.000000000000000e0 0.000000000000000e0 0.000000000000000e0 0.000000000000000e0
        0.000000000000000e0 0.000000000000000e0 0.000000000000000e0 0.000000000000000e0
        0.000000000000000e0 0.000000000000000e0 0.000000000000000e0 0.000000000000000e0
        0.000000000000000e0 0.000000000000000e0 0.000000000000000e0 0.000000000000000e0
        0.000000000000000e0 0.000000000000000e0 0.000000000000000e0 0.000000000000000e0
        0.000000000000000e0 0.000000000000000e0 0.000000000000000e0 0.000000000000000e0
        0.000000000000000e0 0.000000000000000e0 0.000000000000000e0 0.000000000000000e0
        0.000000000000000e0 0.000000000000000e0 0.000000000000000e0 0.000000000000000e0
        0.000000000000000e0 0.000000000000000e0 0.000000000000000e0 0.000000000000000e0
        0.000000000000000e0 0.000000000000000e0 0.000000000000000e0 0.000000000000000e0
        0.000000000000000e0 0.000000000000000e0 0.000000000000000e0 0.000000000000000e0
        0.000000000000000e0 0.000000000000000e0 0.000000000000000e0 0.000000000000000e0
        0.000000000000000e0 0.000000000000000e0 0.000000000000000e0 0.000000000000000e0
        0.000000000000000e0
        </PP_QIJL.1.3.1>
      <PP_QIJL.1.4.1 first_index="1" second_index="4" composite_index="7" angular_momentum="1">
        3.595417380998765e-16 3.732805459451284e-16 3.875443410755539e-16 4.023531843037532e-16
        4.177279030060424e-16 4.336901204143761e-16 4.502622860275859e-16 4.674677071846875e-16
        4.853305818446641e-16 5.038760326188405e-16 5.231301421036881e-16 5.431199895637786e-16
        5.638736890164614e-16 5.854204287718328e-16 6.077905124836133e-16 6.310154017686442e-16
        6.551277604549800e-16 6.801615005207754e-16 7.061518297885915e-16 7.331353014422082e-16
        7.611498654355507e-16 7.902349218660709e-16 8.204313763876304e-16 8.517816977408117e-16
        8.843299774815959e-16 9.181219919923583e-16 9.532052668624718e-16 9.896291437289843e-16
        1.027444849671431e-15 1.066705569258369e-15 1.107466519346918e-15 1.149785026740588e-15
        1.193720608814527e-15 1.239335057221649e-15 1.286692524797331e-15 1.335859615784897e-15
        1.386905479508822e-15 1.439901907627360e-15 1.494923435101398e-15 1.552047445021532e-15
        1.611354277440778e-15 1.672927342366022e-15 1.736853237067082e-15 1.803221867868389e-15
        1.872126576594590e-15 1.943664271847839e-15 2.017935565301516e-15 2.095044913201958e-15
        2.175100763277273e-15 2.258215707259847e-15 2.344506639236986e-15 2.434094920052523e-15
        2.527106547990485e-15 2.623672335980944e-15 2.723928095577286e-15 2.828014827963547e-15
        2.936078922260588e-15 3.048272361409916e-15 3.164752935924734e-15 3.285684465808882e-15
        3.411237030955672e-15 3.541587210350791e-15 3.676918330415595e-15 3.817420722840088e-15
        3.963291992268263e-15 4.114737294212146e-15 4.271969623585574e-15 4.435210114263386e-15
        4.604688350087359e-15 4.780642687756375e-15 4.963320592054729e-15 5.152978983890306e-15
        5.349884601631953e-15 5.554314376254226e-15 5.766555820817278e-15 5.986907434829400e-15
        6.215679124061193e-15 6.453192636401601e-15 6.699782014368905e-15 6.955794064913126e-15
        7.221588847170320e-15 7.497540178855166e-15 7.784036162003716e-15 8.081479728805776e-15
        8.390289208294817e-15 8.710898914691986e-15 9.043759758232095e-15 9.389339879330464e-15
        9.748125306982482e-15 1.012062064232206e-14 1.050734976829999e-14 1.090885658648075e-14
        1.132570578199371e-14 1.175848361771459e-14 1.220779875879437e-14 1.267428312869476e-14
        1.315859279793483e-14 1.366140890679824e-14 1.418343862329897e-14 1.472541613775302e-14
        1.528810369535429e-14 1.587229266820765e-14 1.647880466832626e-14 1.710849270315891e-14
        1.776224237527240e-14 1.844097312787576e-14 1.914563953793911e-14 1.987723265872457e-14
        2.063678141361830e-14 2.142535404322366e-14 2.224405960775035e-14 2.309404954681319e-14
        2.397651929883379e-14 2.489270998232275e-14 2.584391014140726e-14 2.683145755805833e-14
        2.785674113356714e-14 2.892120284191653e-14 3.002633975779415e-14 3.117370616210094e-14
        3.236491572791411e-14 3.360164378998116e-14 3.488562970093528e-14 3.621867927754650e-14
        3.760266734044942e-14 3.903954035091795e-14 4.053131914839772e-14 4.208010179264419e-14
        4.368806651446500e-14 4.535747477921599e-14 4.709067446735909e-14 4.889010317655631e-14
        5.075829164994292e-14 5.269786733540182e-14 5.471155808084556e-14 5.680219597070100e-14
        5.897272130899500e-14 6.122618675464148e-14 6.356576161474552e-14 6.599473630196439e-14
        6.851652696219114e-14 7.113468027907357e-14 7.385287846212170e-14 7.667494442542181e-14
        7.960484716423936e-14 8.264670733707163e-14 8.580480306100293e-14 8.908357592851155e-14
        9.248763725419042e-14 9.602177456016857e-14 9.969095830935153e-14 1.035003488959546e-13
        1.074553039031564e-13 1.115613856380826e-13 1.158243689547183e-13 1.202502493757443e-13
        1.248452515247310e-13 1.296158378805394e-13 1.345687178662463e-13 1.397108572853765e-13
        1.450494881187095e-13 1.505921186954445e-13 1.563465442530253e-13 1.623208579004747e-13
        1.685234620006657e-13 1.749630799875219e-13 1.816487686347898e-13 1.885899307936130e-13
        1.957963286168416e-13 2.032780972886696e-13 2.110457592789004e-13 2.191102391419100e-13
        2.274828788810944e-13 2.361754539004313e-13 2.452001895655840e-13 2.545697783978259e-13
        2.642973979249991e-13 2.743967292145737e-13 2.848819761149046e-13 2.957678852317339e-13
        3.070697666680253e-13 3.188035155563264e-13 3.309856344139066e-13 3.436332563521427e-13
        3.567641691727794e-13 3.703968403849428e-13 3.845504431781286e-13 3.992448833876447e-13
        4.145008274904704e-13 4.303397316708985e-13 4.467838719968084e-13 4.638563757490727e-13
        4.815812539480850e-13 4.999834351232150e-13 5.190888003726601e-13 5.389242197629809e-13
        5.595175901195750e-13 5.808978742611607e-13 6.030951417335087e-13 6.261406110996978e-13
        6.500666938463342e-13 6.749070399675592e-13 7.006965852908694e-13 7.274716006113779e-13
        7.552697427035906e-13 7.841301072824196e-13 8.140932839879845e-13 8.452014134714524e-13
        8.774982466622598e-13 9.110292063000619e-13 9.458414508179033e-13 9.819839406665471e-13
        1.019507507173135e-12 1.058464924031103e-12 1.098910981521874e-12 1.140902563572663e-12
        1.184498727758891e-12 1.229760788363574e-12 1.276752402610614e-12 1.325539660193252e-12
        1.376191176223509e-12 1.428778187733517e-12 1.483374653864256e-12 1.540057359882752e-12
        1.598906025173995e-12 1.660003415359367e-12 1.723435458699441e-12 1.789291366944671e-12
        1.857663760804068e-12 1.928648800208306e-12 2.002346319550348e-12 2.078859968094019e-12
        2.158297355747742e-12 2.240770204408638e-12 2.326394505089815e-12 2.415290681051680e-12
        2.507583757166995e-12 2.603403535757546e-12 2.702884779149959e-12 2.806167399207363e-12
        2.913396654103295e-12 3.024723352614932e-12 3.140304066222572e-12 3.260301349313961e-12
        3.384883967803064e-12 3.514227136484741e-12 3.648512765459304e-12 3.787929715973347e-12
        3.932674066036822e-12 4.082949386189867e-12 4.238967025807177e-12 4.400946410342674e-12
        4.569115349932465e-12 4.743710359790112e-12 4.924976992844856e-12 5.113170185090592e-12
        5.308554614131307e-12 5.511405071427207e-12 5.722006848765174e-12 5.940656139496959e-12
        6.167660455109468e-12 6.403339057713048e-12 6.648023409055962e-12 6.902057636696618e-12
        7.165799017989133e-12 7.439618482562907e-12 7.723901134002986e-12 8.019046791464756e-12
        8.325470551984877e-12 8.643603374279184e-12 8.973892684848590e-12 9.316803007245591e-12
        9.672816615386132e-12 1.004243421182586e-11 1.042617563195468e-11 1.082458057509979e-11
        1.123820936356585e-11 1.166764373067914e-11 1.211348763894485e-11 1.257636812946749e-11
        1.305693620382926e-11 1.355586773966692e-11 1.407386444123433e-11 1.461165482628806e-11
        1.516999525068372e-11 1.574967097212394e-11 1.635149725455452e-11 1.697632051476132e-11
        1.762501951278104e-11 1.829850658779990e-11 1.899772894127816e-11 1.972366996910558e-11
        2.047735064466071e-11 2.125983095471984e-11 2.207221139023476e-11 2.291563449407557e-11
        2.379128646791628e-11 2.470039884052200e-11 2.564425019978495e-11 2.662416799094468e-11
        2.764153038352156e-11 2.869776820958966e-11 2.979436697611425e-11 3.093286895418484e-11
        3.211487534808178e-11 3.334204854722650e-11 3.461611446418356e-11 3.593886496200172e-11
        3.731216037430840e-11 3.873793212170170e-11 4.021818542811951e-11 4.175500214100619e-11
        4.335054365924288e-11 4.500705397295973e-11 4.672686281950480e-11 4.851238896000820e-11
        5.036614358115019e-11 5.229073382691639e-11 5.428886646530847e-11 5.636335169516644e-11
        5.851710709845602e-11 6.075316174358081e-11 6.307466044548877e-11 6.548486818856569e-11
        6.798717471853470e-11 7.058509930982173e-11 7.328229571508864e-11 7.608255730389841e-11
        7.898982239773757e-11 8.200817980889861e-11 8.514187459101432e-11 8.839531400932810e-11
        9.177307373910059e-11 9.527990430086772e-11 9.892073774160043e-11 1.027006945711655e-10
        1.066250909638364e-10 1.106994462349909e-10 1.149294906035029e-10 1.193211732507496e-10
        1.238806706875687e-10 1.286143954409273e-10 1.335290050725269e-10 1.386314115420231e-10
        1.439287909280284e-10 1.494285935205741e-10 1.551385542992168e-10 1.610667038115352e-10
        1.672213794673100e-10 1.736112372642727e-10 1.802452639619167e-10 1.871327897204844e-10
        1.942835012229150e-10 2.017074552982013e-10 2.094150930653152e-10 2.174172546175980e-10
        2.257251942682593e-10 2.343505963784342e-10 2.433055917900543e-10 2.526027748866408e-10
        2.622552213060230e-10 2.722765063298755e-10 2.826807239759591e-10 2.934825068198962e-10
        3.046970465743672e-10 3.163401154546727e-10 3.284280883606948e-10 3.409779659064713e-10
        3.540073983297595e-10 3.675347103152146e-10 3.815789267661063e-10 3.961597995607899e-10
        4.112978353315972e-10 4.270143243051829e-10 4.433313702449033e-10 4.602719215373355e-10
        4.778598034666426e-10 4.961197517221917e-10 5.150774471865367e-10 5.347595520526908e-10
        5.551937473214900e-10 5.764087717317626e-10 5.984344621780775e-10 6.213017956728965e-10
        6.450429329121467e-10 6.696912635054799e-10 6.952814529348385e-10 7.218494913073376e-10
        7.494327439710649e-10 7.780700040649520e-10 8.078015470766241e-10 8.386691874849717e-10
        8.707163375670646e-10 9.039880684521503e-10 9.385311735085688e-10 9.743942341527385e-10
        1.011627688172761e-9 1.050283900662711e-9 1.090417237667388e-9 1.132084142641087e-9
        1.175343215827912e-9 1.220255296675264e-9 1.266883549396383e-9 1.315293551802312e-9
        1.365553387528157e-9 1.417733741783368e-9 1.471908000760697e-9 1.528152354843578e-9
        1.586545905757145e-9 1.647170777813501e-9 1.710112233407707e-9 1.775458792926935e-9
        1.843302359241313e-9 1.913738346951654e-9 1.986865816575714e-9 2.062787613861744e-9
        2.141610514425221e-9 2.223445373912111e-9 2.308407283899902e-9 2.396615733755578e-9
        2.488194778678168e-9 2.583273214162172e-9 2.681984757127148e-9 2.784468233968248e-9
        2.890867775792065e-9 3.001333021112349e-9 3.116019326290671e-9 3.235087984017808e-9
        3.358706450143258e-9 3.487048579171697e-9 3.620294868757576e-9 3.758632713541699e-9
        3.902256668686561e-9 4.051368723481214e-9 4.206178585400226e-9 4.366903975016204e-9
        4.533770932180641e-9 4.707014133903371e-9 4.886877224377933e-9 5.073613157616600e-9
        5.267484553176997e-9 5.468764065480483e-9 5.677734767241427e-9 5.894690547546720e-9
        6.119936525145103e-9 6.353789477527395e-9 6.596578286401059e-9 6.848644400185190e-9
        7.110342314176497e-9 7.382040069061172e-9 7.664119768473590e-9 7.956978116329668e-9
        8.261026974690003e-9 8.576693942937466e-9 8.904422959083433e-9 9.244674924047864e-9
        9.597928349791268e-9 9.964680032209245e-9 1.034544574973623e-8 1.074076098864007e-8
        1.115118169602735e-8 1.157728506161815e-8 1.201967032938885e-8 1.247895964022455e-8
        1.295579890676543e-8 1.345085872167668e-8 1.396483530061947e-8 1.449845146124758e-8
        1.505245763960682e-8 1.562763294536556e-8 1.622478625735958e-8 1.684475736099170e-8
        1.748841812908438e-8 1.815667374784560e-8 1.885046398967127e-8 1.957076453457275e-8
        2.031858834208760e-8 2.109498707560095e-8 2.190105258108028e-8 2.273791842230156e-8
        2.360676147472442e-8 2.450880358025703e-8 2.544531326523536e-8 2.641760752403247e-8
        2.742705367080385e-8 2.847507126197103e-8 2.956313409214621e-8 3.069277226630100e-8
        3.186557435109335e-8 3.308318960837447e-8 3.434733031401454e-8 3.565977416530657e-8
        3.702236678032926e-8 3.843702429278300e-8 3.990573604594372e-8 4.143056738952005e-8
        4.301366258334395e-8 4.465724781197318e-8 4.636363431444317e-8 4.813522163356318e-8
        4.997450098932323e-8 5.188405878115050e-8 5.386658022393430e-8 5.592485312292907e-8
        5.806177179283702e-8 6.028034112657547e-8 6.258368081944549e-8 6.497502975463228e-8
        6.745775055620018e-8 7.003533431597520e-8 7.271140550095395e-8 7.548972704813205e-8
        7.837420565390445e-8 8.136889726546956e-8 8.447801278194483e-8 8.770592397320115e-8
        9.105716962472789e-8 9.453646191715283e-8 9.814869304937861e-8 1.018989421146314e-7
        1.057924822390758e-7 1.098347879930192e-7 1.140315430851045e-7 1.183886483502982e-7
        1.229122300428815e-7 1.276086484460847e-7 1.324845068104521e-7 1.375466606334747e-7
        1.428022272935222e-7 1.482585960515863e-7 1.539234384348718e-7 1.598047190168085e-7
        1.659107066086004e-7 1.722499858780228e-7 1.788314694117597e-7 1.856644102382054e-7
        1.927584148282969e-7 2.001234565926050e-7 2.077698898936247e-7 2.157084645929045e-7
        2.239503411534203e-7 2.325071063183613e-7 2.413907893883585e-7 2.506138791198583e-7
        2.601893412684475e-7 2.701306368017065e-7 2.804517408070983e-7 2.911671621212914e-7
        3.022919637085808e-7 3.138417838169730e-7 3.258328579413369e-7 3.382820416247416e-7
        3.512068341296049e-7 3.646254030119327e-7 3.785566096332471e-7 3.930200356455438e-7
        4.080360104866544e-7 4.236256399245640e-7 4.398108356903006e-7 4.566143462412056e-7
        4.740597886975414e-7 4.921716819970513e-7 5.109754813139401e-7 5.304976137904829e-7
        5.507655156310255e-7 5.718076706105908e-7 5.936536500515657e-7 6.163341543248070e-7
        6.398810559327145e-7 6.643274442348784e-7 6.897076718785763e-7 7.160574029991635e-7
        7.434136632575381e-7 7.718148917848469e-7 8.013009951064408e-7 8.319134031213254e-7
        8.636951272142065e-7 8.966908205816205e-7 9.309468408573254e-7 9.665113151223839e-7
        1.003434207392745e-6 1.041767388676425e-6 1.081564709699964e-6 1.122882076404082e-6
        1.165777528314404e-6 1.210311319896734e-6 1.256546005008926e-6 1.304546524569144e-6
        1.354380297560368e-6 1.406117315500019e-6 1.459830240503242e-6 1.515594507080888e-6
        1.573488427807727e-6 1.633593303014326e-6 1.695993534649733e-6 1.760776744476840e-6
        1.828033896762447e-6 1.897859425633798e-6 1.970351367278470e-6 2.045611497169010e-6
        2.123745472506101e-6 2.204862980076032e-6 2.289077889726378e-6 2.376508413675199e-6
        2.467277271873628e-6 2.561511863648404e-6 2.659344445868095e-6 2.760912317871217e-6
        2.866358013420826e-6 2.975829499943823e-6 3.089480385336552e-6 3.207470132616177e-6
        3.329964282721046e-6 3.457134685760782e-6 3.589159741042774e-6 3.726224646197239e-6
        3.868521655754580e-6 4.016250349520766e-6 4.169617911128827e-6 4.328839417145394e-6
        4.494138137131262e-6 4.665745845068061e-6 4.843903142580000e-6 5.028859794394029e-6
        5.220875076496251e-6 5.420218137468800e-6 5.627168373494559e-6 5.842015817547987e-6
        6.065061543304703e-6 6.296618084321194e-6 6.537009869056073e-6 6.786573672331826e-6
        7.045659083847643e-6 7.314628994386353e-6 7.593860100376673e-6 7.883743427495860e-6
        8.184684874030205e-6 8.497105774724343e-6 8.821443485893569e-6 9.158151992586246e-6
        9.507702538622617e-6 9.870584280362140e-6 1.024730496508677e-5 1.063839163491044e-5
        1.104439135717224e-5 1.146587198229543e-5 1.190342293013058e-5 1.235765600584694e-5
        1.282920624646265e-5 1.331873279915470e-5 1.382691983252347e-5 1.435447748203627e-5
        1.490214283090552e-5 1.547068092772579e-5 1.606088584221169e-5 1.667358176045506e-5
        1.730962412115177e-5 1.796990079430818e-5 1.865533330399381e-5 1.936687809675258e-5
        2.010552785735724e-5 2.087231287363592e-5 2.166830245217606e-5 2.249460638676204e-5
        2.335237648147743e-5 2.424280813046501e-5 2.516714195641821e-5 2.612666550993000e-5
        2.712271503192603e-5 2.815667728146749e-5 2.922999143129132e-5 3.034415103355395e-5
        3.150070605829982e-5 3.270126500729957e-5 3.394749710596312e-5 3.524113457614023e-5
        3.658397499272839e-5 3.797788372707086e-5 3.942479648028105e-5 4.092672190968941e-5
        4.248574435173976e-5 4.410402664478155e-5 4.578381305529195e-5 4.752743231121341e-5
        4.933730074618905e-5 5.121592555861403e-5 5.316590818955670e-5 5.518994782372358e-5
        5.729084501778675e-5 5.947150546052944e-5 6.173494386941679e-5 6.408428802833531e-5
        6.652278297140564e-5 6.905379531792769e-5 7.168081776367509e-5 7.440747373392240e-5
        7.723752220374871e-5 8.017486269135816e-5 8.322354043028751e-5 8.638775172661493e-5
        8.967184950739508e-5 9.308034906681058e-5 9.661793401665692e-5 1.002894624480121e-4
        1.040999733111390e-4 1.080546930208464e-4 1.121590422947897e-4 1.164186432323479e-4
        1.208393266419862e-4 1.254271396251758e-4 1.301883534252085e-4 1.351294715494494e-4
        1.402572381737992e-4 1.455786468383617e-4 1.511009494435697e-4 1.568316655562196e-4
        1.627785920351358e-4 1.689498129863971e-4 1.753537100583212e-4 1.819989730866032e-4
        1.888946111002908e-4 1.960499636994855e-4 2.034747128158779e-4 2.111788948675299e-4
        2.191729133194551e-4 2.274675516618425e-4 2.360739868179930e-4 2.450038029941822e-4
        2.542690059839988e-4 2.638820379397725e-4 2.738557926240206e-4 2.842036311539553e-4
        2.949393982522898e-4 3.060774390177536e-4 3.176326162288502e-4 3.296203281945381e-4
        3.420565271656348e-4 3.549577383207930e-4 3.683410793410394e-4 3.822242805868425e-4
        3.966257058916982e-4 4.115643739863038e-4 4.270599805671825e-4 4.431329210237010e-4
        4.598043138371763e-4 4.770960246656842e-4 4.950306911279546e-4 5.136317482994115e-4
        5.329234549332294e-4 5.529309204187681e-4 5.736801324893807e-4 5.951979856911047e-4
        6.175123106230540e-4 6.406519039598141e-4 6.646465592652436e-4 6.895270986063407e-4
        7.153254049748789e-4 7.420744555233609e-4 7.698083556208511e-4 7.985623737327521e-4
        8.283729771273254e-4 8.592778684101134e-4 8.913160228856730e-4 9.245277267442574e-4
        9.589546160688869e-4 9.946397166560940e-4 1.031627484641251e-3 1.069963847916511e-3
        1.109696248326886e-3 1.150873684626452e-3 1.193546756173728e-3 1.237767707341330e-3
        1.283590472611260e-3 1.331070722322980e-3 1.380265909036742e-3 1.431235314470050e-3
        1.484040096959589e-3 1.538743339395571e-3 1.595410097569506e-3 1.654107448869632e-3
        1.714904541251921e-3 1.777872642406684e-3 1.843085189033395e-3 1.910617836127903e-3
        1.980548506177104e-3 2.052957438147141e-3 2.127927236140668e-3 2.205542917588327e-3
        2.285891960828357e-3 2.369064351915749e-3 2.455152630490316e-3 2.544251934518901e-3
        2.636460043713096e-3 2.731877421408781e-3 2.830607254677441e-3 2.932755492423115e-3
        3.038430881200394e-3 3.147744998470762e-3 3.260812282994907e-3 3.377750062037532e-3
        3.498678575040404e-3 3.623720993395732e-3 3.753003435928833e-3 3.886654979674092e-3
        4.024807665501534e-3 4.167596498125279e-3 4.315159439995556e-3 4.467637398547259e-3
        4.625174206247237e-3 4.787916592849822e-3 4.956014149238292e-3 5.129619282194290e-3
        5.308887159402788e-3 5.493975643963336e-3 5.685045217640079e-3 5.882258892045463e-3
        6.085782106911495e-3 6.295782614562611e-3 6.512430349662806e-3 6.735897283266340e-3
        6.966357260160065e-3 7.203985818440501e-3 7.448959990225995e-3 7.701458082360596e-3
[truncated: 1,625,919 more chars]
