# Supplementary material for: Developing Interface Force Fields for Water and Oxygen on Pt, and Pt 3 Ni, Pt 3 Co Alloy Surfaces for Proton-Exchange Membrane Fuel Cell (PEMFC) Applications
Source: ACS Omega. 2026 Feb 6;11(6):10649–63. doi: 10.1021/acsomega.5c11427 (PMC12917792; doi:10.1021/acsomega.5c11427)
Supplement: Supplementary file 1 [file ao5c11427_si_001.zip › Supporting_material/01.Cycle01_config_generation_and_DFT_calculations/Pt/00.Pt.lmp]

# LAMMPS input script for lattice generation of Wurtzite Pt

units		metal

# input variables

variable        PtType file ../LogVar/SType1.log
variable        Pt1_Type file ../LogVar/SType2.log
variable	    rc file ../LogVar/rcS.log
variable        SLat file ../LogVar/SLat.log

# setup problem

dimension	        3
boundary	        p p p
kspace_style        ewald 1.0e-5
kspace_modify       gewald 0.3
atom_style          full
atom_modify         map array sort 0 0.0
region	            box block 0 5 0 5 0 5
create_box          ${Pt1_Type} box
change_box          all triclinic
read_dump	        Pt.dump 0 x y z box yes add yes

# SProp
mass                * 1.0
set                 type * charge 0.0
include             ../LogVar/SProp.log

# potential

pair_style          hybrid meam lj/cut/coul/long 8.0
pair_coeff          1*2 1*4 lj/cut/coul/long 0.0 0.0
pair_coeff          * * meam library.meam Pt Pt.meam NULL NULL Pt Pt

# Energy minimization    
minimize        1.0e-4 1.0e-6 100 1000  # Check result!!

# Equilibration and thermalization

label           no_min
reset_timestep  0

dump            myDump all custom 10 Pt-RLX.dump id type mol q xs ys zs
dump_modify     myDump sort id
run				1
write_data      Pt.data
quit
