# Supplementary material for: Developing Interface Force Fields for Water and Oxygen on Pt, and Pt 3 Ni, Pt 3 Co Alloy Surfaces for Proton-Exchange Membrane Fuel Cell (PEMFC) Applications
Source: ACS Omega. 2026 Feb 6;11(6):10649–63. doi: 10.1021/acsomega.5c11427 (PMC12917792; doi:10.1021/acsomega.5c11427)
Supplement: Supplementary file 1 [file ao5c11427_si_001.zip › Supporting_material/01.Cycle01_config_generation_and_DFT_calculations/Pt/library.meam]

# elt        lat     z       ielement     atwt
# alpha      b0      b1      b2           b3    alat    esub    asub
# t0         t1              t2           t3            rozero  ibar
'Fe'	'bcc'  8	1	55.8470
		5.1571615396	4.150	1.000	1.000	1.000	2.8636573352	4.290	0.560
		1.00	2.600	1.800	-7.200	1.000	3
'Cr'	'bcc'  8	1	51.9600
		5.5800716432	6.810	1.000	1.000	1.000	2.8809778433	4.100	0.420
		1.00	0.300	5.900	-10.40	1.000	3
'Mo'	'bcc'  8	1	89.9600
		5.8381780760	7.030	1.000	1.000	1.000	3.1465589671	6.810	0.460
		1.00	0.500	3.100	-7.500	1.000	3
'W'	'bcc'  8	1	183.8500
		5.6807402378	6.540	1.000	1.000	1.000	3.1638794752	8.660	0.400
		1.00	-0.600	0.300	-8.700	1.000	3
'V'	'bcc'  8	1	50.9420
		4.8137039168	4.740	1.000	2.500	1.000	3.0310889132	5.300	0.730
		1.00	3.300	3.200	-2.000	1.000	3
'Nb'	'bcc'  8	1	92.9060
		4.8400584775	5.080	1.000	2.500	1.000	3.3024435398	7.470	0.720
		1.00	1.700	2.800	-1.600	1.000	3
'Ta'	'bcc'  8	1	180.9480
		4.9276109105	4.490	1.000	1.000	1.000	3.3024435398	8.090	0.670
		1.00	1.700	2.100	-3.200	1.000	3
'Cu'	'fcc'  12	1	63.5460
		5.1548300830	3.830	2.200	6.000	2.200	3.6133156519	3.540	0.940
		1.00	2.720	3.040	1.950	1.000	3
'Ag'	'fcc'  12	1	107.8680
		6.0155172577	4.730	2.200	6.000	2.200	4.0729350596	2.850	0.940
		1.00	3.400	3.000	1.500	1.000	3
'Au'	'fcc'  12	1	196.9670
		6.5976666932	5.770	2.200	6.000	2.200	4.0729350596	3.930	1.000
		1.00	2.900	1.640	2.000	1.000	3
'Ni'	'fcc'  12	1	58.6900
		5.0842175782	2.560	1.500	6.000	1.500	3.5213917703	4.450	0.940
		1.00	3.100	1.800	4.360	1.000	3
'Pd'	'fcc'  12	1	106.4200
		6.4264647750	5.150	2.200	6.000	2.200	3.8890872965	3.910	0.940
		1.00	4.500	1.470	4.850	1.000	3
'Pt'	'fcc'  12	1	195.0800
		6.4956062544	4.920	2.200	6.000	2.200	3.9173715678	5.770	0.900
		1.00	3.940	-2.200	3.840	1.000	3
'Al'	'fcc'  12	1	26.9820
		4.6855976824	3.200	2.600	6.000	2.600	4.0446507884	3.360	1.160
		1.00	3.050	0.510	7.750	1.000	3
'Pb'	'fcc'  12	1	207.2000
		6.3828654274	5.420	2.200	6.000	2.200	4.9497474683	2.040	1.010
		1.00	3.100	3.910	1.250	1.000	3
'Ti'	'hcp'  12	1	47.8800
		4.7194566335	2.700	1.000	3.000	1.000	2.9200000000	4.870	0.660
		1.00	6.800	-2.000	-12.00	1.000	3
'Zr'	'hcp'  12	1	91.2200
		4.4501908328	2.450	1.000	3.000	2.000	3.2000000000	6.360	0.680
		1.00	6.300	-3.300	-10.00	1.000	3
'C'	'dia'  4	1	12.0110
		4.3651999166	4.250	2.800	2.000	5.000	3.5564776582	7.370	1.180
		1.00	3.200	1.440	-4.480	6.000	3
'Si'	'dia'  4	1	28.0860
		4.9036222512	3.550	2.500	0.000	7.500	5.4270925304	4.630	0.580
		1.00	1.800	5.250	-2.610	1.880	3
'Ge'	'dia'  4	1	72.5900
		5.0367197114	3.950	2.000	0.000	7.500	5.6580326381	3.850	0.660
		1.00	2.900	5.770	-2.200	1.880	3
'Y'	'hcp'  12	1	88.9060
		4.3744279368	2.000	1.000	1.000	3.500	3.6070000000	4.370	0.900
		1.00	8.000	8.000	-8.500	1.000	3
'In'	'fcc'  12	1	114.8200
		5.0232379785	5.060	5.500	5.460	2.000	4.7065027356	2.510	1.000
		1.00	3.000	3.100	2.500	1.000	3
