# Supplementary material for: Developing Interface Force Fields for Water and Oxygen on Pt, and Pt 3 Ni, Pt 3 Co Alloy Surfaces for Proton-Exchange Membrane Fuel Cell (PEMFC) Applications
Source: ACS Omega. 2026 Feb 6;11(6):10649–63. doi: 10.1021/acsomega.5c11427 (PMC12917792; doi:10.1021/acsomega.5c11427)
Supplement: Supplementary file 1 [file ao5c11427_si_001.zip › Supporting_material/01.Cycle01_config_generation_and_DFT_calculations/Pt/log.lammps]

LAMMPS (21 Nov 2023)
# LAMMPS input script for lattice generation of Wurtzite Pt

units		metal

# input variables

variable        PtType file ../LogVar/SType1.log
variable        Pt1_Type file ../LogVar/SType2.log
variable	      rc file ../LogVar/rcS.log
variable        SLat file ../LogVar/SLat.log

# setup problem

dimension	      3
boundary	      p p p
kspace_style    ewald 1.0e-5
kspace_modify   gewald 0.3
atom_style      full
atom_modify     map array sort 0 0.0
region	      box block 0 5 0 5 0 5
create_box      ${Pt1_Type} box
create_box      4 box
Created orthogonal box = (0 0 0) to (5 5 5)
  10 by 8 by 12 MPI processor grid
change_box      all triclinic
Changing box ...
  triclinic box = (0 0 0) to (5 5 5) with tilt (0 0 0)
read_dump	      Pt.dump 0 x y z box yes add yes
Adding 'type' field to requested per-atom fields
Scanning dump file ...
Reading snapshot from dump file ...
WARNING: Triclinic box skew is large. LAMMPS will run inefficiently. (../domain.cpp:220)
  triclinic box = (-1e-06 0 0) to (69.50594 11.248 9.742035) with tilt (-0 -0 -5.6223)
  0 atoms before read
  96 atoms in snapshot
  0 atoms purged
  0 atoms replaced
  0 atoms trimmed
  96 atoms added
  96 atoms after read

# SProp
mass            * 1.0
set             type * charge 0.0
Setting atom values ...
  96 settings made for charge
include         ../LogVar/SProp.log
 mass            3     195.08400000000000
 mass            4     195.08400000000000

 set type           3  charge    0.0000000000000000
Setting atom values ...
  64 settings made for charge
 set type           4  charge    0.0000000000000000
Setting atom values ...
  32 settings made for charge

# potential

pair_style      hybrid meam lj/cut/coul/long 8.0
pair_coeff      1*2 1*4 lj/cut/coul/long 0.0 0.0
pair_coeff      * * meam library.meam Pt Pt.meam NULL NULL Pt Pt

# Energy minimization
minimize        1.0e-4 1.0e-6 100 1000  # Check result!!
Ewald initialization ...
WARNING: Using kspace solver on system with no charge (../kspace.cpp:314)
  using 12-bit tables for long-range coulomb (../kspace.cpp:342)
  G vector (1/distance) = 0.3
  estimated absolute RMS force accuracy = 0
  estimated relative force accuracy = 0
  KSpace vectors: actual max1d max3d = 3 1 13
                  kxmax kymax kzmax  = 1 1 1
Neighbor list info ...
  update: every = 1 steps, delay = 0 steps, check = yes
  max neighbors/atom: 2000, page size: 100000
  master list distance cutoff = 10
  ghost atom cutoff = 10
  binsize = 5, bins = 14 4 2
  5 neighbor lists, perpetual/occasional/extra = 5 0 0
  (1) pair meam, perpetual, skip from (5)
      attributes: full, newton on, cut 6.5
      pair build: skip
      stencil: none
      bin: none
  (2) pair meam, perpetual, skip from (4)
      attributes: half, newton on
      pair build: skip
      stencil: none
      bin: none
  (3) pair lj/cut/coul/long, perpetual, skip from (4)
      attributes: half, newton on
      pair build: skip
      stencil: none
      bin: none
  (4) neighbor class addition, perpetual
      attributes: half, newton on
      pair build: half/bin/newton/tri
      stencil: half/bin/3d/tri
      bin: standard
  (5) neighbor class addition, perpetual
      attributes: full, newton on, cut 6.5
      pair build: full/bin
      stencil: full/bin/3d
      bin: standard
WARNING: Proc sub-domain size < neighbor skin, could lead to lost atoms (../domain.cpp:966)
Per MPI rank memory allocation (min/avg/max) = 2.088 | 10.49 | 13.29 Mbytes
   Step          Temp          E_pair         E_mol          TotEng         Press     
         0   0             -502.93671      0             -502.93671     -34051.758    
         2   0             -503.80536      0             -503.80536     -24354.202    
Loop time of 0.00399021 on 960 procs for 2 steps with 96 atoms

63.7% CPU use with 960 MPI tasks x no OpenMP threads

Minimization stats:
  Stopping criterion = energy tolerance
  Energy initial, next-to-last, final = 
     -502.936713079164  -503.797877510267  -503.805356616655
  Force two-norm initial, final = 3.0825358 0.026815107
  Force max component initial, final = 0.38531698 0.0033500691
  Final line search alpha, max atom move = 1 0.0033500691
  Iterations, force evaluations = 2 4

MPI task timing breakdown:
Section |  min time  |  avg time  |  max time  |%varavg| %total
---------------------------------------------------------------
Pair    | 4.556e-06  | 0.00081696 | 0.001219   |   0.0 | 20.47
Bond    | 2.1e-07    | 2.9567e-07 | 5.87e-07   |   0.0 |  0.01
Kspace  | 2.93e-07   | 5.8565e-07 | 1.6192e-05 |   0.0 |  0.01
Neigh   | 0          | 0          | 0          |   0.0 |  0.00
Comm    | 3.249e-06  | 0.00036052 | 0.00073296 |   0.0 |  9.03
Output  | 0          | 0          | 0          |   0.0 |  0.00
Modify  | 0          | 0          | 0          |   0.0 |  0.00
Other   |            | 0.002812   |            |       | 70.47

Nlocal:            0.1 ave           1 max           0 min
Histogram: 864 0 0 0 0 0 0 0 0 96
Nghost:        151.775 ave         243 max           0 min
Histogram: 240 0 0 120 0 0 120 0 0 480
Neighs:              0 ave           0 max           0 min
Histogram: 960 0 0 0 0 0 0 0 0 0

Total # of neighbors = 0
Ave neighs/atom = 0
Ave special neighs/atom = 0
Neighbor list builds = 0
Dangerous builds = 0

# Equilibration and thermalization

label           no_min
reset_timestep  0

dump            myDump all custom 10 Pt-RLX.dump id type mol q xs ys zs
dump_modify     myDump sort id
run				1
WARNING: No fixes with time integration, atoms won't move (../verlet.cpp:60)
Ewald initialization ...
  using 12-bit tables for long-range coulomb (../kspace.cpp:342)
  G vector (1/distance) = 0.3
  estimated absolute RMS force accuracy = 0
  estimated relative force accuracy = 0
  KSpace vectors: actual max1d max3d = 3 1 13
                  kxmax kymax kzmax  = 1 1 1
WARNING: Proc sub-domain size < neighbor skin, could lead to lost atoms (../domain.cpp:966)
Per MPI rank memory allocation (min/avg/max) = 2.111 | 9.668 | 12.19 Mbytes
   Step          Temp          E_pair         E_mol          TotEng         Press     
         0   0             -503.80536      0             -503.80536     -24354.202    
         1   0             -503.80536      0             -503.80536     -24354.202    
Loop time of 0.00053015 on 960 procs for 1 steps with 96 atoms

Performance: 162.973 ns/day, 0.147 hours/ns, 1886.258 timesteps/s, 181.081 katom-step/s
68.9% CPU use with 960 MPI tasks x no OpenMP threads

MPI task timing breakdown:
Section |  min time  |  avg time  |  max time  |%varavg| %total
---------------------------------------------------------------
Pair    | 1.738e-06  | 0.00018865 | 0.00029448 |   0.0 | 35.58
Bond    | 6.2e-08    | 1.0723e-07 | 2.13e-07   |   0.0 |  0.02
Kspace  | 1.3e-07    | 2.518e-07  | 1.905e-06  |   0.0 |  0.05
Neigh   | 0          | 0          | 0          |   0.0 |  0.00
Comm    | 8.43e-07   | 7.5953e-05 | 0.00016426 |   0.0 | 14.33
Output  | 7.739e-05  | 0.0002252  | 0.00048901 |   0.0 | 42.48
Modify  | 2.15e-07   | 3.3292e-07 | 9.05e-07   |   0.0 |  0.06
Other   |            | 3.966e-05  |            |       |  7.48

Nlocal:            0.1 ave           1 max           0 min
Histogram: 864 0 0 0 0 0 0 0 0 96
Nghost:        151.775 ave         243 max           0 min
Histogram: 240 0 0 120 0 0 120 0 0 480
Neighs:              0 ave           0 max           0 min
Histogram: 960 0 0 0 0 0 0 0 0 0

Total # of neighbors = 0
Ave neighs/atom = 0
Ave special neighs/atom = 0
Neighbor list builds = 0
Dangerous builds = 0
write_data      Pt.data
System init for write_data ...
Ewald initialization ...
  using 12-bit tables for long-range coulomb (../kspace.cpp:342)
  G vector (1/distance) = 0.3
  estimated absolute RMS force accuracy = 0
  estimated relative force accuracy = 0
  KSpace vectors: actual max1d max3d = 3 1 13
                  kxmax kymax kzmax  = 1 1 1
WARNING: Proc sub-domain size < neighbor skin, could lead to lost atoms (../domain.cpp:966)
quit
