# Supplementary material for: Developing Interface Force Fields for Water and Oxygen on Pt, and Pt 3 Ni, Pt 3 Co Alloy Surfaces for Proton-Exchange Membrane Fuel Cell (PEMFC) Applications
Source: ACS Omega. 2026 Feb 6;11(6):10649–63. doi: 10.1021/acsomega.5c11427 (PMC12917792; doi:10.1021/acsomega.5c11427)
Supplement: Supplementary file 1 [file ao5c11427_si_001.zip › Supporting_material/01.Cycle01_config_generation_and_DFT_calculations/Pt/Pt-RLX.dump]

ITEM: TIMESTEP
0
ITEM: NUMBER OF ATOMS
96
ITEM: BOX BOUNDS xy xz yz pp pp pp
-9.9999999999999995e-07 6.9505939999999995e+01 -0.0000000000000000e+00
-5.6223000000000001e+00 1.1247999999999999e+01 -0.0000000000000000e+00
0.0000000000000000e+00 9.7420349999999996e+00 -5.6223000000000001e+00
ITEM: ATOMS id type mol q xs ys zs
1 3 0 0 0.0339829 1.70746e-06 0.999998
2 3 0 0 0.066066 0.166667 0.0833333
3 4 0 0 0.0981491 0.0833316 0.166668
4 3 0 0 0.0339829 0.250002 0.999998
5 3 0 0 0.066066 0.416667 0.0833333
6 4 0 0 0.0981491 0.333332 0.166668
7 3 0 0 0.0339829 0.500002 0.999998
8 3 0 0 0.066066 0.666667 0.0833333
9 4 0 0 0.0981491 0.583332 0.166668
10 3 0 0 0.0339829 0.750002 0.999998
11 3 0 0 0.066066 0.916667 0.0833333
12 4 0 0 0.0981491 0.833332 0.166668
13 3 0 0 0.0339829 1.70746e-06 0.249998
14 3 0 0 0.066066 0.166667 0.333333
15 4 0 0 0.0981491 0.0833316 0.416668
16 3 0 0 0.0339829 0.250002 0.249998
17 3 0 0 0.066066 0.416667 0.333333
18 4 0 0 0.0981491 0.333332 0.416668
19 3 0 0 0.0339829 0.500002 0.249998
20 3 0 0 0.066066 0.666667 0.333333
21 4 0 0 0.0981491 0.583332 0.416668
22 3 0 0 0.0339829 0.750002 0.249998
23 3 0 0 0.066066 0.916667 0.333333
24 4 0 0 0.0981491 0.833332 0.416668
25 3 0 0 0.0339829 1.70746e-06 0.499998
26 3 0 0 0.066066 0.166667 0.583333
27 4 0 0 0.0981491 0.0833316 0.666668
28 3 0 0 0.0339829 0.250002 0.499998
29 3 0 0 0.066066 0.416667 0.583333
30 4 0 0 0.0981491 0.333332 0.666668
31 3 0 0 0.0339829 0.500002 0.499998
32 3 0 0 0.066066 0.666667 0.583333
33 4 0 0 0.0981491 0.583332 0.666668
34 3 0 0 0.0339829 0.750002 0.499998
35 3 0 0 0.066066 0.916667 0.583333
36 4 0 0 0.0981491 0.833332 0.666668
37 3 0 0 0.0339829 1.70746e-06 0.749998
38 3 0 0 0.066066 0.166667 0.833333
39 4 0 0 0.0981491 0.0833316 0.916668
40 3 0 0 0.0339829 0.250002 0.749998
41 3 0 0 0.066066 0.416667 0.833333
42 4 0 0 0.0981491 0.333332 0.916668
43 3 0 0 0.0339829 0.500002 0.749998
44 3 0 0 0.066066 0.666667 0.833333
45 4 0 0 0.0981491 0.583332 0.916668
46 3 0 0 0.0339829 0.750002 0.749998
47 3 0 0 0.066066 0.916667 0.833333
48 4 0 0 0.0981491 0.833332 0.916668
49 3 0 0 0.614106 1.70746e-06 0.999998
50 3 0 0 0.646189 0.166667 0.0833333
51 4 0 0 0.678272 0.0833316 0.166668
52 3 0 0 0.614106 0.250002 0.999998
53 3 0 0 0.646189 0.416667 0.0833333
54 4 0 0 0.678272 0.333332 0.166668
55 3 0 0 0.614106 0.500002 0.999998
56 3 0 0 0.646189 0.666667 0.0833333
57 4 0 0 0.678272 0.583332 0.166668
58 3 0 0 0.614106 0.750002 0.999998
59 3 0 0 0.646189 0.916667 0.0833333
60 4 0 0 0.678272 0.833332 0.166668
61 3 0 0 0.614106 1.70746e-06 0.249998
62 3 0 0 0.646189 0.166667 0.333333
63 4 0 0 0.678272 0.0833316 0.416668
64 3 0 0 0.614106 0.250002 0.249998
65 3 0 0 0.646189 0.416667 0.333333
66 4 0 0 0.678272 0.333332 0.416668
67 3 0 0 0.614106 0.500002 0.249998
68 3 0 0 0.646189 0.666667 0.333333
69 4 0 0 0.678272 0.583332 0.416668
70 3 0 0 0.614106 0.750002 0.249998
71 3 0 0 0.646189 0.916667 0.333333
72 4 0 0 0.678272 0.833332 0.416668
73 3 0 0 0.614106 1.70746e-06 0.499998
74 3 0 0 0.646189 0.166667 0.583333
75 4 0 0 0.678272 0.0833316 0.666668
76 3 0 0 0.614106 0.250002 0.499998
77 3 0 0 0.646189 0.416667 0.583333
78 4 0 0 0.678272 0.333332 0.666668
79 3 0 0 0.614106 0.500002 0.499998
80 3 0 0 0.646189 0.666667 0.583333
81 4 0 0 0.678272 0.583332 0.666668
82 3 0 0 0.614106 0.750002 0.499998
83 3 0 0 0.646189 0.916667 0.583333
84 4 0 0 0.678272 0.833332 0.666668
85 3 0 0 0.614106 1.70746e-06 0.749998
86 3 0 0 0.646189 0.166667 0.833333
87 4 0 0 0.678272 0.0833316 0.916668
88 3 0 0 0.614106 0.250002 0.749998
89 3 0 0 0.646189 0.416667 0.833333
90 4 0 0 0.678272 0.333332 0.916668
91 3 0 0 0.614106 0.500002 0.749998
92 3 0 0 0.646189 0.666667 0.833333
93 4 0 0 0.678272 0.583332 0.916668
94 3 0 0 0.614106 0.750002 0.749998
95 3 0 0 0.646189 0.916667 0.833333
96 4 0 0 0.678272 0.833332 0.916668
