# Supplementary material for: Developing Interface Force Fields for Water and Oxygen on Pt, and Pt 3 Ni, Pt 3 Co Alloy Surfaces for Proton-Exchange Membrane Fuel Cell (PEMFC) Applications
Source: ACS Omega. 2026 Feb 6;11(6):10649–63. doi: 10.1021/acsomega.5c11427 (PMC12917792; doi:10.1021/acsomega.5c11427)
Supplement: Supplementary file 1 [file ao5c11427_si_001.zip › Supporting_material/01.Cycle01_config_generation_and_DFT_calculations/Pt/Pt.data]

LAMMPS data file via write_data, version 21 Nov 2023, timestep = 1, units = metal

96 atoms
4 atom types

-1e-06 69.50594 xlo xhi
0 11.248 ylo yhi
0 9.742035 zlo zhi
-0 -0 -5.6223 xy xz yz

Masses

1 1
2 1
3 195.08
4 195.08

Atoms # full

13 0 3 0 2.362012562247167 -1.4055461951608341 2.4354921167995682 0 0 0
25 0 3 0 2.3620125622471657 -2.8111211951608324 4.871000866799569 0 0 0
37 0 3 0 2.362012562247167 -4.216696195160835 7.306509616799568 0 0 0
1 0 3 0 2.362012562247166 -5.622271195160834 9.742018366799568 0 0 -1
16 0 3 0 2.362012562247167 1.4064538048391675 2.4354921167995687 0 0 0
28 0 3 0 2.362012562247166 0.0008788048391665804 4.871000866799569 0 0 0
40 0 3 0 2.3620125622471666 -1.4046961951608359 7.306509616799568 0 0 0
4 0 3 0 2.3620125622471666 -2.8102711951608326 9.742018366799568 0 0 -1
19 0 3 0 2.3620125622471666 4.218453804839167 2.4354921167995682 0 0 0
31 0 3 0 2.3620125622471666 2.812878804839167 4.871000866799569 0 0 0
43 0 3 0 2.3620125622471666 1.4073038048391657 7.306509616799568 0 0 0
7 0 3 0 2.3620125622471653 0.0017288048391659316 9.742018366799568 0 0 -1
22 0 3 0 2.362012562247167 7.030453804839168 2.4354921167995682 0 0 0
34 0 3 0 2.3620125622471666 5.624878804839167 4.871000866799569 0 0 0
46 0 3 0 2.3620125622471666 4.219303804839166 7.306509616799568 0 0 0
10 0 3 0 2.362012562247167 2.813728804839166 9.742018366799568 0 0 -1
2 0 3 0 4.591978495380502 1.4061425498502902 0.8118357399909533 0 0 0
14 0 3 0 4.591978495380502 0.000567549850289284 3.247344489990952 0 0 0
26 0 3 0 4.591978495380503 -1.4050074501497125 5.682853239990953 0 0 0
38 0 3 0 4.591978495380502 -2.810582450149713 8.118361989990952 0 0 0
5 0 3 0 4.591978495380501 4.218142549850289 0.811835739990953 0 0 0
17 0 3 0 4.591978495380501 2.8125675498502885 3.2473444899909514 0 0 0
29 0 3 0 4.591978495380502 1.4069925498502887 5.682853239990952 0 0 0
41 0 3 0 4.591978495380502 0.0014175498502888573 8.11836198999095 0 0 0
8 0 3 0 4.591978495380502 7.030142549850293 0.8118357399909532 0 0 0
20 0 3 0 4.591978495380501 5.6245675498502905 3.247344489990952 0 0 0
32 0 3 0 4.591978495380502 4.218992549850291 5.682853239990952 0 0 0
44 0 3 0 4.591978495380501 2.8134175498502882 8.118361989990952 0 0 0
11 0 3 0 4.591978495380501 9.842142549850287 0.8118357399909537 0 0 0
23 0 3 0 4.591978495380502 8.43656754985029 3.2473444899909505 0 0 0
35 0 3 0 4.591978495380502 7.030992549850287 5.682853239990953 0 0 0
47 0 3 0 4.591978495380501 5.6254175498502885 8.118361989990952 0 0 0
3 0 4 0 6.8219444366903295 0.000253645310541617 1.6236896432094796 0 0 0
15 0 4 0 6.8219444366903295 -1.405321354689459 4.0591983932094795 0 0 0
27 0 4 0 6.8219444366903295 -2.81089635468946 6.494707143209479 0 0 0
39 0 4 0 6.8219444366903295 -4.216471354689462 8.93021589320948 0 0 0
6 0 4 0 6.8219444366903295 2.8122536453105416 1.6236896432094794 0 0 0
18 0 4 0 6.8219444366903295 1.4066786453105413 4.059198393209479 0 0 0
30 0 4 0 6.8219444366903295 0.001103645310540191 6.494707143209479 0 0 0
42 0 4 0 6.8219444366903295 -1.4044713546894596 8.930215893209478 0 0 0
9 0 4 0 6.8219444366903295 5.624253645310543 1.6236896432094792 0 0 0
21 0 4 0 6.8219444366903295 4.218678645310541 4.059198393209479 0 0 0
33 0 4 0 6.8219444366903295 2.813103645310541 6.494707143209479 0 0 0
45 0 4 0 6.8219444366903295 1.4075286453105411 8.930215893209478 0 0 0
12 0 4 0 6.821944436690329 8.436253645310543 1.6236896432094794 0 0 0
24 0 4 0 6.8219444366903295 7.030678645310541 4.059198393209479 0 0 0
36 0 4 0 6.8219444366903295 5.625103645310541 6.494707143209479 0 0 0
48 0 4 0 6.8219444366903295 4.219528645310541 8.930215893209478 0 0 0
61 0 3 0 42.684007572990154 -1.4055461951608337 2.4354921167995682 0 0 0
73 0 3 0 42.684007572990154 -2.8111211951608324 4.871000866799569 0 0 0
85 0 3 0 42.684007572990154 -4.216696195160834 7.306509616799568 0 0 0
49 0 3 0 42.684007572990154 -5.622271195160834 9.742018366799568 0 0 -1
64 0 3 0 42.684007572990154 1.4064538048391675 2.4354921167995682 0 0 0
76 0 3 0 42.684007572990154 0.0008788048391665804 4.871000866799569 0 0 0
88 0 3 0 42.684007572990154 -1.4046961951608354 7.306509616799568 0 0 0
52 0 3 0 42.684007572990154 -2.8102711951608326 9.742018366799568 0 0 -1
67 0 3 0 42.684007572990154 4.218453804839167 2.435492116799567 0 0 0
79 0 3 0 42.684007572990154 2.812878804839167 4.871000866799569 0 0 0
91 0 3 0 42.684007572990154 1.4073038048391648 7.306509616799568 0 0 0
55 0 3 0 42.684007572990154 0.0017288048391650435 9.742018366799568 0 0 -1
70 0 3 0 42.684007572990154 7.0304538048391665 2.435492116799568 0 0 0
82 0 3 0 42.684007572990154 5.624878804839167 4.871000866799568 0 0 0
94 0 3 0 42.684007572990154 4.219303804839166 7.306509616799568 0 0 0
58 0 3 0 42.684007572990154 2.813728804839166 9.742018366799568 0 0 -1
50 0 3 0 44.913973506123504 1.4061425498502902 0.8118357399909528 0 0 0
62 0 3 0 44.913973506123504 0.000567549850289506 3.2473444899909514 0 0 0
74 0 3 0 44.913973506123504 -1.4050074501497118 5.682853239990953 0 0 0
86 0 3 0 44.913973506123504 -2.810582450149713 8.118361989990952 0 0 0
53 0 3 0 44.913973506123504 4.218142549850289 0.8118357399909526 0 0 0
65 0 3 0 44.913973506123504 2.8125675498502885 3.247344489990952 0 0 0
77 0 3 0 44.913973506123504 1.4069925498502895 5.682853239990952 0 0 0
89 0 3 0 44.913973506123504 0.0014175498502888573 8.11836198999095 0 0 0
56 0 3 0 44.913973506123504 7.030142549850291 0.8118357399909525 0 0 0
68 0 3 0 44.913973506123504 5.6245675498502905 3.2473444899909523 0 0 0
80 0 3 0 44.913973506123504 4.218992549850291 5.682853239990952 0 0 0
92 0 3 0 44.913973506123504 2.8134175498502882 8.118361989990952 0 0 0
59 0 3 0 44.913973506123504 9.842142549850287 0.8118357399909535 0 0 0
71 0 3 0 44.913973506123504 8.436567549850288 3.247344489990951 0 0 0
83 0 3 0 44.913973506123504 7.030992549850288 5.682853239990952 0 0 0
95 0 3 0 44.913973506123504 5.6254175498502885 8.118361989990952 0 0 0
51 0 4 0 47.14393944743332 0.000253645310541617 1.6236896432094798 0 0 0
63 0 4 0 47.14393944743332 -1.4053213546894583 4.059198393209479 0 0 0
75 0 4 0 47.14393944743332 -2.8108963546894596 6.494707143209479 0 0 0
87 0 4 0 47.14393944743332 -4.2164713546894586 8.930215893209478 0 0 0
54 0 4 0 47.14393944743332 2.812253645310541 1.6236896432094803 0 0 0
66 0 4 0 47.14393944743332 1.4066786453105427 4.059198393209479 0 0 0
78 0 4 0 47.14393944743332 0.001103645310540191 6.494707143209479 0 0 0
90 0 4 0 47.14393944743332 -1.4044713546894596 8.930215893209478 0 0 0
57 0 4 0 47.14393944743332 5.624253645310546 1.6236896432094798 0 0 0
69 0 4 0 47.14393944743332 4.218678645310542 4.0591983932094795 0 0 0
81 0 4 0 47.14393944743332 2.813103645310541 6.494707143209479 0 0 0
93 0 4 0 47.14393944743332 1.4075286453105411 8.930215893209478 0 0 0
60 0 4 0 47.14393944743332 8.436253645310545 1.6236896432094792 0 0 0
72 0 4 0 47.14393944743332 7.030678645310543 4.0591983932094795 0 0 0
84 0 4 0 47.14393944743332 5.625103645310541 6.494707143209479 0 0 0
96 0 4 0 47.14393944743332 4.219528645310541 8.930215893209478 0 0 0

Velocities

13 0 0 0
25 0 0 0
37 0 0 0
1 0 0 0
16 0 0 0
28 0 0 0
40 0 0 0
4 0 0 0
19 0 0 0
31 0 0 0
43 0 0 0
7 0 0 0
22 0 0 0
34 0 0 0
46 0 0 0
10 0 0 0
2 0 0 0
14 0 0 0
26 0 0 0
38 0 0 0
5 0 0 0
17 0 0 0
29 0 0 0
41 0 0 0
8 0 0 0
20 0 0 0
32 0 0 0
44 0 0 0
11 0 0 0
23 0 0 0
35 0 0 0
47 0 0 0
3 0 0 0
15 0 0 0
27 0 0 0
39 0 0 0
6 0 0 0
18 0 0 0
30 0 0 0
42 0 0 0
9 0 0 0
21 0 0 0
33 0 0 0
45 0 0 0
12 0 0 0
24 0 0 0
36 0 0 0
48 0 0 0
61 0 0 0
73 0 0 0
85 0 0 0
49 0 0 0
64 0 0 0
76 0 0 0
88 0 0 0
52 0 0 0
67 0 0 0
79 0 0 0
91 0 0 0
55 0 0 0
70 0 0 0
82 0 0 0
94 0 0 0
58 0 0 0
50 0 0 0
62 0 0 0
74 0 0 0
86 0 0 0
53 0 0 0
65 0 0 0
77 0 0 0
89 0 0 0
56 0 0 0
68 0 0 0
80 0 0 0
92 0 0 0
59 0 0 0
71 0 0 0
83 0 0 0
95 0 0 0
51 0 0 0
63 0 0 0
75 0 0 0
87 0 0 0
54 0 0 0
66 0 0 0
78 0 0 0
90 0 0 0
57 0 0 0
69 0 0 0
81 0 0 0
93 0 0 0
60 0 0 0
72 0 0 0
84 0 0 0
96 0 0 0
