# Supplementary material for: Developing Interface Force Fields for Water and Oxygen on Pt, and Pt 3 Ni, Pt 3 Co Alloy Surfaces for Proton-Exchange Membrane Fuel Cell (PEMFC) Applications
Source: ACS Omega. 2026 Feb 6;11(6):10649–63. doi: 10.1021/acsomega.5c11427 (PMC12917792; doi:10.1021/acsomega.5c11427)
Supplement: Supplementary file 1 [file ao5c11427_si_001.zip › Supporting_material/01.Cycle01_config_generation_and_DFT_calculations/Pt/Pt.dump]

ITEM: TIMESTEP
0
ITEM: NUMBER OF ATOMS
      96
ITEM: BOX BOUNDS xy xz yz
  -0.000001  69.505940  -0.000000
  -5.622300  11.248000  -0.000000
   0.000000   9.742035  -5.622300
ITEM: ATOMS id type xs ys zs
1     3  0.033033  0.000000  0.000000
2     3  0.066066  0.166667  0.083333
3     4  0.099099  0.083333  0.166667
4     3  0.033033  0.250000  0.000000
5     3  0.066066  0.416667  0.083333
6     4  0.099099  0.333333  0.166667
7     3  0.033033  0.500000  0.000000
8     3  0.066066  0.666667  0.083333
9     4  0.099099  0.583333  0.166667
10    3  0.033033  0.750000  0.000000
11    3  0.066066  0.916667  0.083333
12    4  0.099099  0.833333  0.166667
13    3  0.033033  0.000000  0.250000
14    3  0.066066  0.166667  0.333333
15    4  0.099099  0.083333  0.416667
16    3  0.033033  0.250000  0.250000
17    3  0.066066  0.416667  0.333333
18    4  0.099099  0.333333  0.416667
19    3  0.033033  0.500000  0.250000
20    3  0.066066  0.666667  0.333333
21    4  0.099099  0.583333  0.416667
22    3  0.033033  0.750000  0.250000
23    3  0.066066  0.916667  0.333333
24    4  0.099099  0.833333  0.416667
25    3  0.033033  0.000000  0.500000
26    3  0.066066  0.166667  0.583333
27    4  0.099099  0.083333  0.666667
28    3  0.033033  0.250000  0.500000
29    3  0.066066  0.416667  0.583333
30    4  0.099099  0.333333  0.666667
31    3  0.033033  0.500000  0.500000
32    3  0.066066  0.666667  0.583333
33    4  0.099099  0.583333  0.666667
34    3  0.033033  0.750000  0.500000
35    3  0.066066  0.916667  0.583333
36    4  0.099099  0.833333  0.666667
37    3  0.033033  0.000000  0.750000
38    3  0.066066  0.166667  0.833333
39    4  0.099099  0.083333  0.916667
40    3  0.033033  0.250000  0.750000
41    3  0.066066  0.416667  0.833333
42    4  0.099099  0.333333  0.916667
43    3  0.033033  0.500000  0.750000
44    3  0.066066  0.666667  0.833333
45    4  0.099099  0.583333  0.916667
46    3  0.033033  0.750000  0.750000
47    3  0.066066  0.916667  0.833333
48    4  0.099099  0.833333  0.916667
49    3  0.613156  0.000000  0.000000
50    3  0.646189  0.166667  0.083333
51    4  0.679222  0.083333  0.166667
52    3  0.613156  0.250000  0.000000
53    3  0.646189  0.416667  0.083333
54    4  0.679222  0.333333  0.166667
55    3  0.613156  0.500000  0.000000
56    3  0.646189  0.666667  0.083333
57    4  0.679222  0.583333  0.166667
58    3  0.613156  0.750000  0.000000
59    3  0.646189  0.916667  0.083333
60    4  0.679222  0.833333  0.166667
61    3  0.613156  0.000000  0.250000
62    3  0.646189  0.166667  0.333333
63    4  0.679222  0.083333  0.416667
64    3  0.613156  0.250000  0.250000
65    3  0.646189  0.416667  0.333333
66    4  0.679222  0.333333  0.416667
67    3  0.613156  0.500000  0.250000
68    3  0.646189  0.666667  0.333333
69    4  0.679222  0.583333  0.416667
70    3  0.613156  0.750000  0.250000
71    3  0.646189  0.916667  0.333333
72    4  0.679222  0.833333  0.416667
73    3  0.613156  0.000000  0.500000
74    3  0.646189  0.166667  0.583333
75    4  0.679222  0.083333  0.666667
76    3  0.613156  0.250000  0.500000
77    3  0.646189  0.416667  0.583333
78    4  0.679222  0.333333  0.666667
79    3  0.613156  0.500000  0.500000
80    3  0.646189  0.666667  0.583333
81    4  0.679222  0.583333  0.666667
82    3  0.613156  0.750000  0.500000
83    3  0.646189  0.916667  0.583333
84    4  0.679222  0.833333  0.666667
85    3  0.613156  0.000000  0.750000
86    3  0.646189  0.166667  0.833333
87    4  0.679222  0.083333  0.916667
88    3  0.613156  0.250000  0.750000
89    3  0.646189  0.416667  0.833333
90    4  0.679222  0.333333  0.916667
91    3  0.613156  0.500000  0.750000
92    3  0.646189  0.666667  0.833333
93    4  0.679222  0.583333  0.916667
94    3  0.613156  0.750000  0.750000
95    3  0.646189  0.916667  0.833333
96    4  0.679222  0.833333  0.916667
