# Supplementary material for: Developing Interface Force Fields for Water and Oxygen on Pt, and Pt 3 Ni, Pt 3 Co Alloy Surfaces for Proton-Exchange Membrane Fuel Cell (PEMFC) Applications
Source: ACS Omega. 2026 Feb 6;11(6):10649–63. doi: 10.1021/acsomega.5c11427 (PMC12917792; doi:10.1021/acsomega.5c11427)
Supplement: Supplementary file 1 [file ao5c11427_si_001.zip › Supporting_material/01.Cycle01_config_generation_and_DFT_calculations/Pt/Pt.log]

LAMMPS (21 Nov 2023)
Created orthogonal box = (0 0 0) to (5 5 5)
  10 by 8 by 12 MPI processor grid
Changing box ...
  triclinic box = (0 0 0) to (5 5 5) with tilt (0 0 0)
Adding 'type' field to requested per-atom fields
Scanning dump file ...
Reading snapshot from dump file ...
WARNING: Triclinic box skew is large. LAMMPS will run inefficiently. (../domain.cpp:220)
  triclinic box = (-1e-06 0 0) to (69.50594 11.248 9.742035) with tilt (-0 -0 -5.6223)
  0 atoms before read
  96 atoms in snapshot
  0 atoms purged
  0 atoms replaced
  0 atoms trimmed
  96 atoms added
  96 atoms after read
Setting atom values ...
  96 settings made for charge
Setting atom values ...
  64 settings made for charge
Setting atom values ...
  32 settings made for charge
Ewald initialization ...
WARNING: Using kspace solver on system with no charge (../kspace.cpp:314)
  using 12-bit tables for long-range coulomb (../kspace.cpp:342)
  G vector (1/distance) = 0.3
  estimated absolute RMS force accuracy = 0
  estimated relative force accuracy = 0
  KSpace vectors: actual max1d max3d = 3 1 13
                  kxmax kymax kzmax  = 1 1 1
Neighbor list info ...
  update: every = 1 steps, delay = 0 steps, check = yes
  max neighbors/atom: 2000, page size: 100000
  master list distance cutoff = 10
  ghost atom cutoff = 10
  binsize = 5, bins = 14 4 2
  5 neighbor lists, perpetual/occasional/extra = 5 0 0
  (1) pair meam, perpetual, skip from (5)
      attributes: full, newton on, cut 6.5
      pair build: skip
      stencil: none
      bin: none
  (2) pair meam, perpetual, skip from (4)
      attributes: half, newton on
      pair build: skip
      stencil: none
      bin: none
  (3) pair lj/cut/coul/long, perpetual, skip from (4)
      attributes: half, newton on
      pair build: skip
      stencil: none
      bin: none
  (4) neighbor class addition, perpetual
      attributes: half, newton on
      pair build: half/bin/newton/tri
      stencil: half/bin/3d/tri
      bin: standard
  (5) neighbor class addition, perpetual
      attributes: full, newton on, cut 6.5
      pair build: full/bin
      stencil: full/bin/3d
      bin: standard
WARNING: Proc sub-domain size < neighbor skin, could lead to lost atoms (../domain.cpp:966)
Setting up cg style minimization ...
  Unit style    : metal
  Current step  : 0
Per MPI rank memory allocation (min/avg/max) = 2.088 | 10.49 | 13.29 Mbytes
   Step          Temp          E_pair         E_mol          TotEng         Press     
         0   0             -502.93671      0             -502.93671     -34051.758    
         2   0             -503.80536      0             -503.80536     -24354.202    
Loop time of 0.00399021 on 960 procs for 2 steps with 96 atoms

63.7% CPU use with 960 MPI tasks x no OpenMP threads

Minimization stats:
  Stopping criterion = energy tolerance
  Energy initial, next-to-last, final = 
     -502.936713079164  -503.797877510267  -503.805356616655
  Force two-norm initial, final = 3.0825358 0.026815107
  Force max component initial, final = 0.38531698 0.0033500691
  Final line search alpha, max atom move = 1 0.0033500691
  Iterations, force evaluations = 2 4

MPI task timing breakdown:
Section |  min time  |  avg time  |  max time  |%varavg| %total
---------------------------------------------------------------
Pair    | 4.556e-06  | 0.00081696 | 0.001219   |   0.0 | 20.47
Bond    | 2.1e-07    | 2.9567e-07 | 5.87e-07   |   0.0 |  0.01
Kspace  | 2.93e-07   | 5.8565e-07 | 1.6192e-05 |   0.0 |  0.01
Neigh   | 0          | 0          | 0          |   0.0 |  0.00
Comm    | 3.249e-06  | 0.00036052 | 0.00073296 |   0.0 |  9.03
Output  | 0          | 0          | 0          |   0.0 |  0.00
Modify  | 0          | 0          | 0          |   0.0 |  0.00
Other   |            | 0.002812   |            |       | 70.47

Nlocal:            0.1 ave           1 max           0 min
Histogram: 864 0 0 0 0 0 0 0 0 96
Nghost:        151.775 ave         243 max           0 min
Histogram: 240 0 0 120 0 0 120 0 0 480
Neighs:              0 ave           0 max           0 min
Histogram: 960 0 0 0 0 0 0 0 0 0

Total # of neighbors = 0
Ave neighs/atom = 0
Ave special neighs/atom = 0
Neighbor list builds = 0
Dangerous builds = 0
WARNING: No fixes with time integration, atoms won't move (../verlet.cpp:60)
Ewald initialization ...
  using 12-bit tables for long-range coulomb (../kspace.cpp:342)
  G vector (1/distance) = 0.3
  estimated absolute RMS force accuracy = 0
  estimated relative force accuracy = 0
  KSpace vectors: actual max1d max3d = 3 1 13
                  kxmax kymax kzmax  = 1 1 1
WARNING: Proc sub-domain size < neighbor skin, could lead to lost atoms (../domain.cpp:966)
Setting up Verlet run ...
  Unit style    : metal
  Current step  : 0
  Time step     : 0.001
Per MPI rank memory allocation (min/avg/max) = 2.111 | 9.668 | 12.19 Mbytes
   Step          Temp          E_pair         E_mol          TotEng         Press     
         0   0             -503.80536      0             -503.80536     -24354.202    
         1   0             -503.80536      0             -503.80536     -24354.202    
Loop time of 0.00053015 on 960 procs for 1 steps with 96 atoms

Performance: 162.973 ns/day, 0.147 hours/ns, 1886.258 timesteps/s, 181.081 katom-step/s
68.9% CPU use with 960 MPI tasks x no OpenMP threads

MPI task timing breakdown:
Section |  min time  |  avg time  |  max time  |%varavg| %total
---------------------------------------------------------------
Pair    | 1.738e-06  | 0.00018865 | 0.00029448 |   0.0 | 35.58
Bond    | 6.2e-08    | 1.0723e-07 | 2.13e-07   |   0.0 |  0.02
Kspace  | 1.3e-07    | 2.518e-07  | 1.905e-06  |   0.0 |  0.05
Neigh   | 0          | 0          | 0          |   0.0 |  0.00
Comm    | 8.43e-07   | 7.5953e-05 | 0.00016426 |   0.0 | 14.33
Output  | 7.739e-05  | 0.0002252  | 0.00048901 |   0.0 | 42.48
Modify  | 2.15e-07   | 3.3292e-07 | 9.05e-07   |   0.0 |  0.06
Other   |            | 3.966e-05  |            |       |  7.48

Nlocal:            0.1 ave           1 max           0 min
Histogram: 864 0 0 0 0 0 0 0 0 96
Nghost:        151.775 ave         243 max           0 min
Histogram: 240 0 0 120 0 0 120 0 0 480
Neighs:              0 ave           0 max           0 min
Histogram: 960 0 0 0 0 0 0 0 0 0

Total # of neighbors = 0
Ave neighs/atom = 0
Ave special neighs/atom = 0
Neighbor list builds = 0
Dangerous builds = 0
System init for write_data ...
Ewald initialization ...
  using 12-bit tables for long-range coulomb (../kspace.cpp:342)
  G vector (1/distance) = 0.3
  estimated absolute RMS force accuracy = 0
  estimated relative force accuracy = 0
  KSpace vectors: actual max1d max3d = 3 1 13
                  kxmax kymax kzmax  = 1 1 1
WARNING: Proc sub-domain size < neighbor skin, could lead to lost atoms (../domain.cpp:966)
