# Supplementary material for: Developing Interface Force Fields for Water and Oxygen on Pt, and Pt 3 Ni, Pt 3 Co Alloy Surfaces for Proton-Exchange Membrane Fuel Cell (PEMFC) Applications
Source: ACS Omega. 2026 Feb 6;11(6):10649–63. doi: 10.1021/acsomega.5c11427 (PMC12917792; doi:10.1021/acsomega.5c11427)
Supplement: Supplementary file 1 [file ao5c11427_si_001.zip › Supporting_material/01.Cycle01_config_generation_and_DFT_calculations/Pt/Pt.meam]

rc = 4.5
delr = 0.1
augt1 = 0
erose_form = 2
ialloy = 2

zbl(1,1) = 0
nn2(1,1) = 1
rho0(1) = 1.000
Ec(1,1) = 5.770
re(1,1) = 2.7700
alpha(1,1) = 6.49560625
repuls(1,1) = 0.05
attrac(1,1) = 0.05
Cmin(1,1,1) = 1.53
Cmax(1,1,1) = 2.80
