# Supplementary material for: Developing Interface Force Fields for Water and Oxygen on Pt, and Pt 3 Ni, Pt 3 Co Alloy Surfaces for Proton-Exchange Membrane Fuel Cell (PEMFC) Applications
Source: ACS Omega. 2026 Feb 6;11(6):10649–63. doi: 10.1021/acsomega.5c11427 (PMC12917792; doi:10.1021/acsomega.5c11427)
Supplement: Supplementary file 1 [file ao5c11427_si_001.zip › Supporting_material/01.Cycle01_config_generation_and_DFT_calculations/Pt/SCF/SCF_DO001/forces.out]

   -0.01431622    0.00001627   -0.00000170
    0.00000261    0.00000919   -0.00000055
    0.01429628   -0.00000783   -0.00001791
   -0.01430055    0.00002049   -0.00001592
    0.00002005   -0.00000293   -0.00000049
    0.01430521   -0.00000126   -0.00001731
   -0.01429622    0.00000518   -0.00000604
    0.00000618    0.00000776    0.00002003
    0.01427681   -0.00002302   -0.00003562
   -0.01430277   -0.00001143   -0.00000268
    0.00003193   -0.00002754    0.00001336
    0.01427571   -0.00000232   -0.00003041
   -0.01429098    0.00001328    0.00000663
   -0.00001904   -0.00001637    0.00000039
    0.01429588    0.00000368    0.00001077
   -0.01431872   -0.00000245    0.00000094
    0.00003650    0.00001394   -0.00003395
    0.01429147    0.00000693    0.00000393
   -0.01429014    0.00001554   -0.00004428
    0.00000802    0.00000121   -0.00000473
    0.01426952   -0.00001386    0.00000150
   -0.01429740    0.00001705   -0.00000912
   -0.00000616    0.00000944   -0.00001439
    0.01426090    0.00000158    0.00000375
   -0.01430603    0.00000845    0.00003145
   -0.00002160    0.00000985    0.00000647
    0.01429906    0.00002264    0.00004122
   -0.01429955   -0.00001582    0.00001051
    0.00002187   -0.00002734    0.00001655
    0.01427954   -0.00001095    0.00004418
   -0.01431994   -0.00003330   -0.00000810
    0.00004213    0.00000911   -0.00001668
    0.01428641   -0.00002492    0.00000979
   -0.01428878    0.00005639    0.00000324
   -0.00000899    0.00001164   -0.00001188
    0.01430004   -0.00001400    0.00001448
   -0.01428992    0.00005887   -0.00001671
    0.00000796    0.00000083   -0.00000198
    0.01429361    0.00000825    0.00002323
   -0.01429946   -0.00001401   -0.00002430
    0.00001253   -0.00000299    0.00000212
    0.01431391   -0.00002541    0.00000098
   -0.01428377   -0.00003536    0.00000546
    0.00003074   -0.00000691    0.00001273
    0.01430000   -0.00000298   -0.00001161
   -0.01429543    0.00001532    0.00001234
    0.00001445   -0.00000865    0.00001219
    0.01427234   -0.00001131    0.00001812
