# Supplementary material for: Developing Interface Force Fields for Water and Oxygen on Pt, and Pt 3 Ni, Pt 3 Co Alloy Surfaces for Proton-Exchange Membrane Fuel Cell (PEMFC) Applications
Source: ACS Omega. 2026 Feb 6;11(6):10649–63. doi: 10.1021/acsomega.5c11427 (PMC12917792; doi:10.1021/acsomega.5c11427)
Supplement: Supplementary file 1 [file ao5c11427_si_001.zip › Supporting_material/01.Cycle01_config_generation_and_DFT_calculations/Pt/SCF/SCF_DO001/Pt.scf.out]

[0] MPI startup(): I_MPI_RETURN_WIN_MEM_NUMA environment variable is not supported.
[0] MPI startup(): Similar variables:
	 I_MPI_RETURN_INTERNAL_MEM_NUMA
[0] MPI startup(): To check the list of supported variables, use the impi_info utility or refer to https://software.intel.com/en-us/mpi-library/documentation/get-started.

     Program PWSCF v.7.1 starts on  2Oct2024 at 11:13:26 

     This program is part of the open-source Quantum ESPRESSO suite
     for quantum simulation of materials; please cite
         "P. Giannozzi et al., J. Phys.:Condens. Matter 21 395502 (2009);
         "P. Giannozzi et al., J. Phys.:Condens. Matter 29 465901 (2017);
         "P. Giannozzi et al., J. Chem. Phys. 152 154105 (2020);
          URL http://www.quantum-espresso.org", 
     in publications or presentations arising from this work. More details at
     http://www.quantum-espresso.org/quote

     Parallel version (MPI), running on  3840 processors

     MPI processes distributed on    40 nodes
     372876 MiB available memory on the printing compute node when the environment starts
 
     Reading input from ./Pt.scf.in

     Current dimensions of program PWSCF are:
     Max number of different atomic species (ntypx) = 10
     Max number of k-points (npk) =  40000
     Max angular momentum in pseudopotentials (lmaxx) =  4
     file Pt.pbe-n-rrkjus_psl.1.0.0.UPF: wavefunction(s)  6S renormalized
     Found identity + (  0.0000  0.2500  0.0000) symmetry
     This is a supercell, fractional translations are disabled
 
     K-points division:     npool     =       5
     R & G space division:  proc/nbgrp/npool/nimage =     768
     WARNING: too many processors for an effective parallelization!
     Subspace diagonalization in iterative solution of the eigenvalue problem:
     one sub-group per band group will be used
     ELPA distributed-memory algorithm (size of sub-group:  3*  3 procs)

 
     Parallelization info
     --------------------
     sticks:   dense  smooth     PW     G-vecs:    dense   smooth      PW
     Min         173      57     15                16607     3192     432
     Max         174      58     16                16613     3200     437
     Sum      133257   44421  11727             12755969  2454831  333393
 
     Using Pencil Decomposition
 


     bravais-lattice index     =           14
     lattice parameter (alat)  =     131.3472  a.u.
     unit-cell volume          =   51397.6837 (a.u.)^3
     number of atoms/cell      =           48
     number of atomic types    =            1
     number of electrons       =       480.00
     number of Kohn-Sham states=          288
     kinetic-energy cutoff     =      50.0000  Ry
     charge density cutoff     =     600.0000  Ry
     scf convergence threshold =      1.0E-04
     mixing beta               =       0.2000
     number of iterations used =            8  local-TF  mixing
     Exchange-correlation= PBE
                           (   1   4   3   4   0   0   0)

     celldm(1)= 131.347195  celldm(2)=   0.161828  celldm(3)=   0.161828
     celldm(4)=  -0.499849  celldm(5)=   0.000000  celldm(6)=   0.000000

     crystal axes: (cart. coord. in units of alat)
               a(1) = (   1.000000   0.000000   0.000000 )  
               a(2) = (   0.000000   0.161828   0.000000 )  
               a(3) = (   0.000000  -0.080889   0.140161 )  

     reciprocal axes: (cart. coord. in units 2 pi/alat)
               b(1) = (  1.000000  0.000000  0.000000 )  
               b(2) = (  0.000000  6.179404  3.566243 )  
               b(3) = (  0.000000  0.000000  7.134643 )  


     PseudoPot. # 1 for Pt read from file:
     /scratch/usr/niiadi11/Pseudo/Pt.pbe-n-rrkjus_psl.1.0.0.UPF
     MD5 check sum: 6bc887cfe28d63a5fc1f72d35a7d3ef7
     Pseudo is Ultrasoft + core correction, Zval = 10.0
     Generated using &quot;atomic&quot; code by A. Dal Corso  v.6.3
     Using radial grid of 1277 points,  6 beta functions with: 
                l(1) =   0
                l(2) =   0
                l(3) =   1
                l(4) =   1
                l(5) =   2
                l(6) =   2
     Q(r) pseudized with 0 coefficients 


     atomic species   valence    mass     pseudopotential
        Pt            10.00   195.08000     Pt( 1.00)

     No symmetry found


   Cartesian axes

     site n.     atom                  positions (alat units)
         1           Pt  tau(   1) = (   0.0339829  -0.0808891   0.1401609  )
         2           Pt  tau(   2) = (   0.0660660   0.0202306   0.0116801  )
         3           Pt  tau(   3) = (   0.0981491   0.0000037   0.0233604  )
         4           Pt  tau(   4) = (   0.0339829  -0.0404320   0.1401609  )
         5           Pt  tau(   5) = (   0.0660660   0.0606876   0.0116801  )
         6           Pt  tau(   6) = (   0.0981491   0.0404607   0.0233604  )
         7           Pt  tau(   7) = (   0.0339829   0.0000249   0.1401609  )
         8           Pt  tau(   8) = (   0.0660660   0.1011445   0.0116801  )
         9           Pt  tau(   9) = (   0.0981491   0.0809177   0.0233604  )
        10           Pt  tau(  10) = (   0.0339829   0.0404819   0.1401609  )
        11           Pt  tau(  11) = (   0.0660660   0.1416015   0.0116801  )
        12           Pt  tau(  12) = (   0.0981491   0.1213747   0.0233604  )
        13           Pt  tau(  13) = (   0.0339829  -0.0202219   0.0350400  )
        14           Pt  tau(  14) = (   0.0660660   0.0000082   0.0467203  )
        15           Pt  tau(  15) = (   0.0981491  -0.0202187   0.0584007  )
        16           Pt  tau(  16) = (   0.0339829   0.0202351   0.0350400  )
        17           Pt  tau(  17) = (   0.0660660   0.0404652   0.0467203  )
        18           Pt  tau(  18) = (   0.0981491   0.0202384   0.0584007  )
        19           Pt  tau(  19) = (   0.0339829   0.0606921   0.0350400  )
        20           Pt  tau(  20) = (   0.0660660   0.0809222   0.0467203  )
        21           Pt  tau(  21) = (   0.0981491   0.0606953   0.0584007  )
        22           Pt  tau(  22) = (   0.0339829   0.1011490   0.0350400  )
        23           Pt  tau(  23) = (   0.0660660   0.1213792   0.0467203  )
        24           Pt  tau(  24) = (   0.0981491   0.1011523   0.0584007  )
        25           Pt  tau(  25) = (   0.0339829  -0.0404443   0.0700803  )
        26           Pt  tau(  26) = (   0.0660660  -0.0202141   0.0817606  )
        27           Pt  tau(  27) = (   0.0981491  -0.0404411   0.0934410  )
        28           Pt  tau(  28) = (   0.0339829   0.0000127   0.0700803  )
        29           Pt  tau(  29) = (   0.0660660   0.0202428   0.0817606  )
        30           Pt  tau(  30) = (   0.0981491   0.0000160   0.0934410  )
        31           Pt  tau(  31) = (   0.0339829   0.0404697   0.0700803  )
        32           Pt  tau(  32) = (   0.0660660   0.0606998   0.0817606  )
        33           Pt  tau(  33) = (   0.0981491   0.0404730   0.0934410  )
        34           Pt  tau(  34) = (   0.0339829   0.0809267   0.0700803  )
        35           Pt  tau(  35) = (   0.0660660   0.1011568   0.0817606  )
        36           Pt  tau(  36) = (   0.0981491   0.0809299   0.0934410  )
        37           Pt  tau(  37) = (   0.0339829  -0.0606667   0.1051206  )
        38           Pt  tau(  38) = (   0.0660660  -0.0404365   0.1168009  )
        39           Pt  tau(  39) = (   0.0981491  -0.0606634   0.1284813  )
        40           Pt  tau(  40) = (   0.0339829  -0.0202097   0.1051206  )
        41           Pt  tau(  41) = (   0.0660660   0.0000205   0.1168009  )
        42           Pt  tau(  42) = (   0.0981491  -0.0202064   0.1284813  )
        43           Pt  tau(  43) = (   0.0339829   0.0202473   0.1051206  )
        44           Pt  tau(  44) = (   0.0660660   0.0404774   0.1168009  )
        45           Pt  tau(  45) = (   0.0981491   0.0202506   0.1284813  )
        46           Pt  tau(  46) = (   0.0339829   0.0607043   0.1051206  )
        47           Pt  tau(  47) = (   0.0660660   0.0809344   0.1168009  )
        48           Pt  tau(  48) = (   0.0981491   0.0607076   0.1284813  )

     --------------------------------------------
     DFT-D3 Dispersion Correction (3-body terms):
     --------------------------------------------
       Reference C6 values for interpolation: 

         atom   Coordination number   C6
         Pt         0.000           782.29
         Pt         1.919           692.72
         Pt         6.667           673.75

       Values used:

         atom   Coordination number  R0_AB[au]  C6      C8
         Pt         6.855            3.168    673.75  70061.90
         Pt         9.289            3.168    673.75  70061.90
         Pt         6.855            3.168    673.75  70061.90
         Pt         6.855            3.168    673.75  70061.90
         Pt         9.289            3.168    673.75  70061.90
         Pt         6.855            3.168    673.75  70061.90
         Pt         6.855            3.168    673.75  70061.90
         Pt         9.289            3.168    673.75  70061.90
         Pt         6.855            3.168    673.75  70061.90
         Pt         6.855            3.168    673.75  70061.90
         Pt         9.289            3.168    673.75  70061.90
         Pt         6.855            3.168    673.75  70061.90
         Pt         6.855            3.168    673.75  70061.90
         Pt         9.289            3.168    673.75  70061.90
         Pt         6.855            3.168    673.75  70061.90
         Pt         6.855            3.168    673.75  70061.90
         Pt         9.289            3.168    673.75  70061.90
         Pt         6.855            3.168    673.75  70061.90
         Pt         6.855            3.168    673.75  70061.90
         Pt         9.289            3.168    673.75  70061.90
         Pt         6.855            3.168    673.75  70061.90
         Pt         6.855            3.168    673.75  70061.90
         Pt         9.289            3.168    673.75  70061.90
         Pt         6.855            3.168    673.75  70061.90
         Pt         6.855            3.168    673.75  70061.90
         Pt         9.289            3.168    673.75  70061.90
         Pt         6.855            3.168    673.75  70061.90
         Pt         6.855            3.168    673.75  70061.90
         Pt         9.289            3.168    673.75  70061.90
         Pt         6.855            3.168    673.75  70061.90
         Pt         6.855            3.168    673.75  70061.90
         Pt         9.289            3.168    673.75  70061.90
         Pt         6.855            3.168    673.75  70061.90
         Pt         6.855            3.168    673.75  70061.90
         Pt         9.289            3.168    673.75  70061.90
         Pt         6.855            3.168    673.75  70061.90
         Pt         6.855            3.168    673.75  70061.90
         Pt         9.289            3.168    673.75  70061.90
         Pt         6.855            3.168    673.75  70061.90
         Pt         6.855            3.168    673.75  70061.90
         Pt         9.289            3.168    673.75  70061.90
         Pt         6.855            3.168    673.75  70061.90
         Pt         6.855            3.168    673.75  70061.90
         Pt         9.289            3.168    673.75  70061.90
         Pt         6.855            3.168    673.75  70061.90
         Pt         6.855            3.168    673.75  70061.90
         Pt         9.289            3.168    673.75  70061.90
         Pt         6.855            3.168    673.75  70061.90

         Molecular C6 ( Ry / a.u.^6 ) =   1552309.40


     number of k points=     5  Marzari-Vanderbilt smearing, width (Ry)=  0.0073
                       cart. coord. in units 2pi/alat
        k(    1) = (   0.0000000   0.0000000   0.0000000), wk =   0.2222222
        k(    2) = (   0.0000000   0.0000000   2.3782143), wk =   0.4444444
        k(    3) = (   0.0000000   2.0598015   1.1887477), wk =   0.4444444
        k(    4) = (   0.0000000   2.0598015   3.5669620), wk =   0.4444444
        k(    5) = (   0.0000000   2.0598015  -1.1894666), wk =   0.4444444

     Dense  grid: 12755969 G-vectors     FFT dimensions: (1080, 180, 180)

     Smooth grid:  2454831 G-vectors     FFT dimensions: ( 600,  96,  96)

     Estimated max dynamical RAM per process >     194.64 MB

     Estimated total dynamical RAM >     160.59 GB

     Initial potential from superposition of free atoms

     starting charge     479.9919, renormalised to     480.0000

     negative rho (up, down):  6.192E-03 0.000E+00
     Starting wfcs are  432 randomized atomic wfcs

     total cpu time spent up to now is       16.4 secs

     Self-consistent Calculation

     iteration #  1     ecut=    50.00 Ry     beta= 0.20
     Davidson diagonalization with overlap
     ethr =  1.00E-02,  avg # of iterations =  2.0

     Threshold (ethr) on eigenvalues was too large:
     Diagonalizing with lowered threshold

     Davidson diagonalization with overlap
     ethr =  6.35E-04,  avg # of iterations =  4.2

     negative rho (up, down):  2.070E-02 0.000E+00

     total cpu time spent up to now is       47.7 secs

     total energy              =   -3137.57282049 Ry
     estimated scf accuracy    <       3.84901053 Ry

     iteration #  2     ecut=    50.00 Ry     beta= 0.20
     Davidson diagonalization with overlap
     ethr =  8.02E-04,  avg # of iterations =  1.0

     negative rho (up, down):  1.102E-01 0.000E+00

     total cpu time spent up to now is       73.5 secs

     total energy              =   -3136.65963533 Ry
     estimated scf accuracy    <       2.55354690 Ry

     iteration #  3     ecut=    50.00 Ry     beta= 0.20
     Davidson diagonalization with overlap
     ethr =  5.32E-04,  avg # of iterations =  2.0

     negative rho (up, down):  4.017E-02 0.000E+00

     total cpu time spent up to now is      103.5 secs

     total energy              =   -3137.06691194 Ry
     estimated scf accuracy    <       0.63850777 Ry

     iteration #  4     ecut=    50.00 Ry     beta= 0.20
     Davidson diagonalization with overlap
     ethr =  1.33E-04,  avg # of iterations =  2.0

     negative rho (up, down):  9.967E-02 0.000E+00

     total cpu time spent up to now is      133.4 secs

     total energy              =   -3136.76018731 Ry
     estimated scf accuracy    <       1.80237374 Ry

     iteration #  5     ecut=    50.00 Ry     beta= 0.20
     Davidson diagonalization with overlap
     ethr =  1.33E-04,  avg # of iterations =  2.0

     negative rho (up, down):  8.504E-02 0.000E+00

     total cpu time spent up to now is      157.2 secs

     total energy              =   -3136.99003311 Ry
     estimated scf accuracy    <       0.04669148 Ry

     iteration #  6     ecut=    50.00 Ry     beta= 0.20
     Davidson diagonalization with overlap
     ethr =  9.73E-06,  avg # of iterations = 10.8

     negative rho (up, down):  7.001E-02 0.000E+00

     total cpu time spent up to now is      191.8 secs

     total energy              =   -3137.00700659 Ry
     estimated scf accuracy    <       0.25065739 Ry

     iteration #  7     ecut=    50.00 Ry     beta= 0.20
     Davidson diagonalization with overlap
     ethr =  9.73E-06,  avg # of iterations =  2.0

     negative rho (up, down):  5.240E-02 0.000E+00

     total cpu time spent up to now is      217.6 secs

     total energy              =   -3136.99978023 Ry
     estimated scf accuracy    <       0.06676753 Ry

     iteration #  8     ecut=    50.00 Ry     beta= 0.20
     Davidson diagonalization with overlap
     ethr =  9.73E-06,  avg # of iterations =  2.0

     negative rho (up, down):  4.199E-02 0.000E+00

     total cpu time spent up to now is      239.9 secs

     total energy              =   -3137.00341036 Ry
     estimated scf accuracy    <       0.00357392 Ry

     iteration #  9     ecut=    50.00 Ry     beta= 0.20
     Davidson diagonalization with overlap
     ethr =  7.45E-07,  avg # of iterations =  6.4

     negative rho (up, down):  4.027E-02 0.000E+00

     total cpu time spent up to now is      270.9 secs

     total energy              =   -3137.00462119 Ry
     estimated scf accuracy    <       0.00154690 Ry

     iteration # 10     ecut=    50.00 Ry     beta= 0.20
     Davidson diagonalization with overlap
     ethr =  3.22E-07,  avg # of iterations =  2.0

     negative rho (up, down):  3.395E-02 0.000E+00

     total cpu time spent up to now is      298.2 secs

     total energy              =   -3137.00467897 Ry
     estimated scf accuracy    <       0.00047600 Ry

     iteration # 11     ecut=    50.00 Ry     beta= 0.20
     Davidson diagonalization with overlap
     ethr =  9.92E-08,  avg # of iterations =  4.8

     negative rho (up, down):  2.924E-02 0.000E+00

     total cpu time spent up to now is      325.4 secs

     total energy              =   -3137.00472573 Ry
     estimated scf accuracy    <       0.00071517 Ry

     iteration # 12     ecut=    50.00 Ry     beta= 0.20
     Davidson diagonalization with overlap
     ethr =  9.92E-08,  avg # of iterations =  1.0

     negative rho (up, down):  2.728E-02 0.000E+00

     total cpu time spent up to now is      343.5 secs

     total energy              =   -3137.00464187 Ry
     estimated scf accuracy    <       0.00083087 Ry

     iteration # 13     ecut=    50.00 Ry     beta= 0.20
     Davidson diagonalization with overlap
     ethr =  9.92E-08,  avg # of iterations =  1.0

     negative rho (up, down):  2.090E-02 0.000E+00

     total cpu time spent up to now is      364.9 secs

     total energy              =   -3137.00449972 Ry
     estimated scf accuracy    <       0.00046093 Ry

     iteration # 14     ecut=    50.00 Ry     beta= 0.20
     Davidson diagonalization with overlap
     ethr =  9.60E-08,  avg # of iterations =  1.0

     negative rho (up, down):  1.905E-02 0.000E+00

     total cpu time spent up to now is      395.1 secs

     total energy              =   -3137.00446279 Ry
     estimated scf accuracy    <       0.00029595 Ry

     iteration # 15     ecut=    50.00 Ry     beta= 0.20
     Davidson diagonalization with overlap
     ethr =  6.17E-08,  avg # of iterations =  1.2

     negative rho (up, down):  1.803E-02 0.000E+00

     total cpu time spent up to now is      415.8 secs

     total energy              =   -3137.00442655 Ry
     estimated scf accuracy    <       0.00035633 Ry

     iteration # 16     ecut=    50.00 Ry     beta= 0.20
     Davidson diagonalization with overlap
     ethr =  6.17E-08,  avg # of iterations =  2.0

     negative rho (up, down):  1.717E-02 0.000E+00

     total cpu time spent up to now is      442.4 secs

     total energy              =   -3137.00442902 Ry
     estimated scf accuracy    <       0.00015299 Ry

     iteration # 17     ecut=    50.00 Ry     beta= 0.20
     Davidson diagonalization with overlap
     ethr =  3.19E-08,  avg # of iterations =  1.2

     negative rho (up, down):  1.743E-02 0.000E+00

     total cpu time spent up to now is      467.2 secs

     total energy              =   -3137.00439918 Ry
     estimated scf accuracy    <       0.00013189 Ry

     iteration # 18     ecut=    50.00 Ry     beta= 0.20
     Davidson diagonalization with overlap
     ethr =  2.75E-08,  avg # of iterations =  2.4

     negative rho (up, down):  1.685E-02 0.000E+00

     total cpu time spent up to now is      495.0 secs

     total energy              =   -3137.00440879 Ry
     estimated scf accuracy    <       0.00011951 Ry

     iteration # 19     ecut=    50.00 Ry     beta= 0.20
     Davidson diagonalization with overlap
     ethr =  2.49E-08,  avg # of iterations =  1.0

     negative rho (up, down):  5.731E-03 0.000E+00

     total cpu time spent up to now is      503.6 secs

     End of self-consistent calculation

          k = 0.0000 0.0000 0.0000 (306713 PWs)   bands (ev):

   -12.5351 -10.7909 -10.7909 -10.7909 -10.7909 -10.7902 -10.7901 -10.6358
   -10.1998  -9.8997  -9.8996  -9.8990  -9.6394  -9.6393  -9.6390  -9.3143
    -9.3143  -9.3143  -9.3142  -9.3134  -9.3134  -9.1939  -9.1938  -9.1938
    -9.0130  -9.0130  -9.0129  -9.0129  -9.0129  -9.0128  -8.9112  -8.9112
    -8.9112  -8.9112  -8.9107  -8.9106  -8.9044  -8.9043  -8.9043  -8.9043
    -8.9034  -8.9034  -8.8933  -8.8932  -8.8926  -8.3693  -8.3693  -8.3693
    -8.3693  -8.3688  -8.3688  -8.0556  -8.0556  -8.0556  -8.0556  -8.0550
    -8.0549  -7.9685  -7.9685  -7.9684  -7.9684  -7.9684  -7.9684  -7.7029
    -7.7029  -7.7024  -7.7024  -7.7024  -7.7024  -7.6483  -7.6483  -7.6483
    -7.6483  -7.6478  -7.6478  -7.4971  -7.4970  -7.4969  -7.3034  -7.3034
    -7.3034  -7.3034  -7.3029  -7.3028  -6.9941  -6.9941  -6.9931  -6.9556
    -6.9525  -6.8109  -6.7788  -6.7788  -6.7787  -6.7787  -6.7780  -6.7779
    -6.6345  -6.6320  -6.6049  -6.6034  -6.6034  -6.5742  -6.5741  -6.5741
    -6.5741  -6.5736  -6.5736  -6.5259  -6.5258  -6.5255  -6.5255  -6.5255
    -6.5255  -6.4527  -6.3633  -6.3633  -6.3632  -6.3632  -6.3631  -6.3630
    -6.2967  -6.2936  -6.2891  -6.2891  -6.2880  -6.2880  -6.2880  -6.2880
    -6.1603  -6.1603  -6.1603  -6.1603  -6.1600  -6.1600  -6.1556  -6.1556
    -6.1553  -6.1553  -6.1553  -6.1553  -6.1148  -6.1148  -6.1144  -6.1144
    -6.1144  -6.1144  -5.9443  -5.9443  -5.9443  -5.9443  -5.9437  -5.9437
    -5.8358  -5.8358  -5.8349  -5.5835  -5.5834  -5.5820  -5.5820  -5.5820
    -5.5819  -5.1027  -5.1026  -5.1024  -5.1024  -5.1024  -5.1024  -5.0552
    -5.0551  -5.0550  -5.0550  -5.0550  -5.0550  -4.9042  -4.9042  -4.9042
    -4.9042  -4.9042  -4.9042  -4.8803  -4.8803  -4.8791  -4.8791  -4.8790
    -4.8790  -4.8768  -4.8756  -4.8660  -4.8648  -4.8648  -4.6980  -4.6980
    -4.6969  -4.6969  -4.6969  -4.6968  -4.6788  -4.6788  -4.6784  -4.2119
    -4.2113  -4.1984  -4.1983  -4.1975  -4.1975  -4.1975  -4.1975  -4.1703
    -4.1702  -4.1702  -4.1702  -4.1702  -4.1702  -4.0887  -3.9879  -3.9879
    -3.9879  -3.9879  -3.9878  -3.9878  -3.5771  -3.5769  -3.5768  -3.5140
    -3.5139  -3.5138  -3.5075  -3.5074  -3.5070  -3.5070  -3.5070  -3.5070
    -3.4091  -3.4086  -3.3400  -3.3400  -3.3396  -3.3396  -3.3396  -3.3396
    -3.3367  -3.3366  -3.3364  -3.1611  -3.1609  -3.1603  -3.1603  -3.1602
    -3.1602  -2.9815  -2.9815  -2.9809  -2.8983  -2.8983  -2.8978  -2.4527
    -2.2988  -2.2988  -2.2974  -1.5976  -1.5976  -1.5976  -1.5976  -1.5970
    -1.5969  -1.4005  -1.4004  -1.3980  -1.3980  -1.3980  -1.3980  -0.6277
    -0.6277  -0.6261  -0.5508  -0.5508  -0.5490  -0.4935  -0.4935  -0.4916
    -0.4916  -0.4916  -0.4916   1.3431   1.3431   1.3432   1.3440   1.3441

          k = 0.0000 0.0000 2.3782 (306814 PWs)   bands (ev):

   -12.3029 -11.6564 -11.0778 -11.0775 -10.4034 -10.2441 -10.2433 -10.1204
    -9.9817  -9.9101  -9.8046  -9.7271  -9.7267  -9.5562  -9.5519  -9.5513
    -9.4868  -9.4866  -9.4178  -9.3610  -9.3474  -9.3470  -9.2933  -9.2931
    -9.1429  -9.1423  -9.1336  -9.1323  -9.1323  -9.0957  -9.0956  -8.9745
    -8.9742  -8.9642  -8.9634  -8.9629  -8.8693  -8.8691  -8.8004  -8.8003
    -8.7852  -8.7791  -8.7791  -8.7632  -8.7626  -8.6755  -8.6749  -8.5756
    -8.5754  -8.4820  -8.3670  -8.3667  -8.1267  -8.1259  -8.1113  -8.1111
    -8.0858  -8.0857  -7.9879  -7.9877  -7.8962  -7.8961  -7.6866  -7.6863
    -7.6296  -7.6191  -7.6191  -7.6163  -7.6159  -7.6157  -7.6155  -7.5925
    -7.5923  -7.5152  -7.5151  -7.4490  -7.4051  -7.3688  -7.3679  -7.3679
    -7.2201  -7.2198  -7.2107  -7.2107  -7.1747  -7.0719  -7.0717  -6.9773
    -6.9773  -6.9342  -6.9299  -6.9201  -6.9111  -6.9102  -6.8659  -6.8410
    -6.7888  -6.7643  -6.7633  -6.7191  -6.7190  -6.6970  -6.6964  -6.6508
    -6.6502  -6.6072  -6.6070  -6.5831  -6.5826  -6.5518  -6.5182  -6.4982
    -6.4981  -6.4783  -6.4490  -6.4485  -6.4334  -6.4331  -6.4179  -6.3888
    -6.3454  -6.3305  -6.2966  -6.2893  -6.2891  -6.2804  -6.2803  -6.2535
    -6.2451  -6.2450  -6.2164  -6.1354  -6.1351  -6.1205  -6.0837  -6.0836
    -6.0486  -5.9387  -5.9382  -5.9259  -5.9257  -5.9023  -5.9023  -5.8654
    -5.8652  -5.8598  -5.8597  -5.8367  -5.8364  -5.6513  -5.6284  -5.6283
    -5.6218  -5.6107  -5.6105  -5.5392  -5.4288  -5.4281  -5.2893  -5.2498
    -5.2490  -5.2454  -5.2450  -5.1434  -5.1433  -5.1051  -5.1051  -5.1048
    -5.1047  -5.1017  -5.0750  -5.0748  -5.0674  -5.0439  -5.0434  -5.0088
    -4.9909  -4.9516  -4.9473  -4.9064  -4.9064  -4.8858  -4.8856  -4.8700
    -4.8133  -4.8133  -4.7801  -4.7797  -4.7304  -4.6661  -4.6660  -4.4650
    -4.4646  -4.4270  -4.4268  -4.4053  -4.4051  -4.3970  -4.2907  -4.2635
    -4.2291  -4.2291  -4.2079  -4.1997  -4.1314  -4.1304  -4.0902  -4.0897
    -4.0713  -4.0208  -4.0207  -4.0137  -3.9386  -3.9386  -3.8759  -3.8639
    -3.8636  -3.8572  -3.8569  -3.8528  -3.7708  -3.7706  -3.7549  -3.6417
    -3.6414  -3.6363  -3.6363  -3.5639  -3.5636  -3.5590  -3.5589  -3.5388
    -3.5099  -3.5098  -3.4937  -3.4936  -3.4876  -3.4515  -3.4513  -3.3986
    -3.3787  -3.3783  -3.3712  -3.3684  -3.3683  -3.3601  -3.3595  -3.3323
    -3.3010  -3.2964  -3.2306  -3.1825  -3.1824  -3.1594  -3.1593  -3.1193
    -2.7549  -2.7539  -2.4670  -2.4413  -2.3083  -2.3076  -1.8572  -1.8569
    -1.7365  -1.7362  -1.5091  -1.4700  -1.4699  -1.0053  -1.0047  -0.9153
    -0.9145  -0.7201  -0.6099  -0.6096  -0.1008   0.0225   0.0233   0.1076
     0.1110   0.2433   0.6065   0.6084   0.8654   0.8658   1.4442   1.4472

          k = 0.0000 2.0598 1.1887 (306814 PWs)   bands (ev):

   -12.3029 -11.6564 -11.0778 -11.0775 -10.4034 -10.2441 -10.2433 -10.1204
    -9.9817  -9.9101  -9.8046  -9.7271  -9.7267  -9.5562  -9.5519  -9.5513
    -9.4868  -9.4866  -9.4178  -9.3610  -9.3474  -9.3470  -9.2933  -9.2931
    -9.1429  -9.1423  -9.1336  -9.1323  -9.1323  -9.0957  -9.0956  -8.9745
    -8.9742  -8.9642  -8.9634  -8.9629  -8.8693  -8.8691  -8.8004  -8.8003
    -8.7852  -8.7791  -8.7791  -8.7632  -8.7626  -8.6755  -8.6749  -8.5756
    -8.5754  -8.4820  -8.3670  -8.3667  -8.1267  -8.1259  -8.1113  -8.1111
    -8.0858  -8.0857  -7.9879  -7.9877  -7.8962  -7.8961  -7.6866  -7.6863
    -7.6296  -7.6191  -7.6191  -7.6163  -7.6159  -7.6157  -7.6155  -7.5925
    -7.5923  -7.5152  -7.5151  -7.4490  -7.4051  -7.3688  -7.3679  -7.3679
    -7.2201  -7.2198  -7.2107  -7.2107  -7.1747  -7.0719  -7.0717  -6.9773
    -6.9773  -6.9342  -6.9299  -6.9201  -6.9111  -6.9102  -6.8659  -6.8410
    -6.7888  -6.7643  -6.7633  -6.7191  -6.7190  -6.6970  -6.6964  -6.6508
    -6.6502  -6.6072  -6.6070  -6.5831  -6.5826  -6.5518  -6.5182  -6.4982
    -6.4981  -6.4783  -6.4490  -6.4485  -6.4334  -6.4331  -6.4179  -6.3888
    -6.3454  -6.3305  -6.2966  -6.2893  -6.2891  -6.2804  -6.2803  -6.2535
    -6.2451  -6.2450  -6.2164  -6.1354  -6.1351  -6.1205  -6.0837  -6.0836
    -6.0486  -5.9387  -5.9382  -5.9259  -5.9257  -5.9023  -5.9023  -5.8654
    -5.8652  -5.8598  -5.8597  -5.8367  -5.8364  -5.6513  -5.6284  -5.6283
    -5.6218  -5.6107  -5.6105  -5.5392  -5.4288  -5.4281  -5.2893  -5.2498
    -5.2490  -5.2454  -5.2450  -5.1434  -5.1433  -5.1051  -5.1051  -5.1048
    -5.1047  -5.1017  -5.0750  -5.0748  -5.0674  -5.0439  -5.0434  -5.0088
    -4.9909  -4.9516  -4.9473  -4.9064  -4.9064  -4.8858  -4.8856  -4.8700
    -4.8133  -4.8133  -4.7801  -4.7797  -4.7304  -4.6661  -4.6660  -4.4650
    -4.4646  -4.4270  -4.4268  -4.4053  -4.4051  -4.3970  -4.2907  -4.2635
    -4.2291  -4.2291  -4.2079  -4.1997  -4.1314  -4.1304  -4.0902  -4.0897
    -4.0713  -4.0208  -4.0207  -4.0137  -3.9386  -3.9386  -3.8759  -3.8639
    -3.8636  -3.8572  -3.8569  -3.8528  -3.7708  -3.7706  -3.7549  -3.6417
    -3.6414  -3.6363  -3.6363  -3.5639  -3.5636  -3.5590  -3.5589  -3.5388
    -3.5099  -3.5098  -3.4937  -3.4936  -3.4876  -3.4515  -3.4513  -3.3986
    -3.3787  -3.3783  -3.3712  -3.3684  -3.3683  -3.3601  -3.3595  -3.3323
    -3.3010  -3.2964  -3.2306  -3.1825  -3.1824  -3.1594  -3.1593  -3.1193
    -2.7549  -2.7539  -2.4670  -2.4413  -2.3083  -2.3076  -1.8572  -1.8569
    -1.7365  -1.7362  -1.5091  -1.4700  -1.4699  -1.0053  -1.0047  -0.9153
    -0.9145  -0.7201  -0.6099  -0.6096  -0.1008   0.0225   0.0233   0.1076
     0.1110   0.2433   0.6065   0.6085   0.8654   0.8658   1.4442   1.4472

          k = 0.0000 2.0598 3.5670 (307006 PWs)   bands (ev):

   -11.8605 -11.8603 -11.8603 -10.2612 -10.2607 -10.2606  -9.9765  -9.9762
    -9.9762  -9.7971  -9.7971  -9.7970  -9.7970  -9.7964  -9.7964  -9.5815
    -9.5812  -9.5812  -9.3285  -9.3285  -9.3284  -9.3284  -9.3281  -9.3281
    -9.2713  -9.2713  -9.2711  -9.2003  -9.2002  -9.2002  -8.9716  -8.9716
    -8.9715  -8.9715  -8.9714  -8.9714  -8.9342  -8.9342  -8.9341  -8.8388
    -8.8386  -8.8386  -8.6289  -8.4948  -8.4944  -8.4784  -8.4784  -8.4784
    -8.4784  -8.4778  -8.4777  -8.4223  -8.4217  -8.4217  -8.1934  -8.1934
    -8.1933  -8.1917  -8.1914  -8.1914  -7.8757  -7.8747  -7.6667  -7.6665
    -7.6665  -7.5714  -7.5709  -7.5708  -7.5115  -7.5106  -7.5106  -7.4632
    -7.4632  -7.4631  -7.4630  -7.4629  -7.4629  -7.2656  -7.2653  -7.2652
    -7.1993  -7.1980  -7.1980  -7.0836  -7.0836  -7.0836  -7.0565  -7.0564
    -7.0564  -7.0048  -7.0043  -7.0043  -6.9286  -6.9285  -6.9282  -6.9282
    -6.9282  -6.9282  -6.8251  -6.8214  -6.8214  -6.8214  -6.7604  -6.7604
    -6.7599  -6.6795  -6.6795  -6.6789  -6.6789  -6.6787  -6.6787  -6.5217
    -6.5217  -6.5212  -6.4159  -6.4159  -6.4149  -6.3670  -6.3662  -6.3662
    -6.2932  -6.2931  -6.2386  -6.2247  -6.2247  -6.2245  -6.1994  -6.1994
    -6.1994  -6.1994  -6.1992  -6.1992  -6.1921  -6.1070  -6.1070  -6.1068
    -6.0299  -6.0292  -6.0292  -5.9280  -5.9280  -5.9277  -5.7573  -5.7573
    -5.7554  -5.4815  -5.4815  -5.4814  -5.4634  -5.4634  -5.4634  -5.4633
    -5.4631  -5.4631  -5.3968  -5.3968  -5.3963  -5.3630  -5.3630  -5.3627
    -5.1497  -5.1495  -5.1494  -5.1169  -5.1168  -5.1166  -5.1166  -5.1163
    -5.1163  -5.0386  -5.0386  -5.0385  -4.9730  -4.9729  -4.9721  -4.9721
    -4.9721  -4.9721  -4.9527  -4.9527  -4.9518  -4.9369  -4.9365  -4.8654
    -4.8652  -4.8652  -4.6961  -4.6961  -4.6953  -4.6695  -4.6695  -4.6694
    -4.6586  -4.6585  -4.6582  -4.3364  -4.3363  -4.3363  -4.3363  -4.3361
    -4.3361  -4.1198  -4.1198  -4.1195  -4.0502  -4.0502  -4.0499  -3.9562
    -3.9562  -3.9561  -3.9561  -3.9560  -3.9560  -3.9388  -3.9388  -3.9387
    -3.8161  -3.8161  -3.8160  -3.7665  -3.7665  -3.7108  -3.7108  -3.7105
    -3.6354  -3.6267  -3.6267  -3.6265  -3.6069  -3.6069  -3.6068  -3.5550
    -3.5550  -3.5547  -3.5547  -3.5545  -3.5545  -3.5119  -3.5119  -3.5116
    -3.4497  -3.4496  -3.4496  -3.3771  -3.3771  -3.3769  -3.3769  -3.3766
    -3.3766  -3.2985  -3.2985  -3.2984  -2.9365  -2.9365  -2.9356  -2.9356
    -2.9355  -2.9355  -2.6380  -2.6376  -2.6376  -2.4850  -2.4850  -2.4844
    -2.4844  -2.4842  -2.4841  -1.0678  -1.0674  -1.0674  -0.4813  -0.4808
    -0.4808  -0.0690  -0.0690  -0.0679   0.0454   0.0454   0.0458   0.0458
     0.0465   0.0465   0.4045   0.4045   0.4063   1.0572   1.0573   1.0588

          k = 0.0000 2.0598-1.1895 (306816 PWs)   bands (ev):

   -12.3028 -11.6560 -11.0781 -11.0781 -10.4033 -10.2439 -10.2439 -10.1195
    -9.9816  -9.9094  -9.8041  -9.7272  -9.7272  -9.5557  -9.5516  -9.5516
    -9.4868  -9.4868  -9.4173  -9.3603  -9.3475  -9.3475  -9.2934  -9.2934
    -9.1429  -9.1429  -9.1336  -9.1321  -9.1320  -9.0956  -9.0956  -8.9746
    -8.9746  -8.9639  -8.9637  -8.9637  -8.8696  -8.8696  -8.8003  -8.8003
    -8.7845  -8.7790  -8.7790  -8.7632  -8.7632  -8.6754  -8.6754  -8.5757
    -8.5757  -8.4813  -8.3673  -8.3673  -8.1268  -8.1268  -8.1113  -8.1113
    -8.0858  -8.0858  -7.9878  -7.9878  -7.8965  -7.8965  -7.6864  -7.6864
    -7.6289  -7.6188  -7.6188  -7.6168  -7.6168  -7.6159  -7.6159  -7.5920
    -7.5920  -7.5150  -7.5149  -7.4491  -7.4049  -7.3678  -7.3678  -7.3675
    -7.2202  -7.2202  -7.2108  -7.2108  -7.1731  -7.0724  -7.0724  -6.9777
    -6.9777  -6.9335  -6.9285  -6.9191  -6.9110  -6.9110  -6.8649  -6.8405
    -6.7910  -6.7635  -6.7635  -6.7191  -6.7191  -6.6968  -6.6968  -6.6509
    -6.6509  -6.6067  -6.6067  -6.5832  -6.5832  -6.5532  -6.5200  -6.4982
    -6.4982  -6.4770  -6.4486  -6.4486  -6.4332  -6.4332  -6.4192  -6.3902
    -6.3436  -6.3298  -6.2959  -6.2893  -6.2893  -6.2808  -6.2808  -6.2530
    -6.2447  -6.2447  -6.2182  -6.1354  -6.1354  -6.1227  -6.0840  -6.0840
    -6.0478  -5.9387  -5.9387  -5.9252  -5.9252  -5.9019  -5.9018  -5.8645
    -5.8645  -5.8595  -5.8594  -5.8356  -5.8356  -5.6510  -5.6282  -5.6282
    -5.6237  -5.6109  -5.6109  -5.5386  -5.4287  -5.4287  -5.2889  -5.2491
    -5.2491  -5.2448  -5.2448  -5.1434  -5.1434  -5.1049  -5.1048  -5.1048
    -5.1047  -5.1017  -5.0748  -5.0748  -5.0666  -5.0425  -5.0425  -5.0099
    -4.9922  -4.9512  -4.9483  -4.9060  -4.9060  -4.8853  -4.8853  -4.8711
    -4.8132  -4.8131  -4.7795  -4.7795  -4.7302  -4.6658  -4.6658  -4.4646
    -4.4646  -4.4268  -4.4267  -4.4046  -4.4046  -4.3970  -4.2907  -4.2640
    -4.2291  -4.2291  -4.2086  -4.2002  -4.1310  -4.1310  -4.0897  -4.0897
    -4.0713  -4.0207  -4.0207  -4.0142  -3.9385  -3.9385  -3.8755  -3.8637
    -3.8637  -3.8568  -3.8568  -3.8533  -3.7705  -3.7705  -3.7549  -3.6413
    -3.6413  -3.6362  -3.6362  -3.5635  -3.5635  -3.5588  -3.5588  -3.5385
    -3.5103  -3.5103  -3.4934  -3.4934  -3.4877  -3.4518  -3.4518  -3.3989
    -3.3782  -3.3782  -3.3716  -3.3683  -3.3683  -3.3597  -3.3597  -3.3316
    -3.3006  -3.2968  -3.2303  -3.1832  -3.1831  -3.1599  -3.1598  -3.1193
    -2.7538  -2.7538  -2.4658  -2.4408  -2.3076  -2.3076  -1.8574  -1.8574
    -1.7379  -1.7379  -1.5088  -1.4723  -1.4722  -1.0051  -1.0051  -0.9164
    -0.9164  -0.7192  -0.6115  -0.6115  -0.1002   0.0231   0.0231   0.1110
     0.1110   0.2445   0.6073   0.6073   0.8650   0.8650   1.4471   1.4472

     the Fermi energy is    -3.4186 ev

!    total energy              =   -3137.00426739 Ry
     estimated scf accuracy    <       0.00009647 Ry
     smearing contrib. (-TS)   =       0.00262365 Ry
     internal energy E=F+TS    =   -3137.00689104 Ry

     The total energy is F=E-TS. E is the sum of the following terms:
     one-electron contribution = -132380.51250792 Ry
     hartree contribution      =   66410.14988880 Ry
     xc contribution           =   -1143.17066098 Ry
     ewald contribution        =   63978.20661232 Ry
     DFT-D3 Dispersion         =      -1.68022326 Ry

     convergence has been achieved in  19 iterations

     negative rho (up, down):  5.731E-03 0.000E+00

     Forces acting on atoms (cartesian axes, Ry/au):

     atom    1 type  1   force =    -0.01431622    0.00001627   -0.00000170
     atom    2 type  1   force =     0.00000261    0.00000919   -0.00000055
     atom    3 type  1   force =     0.01429628   -0.00000783   -0.00001791
     atom    4 type  1   force =    -0.01430055    0.00002049   -0.00001592
     atom    5 type  1   force =     0.00002005   -0.00000293   -0.00000049
     atom    6 type  1   force =     0.01430521   -0.00000126   -0.00001731
     atom    7 type  1   force =    -0.01429622    0.00000518   -0.00000604
     atom    8 type  1   force =     0.00000618    0.00000776    0.00002003
     atom    9 type  1   force =     0.01427681   -0.00002302   -0.00003562
     atom   10 type  1   force =    -0.01430277   -0.00001143   -0.00000268
     atom   11 type  1   force =     0.00003193   -0.00002754    0.00001336
     atom   12 type  1   force =     0.01427571   -0.00000232   -0.00003041
     atom   13 type  1   force =    -0.01429098    0.00001328    0.00000663
     atom   14 type  1   force =    -0.00001904   -0.00001637    0.00000039
     atom   15 type  1   force =     0.01429588    0.00000368    0.00001077
     atom   16 type  1   force =    -0.01431872   -0.00000245    0.00000094
     atom   17 type  1   force =     0.00003650    0.00001394   -0.00003395
     atom   18 type  1   force =     0.01429147    0.00000693    0.00000393
     atom   19 type  1   force =    -0.01429014    0.00001554   -0.00004428
     atom   20 type  1   force =     0.00000802    0.00000121   -0.00000473
     atom   21 type  1   force =     0.01426952   -0.00001386    0.00000150
     atom   22 type  1   force =    -0.01429740    0.00001705   -0.00000912
     atom   23 type  1   force =    -0.00000616    0.00000944   -0.00001439
     atom   24 type  1   force =     0.01426090    0.00000158    0.00000375
     atom   25 type  1   force =    -0.01430603    0.00000845    0.00003145
     atom   26 type  1   force =    -0.00002160    0.00000985    0.00000647
     atom   27 type  1   force =     0.01429906    0.00002264    0.00004122
     atom   28 type  1   force =    -0.01429955   -0.00001582    0.00001051
     atom   29 type  1   force =     0.00002187   -0.00002734    0.00001655
     atom   30 type  1   force =     0.01427954   -0.00001095    0.00004418
     atom   31 type  1   force =    -0.01431994   -0.00003330   -0.00000810
     atom   32 type  1   force =     0.00004213    0.00000911   -0.00001668
     atom   33 type  1   force =     0.01428641   -0.00002492    0.00000979
     atom   34 type  1   force =    -0.01428878    0.00005639    0.00000324
     atom   35 type  1   force =    -0.00000899    0.00001164   -0.00001188
     atom   36 type  1   force =     0.01430004   -0.00001400    0.00001448
     atom   37 type  1   force =    -0.01428992    0.00005887   -0.00001671
     atom   38 type  1   force =     0.00000796    0.00000083   -0.00000198
     atom   39 type  1   force =     0.01429361    0.00000825    0.00002323
     atom   40 type  1   force =    -0.01429946   -0.00001401   -0.00002430
     atom   41 type  1   force =     0.00001253   -0.00000299    0.00000212
     atom   42 type  1   force =     0.01431391   -0.00002541    0.00000098
     atom   43 type  1   force =    -0.01428377   -0.00003536    0.00000546
     atom   44 type  1   force =     0.00003074   -0.00000691    0.00001273
     atom   45 type  1   force =     0.01430000   -0.00000298   -0.00001161
     atom   46 type  1   force =    -0.01429543    0.00001532    0.00001234
     atom   47 type  1   force =     0.00001445   -0.00000865    0.00001219
     atom   48 type  1   force =     0.01427234   -0.00001131    0.00001812

     Total force =     0.080860     Total SCF correction =     0.000762

     Writing all to output data dir ./Pt.save/
 
     init_run     :     14.74s CPU     15.22s WALL (       1 calls)
     electrons    :    481.58s CPU    488.33s WALL (       1 calls)
     forces       :      2.46s CPU      2.50s WALL (       1 calls)
     force_dftd3  :      0.38s CPU      0.39s WALL (       1 calls)

     Called by init_run:
     wfcinit      :      4.09s CPU      4.26s WALL (       1 calls)
     potinit      :      0.94s CPU      0.98s WALL (       1 calls)
     hinit0       :      0.61s CPU      0.69s WALL (       1 calls)

     Called by electrons:
     c_bands      :    145.20s CPU    148.24s WALL (      20 calls)
     sum_band     :     34.64s CPU     35.43s WALL (      20 calls)
     v_of_rho     :     11.22s CPU     11.64s WALL (      20 calls)
     newd         :      3.01s CPU      3.04s WALL (      20 calls)
     mix_rho      :    284.82s CPU    286.83s WALL (      20 calls)
     energy_dftd3 :      0.03s CPU      0.03s WALL (       1 calls)

     Called by c_bands:
     init_us_2    :      0.11s CPU      0.13s WALL (      41 calls)
     init_us_2:cp :      0.11s CPU      0.13s WALL (      41 calls)
     cegterg      :    130.28s CPU    133.22s WALL (      20 calls)

     Called by *egterg:
     cdiaghg      :      2.88s CPU      2.98s WALL (      61 calls)
     h_psi        :    126.59s CPU    129.42s WALL (      63 calls)
     s_psi        :      0.89s CPU      0.94s WALL (      63 calls)
     g_psi        :      0.01s CPU      0.01s WALL (      42 calls)

     Called by h_psi:
     h_psi:calbec :      7.63s CPU      7.69s WALL (      63 calls)
     vloc_psi     :    118.06s CPU    120.74s WALL (      63 calls)
     add_vuspsi   :      0.87s CPU      0.94s WALL (      63 calls)

     General routines
     calbec       :     11.48s CPU     11.56s WALL (      87 calls)
     fft          :     16.20s CPU     16.50s WALL (     270 calls)
     ffts         :    267.00s CPU    268.80s WALL (   18190 calls)
     fftw         :    139.95s CPU    143.23s WALL (   33112 calls)
     interpolate  :      1.57s CPU      1.58s WALL (      20 calls)
 
     Parallel routines
     fft_scatt_xy :      8.42s CPU      8.53s WALL (   51572 calls)
     fft_scatt_yz :    397.03s CPU    402.02s WALL (   51572 calls)
 
     PWSCF        :   8m26.12s CPU   8m35.54s WALL

 
   This run was terminated on:  11:22: 1   2Oct2024            

=------------------------------------------------------------------------------=
   JOB DONE.
=------------------------------------------------------------------------------=
