# Supplementary material for: Developing Interface Force Fields for Water and Oxygen on Pt, and Pt 3 Ni, Pt 3 Co Alloy Surfaces for Proton-Exchange Membrane Fuel Cell (PEMFC) Applications
Source: ACS Omega. 2026 Feb 6;11(6):10649–63. doi: 10.1021/acsomega.5c11427 (PMC12917792; doi:10.1021/acsomega.5c11427)
Supplement: Supplementary file 1 [file ao5c11427_si_001.zip › Supporting_material/01.Cycle01_config_generation_and_DFT_calculations/Pt/SCF/SCF_DO001/Pt.xml]

<?xml version="1.0" encoding="UTF-8"?>
<qes:espresso xsi:schemaLocation="http://www.quantum-espresso.org/ns/qes/qes-1.0 http://www.quantum-espresso.org/ns/qes/qes_220603.xsd" Units="Hartree atomic units" xmlns:xsi="http://www.w3.org/2001/XMLSchema-instance" xmlns:qes="http://www.quantum-espresso.org/ns/qes/qes-1.0">
  <!--All quantities are in Hartree atomic units unless otherwise specified-->
  <general_info>
    <xml_format NAME="QEXSD" VERSION="21.11.01">QEXSD_21.11.01</xml_format>
    <creator NAME="PWSCF" VERSION="7.1">XML file generated by PWSCF</creator>
    <created DATE=" 2Oct2024" TIME="11:21:53">This run was terminated on:  11:21:53   2 Oct 2024</created>
    <job></job>
  </general_info>
  <parallel_info>
    <nprocs>3840</nprocs>
    <nthreads>1</nthreads>
    <ntasks>1</ntasks>
    <nbgrp>1</nbgrp>
    <npool>5</npool>
    <ndiag>768</ndiag>
  </parallel_info>
  <input>
    <control_variables>
      <title></title>
      <calculation>scf</calculation>
      <restart_mode>from_scratch</restart_mode>
      <prefix>Pt</prefix>
      <pseudo_dir>/scratch/usr/niiadi11/Pseudo/</pseudo_dir>
      <outdir>.</outdir>
      <stress>false</stress>
      <forces>true</forces>
      <wf_collect>true</wf_collect>
      <disk_io>low</disk_io>
      <max_seconds>171000</max_seconds>
      <nstep>1</nstep>
      <etot_conv_thr>5.000000000000000e-5</etot_conv_thr>
      <forc_conv_thr>5.000000000000000e-4</forc_conv_thr>
      <press_conv_thr>5.000000000000000e-1</press_conv_thr>
      <verbosity>low</verbosity>
      <print_every>100000</print_every>
      <fcp>false</fcp>
      <rism>false</rism>
    </control_variables>
    <atomic_species ntyp="1">
      <species name="Pt">
        <mass>1.950800000000001e2</mass>
        <pseudo_file>Pt.pbe-n-rrkjus_psl.1.0.0.UPF</pseudo_file>
      </species>
    </atomic_species>
    <atomic_structure nat="48" alat="1.313471951191e2" bravais_index="14">
      <atomic_positions>
        <atom name="Pt" index="1">4.463558597013709e0 -1.062454985811189e1 1.840974159064187e1</atom>
        <atom name="Pt" index="2">8.677583792740103e0 2.657230134284391e0 1.534147587190610e0</atom>
        <atom name="Pt" index="3">1.289160898846650e1 4.844131602465196e-4 3.068320948070995e0</atom>
        <atom name="Pt" index="4">4.463558597013709e0 -5.310633672543481e0 1.840974159064187e1</atom>
        <atom name="Pt" index="5">8.677583792740103e0 7.971140101706876e0 1.534147587190610e0</atom>
        <atom name="Pt" index="6">1.289160898846650e1 5.314402882838680e0 3.068320948070995e0</atom>
        <atom name="Pt" index="7">4.463558597013709e0 3.276294879005650e-3 1.840974159064187e1</atom>
        <atom name="Pt" index="8">8.677583792740103e0 1.328505006912936e1 1.534147587190610e0</atom>
        <atom name="Pt" index="9">1.289160898846650e1 1.062831285026117e1 3.068320948070995e0</atom>
        <atom name="Pt" index="10">4.463558597013709e0 5.317186262392348e0 1.840974159064187e1</atom>
        <atom name="Pt" index="11">8.677583792740103e0 1.859896003655196e1 1.534147587190610e0</atom>
        <atom name="Pt" index="12">1.289160898846650e1 1.594222281768365e1 3.068320948070995e0</atom>
        <atom name="Pt" index="13">4.463558597013709e0 -2.656094307743166e0 4.602407782992851e0</atom>
        <atom name="Pt" index="14">8.677583792740103e0 1.081471574195942e-3 6.136586666806759e0</atom>
        <atom name="Pt" index="15">1.289160898846650e1 -2.655667436964475e0 7.670765550620667e0</atom>
        <atom name="Pt" index="16">4.463558597013709e0 2.657821877824615e0 4.602407782992851e0</atom>
        <atom name="Pt" index="17">8.677583792740103e0 5.314991438996684e0 6.136586666806759e0</atom>
        <atom name="Pt" index="18">1.289160898846650e1 2.658251032746267e0 7.670765550620667e0</atom>
        <atom name="Pt" index="19">4.463558597013709e0 7.971731845247098e0 4.602407782992851e0</atom>
        <atom name="Pt" index="20">8.677583792740103e0 1.062890140641917e1 6.136586666806759e0</atom>
        <atom name="Pt" index="21">1.289160898846650e1 7.972161000168754e0 7.670765550620667e0</atom>
        <atom name="Pt" index="22">4.463558597013709e0 1.328564181266959e1 4.602407782992851e0</atom>
        <atom name="Pt" index="23">8.677583792740103e0 1.594281137384166e1 6.136586666806759e0</atom>
        <atom name="Pt" index="24">1.289160898846650e1 1.328607096759124e1 7.670765550620667e0</atom>
        <atom name="Pt" index="25">4.463558597013709e0 -5.312246157847782e0 9.204852385542523e0</atom>
        <atom name="Pt" index="26">8.677583792740103e0 -2.655070378555330e0 1.073903126935643e1</atom>
        <atom name="Pt" index="27">1.289160898846650e1 -5.311819287024576e0 1.227321015317034e1</atom>
        <atom name="Pt" index="28">4.463558597013709e0 1.670027732203194e-3 9.204852385542523e0</atom>
        <atom name="Pt" index="29">8.677583792740103e0 2.658839588904273e0 1.073903126935643e1</atom>
        <atom name="Pt" index="30">1.289160898846650e1 2.099182653857236e-3 1.227321015317034e1</atom>
        <atom name="Pt" index="31">4.463558597013709e0 5.315579995154686e0 9.204852385542523e0</atom>
        <atom name="Pt" index="32">8.677583792740103e0 7.972749556326755e0 1.073903126935643e1</atom>
        <atom name="Pt" index="33">1.289160898846650e1 5.316009150076342e0 1.227321015317034e1</atom>
        <atom name="Pt" index="34">4.463558597013709e0 1.062948996257717e1 9.204852385542523e0</atom>
        <atom name="Pt" index="35">8.677583792740103e0 1.328665952374924e1 1.073903126935643e1</atom>
        <atom name="Pt" index="36">1.289160898846650e1 1.062991911749883e1 1.227321015317034e1</atom>
        <atom name="Pt" index="37">4.463558597013709e0 -7.968398007972204e0 1.380729698809220e1</atom>
        <atom name="Pt" index="38">8.677583792740103e0 -5.311222228675247e0 1.534147587190610e1</atom>
        <atom name="Pt" index="39">1.289160898846650e1 -7.967971137117076e0 1.687565475572001e1</atom>
        <atom name="Pt" index="40">4.463558597013709e0 -2.654481822406565e0 1.380729698809220e1</atom>
        <atom name="Pt" index="41">8.677583792740103e0 2.687738747240138e-3 1.534147587190610e1</atom>
        <atom name="Pt" index="42">1.289160898846650e1 -2.654052667485100e0 1.687565475572001e1</atom>
        <atom name="Pt" index="43">4.463558597013709e0 2.659428145062275e0 1.380729698809220e1</atom>
        <atom name="Pt" index="44">8.677583792740103e0 5.316597706234344e0 1.534147587190610e1</atom>
        <atom name="Pt" index="45">1.289160898846650e1 2.659857299983929e0 1.687565475572001e1</atom>
        <atom name="Pt" index="46">4.463558597013709e0 7.973338112484764e0 1.380729698809220e1</atom>
        <atom name="Pt" index="47">8.677583792740103e0 1.063050767365683e1 1.534147587190610e1</atom>
        <atom name="Pt" index="48">1.289160898846650e1 7.973767267406414e0 1.687565475572001e1</atom>
      </atomic_positions>
      <cell>
        <a1>1.313471951191249e2 0.000000000000000e0 0.000000000000000e0</a1>
        <a2>0.000000000000000e0 2.125563986968994e1 0.000000000000000e0</a2>
        <a3>0.000000000000000e0 -1.062460740036965e1 1.840977841019869e1</a3>
      </cell>
    </atomic_structure>
    <dft>
      <functional>PBE</functional>
      <vdW>
        <vdw_corr>DFT-D3</vdw_corr>
        <dftd3_version>4</dftd3_version>
        <dftd3_threebody>true</dftd3_threebody>
      </vdW>
    </dft>
    <spin>
      <lsda>false</lsda>
      <noncolin>false</noncolin>
      <spinorbit>false</spinorbit>
    </spin>
    <bands>
      <smearing degauss="3.675000000000e-3">mv</smearing>
      <tot_charge>0.000000000000000e0</tot_charge>
      <occupations>smearing</occupations>
    </bands>
    <basis>
      <gamma_only>false</gamma_only>
      <ecutwfc>2.500000000000000e1</ecutwfc>
      <ecutrho>3.000000000000000e2</ecutrho>
    </basis>
    <electron_control>
      <diagonalization>davidson</diagonalization>
      <mixing_mode>local-TF</mixing_mode>
      <mixing_beta>2.000000000000000e-1</mixing_beta>
      <conv_thr>5.000000000000000e-5</conv_thr>
      <mixing_ndim>8</mixing_ndim>
      <max_nstep>1000</max_nstep>
      <real_space_q>false</real_space_q>
      <real_space_beta>false</real_space_beta>
      <tq_smoothing>false</tq_smoothing>
      <tbeta_smoothing>false</tbeta_smoothing>
      <diago_thr_init>0.000000000000000e0</diago_thr_init>
      <diago_full_acc>false</diago_full_acc>
      <diago_cg_maxiter>20</diago_cg_maxiter>
      <diago_ppcg_maxiter>20</diago_ppcg_maxiter>
      <diago_rmm_ndim>4</diago_rmm_ndim>
      <diago_gs_nblock>16</diago_gs_nblock>
      <diago_rmm_conv>false</diago_rmm_conv>
    </electron_control>
    <k_points_IBZ>
      <monkhorst_pack nk1="1" nk2="3" nk3="3" k1="0" k2="0" k3="0">Monkhorst-Pack</monkhorst_pack>
    </k_points_IBZ>
    <ion_control>
      <ion_dynamics>none</ion_dynamics>
      <upscale>1.000000000000000e2</upscale>
      <remove_rigid_rot>false</remove_rigid_rot>
      <refold_pos>false</refold_pos>
    </ion_control>
    <cell_control>
      <cell_dynamics>none</cell_dynamics>
      <pressure>0.000000000000000e0</pressure>
      <wmass>9.363840000000001e3</wmass>
      <cell_do_free>all</cell_do_free>
    </cell_control>
    <symmetry_flags>
      <nosym>false</nosym>
      <nosym_evc>false</nosym_evc>
      <noinv>false</noinv>
      <no_t_rev>false</no_t_rev>
      <force_symmorphic>false</force_symmorphic>
      <use_all_frac>false</use_all_frac>
    </symmetry_flags>
  </input>
  <output>
    <convergence_info>
      <scf_conv>
        <convergence_achieved>true</convergence_achieved>
        <n_scf_steps>19</n_scf_steps>
        <scf_error>4.823530574854907e-5</scf_error>
      </scf_conv>
    </convergence_info>
    <algorithmic_info>
      <real_space_q>false</real_space_q>
      <real_space_beta>false</real_space_beta>
      <uspp>true</uspp>
      <paw>false</paw>
    </algorithmic_info>
    <atomic_species ntyp="1" pseudo_dir="/scratch/usr/niiadi11/Pseudo/">
      <species name="Pt">
        <mass>1.950800000000001e2</mass>
        <pseudo_file>Pt.pbe-n-rrkjus_psl.1.0.0.UPF</pseudo_file>
      </species>
    </atomic_species>
    <atomic_structure nat="48" alat="1.313471951191e2" bravais_index="14">
      <atomic_positions>
        <atom name="Pt" index="1">4.463558597013709e0 -1.062454985811189e1 1.840974159064187e1</atom>
        <atom name="Pt" index="2">8.677583792740100e0 2.657230134284391e0 1.534147587190610e0</atom>
        <atom name="Pt" index="3">1.289160898846650e1 4.844131602465196e-4 3.068320948070995e0</atom>
        <atom name="Pt" index="4">4.463558597013709e0 -5.310633672543479e0 1.840974159064187e1</atom>
        <atom name="Pt" index="5">8.677583792740100e0 7.971140101706874e0 1.534147587190610e0</atom>
        <atom name="Pt" index="6">1.289160898846650e1 5.314402882838678e0 3.068320948070995e0</atom>
        <atom name="Pt" index="7">4.463558597013709e0 3.276294879005650e-3 1.840974159064187e1</atom>
        <atom name="Pt" index="8">8.677583792740100e0 1.328505006912936e1 1.534147587190610e0</atom>
        <atom name="Pt" index="9">1.289160898846650e1 1.062831285026116e1 3.068320948070995e0</atom>
        <atom name="Pt" index="10">4.463558597013709e0 5.317186262392346e0 1.840974159064187e1</atom>
        <atom name="Pt" index="11">8.677583792740100e0 1.859896003655196e1 1.534147587190610e0</atom>
        <atom name="Pt" index="12">1.289160898846650e1 1.594222281768365e1 3.068320948070995e0</atom>
        <atom name="Pt" index="13">4.463558597013709e0 -2.656094307743166e0 4.602407782992851e0</atom>
        <atom name="Pt" index="14">8.677583792740100e0 1.081471574195941e-3 6.136586666806759e0</atom>
        <atom name="Pt" index="15">1.289160898846650e1 -2.655667436964475e0 7.670765550620665e0</atom>
        <atom name="Pt" index="16">4.463558597013709e0 2.657821877824615e0 4.602407782992851e0</atom>
        <atom name="Pt" index="17">8.677583792740100e0 5.314991438996683e0 6.136586666806759e0</atom>
        <atom name="Pt" index="18">1.289160898846650e1 2.658251032746266e0 7.670765550620665e0</atom>
        <atom name="Pt" index="19">4.463558597013709e0 7.971731845247098e0 4.602407782992851e0</atom>
        <atom name="Pt" index="20">8.677583792740100e0 1.062890140641917e1 6.136586666806759e0</atom>
        <atom name="Pt" index="21">1.289160898846650e1 7.972161000168754e0 7.670765550620665e0</atom>
        <atom name="Pt" index="22">4.463558597013709e0 1.328564181266958e1 4.602407782992851e0</atom>
        <atom name="Pt" index="23">8.677583792740100e0 1.594281137384166e1 6.136586666806759e0</atom>
        <atom name="Pt" index="24">1.289160898846650e1 1.328607096759123e1 7.670765550620665e0</atom>
        <atom name="Pt" index="25">4.463558597013709e0 -5.312246157847780e0 9.204852385542523e0</atom>
        <atom name="Pt" index="26">8.677583792740100e0 -2.655070378555329e0 1.073903126935643e1</atom>
        <atom name="Pt" index="27">1.289160898846650e1 -5.311819287024576e0 1.227321015317034e1</atom>
        <atom name="Pt" index="28">4.463558597013709e0 1.670027732203194e-3 9.204852385542523e0</atom>
        <atom name="Pt" index="29">8.677583792740100e0 2.658839588904272e0 1.073903126935643e1</atom>
        <atom name="Pt" index="30">1.289160898846650e1 2.099182653857235e-3 1.227321015317034e1</atom>
        <atom name="Pt" index="31">4.463558597013709e0 5.315579995154684e0 9.204852385542523e0</atom>
        <atom name="Pt" index="32">8.677583792740100e0 7.972749556326753e0 1.073903126935643e1</atom>
        <atom name="Pt" index="33">1.289160898846650e1 5.316009150076340e0 1.227321015317034e1</atom>
        <atom name="Pt" index="34">4.463558597013709e0 1.062948996257717e1 9.204852385542523e0</atom>
        <atom name="Pt" index="35">8.677583792740100e0 1.328665952374924e1 1.073903126935643e1</atom>
        <atom name="Pt" index="36">1.289160898846650e1 1.062991911749883e1 1.227321015317034e1</atom>
        <atom name="Pt" index="37">4.463558597013709e0 -7.968398007972202e0 1.380729698809220e1</atom>
        <atom name="Pt" index="38">8.677583792740100e0 -5.311222228675247e0 1.534147587190610e1</atom>
        <atom name="Pt" index="39">1.289160898846650e1 -7.967971137117074e0 1.687565475572000e1</atom>
        <atom name="Pt" index="40">4.463558597013709e0 -2.654481822406564e0 1.380729698809220e1</atom>
        <atom name="Pt" index="41">8.677583792740100e0 2.687738747240138e-3 1.534147587190610e1</atom>
        <atom name="Pt" index="42">1.289160898846650e1 -2.654052667485099e0 1.687565475572000e1</atom>
        <atom name="Pt" index="43">4.463558597013709e0 2.659428145062274e0 1.380729698809220e1</atom>
        <atom name="Pt" index="44">8.677583792740100e0 5.316597706234342e0 1.534147587190610e1</atom>
        <atom name="Pt" index="45">1.289160898846650e1 2.659857299983929e0 1.687565475572000e1</atom>
        <atom name="Pt" index="46">4.463558597013709e0 7.973338112484764e0 1.380729698809220e1</atom>
        <atom name="Pt" index="47">8.677583792740100e0 1.063050767365683e1 1.534147587190610e1</atom>
        <atom name="Pt" index="48">1.289160898846650e1 7.973767267406412e0 1.687565475572000e1</atom>
      </atomic_positions>
      <cell>
        <a1>1.313471951191249e2 0.000000000000000e0 0.000000000000000e0</a1>
        <a2>0.000000000000000e0 2.125563986968994e1 0.000000000000000e0</a2>
        <a3>0.000000000000000e0 -1.062460740036965e1 1.840977841019869e1</a3>
      </cell>
    </atomic_structure>
    <symmetries>
      <nsym>1</nsym>
      <nrot>4</nrot>
      <space_group>0</space_group>
      <symmetry>
        <info name="identity">crystal_symmetry</info>
        <rotation rank="2" dims="3 3">
          1.000000000000000e0 0.000000000000000e0 0.000000000000000e0
          0.000000000000000e0 1.000000000000000e0 0.000000000000000e0
          0.000000000000000e0 0.000000000000000e0 1.000000000000000e0
          </rotation>
        <fractional_translation>0.000000000000000e0 0.000000000000000e0 0.000000000000000e0</fractional_translation>
        <equivalent_atoms size="48" nat="48">
          1 2 3 4 5 6 7 8
          9 10 11 12 13 14 15 16
          17 18 19 20 21 22 23 24
          25 26 27 28 29 30 31 32
          33 34 35 36 37 38 39 40
          41 42 43 44 45 46 47 48
          </equivalent_atoms>
      </symmetry>
      <symmetry>
        <info name="180 deg rotation - cart. axis [1,0,0]">lattice_symmetry</info>
        <rotation rank="2" dims="3 3">
          1.000000000000000e0 0.000000000000000e0 0.000000000000000e0
          0.000000000000000e0 -1.000000000000000e0 0.000000000000000e0
          0.000000000000000e0 0.000000000000000e0 -1.000000000000000e0
          </rotation>
      </symmetry>
      <symmetry>
        <info name="inversion">lattice_symmetry</info>
        <rotation rank="2" dims="3 3">
          -1.000000000000000e0 0.000000000000000e0 0.000000000000000e0
          0.000000000000000e0 -1.000000000000000e0 0.000000000000000e0
          0.000000000000000e0 0.000000000000000e0 -1.000000000000000e0
          </rotation>
      </symmetry>
      <symmetry>
        <info name="inv. 180 deg rotation - cart. axis [1,0,0]">lattice_symmetry</info>
        <rotation rank="2" dims="3 3">
          -1.000000000000000e0 0.000000000000000e0 0.000000000000000e0
          0.000000000000000e0 1.000000000000000e0 0.000000000000000e0
          0.000000000000000e0 0.000000000000000e0 1.000000000000000e0
          </rotation>
      </symmetry>
    </symmetries>
    <basis_set>
      <gamma_only>false</gamma_only>
      <ecutwfc>2.500000000000000e1</ecutwfc>
      <ecutrho>3.000000000000000e2</ecutrho>
      <fft_grid nr1="1080" nr2="180" nr3="180"></fft_grid>
      <fft_smooth nr1="600" nr2="96" nr3="96"></fft_smooth>
      <fft_box nr1="1080" nr2="180" nr3="180"></fft_box>
      <ngm>12755969</ngm>
      <ngms>2454831</ngms>
      <npwx>307006</npwx>
      <reciprocal_lattice>
        <b1>1.000000000000000e0 0.000000000000000e0 0.000000000000000e0</b1>
        <b2>0.000000000000000e0 6.179404427453769e0 3.566243142472115e0</b2>
        <b3>0.000000000000000e0 0.000000000000000e0 7.134642915982133e0</b3>
      </reciprocal_lattice>
    </basis_set>
    <dft>
      <functional>PBE</functional>
      <vdW>
        <vdw_corr>DFT-D3</vdw_corr>
        <dftd3_version>4</dftd3_version>
        <dftd3_threebody>true</dftd3_threebody>
        <total_energy_term>-8.401116296074774e-1</total_energy_term>
      </vdW>
    </dft>
    <magnetization>
      <lsda>false</lsda>
      <noncolin>false</noncolin>
      <spinorbit>false</spinorbit>
      <absolute>0.000000000000000e0</absolute>
    </magnetization>
    <total_energy>
      <etot>-1.568502133695390e3</etot>
      <eband>-1.144650934114811e2</eband>
      <ehart>3.320507494439824e4</ehart>
      <vtxc>-3.364661853948585e2</vtxc>
      <etxc>-5.715853304882891e2</etxc>
      <ewald>3.198910330615881e4</ewald>
      <demet>1.311826483637360e-3</demet>
      <vdW_term>-8.401116296074774e-1</vdW_term>
    </total_energy>
    <band_structure>
      <lsda>false</lsda>
      <noncolin>false</noncolin>
      <spinorbit>false</spinorbit>
      <nbnd>288</nbnd>
      <nelec>4.800000000000001e2</nelec>
      <num_of_atomic_wfc>432</num_of_atomic_wfc>
      <wf_collected>true</wf_collected>
      <fermi_energy>-1.256299020898890e-1</fermi_energy>
      <starting_k_points>
        <monkhorst_pack nk1="1" nk2="3" nk3="3" k1="0" k2="0" k3="0">Monkhorst-Pack</monkhorst_pack>
      </starting_k_points>
      <nks>5</nks>
      <occupations_kind>smearing</occupations_kind>
      <smearing degauss="3.675000000000e-3">mv</smearing>
      <ks_energies>
        <k_point weight="2.222222222222e-1">0.000000000000000e0 0.000000000000000e0 0.000000000000000e0</k_point>
        <npw>306713</npw>
        <eigenvalues size="288">
          -4.606581031163967e-1 -3.965578112918815e-1 -3.965576877623831e-1 -3.965573860115352e-1 -3.965567903301273e-1
          -3.965315053114109e-1 -3.965305313718765e-1 -3.908585844976017e-1 -3.748369306727074e-1 -3.638055965068942e-1
          -3.638051342539594e-1 -3.637833674295360e-1 -3.542403262825417e-1 -3.542394322643736e-1 -3.542267677734466e-1
          -3.422932159273308e-1 -3.422927743021971e-1 -3.422927007214767e-1 -3.422923181688362e-1 -3.422616976033434e-1
          -3.422608082278457e-1 -3.378684704248107e-1 -3.378649538099994e-1 -3.378649176335147e-1 -3.312208094815845e-1
          -3.312202652874969e-1 -3.312164174351289e-1 -3.312163309796398e-1 -3.312162239197733e-1 -3.312158165780784e-1
          -3.274813906546530e-1 -3.274812946837189e-1 -3.274811195651394e-1 -3.274805362717983e-1 -3.274617008115300e-1
          -3.274598078020968e-1 -3.272288570472917e-1 -3.272287491677884e-1 -3.272284372339534e-1 -3.272280542276663e-1
          -3.271952201913066e-1 -3.271934770938904e-1 -3.268210500357444e-1 -3.268203259763989e-1 -3.267961383590101e-1
          -3.075670926188968e-1 -3.075668921632590e-1 -3.075665141537355e-1 -3.075662831081067e-1 -3.075492717715929e-1
          -3.075473464227989e-1 -2.960377583501423e-1 -2.960375578958789e-1 -2.960370559177343e-1 -2.960367321573178e-1
          -2.960157564710417e-1 -2.960131463185674e-1 -2.928368396250639e-1 -2.928367532070744e-1 -2.928319846476674e-1
          -2.928319195824313e-1 -2.928316738428468e-1 -2.928314678897293e-1 -2.830778588709419e-1 -2.830754910233098e-1
          -2.830593036886428e-1 -2.830591419020767e-1 -2.830586196053993e-1 -2.830584129780620e-1 -2.810689878937763e-1
          -2.810688853931953e-1 -2.810685200798375e-1 -2.810682676710430e-1 -2.810516750845639e-1 -2.810498492300477e-1
          -2.755116275885567e-1 -2.755089647789654e-1 -2.755077946178758e-1 -2.683947740671995e-1 -2.683942701046397e-1
          -2.683941174450851e-1 -2.683938474366918e-1 -2.683758646009051e-1 -2.683739653736027e-1 -2.570275650141312e-1
          -2.570274425639924e-1 -2.569905356597153e-1 -2.556139571786856e-1 -2.554991697218902e-1 -2.502968626453790e-1
          -2.491148848323638e-1 -2.491146572175829e-1 -2.491144619354653e-1 -2.491143022216385e-1 -2.490850870857249e-1
          -2.490846716227952e-1 -2.438140785477162e-1 -2.437204016190042e-1 -2.427267831657538e-1 -2.426722927625302e-1
          -2.426704750808169e-1 -2.415955606555729e-1 -2.415953517999792e-1 -2.415950910966628e-1 -2.415949387189358e-1
          -2.415751913895670e-1 -2.415739290893221e-1 -2.398206591037459e-1 -2.398200691562875e-1 -2.398090084820135e-1
          -2.398088507663287e-1 -2.398083730490262e-1 -2.398082239821945e-1 -2.371333157128186e-1 -2.338453843750409e-1
          -2.338451560591358e-1 -2.338449481084759e-1 -2.338447972139110e-1 -2.338386041506858e-1 -2.338375986703419e-1
          -2.313998692238845e-1 -2.312843463217401e-1 -2.311200293988797e-1 -2.311188018908990e-1 -2.310787577430240e-1
          -2.310783955628963e-1 -2.310782798480700e-1 -2.310780801217001e-1 -2.263871212963316e-1 -2.263869939680015e-1
          -2.263869058688139e-1 -2.263865948935401e-1 -2.263770960773007e-1 -2.263763370552132e-1 -2.262151489753641e-1
          -2.262143897667680e-1 -2.262021996830117e-1 -2.262021113701474e-1 -2.262018643957611e-1 -2.262016700538440e-1
          -2.247146630398805e-1 -2.247137835736970e-1 -2.246995558476807e-1 -2.246992571674968e-1 -2.246989348746762e-1
          -2.246986285628750e-1 -2.184507360090612e-1 -2.184505192200358e-1 -2.184501263088641e-1 -2.184498546024707e-1
          -2.184278053218775e-1 -2.184269566633628e-1 -2.144625135094246e-1 -2.144603480488811e-1 -2.144290010600513e-1
          -2.051881697104017e-1 -2.051852621116405e-1 -2.051339123034425e-1 -2.051335672688262e-1 -2.051329681152799e-1
          -2.051328436727538e-1 -1.875194471726276e-1 -1.875180357142640e-1 -1.875106058273726e-1 -1.875105350526869e-1
          -1.875101776076409e-1 -1.875100747150329e-1 -1.857748112673326e-1 -1.857731411648562e-1 -1.857671343937473e-1
          -1.857668610908381e-1 -1.857666601462114e-1 -1.857664265805190e-1 -1.802274935294113e-1 -1.802267110833019e-1
          -1.802264997839865e-1 -1.802259122825255e-1 -1.802257335335687e-1 -1.802245323921117e-1 -1.793477184179746e-1
          -1.793459254095060e-1 -1.793023836020348e-1 -1.793020576801622e-1 -1.793014634207652e-1 -1.793008639682746e-1
          -1.792191432143606e-1 -1.791736059338055e-1 -1.788234839492906e-1 -1.787794747991192e-1 -1.787778388346114e-1
          -1.726474272540255e-1 -1.726467347338794e-1 -1.726067375735909e-1 -1.726066345850933e-1 -1.726064217453545e-1
          -1.726060021906583e-1 -1.719438288709962e-1 -1.719432558526485e-1 -1.719287831310947e-1 -1.547856914410411e-1
          -1.547635844256052e-1 -1.542866195094141e-1 -1.542836234182610e-1 -1.542569696795766e-1 -1.542568801311312e-1
          -1.542560955212774e-1 -1.542558309180899e-1 -1.532550513292713e-1 -1.532530601386534e-1 -1.532512894363560e-1
          -1.532510644384388e-1 -1.532507234145233e-1 -1.532505439356288e-1 -1.502577859058857e-1 -1.465542742452085e-1
          -1.465541356877873e-1 -1.465538152805252e-1 -1.465536177604844e-1 -1.465484983134546e-1 -1.465473433722635e-1
          -1.314577337563237e-1 -1.314484689517722e-1 -1.314468005046116e-1 -1.291358279608753e-1 -1.291334020661208e-1
          -1.291287538863145e-1 -1.288971564848310e-1 -1.288953818299106e-1 -1.288799024809219e-1 -1.288796645926241e-1
          -1.288793948541659e-1 -1.288792882936006e-1 -1.252819980997264e-1 -1.252648956607861e-1 -1.227432664195156e-1
          -1.227427265137131e-1 -1.227279199453688e-1 -1.227278293336112e-1 -1.227276646551838e-1 -1.227274781323608e-1
          -1.226213998768922e-1 -1.226193087257173e-1 -1.226090579288388e-1 -1.161664780523337e-1 -1.161626983125454e-1
          -1.161374426725575e-1 -1.161372519389185e-1 -1.161365043109530e-1 -1.161361902706776e-1 -1.095682193977074e-1
          -1.095664954600281e-1 -1.095453849039930e-1 -1.065107146844771e-1 -1.065088499642523e-1 -1.064918563375364e-1
          -9.013685070687890e-2 -8.448073160072424e-2 -8.448044226166743e-2 -8.442779448944828e-2 -5.870965759551985e-2
          -5.870958284759782e-2 -5.870937742720028e-2 -5.870899364908414e-2 -5.868716088175733e-2 -5.868623109692858e-2
          -5.146726406356712e-2 -5.146464814892861e-2 -5.137601277606745e-2 -5.137591683665395e-2 -5.137539724619511e-2
          -5.137516463220349e-2 -2.306859730976956e-2 -2.306799506378079e-2 -2.300875113556860e-2 -2.024075395670850e-2
          -2.024028646216355e-2 -2.017580481018611e-2 -1.813594862065009e-2 -1.813448186320032e-2 -1.806500805965067e-2
          -1.806493326724110e-2 -1.806464882105438e-2 -1.806441218761197e-2 4.935847385589258e-2 4.935913830030258e-2
          4.935989654552872e-2 4.938959865868645e-2 4.939449292492645e-2
          </eigenvalues>
        <occupations size="288">
          1.000000000000000e0 1.000000000000000e0 1.000000000000000e0 1.000000000000000e0 1.000000000000000e0
          1.000000000000000e0 1.000000000000000e0 1.000000000000000e0 1.000000000000000e0 1.000000000000000e0
          1.000000000000000e0 1.000000000000000e0 1.000000000000000e0 1.000000000000000e0 1.000000000000000e0
          1.000000000000000e0 1.000000000000000e0 1.000000000000000e0 1.000000000000000e0 1.000000000000000e0
          1.000000000000000e0 1.000000000000000e0 1.000000000000000e0 1.000000000000000e0 1.000000000000000e0
          1.000000000000000e0 1.000000000000000e0 1.000000000000000e0 1.000000000000000e0 1.000000000000000e0
          1.000000000000000e0 1.000000000000000e0 1.000000000000000e0 1.000000000000000e0 1.000000000000000e0
          1.000000000000000e0 1.000000000000000e0 1.000000000000000e0 1.000000000000000e0 1.000000000000000e0
          1.000000000000000e0 1.000000000000000e0 1.000000000000000e0 1.000000000000000e0 1.000000000000000e0
          1.000000000000000e0 1.000000000000000e0 1.000000000000000e0 1.000000000000000e0 1.000000000000000e0
          1.000000000000000e0 1.000000000000000e0 1.000000000000000e0 1.000000000000000e0 1.000000000000000e0
          1.000000000000000e0 1.000000000000000e0 1.000000000000000e0 1.000000000000000e0 1.000000000000000e0
          1.000000000000000e0 1.000000000000000e0 1.000000000000000e0 1.000000000000000e0 1.000000000000000e0
          1.000000000000000e0 1.000000000000000e0 1.000000000000000e0 1.000000000000000e0 1.000000000000000e0
          1.000000000000000e0 1.000000000000000e0 1.000000000000000e0 1.000000000000000e0 1.000000000000000e0
          1.000000000000000e0 1.000000000000000e0 1.000000000000000e0 1.000000000000000e0 1.000000000000000e0
          1.000000000000000e0 1.000000000000000e0 1.000000000000000e0 1.000000000000000e0 1.000000000000000e0
          1.000000000000000e0 1.000000000000000e0 1.000000000000000e0 1.000000000000000e0 1.000000000000000e0
          1.000000000000000e0 1.000000000000000e0 1.000000000000000e0 1.000000000000000e0 1.000000000000000e0
          1.000000000000000e0 1.000000000000000e0 1.000000000000000e0 1.000000000000000e0 1.000000000000000e0
          1.000000000000000e0 1.000000000000000e0 1.000000000000000e0 1.000000000000000e0 1.000000000000000e0
          1.000000000000000e0 1.000000000000000e0 1.000000000000000e0 1.000000000000000e0 1.000000000000000e0
          1.000000000000000e0 1.000000000000000e0 1.000000000000000e0 1.000000000000000e0 1.000000000000000e0
          1.000000000000000e0 1.000000000000000e0 1.000000000000000e0 1.000000000000000e0 1.000000000000000e0
          1.000000000000000e0 1.000000000000000e0 1.000000000000000e0 1.000000000000000e0 1.000000000000000e0
          1.000000000000000e0 1.000000000000000e0 1.000000000000000e0 1.000000000000000e0 1.000000000000000e0
          1.000000000000000e0 1.000000000000000e0 1.000000000000000e0 1.000000000000000e0 1.000000000000000e0
          1.000000000000000e0 1.000000000000000e0 1.000000000000000e0 1.000000000000000e0 1.000000000000000e0
          1.000000000000000e0 1.000000000000000e0 1.000000000000000e0 1.000000000000000e0 1.000000000000000e0
          1.000000000000000e0 1.000000000000000e0 1.000000000000000e0 1.000000000000000e0 1.000000000000000e0
          1.000000000000000e0 1.000000000000000e0 1.000000000000000e0 1.000000000000000e0 1.000000000000000e0
          1.000000000000000e0 1.000000000000000e0 1.000000000000000e0 1.000000000000000e0 1.000000000000000e0
          1.000000000000000e0 1.000000000000000e0 1.000000000000000e0 1.000000000000000e0 1.000000000000000e0
          1.000000000000000e0 1.000000000000000e0 1.000000000000000e0 1.000000000000000e0 1.000000000000000e0
          1.000000000000000e0 1.000000000000000e0 1.000000000000000e0 1.000000000000000e0 1.000000000000000e0
          1.000000000000000e0 1.000000000000000e0 1.000000000000000e0 1.000000000000000e0 1.000000000000000e0
          1.000000000000000e0 1.000000000000000e0 1.000000000000000e0 1.000000000000000e0 1.000000000000000e0
          1.000000000000000e0 1.000000000000000e0 1.000000000000000e0 1.000000000000000e0 1.000000000000000e0
          1.000000000000000e0 1.000000000000000e0 1.000000000000000e0 1.000000000000000e0 1.000000000000000e0
          1.000000000000000e0 1.000000000000000e0 1.000000000000000e0 1.000000000000000e0 1.000000000000000e0
          1.000000000000000e0 1.000000000000000e0 1.000000000000000e0 1.000000000000000e0 1.000000000000000e0
          1.000000000000000e0 1.000000000000000e0 1.000000000000000e0 1.000000000000000e0 1.000000000000000e0
          1.000000000000000e0 1.000000000000000e0 1.000000000000000e0 1.000000000000000e0 1.000000000005453e0
          1.000000000005455e0 1.000000000005460e0 1.000000000005463e0 1.000000000005539e0 1.000000000005556e0
          1.077330780795982e0 1.077489433475612e0 1.077517828947907e0 1.011863622111409e0 1.011635361590003e0
          1.011196877203048e0 9.874806131354660e-1 9.872847496188623e-1 9.855672512495149e-1 9.855407293768652e-1
          9.855106519134361e-1 9.854987684049130e-1 3.381845211556080e-1 3.352451208062444e-1 6.038481458564386e-2
          6.035703311250534e-2 5.959916085243882e-2 5.959454670739688e-2 5.958616166841184e-2 5.957666551663705e-2
          5.437119445319412e-2 5.427242763290820e-2 5.379038731217264e-2 1.009061060541705e-5 1.002220660893003e-5
          9.576377092073027e-6 9.573083323879622e-6 9.560183008578468e-6 9.554769198789648e-6 2.880211776652194e-12
          2.866503915811640e-12 2.703583213818075e-12 3.270597533408769e-16 3.254360396150736e-16 3.110729459546063e-16
          8.760593295462812e-48 1.141464982439224e-62 1.139327337733563e-62 8.098990681422880e-63 5.520948362159764e-88
          5.520948362159764e-88 5.520948362159764e-88 5.520948362159764e-88 5.520948362159764e-88 5.520948362159764e-88
          5.520948362159764e-88 5.520948362159764e-88 5.520948362159764e-88 5.520948362159764e-88 5.520948362159764e-88
          5.520948362159764e-88 5.520948362159764e-88 5.520948362159764e-88 5.520948362159764e-88 5.520948362159764e-88
          5.520948362159764e-88 5.520948362159764e-88 5.520948362159764e-88 5.520948362159764e-88 5.520948362159764e-88
          5.520948362159764e-88 5.520948362159764e-88 5.520948362159764e-88 5.520948362159764e-88 5.520948362159764e-88
          5.520948362159764e-88 5.520948362159764e-88 5.520948362159764e-88
          </occupations>
      </ks_energies>
      <ks_energies>
        <k_point weight="4.444444444444e-1">0.000000000000000e0 0.000000000000000e0 2.378214305327377e0</k_point>
        <npw>306814</npw>
        <eigenvalues size="288">
          -4.521223519457173e-1 -4.283645505857478e-1 -4.071019712041045e-1 -4.070916084588857e-1 -3.823170214078608e-1
          -3.764634252728196e-1 -3.764327489418609e-1 -3.719168612959641e-1 -3.668207558241873e-1 -3.641893445315785e-1
          -3.603124665943053e-1 -3.574660228208175e-1 -3.574480607727000e-1 -3.511840514802560e-1 -3.510254747612909e-1
          -3.510046543917213e-1 -3.486341796492756e-1 -3.486250514332949e-1 -3.460975772824568e-1 -3.440106593222970e-1
          -3.435097792757719e-1 -3.434944491500318e-1 -3.415231247767634e-1 -3.415149829017594e-1 -3.359949405508845e-1
          -3.359738114657661e-1 -3.356541118937511e-1 -3.356068124580802e-1 -3.356062835240712e-1 -3.342601742155112e-1
          -3.342580990415678e-1 -3.298063986725094e-1 -3.297958997157431e-1 -3.294298788398556e-1 -3.293998571832053e-1
          -3.293820764138713e-1 -3.259414886023093e-1 -3.259341165871684e-1 -3.234101432859976e-1 -3.234050575601807e-1
          -3.228504714145033e-1 -3.226273465849487e-1 -3.226271888899888e-1 -3.220402533099413e-1 -3.220205558393091e-1
          -3.188170565695195e-1 -3.187970777676861e-1 -3.151475233706941e-1 -3.151411083508444e-1 -3.117083034992521e-1
          -3.074803181749952e-1 -3.074717831671519e-1 -2.986520779078335e-1 -2.986228095576408e-1 -2.980858292513353e-1
          -2.980782929941172e-1 -2.971484265576605e-1 -2.971441820457197e-1 -2.935481438800153e-1 -2.935410866503383e-1
          -2.901807181374579e-1 -2.901748167736324e-1 -2.824766505960681e-1 -2.824657946427341e-1 -2.803819509270858e-1
          -2.799960702129676e-1 -2.799958205945263e-1 -2.798943585620129e-1 -2.798785737375243e-1 -2.798721879088993e-1
          -2.798660863628338e-1 -2.790180039234079e-1 -2.790124604648453e-1 -2.761767789070932e-1 -2.761753981487733e-1
          -2.737466901390933e-1 -2.721325118262909e-1 -2.707974342244390e-1 -2.707642137600986e-1 -2.707636699058091e-1
          -2.653322118330971e-1 -2.653221806495265e-1 -2.649886437104394e-1 -2.649874625332986e-1 -2.636641160550045e-1
          -2.598880087291408e-1 -2.598808918358871e-1 -2.564121874291554e-1 -2.564100517039804e-1 -2.548255349658946e-1
          -2.546682591435745e-1 -2.543106794340307e-1 -2.539785736266740e-1 -2.539442940803482e-1 -2.523160011684519e-1
          -2.514020818170052e-1 -2.494846421112737e-1 -2.485827349839522e-1 -2.485462664394407e-1 -2.469207564274830e-1
          -2.469171186427421e-1 -2.461108554045009e-1 -2.460866800892386e-1 -2.444113191259659e-1 -2.443907041943293e-1
          -2.428084470660015e-1 -2.428024849250017e-1 -2.419233735504530e-1 -2.419047654378896e-1 -2.407736750666664e-1
          -2.395384292717729e-1 -2.388046328048234e-1 -2.388001967763520e-1 -2.380735532332572e-1 -2.369957866961626e-1
          -2.369771053616821e-1 -2.364246280844442e-1 -2.364106517258055e-1 -2.358520550736430e-1 -2.347828146342280e-1
          -2.331909220767220e-1 -2.326434127707059e-1 -2.313974883820728e-1 -2.311277651363623e-1 -2.311196651079737e-1
          -2.307994648478939e-1 -2.307965597492648e-1 -2.298131768982953e-1 -2.295023433817272e-1 -2.294984751105768e-1
          -2.284486197856864e-1 -2.254719048734814e-1 -2.254623880913446e-1 -2.249232671964925e-1 -2.235703068547430e-1
          -2.235670654045423e-1 -2.222817727303043e-1 -2.182437376872570e-1 -2.182248882204287e-1 -2.177722027028073e-1
          -2.177645680883152e-1 -2.169051410029196e-1 -2.169043352646244e-1 -2.155506743873046e-1 -2.155434465084051e-1
          -2.153453280279638e-1 -2.153397770955470e-1 -2.144963575450409e-1 -2.144836708947473e-1 -2.076803897208950e-1
          -2.068382621140365e-1 -2.068379926563076e-1 -2.065977971850142e-1 -2.061889848333962e-1 -2.061803572823004e-1
          -2.035618713064324e-1 -1.995045444505432e-1 -1.994778997351582e-1 -1.943795465035561e-1 -1.929264453040366e-1
          -1.928980455086823e-1 -1.927657630194468e-1 -1.927505559629838e-1 -1.890175493720440e-1 -1.890137701535366e-1
          -1.876096502828214e-1 -1.876090375707801e-1 -1.875976263582049e-1 -1.875925807940776e-1 -1.874843093058845e-1
          -1.865024364528961e-1 -1.864937716710340e-1 -1.862237372441565e-1 -1.853607776737072e-1 -1.853423741311624e-1
          -1.840692820565993e-1 -1.834138345694378e-1 -1.819688870024789e-1 -1.818083011028073e-1 -1.803065070678948e-1
          -1.803055070944057e-1 -1.795508784158216e-1 -1.795421015585080e-1 -1.789674110389810e-1 -1.768858437226980e-1
          -1.768849250798315e-1 -1.756636863731585e-1 -1.756494789467709e-1 -1.738381156596684e-1 -1.714762912797311e-1
          -1.714735289440272e-1 -1.640841265923394e-1 -1.640693211222596e-1 -1.626882817866726e-1 -1.626825685134234e-1
          -1.618926788831851e-1 -1.618859639725132e-1 -1.615876231639897e-1 -1.576807712957126e-1 -1.566791433476156e-1
          -1.554178999990809e-1 -1.554171592850266e-1 -1.546384458188190e-1 -1.543347467271722e-1 -1.518263722959590e-1
          -1.517901457443647e-1 -1.503114214669394e-1 -1.502939823135886e-1 -1.496162204516859e-1 -1.477607226018305e-1
          -1.477585920378215e-1 -1.475017570605186e-1 -1.447416065624366e-1 -1.447410196441629e-1 -1.424365909099137e-1
          -1.419953740518970e-1 -1.419853880461937e-1 -1.417500261402022e-1 -1.417387935910133e-1 -1.415865592327354e-1
          -1.385736148399112e-1 -1.385682841865337e-1 -1.379893536092220e-1 -1.338297545845973e-1 -1.338192579520706e-1
          -1.336322019351975e-1 -1.336316630411271e-1 -1.309722320665395e-1 -1.309600737950557e-1 -1.307919375625578e-1
          -1.307865896343389e-1 -1.300501800207156e-1 -1.289854715183446e-1 -1.289844191660282e-1 -1.283899758894240e-1
          -1.283873377835664e-1 -1.281656498033552e-1 -1.268407853574329e-1 -1.268318017187211e-1 -1.248953962849402e-1
          -1.241643652622724e-1 -1.241500228638003e-1 -1.238897255492428e-1 -1.237876221212326e-1 -1.237819177314865e-1
          -1.234797425626399e-1 -1.234604063924861e-1 -1.224589048164688e-1 -1.213097534990321e-1 -1.211413331429493e-1
          -1.187209968444009e-1 -1.169547994222765e-1 -1.169495471918857e-1 -1.161060500745685e-1 -1.161017366079235e-1
          -1.146337856664773e-1 -1.012414998795969e-1 -1.012026549669366e-1 -9.065881718545263e-2 -8.971583529357559e-2
          -8.482754686491196e-2 -8.480175840726419e-2 -6.824909914450561e-2 -6.823977653268291e-2 -6.381386902072596e-2
          -6.380297451257462e-2 -5.545881352387099e-2 -5.402088889768518e-2 -5.401711086791923e-2 -3.694475900496790e-2
          -3.692060060606857e-2 -3.363529696005898e-2 -3.360577373236008e-2 -2.646148537573199e-2 -2.241173965613864e-2
          -2.240317180009845e-2 -3.706153022011505e-3 8.260290361496910e-4 8.577931183097686e-4 3.955684001482994e-3
          4.078888140607361e-3 8.940644568448853e-3 2.228860554646846e-2 2.235943803916209e-2 3.180175902014994e-2
          3.181654607119590e-2 5.307496177188244e-2 5.318323997428331e-2
          </eigenvalues>
        <occupations size="288">
          1.000000000000000e0 1.000000000000000e0 1.000000000000000e0 1.000000000000000e0 1.000000000000000e0
          1.000000000000000e0 1.000000000000000e0 1.000000000000000e0 1.000000000000000e0 1.000000000000000e0
          1.000000000000000e0 1.000000000000000e0 1.000000000000000e0 1.000000000000000e0 1.000000000000000e0
          1.000000000000000e0 1.000000000000000e0 1.000000000000000e0 1.000000000000000e0 1.000000000000000e0
          1.000000000000000e0 1.000000000000000e0 1.000000000000000e0 1.000000000000000e0 1.000000000000000e0
          1.000000000000000e0 1.000000000000000e0 1.000000000000000e0 1.000000000000000e0 1.000000000000000e0
          1.000000000000000e0 1.000000000000000e0 1.000000000000000e0 1.000000000000000e0 1.000000000000000e0
          1.000000000000000e0 1.000000000000000e0 1.000000000000000e0 1.000000000000000e0 1.000000000000000e0
          1.000000000000000e0 1.000000000000000e0 1.000000000000000e0 1.000000000000000e0 1.000000000000000e0
          1.000000000000000e0 1.000000000000000e0 1.000000000000000e0 1.000000000000000e0 1.000000000000000e0
          1.000000000000000e0 1.000000000000000e0 1.000000000000000e0 1.000000000000000e0 1.000000000000000e0
          1.000000000000000e0 1.000000000000000e0 1.000000000000000e0 1.000000000000000e0 1.000000000000000e0
          1.000000000000000e0 1.000000000000000e0 1.000000000000000e0 1.000000000000000e0 1.000000000000000e0
          1.000000000000000e0 1.000000000000000e0 1.000000000000000e0 1.000000000000000e0 1.000000000000000e0
          1.000000000000000e0 1.000000000000000e0 1.000000000000000e0 1.000000000000000e0 1.000000000000000e0
          1.000000000000000e0 1.000000000000000e0 1.000000000000000e0 1.000000000000000e0 1.000000000000000e0
          1.000000000000000e0 1.000000000000000e0 1.000000000000000e0 1.000000000000000e0 1.000000000000000e0
          1.000000000000000e0 1.000000000000000e0 1.000000000000000e0 1.000000000000000e0 1.000000000000000e0
          1.000000000000000e0 1.000000000000000e0 1.000000000000000e0 1.000000000000000e0 1.000000000000000e0
          1.000000000000000e0 1.000000000000000e0 1.000000000000000e0 1.000000000000000e0 1.000000000000000e0
          1.000000000000000e0 1.000000000000000e0 1.000000000000000e0 1.000000000000000e0 1.000000000000000e0
          1.000000000000000e0 1.000000000000000e0 1.000000000000000e0 1.000000000000000e0 1.000000000000000e0
          1.000000000000000e0 1.000000000000000e0 1.000000000000000e0 1.000000000000000e0 1.000000000000000e0
          1.000000000000000e0 1.000000000000000e0 1.000000000000000e0 1.000000000000000e0 1.000000000000000e0
          1.000000000000000e0 1.000000000000000e0 1.000000000000000e0 1.000000000000000e0 1.000000000000000e0
          1.000000000000000e0 1.000000000000000e0 1.000000000000000e0 1.000000000000000e0 1.000000000000000e0
          1.000000000000000e0 1.000000000000000e0 1.000000000000000e0 1.000000000000000e0 1.000000000000000e0
          1.000000000000000e0 1.000000000000000e0 1.000000000000000e0 1.000000000000000e0 1.000000000000000e0
          1.000000000000000e0 1.000000000000000e0 1.000000000000000e0 1.000000000000000e0 1.000000000000000e0
          1.000000000000000e0 1.000000000000000e0 1.000000000000000e0 1.000000000000000e0 1.000000000000000e0
          1.000000000000000e0 1.000000000000000e0 1.000000000000000e0 1.000000000000000e0 1.000000000000000e0
          1.000000000000000e0 1.000000000000000e0 1.000000000000000e0 1.000000000000000e0 1.000000000000000e0
          1.000000000000000e0 1.000000000000000e0 1.000000000000000e0 1.000000000000000e0 1.000000000000000e0
          1.000000000000000e0 1.000000000000000e0 1.000000000000000e0 1.000000000000000e0 1.000000000000000e0
          1.000000000000000e0 1.000000000000000e0 1.000000000000000e0 1.000000000000000e0 1.000000000000000e0
          1.000000000000000e0 1.000000000000000e0 1.000000000000000e0 1.000000000000000e0 1.000000000000000e0
          1.000000000000000e0 1.000000000000000e0 1.000000000000000e0 1.000000000000000e0 1.000000000000000e0
          1.000000000000000e0 1.000000000000000e0 1.000000000000000e0 1.000000000000000e0 1.000000000000000e0
          1.000000000000000e0 1.000000000000000e0 1.000000000000000e0 1.000000000000000e0 1.000000000000000e0
          1.000000000000000e0 1.000000000000000e0 1.000000000000000e0 1.000000000000000e0 1.000000000000000e0
          1.000000000000000e0 1.000000000000000e0 1.000000000000000e0 1.000000000000000e0 1.000000000000000e0
          1.000000000000000e0 1.000000000000000e0 1.000000000000000e0 1.000000000000001e0 1.000000000000187e0
          1.000000000000189e0 1.000000000000393e0 1.000000000575310e0 1.000000000576133e0 1.000000105858108e0
          1.000000262303972e0 1.000000267656023e0 1.000000428986603e0 1.000000438662421e0 1.000000592380444e0
          1.000110058872024e0 1.000110945021958e0 1.000258263211064e0 1.023524634556548e0 1.023707541691770e0
          1.027125799724733e0 1.027136078915847e0 1.082952317629658e0 1.083009642710960e0 1.083293071932074e0
          1.083285708317364e0 1.070384834699998e0 9.969564902166061e-1 9.968467105298012e-1 9.229439985950817e-1
          9.225646729807037e-1 8.891746644509279e-1 6.425867688306353e-1 6.407518655081233e-1 2.750576985589550e-1
          1.763397963822615e-1 1.746834462293410e-1 1.464763599602660e-1 1.363562989178249e-1 1.358063016797061e-1
          1.089372307003313e-1 1.073654688623634e-1 4.712138659981211e-2 1.540220130726473e-2 1.286989331599571e-2
          6.212745275716409e-4 3.983010488789063e-5 3.947926999022561e-5 9.048582573833649e-6 8.978270394110931e-6
          5.388760259409530e-7 1.518133625545610e-24 1.299695113502720e-24 1.631109056595573e-46 8.043266910995211e-49
          1.069988941980473e-61 9.065167101563009e-62 5.520948362159764e-88 5.520948362159764e-88 5.520948362159764e-88
          5.520948362159764e-88 5.520948362159764e-88 5.520948362159764e-88 5.520948362159764e-88 5.520948362159764e-88
          5.520948362159764e-88 5.520948362159764e-88 5.520948362159764e-88 5.520948362159764e-88 5.520948362159764e-88
          5.520948362159764e-88 5.520948362159764e-88 5.520948362159764e-88 5.520948362159764e-88 5.520948362159764e-88
          5.520948362159764e-88 5.520948362159764e-88 5.520948362159764e-88 5.520948362159764e-88 5.520948362159764e-88
          5.520948362159764e-88 5.520948362159764e-88 5.520948362159764e-88
          </occupations>
      </ks_energies>
      <ks_energies>
        <k_point weight="4.444444444444e-1">0.000000000000000e0 2.059801475817923e0 1.188747714157372e0</k_point>
        <npw>306814</npw>
        <eigenvalues size="288">
          -4.521223556756332e-1 -4.283645668507170e-1 -4.071019380723160e-1 -4.070916007595243e-1 -3.823170275309379e-1
          -3.764633743410015e-1 -3.764327577869593e-1 -3.719169377701725e-1 -3.668207606046439e-1 -3.641894329634150e-1
          -3.603124974753868e-1 -3.574659373700972e-1 -3.574480623418079e-1 -3.511841004354828e-1 -3.510254322769538e-1
          -3.510046670912775e-1 -3.486341424666113e-1 -3.486250540277029e-1 -3.460975933011278e-1 -3.440107215448478e-1
          -3.435097322345222e-1 -3.434944360924005e-1 -3.415230509132783e-1 -3.415149847063328e-1 -3.359948839612907e-1
          -3.359738134476500e-1 -3.356541059078303e-1 -3.356067267043856e-1 -3.356063621888084e-1 -3.342601734978849e-1
          -3.342580970809190e-1 -3.298064025416134e-1 -3.297958907850677e-1 -3.294298754621491e-1 -3.293998373635449e-1
          -3.293820667330249e-1 -3.259414717192775e-1 -3.259341067134184e-1 -3.234101864312009e-1 -3.234051209422874e-1
          -3.228505646458768e-1 -3.226273187781833e-1 -3.226271874420823e-1 -3.220402567520369e-1 -3.220205648730945e-1
          -3.188169669182519e-1 -3.187970793228489e-1 -3.151475125168965e-1 -3.151411201202849e-1 -3.117083915912984e-1
          -3.074803350071939e-1 -3.074718022301512e-1 -2.986519829159071e-1 -2.986228054460913e-1 -2.980857695851075e-1
          -2.980783016277706e-1 -2.971483983132668e-1 -2.971441676077843e-1 -2.935481261999973e-1 -2.935410921658707e-1
          -2.901806632753943e-1 -2.901748305423944e-1 -2.824766601350025e-1 -2.824658099612884e-1 -2.803819668035443e-1
          -2.799960248518763e-1 -2.799958927659978e-1 -2.798943166519341e-1 -2.798784987428000e-1 -2.798722166391636e-1
          -2.798660664074540e-1 -2.790179910901889e-1 -2.790124661170434e-1 -2.761767518646821e-1 -2.761754792166858e-1
          -2.737466481142518e-1 -2.721324974667670e-1 -2.707974909457636e-1 -2.707641750658741e-1 -2.707636675247568e-1
          -2.653322645920275e-1 -2.653222345369331e-1 -2.649886209341561e-1 -2.649874925929329e-1 -2.636641379554816e-1
          -2.598879337964972e-1 -2.598808971642014e-1 -2.564121681469870e-1 -2.564100252742065e-1 -2.548255039105193e-1
          -2.546683246168675e-1 -2.543106766357641e-1 -2.539785762044411e-1 -2.539442988799775e-1 -2.523160122200408e-1
          -2.514020546210030e-1 -2.494846121903312e-1 -2.485827309018305e-1 -2.485462756150512e-1 -2.469207692043569e-1
          -2.469171713296324e-1 -2.461108711498246e-1 -2.460867245210630e-1 -2.444113027246964e-1 -2.443906983187458e-1
          -2.428084507678308e-1 -2.428025036457693e-1 -2.419233415206751e-1 -2.419047662717893e-1 -2.407736618708496e-1
          -2.395383857228285e-1 -2.388046607789254e-1 -2.388002272907908e-1 -2.380735983363841e-1 -2.369958462361994e-1
          -2.369772014360635e-1 -2.364247180963641e-1 -2.364107433815644e-1 -2.358520394978182e-1 -2.347827906546875e-1
          -2.331909659550421e-1 -2.326433696574769e-1 -2.313974738553670e-1 -2.311277459307609e-1 -2.311196537387845e-1
          -2.307995025149282e-1 -2.307965509991746e-1 -2.298131208617820e-1 -2.295023612248004e-1 -2.294984627568021e-1
          -2.284485786515195e-1 -2.254719838427771e-1 -2.254624015167267e-1 -2.249232401239273e-1 -2.235702808338174e-1
          -2.235670939889370e-1 -2.222817506993470e-1 -2.182437457476392e-1 -2.182248830432497e-1 -2.177721566154148e-1
          -2.177645501122391e-1 -2.169051656873356e-1 -2.169043733253959e-1 -2.155506257510832e-1 -2.155434301538885e-1
          -2.153453402542271e-1 -2.153398362725750e-1 -2.144963950503001e-1 -2.144837138741524e-1 -2.076803268663720e-1
          -2.068382780314094e-1 -2.068380401662026e-1 -2.065977698393219e-1 -2.061890057793699e-1 -2.061803133228727e-1
          -2.035618114219179e-1 -1.995045515518252e-1 -1.994778395918949e-1 -1.943794662804743e-1 -1.929264729912174e-1
          -1.928980716795541e-1 -1.927658066892650e-1 -1.927505777068231e-1 -1.890175719671808e-1 -1.890138492572652e-1
          -1.876097342306568e-1 -1.876089090561345e-1 -1.875975579421344e-1 -1.875925732536053e-1 -1.874842783502657e-1
          -1.865024658325082e-1 -1.864937659249899e-1 -1.862236946469126e-1 -1.853608399135796e-1 -1.853424638300807e-1
          -1.840693125635056e-1 -1.834138396927707e-1 -1.819688646132813e-1 -1.818083013118125e-1 -1.803065027983062e-1
          -1.803055002616346e-1 -1.795508548642760e-1 -1.795420614242673e-1 -1.789674643754705e-1 -1.768857796365091e-1
          -1.768849398606321e-1 -1.756636844497621e-1 -1.756494785938233e-1 -1.738381003302430e-1 -1.714762969676769e-1
          -1.714735300301176e-1 -1.640840748195653e-1 -1.640693143046650e-1 -1.626882742508983e-1 -1.626825685550573e-1
          -1.618926906742271e-1 -1.618859360832801e-1 -1.615876140068169e-1 -1.576808001834574e-1 -1.566790971167406e-1
          -1.554178266222749e-1 -1.554171738692729e-1 -1.546385098794969e-1 -1.543348121738768e-1 -1.518263883242428e-1
          -1.517901028725384e-1 -1.503113838180302e-1 -1.502939563017665e-1 -1.496162173334648e-1 -1.477607155401370e-1
          -1.477586611651417e-1 -1.475017765436919e-1 -1.447415073371815e-1 -1.447411029353560e-1 -1.424365508829855e-1
          -1.419953141541382e-1 -1.419853369470216e-1 -1.417500367419419e-1 -1.417387730907679e-1 -1.415865861870637e-1
          -1.385736102018954e-1 -1.385683245710574e-1 -1.379893207347746e-1 -1.338297436553088e-1 -1.338192762205467e-1
          -1.336319703246825e-1 -1.336318205076683e-1 -1.309722275205234e-1 -1.309601147124947e-1 -1.307919172195169e-1
          -1.307865761840120e-1 -1.300501973787573e-1 -1.289853895156394e-1 -1.289844318131408e-1 -1.283899550432810e-1
          -1.283873338050292e-1 -1.281657099065969e-1 -1.268407738024892e-1 -1.268318086105047e-1 -1.248954122436012e-1
          -1.241643729698317e-1 -1.241500346690105e-1 -1.238897342701902e-1 -1.237876459422405e-1 -1.237819468603367e-1
          -1.234797428914904e-1 -1.234604166045931e-1 -1.224588911477168e-1 -1.213097335667681e-1 -1.211413158517088e-1
          -1.187209918682977e-1 -1.169547458239293e-1 -1.169495719847032e-1 -1.161060182749101e-1 -1.161017447603085e-1
          -1.146337382204752e-1 -1.012414981316225e-1 -1.012025853309386e-1 -9.065879202296118e-2 -8.971580676835714e-2
          -8.482754598386977e-2 -8.480169005859937e-2 -6.824911963237771e-2 -6.823980387466186e-2 -6.381392094587701e-2
          -6.380300742478482e-2 -5.545881576985561e-2 -5.402091452508804e-2 -5.401719163420261e-2 -3.694476161995122e-2
          -3.692057598873037e-2 -3.363533625101677e-2 -3.360578749111625e-2 -2.646147548023381e-2 -2.241173976847591e-2
          -2.240320585152095e-2 -3.706126182036973e-3 8.260296576197234e-4 8.578466039495153e-4 3.955690992734895e-3
          4.078945928601506e-3 8.940636895639429e-3 2.228964705157762e-2 2.236069518547502e-2 3.180189350631609e-2
          3.181657215029775e-2 5.307491104222387e-2 5.318307173769663e-2
          </eigenvalues>
        <occupations size="288">
          1.000000000000000e0 1.000000000000000e0 1.000000000000000e0 1.000000000000000e0 1.000000000000000e0
          1.000000000000000e0 1.000000000000000e0 1.000000000000000e0 1.000000000000000e0 1.000000000000000e0
          1.000000000000000e0 1.000000000000000e0 1.000000000000000e0 1.000000000000000e0 1.000000000000000e0
          1.000000000000000e0 1.000000000000000e0 1.000000000000000e0 1.000000000000000e0 1.000000000000000e0
          1.000000000000000e0 1.000000000000000e0 1.000000000000000e0 1.000000000000000e0 1.000000000000000e0
          1.000000000000000e0 1.000000000000000e0 1.000000000000000e0 1.000000000000000e0 1.000000000000000e0
          1.000000000000000e0 1.000000000000000e0 1.000000000000000e0 1.000000000000000e0 1.000000000000000e0
          1.000000000000000e0 1.000000000000000e0 1.000000000000000e0 1.000000000000000e0 1.000000000000000e0
          1.000000000000000e0 1.000000000000000e0 1.000000000000000e0 1.000000000000000e0 1.000000000000000e0
          1.000000000000000e0 1.000000000000000e0 1.000000000000000e0 1.000000000000000e0 1.000000000000000e0
          1.000000000000000e0 1.000000000000000e0 1.000000000000000e0 1.000000000000000e0 1.000000000000000e0
          1.000000000000000e0 1.000000000000000e0 1.000000000000000e0 1.000000000000000e0 1.000000000000000e0
          1.000000000000000e0 1.000000000000000e0 1.000000000000000e0 1.000000000000000e0 1.000000000000000e0
          1.000000000000000e0 1.000000000000000e0 1.000000000000000e0 1.000000000000000e0 1.000000000000000e0
          1.000000000000000e0 1.000000000000000e0 1.000000000000000e0 1.000000000000000e0 1.000000000000000e0
          1.000000000000000e0 1.000000000000000e0 1.000000000000000e0 1.000000000000000e0 1.000000000000000e0
          1.000000000000000e0 1.000000000000000e0 1.000000000000000e0 1.000000000000000e0 1.000000000000000e0
          1.000000000000000e0 1.000000000000000e0 1.000000000000000e0 1.000000000000000e0 1.000000000000000e0
          1.000000000000000e0 1.000000000000000e0 1.000000000000000e0 1.000000000000000e0 1.000000000000000e0
          1.000000000000000e0 1.000000000000000e0 1.000000000000000e0 1.000000000000000e0 1.000000000000000e0
          1.000000000000000e0 1.000000000000000e0 1.000000000000000e0 1.000000000000000e0 1.000000000000000e0
          1.000000000000000e0 1.000000000000000e0 1.000000000000000e0 1.000000000000000e0 1.000000000000000e0
          1.000000000000000e0 1.000000000000000e0 1.000000000000000e0 1.000000000000000e0 1.000000000000000e0
          1.000000000000000e0 1.000000000000000e0 1.000000000000000e0 1.000000000000000e0 1.000000000000000e0
          1.000000000000000e0 1.000000000000000e0 1.000000000000000e0 1.000000000000000e0 1.000000000000000e0
          1.000000000000000e0 1.000000000000000e0 1.000000000000000e0 1.000000000000000e0 1.000000000000000e0
          1.000000000000000e0 1.000000000000000e0 1.000000000000000e0 1.000000000000000e0 1.000000000000000e0
          1.000000000000000e0 1.000000000000000e0 1.000000000000000e0 1.000000000000000e0 1.000000000000000e0
          1.000000000000000e0 1.000000000000000e0 1.000000000000000e0 1.000000000000000e0 1.000000000000000e0
          1.000000000000000e0 1.000000000000000e0 1.000000000000000e0 1.000000000000000e0 1.000000000000000e0
          1.000000000000000e0 1.000000000000000e0 1.000000000000000e0 1.000000000000000e0 1.000000000000000e0
          1.000000000000000e0 1.000000000000000e0 1.000000000000000e0 1.000000000000000e0 1.000000000000000e0
          1.000000000000000e0 1.000000000000000e0 1.000000000000000e0 1.000000000000000e0 1.000000000000000e0
          1.000000000000000e0 1.000000000000000e0 1.000000000000000e0 1.000000000000000e0 1.000000000000000e0
          1.000000000000000e0 1.000000000000000e0 1.000000000000000e0 1.000000000000000e0 1.000000000000000e0
          1.000000000000000e0 1.000000000000000e0 1.000000000000000e0 1.000000000000000e0 1.000000000000000e0
          1.000000000000000e0 1.000000000000000e0 1.000000000000000e0 1.000000000000000e0 1.000000000000000e0
          1.000000000000000e0 1.000000000000000e0 1.000000000000000e0 1.000000000000000e0 1.000000000000000e0
          1.000000000000000e0 1.000000000000000e0 1.000000000000000e0 1.000000000000000e0 1.000000000000000e0
          1.000000000000000e0 1.000000000000000e0 1.000000000000000e0 1.000000000000000e0 1.000000000000000e0
          1.000000000000000e0 1.000000000000000e0 1.000000000000000e0 1.000000000000000e0 1.000000000000000e0
          1.000000000000000e0 1.000000000000000e0 1.000000000000000e0 1.000000000000001e0 1.000000000000187e0
          1.000000000000189e0 1.000000000000393e0 1.000000000575450e0 1.000000000576017e0 1.000000105866963e0
          1.000000262335765e0 1.000000267683679e0 1.000000428977569e0 1.000000438680270e0 1.000000592349118e0
          1.000110059640156e0 1.000110938283638e0 1.000258275224300e0 1.023524824508514e0 1.023707222532180e0
          1.027130217302511e0 1.027133075049765e0 1.082952339946335e0 1.083009457737311e0 1.083293045918568e0
          1.083285688466948e0 1.070385457871116e0 9.969479385452749e-1 9.968480303052020e-1 9.229410028902644e-1
          9.225641005905466e-1 8.891841119260487e-1 6.425844092131006e-1 6.407532734297403e-1 2.750601552752086e-1
          1.763406893931176e-1 1.746848051448389e-1 1.464772467810418e-1 1.363585990511268e-1 1.358091060691974e-1
          1.089372575784188e-1 1.073662944067817e-1 4.712081202906304e-2 1.540187757746006e-2 1.286965331280332e-2
          6.212701160215177e-4 3.982650977357086e-5 3.948091917671139e-5 9.048062300375953e-6 8.978402789413810e-6
          5.388242808739367e-7 1.518123020469345e-24 1.299332945367101e-24 1.630880728450140e-46 8.041958496364158e-49
          1.069982883139595e-61 9.061183430261982e-62 5.520948362159764e-88 5.520948362159764e-88 5.520948362159764e-88
          5.520948362159764e-88 5.520948362159764e-88 5.520948362159764e-88 5.520948362159764e-88 5.520948362159764e-88
          5.520948362159764e-88 5.520948362159764e-88 5.520948362159764e-88 5.520948362159764e-88 5.520948362159764e-88
          5.520948362159764e-88 5.520948362159764e-88 5.520948362159764e-88 5.520948362159764e-88 5.520948362159764e-88
          5.520948362159764e-88 5.520948362159764e-88 5.520948362159764e-88 5.520948362159764e-88 5.520948362159764e-88
          5.520948362159764e-88 5.520948362159764e-88 5.520948362159764e-88
          </occupations>
      </ks_energies>
      <ks_energies>
        <k_point weight="4.444444444444e-1">0.000000000000000e0 2.059801475817923e0 3.566962019484749e0</k_point>
        <npw>307006</npw>
        <eigenvalues size="288">
          -4.358663852147859e-1 -4.358575913163047e-1 -4.358569238572826e-1 -3.770922457955812e-1 -3.770720054442442e-1
          -3.770711889758748e-1 -3.666293228888976e-1 -3.666197518261725e-1 -3.666188347787453e-1 -3.600364477271101e-1
          -3.600360016535878e-1 -3.600323270507480e-1 -3.600320890183930e-1 -3.600095703578759e-1 -3.600093892445818e-1
          -3.521122451159147e-1 -3.521012032610724e-1 -3.521008164226394e-1 -3.428164152378603e-1 -3.428156813316146e-1
          -3.428125984024114e-1 -3.428125465569059e-1 -3.428007020752765e-1 -3.428001868140970e-1 -3.407129193245957e-1
          -3.407126862198957e-1 -3.407070836289540e-1 -3.381047044262538e-1 -3.381001659809359e-1 -3.381000577859173e-1
          -3.296989563108884e-1 -3.296985943847214e-1 -3.296967125859564e-1 -3.296965482051724e-1 -3.296941080518828e-1
          -3.296938655089454e-1 -3.283247785334382e-1 -3.283242456608498e-1 -3.283231893746019e-1 -3.248183783595999e-1
          -3.248141533464788e-1 -3.248139337176370e-1 -3.171080003597702e-1 -3.121770576628782e-1 -3.121647931004340e-1
          -3.115767555428728e-1 -3.115762741395711e-1 -3.115746724001704e-1 -3.115743741017089e-1 -3.115517654913923e-1
          -3.115508212659935e-1 -3.095125574972393e-1 -3.094935708936879e-1 -3.094923615879577e-1 -3.011029050251433e-1
          -3.011025405158139e-1 -3.010992141916178e-1 -3.010378943942428e-1 -3.010296325436836e-1 -3.010281026243460e-1
          -2.894280218649063e-1 -2.893885656454930e-1 -2.817454405456898e-1 -2.817387266823866e-1 -2.817384455415310e-1
          -2.782427812097005e-1 -2.782238807257901e-1 -2.782230729224132e-1 -2.760421196371878e-1 -2.760085077295358e-1
          -2.760080427774657e-1 -2.742680204319537e-1 -2.742673197894445e-1 -2.742622598943723e-1 -2.742617537720507e-1
          -2.742577192819477e-1 -2.742574685225935e-1 -2.670048890455158e-1 -2.669931949989046e-1 -2.669920935376948e-1
          -2.645688008394285e-1 -2.645213498357888e-1 -2.645212174142700e-1 -2.603191093260209e-1 -2.603188927051618e-1
          -2.603162591574404e-1 -2.593217346166127e-1 -2.593188442242033e-1 -2.593184715069869e-1 -2.574232176893276e-1
          -2.574017877066824e-1 -2.574016251184585e-1 -2.546200403930467e-1 -2.546183085096274e-1 -2.546074309899903e-1
          -2.546073164546763e-1 -2.546055826000111e-1 -2.546053529231127e-1 -2.508175055944198e-1 -2.506820052644891e-1
          -2.506809616053006e-1 -2.506800092442123e-1 -2.484406552707346e-1 -2.484404017730870e-1 -2.484218633007742e-1
          -2.454680371130333e-1 -2.454679968746293e-1 -2.454464148484977e-1 -2.454461395983663e-1 -2.454394044489830e-1
          -2.454392824986035e-1 -2.396695975421518e-1 -2.396693684948504e-1 -2.396480947488015e-1 -2.357803162679068e-1
          -2.357800864109830e-1 -2.357438337657759e-1 -2.339829011831713e-1 -2.339529245838380e-1 -2.339527838187673e-1
          -2.312694750917731e-1 -2.312682785728253e-1 -2.292632387659139e-1 -2.287539053361111e-1 -2.287535342381490e-1
          -2.287473604763080e-1 -2.278241048626777e-1 -2.278236137445893e-1 -2.278234599858707e-1 -2.278228423420581e-1
          -2.278150834220449e-1 -2.278148857789554e-1 -2.275568404702069e-1 -2.244288171794386e-1 -2.244284607741851e-1
          -2.244217198439676e-1 -2.215963750780249e-1 -2.215700017815303e-1 -2.215697974518863e-1 -2.178505094970169e-1
          -2.178496080174208e-1 -2.178393290663853e-1 -2.115782142327041e-1 -2.115777798317801e-1 -2.115058688241222e-1
          -2.014429279096473e-1 -2.014426168060883e-1 -2.014371839546071e-1 -2.007773786609447e-1 -2.007772971873608e-1
          -2.007748041245408e-1 -2.007730897491146e-1 -2.007668249250750e-1 -2.007664250420440e-1 -1.983299205350628e-1
          -1.983286574201249e-1 -1.983118878708754e-1 -1.970867432798633e-1 -1.970865696633703e-1 -1.970745256351408e-1
          -1.892482844134589e-1 -1.892389044800542e-1 -1.892386072396100e-1 -1.880411685539667e-1 -1.880390926250925e-1
          -1.880313495542764e-1 -1.880311976674607e-1 -1.880201131819248e-1 -1.880197334865782e-1 -1.851649707855783e-1
          -1.851647691298855e-1 -1.851617434058989e-1 -1.827529138817221e-1 -1.827521692641421e-1 -1.827229236596212e-1
          -1.827222151639082e-1 -1.827213973282810e-1 -1.827208456487512e-1 -1.820093895383846e-1 -1.820090249287676e-1
          -1.819735815912016e-1 -1.814259938695138e-1 -1.814123610995798e-1 -1.787998738750809e-1 -1.787928942085478e-1
          -1.787923588644705e-1 -1.725797759783634e-1 -1.725797144341697e-1 -1.725474828506274e-1 -1.716006762067986e-1
          -1.716003462517830e-1 -1.715967098236956e-1 -1.711986686372430e-1 -1.711984615311092e-1 -1.711854341612603e-1
          -1.593584503877631e-1 -1.593576639036566e-1 -1.593563324717269e-1 -1.593562508258680e-1 -1.593505462508392e-1
          -1.593504678073015e-1 -1.514000364234941e-1 -1.513996893010737e-1 -1.513893465556039e-1 -1.488413839083189e-1
          -1.488405616275705e-1 -1.488307579001567e-1 -1.453880447494751e-1 -1.453879448209697e-1 -1.453838222738679e-1
          -1.453836336176668e-1 -1.453811763442414e-1 -1.453805344454044e-1 -1.447490646315223e-1 -1.447489603674765e-1
          -1.447459207284060e-1 -1.402380705809860e-1 -1.402377944578043e-1 -1.402341405755752e-1 -1.384151885160335e-1
          -1.384147115931852e-1 -1.363678079980292e-1 -1.363675948542366e-1 -1.363582723377827e-1 -1.335979576998476e-1
          -1.332799665092769e-1 -1.332797354522607e-1 -1.332697786182904e-1 -1.325495572652819e-1 -1.325492978215663e-1
          -1.325474558949412e-1 -1.306436743979815e-1 -1.306432599126667e-1 -1.306323466756958e-1 -1.306322628365358e-1
          -1.306257994889927e-1 -1.306246426892540e-1 -1.290609792148547e-1 -1.290608468384016e-1 -1.290484024134340e-1
          -1.267728211276597e-1 -1.267720405604027e-1 -1.267715152963056e-1 -1.241054290928856e-1 -1.241051118701979e-1
          -1.240989879230237e-1 -1.240987234059389e-1 -1.240895592160422e-1 -1.240893469343079e-1 -1.212176445280583e-1
          -1.212175828656451e-1 -1.212155695975963e-1 -1.079152523992030e-1 -1.079148521632552e-1 -1.078816797220502e-1
          -1.078813646495555e-1 -1.078760786193491e-1 -1.078758893990724e-1 -9.694317111140874e-2 -9.692872491028917e-2
          -9.692859841340622e-2 -9.132327129912623e-2 -9.132261653166870e-2 -9.130015290790567e-2 -9.129962352141778e-2
          -9.129109048834289e-2 -9.129078118383125e-2 -3.924094262958163e-2 -3.922647195236069e-2 -3.922587240452056e-2
          -1.768640005264920e-2 -1.766954628839979e-2 -1.766923132575236e-2 -2.537097286231735e-3 -2.537027730159430e-3
          -2.493832773076452e-3 1.669408606930346e-3 1.669815606350740e-3 1.682182825173697e-3 1.682479229836167e-3
          1.707968039685301e-3 1.708141203932799e-3 1.486585041459721e-2 1.486602366815167e-2 1.493049766655797e-2
          3.885026661204977e-2 3.885443964639994e-2 3.890920203314714e-2
          </eigenvalues>
        <occupations size="288">
          1.000000000000000e0 1.000000000000000e0 1.000000000000000e0 1.000000000000000e0 1.000000000000000e0
          1.000000000000000e0 1.000000000000000e0 1.000000000000000e0 1.000000000000000e0 1.000000000000000e0
          1.000000000000000e0 1.000000000000000e0 1.000000000000000e0 1.000000000000000e0 1.000000000000000e0
          1.000000000000000e0 1.000000000000000e0 1.000000000000000e0 1.000000000000000e0 1.000000000000000e0
          1.000000000000000e0 1.000000000000000e0 1.000000000000000e0 1.000000000000000e0 1.000000000000000e0
          1.000000000000000e0 1.000000000000000e0 1.000000000000000e0 1.000000000000000e0 1.000000000000000e0
          1.000000000000000e0 1.000000000000000e0 1.000000000000000e0 1.000000000000000e0 1.000000000000000e0
          1.000000000000000e0 1.000000000000000e0 1.000000000000000e0 1.000000000000000e0 1.000000000000000e0
          1.000000000000000e0 1.000000000000000e0 1.000000000000000e0 1.000000000000000e0 1.000000000000000e0
          1.000000000000000e0 1.000000000000000e0 1.000000000000000e0 1.000000000000000e0 1.000000000000000e0
          1.000000000000000e0 1.000000000000000e0 1.000000000000000e0 1.000000000000000e0 1.000000000000000e0
          1.000000000000000e0 1.000000000000000e0 1.000000000000000e0 1.000000000000000e0 1.000000000000000e0
          1.000000000000000e0 1.000000000000000e0 1.000000000000000e0 1.000000000000000e0 1.000000000000000e0
          1.000000000000000e0 1.000000000000000e0 1.000000000000000e0 1.000000000000000e0 1.000000000000000e0
          1.000000000000000e0 1.000000000000000e0 1.000000000000000e0 1.000000000000000e0 1.000000000000000e0
          1.000000000000000e0 1.000000000000000e0 1.000000000000000e0 1.000000000000000e0 1.000000000000000e0
          1.000000000000000e0 1.000000000000000e0 1.000000000000000e0 1.000000000000000e0 1.000000000000000e0
          1.000000000000000e0 1.000000000000000e0 1.000000000000000e0 1.000000000000000e0 1.000000000000000e0
          1.000000000000000e0 1.000000000000000e0 1.000000000000000e0 1.000000000000000e0 1.000000000000000e0
          1.000000000000000e0 1.000000000000000e0 1.000000000000000e0 1.000000000000000e0 1.000000000000000e0
          1.000000000000000e0 1.000000000000000e0 1.000000000000000e0 1.000000000000000e0 1.000000000000000e0
          1.000000000000000e0 1.000000000000000e0 1.000000000000000e0 1.000000000000000e0 1.000000000000000e0
          1.000000000000000e0 1.000000000000000e0 1.000000000000000e0 1.000000000000000e0 1.000000000000000e0
          1.000000000000000e0 1.000000000000000e0 1.000000000000000e0 1.000000000000000e0 1.000000000000000e0
          1.000000000000000e0 1.000000000000000e0 1.000000000000000e0 1.000000000000000e0 1.000000000000000e0
          1.000000000000000e0 1.000000000000000e0 1.000000000000000e0 1.000000000000000e0 1.000000000000000e0
          1.000000000000000e0 1.000000000000000e0 1.000000000000000e0 1.000000000000000e0 1.000000000000000e0
          1.000000000000000e0 1.000000000000000e0 1.000000000000000e0 1.000000000000000e0 1.000000000000000e0
          1.000000000000000e0 1.000000000000000e0 1.000000000000000e0 1.000000000000000e0 1.000000000000000e0
          1.000000000000000e0 1.000000000000000e0 1.000000000000000e0 1.000000000000000e0 1.000000000000000e0
          1.000000000000000e0 1.000000000000000e0 1.000000000000000e0 1.000000000000000e0 1.000000000000000e0
          1.000000000000000e0 1.000000000000000e0 1.000000000000000e0 1.000000000000000e0 1.000000000000000e0
          1.000000000000000e0 1.000000000000000e0 1.000000000000000e0 1.000000000000000e0 1.000000000000000e0
          1.000000000000000e0 1.000000000000000e0 1.000000000000000e0 1.000000000000000e0 1.000000000000000e0
          1.000000000000000e0 1.000000000000000e0 1.000000000000000e0 1.000000000000000e0 1.000000000000000e0
          1.000000000000000e0 1.000000000000000e0 1.000000000000000e0 1.000000000000000e0 1.000000000000000e0
          1.000000000000000e0 1.000000000000000e0 1.000000000000000e0 1.000000000000000e0 1.000000000000000e0
          1.000000000000000e0 1.000000000000000e0 1.000000000000000e0 1.000000000000000e0 1.000000000000000e0
          1.000000000000000e0 1.000000000000000e0 1.000000000000000e0 1.000000000000000e0 1.000000000000000e0
          1.000000000000000e0 1.000000000000000e0 1.000000000000000e0 1.000000000000000e0 1.000000000000000e0
          1.000000000000000e0 1.000000000000000e0 1.000000000000000e0 1.000000000000000e0 1.000000000000008e0
          1.000000000000008e0 1.000000000000008e0 1.000000000115553e0 1.000000000115582e0 1.000000000116795e0
          1.000000000116850e0 1.000000000117579e0 1.000000000117770e0 1.000000000564955e0 1.000000000565099e0
          1.000000000569298e0 1.000007278401462e0 1.000007281936076e0 1.000007328862914e0 1.000139419700997e0
          1.000139518173930e0 1.002087676626670e0 1.002088193518094e0 1.002110912156255e0 1.027783868422060e0
          1.034353058689887e0 1.034358120271117e0 1.034576614046746e0 1.051941848949925e0 1.051948474226514e0
          1.051995513442306e0 1.082684080842254e0 1.082681160484533e0 1.082601735474993e0 1.082601106365192e0
          1.082551734229168e0 1.082542715590239e0 1.004635809693495e0 1.004622687656211e0 1.003383764856350e0
          6.286887427595390e-1 6.285289279864682e-1 6.284213822787437e-1 1.696021264957947e-1 1.695663514749119e-1
          1.688767458658613e-1 1.688470031074459e-1 1.678188138778060e-1 1.677950484004270e-1 1.396811615058603e-2
          1.396719662755830e-2 1.393720342708037e-2 2.420752086667504e-14 2.418166617157596e-14 2.186428975924525e-14
          2.184586043318920e-14 2.148371004093556e-14 2.147282232728080e-14 1.339471842063211e-32 1.252738068379113e-32
          1.252003773565654e-32 6.364386460808925e-45 6.341652552509761e-45 5.608775317178064e-45 5.592561289066326e-45
          5.337554820038029e-45 5.328531942592919e-45 5.520948362159764e-88 5.520948362159764e-88 5.520948362159764e-88
          5.520948362159764e-88 5.520948362159764e-88 5.520948362159764e-88 5.520948362159764e-88 5.520948362159764e-88
          5.520948362159764e-88 5.520948362159764e-88 5.520948362159764e-88 5.520948362159764e-88 5.520948362159764e-88
          5.520948362159764e-88 5.520948362159764e-88 5.520948362159764e-88 5.520948362159764e-88 5.520948362159764e-88
          5.520948362159764e-88 5.520948362159764e-88 5.520948362159764e-88
          </occupations>
      </ks_energies>
      <ks_energies>
        <k_point weight="4.444444444444e-1">0.000000000000000e0 2.059801475817923e0 -1.189466591170006e0</k_point>
        <npw>306816</npw>
        <eigenvalues size="288">
          -4.521188759249009e-1 -4.283511888859480e-1 -4.071132661621983e-1 -4.071128866499929e-1 -3.823127465733042e-1
          -3.764549105856489e-1 -3.764545814540396e-1 -3.718850548603223e-1 -3.668160297627488e-1 -3.641635838639094e-1
          -3.602951479907137e-1 -3.574670281469068e-1 -3.574666356314772e-1 -3.511672514458637e-1 -3.510140486735444e-1
          -3.510137391413982e-1 -3.486329942332657e-1 -3.486319305584693e-1 -3.460778896489880e-1 -3.439842219588676e-1
          -3.435160216920900e-1 -3.435159340858437e-1 -3.415259642974505e-1 -3.415258835894381e-1 -3.359967761822436e-1
          -3.359966333579163e-1 -3.356535778860263e-1 -3.355977248566064e-1 -3.355961953055691e-1 -3.342573425725905e-1
          -3.342572476731429e-1 -3.298100494693827e-1 -3.298098389545363e-1 -3.294158455927623e-1 -3.294099475588827e-1
          -3.294095844494382e-1 -3.259508817535367e-1 -3.259504313175089e-1 -3.234058907645885e-1 -3.234055517097390e-1
          -3.228248896891137e-1 -3.226238520016158e-1 -3.226236894259913e-1 -3.220402797344063e-1 -3.220400424134943e-1
          -3.188166730181170e-1 -3.188158687975231e-1 -3.151502454311093e-1 -3.151500223016947e-1 -3.116803318023138e-1
          -3.074932830733681e-1 -3.074930578451966e-1 -2.986535157956624e-1 -2.986533451838929e-1 -2.980840508943235e-1
          -2.980829671340425e-1 -2.971472718383699e-1 -2.971470462047805e-1 -2.935476761222914e-1 -2.935475764578875e-1
          -2.901907353640878e-1 -2.901905222343384e-1 -2.824694636382015e-1 -2.824693716104634e-1 -2.803571463190952e-1
          -2.799862329116514e-1 -2.799857193094566e-1 -2.799108779563237e-1 -2.799107271676194e-1 -2.798787081495502e-1
          -2.798785121564007e-1 -2.790008101142013e-1 -2.790007546851611e-1 -2.761703280419186e-1 -2.761691686369733e-1
          -2.737480795690828e-1 -2.721250937766919e-1 -2.707630735188904e-1 -2.707629726135367e-1 -2.707505534852035e-1
          -2.653367377803046e-1 -2.653366333471195e-1 -2.649916483128978e-1 -2.649905327995204e-1 -2.636058703554337e-1
          -2.599043887155667e-1 -2.599042555355786e-1 -2.564256454686812e-1 -2.564254566434716e-1 -2.548001494132434e-1
          -2.546182610899961e-1 -2.542719368888955e-1 -2.539731760337737e-1 -2.539730522452779e-1 -2.522802149357903e-1
          -2.513842653759256e-1 -2.495651573606659e-1 -2.485556873329800e-1 -2.485536499473775e-1 -2.469208857973735e-1
          -2.469207972063933e-1 -2.461044980616313e-1 -2.461042770515979e-1 -2.444176082926822e-1 -2.444169992016258e-1
          -2.427931919092229e-1 -2.427930612151604e-1 -2.419286939238235e-1 -2.419284903655397e-1 -2.408270509384520e-1
          -2.396042297267387e-1 -2.388035132144564e-1 -2.388034985712727e-1 -2.380255660131540e-1 -2.369815853287044e-1
          -2.369814991997482e-1 -2.364153853403470e-1 -2.364152803918067e-1 -2.358997488481731e-1 -2.348349219217686e-1
          -2.331220477617541e-1 -2.326168023098917e-1 -2.313694460549202e-1 -2.311280096417942e-1 -2.311279476932794e-1
          -2.308151942655566e-1 -2.308150817479729e-1 -2.297943948088385e-1 -2.294902865986205e-1 -2.294900378207165e-1
          -2.285155047203139e-1 -2.254728526103359e-1 -2.254727487487332e-1 -2.250054940318669e-1 -2.235820279144737e-1
          -2.235817137672496e-1 -2.222512122283880e-1 -2.182436296752676e-1 -2.182419931328564e-1 -2.177472801778372e-1
          -2.177470897599010e-1 -2.168890211604669e-1 -2.168889480596392e-1 -2.155158005511142e-1 -2.155154845599775e-1
          -2.153308794364325e-1 -2.153306943810798e-1 -2.144548673076134e-1 -2.144545446621050e-1 -2.076706741566078e-1
          -2.068321785151269e-1 -2.068320307305934e-1 -2.066660076330416e-1 -2.061974266280060e-1 -2.061966685474936e-1
          -2.035391008394789e-1 -1.994998722201212e-1 -1.994992794551320e-1 -1.943621725223833e-1 -1.929011951511591e-1
          -1.929011328969548e-1 -1.927424692980366e-1 -1.927424075772097e-1 -1.890176787321580e-1 -1.890176315571779e-1
          -1.876006694439999e-1 -1.875986243500959e-1 -1.875967865238682e-1 -1.875957345101199e-1 -1.874854552026966e-1
          -1.864954545029396e-1 -1.864954029526322e-1 -1.861943916713629e-1 -1.853075823018177e-1 -1.853072940669823e-1
          -1.841094570105185e-1 -1.834615543825740e-1 -1.819550356265689e-1 -1.818472003835943e-1 -1.802924091601789e-1
          -1.802923939228437e-1 -1.795303683738790e-1 -1.795302747494055e-1 -1.790105414155031e-1 -1.768807251925451e-1
          -1.768794241810793e-1 -1.756423458143368e-1 -1.756422086011828e-1 -1.738315498811360e-1 -1.714640843509564e-1
          -1.714639259437777e-1 -1.640718967371745e-1 -1.640717754011962e-1 -1.626812461380871e-1 -1.626795793611943e-1
          -1.618667639571380e-1 -1.618665372749491e-1 -1.615856676941745e-1 -1.576796982876052e-1 -1.566973877593626e-1
          -1.554176874094429e-1 -1.554175727674305e-1 -1.546615316723145e-1 -1.543528765320491e-1 -1.518102997566272e-1
          -1.518097071426060e-1 -1.502938957310864e-1 -1.502938698206671e-1 -1.496165761561057e-1 -1.477591947123289e-1
          -1.477572309593979e-1 -1.475204635988373e-1 -1.447363088823027e-1 -1.447362193631923e-1 -1.424205628290673e-1
          -1.419899307445988e-1 -1.419897914018539e-1 -1.417362404094070e-1 -1.417362065624727e-1 -1.416047489488177e-1
          -1.385634912594518e-1 -1.385618052294947e-1 -1.379912552294981e-1 -1.338165633324411e-1 -1.338164189721831e-1
          -1.336296398137988e-1 -1.336295609268311e-1 -1.309572745388983e-1 -1.309571731110876e-1 -1.307830156186237e-1
          -1.307817128945947e-1 -1.300361071209982e-1 -1.290029586856010e-1 -1.290011777075930e-1 -1.283817651061605e-1
          -1.283815923248321e-1 -1.281691790217631e-1 -1.268526921087610e-1 -1.268505026954008e-1 -1.249083591339573e-1
          -1.241461759320521e-1 -1.241460380384335e-1 -1.239033970152644e-1 -1.237836286367753e-1 -1.237833625680874e-1
          -1.234654991670729e-1 -1.234652370722251e-1 -1.224347412620900e-1 -1.212957815334479e-1 -1.211566293021955e-1
          -1.187117099137157e-1 -1.169805659714098e-1 -1.169768409626645e-1 -1.161251374049434e-1 -1.161222296112333e-1
          -1.146315914935735e-1 -1.011993854543775e-1 -1.011993075202841e-1 -9.061649026751997e-2 -8.969800986967559e-2
          -8.480358406154046e-2 -8.480338955204894e-2 -6.825785775426920e-2 -6.825763662661146e-2 -6.386641679789508e-2
          -6.386482777276894e-2 -5.544641086995681e-2 -5.410538202363193e-2 -5.410289720069678e-2 -3.693785567656740e-2
          -3.693769624460939e-2 -3.367688379554210e-2 -3.367579317794172e-2 -2.643161572107616e-2 -2.247254615880307e-2
          -2.247116845246611e-2 -3.682319638516015e-3 8.498625909262246e-4 8.500220402517334e-4 4.077739852200643e-3
          4.077887401493270e-3 8.985381138094462e-3 2.231699466941230e-2 2.231797267902987e-2 3.178735654933408e-2
          3.178774657691617e-2 5.318156703683854e-2 5.318211461558054e-2
          </eigenvalues>
        <occupations size="288">
          1.000000000000000e0 1.000000000000000e0 1.000000000000000e0 1.000000000000000e0 1.000000000000000e0
          1.000000000000000e0 1.000000000000000e0 1.000000000000000e0 1.000000000000000e0 1.000000000000000e0
          1.000000000000000e0 1.000000000000000e0 1.000000000000000e0 1.000000000000000e0 1.000000000000000e0
          1.000000000000000e0 1.000000000000000e0 1.000000000000000e0 1.000000000000000e0 1.000000000000000e0
          1.000000000000000e0 1.000000000000000e0 1.000000000000000e0 1.000000000000000e0 1.000000000000000e0
          1.000000000000000e0 1.000000000000000e0 1.000000000000000e0 1.000000000000000e0 1.000000000000000e0
          1.000000000000000e0 1.000000000000000e0 1.000000000000000e0 1.000000000000000e0 1.000000000000000e0
          1.000000000000000e0 1.000000000000000e0 1.000000000000000e0 1.000000000000000e0 1.000000000000000e0
          1.000000000000000e0 1.000000000000000e0 1.000000000000000e0 1.000000000000000e0 1.000000000000000e0
          1.000000000000000e0 1.000000000000000e0 1.000000000000000e0 1.000000000000000e0 1.000000000000000e0
          1.000000000000000e0 1.000000000000000e0 1.000000000000000e0 1.000000000000000e0 1.000000000000000e0
          1.000000000000000e0 1.000000000000000e0 1.000000000000000e0 1.000000000000000e0 1.000000000000000e0
          1.000000000000000e0 1.000000000000000e0 1.000000000000000e0 1.000000000000000e0 1.000000000000000e0
          1.000000000000000e0 1.000000000000000e0 1.000000000000000e0 1.000000000000000e0 1.000000000000000e0
          1.000000000000000e0 1.000000000000000e0 1.000000000000000e0 1.000000000000000e0 1.000000000000000e0
          1.000000000000000e0 1.000000000000000e0 1.000000000000000e0 1.000000000000000e0 1.000000000000000e0
          1.000000000000000e0 1.000000000000000e0 1.000000000000000e0 1.000000000000000e0 1.000000000000000e0
          1.000000000000000e0 1.000000000000000e0 1.000000000000000e0 1.000000000000000e0 1.000000000000000e0
          1.000000000000000e0 1.000000000000000e0 1.000000000000000e0 1.000000000000000e0 1.000000000000000e0
          1.000000000000000e0 1.000000000000000e0 1.000000000000000e0 1.000000000000000e0 1.000000000000000e0
          1.000000000000000e0 1.000000000000000e0 1.000000000000000e0 1.000000000000000e0 1.000000000000000e0
          1.000000000000000e0 1.000000000000000e0 1.000000000000000e0 1.000000000000000e0 1.000000000000000e0
          1.000000000000000e0 1.000000000000000e0 1.000000000000000e0 1.000000000000000e0 1.000000000000000e0
          1.000000000000000e0 1.000000000000000e0 1.000000000000000e0 1.000000000000000e0 1.000000000000000e0
          1.000000000000000e0 1.000000000000000e0 1.000000000000000e0 1.000000000000000e0 1.000000000000000e0
          1.000000000000000e0 1.000000000000000e0 1.000000000000000e0 1.000000000000000e0 1.000000000000000e0
          1.000000000000000e0 1.000000000000000e0 1.000000000000000e0 1.000000000000000e0 1.000000000000000e0
          1.000000000000000e0 1.000000000000000e0 1.000000000000000e0 1.000000000000000e0 1.000000000000000e0
          1.000000000000000e0 1.000000000000000e0 1.000000000000000e0 1.000000000000000e0 1.000000000000000e0
          1.000000000000000e0 1.000000000000000e0 1.000000000000000e0 1.000000000000000e0 1.000000000000000e0
          1.000000000000000e0 1.000000000000000e0 1.000000000000000e0 1.000000000000000e0 1.000000000000000e0
          1.000000000000000e0 1.000000000000000e0 1.000000000000000e0 1.000000000000000e0 1.000000000000000e0
          1.000000000000000e0 1.000000000000000e0 1.000000000000000e0 1.000000000000000e0 1.000000000000000e0
          1.000000000000000e0 1.000000000000000e0 1.000000000000000e0 1.000000000000000e0 1.000000000000000e0
          1.000000000000000e0 1.000000000000000e0 1.000000000000000e0 1.000000000000000e0 1.000000000000000e0
          1.000000000000000e0 1.000000000000000e0 1.000000000000000e0 1.000000000000000e0 1.000000000000000e0
          1.000000000000000e0 1.000000000000000e0 1.000000000000000e0 1.000000000000000e0 1.000000000000000e0
          1.000000000000000e0 1.000000000000000e0 1.000000000000000e0 1.000000000000000e0 1.000000000000000e0
          1.000000000000000e0 1.000000000000000e0 1.000000000000000e0 1.000000000000000e0 1.000000000000000e0
          1.000000000000000e0 1.000000000000000e0 1.000000000000000e0 1.000000000000000e0 1.000000000000000e0
          1.000000000000000e0 1.000000000000000e0 1.000000000000000e0 1.000000000000000e0 1.000000000000000e0
          1.000000000000000e0 1.000000000000000e0 1.000000000000000e0 1.000000000000001e0 1.000000000000188e0
          1.000000000000189e0 1.000000000000373e0 1.000000000582778e0 1.000000000582905e0 1.000000109461697e0
          1.000000265208427e0 1.000000265283183e0 1.000000440890852e0 1.000000440920467e0 1.000000571598620e0
          1.000111747456256e0 1.000112031016157e0 1.000257569183247e0 1.023754649595708e0 1.023757175099290e0
          1.027174693106566e0 1.027176199400766e0 1.083022169191087e0 1.083022618333175e0 1.083280198354666e0
          1.083278072359363e0 1.069874051668151e0 9.987696482374876e-1 9.985859430627032e-1 9.217619677458769e-1
          9.217370488893510e-1 8.897290605153653e-1 6.450175593535684e-1 6.445706873957961e-1 2.770574264341268e-1
          1.742410081523524e-1 1.742251632808094e-1 1.478713284820270e-1 1.359710911939801e-1 1.359454546567334e-1
          1.077777646119331e-1 1.077565169849136e-1 4.611463933751742e-2 1.517672623562520e-2 1.308374908511229e-2
          6.130916783334657e-4 4.159450481412276e-5 4.133492435080244e-5 9.366080552559838e-6 9.317034701248122e-6
          5.364880455725165e-7 1.282798207136527e-24 1.282398109336683e-24 1.288706535566511e-46 7.265591651444636e-49
          9.172222816871590e-62 9.160757151221917e-62 5.520948362159764e-88 5.520948362159764e-88 5.520948362159764e-88
          5.520948362159764e-88 5.520948362159764e-88 5.520948362159764e-88 5.520948362159764e-88 5.520948362159764e-88
          5.520948362159764e-88 5.520948362159764e-88 5.520948362159764e-88 5.520948362159764e-88 5.520948362159764e-88
          5.520948362159764e-88 5.520948362159764e-88 5.520948362159764e-88 5.520948362159764e-88 5.520948362159764e-88
          5.520948362159764e-88 5.520948362159764e-88 5.520948362159764e-88 5.520948362159764e-88 5.520948362159764e-88
          5.520948362159764e-88 5.520948362159764e-88 5.520948362159764e-88
          </occupations>
      </ks_energies>
    </band_structure>
    <forces rank="2" dims="3 48">
      -7.158107650761585e-3 8.134558826944199e-6 -8.507424161420955e-7
      1.304745100307784e-6 4.595719403575458e-6 -2.730444617707700e-7
      7.148140280072282e-3 -3.914335237522814e-6 -8.956014036024660e-6
      -7.150274490164537e-3 1.024464282980303e-5 -7.957773718125341e-6
      1.002737327521334e-5 -1.466426295146455e-6 -2.472439070205212e-7
      7.152605377174584e-3 -6.283285085999880e-7 -8.653693485927231e-6
      -7.148109469989539e-3 2.591672374850077e-6 -3.021795140669337e-6
      3.091268695042700e-6 3.881597600838790e-6 1.001700936559051e-5
      7.138404955378263e-3 -1.151012819773431e-5 -1.780781084852739e-5
      -7.151385673999185e-3 -5.716225545214025e-6 -1.341094519726173e-6
      1.596340479455264e-5 -1.376965715263529e-5 6.679608587860307e-6
      7.137853924841536e-3 -1.160301297550155e-6 -1.520322390774635e-5
      -7.145490697805925e-3 6.642420700058970e-6 3.314477429948104e-6
      -9.519886335567897e-6 -8.183487081200878e-6 1.943307533686375e-7
      7.147942188457334e-3 1.842349826538358e-6 5.383935473732435e-6
      -7.159359232670711e-3 -1.223650093821707e-6 4.696078257523570e-7
      1.824922084885420e-5 6.971770586220685e-6 -1.697399360339808e-5
      7.145736058115823e-3 3.464819587456305e-6 1.965126974677482e-6
      -7.145070838128468e-3 7.771308448843558e-6 -2.214183429932429e-5
      4.012211423387621e-6 6.044870013245444e-7 -2.362729093281156e-6
      7.134762123131248e-3 -6.929156168252543e-6 7.475855742869795e-7
      -7.148700147940543e-3 8.526317209940329e-6 -4.558153476892646e-6
      -3.082452205358867e-6 4.721705652696987e-6 -7.194637670281992e-6
      7.130449582053680e-3 7.907340843975586e-7 1.872540849119040e-6
      -7.153013233569017e-3 4.224006794042915e-6 1.572702539770569e-5
      -1.079753494389482e-5 4.926768056083499e-6 3.235157437208155e-6
      7.149531484459753e-3 1.131880594232457e-5 2.060974098700131e-5
      -7.149777190455145e-3 -7.909025376579311e-6 5.254074488711548e-6
      1.093337097920225e-5 -1.366776599512838e-5 8.274263241827768e-6
      7.139768042255151e-3 -5.472552663405058e-6 2.208875033865591e-5
      -7.159969732575943e-3 -1.665037663667876e-5 -4.052331495015462e-6
      2.106605455876562e-5 4.556489879053835e-6 -8.339557542531681e-6
      7.143207490116886e-3 -1.246144717274476e-5 4.897149775206895e-6
      -7.144388478170979e-3 2.819684275031895e-5 1.621402432099450e-6
      -4.494570901127085e-6 5.820797812287407e-6 -5.937952073761931e-6
      7.150018858617761e-3 -6.998023366937624e-6 7.242152054524711e-6
      -7.144961536009159e-3 2.943575060728333e-5 -8.356387800543921e-6
      3.980767928739191e-6 4.152304156347101e-7 -9.916963050369215e-7
      7.146803849305239e-3 4.127317783871750e-6 1.161539949419944e-5
      -7.149731697291682e-3 -7.004203871269183e-6 -1.215182059819654e-5
      6.263000056134799e-6 -1.495220420883942e-6 1.062385716240936e-6
      7.156953780185228e-3 -1.270392680420359e-5 4.876981366872646e-7
      -7.141884334479545e-3 -1.768030566187487e-5 2.731597545508705e-6
      1.537075659791007e-5 -3.454522720280707e-6 6.363167317876497e-6
      7.150000691782367e-3 -1.488081768948538e-6 -5.805658195156254e-6
      -7.147713321335402e-3 7.661994019263866e-6 6.171676758966302e-6
      7.222822933399031e-6 -4.327213441334078e-6 6.094333400635820e-6
      7.136168486594669e-3 -5.653746715706713e-6 9.058991237708486e-6
      </forces>
  </output>
  <exit_status>0</exit_status>
  <timing_info>
    <total label="PWSCF">
      <cpu>4.996192520000000e2</cpu>
      <wall>5.072849650382997e2</wall>
    </total>
    <partial label="init_run" calls="1">
      <cpu>1.474276800000000e1</cpu>
      <wall>1.522175598144531e1</wall>
    </partial>
    <partial label="hinit0" calls="1">
      <cpu>6.120539999999988e-1</cpu>
      <wall>6.877510547637939e-1</wall>
    </partial>
    <partial label="init_vloc" calls="1">
      <cpu>4.208599999999940e-2</cpu>
      <wall>4.324603080749512e-2</wall>
    </partial>
    <partial label="init_us_1" calls="1">
      <cpu>2.268670000000004e-1</cpu>
      <wall>2.308948040008545e-1</wall>
    </partial>
    <partial label="fft" calls="270">
      <cpu>1.620242499999984e1</cpu>
      <wall>1.649567270278931e1</wall>
    </partial>
    <partial label="fft_scatt_yz" calls="51572">
      <cpu>3.970324239999984e2</cpu>
      <wall>4.020171861648560e2</wall>
    </partial>
    <partial label="fft_scatt_xy" calls="51572">
      <cpu>8.415690999994752e0</cpu>
      <wall>8.529806613922119e0</wall>
    </partial>
    <partial label="potinit" calls="1">
      <cpu>9.371790000000004e-1</cpu>
      <wall>9.838500022888184e-1</wall>
    </partial>
    <partial label="v_of_rho" calls="20">
      <cpu>1.122101499999997e1</cpu>
      <wall>1.163990926742554e1</wall>
    </partial>
    <partial label="v_xc" calls="21">
      <cpu>1.062697099999997e1</cpu>
      <wall>1.104770517349243e1</wall>
    </partial>
    <partial label="v_h" calls="20">
      <cpu>1.099742999999933e0</cpu>
      <wall>1.110299825668335e0</wall>
    </partial>
    <partial label="interpolate" calls="20">
      <cpu>1.567125000000146e0</cpu>
      <wall>1.579166650772095e0</wall>
    </partial>
    <partial label="ffts" calls="18190">
      <cpu>2.670027900000049e2</cpu>
      <wall>2.688048369884492e2</wall>
    </partial>
    <partial label="newd" calls="20">
      <cpu>3.011869000000047e0</cpu>
      <wall>3.043397188186646e0</wall>
    </partial>
    <partial label="wfcinit" calls="1">
      <cpu>4.089551000000000e0</cpu>
      <wall>4.263047933578491e0</wall>
    </partial>
    <partial label="init_us_2" calls="41">
      <cpu>1.140269999999077e-1</cpu>
      <wall>1.255447864532471e-1</wall>
    </partial>
    <partial label="init_us_2:cp" calls="41">
      <cpu>1.137850000000640e-1</cpu>
      <wall>1.253731250762939e-1</wall>
    </partial>
    <partial label="wfcinit:atom" calls="1">
      <cpu>7.999999999999119e-4</cpu>
      <wall>8.690357208251953e-4</wall>
    </partial>
    <partial label="atomic_wfc" calls="1">
      <cpu>7.979999999996323e-4</cpu>
      <wall>8.671283721923828e-4</wall>
    </partial>
    <partial label="wfcinit:wfcr" calls="1">
      <cpu>4.081337000000000e0</cpu>
      <wall>4.247445106506348e0</wall>
    </partial>
    <partial label="wfcrot" calls="1">
      <cpu>4.081329999999999e0</cpu>
      <wall>4.247442007064819e0</wall>
    </partial>
    <partial label="protwfck" calls="1">
      <cpu>4.081316000000001e0</cpu>
      <wall>4.247427940368652e0</wall>
    </partial>
    <partial label="protwfck:hps" calls="1">
      <cpu>3.956809000000000e0</cpu>
      <wall>4.091066122055054e0</wall>
    </partial>
    <partial label="h_psi_bgrp" calls="63">
      <cpu>1.265914720000001e2</cpu>
      <wall>1.294240796566010e2</wall>
    </partial>
    <partial label="h_psi" calls="63">
      <cpu>1.265912190000001e2</cpu>
      <wall>1.294239022731781e2</wall>
    </partial>
    <partial label="h_psi:pot" calls="63">
      <cpu>1.265630919999999e2</cpu>
      <wall>1.293661668300629e2</wall>
    </partial>
    <partial label="vloc_psi" calls="63">
      <cpu>1.180611259999999e2</cpu>
      <wall>1.207364456653595e2</wall>
    </partial>
    <partial label="fftw" calls="33112">
      <cpu>1.399531410000022e2</cpu>
      <wall>1.432342312335968e2</wall>
    </partial>
    <partial label="h_psi:calbec" calls="63">
      <cpu>7.631870000000049e0</cpu>
      <wall>7.691782951354980e0</wall>
    </partial>
    <partial label="calbec" calls="87">
      <cpu>1.147823499999998e1</cpu>
      <wall>1.155970811843872e1</wall>
    </partial>
    <partial label="add_vuspsi" calls="63">
      <cpu>8.693340000003218e-1</cpu>
      <wall>9.373400211334229e-1</wall>
    </partial>
    <partial label="protwfck:hc" calls="1">
      <cpu>6.090700000000027e-2</cpu>
      <wall>6.641793251037598e-2</wall>
    </partial>
    <partial label="s_psi_bgrp" calls="63">
      <cpu>9.121610000001965e-1</cpu>
      <wall>9.981873035430908e-1</wall>
    </partial>
    <partial label="s_psi" calls="63">
      <cpu>8.917600000002608e-1</cpu>
      <wall>9.399161338806152e-1</wall>
    </partial>
    <partial label="protwfck:dia" calls="1">
      <cpu>4.402599999999879e-2</cpu>
      <wall>6.817698478698730e-2</wall>
    </partial>
    <partial label="cdiaghg" calls="61">
      <cpu>2.883546000000024e0</cpu>
      <wall>2.984860658645630e0</wall>
    </partial>
    <partial label="cdiaghg:chol" calls="61">
      <cpu>2.212280000000533e-1</cpu>
      <wall>2.346234321594238e-1</wall>
    </partial>
    <partial label="cdiaghg:inve" calls="61">
      <cpu>2.816010000000233e-1</cpu>
      <wall>2.871439456939697e-1</wall>
    </partial>
    <partial label="cdiaghg:para" calls="122">
      <cpu>4.732309999998847e-1</cpu>
      <wall>4.847400188446045e-1</wall>
    </partial>
    <partial label="protwfck:evc" calls="1">
      <cpu>1.882500000000142e-2</cpu>
      <wall>2.099895477294922e-2</wall>
    </partial>
    <partial label="electrons" calls="1">
      <cpu>4.815784880000001e2</cpu>
      <wall>4.883288760185243e2</wall>
    </partial>
    <partial label="energy_dftd3" calls="1">
      <cpu>2.967100000000045e-2</cpu>
      <wall>2.994894981384277e-2</wall>
    </partial>
    <partial label="c_bands" calls="20">
      <cpu>1.451968290000001e2</cpu>
      <wall>1.482418563365937e2</wall>
    </partial>
    <partial label="cegterg" calls="20">
      <cpu>1.302830990000000e2</cpu>
      <wall>1.332164921760559e2</wall>
    </partial>
    <partial label="cegterg:init" calls="20">
      <cpu>3.446769999999333e-1</cpu>
      <wall>3.505418300628662e-1</wall>
    </partial>
    <partial label="cegterg:upda" calls="42">
      <cpu>9.742429999999445e-1</cpu>
      <wall>9.845507144927979e-1</wall>
    </partial>
    <partial label="g_psi" calls="42">
      <cpu>1.350200000007362e-2</cpu>
      <wall>1.375913619995117e-2</wall>
    </partial>
    <partial label="cegterg:over" calls="42">
      <cpu>9.560189999999693e-1</cpu>
      <wall>9.766035079956055e-1</wall>
    </partial>
    <partial label="cegterg:diag" calls="60">
      <cpu>2.839722000000052e0</cpu>
      <wall>2.916890382766724e0</wall>
    </partial>
    <partial label="cegterg:last" calls="36">
      <cpu>1.545796999999936e0</cpu>
      <wall>1.574378013610840e0</wall>
    </partial>
    <partial label="sum_band" calls="20">
      <cpu>3.464490399999988e1</cpu>
      <wall>3.542583298683167e1</wall>
    </partial>
    <partial label="sum_band:wei" calls="20">
      <cpu>1.186189999999101e-1</cpu>
      <wall>1.210868358612061e-1</wall>
    </partial>
    <partial label="sum_band:loo" calls="20">
      <cpu>2.881778099999997e1</cpu>
      <wall>2.949988150596619e1</wall>
    </partial>
    <partial label="sum_band:buf" calls="20">
      <cpu>2.000000000634827e-5</cpu>
      <wall>2.789497375488281e-5</wall>
    </partial>
    <partial label="sum_band:ini" calls="20">
      <cpu>6.330599999989772e-2</cpu>
      <wall>6.638526916503906e-2</wall>
    </partial>
    <partial label="sum_band:cal" calls="20">
      <cpu>3.189349999999877e0</cpu>
      <wall>3.207375288009644e0</wall>
    </partial>
    <partial label="sum_band:bec" calls="20">
      <cpu>3.477599999996528e-2</cpu>
      <wall>3.500771522521973e-2</wall>
    </partial>
    <partial label="addusdens" calls="20">
      <cpu>4.826630000000591e-1</cpu>
      <wall>4.942417144775391e-1</wall>
    </partial>
    <partial label="addusd:skk" calls="20">
      <cpu>2.328599999992775e-2</cpu>
      <wall>2.452492713928223e-2</wall>
    </partial>
    <partial label="addusd:dgemm" calls="20">
      <cpu>1.221390000001179e-1</cpu>
      <wall>1.291460990905762e-1</wall>
    </partial>
    <partial label="addusd:qvan2" calls="20">
      <cpu>1.868389999999636e-1</cpu>
      <wall>1.890411376953125e-1</wall>
    </partial>
    <partial label="sum_band:sym" calls="20">
      <cpu>1.042852999999980e0</cpu>
      <wall>1.063110351562500e0</wall>
    </partial>
    <partial label="mix_rho" calls="20">
      <cpu>2.848190990000001e2</cpu>
      <wall>2.868310375213623e2</wall>
    </partial>
    <partial label="ions" calls="1">
      <cpu>2.463356000000033e0</cpu>
      <wall>2.497248888015747e0</wall>
    </partial>
    <partial label="forces" calls="1">
      <cpu>2.463354000000038e0</cpu>
      <wall>2.497244119644165e0</wall>
    </partial>
    <partial label="frc_us" calls="1">
      <cpu>8.716190000000097e-1</cpu>
      <wall>8.797531127929688e-1</wall>
    </partial>
    <partial label="frc_lc" calls="1">
      <cpu>7.312600000000202e-2</cpu>
      <wall>7.352995872497559e-2</wall>
    </partial>
    <partial label="frc_cc" calls="1">
      <cpu>9.023240000000214e-1</cpu>
      <wall>9.227211475372314e-1</wall>
    </partial>
    <partial label="force_dftd3" calls="1">
      <cpu>3.833529999999996e-1</cpu>
      <wall>3.863089084625244e-1</wall>
    </partial>
    <partial label="frc_scc" calls="1">
      <cpu>2.280949999999962e-1</cpu>
      <wall>2.292201519012451e-1</wall>
    </partial>
  </timing_info>
  <closed DATE=" 2 Oct 2024" TIME="11:21:53"></closed>
</qes:espresso>
