# Supplementary material for: Developing Interface Force Fields for Water and Oxygen on Pt, and Pt 3 Ni, Pt 3 Co Alloy Surfaces for Proton-Exchange Membrane Fuel Cell (PEMFC) Applications
Source: ACS Omega. 2026 Feb 6;11(6):10649–63. doi: 10.1021/acsomega.5c11427 (PMC12917792; doi:10.1021/acsomega.5c11427)
Supplement: Supplementary file 1 [file ao5c11427_si_001.zip › Supporting_material/01.Cycle01_config_generation_and_DFT_calculations/Pt/SCF/SCF_UP001/forces.out]

   -0.01424966    0.00003598    0.00000754
   -0.00000613    0.00001080    0.00000741
    0.01423330    0.00000151   -0.00002792
   -0.01424103    0.00001706   -0.00001877
    0.00001773   -0.00000819    0.00001425
    0.01425043    0.00000268   -0.00003231
   -0.01424849    0.00000141   -0.00001005
    0.00000363    0.00001694    0.00002818
    0.01423206   -0.00002092   -0.00003874
   -0.01422993   -0.00001957   -0.00000263
    0.00003238   -0.00003239    0.00001325
    0.01421043   -0.00000266   -0.00004047
   -0.01421856    0.00002897    0.00000876
   -0.00003298   -0.00000862    0.00001454
    0.01423769    0.00000493    0.00001981
   -0.01425876   -0.00000868   -0.00000141
    0.00003915    0.00001603   -0.00003470
    0.01423477    0.00001010    0.00000535
   -0.01422757    0.00001081   -0.00005717
    0.00000193    0.00000389   -0.00000574
    0.01420998   -0.00001125   -0.00000559
   -0.01422371    0.00000627   -0.00001651
   -0.00000531   -0.00000304   -0.00002406
    0.01419389   -0.00001143    0.00000783
   -0.01424170    0.00001367    0.00004650
   -0.00003623    0.00000587    0.00000525
    0.01424255    0.00002692    0.00005554
   -0.01423710   -0.00001909    0.00001625
    0.00001269   -0.00003802    0.00001707
    0.01423927   -0.00000957    0.00004905
   -0.01424786   -0.00005097   -0.00001078
    0.00005073    0.00001426   -0.00001804
    0.01422311   -0.00004150    0.00001604
   -0.01422085    0.00007554   -0.00000242
   -0.00001601    0.00000849   -0.00000061
    0.01421903   -0.00001191    0.00000818
   -0.01422542    0.00006724   -0.00001314
   -0.00000914   -0.00000816   -0.00000610
    0.01423783    0.00002613    0.00002689
   -0.01425954   -0.00001074   -0.00003387
    0.00000739    0.00000503   -0.00000422
    0.01427572   -0.00002374   -0.00000369
   -0.01422737   -0.00004763    0.00000228
    0.00002212   -0.00000412    0.00001357
    0.01424733   -0.00000694   -0.00002001
   -0.01423272    0.00001219    0.00002098
    0.00000383   -0.00000065    0.00000062
    0.01421709   -0.00002297    0.00002379
