# Supplementary material for: Developing Interface Force Fields for Water and Oxygen on Pt, and Pt 3 Ni, Pt 3 Co Alloy Surfaces for Proton-Exchange Membrane Fuel Cell (PEMFC) Applications
Source: ACS Omega. 2026 Feb 6;11(6):10649–63. doi: 10.1021/acsomega.5c11427 (PMC12917792; doi:10.1021/acsomega.5c11427)
Supplement: Supplementary file 1 [file ao5c11427_si_001.zip › Supporting_material/01.Cycle01_config_generation_and_DFT_calculations/Pt/SCF/SCF_UP001/Pt.scf.in]

 &control
 calculation = 'scf' 
 restart_mode = 'from_scratch' 
 max_seconds = 171000, 
 pseudo_dir = '../../../../Pseudo/', 
 prefix =  'Pt',
 tprnfor = .true., 
 outdir = ./out, 
 /
 &system
 ibrav = 14, 
 celldm(1) =    131.34719511912488     
 celldm(2) =   0.16182789324440627     
 celldm(3) =   0.16182789275273818     
 celldm(4) =  -0.49984886353856350     
 celldm(5) =   -0.0000000000000000     
 celldm(6) =   -0.0000000000000000     
 nat =            48
 ntyp =            1
 ecutwfc = 50.0, 
 ecutrho = 600.0, 
 occupations = 'smearing', 
 degauss = 0.00735, 
 smearing = 'marzari-vanderbilt', 
 vdw_corr = 'DFT-D3', 
 dftd3_version = 4, 
 /
 &electrons
 electron_maxstep = 1000, 
 mixing_mode = 'local-TF', 
 mixing_beta = 0.2, 
 conv_thr = 1.0D-4, 
 /
 ATOMIC_SPECIES
 Pt 195.08 Pt.pbe-n-rrkjus_psl.1.0.0.UPF           
 ATOMIC_POSITIONS (crystal)
 Pt  0.61410599999999982        1.7074547358220116E-006  0.99999800000000005     
 Pt  0.64618900000000001       0.16666700000000004        8.3333299999999999E-002
 Pt  0.67827199999999999        8.3331600000000020E-002  0.16666800000000001     
 Pt  0.61410599999999982       0.25000199999572537       0.99999800000000005     
 Pt  0.64618900000000001       0.41666700000000001        8.3333299999999999E-002
 Pt  0.67827199999999999       0.33333200000000002       0.16666800000000001     
 Pt  0.61410599999999982       0.50000199999572537       0.99999800000000005     
 Pt  0.64618900000000001       0.66666700000000001        8.3333299999999999E-002
 Pt  0.67827199999999999       0.58333200000000007       0.16666800000000001     
 Pt  0.61410599999999982       0.75000199999999995       0.99999800000000005     
 Pt  0.64618900000000001       0.91666700000000556        8.3333299999999999E-002
 Pt  0.67827199999999999       0.83333199999999996       0.16666800000000001     
 Pt  0.61410599999999982        1.7074590398791223E-006  0.24999800000000000     
 Pt  0.64618900000000001       0.16666699999999987       0.33333299999999999     
 Pt  0.67827199999999999        8.3331599998479916E-002  0.41666800000000004     
 Pt  0.61410599999999982       0.25000200000000000       0.24999800000000000     
 Pt  0.64618900000000001       0.41666700000000007       0.33333299999999999     
 Pt  0.67827199999999999       0.33333199999999996       0.41666800000000004     
 Pt  0.61410599999999982       0.50000199999999995       0.24999800000000000     
 Pt  0.64618900000000001       0.66666700000000012       0.33333299999999999     
 Pt  0.67827199999999999       0.58333199999999996       0.41666800000000004     
 Pt  0.61410599999999982       0.75000200000000006       0.24999800000000000     
 Pt  0.64618900000000001       0.91666699999999990       0.33333299999999999     
 Pt  0.67827199999999999       0.83333199999999996       0.41666800000000004     
 Pt  0.61410599999999982        1.7074584656995295E-006  0.49999800000000000     
 Pt  0.64618900000000001       0.16666699999825380       0.58333299999999999     
 Pt  0.67827199999999999        8.3331600000000006E-002  0.66666800000000004     
 Pt  0.61410599999999982       0.25000200000000000       0.49999800000000000     
 Pt  0.64618900000000001       0.41666700000000001       0.58333299999999999     
 Pt  0.67827199999999999       0.33333200000000002       0.66666800000000004     
 Pt  0.61410599999999982       0.50000199999999995       0.49999800000000000     
 Pt  0.64618900000000001       0.66666699999999990       0.58333299999999999     
 Pt  0.67827199999999999       0.58333199999999996       0.66666800000000004     
 Pt  0.61410599999999982       0.75000199999999995       0.49999800000000000     
 Pt  0.64618900000000001       0.91666699999999990       0.58333299999999999     
 Pt  0.67827199999999999       0.83333199999999996       0.66666800000000004     
 Pt  0.61410599999999982        1.7074569597652633E-006  0.74999800000000005     
 Pt  0.64618900000000001       0.16666699999695975       0.83333299999999999     
 Pt  0.67827199999999999        8.3331599999995898E-002  0.91666800000000015     
 Pt  0.61410599999999982       0.25000199999781908       0.74999800000000005     
 Pt  0.64618900000000001       0.41666699999695983       0.83333299999999999     
 Pt  0.67827199999999999       0.33333199999781027       0.91666800000000015     
 Pt  0.61410599999999982       0.50000199999999995       0.74999800000000005     
 Pt  0.64618900000000001       0.66666699999999990       0.83333299999999999     
 Pt  0.67827199999999999       0.58333199999999996       0.91666800000000015     
 Pt  0.61410599999999982       0.75000200000000006       0.74999800000000005     
 Pt  0.64618900000000001       0.91666699999999990       0.83333299999999999     
 Pt  0.67827199999999999       0.83333199999999996       0.91666800000000015     
 K_POINTS automatic
           1           3           3           0           0           0
