# Supplementary material for: Developing Interface Force Fields for Water and Oxygen on Pt, and Pt 3 Ni, Pt 3 Co Alloy Surfaces for Proton-Exchange Membrane Fuel Cell (PEMFC) Applications
Source: ACS Omega. 2026 Feb 6;11(6):10649–63. doi: 10.1021/acsomega.5c11427 (PMC12917792; doi:10.1021/acsomega.5c11427)
Supplement: Supplementary file 1 [file ao5c11427_si_001.zip › Supporting_material/01.Cycle01_config_generation_and_DFT_calculations/Pt/SCF/SCF_UP001/Pt.scf.out]

[0] MPI startup(): I_MPI_RETURN_WIN_MEM_NUMA environment variable is not supported.
[0] MPI startup(): Similar variables:
	 I_MPI_RETURN_INTERNAL_MEM_NUMA
[0] MPI startup(): To check the list of supported variables, use the impi_info utility or refer to https://software.intel.com/en-us/mpi-library/documentation/get-started.

     Program PWSCF v.7.1 starts on  2Oct2024 at 11:16: 3 

     This program is part of the open-source Quantum ESPRESSO suite
     for quantum simulation of materials; please cite
         "P. Giannozzi et al., J. Phys.:Condens. Matter 21 395502 (2009);
         "P. Giannozzi et al., J. Phys.:Condens. Matter 29 465901 (2017);
         "P. Giannozzi et al., J. Chem. Phys. 152 154105 (2020);
          URL http://www.quantum-espresso.org", 
     in publications or presentations arising from this work. More details at
     http://www.quantum-espresso.org/quote

     Parallel version (MPI), running on  3840 processors

     MPI processes distributed on    40 nodes
     373065 MiB available memory on the printing compute node when the environment starts
 
     Reading input from ./Pt.scf.in

     Current dimensions of program PWSCF are:
     Max number of different atomic species (ntypx) = 10
     Max number of k-points (npk) =  40000
     Max angular momentum in pseudopotentials (lmaxx) =  4
     file Pt.pbe-n-rrkjus_psl.1.0.0.UPF: wavefunction(s)  6S renormalized
     Found identity + (  0.0000  0.2500  0.0000) symmetry
     This is a supercell, fractional translations are disabled
 
     K-points division:     npool     =       5
     R & G space division:  proc/nbgrp/npool/nimage =     768
     WARNING: too many processors for an effective parallelization!
     Subspace diagonalization in iterative solution of the eigenvalue problem:
     one sub-group per band group will be used
     ELPA distributed-memory algorithm (size of sub-group:  3*  3 procs)

 
     Parallelization info
     --------------------
     sticks:   dense  smooth     PW     G-vecs:    dense   smooth      PW
     Min         173      57     15                16607     3192     432
     Max         174      58     16                16613     3200     437
     Sum      133257   44421  11727             12755969  2454831  333393
 
     Using Pencil Decomposition
 


     bravais-lattice index     =           14
     lattice parameter (alat)  =     131.3472  a.u.
     unit-cell volume          =   51397.6837 (a.u.)^3
     number of atoms/cell      =           48
     number of atomic types    =            1
     number of electrons       =       480.00
     number of Kohn-Sham states=          288
     kinetic-energy cutoff     =      50.0000  Ry
     charge density cutoff     =     600.0000  Ry
     scf convergence threshold =      1.0E-04
     mixing beta               =       0.2000
     number of iterations used =            8  local-TF  mixing
     Exchange-correlation= PBE
                           (   1   4   3   4   0   0   0)

     celldm(1)= 131.347195  celldm(2)=   0.161828  celldm(3)=   0.161828
     celldm(4)=  -0.499849  celldm(5)=   0.000000  celldm(6)=   0.000000

     crystal axes: (cart. coord. in units of alat)
               a(1) = (   1.000000   0.000000   0.000000 )  
               a(2) = (   0.000000   0.161828   0.000000 )  
               a(3) = (   0.000000  -0.080889   0.140161 )  

     reciprocal axes: (cart. coord. in units 2 pi/alat)
               b(1) = (  1.000000  0.000000  0.000000 )  
               b(2) = (  0.000000  6.179404  3.566243 )  
               b(3) = (  0.000000  0.000000  7.134643 )  


     PseudoPot. # 1 for Pt read from file:
     /scratch/usr/niiadi11/Pseudo/Pt.pbe-n-rrkjus_psl.1.0.0.UPF
     MD5 check sum: 6bc887cfe28d63a5fc1f72d35a7d3ef7
     Pseudo is Ultrasoft + core correction, Zval = 10.0
     Generated using &quot;atomic&quot; code by A. Dal Corso  v.6.3
     Using radial grid of 1277 points,  6 beta functions with: 
                l(1) =   0
                l(2) =   0
                l(3) =   1
                l(4) =   1
                l(5) =   2
                l(6) =   2
     Q(r) pseudized with 0 coefficients 


     atomic species   valence    mass     pseudopotential
        Pt            10.00   195.08000     Pt( 1.00)

     No symmetry found


   Cartesian axes

     site n.     atom                  positions (alat units)
         1           Pt  tau(   1) = (   0.6141060  -0.0808891   0.1401609  )
         2           Pt  tau(   2) = (   0.6461890   0.0202306   0.0116801  )
         3           Pt  tau(   3) = (   0.6782720   0.0000037   0.0233604  )
         4           Pt  tau(   4) = (   0.6141060  -0.0404320   0.1401609  )
         5           Pt  tau(   5) = (   0.6461890   0.0606876   0.0116801  )
         6           Pt  tau(   6) = (   0.6782720   0.0404607   0.0233604  )
         7           Pt  tau(   7) = (   0.6141060   0.0000249   0.1401609  )
         8           Pt  tau(   8) = (   0.6461890   0.1011445   0.0116801  )
         9           Pt  tau(   9) = (   0.6782720   0.0809177   0.0233604  )
        10           Pt  tau(  10) = (   0.6141060   0.0404819   0.1401609  )
        11           Pt  tau(  11) = (   0.6461890   0.1416015   0.0116801  )
        12           Pt  tau(  12) = (   0.6782720   0.1213747   0.0233604  )
        13           Pt  tau(  13) = (   0.6141060  -0.0202219   0.0350400  )
        14           Pt  tau(  14) = (   0.6461890   0.0000082   0.0467203  )
        15           Pt  tau(  15) = (   0.6782720  -0.0202187   0.0584007  )
        16           Pt  tau(  16) = (   0.6141060   0.0202351   0.0350400  )
        17           Pt  tau(  17) = (   0.6461890   0.0404652   0.0467203  )
        18           Pt  tau(  18) = (   0.6782720   0.0202384   0.0584007  )
        19           Pt  tau(  19) = (   0.6141060   0.0606921   0.0350400  )
        20           Pt  tau(  20) = (   0.6461890   0.0809222   0.0467203  )
        21           Pt  tau(  21) = (   0.6782720   0.0606953   0.0584007  )
        22           Pt  tau(  22) = (   0.6141060   0.1011490   0.0350400  )
        23           Pt  tau(  23) = (   0.6461890   0.1213792   0.0467203  )
        24           Pt  tau(  24) = (   0.6782720   0.1011523   0.0584007  )
        25           Pt  tau(  25) = (   0.6141060  -0.0404443   0.0700803  )
        26           Pt  tau(  26) = (   0.6461890  -0.0202141   0.0817606  )
        27           Pt  tau(  27) = (   0.6782720  -0.0404411   0.0934410  )
        28           Pt  tau(  28) = (   0.6141060   0.0000127   0.0700803  )
        29           Pt  tau(  29) = (   0.6461890   0.0202428   0.0817606  )
        30           Pt  tau(  30) = (   0.6782720   0.0000160   0.0934410  )
        31           Pt  tau(  31) = (   0.6141060   0.0404697   0.0700803  )
        32           Pt  tau(  32) = (   0.6461890   0.0606998   0.0817606  )
        33           Pt  tau(  33) = (   0.6782720   0.0404730   0.0934410  )
        34           Pt  tau(  34) = (   0.6141060   0.0809267   0.0700803  )
        35           Pt  tau(  35) = (   0.6461890   0.1011568   0.0817606  )
        36           Pt  tau(  36) = (   0.6782720   0.0809299   0.0934410  )
        37           Pt  tau(  37) = (   0.6141060  -0.0606667   0.1051206  )
        38           Pt  tau(  38) = (   0.6461890  -0.0404365   0.1168009  )
        39           Pt  tau(  39) = (   0.6782720  -0.0606634   0.1284813  )
        40           Pt  tau(  40) = (   0.6141060  -0.0202097   0.1051206  )
        41           Pt  tau(  41) = (   0.6461890   0.0000205   0.1168009  )
        42           Pt  tau(  42) = (   0.6782720  -0.0202064   0.1284813  )
        43           Pt  tau(  43) = (   0.6141060   0.0202473   0.1051206  )
        44           Pt  tau(  44) = (   0.6461890   0.0404774   0.1168009  )
        45           Pt  tau(  45) = (   0.6782720   0.0202506   0.1284813  )
        46           Pt  tau(  46) = (   0.6141060   0.0607043   0.1051206  )
        47           Pt  tau(  47) = (   0.6461890   0.0809344   0.1168009  )
        48           Pt  tau(  48) = (   0.6782720   0.0607076   0.1284813  )

     --------------------------------------------
     DFT-D3 Dispersion Correction (3-body terms):
     --------------------------------------------
       Reference C6 values for interpolation: 

         atom   Coordination number   C6
         Pt         0.000           782.29
         Pt         1.919           692.72
         Pt         6.667           673.75

       Values used:

         atom   Coordination number  R0_AB[au]  C6      C8
         Pt         6.855            3.168    673.75  70061.90
         Pt         9.289            3.168    673.75  70061.90
         Pt         6.855            3.168    673.75  70061.90
         Pt         6.855            3.168    673.75  70061.90
         Pt         9.289            3.168    673.75  70061.90
         Pt         6.855            3.168    673.75  70061.90
         Pt         6.855            3.168    673.75  70061.90
         Pt         9.289            3.168    673.75  70061.90
         Pt         6.855            3.168    673.75  70061.90
         Pt         6.855            3.168    673.75  70061.90
         Pt         9.289            3.168    673.75  70061.90
         Pt         6.855            3.168    673.75  70061.90
         Pt         6.855            3.168    673.75  70061.90
         Pt         9.289            3.168    673.75  70061.90
         Pt         6.855            3.168    673.75  70061.90
         Pt         6.855            3.168    673.75  70061.90
         Pt         9.289            3.168    673.75  70061.90
         Pt         6.855            3.168    673.75  70061.90
         Pt         6.855            3.168    673.75  70061.90
         Pt         9.289            3.168    673.75  70061.90
         Pt         6.855            3.168    673.75  70061.90
         Pt         6.855            3.168    673.75  70061.90
         Pt         9.289            3.168    673.75  70061.90
         Pt         6.855            3.168    673.75  70061.90
         Pt         6.855            3.168    673.75  70061.90
         Pt         9.289            3.168    673.75  70061.90
         Pt         6.855            3.168    673.75  70061.90
         Pt         6.855            3.168    673.75  70061.90
         Pt         9.289            3.168    673.75  70061.90
         Pt         6.855            3.168    673.75  70061.90
         Pt         6.855            3.168    673.75  70061.90
         Pt         9.289            3.168    673.75  70061.90
         Pt         6.855            3.168    673.75  70061.90
         Pt         6.855            3.168    673.75  70061.90
         Pt         9.289            3.168    673.75  70061.90
         Pt         6.855            3.168    673.75  70061.90
         Pt         6.855            3.168    673.75  70061.90
         Pt         9.289            3.168    673.75  70061.90
         Pt         6.855            3.168    673.75  70061.90
         Pt         6.855            3.168    673.75  70061.90
         Pt         9.289            3.168    673.75  70061.90
         Pt         6.855            3.168    673.75  70061.90
         Pt         6.855            3.168    673.75  70061.90
         Pt         9.289            3.168    673.75  70061.90
         Pt         6.855            3.168    673.75  70061.90
         Pt         6.855            3.168    673.75  70061.90
         Pt         9.289            3.168    673.75  70061.90
         Pt         6.855            3.168    673.75  70061.90

         Molecular C6 ( Ry / a.u.^6 ) =   1552309.40


     number of k points=     5  Marzari-Vanderbilt smearing, width (Ry)=  0.0073
                       cart. coord. in units 2pi/alat
        k(    1) = (   0.0000000   0.0000000   0.0000000), wk =   0.2222222
        k(    2) = (   0.0000000   0.0000000   2.3782143), wk =   0.4444444
        k(    3) = (   0.0000000   2.0598015   1.1887477), wk =   0.4444444
        k(    4) = (   0.0000000   2.0598015   3.5669620), wk =   0.4444444
        k(    5) = (   0.0000000   2.0598015  -1.1894666), wk =   0.4444444

     Dense  grid: 12755969 G-vectors     FFT dimensions: (1080, 180, 180)

     Smooth grid:  2454831 G-vectors     FFT dimensions: ( 600,  96,  96)

     Estimated max dynamical RAM per process >     194.64 MB

     Estimated total dynamical RAM >     160.59 GB

     Initial potential from superposition of free atoms

     starting charge     479.9919, renormalised to     480.0000

     negative rho (up, down):  6.193E-03 0.000E+00
     Starting wfcs are  432 randomized atomic wfcs

     total cpu time spent up to now is       16.2 secs

     Self-consistent Calculation

     iteration #  1     ecut=    50.00 Ry     beta= 0.20
     Davidson diagonalization with overlap
     ethr =  1.00E-02,  avg # of iterations =  2.0

     Threshold (ethr) on eigenvalues was too large:
     Diagonalizing with lowered threshold

     Davidson diagonalization with overlap
     ethr =  6.35E-04,  avg # of iterations =  4.2

     negative rho (up, down):  2.079E-02 0.000E+00

     total cpu time spent up to now is       54.8 secs

     total energy              =   -3137.57282701 Ry
     estimated scf accuracy    <       3.84898388 Ry

     iteration #  2     ecut=    50.00 Ry     beta= 0.20
     Davidson diagonalization with overlap
     ethr =  8.02E-04,  avg # of iterations =  1.0

     negative rho (up, down):  1.107E-01 0.000E+00

     total cpu time spent up to now is       80.0 secs

     total energy              =   -3136.65974769 Ry
     estimated scf accuracy    <       2.55353915 Ry

     iteration #  3     ecut=    50.00 Ry     beta= 0.20
     Davidson diagonalization with overlap
     ethr =  5.32E-04,  avg # of iterations =  2.0

     negative rho (up, down):  4.032E-02 0.000E+00

     total cpu time spent up to now is      101.4 secs

     total energy              =   -3137.06688772 Ry
     estimated scf accuracy    <       0.63850945 Ry

     iteration #  4     ecut=    50.00 Ry     beta= 0.20
     Davidson diagonalization with overlap
     ethr =  1.33E-04,  avg # of iterations =  2.0

     negative rho (up, down):  1.001E-01 0.000E+00

     total cpu time spent up to now is      127.3 secs

     total energy              =   -3136.76019641 Ry
     estimated scf accuracy    <       1.80218666 Ry

     iteration #  5     ecut=    50.00 Ry     beta= 0.20
     Davidson diagonalization with overlap
     ethr =  1.33E-04,  avg # of iterations =  2.0

     negative rho (up, down):  8.543E-02 0.000E+00

     total cpu time spent up to now is      153.4 secs

     total energy              =   -3136.99004615 Ry
     estimated scf accuracy    <       0.04671588 Ry

     iteration #  6     ecut=    50.00 Ry     beta= 0.20
     Davidson diagonalization with overlap
     ethr =  9.73E-06,  avg # of iterations = 10.8

     negative rho (up, down):  7.034E-02 0.000E+00

     total cpu time spent up to now is      187.9 secs

     total energy              =   -3137.00700609 Ry
     estimated scf accuracy    <       0.25037214 Ry

     iteration #  7     ecut=    50.00 Ry     beta= 0.20
     Davidson diagonalization with overlap
     ethr =  9.73E-06,  avg # of iterations =  2.0

     negative rho (up, down):  5.265E-02 0.000E+00

     total cpu time spent up to now is      211.3 secs

     total energy              =   -3136.99978545 Ry
     estimated scf accuracy    <       0.06662224 Ry

     iteration #  8     ecut=    50.00 Ry     beta= 0.20
     Davidson diagonalization with overlap
     ethr =  9.73E-06,  avg # of iterations =  2.0

     negative rho (up, down):  4.220E-02 0.000E+00

     total cpu time spent up to now is      238.2 secs

     total energy              =   -3137.00341143 Ry
     estimated scf accuracy    <       0.00359176 Ry

     iteration #  9     ecut=    50.00 Ry     beta= 0.20
     Davidson diagonalization with overlap
     ethr =  7.48E-07,  avg # of iterations =  6.4

     negative rho (up, down):  4.048E-02 0.000E+00

     total cpu time spent up to now is      264.9 secs

     total energy              =   -3137.00462269 Ry
     estimated scf accuracy    <       0.00156193 Ry

     iteration # 10     ecut=    50.00 Ry     beta= 0.20
     Davidson diagonalization with overlap
     ethr =  3.25E-07,  avg # of iterations =  2.0

     negative rho (up, down):  3.410E-02 0.000E+00

     total cpu time spent up to now is      298.2 secs

     total energy              =   -3137.00467957 Ry
     estimated scf accuracy    <       0.00048564 Ry

     iteration # 11     ecut=    50.00 Ry     beta= 0.20
     Davidson diagonalization with overlap
     ethr =  1.01E-07,  avg # of iterations =  4.6

     negative rho (up, down):  2.937E-02 0.000E+00

     total cpu time spent up to now is      327.3 secs

     total energy              =   -3137.00472457 Ry
     estimated scf accuracy    <       0.00072614 Ry

     iteration # 12     ecut=    50.00 Ry     beta= 0.20
     Davidson diagonalization with overlap
     ethr =  1.01E-07,  avg # of iterations =  1.0

     negative rho (up, down):  2.735E-02 0.000E+00

     total cpu time spent up to now is      357.6 secs

     total energy              =   -3137.00463754 Ry
     estimated scf accuracy    <       0.00084321 Ry

     iteration # 13     ecut=    50.00 Ry     beta= 0.20
     Davidson diagonalization with overlap
     ethr =  1.01E-07,  avg # of iterations =  1.0

     negative rho (up, down):  2.084E-02 0.000E+00

     total cpu time spent up to now is      380.9 secs

     total energy              =   -3137.00449906 Ry
     estimated scf accuracy    <       0.00046135 Ry

     iteration # 14     ecut=    50.00 Ry     beta= 0.20
     Davidson diagonalization with overlap
     ethr =  9.61E-08,  avg # of iterations =  1.0

     negative rho (up, down):  1.914E-02 0.000E+00

     total cpu time spent up to now is      409.3 secs

     total energy              =   -3137.00445698 Ry
     estimated scf accuracy    <       0.00032562 Ry

     iteration # 15     ecut=    50.00 Ry     beta= 0.20
     Davidson diagonalization with overlap
     ethr =  6.78E-08,  avg # of iterations =  1.2

     negative rho (up, down):  1.814E-02 0.000E+00

     total cpu time spent up to now is      433.4 secs

     total energy              =   -3137.00442007 Ry
     estimated scf accuracy    <       0.00036444 Ry

     iteration # 16     ecut=    50.00 Ry     beta= 0.20
     Davidson diagonalization with overlap
     ethr =  6.78E-08,  avg # of iterations =  2.0

     negative rho (up, down):  1.725E-02 0.000E+00

     total cpu time spent up to now is      457.8 secs

     total energy              =   -3137.00442592 Ry
     estimated scf accuracy    <       0.00015573 Ry

     iteration # 17     ecut=    50.00 Ry     beta= 0.20
     Davidson diagonalization with overlap
     ethr =  3.24E-08,  avg # of iterations =  1.2

     negative rho (up, down):  1.715E-02 0.000E+00

     total cpu time spent up to now is      479.1 secs

     total energy              =   -3137.00440519 Ry
     estimated scf accuracy    <       0.00013530 Ry

     iteration # 18     ecut=    50.00 Ry     beta= 0.20
     Davidson diagonalization with overlap
     ethr =  2.82E-08,  avg # of iterations =  2.0

     negative rho (up, down):  1.652E-02 0.000E+00

     total cpu time spent up to now is      499.1 secs

     total energy              =   -3137.00441090 Ry
     estimated scf accuracy    <       0.00012602 Ry

     iteration # 19     ecut=    50.00 Ry     beta= 0.20
     Davidson diagonalization with overlap
     ethr =  2.63E-08,  avg # of iterations =  1.0

     negative rho (up, down):  5.732E-03 0.000E+00

     total cpu time spent up to now is      507.8 secs

     End of self-consistent calculation

          k = 0.0000 0.0000 0.0000 (306713 PWs)   bands (ev):

   -12.5321 -10.7878 -10.7878 -10.7878 -10.7878 -10.7871 -10.7871 -10.6326
   -10.1969  -9.8968  -9.8968  -9.8962  -9.6365  -9.6364  -9.6361  -9.3112
    -9.3112  -9.3112  -9.3112  -9.3104  -9.3104  -9.1910  -9.1909  -9.1909
    -9.0101  -9.0100  -9.0099  -9.0099  -9.0099  -9.0099  -8.9083  -8.9083
    -8.9083  -8.9083  -8.9078  -8.9077  -8.9015  -8.9015  -8.9015  -8.9014
    -8.9006  -8.9005  -8.8903  -8.8903  -8.8896  -8.3665  -8.3665  -8.3665
    -8.3665  -8.3661  -8.3660  -8.0528  -8.0528  -8.0527  -8.0527  -8.0522
    -8.0521  -7.9656  -7.9656  -7.9655  -7.9655  -7.9655  -7.9655  -7.7002
    -7.7001  -7.6996  -7.6996  -7.6996  -7.6996  -7.6455  -7.6455  -7.6455
    -7.6455  -7.6450  -7.6450  -7.4942  -7.4941  -7.4941  -7.3005  -7.3005
    -7.3005  -7.3005  -7.3000  -7.2999  -6.9913  -6.9913  -6.9903  -6.9529
    -6.9498  -6.8081  -6.7759  -6.7759  -6.7759  -6.7759  -6.7751  -6.7751
    -6.6317  -6.6292  -6.6022  -6.6007  -6.6006  -6.5713  -6.5712  -6.5712
    -6.5712  -6.5707  -6.5707  -6.5230  -6.5230  -6.5227  -6.5227  -6.5227
    -6.5227  -6.4499  -6.3604  -6.3604  -6.3604  -6.3604  -6.3602  -6.3602
    -6.2939  -6.2908  -6.2864  -6.2863  -6.2852  -6.2852  -6.2852  -6.2852
    -6.1575  -6.1574  -6.1574  -6.1574  -6.1572  -6.1571  -6.1528  -6.1528
    -6.1524  -6.1524  -6.1524  -6.1524  -6.1120  -6.1119  -6.1115  -6.1115
    -6.1115  -6.1115  -5.9416  -5.9415  -5.9415  -5.9415  -5.9409  -5.9409
    -5.8330  -5.8329  -5.8321  -5.5808  -5.5806  -5.5793  -5.5793  -5.5792
    -5.5792  -5.0999  -5.0999  -5.0997  -5.0997  -5.0997  -5.0997  -5.0524
    -5.0524  -5.0522  -5.0522  -5.0522  -5.0522  -4.9015  -4.9015  -4.9015
    -4.9014  -4.9014  -4.9014  -4.8776  -4.8775  -4.8763  -4.8763  -4.8763
    -4.8763  -4.8741  -4.8728  -4.8633  -4.8621  -4.8620  -4.6952  -4.6952
    -4.6941  -4.6941  -4.6941  -4.6941  -4.6760  -4.6760  -4.6756  -4.2092
    -4.2086  -4.1957  -4.1955  -4.1948  -4.1948  -4.1948  -4.1948  -4.1675
    -4.1675  -4.1674  -4.1674  -4.1674  -4.1674  -4.0859  -3.9852  -3.9852
    -3.9852  -3.9851  -3.9850  -3.9850  -3.5744  -3.5742  -3.5741  -3.5112
    -3.5112  -3.5110  -3.5048  -3.5047  -3.5043  -3.5043  -3.5043  -3.5042
    -3.4064  -3.4059  -3.3373  -3.3373  -3.3369  -3.3369  -3.3369  -3.3369
    -3.3341  -3.3340  -3.3337  -3.1584  -3.1583  -3.1576  -3.1576  -3.1576
    -3.1575  -2.9788  -2.9788  -2.9782  -2.8956  -2.8956  -2.8951  -2.4498
    -2.2958  -2.2958  -2.2943  -1.5948  -1.5948  -1.5948  -1.5947  -1.5942
    -1.5941  -1.3977  -1.3976  -1.3952  -1.3952  -1.3952  -1.3952  -0.6248
    -0.6248  -0.6232  -0.5478  -0.5478  -0.5460  -0.4906  -0.4906  -0.4887
    -0.4887  -0.4887  -0.4887   1.3458   1.3458   1.3459   1.3467   1.3468

          k = 0.0000 0.0000 2.3782 (306814 PWs)   bands (ev):

   -12.2998 -11.6533 -11.0747 -11.0745 -10.4002 -10.2411 -10.2402 -10.1174
    -9.9788  -9.9072  -9.8015  -9.7243  -9.7238  -9.5533  -9.5489  -9.5483
    -9.4839  -9.4837  -9.4149  -9.3581  -9.3443  -9.3439  -9.2904  -9.2902
    -9.1399  -9.1393  -9.1308  -9.1294  -9.1294  -9.0929  -9.0928  -8.9716
    -8.9713  -8.9614  -8.9605  -8.9601  -8.8665  -8.8663  -8.7976  -8.7974
    -8.7823  -8.7763  -8.7763  -8.7603  -8.7598  -8.6725  -8.6720  -8.5728
    -8.5726  -8.4791  -8.3642  -8.3639  -8.1239  -8.1231  -8.1084  -8.1082
    -8.0830  -8.0829  -7.9850  -7.9848  -7.8935  -7.8933  -7.6838  -7.6835
    -7.6268  -7.6162  -7.6162  -7.6135  -7.6130  -7.6129  -7.6127  -7.5896
    -7.5895  -7.5123  -7.5123  -7.4462  -7.4023  -7.3660  -7.3651  -7.3651
    -7.2172  -7.2169  -7.2079  -7.2079  -7.1719  -7.0690  -7.0689  -6.9745
    -6.9745  -6.9313  -6.9271  -6.9173  -6.9083  -6.9074  -6.8631  -6.8382
    -6.7861  -6.7615  -6.7605  -6.7162  -6.7161  -6.6942  -6.6936  -6.6480
    -6.6474  -6.6043  -6.6042  -6.5803  -6.5798  -6.5490  -6.5154  -6.4954
    -6.4953  -6.4755  -6.4461  -6.4456  -6.4305  -6.4302  -6.4151  -6.3861
    -6.3426  -6.3277  -6.2938  -6.2865  -6.2863  -6.2776  -6.2775  -6.2507
    -6.2423  -6.2422  -6.2136  -6.1326  -6.1323  -6.1177  -6.0809  -6.0808
    -6.0458  -5.9359  -5.9354  -5.9230  -5.9228  -5.8995  -5.8994  -5.8626
    -5.8624  -5.8570  -5.8569  -5.8340  -5.8337  -5.6484  -5.6256  -5.6256
    -5.6190  -5.6078  -5.6076  -5.5364  -5.4259  -5.4252  -5.2864  -5.2471
    -5.2463  -5.2427  -5.2422  -5.1407  -5.1406  -5.1024  -5.1023  -5.1020
    -5.1019  -5.0989  -5.0722  -5.0720  -5.0646  -5.0412  -5.0407  -5.0061
    -4.9882  -4.9488  -4.9445  -4.9036  -4.9036  -4.8831  -4.8828  -4.8672
    -4.8105  -4.8105  -4.7773  -4.7769  -4.7276  -4.6634  -4.6633  -4.4622
    -4.4618  -4.4242  -4.4241  -4.4026  -4.4024  -4.3943  -4.2879  -4.2608
    -4.2264  -4.2264  -4.2052  -4.1969  -4.1286  -4.1276  -4.0874  -4.0870
    -4.0685  -4.0180  -4.0180  -4.0110  -3.9359  -3.9359  -3.8731  -3.8611
    -3.8609  -3.8545  -3.8542  -3.8501  -3.7681  -3.7679  -3.7522  -3.6390
    -3.6387  -3.6336  -3.6335  -3.5612  -3.5609  -3.5563  -3.5562  -3.5360
    -3.5071  -3.5071  -3.4910  -3.4909  -3.4849  -3.4488  -3.4485  -3.3959
    -3.3760  -3.3756  -3.3685  -3.3657  -3.3655  -3.3574  -3.3568  -3.3294
    -3.2982  -3.2937  -3.2279  -3.1798  -3.1797  -3.1567  -3.1566  -3.1167
    -2.7522  -2.7511  -2.4640  -2.4385  -2.3054  -2.3047  -1.8544  -1.8541
    -1.7336  -1.7333  -1.5062  -1.4672  -1.4671  -1.0025  -1.0018  -0.9123
    -0.9115  -0.7172  -0.6070  -0.6067  -0.0981   0.0253   0.0262   0.1105
     0.1139   0.2462   0.6094   0.6114   0.8681   0.8685   1.4472   1.4501

          k = 0.0000 2.0598 1.1887 (306814 PWs)   bands (ev):

   -12.2998 -11.6533 -11.0747 -11.0745 -10.4002 -10.2411 -10.2402 -10.1174
    -9.9788  -9.9072  -9.8015  -9.7243  -9.7238  -9.5533  -9.5489  -9.5483
    -9.4839  -9.4837  -9.4149  -9.3581  -9.3443  -9.3439  -9.2904  -9.2902
    -9.1399  -9.1393  -9.1308  -9.1294  -9.1294  -9.0929  -9.0928  -8.9716
    -8.9713  -8.9614  -8.9605  -8.9601  -8.8665  -8.8663  -8.7976  -8.7974
    -8.7823  -8.7763  -8.7763  -8.7603  -8.7598  -8.6725  -8.6720  -8.5728
    -8.5726  -8.4791  -8.3642  -8.3639  -8.1238  -8.1231  -8.1084  -8.1082
    -8.0830  -8.0829  -7.9850  -7.9848  -7.8934  -7.8933  -7.6838  -7.6835
    -7.6268  -7.6162  -7.6162  -7.6135  -7.6130  -7.6129  -7.6127  -7.5896
    -7.5895  -7.5123  -7.5123  -7.4462  -7.4023  -7.3660  -7.3651  -7.3651
    -7.2172  -7.2169  -7.2079  -7.2079  -7.1719  -7.0690  -7.0689  -6.9745
    -6.9745  -6.9313  -6.9271  -6.9173  -6.9083  -6.9074  -6.8631  -6.8382
    -6.7861  -6.7615  -6.7605  -6.7162  -6.7161  -6.6942  -6.6936  -6.6480
    -6.6474  -6.6043  -6.6042  -6.5803  -6.5798  -6.5490  -6.5154  -6.4954
    -6.4953  -6.4755  -6.4461  -6.4456  -6.4305  -6.4302  -6.4151  -6.3861
    -6.3426  -6.3277  -6.2938  -6.2865  -6.2863  -6.2776  -6.2775  -6.2507
    -6.2423  -6.2422  -6.2136  -6.1326  -6.1323  -6.1177  -6.0809  -6.0808
    -6.0458  -5.9359  -5.9354  -5.9230  -5.9228  -5.8995  -5.8994  -5.8626
    -5.8624  -5.8570  -5.8569  -5.8340  -5.8337  -5.6484  -5.6256  -5.6256
    -5.6190  -5.6078  -5.6076  -5.5364  -5.4259  -5.4252  -5.2864  -5.2471
    -5.2463  -5.2427  -5.2422  -5.1407  -5.1406  -5.1024  -5.1023  -5.1020
    -5.1019  -5.0989  -5.0722  -5.0720  -5.0646  -5.0412  -5.0407  -5.0061
    -4.9882  -4.9488  -4.9445  -4.9036  -4.9036  -4.8831  -4.8828  -4.8672
    -4.8105  -4.8105  -4.7773  -4.7769  -4.7276  -4.6634  -4.6633  -4.4622
    -4.4618  -4.4242  -4.4241  -4.4026  -4.4024  -4.3943  -4.2879  -4.2607
    -4.2264  -4.2264  -4.2052  -4.1969  -4.1286  -4.1276  -4.0874  -4.0870
    -4.0685  -4.0180  -4.0180  -4.0110  -3.9359  -3.9359  -3.8731  -3.8611
    -3.8609  -3.8545  -3.8542  -3.8501  -3.7681  -3.7679  -3.7522  -3.6390
    -3.6387  -3.6335  -3.6335  -3.5612  -3.5609  -3.5563  -3.5562  -3.5360
    -3.5071  -3.5071  -3.4910  -3.4909  -3.4849  -3.4488  -3.4485  -3.3959
    -3.3760  -3.3756  -3.3685  -3.3657  -3.3655  -3.3574  -3.3568  -3.3294
    -3.2982  -3.2937  -3.2279  -3.1798  -3.1797  -3.1567  -3.1566  -3.1167
    -2.7522  -2.7511  -2.4640  -2.4385  -2.3054  -2.3047  -1.8544  -1.8541
    -1.7336  -1.7333  -1.5062  -1.4672  -1.4671  -1.0025  -1.0018  -0.9123
    -0.9115  -0.7172  -0.6070  -0.6067  -0.0981   0.0253   0.0262   0.1105
     0.1139   0.2462   0.6095   0.6114   0.8681   0.8685   1.4472   1.4501

          k = 0.0000 2.0598 3.5670 (307006 PWs)   bands (ev):

   -11.8575 -11.8572 -11.8572 -10.2582 -10.2576 -10.2576  -9.9733  -9.9731
    -9.9731  -9.7942  -9.7942  -9.7941  -9.7941  -9.7934  -9.7934  -9.5785
    -9.5782  -9.5782  -9.3256  -9.3256  -9.3255  -9.3255  -9.3252  -9.3251
    -9.2684  -9.2684  -9.2683  -9.1974  -9.1973  -9.1973  -8.9688  -8.9687
    -8.9687  -8.9687  -8.9686  -8.9686  -8.9312  -8.9311  -8.9311  -8.8359
    -8.8358  -8.8358  -8.6261  -8.4919  -8.4916  -8.4755  -8.4755  -8.4755
    -8.4755  -8.4748  -8.4748  -8.4194  -8.4189  -8.4189  -8.1905  -8.1905
    -8.1904  -8.1889  -8.1887  -8.1886  -7.8729  -7.8718  -7.6639  -7.6637
    -7.6637  -7.5685  -7.5680  -7.5679  -7.5087  -7.5078  -7.5078  -7.4604
    -7.4603  -7.4602  -7.4602  -7.4601  -7.4601  -7.2627  -7.2624  -7.2623
    -7.1965  -7.1952  -7.1952  -7.0808  -7.0808  -7.0808  -7.0537  -7.0536
    -7.0536  -7.0020  -7.0014  -7.0014  -6.9258  -6.9257  -6.9254  -6.9254
    -6.9254  -6.9254  -6.8222  -6.8186  -6.8185  -6.8185  -6.7576  -6.7576
    -6.7571  -6.6767  -6.6767  -6.6761  -6.6761  -6.6760  -6.6760  -6.5190
    -6.5190  -6.5184  -6.4132  -6.4131  -6.4122  -6.3642  -6.3634  -6.3634
    -6.2903  -6.2903  -6.2357  -6.2219  -6.2219  -6.2218  -6.1966  -6.1966
    -6.1966  -6.1966  -6.1964  -6.1964  -6.1893  -6.1042  -6.1042  -6.1040
    -6.0272  -6.0264  -6.0264  -5.9252  -5.9252  -5.9249  -5.7546  -5.7545
    -5.7526  -5.4787  -5.4787  -5.4786  -5.4606  -5.4606  -5.4605  -5.4604
    -5.4603  -5.4603  -5.3941  -5.3940  -5.3936  -5.3602  -5.3602  -5.3599
    -5.1469  -5.1467  -5.1467  -5.1140  -5.1139  -5.1137  -5.1137  -5.1134
    -5.1134  -5.0358  -5.0358  -5.0357  -4.9702  -4.9702  -4.9694  -4.9694
    -4.9693  -4.9693  -4.9499  -4.9499  -4.9489  -4.9341  -4.9337  -4.8626
    -4.8625  -4.8624  -4.6934  -4.6934  -4.6925  -4.6667  -4.6667  -4.6666
    -4.6558  -4.6558  -4.6554  -4.3336  -4.3336  -4.3336  -4.3336  -4.3334
    -4.3334  -4.1171  -4.1171  -4.1168  -4.0474  -4.0474  -4.0471  -3.9535
    -3.9535  -3.9534  -3.9534  -3.9533  -3.9533  -3.9361  -3.9361  -3.9360
    -3.8134  -3.8133  -3.8132  -3.7637  -3.7637  -3.7080  -3.7080  -3.7078
    -3.6327  -3.6240  -3.6240  -3.6237  -3.6041  -3.6041  -3.6041  -3.5523
    -3.5523  -3.5520  -3.5520  -3.5518  -3.5517  -3.5092  -3.5092  -3.5089
    -3.4469  -3.4469  -3.4468  -3.3744  -3.3744  -3.3742  -3.3742  -3.3740
    -3.3740  -3.2958  -3.2958  -3.2958  -2.9338  -2.9338  -2.9329  -2.9328
    -2.9327  -2.9327  -2.6352  -2.6348  -2.6348  -2.4822  -2.4822  -2.4816
    -2.4815  -2.4813  -2.4813  -1.0650  -1.0646  -1.0646  -0.4785  -0.4780
    -0.4780  -0.0661  -0.0661  -0.0649   0.0483   0.0483   0.0487   0.0487
     0.0494   0.0494   0.4074   0.4074   0.4092   1.0601   1.0602   1.0617

          k = 0.0000 2.0598-1.1895 (306816 PWs)   bands (ev):

   -12.2997 -11.6530 -11.0751 -11.0750 -10.4001 -10.2408 -10.2408 -10.1165
    -9.9786  -9.9065  -9.8010  -9.7243  -9.7243  -9.5528  -9.5486  -9.5486
    -9.4839  -9.4838  -9.4143  -9.3573  -9.3444  -9.3444  -9.2905  -9.2905
    -9.1400  -9.1400  -9.1308  -9.1292  -9.1291  -9.0928  -9.0928  -8.9717
    -8.9717  -8.9610  -8.9608  -8.9608  -8.8667  -8.8667  -8.7975  -8.7974
    -8.7816  -8.7762  -8.7762  -8.7603  -8.7603  -8.6725  -8.6725  -8.5729
    -8.5729  -8.4784  -8.3645  -8.3645  -8.1239  -8.1239  -8.1084  -8.1083
    -8.0829  -8.0829  -7.9850  -7.9850  -7.8937  -7.8937  -7.6836  -7.6836
    -7.6261  -7.6160  -7.6160  -7.6139  -7.6139  -7.6130  -7.6130  -7.5892
    -7.5892  -7.5121  -7.5121  -7.4462  -7.4020  -7.3650  -7.3650  -7.3647
    -7.2173  -7.2173  -7.2080  -7.2079  -7.1704  -7.0695  -7.0695  -6.9749
    -6.9749  -6.9306  -6.9257  -6.9163  -6.9082  -6.9082  -6.8621  -6.8377
    -6.7883  -6.7608  -6.7607  -6.7162  -6.7162  -6.6940  -6.6940  -6.6481
    -6.6481  -6.6039  -6.6039  -6.5804  -6.5804  -6.5505  -6.5172  -6.4954
    -6.4954  -6.4742  -6.4457  -6.4457  -6.4303  -6.4303  -6.4164  -6.3875
    -6.3408  -6.3270  -6.2931  -6.2865  -6.2865  -6.2780  -6.2780  -6.2502
    -6.2419  -6.2419  -6.2155  -6.1326  -6.1326  -6.1199  -6.0812  -6.0812
    -6.0449  -5.9359  -5.9358  -5.9224  -5.9224  -5.8990  -5.8990  -5.8616
    -5.8616  -5.8566  -5.8566  -5.8329  -5.8329  -5.6481  -5.6254  -5.6254
    -5.6209  -5.6081  -5.6080  -5.5358  -5.4258  -5.4258  -5.2859  -5.2464
    -5.2464  -5.2420  -5.2420  -5.1407  -5.1407  -5.1021  -5.1020  -5.1020
    -5.1019  -5.0990  -5.0721  -5.0721  -5.0638  -5.0397  -5.0397  -5.0071
    -4.9895  -4.9484  -4.9456  -4.9033  -4.9033  -4.8825  -4.8825  -4.8684
    -4.8104  -4.8103  -4.7767  -4.7767  -4.7274  -4.6630  -4.6630  -4.4619
    -4.4619  -4.4241  -4.4240  -4.4019  -4.4019  -4.3942  -4.2879  -4.2612
    -4.2264  -4.2264  -4.2058  -4.1974  -4.1281  -4.1281  -4.0870  -4.0870
    -4.0685  -4.0180  -4.0179  -4.0115  -3.9357  -3.9357  -3.8726  -3.8610
    -3.8610  -3.8541  -3.8541  -3.8506  -3.7678  -3.7677  -3.7522  -3.6386
    -3.6386  -3.6335  -3.6335  -3.5608  -3.5608  -3.5561  -3.5560  -3.5357
    -3.5076  -3.5076  -3.4907  -3.4907  -3.4850  -3.4491  -3.4490  -3.3962
    -3.3755  -3.3755  -3.3689  -3.3656  -3.3656  -3.3570  -3.3570  -3.3287
    -3.2978  -3.2941  -3.2276  -3.1805  -3.1804  -3.1573  -3.1571  -3.1166
    -2.7510  -2.7510  -2.4628  -2.4380  -2.3048  -2.3048  -1.8546  -1.8546
    -1.7350  -1.7350  -1.5059  -1.4695  -1.4694  -1.0023  -1.0023  -0.9135
    -0.9134  -0.7164  -0.6086  -0.6086  -0.0974   0.0260   0.0260   0.1138
     0.1138   0.2474   0.6102   0.6102   0.8677   0.8677   1.4501   1.4501

     the Fermi energy is    -3.4158 ev

!    total energy              =   -3137.00426092 Ry
     estimated scf accuracy    <       0.00009948 Ry
     smearing contrib. (-TS)   =       0.00262062 Ry
     internal energy E=F+TS    =   -3137.00688155 Ry

     The total energy is F=E-TS. E is the sum of the following terms:
     one-electron contribution = -132380.60304257 Ry
     hartree contribution      =   66410.20628868 Ry
     xc contribution           =   -1143.17534826 Ry
     ewald contribution        =   63978.24544675 Ry
     DFT-D3 Dispersion         =      -1.68022615 Ry

     convergence has been achieved in  19 iterations

     negative rho (up, down):  5.732E-03 0.000E+00

     Forces acting on atoms (cartesian axes, Ry/au):

     atom    1 type  1   force =    -0.01424966    0.00003598    0.00000754
     atom    2 type  1   force =    -0.00000613    0.00001080    0.00000741
     atom    3 type  1   force =     0.01423330    0.00000151   -0.00002792
     atom    4 type  1   force =    -0.01424103    0.00001706   -0.00001877
     atom    5 type  1   force =     0.00001773   -0.00000819    0.00001425
     atom    6 type  1   force =     0.01425043    0.00000268   -0.00003231
     atom    7 type  1   force =    -0.01424849    0.00000141   -0.00001005
     atom    8 type  1   force =     0.00000363    0.00001694    0.00002818
     atom    9 type  1   force =     0.01423206   -0.00002092   -0.00003874
     atom   10 type  1   force =    -0.01422993   -0.00001957   -0.00000263
     atom   11 type  1   force =     0.00003238   -0.00003239    0.00001325
     atom   12 type  1   force =     0.01421043   -0.00000266   -0.00004047
     atom   13 type  1   force =    -0.01421856    0.00002897    0.00000876
     atom   14 type  1   force =    -0.00003298   -0.00000862    0.00001454
     atom   15 type  1   force =     0.01423769    0.00000493    0.00001981
     atom   16 type  1   force =    -0.01425876   -0.00000868   -0.00000141
     atom   17 type  1   force =     0.00003915    0.00001603   -0.00003470
     atom   18 type  1   force =     0.01423477    0.00001010    0.00000535
     atom   19 type  1   force =    -0.01422757    0.00001081   -0.00005717
     atom   20 type  1   force =     0.00000193    0.00000389   -0.00000574
     atom   21 type  1   force =     0.01420998   -0.00001125   -0.00000559
     atom   22 type  1   force =    -0.01422371    0.00000627   -0.00001651
     atom   23 type  1   force =    -0.00000531   -0.00000304   -0.00002406
     atom   24 type  1   force =     0.01419389   -0.00001143    0.00000783
     atom   25 type  1   force =    -0.01424170    0.00001367    0.00004650
     atom   26 type  1   force =    -0.00003623    0.00000587    0.00000525
     atom   27 type  1   force =     0.01424255    0.00002692    0.00005554
     atom   28 type  1   force =    -0.01423710   -0.00001909    0.00001625
     atom   29 type  1   force =     0.00001269   -0.00003802    0.00001707
     atom   30 type  1   force =     0.01423927   -0.00000957    0.00004905
     atom   31 type  1   force =    -0.01424786   -0.00005097   -0.00001078
     atom   32 type  1   force =     0.00005073    0.00001426   -0.00001804
     atom   33 type  1   force =     0.01422311   -0.00004150    0.00001604
     atom   34 type  1   force =    -0.01422085    0.00007554   -0.00000242
     atom   35 type  1   force =    -0.00001601    0.00000849   -0.00000061
     atom   36 type  1   force =     0.01421903   -0.00001191    0.00000818
     atom   37 type  1   force =    -0.01422542    0.00006724   -0.00001314
     atom   38 type  1   force =    -0.00000914   -0.00000816   -0.00000610
     atom   39 type  1   force =     0.01423783    0.00002613    0.00002689
     atom   40 type  1   force =    -0.01425954   -0.00001074   -0.00003387
     atom   41 type  1   force =     0.00000739    0.00000503   -0.00000422
     atom   42 type  1   force =     0.01427572   -0.00002374   -0.00000369
     atom   43 type  1   force =    -0.01422737   -0.00004763    0.00000228
     atom   44 type  1   force =     0.00002212   -0.00000412    0.00001357
     atom   45 type  1   force =     0.01424733   -0.00000694   -0.00002001
     atom   46 type  1   force =    -0.01423272    0.00001219    0.00002098
     atom   47 type  1   force =     0.00000383   -0.00000065    0.00000062
     atom   48 type  1   force =     0.01421709   -0.00002297    0.00002379

     Total force =     0.080521     Total SCF correction =     0.001155

     Writing all to output data dir ./Pt.save/
 
     init_run     :     14.93s CPU     15.44s WALL (       1 calls)
     electrons    :    486.26s CPU    492.77s WALL (       1 calls)
     forces       :      2.49s CPU      2.53s WALL (       1 calls)
     force_dftd3  :      0.38s CPU      0.39s WALL (       1 calls)

     Called by init_run:
     wfcinit      :      4.24s CPU      4.43s WALL (       1 calls)
     potinit      :      0.90s CPU      0.94s WALL (       1 calls)
     hinit0       :      0.67s CPU      0.75s WALL (       1 calls)

     Called by electrons:
     c_bands      :    140.24s CPU    143.16s WALL (      20 calls)
     sum_band     :     34.51s CPU     35.21s WALL (      20 calls)
     v_of_rho     :     11.39s CPU     11.78s WALL (      20 calls)
     newd         :      2.92s CPU      2.96s WALL (      20 calls)
     mix_rho      :    294.52s CPU    296.54s WALL (      20 calls)
     energy_dftd3 :      0.03s CPU      0.03s WALL (       1 calls)

     Called by c_bands:
     init_us_2    :      0.11s CPU      0.12s WALL (      41 calls)
     init_us_2:cp :      0.11s CPU      0.12s WALL (      41 calls)
     cegterg      :    136.85s CPU    139.72s WALL (      20 calls)

     Called by *egterg:
     cdiaghg      :      2.88s CPU      3.02s WALL (      61 calls)
     h_psi        :    132.96s CPU    135.73s WALL (      63 calls)
     s_psi        :      0.90s CPU      0.94s WALL (      63 calls)
     g_psi        :      0.01s CPU      0.01s WALL (      42 calls)

     Called by h_psi:
     h_psi:calbec :      7.35s CPU      7.41s WALL (      63 calls)
     vloc_psi     :    124.73s CPU    127.37s WALL (      63 calls)
     add_vuspsi   :      0.84s CPU      0.90s WALL (      63 calls)

     General routines
     calbec       :     11.08s CPU     11.17s WALL (      87 calls)
     fft          :     16.26s CPU     16.52s WALL (     270 calls)
     ffts         :    274.84s CPU    276.64s WALL (   18582 calls)
     fftw         :    149.09s CPU    152.28s WALL (   33106 calls)
     interpolate  :      1.46s CPU      1.47s WALL (      20 calls)
 
     Parallel routines
     fft_scatt_xy :      8.54s CPU      8.66s WALL (   51958 calls)
     fft_scatt_yz :    413.88s CPU    418.73s WALL (   51958 calls)
 
     PWSCF        :   8m32.75s CPU   8m42.05s WALL

 
   This run was terminated on:  11:24:45   2Oct2024            

=------------------------------------------------------------------------------=
   JOB DONE.
=------------------------------------------------------------------------------=
