# Supplementary material for: Developing Interface Force Fields for Water and Oxygen on Pt, and Pt 3 Ni, Pt 3 Co Alloy Surfaces for Proton-Exchange Membrane Fuel Cell (PEMFC) Applications
Source: ACS Omega. 2026 Feb 6;11(6):10649–63. doi: 10.1021/acsomega.5c11427 (PMC12917792; doi:10.1021/acsomega.5c11427)
Supplement: Supplementary file 1 [file ao5c11427_si_001.zip › Supporting_material/01.Cycle01_config_generation_and_DFT_calculations/Pt/SCF/SCF_UP001/Pt.xml]

<?xml version="1.0" encoding="UTF-8"?>
<qes:espresso xsi:schemaLocation="http://www.quantum-espresso.org/ns/qes/qes-1.0 http://www.quantum-espresso.org/ns/qes/qes_220603.xsd" Units="Hartree atomic units" xmlns:xsi="http://www.w3.org/2001/XMLSchema-instance" xmlns:qes="http://www.quantum-espresso.org/ns/qes/qes-1.0">
  <!--All quantities are in Hartree atomic units unless otherwise specified-->
  <general_info>
    <xml_format NAME="QEXSD" VERSION="21.11.01">QEXSD_21.11.01</xml_format>
    <creator NAME="PWSCF" VERSION="7.1">XML file generated by PWSCF</creator>
    <created DATE=" 2Oct2024" TIME="11:24:35">This run was terminated on:  11:24:35   2 Oct 2024</created>
    <job></job>
  </general_info>
  <parallel_info>
    <nprocs>3840</nprocs>
    <nthreads>1</nthreads>
    <ntasks>1</ntasks>
    <nbgrp>1</nbgrp>
    <npool>5</npool>
    <ndiag>768</ndiag>
  </parallel_info>
  <input>
    <control_variables>
      <title></title>
      <calculation>scf</calculation>
      <restart_mode>from_scratch</restart_mode>
      <prefix>Pt</prefix>
      <pseudo_dir>/scratch/usr/niiadi11/Pseudo/</pseudo_dir>
      <outdir>.</outdir>
      <stress>false</stress>
      <forces>true</forces>
      <wf_collect>true</wf_collect>
      <disk_io>low</disk_io>
      <max_seconds>171000</max_seconds>
      <nstep>1</nstep>
      <etot_conv_thr>5.000000000000000e-5</etot_conv_thr>
      <forc_conv_thr>5.000000000000000e-4</forc_conv_thr>
      <press_conv_thr>5.000000000000000e-1</press_conv_thr>
      <verbosity>low</verbosity>
      <print_every>100000</print_every>
      <fcp>false</fcp>
      <rism>false</rism>
    </control_variables>
    <atomic_species ntyp="1">
      <species name="Pt">
        <mass>1.950800000000001e2</mass>
        <pseudo_file>Pt.pbe-n-rrkjus_psl.1.0.0.UPF</pseudo_file>
      </species>
    </atomic_species>
    <atomic_structure nat="48" alat="1.313471951191e2" bravais_index="14">
      <atomic_positions>
        <atom name="Pt" index="1">8.066110060582529e1 -1.062454985811189e1 1.840974159064187e1</atom>
        <atom name="Pt" index="2">8.487511266683219e1 2.657230134284391e0 1.534147587190610e0</atom>
        <atom name="Pt" index="3">8.908912472783907e1 4.844131602465196e-4 3.068320948070995e0</atom>
        <atom name="Pt" index="4">8.066110060582529e1 -5.310633672543481e0 1.840974159064187e1</atom>
        <atom name="Pt" index="5">8.487511266683219e1 7.971140101706876e0 1.534147587190610e0</atom>
        <atom name="Pt" index="6">8.908912472783907e1 5.314402882838680e0 3.068320948070995e0</atom>
        <atom name="Pt" index="7">8.066110060582529e1 3.276294879005650e-3 1.840974159064187e1</atom>
        <atom name="Pt" index="8">8.487511266683219e1 1.328505006912936e1 1.534147587190610e0</atom>
        <atom name="Pt" index="9">8.908912472783907e1 1.062831285026117e1 3.068320948070995e0</atom>
        <atom name="Pt" index="10">8.066110060582529e1 5.317186262392348e0 1.840974159064187e1</atom>
        <atom name="Pt" index="11">8.487511266683219e1 1.859896003655196e1 1.534147587190610e0</atom>
        <atom name="Pt" index="12">8.908912472783907e1 1.594222281768365e1 3.068320948070995e0</atom>
        <atom name="Pt" index="13">8.066110060582529e1 -2.656094307743166e0 4.602407782992851e0</atom>
        <atom name="Pt" index="14">8.487511266683219e1 1.081471574195942e-3 6.136586666806759e0</atom>
        <atom name="Pt" index="15">8.908912472783907e1 -2.655667436964475e0 7.670765550620667e0</atom>
        <atom name="Pt" index="16">8.066110060582529e1 2.657821877824615e0 4.602407782992851e0</atom>
        <atom name="Pt" index="17">8.487511266683219e1 5.314991438996684e0 6.136586666806759e0</atom>
        <atom name="Pt" index="18">8.908912472783907e1 2.658251032746267e0 7.670765550620667e0</atom>
        <atom name="Pt" index="19">8.066110060582529e1 7.971731845247098e0 4.602407782992851e0</atom>
        <atom name="Pt" index="20">8.487511266683219e1 1.062890140641917e1 6.136586666806759e0</atom>
        <atom name="Pt" index="21">8.908912472783907e1 7.972161000168754e0 7.670765550620667e0</atom>
        <atom name="Pt" index="22">8.066110060582529e1 1.328564181266959e1 4.602407782992851e0</atom>
        <atom name="Pt" index="23">8.487511266683219e1 1.594281137384166e1 6.136586666806759e0</atom>
        <atom name="Pt" index="24">8.908912472783907e1 1.328607096759124e1 7.670765550620667e0</atom>
        <atom name="Pt" index="25">8.066110060582529e1 -5.312246157847782e0 9.204852385542523e0</atom>
        <atom name="Pt" index="26">8.487511266683219e1 -2.655070378555330e0 1.073903126935643e1</atom>
        <atom name="Pt" index="27">8.908912472783907e1 -5.311819287024576e0 1.227321015317034e1</atom>
        <atom name="Pt" index="28">8.066110060582529e1 1.670027732203194e-3 9.204852385542523e0</atom>
        <atom name="Pt" index="29">8.487511266683219e1 2.658839588904273e0 1.073903126935643e1</atom>
        <atom name="Pt" index="30">8.908912472783907e1 2.099182653857236e-3 1.227321015317034e1</atom>
        <atom name="Pt" index="31">8.066110060582529e1 5.315579995154686e0 9.204852385542523e0</atom>
        <atom name="Pt" index="32">8.487511266683219e1 7.972749556326755e0 1.073903126935643e1</atom>
        <atom name="Pt" index="33">8.908912472783907e1 5.316009150076342e0 1.227321015317034e1</atom>
        <atom name="Pt" index="34">8.066110060582529e1 1.062948996257717e1 9.204852385542523e0</atom>
        <atom name="Pt" index="35">8.487511266683219e1 1.328665952374924e1 1.073903126935643e1</atom>
        <atom name="Pt" index="36">8.908912472783907e1 1.062991911749883e1 1.227321015317034e1</atom>
        <atom name="Pt" index="37">8.066110060582529e1 -7.968398007972204e0 1.380729698809220e1</atom>
        <atom name="Pt" index="38">8.487511266683219e1 -5.311222228675247e0 1.534147587190610e1</atom>
        <atom name="Pt" index="39">8.908912472783907e1 -7.967971137117076e0 1.687565475572001e1</atom>
        <atom name="Pt" index="40">8.066110060582529e1 -2.654481822406565e0 1.380729698809220e1</atom>
        <atom name="Pt" index="41">8.487511266683219e1 2.687738747240138e-3 1.534147587190610e1</atom>
        <atom name="Pt" index="42">8.908912472783907e1 -2.654052667485100e0 1.687565475572001e1</atom>
        <atom name="Pt" index="43">8.066110060582529e1 2.659428145062275e0 1.380729698809220e1</atom>
        <atom name="Pt" index="44">8.487511266683219e1 5.316597706234344e0 1.534147587190610e1</atom>
        <atom name="Pt" index="45">8.908912472783907e1 2.659857299983929e0 1.687565475572001e1</atom>
        <atom name="Pt" index="46">8.066110060582529e1 7.973338112484764e0 1.380729698809220e1</atom>
        <atom name="Pt" index="47">8.487511266683219e1 1.063050767365683e1 1.534147587190610e1</atom>
        <atom name="Pt" index="48">8.908912472783907e1 7.973767267406414e0 1.687565475572001e1</atom>
      </atomic_positions>
      <cell>
        <a1>1.313471951191249e2 0.000000000000000e0 0.000000000000000e0</a1>
        <a2>0.000000000000000e0 2.125563986968994e1 0.000000000000000e0</a2>
        <a3>0.000000000000000e0 -1.062460740036965e1 1.840977841019869e1</a3>
      </cell>
    </atomic_structure>
    <dft>
      <functional>PBE</functional>
      <vdW>
        <vdw_corr>DFT-D3</vdw_corr>
        <dftd3_version>4</dftd3_version>
        <dftd3_threebody>true</dftd3_threebody>
      </vdW>
    </dft>
    <spin>
      <lsda>false</lsda>
      <noncolin>false</noncolin>
      <spinorbit>false</spinorbit>
    </spin>
    <bands>
      <smearing degauss="3.675000000000e-3">mv</smearing>
      <tot_charge>0.000000000000000e0</tot_charge>
      <occupations>smearing</occupations>
    </bands>
    <basis>
      <gamma_only>false</gamma_only>
      <ecutwfc>2.500000000000000e1</ecutwfc>
      <ecutrho>3.000000000000000e2</ecutrho>
    </basis>
    <electron_control>
      <diagonalization>davidson</diagonalization>
      <mixing_mode>local-TF</mixing_mode>
      <mixing_beta>2.000000000000000e-1</mixing_beta>
      <conv_thr>5.000000000000000e-5</conv_thr>
      <mixing_ndim>8</mixing_ndim>
      <max_nstep>1000</max_nstep>
      <real_space_q>false</real_space_q>
      <real_space_beta>false</real_space_beta>
      <tq_smoothing>false</tq_smoothing>
      <tbeta_smoothing>false</tbeta_smoothing>
      <diago_thr_init>0.000000000000000e0</diago_thr_init>
      <diago_full_acc>false</diago_full_acc>
      <diago_cg_maxiter>20</diago_cg_maxiter>
      <diago_ppcg_maxiter>20</diago_ppcg_maxiter>
      <diago_rmm_ndim>4</diago_rmm_ndim>
      <diago_gs_nblock>16</diago_gs_nblock>
      <diago_rmm_conv>false</diago_rmm_conv>
    </electron_control>
    <k_points_IBZ>
      <monkhorst_pack nk1="1" nk2="3" nk3="3" k1="0" k2="0" k3="0">Monkhorst-Pack</monkhorst_pack>
    </k_points_IBZ>
    <ion_control>
      <ion_dynamics>none</ion_dynamics>
      <upscale>1.000000000000000e2</upscale>
      <remove_rigid_rot>false</remove_rigid_rot>
      <refold_pos>false</refold_pos>
    </ion_control>
    <cell_control>
      <cell_dynamics>none</cell_dynamics>
      <pressure>0.000000000000000e0</pressure>
      <wmass>9.363840000000001e3</wmass>
      <cell_do_free>all</cell_do_free>
    </cell_control>
    <symmetry_flags>
      <nosym>false</nosym>
      <nosym_evc>false</nosym_evc>
      <noinv>false</noinv>
      <no_t_rev>false</no_t_rev>
      <force_symmorphic>false</force_symmorphic>
      <use_all_frac>false</use_all_frac>
    </symmetry_flags>
  </input>
  <output>
    <convergence_info>
      <scf_conv>
        <convergence_achieved>true</convergence_achieved>
        <n_scf_steps>19</n_scf_steps>
        <scf_error>4.974008117491452e-5</scf_error>
      </scf_conv>
    </convergence_info>
    <algorithmic_info>
      <real_space_q>false</real_space_q>
      <real_space_beta>false</real_space_beta>
      <uspp>true</uspp>
      <paw>false</paw>
    </algorithmic_info>
    <atomic_species ntyp="1" pseudo_dir="/scratch/usr/niiadi11/Pseudo/">
      <species name="Pt">
        <mass>1.950800000000001e2</mass>
        <pseudo_file>Pt.pbe-n-rrkjus_psl.1.0.0.UPF</pseudo_file>
      </species>
    </atomic_species>
    <atomic_structure nat="48" alat="1.313471951191e2" bravais_index="14">
      <atomic_positions>
        <atom name="Pt" index="1">8.066110060582529e1 -1.062454985811189e1 1.840974159064187e1</atom>
        <atom name="Pt" index="2">8.487511266683216e1 2.657230134284391e0 1.534147587190610e0</atom>
        <atom name="Pt" index="3">8.908912472783904e1 4.844131602465196e-4 3.068320948070995e0</atom>
        <atom name="Pt" index="4">8.066110060582529e1 -5.310633672543479e0 1.840974159064187e1</atom>
        <atom name="Pt" index="5">8.487511266683216e1 7.971140101706874e0 1.534147587190610e0</atom>
        <atom name="Pt" index="6">8.908912472783904e1 5.314402882838678e0 3.068320948070995e0</atom>
        <atom name="Pt" index="7">8.066110060582529e1 3.276294879005650e-3 1.840974159064187e1</atom>
        <atom name="Pt" index="8">8.487511266683216e1 1.328505006912936e1 1.534147587190610e0</atom>
        <atom name="Pt" index="9">8.908912472783904e1 1.062831285026116e1 3.068320948070995e0</atom>
        <atom name="Pt" index="10">8.066110060582529e1 5.317186262392346e0 1.840974159064187e1</atom>
        <atom name="Pt" index="11">8.487511266683216e1 1.859896003655196e1 1.534147587190610e0</atom>
        <atom name="Pt" index="12">8.908912472783904e1 1.594222281768365e1 3.068320948070995e0</atom>
        <atom name="Pt" index="13">8.066110060582529e1 -2.656094307743166e0 4.602407782992851e0</atom>
        <atom name="Pt" index="14">8.487511266683216e1 1.081471574195941e-3 6.136586666806759e0</atom>
        <atom name="Pt" index="15">8.908912472783904e1 -2.655667436964475e0 7.670765550620665e0</atom>
        <atom name="Pt" index="16">8.066110060582529e1 2.657821877824615e0 4.602407782992851e0</atom>
        <atom name="Pt" index="17">8.487511266683216e1 5.314991438996683e0 6.136586666806759e0</atom>
        <atom name="Pt" index="18">8.908912472783904e1 2.658251032746266e0 7.670765550620665e0</atom>
        <atom name="Pt" index="19">8.066110060582529e1 7.971731845247098e0 4.602407782992851e0</atom>
        <atom name="Pt" index="20">8.487511266683216e1 1.062890140641917e1 6.136586666806759e0</atom>
        <atom name="Pt" index="21">8.908912472783904e1 7.972161000168754e0 7.670765550620665e0</atom>
        <atom name="Pt" index="22">8.066110060582529e1 1.328564181266958e1 4.602407782992851e0</atom>
        <atom name="Pt" index="23">8.487511266683216e1 1.594281137384166e1 6.136586666806759e0</atom>
        <atom name="Pt" index="24">8.908912472783904e1 1.328607096759123e1 7.670765550620665e0</atom>
        <atom name="Pt" index="25">8.066110060582529e1 -5.312246157847780e0 9.204852385542523e0</atom>
        <atom name="Pt" index="26">8.487511266683216e1 -2.655070378555329e0 1.073903126935643e1</atom>
        <atom name="Pt" index="27">8.908912472783904e1 -5.311819287024576e0 1.227321015317034e1</atom>
        <atom name="Pt" index="28">8.066110060582529e1 1.670027732203194e-3 9.204852385542523e0</atom>
        <atom name="Pt" index="29">8.487511266683216e1 2.658839588904272e0 1.073903126935643e1</atom>
        <atom name="Pt" index="30">8.908912472783904e1 2.099182653857235e-3 1.227321015317034e1</atom>
        <atom name="Pt" index="31">8.066110060582529e1 5.315579995154684e0 9.204852385542523e0</atom>
        <atom name="Pt" index="32">8.487511266683216e1 7.972749556326753e0 1.073903126935643e1</atom>
        <atom name="Pt" index="33">8.908912472783904e1 5.316009150076340e0 1.227321015317034e1</atom>
        <atom name="Pt" index="34">8.066110060582529e1 1.062948996257717e1 9.204852385542523e0</atom>
        <atom name="Pt" index="35">8.487511266683216e1 1.328665952374924e1 1.073903126935643e1</atom>
        <atom name="Pt" index="36">8.908912472783904e1 1.062991911749883e1 1.227321015317034e1</atom>
        <atom name="Pt" index="37">8.066110060582529e1 -7.968398007972202e0 1.380729698809220e1</atom>
        <atom name="Pt" index="38">8.487511266683216e1 -5.311222228675247e0 1.534147587190610e1</atom>
        <atom name="Pt" index="39">8.908912472783904e1 -7.967971137117074e0 1.687565475572000e1</atom>
        <atom name="Pt" index="40">8.066110060582529e1 -2.654481822406564e0 1.380729698809220e1</atom>
        <atom name="Pt" index="41">8.487511266683216e1 2.687738747240138e-3 1.534147587190610e1</atom>
        <atom name="Pt" index="42">8.908912472783904e1 -2.654052667485099e0 1.687565475572000e1</atom>
        <atom name="Pt" index="43">8.066110060582529e1 2.659428145062274e0 1.380729698809220e1</atom>
        <atom name="Pt" index="44">8.487511266683216e1 5.316597706234342e0 1.534147587190610e1</atom>
        <atom name="Pt" index="45">8.908912472783904e1 2.659857299983929e0 1.687565475572000e1</atom>
        <atom name="Pt" index="46">8.066110060582529e1 7.973338112484764e0 1.380729698809220e1</atom>
        <atom name="Pt" index="47">8.487511266683216e1 1.063050767365683e1 1.534147587190610e1</atom>
        <atom name="Pt" index="48">8.908912472783904e1 7.973767267406412e0 1.687565475572000e1</atom>
      </atomic_positions>
      <cell>
        <a1>1.313471951191249e2 0.000000000000000e0 0.000000000000000e0</a1>
        <a2>0.000000000000000e0 2.125563986968994e1 0.000000000000000e0</a2>
        <a3>0.000000000000000e0 -1.062460740036965e1 1.840977841019869e1</a3>
      </cell>
    </atomic_structure>
    <symmetries>
      <nsym>1</nsym>
      <nrot>4</nrot>
      <space_group>0</space_group>
      <symmetry>
        <info name="identity">crystal_symmetry</info>
        <rotation rank="2" dims="3 3">
          1.000000000000000e0 0.000000000000000e0 0.000000000000000e0
          0.000000000000000e0 1.000000000000000e0 0.000000000000000e0
          0.000000000000000e0 0.000000000000000e0 1.000000000000000e0
          </rotation>
        <fractional_translation>0.000000000000000e0 0.000000000000000e0 0.000000000000000e0</fractional_translation>
        <equivalent_atoms size="48" nat="48">
          1 2 3 4 5 6 7 8
          9 10 11 12 13 14 15 16
          17 18 19 20 21 22 23 24
          25 26 27 28 29 30 31 32
          33 34 35 36 37 38 39 40
          41 42 43 44 45 46 47 48
          </equivalent_atoms>
      </symmetry>
      <symmetry>
        <info name="180 deg rotation - cart. axis [1,0,0]">lattice_symmetry</info>
        <rotation rank="2" dims="3 3">
          1.000000000000000e0 0.000000000000000e0 0.000000000000000e0
          0.000000000000000e0 -1.000000000000000e0 0.000000000000000e0
          0.000000000000000e0 0.000000000000000e0 -1.000000000000000e0
          </rotation>
      </symmetry>
      <symmetry>
        <info name="inversion">lattice_symmetry</info>
        <rotation rank="2" dims="3 3">
          -1.000000000000000e0 0.000000000000000e0 0.000000000000000e0
          0.000000000000000e0 -1.000000000000000e0 0.000000000000000e0
          0.000000000000000e0 0.000000000000000e0 -1.000000000000000e0
          </rotation>
      </symmetry>
      <symmetry>
        <info name="inv. 180 deg rotation - cart. axis [1,0,0]">lattice_symmetry</info>
        <rotation rank="2" dims="3 3">
          -1.000000000000000e0 0.000000000000000e0 0.000000000000000e0
          0.000000000000000e0 1.000000000000000e0 0.000000000000000e0
          0.000000000000000e0 0.000000000000000e0 1.000000000000000e0
          </rotation>
      </symmetry>
    </symmetries>
    <basis_set>
      <gamma_only>false</gamma_only>
      <ecutwfc>2.500000000000000e1</ecutwfc>
      <ecutrho>3.000000000000000e2</ecutrho>
      <fft_grid nr1="1080" nr2="180" nr3="180"></fft_grid>
      <fft_smooth nr1="600" nr2="96" nr3="96"></fft_smooth>
      <fft_box nr1="1080" nr2="180" nr3="180"></fft_box>
      <ngm>12755969</ngm>
      <ngms>2454831</ngms>
      <npwx>307006</npwx>
      <reciprocal_lattice>
        <b1>1.000000000000000e0 0.000000000000000e0 0.000000000000000e0</b1>
        <b2>0.000000000000000e0 6.179404427453769e0 3.566243142472115e0</b2>
        <b3>0.000000000000000e0 0.000000000000000e0 7.134642915982133e0</b3>
      </reciprocal_lattice>
    </basis_set>
    <dft>
      <functional>PBE</functional>
      <vdW>
        <vdw_corr>DFT-D3</vdw_corr>
        <dftd3_version>4</dftd3_version>
        <dftd3_threebody>true</dftd3_threebody>
        <total_energy_term>-8.401130741375011e-1</total_energy_term>
      </vdW>
    </dft>
    <magnetization>
      <lsda>false</lsda>
      <noncolin>false</noncolin>
      <spinorbit>false</spinorbit>
      <absolute>0.000000000000000e0</absolute>
    </magnetization>
    <total_energy>
      <etot>-1.568502130460850e3</etot>
      <eband>-1.144153927823804e2</eband>
      <ehart>3.320510314434234e4</ehart>
      <vtxc>-3.364685602735148e2</vtxc>
      <etxc>-5.715876741318241e2</etxc>
      <ewald>3.198912272337376e4</ewald>
      <demet>1.310312275284811e-3</demet>
      <vdW_term>-8.401130741375011e-1</vdW_term>
    </total_energy>
    <band_structure>
      <lsda>false</lsda>
      <noncolin>false</noncolin>
      <spinorbit>false</spinorbit>
      <nbnd>288</nbnd>
      <nelec>4.800000000000001e2</nelec>
      <num_of_atomic_wfc>432</num_of_atomic_wfc>
      <wf_collected>true</wf_collected>
      <fermi_energy>-1.255299920576551e-1</fermi_energy>
      <starting_k_points>
        <monkhorst_pack nk1="1" nk2="3" nk3="3" k1="0" k2="0" k3="0">Monkhorst-Pack</monkhorst_pack>
      </starting_k_points>
      <nks>5</nks>
      <occupations_kind>smearing</occupations_kind>
      <smearing degauss="3.675000000000e-3">mv</smearing>
      <ks_energies>
        <k_point weight="2.222222222222e-1">0.000000000000000e0 0.000000000000000e0 0.000000000000000e0</k_point>
        <npw>306713</npw>
        <eigenvalues size="288">
          -4.605451002804700e-1 -3.964457169158468e-1 -3.964455513503204e-1 -3.964454412776232e-1 -3.964447579498520e-1
          -3.964195545926560e-1 -3.964183879462949e-1 -3.907424579830550e-1 -3.747290200597722e-1 -3.637015806087897e-1
          -3.637008962511707e-1 -3.636792359481607e-1 -3.541332403685789e-1 -3.541319520347775e-1 -3.541195016214299e-1
          -3.421819534992925e-1 -3.421814771308349e-1 -3.421811830276043e-1 -3.421806794061104e-1 -3.421504493554516e-1
          -3.421492345160797e-1 -3.377646177226886e-1 -3.377611445589055e-1 -3.377611161849938e-1 -3.311135353493401e-1
          -3.311129584111517e-1 -3.311091151741675e-1 -3.311090566364596e-1 -3.311089096029196e-1 -3.311085014666555e-1
          -3.273758104997393e-1 -3.273755637719660e-1 -3.273751729682413e-1 -3.273746776834791e-1 -3.273562922234711e-1
          -3.273536911250913e-1 -3.271230247680477e-1 -3.271229128654392e-1 -3.271223487737147e-1 -3.271219979237951e-1
          -3.270895996845782e-1 -3.270871884637929e-1 -3.267134652103954e-1 -3.267123517727686e-1 -3.266883837941199e-1
          -3.074648514164803e-1 -3.074644430101693e-1 -3.074638825673659e-1 -3.074637335701651e-1 -3.074472398865415e-1
          -3.074444360229645e-1 -2.959334007822547e-1 -2.959331202061961e-1 -2.959323058955745e-1 -2.959319364332760e-1
          -2.959117712756538e-1 -2.959079172784138e-1 -2.927317364144567e-1 -2.927315510448849e-1 -2.927268067436258e-1
          -2.927267554943766e-1 -2.927265152963627e-1 -2.927263236496120e-1 -2.829755157850716e-1 -2.829720985772517e-1
          -2.829567031129380e-1 -2.829564040268177e-1 -2.829556617172162e-1 -2.829553880668663e-1 -2.809668083310495e-1
          -2.809666228827067e-1 -2.809660807492457e-1 -2.809657912935134e-1 -2.809497375026010e-1 -2.809470763306502e-1
          -2.754066970852335e-1 -2.754043721421444e-1 -2.754025529976613e-1 -2.682897158926002e-1 -2.682890330244283e-1
          -2.682887881766256e-1 -2.682883650789539e-1 -2.682710779104134e-1 -2.682681662693341e-1 -2.569245488287452e-1
          -2.569244064384997e-1 -2.568875564360569e-1 -2.555144856026720e-1 -2.553996897651415e-1 -2.501938544766840e-1
          -2.490111685785995e-1 -2.490108319136514e-1 -2.490106363009038e-1 -2.490103436519278e-1 -2.489813361743118e-1
          -2.489807899306879e-1 -2.437120876910491e-1 -2.436183897584387e-1 -2.426254301360986e-1 -2.425712927505381e-1
          -2.425686839497708e-1 -2.414890372455014e-1 -2.414887546981417e-1 -2.414883786384846e-1 -2.414881211016592e-1
          -2.414688051044481e-1 -2.414669486604990e-1 -2.397163376362440e-1 -2.397154903216789e-1 -2.397046615963409e-1
          -2.397044153623590e-1 -2.397038639133801e-1 -2.397036807356300e-1 -2.370284989017319e-1 -2.337408632465746e-1
          -2.337405109602566e-1 -2.337402201649412e-1 -2.337399659403650e-1 -2.337341131148998e-1 -2.337325719917199e-1
          -2.312973476113610e-1 -2.311818376109488e-1 -2.310194828455816e-1 -2.310178248276678e-1 -2.309781148282319e-1
          -2.309775307416192e-1 -2.309773276702620e-1 -2.309772510168144e-1 -2.262821172339177e-1 -2.262819655195311e-1
          -2.262818128459609e-1 -2.262814438419706e-1 -2.262721699018030e-1 -2.262710557040771e-1 -2.261107983063098e-1
          -2.261096839036980e-1 -2.260977385744789e-1 -2.260976420548147e-1 -2.260973420289313e-1 -2.260970892168287e-1
          -2.246102262133439e-1 -2.246089628928256e-1 -2.245950587888740e-1 -2.245947045951254e-1 -2.245941240725629e-1
          -2.245937366285681e-1 -2.183481021233624e-1 -2.183479004628713e-1 -2.183471077805536e-1 -2.183468332412218e-1
          -2.183252310326939e-1 -2.183238901778298e-1 -2.143588057217977e-1 -2.143555048610216e-1 -2.143247277919762e-1
          -2.050890546090187e-1 -2.050848079086086e-1 -2.050344685797731e-1 -2.050338829299883e-1 -2.050330287111584e-1
          -2.050328304163423e-1 -1.874186356435085e-1 -1.874165874482443e-1 -1.874096281061677e-1 -1.874095415528450e-1
          -1.874089363936539e-1 -1.874087906952139e-1 -1.856738936311485e-1 -1.856714106553809e-1 -1.856659962169296e-1
          -1.856656432436728e-1 -1.856653018942048e-1 -1.856650083773058e-1 -1.801273725556616e-1 -1.801261297404394e-1
          -1.801257951391134e-1 -1.801249421896971e-1 -1.801246600096178e-1 -1.801229980920208e-1 -1.792471177329877e-1
          -1.792443496902394e-1 -1.792017255468270e-1 -1.792011663311134e-1 -1.792001636524290e-1 -1.791992905262745e-1
          -1.791185088258940e-1 -1.790729923409099e-1 -1.787226800153284e-1 -1.786790180551999e-1 -1.786766025317300e-1
          -1.725468217941620e-1 -1.725457274892850e-1 -1.725060674673998e-1 -1.725058793370888e-1 -1.725055636203003e-1
          -1.725050136269422e-1 -1.718406580197214e-1 -1.718399255191212e-1 -1.718254993583074e-1 -1.546857504184024e-1
          -1.546635898441986e-1 -1.541875592598031e-1 -1.541831453144159e-1 -1.541575327215104e-1 -1.541573397040773e-1
          -1.541560463934839e-1 -1.541557368900405e-1 -1.531546347491916e-1 -1.531519196462496e-1 -1.531505861668448e-1
          -1.531501228492893e-1 -1.531497222227868e-1 -1.531494340642267e-1 -1.501530329631974e-1 -1.464525068567869e-1
          -1.464524534067248e-1 -1.464517789225249e-1 -1.464514484429355e-1 -1.464467439838036e-1 -1.464451116066116e-1
          -1.313581960074691e-1 -1.313493564563223e-1 -1.313468477985601e-1 -1.290360019497219e-1 -1.290324430454700e-1
          -1.290282943451422e-1 -1.287972607529795e-1 -1.287946306716186e-1 -1.287796918601317e-1 -1.287793467894652e-1
          -1.287789311023522e-1 -1.287787421513693e-1 -1.251825512638311e-1 -1.251653698101218e-1 -1.226439180305381e-1
          -1.226430829675531e-1 -1.226284782055445e-1 -1.226283177248302e-1 -1.226280976002519e-1 -1.226277541773610e-1
          -1.225240818844332e-1 -1.225210613951562e-1 -1.225112831798510e-1 -1.160690037851484e-1 -1.160635656405663e-1
          -1.160394542654065e-1 -1.160391544566362e-1 -1.160380386780237e-1 -1.160376047710316e-1 -1.094700204205995e-1
          -1.094674625200598e-1 -1.094467537877116e-1 -1.064127851848607e-1 -1.064100422532976e-1 -1.063934899489248e-1
          -9.002837958990458e-2 -8.436784837531363e-2 -8.436729757440659e-2 -8.431476039084433e-2 -5.860648752465231e-2
          -5.860643198314007e-2 -5.860617652189521e-2 -5.860569566523655e-2 -5.858411672248712e-2 -5.858282996789116e-2
          -5.136501685598922e-2 -5.136115990193134e-2 -5.127332620803101e-2 -5.127316244657099e-2 -5.127238158700377e-2
          -5.127205936981537e-2 -2.296113390491225e-2 -2.296038999062833e-2 -2.290120253628404e-2 -2.013150976046725e-2
          -2.013080413643961e-2 -2.006642224286702e-2 -1.803046996525661e-2 -1.802832370192721e-2 -1.795926310598093e-2
          -1.795916490459539e-2 -1.795877688935992e-2 -1.795843902602052e-2 4.945775191704971e-2 4.945848369522161e-2
          4.945921906118553e-2 4.948884002207276e-2 4.949394727183324e-2
          </eigenvalues>
        <occupations size="288">
          1.000000000000000e0 1.000000000000000e0 1.000000000000000e0 1.000000000000000e0 1.000000000000000e0
          1.000000000000000e0 1.000000000000000e0 1.000000000000000e0 1.000000000000000e0 1.000000000000000e0
          1.000000000000000e0 1.000000000000000e0 1.000000000000000e0 1.000000000000000e0 1.000000000000000e0
          1.000000000000000e0 1.000000000000000e0 1.000000000000000e0 1.000000000000000e0 1.000000000000000e0
          1.000000000000000e0 1.000000000000000e0 1.000000000000000e0 1.000000000000000e0 1.000000000000000e0
          1.000000000000000e0 1.000000000000000e0 1.000000000000000e0 1.000000000000000e0 1.000000000000000e0
          1.000000000000000e0 1.000000000000000e0 1.000000000000000e0 1.000000000000000e0 1.000000000000000e0
          1.000000000000000e0 1.000000000000000e0 1.000000000000000e0 1.000000000000000e0 1.000000000000000e0
          1.000000000000000e0 1.000000000000000e0 1.000000000000000e0 1.000000000000000e0 1.000000000000000e0
          1.000000000000000e0 1.000000000000000e0 1.000000000000000e0 1.000000000000000e0 1.000000000000000e0
          1.000000000000000e0 1.000000000000000e0 1.000000000000000e0 1.000000000000000e0 1.000000000000000e0
          1.000000000000000e0 1.000000000000000e0 1.000000000000000e0 1.000000000000000e0 1.000000000000000e0
          1.000000000000000e0 1.000000000000000e0 1.000000000000000e0 1.000000000000000e0 1.000000000000000e0
          1.000000000000000e0 1.000000000000000e0 1.000000000000000e0 1.000000000000000e0 1.000000000000000e0
          1.000000000000000e0 1.000000000000000e0 1.000000000000000e0 1.000000000000000e0 1.000000000000000e0
          1.000000000000000e0 1.000000000000000e0 1.000000000000000e0 1.000000000000000e0 1.000000000000000e0
          1.000000000000000e0 1.000000000000000e0 1.000000000000000e0 1.000000000000000e0 1.000000000000000e0
          1.000000000000000e0 1.000000000000000e0 1.000000000000000e0 1.000000000000000e0 1.000000000000000e0
          1.000000000000000e0 1.000000000000000e0 1.000000000000000e0 1.000000000000000e0 1.000000000000000e0
          1.000000000000000e0 1.000000000000000e0 1.000000000000000e0 1.000000000000000e0 1.000000000000000e0
          1.000000000000000e0 1.000000000000000e0 1.000000000000000e0 1.000000000000000e0 1.000000000000000e0
          1.000000000000000e0 1.000000000000000e0 1.000000000000000e0 1.000000000000000e0 1.000000000000000e0
          1.000000000000000e0 1.000000000000000e0 1.000000000000000e0 1.000000000000000e0 1.000000000000000e0
          1.000000000000000e0 1.000000000000000e0 1.000000000000000e0 1.000000000000000e0 1.000000000000000e0
          1.000000000000000e0 1.000000000000000e0 1.000000000000000e0 1.000000000000000e0 1.000000000000000e0
          1.000000000000000e0 1.000000000000000e0 1.000000000000000e0 1.000000000000000e0 1.000000000000000e0
          1.000000000000000e0 1.000000000000000e0 1.000000000000000e0 1.000000000000000e0 1.000000000000000e0
          1.000000000000000e0 1.000000000000000e0 1.000000000000000e0 1.000000000000000e0 1.000000000000000e0
          1.000000000000000e0 1.000000000000000e0 1.000000000000000e0 1.000000000000000e0 1.000000000000000e0
          1.000000000000000e0 1.000000000000000e0 1.000000000000000e0 1.000000000000000e0 1.000000000000000e0
          1.000000000000000e0 1.000000000000000e0 1.000000000000000e0 1.000000000000000e0 1.000000000000000e0
          1.000000000000000e0 1.000000000000000e0 1.000000000000000e0 1.000000000000000e0 1.000000000000000e0
          1.000000000000000e0 1.000000000000000e0 1.000000000000000e0 1.000000000000000e0 1.000000000000000e0
          1.000000000000000e0 1.000000000000000e0 1.000000000000000e0 1.000000000000000e0 1.000000000000000e0
          1.000000000000000e0 1.000000000000000e0 1.000000000000000e0 1.000000000000000e0 1.000000000000000e0
          1.000000000000000e0 1.000000000000000e0 1.000000000000000e0 1.000000000000000e0 1.000000000000000e0
          1.000000000000000e0 1.000000000000000e0 1.000000000000000e0 1.000000000000000e0 1.000000000000000e0
          1.000000000000000e0 1.000000000000000e0 1.000000000000000e0 1.000000000000000e0 1.000000000000000e0
          1.000000000000000e0 1.000000000000000e0 1.000000000000000e0 1.000000000000000e0 1.000000000000000e0
          1.000000000000000e0 1.000000000000000e0 1.000000000000000e0 1.000000000000000e0 1.000000000000000e0
          1.000000000000000e0 1.000000000000000e0 1.000000000000000e0 1.000000000000000e0 1.000000000000000e0
          1.000000000000000e0 1.000000000000000e0 1.000000000000000e0 1.000000000000000e0 1.000000000000000e0
          1.000000000000000e0 1.000000000000000e0 1.000000000000000e0 1.000000000000000e0 1.000000000005480e0
          1.000000000005481e0 1.000000000005491e0 1.000000000005496e0 1.000000000005566e0 1.000000000005591e0
          1.077324371396871e0 1.077475841135511e0 1.077518554512502e0 1.011871520741770e0 1.011536534437535e0
          1.011144942033397e0 9.874821905564390e-1 9.871918420907301e-1 9.855337383616231e-1 9.854952585478767e-1
          9.854488933406024e-1 9.854278141059972e-1 3.382643106576487e-1 3.353110078634757e-1 6.041372554704408e-2
          6.037074416857508e-2 5.962301191214535e-2 5.961483744225438e-2 5.960362634361848e-2 5.958613898136416e-2
          5.449382192440737e-2 5.435094650175140e-2 5.389050929538887e-2 1.013492791473044e-5 1.003623865089913e-5
          9.609621961535609e-6 9.604427905236999e-6 9.585121073674317e-6 9.577622995147243e-6 2.893885403098198e-12
          2.873456460319174e-12 2.713180672101571e-12 3.287948545719999e-16 3.263947307800584e-16 3.123459070023181e-16
          8.347535324756119e-48 1.049436976442667e-62 1.045697773310254e-62 7.437986233602156e-63 5.520948362159764e-88
          5.520948362159764e-88 5.520948362159764e-88 5.520948362159764e-88 5.520948362159764e-88 5.520948362159764e-88
          5.520948362159764e-88 5.520948362159764e-88 5.520948362159764e-88 5.520948362159764e-88 5.520948362159764e-88
          5.520948362159764e-88 5.520948362159764e-88 5.520948362159764e-88 5.520948362159764e-88 5.520948362159764e-88
          5.520948362159764e-88 5.520948362159764e-88 5.520948362159764e-88 5.520948362159764e-88 5.520948362159764e-88
          5.520948362159764e-88 5.520948362159764e-88 5.520948362159764e-88 5.520948362159764e-88 5.520948362159764e-88
          5.520948362159764e-88 5.520948362159764e-88 5.520948362159764e-88
          </occupations>
      </ks_energies>
      <ks_energies>
        <k_point weight="4.444444444444e-1">0.000000000000000e0 0.000000000000000e0 2.378214305327377e0</k_point>
        <npw>306814</npw>
        <eigenvalues size="288">
          -4.520093368860102e-1 -4.282516248283178e-1 -4.069892902452500e-1 -4.069789331101851e-1 -3.822009544690457e-1
          -3.763524594226042e-1 -3.763217854490652e-1 -3.718079015972487e-1 -3.667130719953970e-1 -3.640840182871794e-1
          -3.601970657569171e-1 -3.573614762661142e-1 -3.573435103645947e-1 -3.510766299514836e-1 -3.509159564081816e-1
          -3.508951334436751e-1 -3.485270999475834e-1 -3.485179853325376e-1 -3.459906257003216e-1 -3.439024923788891e-1
          -3.433957030514812e-1 -3.433803770166542e-1 -3.414170709259195e-1 -3.414089303719898e-1 -3.358855312865867e-1
          -3.358644274076253e-1 -3.355501365677699e-1 -3.355005561314037e-1 -3.354997994134796e-1 -3.341564577369502e-1
          -3.341544218830907e-1 -3.296990979539960e-1 -3.296886036486182e-1 -3.293256191570481e-1 -3.292938550767554e-1
          -3.292760767063135e-1 -3.258361617431445e-1 -3.258287924930474e-1 -3.233046735564647e-1 -3.232996076098818e-1
          -3.227432281345446e-1 -3.225243651715086e-1 -3.225241885101671e-1 -3.219365776648462e-1 -3.219168566058078e-1
          -3.187094854874891e-1 -3.186895392159043e-1 -3.150452329295093e-1 -3.150388035892033e-1 -3.116021831152267e-1
          -3.073774733795889e-1 -3.073689394667907e-1 -2.985460432580127e-1 -2.985167936637941e-1 -2.979788013965726e-1
          -2.979712797461598e-1 -2.970437244627199e-1 -2.970394502906604e-1 -2.934434833041888e-1 -2.934364320854887e-1
          -2.900789908631436e-1 -2.900730050173052e-1 -2.823733241908170e-1 -2.823624496019614e-1 -2.802804476873784e-1
          -2.798917721131915e-1 -2.798914438643343e-1 -2.797907051756403e-1 -2.797730101971603e-1 -2.797685449588394e-1
          -2.797605128989522e-1 -2.789134353346589e-1 -2.789078417290163e-1 -2.760720327581412e-1 -2.760706143453596e-1
          -2.736416733050278e-1 -2.720277362992612e-1 -2.706946238487633e-1 -2.706612240915407e-1 -2.706606075393674e-1
          -2.652275034075756e-1 -2.652174422419591e-1 -2.648854919436110e-1 -2.648842402286001e-1 -2.635640208025253e-1
          -2.597827729186895e-1 -2.597756670695389e-1 -2.563089202199983e-1 -2.563068002383493e-1 -2.547212659632546e-1
          -2.545652548569149e-1 -2.542077443863016e-1 -2.538755544852563e-1 -2.538413176551045e-1 -2.522130041435491e-1
          -2.512988311335294e-1 -2.493853037656505e-1 -2.484806142474261e-1 -2.484441039394914e-1 -2.468161914655439e-1
          -2.468124992860731e-1 -2.460076260628103e-1 -2.459834688392221e-1 -2.443081950733955e-1 -2.442876181744909e-1
          -2.427049760833823e-1 -2.426989963193838e-1 -2.418199944534844e-1 -2.418013805460722e-1 -2.406723362088855e-1
          -2.394364630623600e-1 -2.387009541662504e-1 -2.386965213863740e-1 -2.379699176604785e-1 -2.368883804272543e-1
          -2.368696985796315e-1 -2.363179657719373e-1 -2.363039658039871e-1 -2.357508941477172e-1 -2.346833266711880e-1
          -2.330878302238960e-1 -2.325401179010676e-1 -2.312942950429460e-1 -2.310247685187446e-1 -2.310166788991938e-1
          -2.306966952177103e-1 -2.306937989856497e-1 -2.297098892085633e-1 -2.293994198777332e-1 -2.293955639707203e-1
          -2.283472710578596e-1 -2.253682193561305e-1 -2.253586967318715e-1 -2.248209009994584e-1 -2.234687622172152e-1
          -2.234655181491451e-1 -2.221775513158903e-1 -2.181400902987876e-1 -2.181212405228947e-1 -2.176677325806855e-1
          -2.176601192007240e-1 -2.168014915238708e-1 -2.168006681270657e-1 -2.154456374734828e-1 -2.154383932880535e-1
          -2.152417965653316e-1 -2.152362256117468e-1 -2.143959667264235e-1 -2.143832635676893e-1 -2.075741972418579e-1
          -2.067361171631228e-1 -2.067356335581412e-1 -2.064958815743415e-1 -2.060844369233221e-1 -2.060757682736168e-1
          -2.034594887013836e-1 -1.993987633018925e-1 -1.993720973015608e-1 -1.942707664537835e-1 -1.928260526257960e-1
          -1.927976628495522e-1 -1.926640776539176e-1 -1.926488897065716e-1 -1.889160034466629e-1 -1.889121830342409e-1
          -1.875079242601431e-1 -1.875068036541938e-1 -1.874959202705817e-1 -1.874902464503297e-1 -1.873826346738364e-1
          -1.864014667734198e-1 -1.863927787158042e-1 -1.861221863046900e-1 -1.852591871383959e-1 -1.852407272689220e-1
          -1.839691101536331e-1 -1.833128815438526e-1 -1.818646872238638e-1 -1.817075547381112e-1 -1.802056459613594e-1
          -1.802046135638205e-1 -1.794500148712827e-1 -1.794412164717858e-1 -1.788666713268018e-1 -1.767833359261713e-1
          -1.767822931889952e-1 -1.755624119030581e-1 -1.755481543352681e-1 -1.737364621960120e-1 -1.713754903653026e-1
          -1.713727167588538e-1 -1.639836881741285e-1 -1.639688731100084e-1 -1.625880951107682e-1 -1.625823138572464e-1
          -1.617920276177212e-1 -1.617852878885159e-1 -1.614862232486628e-1 -1.575790261865575e-1 -1.565797255261663e-1
          -1.553170168443291e-1 -1.553161046590601e-1 -1.545385156620822e-1 -1.542347954618921e-1 -1.517226504429177e-1
          -1.516864043445138e-1 -1.502101856872936e-1 -1.501927897952151e-1 -1.495142090024677e-1 -1.476600700318623e-1
          -1.476578244558508e-1 -1.474015396494624e-1 -1.446413436430731e-1 -1.446404059256979e-1 -1.423320259140879e-1
          -1.418945922652461e-1 -1.418845639793715e-1 -1.416502454238813e-1 -1.416390340704186e-1 -1.414872071874707e-1
          -1.384735410411130e-1 -1.384681334522466e-1 -1.378905398489354e-1 -1.337292369240570e-1 -1.337186709990718e-1
          -1.335305016823688e-1 -1.335296532760577e-1 -1.308720055813364e-1 -1.308597985513585e-1 -1.306922729904621e-1
          -1.306869593384091e-1 -1.299468850626931e-1 -1.288851901558965e-1 -1.288839726478475e-1 -1.282902728309132e-1
          -1.282874957394021e-1 -1.280667999531987e-1 -1.267404923585921e-1 -1.267314577151744e-1 -1.247958810000908e-1
          -1.240659342874866e-1 -1.240516457950587e-1 -1.237901850257073e-1 -1.236872089274726e-1 -1.236814636914071e-1
          -1.233810253531773e-1 -1.233617073529621e-1 -1.223534988700908e-1 -1.212073721151394e-1 -1.210418423393813e-1
          -1.186220857090789e-1 -1.168564810862595e-1 -1.168510630858300e-1 -1.160074155370922e-1 -1.160029828636902e-1
          -1.145348385611455e-1 -1.011403127902567e-1 -1.011014288739083e-1 -9.055034261510830e-2 -8.961336164638688e-2
          -8.472303545663703e-2 -8.469722334911729e-2 -6.814636403736761e-2 -6.813702678040115e-2 -6.370831447169446e-2
          -6.369739500262739e-2 -5.535364989231823e-2 -5.391766968339741e-2 -5.391379335441846e-2 -3.684079483404593e-2
          -3.681662116532479e-2 -3.352739228569980e-2 -3.349785669104337e-2 -2.635660785523619e-2 -2.230531100913186e-2
          -2.229672911845027e-2 -3.603536457153966e-3 9.309316415487707e-4 9.627062280496414e-4 4.061660126487493e-3
          4.184876859190001e-3 9.048049451563918e-3 2.239651431256513e-2 2.246732723279433e-2 3.190195547813860e-2
          3.191676632559583e-2 5.318276468635981e-2 5.329105388779476e-2
          </eigenvalues>
        <occupations size="288">
          1.000000000000000e0 1.000000000000000e0 1.000000000000000e0 1.000000000000000e0 1.000000000000000e0
          1.000000000000000e0 1.000000000000000e0 1.000000000000000e0 1.000000000000000e0 1.000000000000000e0
          1.000000000000000e0 1.000000000000000e0 1.000000000000000e0 1.000000000000000e0 1.000000000000000e0
          1.000000000000000e0 1.000000000000000e0 1.000000000000000e0 1.000000000000000e0 1.000000000000000e0
          1.000000000000000e0 1.000000000000000e0 1.000000000000000e0 1.000000000000000e0 1.000000000000000e0
          1.000000000000000e0 1.000000000000000e0 1.000000000000000e0 1.000000000000000e0 1.000000000000000e0
          1.000000000000000e0 1.000000000000000e0 1.000000000000000e0 1.000000000000000e0 1.000000000000000e0
          1.000000000000000e0 1.000000000000000e0 1.000000000000000e0 1.000000000000000e0 1.000000000000000e0
          1.000000000000000e0 1.000000000000000e0 1.000000000000000e0 1.000000000000000e0 1.000000000000000e0
          1.000000000000000e0 1.000000000000000e0 1.000000000000000e0 1.000000000000000e0 1.000000000000000e0
          1.000000000000000e0 1.000000000000000e0 1.000000000000000e0 1.000000000000000e0 1.000000000000000e0
          1.000000000000000e0 1.000000000000000e0 1.000000000000000e0 1.000000000000000e0 1.000000000000000e0
          1.000000000000000e0 1.000000000000000e0 1.000000000000000e0 1.000000000000000e0 1.000000000000000e0
          1.000000000000000e0 1.000000000000000e0 1.000000000000000e0 1.000000000000000e0 1.000000000000000e0
          1.000000000000000e0 1.000000000000000e0 1.000000000000000e0 1.000000000000000e0 1.000000000000000e0
          1.000000000000000e0 1.000000000000000e0 1.000000000000000e0 1.000000000000000e0 1.000000000000000e0
          1.000000000000000e0 1.000000000000000e0 1.000000000000000e0 1.000000000000000e0 1.000000000000000e0
          1.000000000000000e0 1.000000000000000e0 1.000000000000000e0 1.000000000000000e0 1.000000000000000e0
          1.000000000000000e0 1.000000000000000e0 1.000000000000000e0 1.000000000000000e0 1.000000000000000e0
          1.000000000000000e0 1.000000000000000e0 1.000000000000000e0 1.000000000000000e0 1.000000000000000e0
          1.000000000000000e0 1.000000000000000e0 1.000000000000000e0 1.000000000000000e0 1.000000000000000e0
          1.000000000000000e0 1.000000000000000e0 1.000000000000000e0 1.000000000000000e0 1.000000000000000e0
          1.000000000000000e0 1.000000000000000e0 1.000000000000000e0 1.000000000000000e0 1.000000000000000e0
          1.000000000000000e0 1.000000000000000e0 1.000000000000000e0 1.000000000000000e0 1.000000000000000e0
          1.000000000000000e0 1.000000000000000e0 1.000000000000000e0 1.000000000000000e0 1.000000000000000e0
          1.000000000000000e0 1.000000000000000e0 1.000000000000000e0 1.000000000000000e0 1.000000000000000e0
          1.000000000000000e0 1.000000000000000e0 1.000000000000000e0 1.000000000000000e0 1.000000000000000e0
          1.000000000000000e0 1.000000000000000e0 1.000000000000000e0 1.000000000000000e0 1.000000000000000e0
          1.000000000000000e0 1.000000000000000e0 1.000000000000000e0 1.000000000000000e0 1.000000000000000e0
          1.000000000000000e0 1.000000000000000e0 1.000000000000000e0 1.000000000000000e0 1.000000000000000e0
          1.000000000000000e0 1.000000000000000e0 1.000000000000000e0 1.000000000000000e0 1.000000000000000e0
          1.000000000000000e0 1.000000000000000e0 1.000000000000000e0 1.000000000000000e0 1.000000000000000e0
          1.000000000000000e0 1.000000000000000e0 1.000000000000000e0 1.000000000000000e0 1.000000000000000e0
          1.000000000000000e0 1.000000000000000e0 1.000000000000000e0 1.000000000000000e0 1.000000000000000e0
          1.000000000000000e0 1.000000000000000e0 1.000000000000000e0 1.000000000000000e0 1.000000000000000e0
          1.000000000000000e0 1.000000000000000e0 1.000000000000000e0 1.000000000000000e0 1.000000000000000e0
          1.000000000000000e0 1.000000000000000e0 1.000000000000000e0 1.000000000000000e0 1.000000000000000e0
          1.000000000000000e0 1.000000000000000e0 1.000000000000000e0 1.000000000000000e0 1.000000000000000e0
          1.000000000000000e0 1.000000000000000e0 1.000000000000000e0 1.000000000000000e0 1.000000000000000e0
          1.000000000000000e0 1.000000000000000e0 1.000000000000000e0 1.000000000000000e0 1.000000000000000e0
          1.000000000000000e0 1.000000000000000e0 1.000000000000000e0 1.000000000000000e0 1.000000000000000e0
          1.000000000000000e0 1.000000000000000e0 1.000000000000000e0 1.000000000000001e0 1.000000000000188e0
          1.000000000000189e0 1.000000000000393e0 1.000000000575805e0 1.000000000577121e0 1.000000106892707e0
          1.000000262767056e0 1.000000268151126e0 1.000000428876414e0 1.000000438531392e0 1.000000591732285e0
          1.000110085997498e0 1.000110985191976e0 1.000257862898063e0 1.023535196752449e0 1.023719369872095e0
          1.027159956951579e0 1.027176153927592e0 1.082953869545539e0 1.083011291320004e0 1.083293384611806e0
          1.083286119645871e0 1.070262990479635e0 9.969177622885347e-1 9.967907160716875e-1 9.229737403804190e-1
          9.225744542376889e-1 8.893412812260870e-1 6.425085631419912e-1 6.406632087132728e-1 2.751184707008171e-1
          1.765112194341618e-1 1.748599689244465e-1 1.465139381538223e-1 1.363077207315627e-1 1.357539349004937e-1
          1.090347572049408e-1 1.074633987659668e-1 4.689082888286725e-2 1.536210806719221e-2 1.287571343058344e-2
          6.221606861405228e-4 3.993700847572995e-5 3.957422705046372e-5 9.069474491057351e-6 8.997067231848979e-6
          5.399272391805738e-7 1.510405164369697e-24 1.292867331346990e-24 1.555201939736388e-46 7.926519375953003e-49
          1.038807334826824e-61 8.799496877266272e-62 5.520948362159764e-88 5.520948362159764e-88 5.520948362159764e-88
          5.520948362159764e-88 5.520948362159764e-88 5.520948362159764e-88 5.520948362159764e-88 5.520948362159764e-88
          5.520948362159764e-88 5.520948362159764e-88 5.520948362159764e-88 5.520948362159764e-88 5.520948362159764e-88
          5.520948362159764e-88 5.520948362159764e-88 5.520948362159764e-88 5.520948362159764e-88 5.520948362159764e-88
          5.520948362159764e-88 5.520948362159764e-88 5.520948362159764e-88 5.520948362159764e-88 5.520948362159764e-88
          5.520948362159764e-88 5.520948362159764e-88 5.520948362159764e-88
          </occupations>
      </ks_energies>
      <ks_energies>
        <k_point weight="4.444444444444e-1">0.000000000000000e0 2.059801475817923e0 1.188747714157372e0</k_point>
        <npw>306814</npw>
        <eigenvalues size="288">
          -4.520093406274446e-1 -4.282516410240693e-1 -4.069892596156980e-1 -4.069789227641375e-1 -3.822009590017648e-1
          -3.763524101698889e-1 -3.763217940209287e-1 -3.718079770752901e-1 -3.667130767648910e-1 -3.640841066826051e-1
          -3.601970896641186e-1 -3.573613911870833e-1 -3.573435118326331e-1 -3.510766705020840e-1 -3.509159164020702e-1
          -3.508951459217473e-1 -3.485270689644160e-1 -3.485179901045223e-1 -3.459906428438508e-1 -3.439025462423477e-1
          -3.433956649043549e-1 -3.433803698506852e-1 -3.414170005117522e-1 -3.414089320494987e-1 -3.358854833364174e-1
          -3.358644275532753e-1 -3.355501260412805e-1 -3.355004561422594e-1 -3.354999027868786e-1 -3.341564539049708e-1
          -3.341544231748724e-1 -3.296990969775848e-1 -3.296885981420056e-1 -3.293256115047988e-1 -3.292938324155081e-1
          -3.292760657608096e-1 -3.258361400252022e-1 -3.258287757391327e-1 -3.233047105796720e-1 -3.232996669236398e-1
          -3.227433009469971e-1 -3.225243359447967e-1 -3.225241971000000e-1 -3.219365778398091e-1 -3.219168615420021e-1
          -3.187094151917940e-1 -3.186895410831849e-1 -3.150452151026184e-1 -3.150388090586111e-1 -3.116022522273907e-1
          -3.073774893292350e-1 -3.073689633454431e-1 -2.985459688538907e-1 -2.985167908507446e-1 -2.979787531231072e-1
          -2.979712899632711e-1 -2.970436813451029e-1 -2.970394598719601e-1 -2.934434781772734e-1 -2.934364472276411e-1
          -2.900789218875099e-1 -2.900730581844881e-1 -2.823733462489195e-1 -2.823624699569105e-1 -2.802804496594861e-1
          -2.798917099023986e-1 -2.798915158404714e-1 -2.797906850812973e-1 -2.797729432502825e-1 -2.797685835610143e-1
          -2.797604811387433e-1 -2.789134025006242e-1 -2.789078807381745e-1 -2.760719822129501e-1 -2.760706999902626e-1
          -2.736416476299123e-1 -2.720277259830723e-1 -2.706946636506562e-1 -2.706611875963745e-1 -2.706606101185955e-1
          -2.652275438198784e-1 -2.652175065924676e-1 -2.648854273618330e-1 -2.648842907795663e-1 -2.635640335810718e-1
          -2.597827061801461e-1 -2.597756662110264e-1 -2.563088995195317e-1 -2.563067766841402e-1 -2.547212549559621e-1
          -2.545653013135666e-1 -2.542077476846721e-1 -2.538755521797841e-1 -2.538413226757774e-1 -2.522130146833230e-1
          -2.512988202754420e-1 -2.493852806923001e-1 -2.484806054778672e-1 -2.484441067880314e-1 -2.468161886324914e-1
          -2.468125696092490e-1 -2.460076363391599e-1 -2.459835122429874e-1 -2.443081796532367e-1 -2.442876139907146e-1
          -2.427049625256925e-1 -2.426990322377337e-1 -2.418199555675702e-1 -2.418013774160851e-1 -2.406723285782976e-1
          -2.394364254055171e-1 -2.387009716354563e-1 -2.386965399762791e-1 -2.379699580626239e-1 -2.368884231190226e-1
          -2.368697798261011e-1 -2.363180319914814e-1 -2.363040494625070e-1 -2.357508851433953e-1 -2.346833143038558e-1
          -2.330878645264012e-1 -2.325400785463238e-1 -2.312942883557373e-1 -2.310247457925530e-1 -2.310166573913040e-1
          -2.306967180899465e-1 -2.306937903179129e-1 -2.297098460643369e-1 -2.293994352999940e-1 -2.293955406281897e-1
          -2.283472300164425e-1 -2.253682755577903e-1 -2.253587045865186e-1 -2.248208769512856e-1 -2.234687394374358e-1
          -2.234655434396704e-1 -2.221775254856144e-1 -2.181400980466567e-1 -2.181212384754537e-1 -2.176677029232001e-1
          -2.176601068315275e-1 -2.168015097906944e-1 -2.168006952183762e-1 -2.154455837221098e-1 -2.154383881440126e-1
          -2.152418006750713e-1 -2.152362723132496e-1 -2.143959888387751e-1 -2.143832988383553e-1 -2.075741556069147e-1
          -2.067360669610058e-1 -2.067357273620397e-1 -2.064958565319764e-1 -2.060844557737387e-1 -2.060757465720937e-1
          -2.034594386603843e-1 -1.993987732061182e-1 -1.993720533345194e-1 -1.942707100200871e-1 -1.928260910330046e-1
          -1.927976955880352e-1 -1.926641181101709e-1 -1.926489068227691e-1 -1.889160025916389e-1 -1.889122777645784e-1
          -1.875080666194187e-1 -1.875066194422528e-1 -1.874958915367557e-1 -1.874902290878472e-1 -1.873826160483707e-1
          -1.864014958517726e-1 -1.863927826692774e-1 -1.861221471293221e-1 -1.852592192874512e-1 -1.852408239868463e-1
          -1.839691281278068e-1 -1.833128846142922e-1 -1.818646742522466e-1 -1.817075554472543e-1 -1.802056346811695e-1
          -1.802046075293881e-1 -1.794499776147090e-1 -1.794411824431803e-1 -1.788667043775478e-1 -1.767832379908831e-1
          -1.767823403785636e-1 -1.755624016610695e-1 -1.755481813689287e-1 -1.737364606728573e-1 -1.713754927780144e-1
          -1.713727138727395e-1 -1.639836328744538e-1 -1.639688768422443e-1 -1.625880742307350e-1 -1.625823184739821e-1
          -1.617920373821892e-1 -1.617852696048929e-1 -1.614862068096889e-1 -1.575790490171655e-1 -1.565796700845217e-1
          -1.553168866206551e-1 -1.553161805041183e-1 -1.545385599730112e-1 -1.542348393945606e-1 -1.517226654068125e-1
          -1.516863693584353e-1 -1.502101637631625e-1 -1.501927664121118e-1 -1.495142061000376e-1 -1.476600185814242e-1
          -1.476579333988585e-1 -1.474015589390425e-1 -1.446411631571928e-1 -1.446405769792398e-1 -1.423319979908486e-1
          -1.418945176919449e-1 -1.418845473348529e-1 -1.416502512154044e-1 -1.416390159482904e-1 -1.414872341219893e-1
          -1.384735304528202e-1 -1.384681891087452e-1 -1.378904992913783e-1 -1.337292189736941e-1 -1.337187019210938e-1
          -1.335301894308532e-1 -1.335299030690913e-1 -1.308720015044290e-1 -1.308598422263372e-1 -1.306922412459818e-1
          -1.306869521032700e-1 -1.299468993169650e-1 -1.288850603617271e-1 -1.288840305605007e-1 -1.282902334599127e-1
          -1.282875245579286e-1 -1.280668639022125e-1 -1.267404644294018e-1 -1.267314662656955e-1 -1.247958902281447e-1
          -1.240659400735996e-1 -1.240516429582974e-1 -1.237901903854617e-1 -1.236872222832996e-1 -1.236814913596453e-1
          -1.233810197216535e-1 -1.233617040099207e-1 -1.223534821633519e-1 -1.212073604772420e-1 -1.210418224177786e-1
          -1.186220803333115e-1 -1.168563940639935e-1 -1.168511510967474e-1 -1.160073569682900e-1 -1.160030387110924e-1
          -1.145347900515131e-1 -1.011403116252484e-1 -1.011013661548150e-1 -9.055032217739454e-2 -8.961333969594145e-2
          -8.472303339914623e-2 -8.469716527523772e-2 -6.814637406292729e-2 -6.813705137684482e-2 -6.370835638822435e-2
          -6.369743051974584e-2 -5.535365492925703e-2 -5.391766313071379e-2 -5.391390054040141e-2 -3.684079668109687e-2
          -3.681659827040604e-2 -3.352742326080333e-2 -3.349786784991463e-2 -2.635659839411595e-2 -2.230529671697248e-2
          -2.229675980265210e-2 -3.603526545794317e-3 9.309297010751159e-4 9.627535439100139e-4 4.061666432953798e-3
          4.184934349816245e-3 9.048047722061868e-3 2.239783217869804e-2 2.246865491360361e-2 3.190208036516815e-2
          3.191671660036587e-2 5.318272502430588e-2 5.329097980569653e-2
          </eigenvalues>
        <occupations size="288">
          1.000000000000000e0 1.000000000000000e0 1.000000000000000e0 1.000000000000000e0 1.000000000000000e0
          1.000000000000000e0 1.000000000000000e0 1.000000000000000e0 1.000000000000000e0 1.000000000000000e0
          1.000000000000000e0 1.000000000000000e0 1.000000000000000e0 1.000000000000000e0 1.000000000000000e0
          1.000000000000000e0 1.000000000000000e0 1.000000000000000e0 1.000000000000000e0 1.000000000000000e0
          1.000000000000000e0 1.000000000000000e0 1.000000000000000e0 1.000000000000000e0 1.000000000000000e0
          1.000000000000000e0 1.000000000000000e0 1.000000000000000e0 1.000000000000000e0 1.000000000000000e0
          1.000000000000000e0 1.000000000000000e0 1.000000000000000e0 1.000000000000000e0 1.000000000000000e0
          1.000000000000000e0 1.000000000000000e0 1.000000000000000e0 1.000000000000000e0 1.000000000000000e0
          1.000000000000000e0 1.000000000000000e0 1.000000000000000e0 1.000000000000000e0 1.000000000000000e0
          1.000000000000000e0 1.000000000000000e0 1.000000000000000e0 1.000000000000000e0 1.000000000000000e0
          1.000000000000000e0 1.000000000000000e0 1.000000000000000e0 1.000000000000000e0 1.000000000000000e0
          1.000000000000000e0 1.000000000000000e0 1.000000000000000e0 1.000000000000000e0 1.000000000000000e0
          1.000000000000000e0 1.000000000000000e0 1.000000000000000e0 1.000000000000000e0 1.000000000000000e0
          1.000000000000000e0 1.000000000000000e0 1.000000000000000e0 1.000000000000000e0 1.000000000000000e0
          1.000000000000000e0 1.000000000000000e0 1.000000000000000e0 1.000000000000000e0 1.000000000000000e0
          1.000000000000000e0 1.000000000000000e0 1.000000000000000e0 1.000000000000000e0 1.000000000000000e0
          1.000000000000000e0 1.000000000000000e0 1.000000000000000e0 1.000000000000000e0 1.000000000000000e0
          1.000000000000000e0 1.000000000000000e0 1.000000000000000e0 1.000000000000000e0 1.000000000000000e0
          1.000000000000000e0 1.000000000000000e0 1.000000000000000e0 1.000000000000000e0 1.000000000000000e0
          1.000000000000000e0 1.000000000000000e0 1.000000000000000e0 1.000000000000000e0 1.000000000000000e0
          1.000000000000000e0 1.000000000000000e0 1.000000000000000e0 1.000000000000000e0 1.000000000000000e0
          1.000000000000000e0 1.000000000000000e0 1.000000000000000e0 1.000000000000000e0 1.000000000000000e0
          1.000000000000000e0 1.000000000000000e0 1.000000000000000e0 1.000000000000000e0 1.000000000000000e0
          1.000000000000000e0 1.000000000000000e0 1.000000000000000e0 1.000000000000000e0 1.000000000000000e0
          1.000000000000000e0 1.000000000000000e0 1.000000000000000e0 1.000000000000000e0 1.000000000000000e0
          1.000000000000000e0 1.000000000000000e0 1.000000000000000e0 1.000000000000000e0 1.000000000000000e0
          1.000000000000000e0 1.000000000000000e0 1.000000000000000e0 1.000000000000000e0 1.000000000000000e0
          1.000000000000000e0 1.000000000000000e0 1.000000000000000e0 1.000000000000000e0 1.000000000000000e0
          1.000000000000000e0 1.000000000000000e0 1.000000000000000e0 1.000000000000000e0 1.000000000000000e0
          1.000000000000000e0 1.000000000000000e0 1.000000000000000e0 1.000000000000000e0 1.000000000000000e0
          1.000000000000000e0 1.000000000000000e0 1.000000000000000e0 1.000000000000000e0 1.000000000000000e0
          1.000000000000000e0 1.000000000000000e0 1.000000000000000e0 1.000000000000000e0 1.000000000000000e0
          1.000000000000000e0 1.000000000000000e0 1.000000000000000e0 1.000000000000000e0 1.000000000000000e0
          1.000000000000000e0 1.000000000000000e0 1.000000000000000e0 1.000000000000000e0 1.000000000000000e0
          1.000000000000000e0 1.000000000000000e0 1.000000000000000e0 1.000000000000000e0 1.000000000000000e0
          1.000000000000000e0 1.000000000000000e0 1.000000000000000e0 1.000000000000000e0 1.000000000000000e0
          1.000000000000000e0 1.000000000000000e0 1.000000000000000e0 1.000000000000000e0 1.000000000000000e0
          1.000000000000000e0 1.000000000000000e0 1.000000000000000e0 1.000000000000000e0 1.000000000000000e0
          1.000000000000000e0 1.000000000000000e0 1.000000000000000e0 1.000000000000000e0 1.000000000000000e0
          1.000000000000000e0 1.000000000000000e0 1.000000000000000e0 1.000000000000000e0 1.000000000000000e0
          1.000000000000000e0 1.000000000000000e0 1.000000000000000e0 1.000000000000000e0 1.000000000000000e0
          1.000000000000000e0 1.000000000000000e0 1.000000000000000e0 1.000000000000001e0 1.000000000000188e0
          1.000000000000189e0 1.000000000000393e0 1.000000000576058e0 1.000000000576881e0 1.000000106898942e0
          1.000000262806706e0 1.000000268160149e0 1.000000428871480e0 1.000000438547167e0 1.000000591701015e0
          1.000110087751504e0 1.000110975902431e0 1.000257877697791e0 1.023535508825937e0 1.023718829469753e0
          1.027165917455966e0 1.027171384481281e0 1.082953889518278e0 1.083011094391775e0 1.083293344298884e0
          1.083286109043633e0 1.070263504922149e0 9.969042231688368e-1 9.967967615152066e-1 9.229680830379554e-1
          9.225786001930288e-1 8.893513292953459e-1 6.425028596632888e-1 6.406649555310232e-1 2.751198914712427e-1
          1.765118902706613e-1 1.748596421542983e-1 1.465144832795619e-1 1.363090100191826e-1 1.357565979196056e-1
          1.090342966103618e-1 1.074631283296071e-1 4.689012944251559e-2 1.536191947872849e-2 1.287543680847837e-2
          6.221559139573585e-4 3.993115674621439e-5 3.958009507643073e-5 9.068514157143582e-6 8.997976048842009e-6
          5.398742346591736e-7 1.510398131828651e-24 1.292542830540329e-24 1.555025072830503e-46 7.925527067235944e-49
          1.038793596594441e-61 8.796210806840842e-62 5.520948362159764e-88 5.520948362159764e-88 5.520948362159764e-88
          5.520948362159764e-88 5.520948362159764e-88 5.520948362159764e-88 5.520948362159764e-88 5.520948362159764e-88
          5.520948362159764e-88 5.520948362159764e-88 5.520948362159764e-88 5.520948362159764e-88 5.520948362159764e-88
          5.520948362159764e-88 5.520948362159764e-88 5.520948362159764e-88 5.520948362159764e-88 5.520948362159764e-88
          5.520948362159764e-88 5.520948362159764e-88 5.520948362159764e-88 5.520948362159764e-88 5.520948362159764e-88
          5.520948362159764e-88 5.520948362159764e-88 5.520948362159764e-88
          </occupations>
      </ks_energies>
      <ks_energies>
        <k_point weight="4.444444444444e-1">0.000000000000000e0 2.059801475817923e0 3.566962019484749e0</k_point>
        <npw>307006</npw>
        <eigenvalues size="288">
          -4.357533862038092e-1 -4.357445260783385e-1 -4.357440059937671e-1 -3.769802980994317e-1 -3.769601222981823e-1
          -3.769591732444365e-1 -3.665135207681086e-1 -3.665039812847786e-1 -3.665029064667216e-1 -3.599293340640397e-1
          -3.599289165352072e-1 -3.599251738056847e-1 -3.599249679260348e-1 -3.599024736029144e-1 -3.599022465732417e-1
          -3.520050943794339e-1 -3.519939929186519e-1 -3.519937351304940e-1 -3.427090721707245e-1 -3.427080080039064e-1
          -3.427051201773561e-1 -3.427050125075401e-1 -3.426931819353809e-1 -3.426927290646764e-1 -3.406081372753240e-1
          -3.406078548216998e-1 -3.406022602389716e-1 -3.379985996489054e-1 -3.379941069891762e-1 -3.379938963135528e-1
          -3.295956235846511e-1 -3.295951458577038e-1 -3.295932552959689e-1 -3.295930775748132e-1 -3.295906406482647e-1
          -3.295903904207182e-1 -3.282142343070444e-1 -3.282135663273225e-1 -3.282125241969054e-1 -3.247149800247057e-1
          -3.247107649749004e-1 -3.247105594811758e-1 -3.170029939903792e-1 -3.120723706696170e-1 -3.120601299337116e-1
          -3.114700869130206e-1 -3.114694130393008e-1 -3.114676224396367e-1 -3.114672553640461e-1 -3.114449890366968e-1
          -3.114437826699965e-1 -3.094087795793613e-1 -3.093899794566024e-1 -3.093884010979924e-1 -3.009956560380824e-1
          -3.009952644296095e-1 -3.009919692099206e-1 -3.009364965189243e-1 -3.009285287102577e-1 -3.009263275919923e-1
          -2.893244872185901e-1 -2.892850438052266e-1 -2.816413284173709e-1 -2.816346546008899e-1 -2.816343117545786e-1
          -2.781360701296560e-1 -2.781174220704663e-1 -2.781161235866971e-1 -2.759414019010726e-1 -2.759078507892027e-1
          -2.759071257316319e-1 -2.741633082426191e-1 -2.741622313785062e-1 -2.741574046399526e-1 -2.741567290209900e-1
          -2.741527823697136e-1 -2.741525143975794e-1 -2.668984618285719e-1 -2.668870355598246e-1 -2.668853734065046e-1
          -2.644655739391319e-1 -2.644181444385155e-1 -2.644180315573757e-1 -2.602160842665597e-1 -2.602157066165562e-1
          -2.602131226278307e-1 -2.592184423081387e-1 -2.592155399020597e-1 -2.592149588330311e-1 -2.573195001189373e-1
          -2.572981172424189e-1 -2.572978481117933e-1 -2.545176753432181e-1 -2.545152906105188e-1 -2.545048365044372e-1
          -2.545046810271059e-1 -2.545028926971283e-1 -2.545026196132754e-1 -2.507124781000353e-1 -2.505775427282456e-1
          -2.505765575999374e-1 -2.505752063673062e-1 -2.483374141365824e-1 -2.483370959339009e-1 -2.483186337549306e-1
          -2.453655314566511e-1 -2.453653498729524e-1 -2.453439201290381e-1 -2.453435283401554e-1 -2.453368892008483e-1
          -2.453367504366971e-1 -2.395690124015563e-1 -2.395688262968076e-1 -2.395474464390623e-1 -2.356791620065080e-1
          -2.356788554830102e-1 -2.356426897656475e-1 -2.338793114289242e-1 -2.338493543597350e-1 -2.338491715437050e-1
          -2.311651842966556e-1 -2.311639990962566e-1 -2.291590979206371e-1 -2.286517519976065e-1 -2.286513528087615e-1
          -2.286451897870791e-1 -2.277214631146992e-1 -2.277208635343327e-1 -2.277205356816166e-1 -2.277197809252153e-1
          -2.277122373650119e-1 -2.277119386753881e-1 -2.274531972249473e-1 -2.243259615383519e-1 -2.243254099348478e-1
          -2.243187015952491e-1 -2.214941584259557e-1 -2.214678849562987e-1 -2.214675513278621e-1 -2.177484177149378e-1
          -2.177470235987876e-1 -2.177369469845288e-1 -2.114761741030075e-1 -2.114754965360071e-1 -2.114037125899620e-1
          -2.013398151087091e-1 -2.013393292959749e-1 -2.013339408651323e-1 -2.006722260670711e-1 -2.006720332336285e-1
          -2.006699590470245e-1 -2.006673810652293e-1 -2.006616096912641e-1 -2.006610654480209e-1 -1.982295234838629e-1
          -1.982276420171688e-1 -1.982111769155853e-1 -1.969846594794405e-1 -1.969844943294262e-1 -1.969724648435316e-1
          -1.891465794315287e-1 -1.891372471774806e-1 -1.891368454357083e-1 -1.879348123573145e-1 -1.879316329899181e-1
          -1.879244109267734e-1 -1.879242728184720e-1 -1.879131945403774e-1 -1.879127363745276e-1 -1.850626154429768e-1
          -1.850623733229534e-1 -1.850593568627825e-1 -1.826521783376234e-1 -1.826510180537191e-1 -1.826224311996215e-1
          -1.826214548672859e-1 -1.826202279302082e-1 -1.826193624475014e-1 -1.819048866277800e-1 -1.819044776935902e-1
          -1.818690556094254e-1 -1.813248222469390e-1 -1.813111452631029e-1 -1.786988159742145e-1 -1.786920060704236e-1
          -1.786912166078042e-1 -1.724788254319347e-1 -1.724786953887173e-1 -1.724465318282726e-1 -1.714993830472722e-1
          -1.714990097191214e-1 -1.714953771010749e-1 -1.710976284093813e-1 -1.710973037486563e-1 -1.710843771956696e-1
          -1.592582144047674e-1 -1.592570829495907e-1 -1.592558886034219e-1 -1.592557709508124e-1 -1.592501177007342e-1
          -1.592499436040178e-1 -1.512997435046687e-1 -1.512993580986390e-1 -1.512889938419062e-1 -1.487401480449060e-1
          -1.487389205569865e-1 -1.487293481871511e-1 -1.452878530246705e-1 -1.452876958824702e-1 -1.452836574131777e-1
          -1.452833691281381e-1 -1.452810896592318e-1 -1.452801099571620e-1 -1.446485307389441e-1 -1.446484112835553e-1
          -1.446453821149162e-1 -1.401380471222407e-1 -1.401376488959410e-1 -1.401340767628453e-1 -1.383143960965207e-1
          -1.383139662545562e-1 -1.362679179187343e-1 -1.362676865403175e-1 -1.362584134617928e-1 -1.334994264712490e-1
          -1.331795633995852e-1 -1.331791919867743e-1 -1.331692579034294e-1 -1.324498528758510e-1 -1.324494281939499e-1
          -1.324475635851599e-1 -1.305435942701765e-1 -1.305429673525457e-1 -1.305321383892400e-1 -1.305320314160038e-1
          -1.305258093283015e-1 -1.305241283913872e-1 -1.289611974040623e-1 -1.289610096059050e-1 -1.289485165681181e-1
          -1.266708290764508e-1 -1.266697901153239e-1 -1.266692354121560e-1 -1.240066036357715e-1 -1.240060669412413e-1
          -1.240002112276515e-1 -1.239997747157818e-1 -1.239906612141723e-1 -1.239903886309841e-1 -1.211188366717684e-1
          -1.211187154062840e-1 -1.211167227288872e-1 -1.078141171562247e-1 -1.078134938654136e-1 -1.077804748164242e-1
          -1.077800599746406e-1 -1.077748165168562e-1 -1.077745293491279e-1 -9.684101744907988e-2 -9.682655052155415e-2
          -9.682641134127302e-2 -9.121844117248029e-2 -9.121753345617858e-2 -9.119532699092659e-2 -9.119453829063211e-2
          -9.118613324572769e-2 -9.118571788018926e-2 -3.913732669450664e-2 -3.912292666822975e-2 -3.912215462106457e-2
          -1.758307378691124e-2 -1.756620094403052e-2 -1.756589158203429e-2 -2.429995812479761e-3 -2.429912930719188e-3
          -2.386719218761263e-3 1.775245873263579e-3 1.775676506316933e-3 1.788018335339936e-3 1.788353571364875e-3
          1.813819478285668e-3 1.814009690864579e-3 1.497190485135268e-2 1.497215234326483e-2 1.503658041781106e-2
          3.895911171752222e-2 3.896320668837062e-2 3.901801441395316e-2
          </eigenvalues>
        <occupations size="288">
          1.000000000000000e0 1.000000000000000e0 1.000000000000000e0 1.000000000000000e0 1.000000000000000e0
          1.000000000000000e0 1.000000000000000e0 1.000000000000000e0 1.000000000000000e0 1.000000000000000e0
          1.000000000000000e0 1.000000000000000e0 1.000000000000000e0 1.000000000000000e0 1.000000000000000e0
          1.000000000000000e0 1.000000000000000e0 1.000000000000000e0 1.000000000000000e0 1.000000000000000e0
          1.000000000000000e0 1.000000000000000e0 1.000000000000000e0 1.000000000000000e0 1.000000000000000e0
          1.000000000000000e0 1.000000000000000e0 1.000000000000000e0 1.000000000000000e0 1.000000000000000e0
          1.000000000000000e0 1.000000000000000e0 1.000000000000000e0 1.000000000000000e0 1.000000000000000e0
          1.000000000000000e0 1.000000000000000e0 1.000000000000000e0 1.000000000000000e0 1.000000000000000e0
          1.000000000000000e0 1.000000000000000e0 1.000000000000000e0 1.000000000000000e0 1.000000000000000e0
          1.000000000000000e0 1.000000000000000e0 1.000000000000000e0 1.000000000000000e0 1.000000000000000e0
          1.000000000000000e0 1.000000000000000e0 1.000000000000000e0 1.000000000000000e0 1.000000000000000e0
          1.000000000000000e0 1.000000000000000e0 1.000000000000000e0 1.000000000000000e0 1.000000000000000e0
          1.000000000000000e0 1.000000000000000e0 1.000000000000000e0 1.000000000000000e0 1.000000000000000e0
          1.000000000000000e0 1.000000000000000e0 1.000000000000000e0 1.000000000000000e0 1.000000000000000e0
          1.000000000000000e0 1.000000000000000e0 1.000000000000000e0 1.000000000000000e0 1.000000000000000e0
          1.000000000000000e0 1.000000000000000e0 1.000000000000000e0 1.000000000000000e0 1.000000000000000e0
          1.000000000000000e0 1.000000000000000e0 1.000000000000000e0 1.000000000000000e0 1.000000000000000e0
          1.000000000000000e0 1.000000000000000e0 1.000000000000000e0 1.000000000000000e0 1.000000000000000e0
          1.000000000000000e0 1.000000000000000e0 1.000000000000000e0 1.000000000000000e0 1.000000000000000e0
          1.000000000000000e0 1.000000000000000e0 1.000000000000000e0 1.000000000000000e0 1.000000000000000e0
          1.000000000000000e0 1.000000000000000e0 1.000000000000000e0 1.000000000000000e0 1.000000000000000e0
          1.000000000000000e0 1.000000000000000e0 1.000000000000000e0 1.000000000000000e0 1.000000000000000e0
          1.000000000000000e0 1.000000000000000e0 1.000000000000000e0 1.000000000000000e0 1.000000000000000e0
          1.000000000000000e0 1.000000000000000e0 1.000000000000000e0 1.000000000000000e0 1.000000000000000e0
          1.000000000000000e0 1.000000000000000e0 1.000000000000000e0 1.000000000000000e0 1.000000000000000e0
          1.000000000000000e0 1.000000000000000e0 1.000000000000000e0 1.000000000000000e0 1.000000000000000e0
          1.000000000000000e0 1.000000000000000e0 1.000000000000000e0 1.000000000000000e0 1.000000000000000e0
          1.000000000000000e0 1.000000000000000e0 1.000000000000000e0 1.000000000000000e0 1.000000000000000e0
          1.000000000000000e0 1.000000000000000e0 1.000000000000000e0 1.000000000000000e0 1.000000000000000e0
          1.000000000000000e0 1.000000000000000e0 1.000000000000000e0 1.000000000000000e0 1.000000000000000e0
          1.000000000000000e0 1.000000000000000e0 1.000000000000000e0 1.000000000000000e0 1.000000000000000e0
          1.000000000000000e0 1.000000000000000e0 1.000000000000000e0 1.000000000000000e0 1.000000000000000e0
          1.000000000000000e0 1.000000000000000e0 1.000000000000000e0 1.000000000000000e0 1.000000000000000e0
          1.000000000000000e0 1.000000000000000e0 1.000000000000000e0 1.000000000000000e0 1.000000000000000e0
          1.000000000000000e0 1.000000000000000e0 1.000000000000000e0 1.000000000000000e0 1.000000000000000e0
          1.000000000000000e0 1.000000000000000e0 1.000000000000000e0 1.000000000000000e0 1.000000000000000e0
          1.000000000000000e0 1.000000000000000e0 1.000000000000000e0 1.000000000000000e0 1.000000000000000e0
          1.000000000000000e0 1.000000000000000e0 1.000000000000000e0 1.000000000000000e0 1.000000000000000e0
          1.000000000000000e0 1.000000000000000e0 1.000000000000000e0 1.000000000000000e0 1.000000000000000e0
          1.000000000000000e0 1.000000000000000e0 1.000000000000000e0 1.000000000000000e0 1.000000000000000e0
          1.000000000000000e0 1.000000000000000e0 1.000000000000000e0 1.000000000000000e0 1.000000000000008e0
          1.000000000000008e0 1.000000000000008e0 1.000000000115635e0 1.000000000115681e0 1.000000000116870e0
          1.000000000116955e0 1.000000000117631e0 1.000000000117924e0 1.000000000565815e0 1.000000000565979e0
          1.000000000570170e0 1.000007279853221e0 1.000007284952349e0 1.000007330844211e0 1.000139601943306e0
          1.000139690800179e0 1.002087628244912e0 1.002088189350586e0 1.002110786897799e0 1.027757181123807e0
          1.034363860624896e0 1.034371998427610e0 1.034590038885483e0 1.051936597631129e0 1.051947442428530e0
          1.051995060821225e0 1.082682883241970e0 1.082678459058031e0 1.082599496126841e0 1.082598692059123e0
          1.082551111316602e0 1.082537982594172e0 1.004648518716493e0 1.004629904200115e0 1.003386183086048e0
          6.282624578061162e-1 6.280497245254191e-1 6.279361430966665e-1 1.697244798430151e-1 1.696639264737286e-1
          1.690042214551367e-1 1.689551155077322e-1 1.679321454570731e-1 1.679016151600372e-1 1.398456096999980e-2
          1.398275082101740e-2 1.395303516054581e-2 2.412847043177364e-14 2.403285448901184e-14 2.178865944747451e-14
          2.176449090902335e-14 2.140604601396968e-14 2.138959091065359e-14 1.325620194306049e-32 1.239658288536635e-32
          1.238858769533988e-32 6.195522815007679e-45 6.164859589983251e-45 5.459993733247814e-45 5.436491689531396e-45
          5.192201885432483e-45 5.180416807869211e-45 5.520948362159764e-88 5.520948362159764e-88 5.520948362159764e-88
          5.520948362159764e-88 5.520948362159764e-88 5.520948362159764e-88 5.520948362159764e-88 5.520948362159764e-88
          5.520948362159764e-88 5.520948362159764e-88 5.520948362159764e-88 5.520948362159764e-88 5.520948362159764e-88
          5.520948362159764e-88 5.520948362159764e-88 5.520948362159764e-88 5.520948362159764e-88 5.520948362159764e-88
          5.520948362159764e-88 5.520948362159764e-88 5.520948362159764e-88
          </occupations>
      </ks_energies>
      <ks_energies>
        <k_point weight="4.444444444444e-1">0.000000000000000e0 2.059801475817923e0 -1.189466591170006e0</k_point>
        <npw>306816</npw>
        <eigenvalues size="288">
          -4.520058610585417e-1 -4.282382638768826e-1 -4.070005886794598e-1 -4.070002060282293e-1 -3.821966800875484e-1
          -3.763439414531220e-1 -3.763436191469618e-1 -3.717760955148314e-1 -3.667083462189201e-1 -3.640582541015871e-1
          -3.601797496417516e-1 -3.573625839298198e-1 -3.573619884866566e-1 -3.510598509313198e-1 -3.509045263879511e-1
          -3.509042147913176e-1 -3.485261435038234e-1 -3.485246216452374e-1 -3.459709435988843e-1 -3.438760781687904e-1
          -3.434019478554339e-1 -3.434018544480741e-1 -3.414199524446342e-1 -3.414198056092760e-1 -3.358873637175518e-1
          -3.358872334196838e-1 -3.355495567890131e-1 -3.354916676283227e-1 -3.354895266192224e-1 -3.341536465010417e-1
          -3.341535939472655e-1 -3.297027419660662e-1 -3.297025409213559e-1 -3.293115521158376e-1 -3.293039632965358e-1
          -3.293035537624134e-1 -3.258455558124643e-1 -3.258450359473518e-1 -3.233004715605283e-1 -3.233000539163359e-1
          -3.227176551416354e-1 -3.225209480457480e-1 -3.225206412615055e-1 -3.219365824179490e-1 -3.219363738890663e-1
          -3.187093243949846e-1 -3.187080918976059e-1 -3.150479332245713e-1 -3.150477266728729e-1 -3.115742075050945e-1
          -3.073904808872942e-1 -3.073901722092958e-1 -2.985474772125248e-1 -2.985473341660510e-1 -2.979773020779663e-1
          -2.979756489118131e-1 -2.970426151007231e-1 -2.970422892170422e-1 -2.934430569426009e-1 -2.934429016312269e-1
          -2.900890998682033e-1 -2.900887199688198e-1 -2.823661647459805e-1 -2.823660271506990e-1 -2.802555808410545e-1
          -2.798820718094862e-1 -2.798812121391827e-1 -2.798072131088878e-1 -2.798070452453796e-1 -2.797731465726794e-1
          -2.797729468752471e-1 -2.788962935646083e-1 -2.788961378948636e-1 -2.760658948638536e-1 -2.760640992654068e-1
          -2.736430331153649e-1 -2.720202870490071e-1 -2.706600397054262e-1 -2.706599456195248e-1 -2.706477557026381e-1
          -2.652320014779187e-1 -2.652318965240914e-1 -2.648887045173979e-1 -2.648870657338628e-1 -2.635057318776708e-1
          -2.597991464076315e-1 -2.597990327517098e-1 -2.563223873324043e-1 -2.563221525760142e-1 -2.546958894810929e-1
          -2.545152636226013e-1 -2.541690442412328e-1 -2.538701980502947e-1 -2.538699925433146e-1 -2.521772460533544e-1
          -2.512810245736844e-1 -2.494658348676894e-1 -2.484539725221972e-1 -2.484510348477556e-1 -2.468163080400923e-1
          -2.468161761564853e-1 -2.460012806870352e-1 -2.460010226813196e-1 -2.443146007354255e-1 -2.443137451054376e-1
          -2.426897322669064e-1 -2.426895531091624e-1 -2.418253245248181e-1 -2.418250948101195e-1 -2.407257546849550e-1
          -2.395022786668951e-1 -2.386998692686777e-1 -2.386998467114690e-1 -2.379219472229375e-1 -2.368742134106523e-1
          -2.368740780113844e-1 -2.363087323707060e-1 -2.363085993727442e-1 -2.357986357037046e-1 -2.347355101642021e-1
          -2.330189653185419e-1 -2.325135345691897e-1 -2.312662499829560e-1 -2.310250185618264e-1 -2.310249842192566e-1
          -2.307124129496434e-1 -2.307123274955898e-1 -2.296910950727363e-1 -2.293874259033263e-1 -2.293870630182354e-1
          -2.284141191097376e-1 -2.253691431420171e-1 -2.253690811257731e-1 -2.249031199511496e-1 -2.234804703073691e-1
          -2.234800811363906e-1 -2.221470052888105e-1 -2.181403999721942e-1 -2.181379109496039e-1 -2.176427805584622e-1
          -2.176426450137270e-1 -2.167853941524131e-1 -2.167853110590977e-1 -2.154107400637786e-1 -2.154104554790393e-1
          -2.152273375365814e-1 -2.152271803506397e-1 -2.143545441339595e-1 -2.143541112368931e-1 -2.075644614380769e-1
          -2.067299263145386e-1 -2.067297758882562e-1 -2.065640843477725e-1 -2.060930133249558e-1 -2.060919261542860e-1
          -2.034367285735225e-1 -1.993941919779281e-1 -1.993933529832844e-1 -1.942533773329481e-1 -1.928008366665973e-1
          -1.928007226162666e-1 -1.926407906139096e-1 -1.926407581410754e-1 -1.889161777569139e-1 -1.889160563652229e-1
          -1.874994661154204e-1 -1.874964465062252e-1 -1.874946979577132e-1 -1.874931597951044e-1 -1.873837645151555e-1
          -1.863944681088033e-1 -1.863944107235646e-1 -1.860928449261972e-1 -1.852059976137262e-1 -1.852056632878547e-1
          -1.840092937770855e-1 -1.833605864270349e-1 -1.818508113520135e-1 -1.817464409502193e-1 -1.801915870103379e-1
          -1.801915216380605e-1 -1.794295150893109e-1 -1.794294098625444e-1 -1.789098273071100e-1 -1.767784430462880e-1
          -1.767765754809056e-1 -1.755410713954172e-1 -1.755408664236794e-1 -1.737298827483885e-1 -1.713632921138672e-1
          -1.713630439087750e-1 -1.639714523137396e-1 -1.639713070811635e-1 -1.625814180384718e-1 -1.625789457085394e-1
          -1.617661492647220e-1 -1.617658976592095e-1 -1.614842447698171e-1 -1.575779249980193e-1 -1.565979761493458e-1
          -1.553167281096048e-1 -1.553165709176018e-1 -1.545616154260451e-1 -1.542529498077943e-1 -1.517066941855183e-1
          -1.517058442721273e-1 -1.501926637013043e-1 -1.501926491271713e-1 -1.495145307085211e-1 -1.476589139434667e-1
          -1.476560904187567e-1 -1.474202318097027e-1 -1.446359020062720e-1 -1.446357665702440e-1 -1.423159871624296e-1
          -1.418891747372967e-1 -1.418889452641638e-1 -1.416364700169437e-1 -1.416364278707110e-1 -1.415053861435689e-1
          -1.384637818960347e-1 -1.384612974725825e-1 -1.378924083513539e-1 -1.337160169046918e-1 -1.337158262093822e-1
          -1.335278528823901e-1 -1.335276944105494e-1 -1.308570185937105e-1 -1.308568820470155e-1 -1.306836672200504e-1
          -1.306817823339869e-1 -1.299327868588954e-1 -1.289030727808046e-1 -1.289004198262587e-1 -1.282819748095902e-1
          -1.282817461259660e-1 -1.280703620712678e-1 -1.267528984573591e-1 -1.267496684940596e-1 -1.248088994676243e-1
          -1.240477672538246e-1 -1.240476645431997e-1 -1.238039129895200e-1 -1.236832046470436e-1 -1.236828598895090e-1
          -1.233668411866437e-1 -1.233664786012251e-1 -1.223293032334335e-1 -1.211933714979283e-1 -1.210571909654888e-1
          -1.186127902501767e-1 -1.168829704081521e-1 -1.168776056312485e-1 -1.160270836571367e-1 -1.160228712395104e-1
          -1.145326765945198e-1 -1.010981609830332e-1 -1.010980930543360e-1 -9.050800150186680e-2 -8.959551905879518e-2
          -8.469904511259232e-2 -8.469886405964482e-2 -6.815515470512073e-2 -6.815488080381214e-2 -6.376122927228660e-2
          -6.375891742721349e-2 -5.534122522066321e-2 -5.400271803181857e-2 -5.399906405424399e-2 -3.683389440619656e-2
          -3.683371130825363e-2 -3.356919896217441e-2 -3.356767504608944e-2 -2.632672723056356e-2 -2.236639955744979e-2
          -2.236443968052652e-2 -3.579679356783895e-3 9.547741911090997e-4 9.549313202694197e-4 4.183733120400638e-3
          4.183873945603013e-3 9.092793958857495e-3 2.242488176656852e-2 2.242593565545111e-2 3.188756620271497e-2
          3.188791521906641e-2 5.328940066171562e-2 5.328990611567051e-2
          </eigenvalues>
        <occupations size="288">
          1.000000000000000e0 1.000000000000000e0 1.000000000000000e0 1.000000000000000e0 1.000000000000000e0
          1.000000000000000e0 1.000000000000000e0 1.000000000000000e0 1.000000000000000e0 1.000000000000000e0
          1.000000000000000e0 1.000000000000000e0 1.000000000000000e0 1.000000000000000e0 1.000000000000000e0
          1.000000000000000e0 1.000000000000000e0 1.000000000000000e0 1.000000000000000e0 1.000000000000000e0
          1.000000000000000e0 1.000000000000000e0 1.000000000000000e0 1.000000000000000e0 1.000000000000000e0
          1.000000000000000e0 1.000000000000000e0 1.000000000000000e0 1.000000000000000e0 1.000000000000000e0
          1.000000000000000e0 1.000000000000000e0 1.000000000000000e0 1.000000000000000e0 1.000000000000000e0
          1.000000000000000e0 1.000000000000000e0 1.000000000000000e0 1.000000000000000e0 1.000000000000000e0
          1.000000000000000e0 1.000000000000000e0 1.000000000000000e0 1.000000000000000e0 1.000000000000000e0
          1.000000000000000e0 1.000000000000000e0 1.000000000000000e0 1.000000000000000e0 1.000000000000000e0
          1.000000000000000e0 1.000000000000000e0 1.000000000000000e0 1.000000000000000e0 1.000000000000000e0
          1.000000000000000e0 1.000000000000000e0 1.000000000000000e0 1.000000000000000e0 1.000000000000000e0
          1.000000000000000e0 1.000000000000000e0 1.000000000000000e0 1.000000000000000e0 1.000000000000000e0
          1.000000000000000e0 1.000000000000000e0 1.000000000000000e0 1.000000000000000e0 1.000000000000000e0
          1.000000000000000e0 1.000000000000000e0 1.000000000000000e0 1.000000000000000e0 1.000000000000000e0
          1.000000000000000e0 1.000000000000000e0 1.000000000000000e0 1.000000000000000e0 1.000000000000000e0
          1.000000000000000e0 1.000000000000000e0 1.000000000000000e0 1.000000000000000e0 1.000000000000000e0
          1.000000000000000e0 1.000000000000000e0 1.000000000000000e0 1.000000000000000e0 1.000000000000000e0
          1.000000000000000e0 1.000000000000000e0 1.000000000000000e0 1.000000000000000e0 1.000000000000000e0
          1.000000000000000e0 1.000000000000000e0 1.000000000000000e0 1.000000000000000e0 1.000000000000000e0
          1.000000000000000e0 1.000000000000000e0 1.000000000000000e0 1.000000000000000e0 1.000000000000000e0
          1.000000000000000e0 1.000000000000000e0 1.000000000000000e0 1.000000000000000e0 1.000000000000000e0
          1.000000000000000e0 1.000000000000000e0 1.000000000000000e0 1.000000000000000e0 1.000000000000000e0
          1.000000000000000e0 1.000000000000000e0 1.000000000000000e0 1.000000000000000e0 1.000000000000000e0
          1.000000000000000e0 1.000000000000000e0 1.000000000000000e0 1.000000000000000e0 1.000000000000000e0
          1.000000000000000e0 1.000000000000000e0 1.000000000000000e0 1.000000000000000e0 1.000000000000000e0
          1.000000000000000e0 1.000000000000000e0 1.000000000000000e0 1.000000000000000e0 1.000000000000000e0
          1.000000000000000e0 1.000000000000000e0 1.000000000000000e0 1.000000000000000e0 1.000000000000000e0
          1.000000000000000e0 1.000000000000000e0 1.000000000000000e0 1.000000000000000e0 1.000000000000000e0
          1.000000000000000e0 1.000000000000000e0 1.000000000000000e0 1.000000000000000e0 1.000000000000000e0
          1.000000000000000e0 1.000000000000000e0 1.000000000000000e0 1.000000000000000e0 1.000000000000000e0
          1.000000000000000e0 1.000000000000000e0 1.000000000000000e0 1.000000000000000e0 1.000000000000000e0
          1.000000000000000e0 1.000000000000000e0 1.000000000000000e0 1.000000000000000e0 1.000000000000000e0
          1.000000000000000e0 1.000000000000000e0 1.000000000000000e0 1.000000000000000e0 1.000000000000000e0
          1.000000000000000e0 1.000000000000000e0 1.000000000000000e0 1.000000000000000e0 1.000000000000000e0
          1.000000000000000e0 1.000000000000000e0 1.000000000000000e0 1.000000000000000e0 1.000000000000000e0
          1.000000000000000e0 1.000000000000000e0 1.000000000000000e0 1.000000000000000e0 1.000000000000000e0
          1.000000000000000e0 1.000000000000000e0 1.000000000000000e0 1.000000000000000e0 1.000000000000000e0
          1.000000000000000e0 1.000000000000000e0 1.000000000000000e0 1.000000000000000e0 1.000000000000000e0
          1.000000000000000e0 1.000000000000000e0 1.000000000000000e0 1.000000000000000e0 1.000000000000000e0
          1.000000000000000e0 1.000000000000000e0 1.000000000000000e0 1.000000000000000e0 1.000000000000000e0
          1.000000000000000e0 1.000000000000000e0 1.000000000000000e0 1.000000000000001e0 1.000000000000188e0
          1.000000000000190e0 1.000000000000373e0 1.000000000583484e0 1.000000000583676e0 1.000000110532738e0
          1.000000265662596e0 1.000000265785921e0 1.000000440768693e0 1.000000440805560e0 1.000000570984398e0
          1.000111713751958e0 1.000112131703620e0 1.000257181918148e0 1.023765784336691e0 1.023769121531338e0
          1.027210545519708e0 1.027213574002981e0 1.083023699597125e0 1.083024302651576e0 1.083281095518729e0
          1.083278038354317e0 1.069748602498596e0 9.987721354579405e-1 9.984984125647255e-1 9.217792351641785e-1
          9.217462552772572e-1 8.899006243096053e-1 6.450413120491504e-1 6.443820451772146e-1 2.771270534407537e-1
          1.744135877901644e-1 1.744017775180090e-1 1.479149484698028e-1 1.359215729754726e-1 1.358883640141334e-1
          1.078793103000508e-1 1.078498959343206e-1 4.588683345580068e-2 1.513668716304279e-2 1.309039310481251e-2
          6.139595134390532e-4 4.175656842528926e-5 4.138182724592047e-5 9.397519414788281e-6 9.326320682235414e-6
          5.375698100353286e-7 1.276066660981421e-24 1.275719735091301e-24 1.228570721968121e-46 7.159382348521729e-49
          8.903203486704273e-62 8.892842508470885e-62 5.520948362159764e-88 5.520948362159764e-88 5.520948362159764e-88
          5.520948362159764e-88 5.520948362159764e-88 5.520948362159764e-88 5.520948362159764e-88 5.520948362159764e-88
          5.520948362159764e-88 5.520948362159764e-88 5.520948362159764e-88 5.520948362159764e-88 5.520948362159764e-88
          5.520948362159764e-88 5.520948362159764e-88 5.520948362159764e-88 5.520948362159764e-88 5.520948362159764e-88
          5.520948362159764e-88 5.520948362159764e-88 5.520948362159764e-88 5.520948362159764e-88 5.520948362159764e-88
          5.520948362159764e-88 5.520948362159764e-88 5.520948362159764e-88
          </occupations>
      </ks_energies>
    </band_structure>
    <forces rank="2" dims="3 48">
      -7.124827871913512e-3 1.798964384995356e-5 3.768038630312273e-6
      -3.065668015591304e-6 5.400484654829182e-6 3.705175582646439e-6
      7.116648435852642e-3 7.528073592134747e-7 -1.395752495949153e-5
      -7.120515377051695e-3 8.531328157709735e-6 -9.383299539835061e-6
      8.863026451749958e-6 -4.096644953148557e-6 7.127451837152273e-6
      7.125213745209378e-3 1.339655600002426e-6 -1.615669217383742e-5
      -7.124243715083691e-3 7.062499246409538e-7 -5.023002496835439e-6
      1.815792281398778e-6 8.470053892304081e-6 1.408814372302459e-5
      7.116030180042537e-3 -1.045881688595955e-5 -1.937006288993110e-5
      -7.114964105057192e-3 -9.786004155785477e-6 -1.314712303491785e-6
      1.618819605626314e-5 -1.619362563121150e-5 6.622536910426924e-6
      7.105216680667374e-3 -1.328609406528050e-6 -2.023645987101473e-5
      -7.109282493894862e-3 1.448714818385483e-5 4.378794272883569e-6
      -1.648979249685572e-5 -4.310680662243516e-6 7.272309692896562e-6
      7.118845000799843e-3 2.467099997188572e-6 9.902515550340755e-6
      -7.129381819889759e-3 -4.339536988800514e-6 -7.057084784815953e-7
      1.957347857692783e-5 8.015642068760233e-6 -1.735031806009519e-5
      7.117385677312032e-3 5.049686644077198e-6 2.676239595247361e-6
      -7.113785201517141e-3 5.403325562761754e-6 -2.858672936127413e-5
      9.665881428703898e-7 1.944341345640384e-6 -2.869572874617743e-6
      7.104990775317220e-3 -5.622909968050183e-6 -2.792593149689643e-6
      -7.111855933729982e-3 3.137146447468599e-6 -8.254784175810512e-6
      -2.654081423255514e-6 -1.520724998464523e-6 -1.202813058959176e-5
      7.096947412187231e-3 -5.713707663710731e-6 3.914514248849060e-6
      -7.120850341816806e-3 6.835106893821257e-6 2.325079548081312e-5
      -1.811274371588288e-5 2.937214657043964e-6 2.624036743613829e-6
      7.121273309436327e-3 1.345916966525145e-5 2.777117102963159e-5
      -7.118547696171696e-3 -9.545312733063701e-6 8.126375132386306e-6
      6.346393918003756e-6 -1.900851029496531e-5 8.534407090263281e-6
      7.119634366330172e-3 -4.785184254934016e-6 2.452485567512094e-5
      -7.123928457951768e-3 -2.548474015081517e-5 -5.391119260133890e-6
      2.536390622685208e-5 7.129262203810497e-6 -9.022382327428080e-6
      7.111556034057368e-3 -2.075090680808438e-5 8.022208426556068e-6
      -7.110422589205697e-3 3.776991680986346e-5 -1.212297561245064e-6
      -8.004463577614850e-6 4.243765040301402e-6 -3.047992698023822e-7
      7.109517386427308e-3 -5.953290001531004e-6 4.090741354386822e-6
      -7.112710345304989e-3 3.362207809337891e-5 -6.570201055875404e-6
      -4.571471749495854e-6 -4.082457132311069e-6 -3.048502628294866e-6
      7.118914326651021e-3 1.306524340574172e-5 1.344463309504143e-5
      -7.129771832754335e-3 -5.368952755508226e-6 -1.693386649426983e-5
      3.692565041849443e-6 2.516646631438016e-6 -2.109846934345831e-6
      7.137861010502982e-3 -1.186791493352639e-5 -1.842652579014600e-6
      -7.113684574791661e-3 -2.381272888232788e-5 1.142115421890865e-6
      1.106040104876962e-5 -2.060148131416597e-6 6.783347579804352e-6
      7.123665925522608e-3 -3.467837234992652e-6 -1.000282395741581e-5
      -7.116360653811972e-3 6.094393036257449e-6 1.049041373847106e-5
      1.913306635564499e-6 -3.253429542730793e-7 3.106721070667548e-7
      7.108547310229169e-3 -1.148282254366105e-5 1.189659007299717e-5
      </forces>
  </output>
  <exit_status>0</exit_status>
  <timing_info>
    <total label="PWSCF">
      <cpu>5.041056270000001e2</cpu>
      <wall>5.115555911064149e2</wall>
    </total>
    <partial label="init_run" calls="1">
      <cpu>1.493345700000000e1</cpu>
      <wall>1.544370293617249e1</wall>
    </partial>
    <partial label="hinit0" calls="1">
      <cpu>6.654409999999995e-1</cpu>
      <wall>7.527480125427246e-1</wall>
    </partial>
    <partial label="init_vloc" calls="1">
      <cpu>4.290100000000052e-2</cpu>
      <wall>4.345297813415527e-2</wall>
    </partial>
    <partial label="init_us_1" calls="1">
      <cpu>2.599070000000001e-1</cpu>
      <wall>2.640450000762939e-1</wall>
    </partial>
    <partial label="fft" calls="270">
      <cpu>1.626142699999969e1</cpu>
      <wall>1.651921653747559e1</wall>
    </partial>
    <partial label="fft_scatt_yz" calls="51958">
      <cpu>4.138754059999982e2</cpu>
      <wall>4.187333521842957e2</wall>
    </partial>
    <partial label="fft_scatt_xy" calls="51958">
      <cpu>8.541304999996953e0</cpu>
      <wall>8.656449317932129e0</wall>
    </partial>
    <partial label="potinit" calls="1">
      <cpu>8.952229999999997e-1</cpu>
      <wall>9.373278617858887e-1</wall>
    </partial>
    <partial label="v_of_rho" calls="20">
      <cpu>1.139200000000000e1</cpu>
      <wall>1.177689075469971e1</wall>
    </partial>
    <partial label="v_xc" calls="21">
      <cpu>1.079061300000001e1</cpu>
      <wall>1.118250846862793e1</wall>
    </partial>
    <partial label="v_h" calls="20">
      <cpu>1.091655000000003e0</cpu>
      <wall>1.100714445114136e0</wall>
    </partial>
    <partial label="interpolate" calls="20">
      <cpu>1.460829999999987e0</cpu>
      <wall>1.471760034561157e0</wall>
    </partial>
    <partial label="ffts" calls="18582">
      <cpu>2.748375000000037e2</cpu>
      <wall>2.766432261466981e2</wall>
    </partial>
    <partial label="newd" calls="20">
      <cpu>2.921994999999811e0</cpu>
      <wall>2.963656187057495e0</wall>
    </partial>
    <partial label="wfcinit" calls="1">
      <cpu>4.240653000000000e0</cpu>
      <wall>4.432349920272827e0</wall>
    </partial>
    <partial label="init_us_2" calls="41">
      <cpu>1.127889999999638e-1</cpu>
      <wall>1.210126876831055e-1</wall>
    </partial>
    <partial label="init_us_2:cp" calls="41">
      <cpu>1.125340000000961e-1</cpu>
      <wall>1.208672523498535e-1</wall>
    </partial>
    <partial label="wfcinit:atom" calls="1">
      <cpu>8.630000000007243e-4</cpu>
      <wall>8.709430694580078e-4</wall>
    </partial>
    <partial label="atomic_wfc" calls="1">
      <cpu>8.599999999994168e-4</cpu>
      <wall>8.678436279296875e-4</wall>
    </partial>
    <partial label="wfcinit:wfcr" calls="1">
      <cpu>4.232874000000001e0</cpu>
      <wall>4.422043800354004e0</wall>
    </partial>
    <partial label="wfcrot" calls="1">
      <cpu>4.232870000000000e0</cpu>
      <wall>4.422039985656738e0</wall>
    </partial>
    <partial label="protwfck" calls="1">
      <cpu>4.232847000000000e0</cpu>
      <wall>4.421641111373901e0</wall>
    </partial>
    <partial label="protwfck:hps" calls="1">
      <cpu>4.102426999999999e0</cpu>
      <wall>4.266211032867432e0</wall>
    </partial>
    <partial label="h_psi_bgrp" calls="63">
      <cpu>1.329647450000002e2</cpu>
      <wall>1.357265446186066e2</wall>
    </partial>
    <partial label="h_psi" calls="63">
      <cpu>1.329644910000000e2</cpu>
      <wall>1.357263762950897e2</wall>
    </partial>
    <partial label="h_psi:pot" calls="63">
      <cpu>1.329221210000001e2</cpu>
      <wall>1.356826376914978e2</wall>
    </partial>
    <partial label="vloc_psi" calls="63">
      <cpu>1.247337559999999e2</cpu>
      <wall>1.273710336685181e2</wall>
    </partial>
    <partial label="fftw" calls="33106">
      <cpu>1.490867570000026e2</cpu>
      <wall>1.522820942401886e2</wall>
    </partial>
    <partial label="h_psi:calbec" calls="63">
      <cpu>7.345072000000073e0</cpu>
      <wall>7.413880109786987e0</wall>
    </partial>
    <partial label="calbec" calls="87">
      <cpu>1.108171899999985e1</cpu>
      <wall>1.117480492591858e1</wall>
    </partial>
    <partial label="add_vuspsi" calls="63">
      <cpu>8.424439999998867e-1</cpu>
      <wall>8.970577716827393e-1</wall>
    </partial>
    <partial label="protwfck:hc" calls="1">
      <cpu>6.220300000000023e-2</cpu>
      <wall>6.871700286865234e-2</wall>
    </partial>
    <partial label="s_psi_bgrp" calls="63">
      <cpu>9.256150000000503e-1</cpu>
      <wall>9.959490299224854e-1</wall>
    </partial>
    <partial label="s_psi" calls="63">
      <cpu>8.995269999999778e-1</cpu>
      <wall>9.386482238769531e-1</wall>
    </partial>
    <partial label="protwfck:dia" calls="1">
      <cpu>4.607300000000158e-2</cpu>
      <wall>6.328701972961426e-2</wall>
    </partial>
    <partial label="cdiaghg" calls="61">
      <cpu>2.883900999999980e0</cpu>
      <wall>3.022576570510864e0</wall>
    </partial>
    <partial label="cdiaghg:chol" calls="61">
      <cpu>2.170250000000919e-1</cpu>
      <wall>2.268674373626709e-1</wall>
    </partial>
    <partial label="cdiaghg:inve" calls="61">
      <cpu>2.836809999999446e-1</cpu>
      <wall>2.915978431701660e-1</wall>
    </partial>
    <partial label="cdiaghg:para" calls="122">
      <cpu>4.734200000000328e-1</cpu>
      <wall>4.922771453857422e-1</wall>
    </partial>
    <partial label="protwfck:evc" calls="1">
      <cpu>2.144499999999994e-2</cpu>
      <wall>2.271294593811035e-2</wall>
    </partial>
    <partial label="electrons" calls="1">
      <cpu>4.862634910000001e2</cpu>
      <wall>4.927678840160371e2</wall>
    </partial>
    <partial label="energy_dftd3" calls="1">
      <cpu>3.003799999999934e-2</cpu>
      <wall>3.025007247924805e-2</wall>
    </partial>
    <partial label="c_bands" calls="20">
      <cpu>1.402416930000000e2</cpu>
      <wall>1.431556982994080e2</wall>
    </partial>
    <partial label="cegterg" calls="20">
      <cpu>1.368525150000000e2</cpu>
      <wall>1.397209308147431e2</wall>
    </partial>
    <partial label="cegterg:init" calls="20">
      <cpu>3.876280000000634e-1</cpu>
      <wall>3.966250419616699e-1</wall>
    </partial>
    <partial label="cegterg:upda" calls="42">
      <cpu>1.001209000000131e0</cpu>
      <wall>1.010893106460571e0</wall>
    </partial>
    <partial label="g_psi" calls="42">
      <cpu>1.370399999996152e-2</cpu>
      <wall>1.394295692443848e-2</wall>
    </partial>
    <partial label="cegterg:over" calls="42">
      <cpu>1.127206000000058e0</cpu>
      <wall>1.149792909622192e0</wall>
    </partial>
    <partial label="cegterg:diag" calls="60">
      <cpu>2.837991999999872e0</cpu>
      <wall>2.959525346755981e0</wall>
    </partial>
    <partial label="cegterg:last" calls="36">
      <cpu>1.623579000000177e0</cpu>
      <wall>1.653987884521484e0</wall>
    </partial>
    <partial label="sum_band" calls="20">
      <cpu>3.450854500000003e1</cpu>
      <wall>3.521059513092041e1</wall>
    </partial>
    <partial label="sum_band:wei" calls="20">
      <cpu>1.091649999999618e-1</cpu>
      <wall>1.100931167602539e-1</wall>
    </partial>
    <partial label="sum_band:loo" calls="20">
      <cpu>3.130752999999999e1</cpu>
      <wall>3.194066071510315e1</wall>
    </partial>
    <partial label="sum_band:buf" calls="20">
      <cpu>2.000000006319169e-5</cpu>
      <wall>2.193450927734375e-5</wall>
    </partial>
    <partial label="sum_band:ini" calls="20">
      <cpu>6.126700000010032e-2</cpu>
      <wall>6.387734413146973e-2</wall>
    </partial>
    <partial label="sum_band:cal" calls="20">
      <cpu>3.100343000000066e0</cpu>
      <wall>3.120907306671143e0</wall>
    </partial>
    <partial label="sum_band:bec" calls="20">
      <cpu>3.538200000008374e-2</cpu>
      <wall>3.576636314392090e-2</wall>
    </partial>
    <partial label="addusdens" calls="20">
      <cpu>4.959919999998874e-1</cpu>
      <wall>5.084817409515381e-1</wall>
    </partial>
    <partial label="addusd:skk" calls="20">
      <cpu>2.330300000005536e-2</cpu>
      <wall>2.353477478027344e-2</wall>
    </partial>
    <partial label="addusd:dgemm" calls="20">
      <cpu>1.262130000000639e-1</cpu>
      <wall>1.343519687652588e-1</wall>
    </partial>
    <partial label="addusd:qvan2" calls="20">
      <cpu>1.876460000001430e-1</cpu>
      <wall>1.888637542724609e-1</wall>
    </partial>
    <partial label="sum_band:sym" calls="20">
      <cpu>1.062713999999914e0</cpu>
      <wall>1.076529741287231e0</wall>
    </partial>
    <partial label="mix_rho" calls="20">
      <cpu>2.945187390000001e2</cpu>
      <wall>2.965398082733155e2</wall>
    </partial>
    <partial label="ions" calls="1">
      <cpu>2.491611999999975e0</cpu>
      <wall>2.527358055114746e0</wall>
    </partial>
    <partial label="forces" calls="1">
      <cpu>2.491610999999978e0</cpu>
      <wall>2.527352094650269e0</wall>
    </partial>
    <partial label="frc_us" calls="1">
      <cpu>8.378009999999563e-1</cpu>
      <wall>8.470928668975830e-1</wall>
    </partial>
    <partial label="frc_lc" calls="1">
      <cpu>7.258600000000115e-2</cpu>
      <wall>7.297515869140625e-2</wall>
    </partial>
    <partial label="frc_cc" calls="1">
      <cpu>9.344719999999711e-1</cpu>
      <wall>9.554851055145264e-1</wall>
    </partial>
    <partial label="force_dftd3" calls="1">
      <cpu>3.836429999999496e-1</cpu>
      <wall>3.857758045196533e-1</wall>
    </partial>
    <partial label="frc_scc" calls="1">
      <cpu>2.577719999999886e-1</cpu>
      <wall>2.590579986572266e-1</wall>
    </partial>
  </timing_info>
  <closed DATE=" 2 Oct 2024" TIME="11:24:35"></closed>
</qes:espresso>
