# Supplementary material for: Developing Interface Force Fields for Water and Oxygen on Pt, and Pt 3 Ni, Pt 3 Co Alloy Surfaces for Proton-Exchange Membrane Fuel Cell (PEMFC) Applications
Source: ACS Omega. 2026 Feb 6;11(6):10649–63. doi: 10.1021/acsomega.5c11427 (PMC12917792; doi:10.1021/acsomega.5c11427)
Supplement: Supplementary file 1 [file ao5c11427_si_001.zip › Supporting_material/01.Cycle01_config_generation_and_DFT_calculations/Pt-H2O-run.dump]

ITEM: TIMESTEP
0
ITEM: NUMBER OF ATOMS
501
ITEM: BOX BOUNDS xy xz yz pp pp pp
-9.9999999999999995e-07 6.9505939999999995e+01 -0.0000000000000000e+00
-5.6223000000000001e+00 1.1247999999999999e+01 -0.0000000000000000e+00
0.0000000000000000e+00 9.7420349999999996e+00 -5.6223000000000001e+00
ITEM: ATOMS id type mol xu yu zu vx vy vz
1 3 0   2.3620124424088997  -5.6222695499491264   9.7420155159299995 0.0028008681520332217 -0.0015027760757826999 0.00066657817234263075
2 3 0   4.5919784981059992   1.4061456034100002  0.81183592526549997 -0.0006186124688282084 0.00036510927538484781 -0.0012737797889581736
3 4 0   6.8219445538030996 0.00025634040000011016   1.6236854893800001 -0.00045581682716734509 -2.1289287970730962e-06 0.0012880289549614191
4 3 0   2.3620124424088997  -2.8102662594480767   9.7420155159299995 -0.00077413627004121609 0.00021548424502645683 -0.0010131047342582531
5 3 0   4.5919784981059992        4.21814560341  0.81183592526549997 0.00016407152393519811 0.00025783193824761288 0.00019740377157009026
6 4 0   6.8219445538030996         2.8122608396   1.6236854893800001 -0.0001318244999251449 -9.3042456223623856e-05 -0.0014317935505110616
7 3 0   2.3620124424088997 0.0017337405519226579   9.7420155159299995 -0.0020291444005679452 -0.00059792114325323518 0.0010328575580909412
8 3 0   4.5919784981059992   7.0301456034099994  0.81183592526549997 0.0012514615550242533 -0.0014590951478015907 0.00071784344234611906
9 4 0   6.8219445538030996   5.6242608395999998   1.6236854893800001 1.386731488141565e-05 -0.00033870127082171923 0.00083898185841950761
10 3 0   2.3620124424088997   2.8137337405999991   9.7420155159299995 0.0004845056739835017 -0.00036457858770694898 0.00031394758368864827
11 3 0   4.5919784981059992   9.8421456034100618  0.81183592526549997 -0.0010063594745536397 -0.00040726928019257691 0.0020674570765316217
12 4 0   6.8219445538030996   8.4362608395999992   1.6236854893800001 0.00036027763214185367 0.00096437056673580757 -0.0005241618890525514
13 3 0   2.3620124424088997  -1.4055445499007184   2.4354892659299998 -0.00049170655132296977 -0.00016226495886113756 0.00080886595286029195
14 3 0   4.5919784981059992 0.00057229009999848479   3.2473417526549997 -0.0025140378315970493 -0.00014735183779130816 0.00079016965290441322
15 4 0   6.8219445538030996  -1.4053186596170963        4.05919423938 -0.00010708554497814926 -0.00085659896817786327 -0.0013339691034113593
16 3 0   2.3620124424088997         1.4064587406   2.4354892659299998 0.00035609798770822726 -0.0013770440826735718 -0.0010935553530139275
17 3 0   4.5919784981059992   2.8125722901000003   3.2473417526549997 0.00046109995600578915 0.0015110734264407058 -0.00061917199221328556
18 4 0   6.8219445538030996   1.4066858395999993        4.05919423938 0.00019607038775650994 0.00082954516268248673 0.00050002880242868081
19 3 0   2.3620124424088997   4.2184587405999991   2.4354892659299998 -0.0012704673065081233 -0.0016547027787961197 0.0016031049699325743
20 3 0   4.5919784981059992   5.6245722901000015   3.2473417526549997 -0.00067263846349440316 -0.00149068379465886 0.0019800760073035747
21 4 0   6.8219445538030996   4.2186858395999991        4.05919423938 0.00011461794328110201 0.0014407679367096568 -0.00017263694054145751
22 3 0   2.3620124424088997   7.0304587405999994   2.4354892659299998 0.0001092691338856108 -0.0012770714804016935 -0.0009544618526188955
23 3 0   4.5919784981059992   8.4365722900999991   3.2473417526549997 -1.035530727644618e-05 0.00045112107376977725 0.00017721721228540922
24 4 0   6.8219445538030996   7.0306858395999985        4.05919423938 0.00032796505279998584 0.00018231856799243772 -0.00037561134552333757
25 3 0   2.3620124424088997  -2.8111195499071759   4.8709980159299997 -0.00098675432280385033 -0.0015116576196788148 -0.000555629273307262
26 3 0   4.5919784981059992  -1.4050027099196389   5.6828505026549996 0.0011188386575504221 0.002078391373383461 -0.0012331690272837426
27 4 0   6.8219445538030996        -2.8108936596   6.4947029893800003 -0.0018303607146634294 -0.0020675098334211241 0.0021046707571557104
28 3 0   2.3620124424088997 0.00088374059999996035   4.8709980159299997 -0.0012151163017462435 -0.00036716358909961988 0.00070533077454240807
29 3 0   4.5919784981059992   1.4069972901000001   5.6828505026549996 0.00095152146279163941 -0.0012544986748997565 -0.00048159822447049988
30 4 0   6.8219445538030996 0.0011108395999999132   6.4947029893800003 -0.00023406614192192607 -0.0010488868065702077 -0.00050139639229271143
31 3 0   2.3620124424088997   2.8128837405999993   4.8709980159299997 -0.00032336377020847855 -0.00097913601618455741 0.0007804025474260997
32 3 0   4.5919784981059992    4.218997290099999   5.6828505026549996 0.00025686475438943865 0.0020412218974717087 0.00085905089805121963
33 4 0   6.8219445538030996   2.8131108395999993   6.4947029893800003 0.0016599036138782576 -0.00015178625139122674 -0.00027008749145193521
34 3 0   2.3620124424088997   5.6248837405999996   4.8709980159299997 9.1687056894060621e-05 0.0016710950619197172 -0.0015920521043712246
35 3 0   4.5919784981059992   7.0309972900999984   5.6828505026549996 0.00030824385509710004 -0.0023055492620224997 -0.00052208300418819147
36 4 0   6.8219445538030996   5.6251108395999987   6.4947029893800003 -0.00053721319988456499 0.0010358648919813526 0.00078426919686285846
37 3 0   2.3620124424088997  -4.2166945499241137        7.30650676593 -0.0010627001183942703 0.0021619760820061826 0.00086072487034524465
38 3 0   4.5919784981059992  -2.8105777099341935    8.118359252654999 0.0015473443576589155 0.0015920623981120542 0.0018733577406943374
39 4 0   6.8219445538030996  -4.2164686596000465   8.9302117393800007 0.00014974351441793298 -0.00023832062740601479 0.0024768544241654919
40 3 0   2.3620124424088997  -1.4046912594245295        7.30650676593 -0.00039155447945146173 0.0019672749270047136 0.00068085807368715534
41 3 0   4.5919784981059992 0.0014222900658067417    8.118359252654999 -0.001415198161283771 0.0020886804278579057 -9.9653521561301847e-06
42 4 0   6.8219445538030996  -1.4044641604246286   8.9302117393800007 -0.0010531861646599899 0.00057278030010488295 -8.940671816198167e-05
43 3 0   2.3620124424088997   1.4073087405999987        7.30650676593 -0.00096295557400980088 -0.0014084358851771696 -0.0024981428895147627
44 3 0   4.5919784981059992   2.8134222900999983    8.118359252654999 -0.00015724643157382674 0.0013973854727875336 -0.00058352088685643998
45 4 0   6.8219445538030996   1.4075358395999986   8.9302117393800007 0.00042957611084143231 -0.00024466887552902566 -0.0015256494420179405
46 3 0   2.3620124424088997   4.2193087405999989        7.30650676593 0.00059567104562431496 0.0012507856365764007 -0.0013952007129935955
47 3 0   4.5919784981059992   5.6254222900999986    8.118359252654999 0.0024927526416669778 0.00046013516530347807 0.0014101294092166935
48 4 0   6.8219445538030996    4.219535839599998   8.9302117393800007 -0.00015759915331272725 -0.00024984721779130971 0.0011701002725333833
49 3 0   42.684014403745984  -5.6222695499491264   9.7420155159299995 -0.0002773583077954931 -0.00071213478741838257 -0.0012647468647216332
50 3 0   44.913973508848997   1.4061456034100002  0.81183592526549997 0.00033120411695049349 -0.00095875990209052543 -0.00035628069734160227
51 4 0   47.143932613951996 0.00025634040000011016   1.6236854893800001 -0.0014826640797874051 -0.00117668007483808 0.0015842258997408921
52 3 0   42.684014403745984  -2.8102662594480767   9.7420155159299995 0.0013673400715930532 -0.00071483410357145363 -0.00052446295007901671
53 3 0   44.913973508848997        4.21814560341  0.81183592526549997 -0.00059311385831620537 -0.0010814217671545516 0.0011709024430006617
54 4 0   47.143932613951996         2.8122608396   1.6236854893800001 -0.00083690300021280173 -0.0010380994627721912 -0.0015441023058466636
55 3 0   42.684014403745984 0.0017337405519226579   9.7420155159299995 -0.0016395872990827838 8.9096612451672265e-05 -0.0012513511783150192
56 3 0   44.913973508848997   7.0301456034099994  0.81183592526549997 -0.00025565447647951385 0.00014350936653746558 0.0018050990810416277
57 4 0   47.143932613951996   5.6242608395999998   1.6236854893800001 0.0016199898475732783 0.0020269740994214133 -0.0011667773767296216
58 3 0   42.684014403745984   2.8137337405999991   9.7420155159299995 0.00088432020500754595 -0.00050697007727291347 -0.0027751029899391105
59 3 0   44.913973508848997   9.8421456034100618  0.81183592526549997 0.00091266950013888751 4.1631140476906137e-05 -0.00070440824979085576
60 4 0   47.143932613951996   8.4362608395999992   1.6236854893800001 0.00083202364659055246 0.0011716042620258829 -0.0022201254292088918
61 3 0   42.684014403745984  -1.4055445499007184   2.4354892659299998 -0.00088981898094765298 0.00098169003658787608 -0.00056552450961066625
62 3 0   44.913973508848997 0.00057229009999848479   3.2473417526549997 0.0016631906617348949 -0.0015417819199267386 -0.00083453483484224281
63 4 0   47.143932613951996  -1.4053186596170963        4.05919423938 0.0009093191979636405 0.0011677462776523628 -0.0017275152565402838
64 3 0   42.684014403745984         1.4064587406   2.4354892659299998 -0.00053654503479186539 -0.00020533861460436871 0.0016327786845563353
65 3 0   44.913973508848997   2.8125722901000003   3.2473417526549997 -0.00065562984713786205 -0.0010069720110667184 0.0018188637383642905
66 4 0   47.143932613951996   1.4066858395999993        4.05919423938 0.00084414073640419929 -0.00084144297920441479 0.00083303071265574704
67 3 0   42.684014403745984   4.2184587405999991   2.4354892659299998 0.00058826218785899625 -0.0019956016576861894 -0.0004561578964505741
68 3 0   44.913973508848997   5.6245722901000015   3.2473417526549997 0.00014226192469055714 -0.0027785052649671169 0.00021818160802758335
69 4 0   47.143932613951996   4.2186858395999991        4.05919423938 0.0017948598232844155 0.0026084750177370656 0.00015485361065842052
70 3 0   42.684014403745984   7.0304587405999994   2.4354892659299998 -0.0011204829191583129 -0.00034790728320064447 -0.0011967489839122848
71 3 0   44.913973508848997   8.4365722900999991   3.2473417526549997 -0.0016357856851915002 -0.00022802089741180568 0.00071095113878679199
72 4 0   47.143932613951996   7.0306858395999985        4.05919423938 0.00083684103898198773 0.00068901475308145955 0.00055313224394653389
73 3 0   42.684014403745984  -2.8111195499071759   4.8709980159299997 0.00027082425570828535 0.00045095385547564852 0.0007799824491958857
74 3 0   44.913973508848997  -1.4050027099196389   5.6828505026549996 0.000237559890978426 -7.1383079991118463e-06 0.001123052605380694
75 4 0   47.143932613951996        -2.8108936596   6.4947029893800003 -0.00084363043809072618 0.00059830998304152643 0.0023279516036512843
76 3 0   42.684014403745984 0.00088374059999996035   4.8709980159299997 0.0002848695444863418 -0.0011849169733497379 -0.00010750488078807196
77 3 0   44.913973508848997   1.4069972901000001   5.6828505026549996 -0.00079622435207230284 0.0023710478145815977 -0.0015297927831595753
78 4 0   47.143932613951996 0.0011108395999999132   6.4947029893800003 0.00093520198247154355 0.00050483703365673978 -0.00096302648376243231
79 3 0   42.684014403745984   2.8128837405999993   4.8709980159299997 -0.00010344552492225534 -0.00032001862093838847 -0.00059899614639689046
80 3 0   44.913973508848997    4.218997290099999   5.6828505026549996 -0.00014793779588679002 0.00083664626198422405 0.00022498070541694345
81 4 0   47.143932613951996   2.8131108395999993   6.4947029893800003 -0.00021813506353409831 0.0003256084523808683 1.6640404076331369e-05
82 3 0   42.684014403745984   5.6248837405999996   4.8709980159299997 4.7101301072952168e-05 -0.0014800401618589884 -0.0018805282087006874
83 3 0   44.913973508848997   7.0309972900999984   5.6828505026549996 0.0015156712535108684 7.5685703793992463e-05 0.00067801089828032019
84 4 0   47.143932613951996   5.6251108395999987   6.4947029893800003 0.00041703273377941756 -0.00027695308676454995 0.00020149828687159011
85 3 0   42.684014403745984  -4.2166945499241137        7.30650676593 -0.001831995427740224 -0.00089876973956409725 -0.0015988545921818446
86 3 0   44.913973508848997  -2.8105777099341935    8.118359252654999 -0.00029629840656003213 -0.00045315715321457876 -0.00055974275318514761
87 4 0   47.143932613951996  -4.2164686596000465   8.9302117393800007 -1.5944394779462967e-05 0.00032505624935104242 0.00078249538761336634
88 3 0   42.684014403745984  -1.4046912594245295        7.30650676593 -0.00083672548708572545 -0.0014844839890266975 -0.0010917937833736686
89 3 0   44.913973508848997 0.0014222900658067417    8.118359252654999 0.00024059713419053477 -0.00081602259520786164 -0.00058730109120058943
90 4 0   47.143932613951996  -1.4044641604246286   8.9302117393800007 0.00076380020474411199 -0.0002656575973339156 0.0002710858379906594
91 3 0   42.684014403745984   1.4073087405999987        7.30650676593 -0.00088058620916208526 -0.00072902681328947908 0.00047300132195309718
92 3 0   44.913973508848997   2.8134222900999983    8.118359252654999 0.00066697834352425704 0.00032791563208750611 1.1290016162939661e-05
93 4 0   47.143932613951996   1.4075358395999986   8.9302117393800007 -0.00086450210546211816 0.0027540548936568414 -9.4634438982209431e-05
94 3 0   42.684014403745984   4.2193087405999989        7.30650676593 0.00045492809976132394 0.00063347240208277414 -0.0015646355614999906
95 3 0   44.913973508848997   5.6254222900999986    8.118359252654999 -5.5632923784245251e-05 0.0016257295069764285 -0.00085785157450222072
96 4 0   47.143932613951996    4.219535839599998   8.9302117393800007 0.00099993285499768228 0.00029145407723115107 0.00040807536852083379
97 1 1   24.199593101448038   15.800854894256656   14.595720014611651 -0.003830843149584802 -0.0027143589793948656 0.0042582914787034215
98 2 1   24.637172072057311   14.920869078677011   14.410923886786531 0.0057512354333217365 0.0028037597296108963 0.00061170639395958062
99 2 1   24.862419600564948   16.463430332855754   14.246929504084722 0.0044490339290623052 -0.014523373649865596 -0.0024647709221933406
100 1 2   10.163145185299424  -7.6225152004735826   2.2915544118284576  -0.0116243590123288 -0.0018073985262929469 -0.0032354981169176776
101 2 2   10.977714014010026  -7.1645507000238293   1.9355401710727653 0.00030480618399876568 -0.025602314876045563 -0.0064498132142973893
102 2 2   9.4645073483936084  -7.2661851580176684   1.6711238567403492 0.0076358292287688314 0.0037988958916566483 -0.021758535139342859
103 1 3    36.36256695201206   1.9828472190144026   20.855247891938067 0.0019369401746332966 -0.0027612069890350852 0.0008837864883746812
104 2 3   35.393799594402047   2.0004659317593489   21.102592566007687 -0.0090934812325336248 0.0039701181678856714 -0.042233728548736645
105 2 3   36.311266590048106   1.9538000334170587   19.856987137489991 0.0068186892566298981 -0.013340853112568694 0.00097570735315275024
106 1 4   14.878764528179838  -15.037666013761211   59.503453281189593 -0.0035019894870492846 0.00098662886306482385 -0.0010143744140284825
107 2 4   15.713594077404844  -15.474654172710519   59.838268114610791 0.00066095321060284716 0.016089960032638472 0.0082447114142767067
108 2 4   14.272276436073522  -14.924841457095201   60.290500175311131 -0.01318116954687704 0.018907105483890144 -0.011031792899828955
109 1 5   12.773887347527461  0.84541662270227746   23.178576380855347 0.0012828737731543187 0.0077067890828975512 0.0071465972074952104
110 2 5   11.782371395395549  0.76417667758288843   23.077106247392571 -0.00011212616145482438 -0.0064433284431460571 0.032250996839297934
111 2 5   13.027218654709191  0.45344918027779713    24.06298848665265 0.026037296354440027 -0.0040922888316002664 -0.0051608620066097722
112 1 6   35.793350606179423    14.04745726538053  -23.324941865129766 0.0044280038899815249 0.0040921629212951503 0.0012971628479536788
113 2 6   35.449607228044336   14.944303048596719  -23.603344686802988 0.013445821173487825 0.0069077278222520145 -0.00080358039549164022
114 2 6   35.025219299501792   13.410461738278698  -23.260049691842219  0.01741897142336259 -0.013448962499956854 -0.016579303782203937
115 1 7    23.33824011628327  0.46455689912461295   -19.02394373956275 -0.0046385536114305521 3.8086383209055431e-05 0.0065736106223463625
116 2 7   23.631935331246591 -0.42447426892810114  -18.672707774806174 0.004879050471920568 -0.0046127259548109333 -0.013010452918602467
117 2 7   23.139725806123291   1.1044257660831196  -18.281542297107961 -0.0064928719148551724 0.015816540707457711 -0.0074422730183011532
118 1 8   36.693692717969036   27.527768743881957  -16.867160520336824 -0.0056304888488491042 -0.0073927313609477218 -0.0046336415756642471
119 2 8   37.112700476592686   28.280247433360053  -16.359018492853828 0.0097071793538925574 -0.0042725012662588125 -0.021809563920373625
120 2 8   37.440095350285816   26.865716767785145  -16.799556589852788 0.008646869836008127 0.0076398953987600708 -0.014327208555093212
121 1 9   14.561399052258047    39.06130335763234  -15.872961050337739 -0.0016220502271606669 -0.0027591432188939381 0.0016521866993124226
122 2 9   13.778054769697217   38.671355368155581   -15.38890289217666 -0.00086381805323783106 0.008248226453517693 0.011781536934226218
123 2 9   14.295273443618973   40.022679377279132  -15.943198570756419 0.0062631397893628798 -0.0001236842309220162 0.0080788984353990876
124 1 10    37.13650238828734  -4.7406145271781677   -2.077142570938797 -0.0041742201342097347 -0.0035457616412768516 -0.0070600902645546306
125 2 10   36.437241574175786  -5.3073825461754547  -1.6414725966578612 0.017737554999471349 -0.01243093069945278 0.016422193724973458
126 2 10   37.971643533339027  -4.8024277888048958   -1.530591211477633 -0.026201970011747167 -0.016482297568357177 0.025056586178106542
127 1 11   27.464217519661823   37.858187639272117   35.442476602692139 0.0031983021047890803 -0.0024833908171601467 0.0037329315027300426
128 2 11   27.353880593816864   37.008336353875762   35.957819746146335 0.0077356406237673037 -0.0090558671528568786 -0.0061091698618105598
129 2 11   27.332148626840823   37.531742974161965   34.506532326482201 0.0033120554527771421 0.011711267188862904 -0.0011813028668735321
130 1 12   30.229061612062722  -18.151037291125711  -13.257316576179051 -0.00045223523069691187 -0.0073698861556467272 0.0032072950546360897
131 2 12   29.865415666923152  -17.676452280771016  -14.058896699766319 0.00031398582613453044 -0.020098309525201936 -0.0046884434632210427
132 2 12   31.057595683959647  -18.583537293928785  -13.612949869447927  0.01588202862333251 0.023624777980607234 0.0034353234723495251
133 1 13   20.826585079683014   15.857750280671929   8.5517158106067264 -5.2908480027132216e-05 0.0020764818011660799 -0.0020627097402522079
134 2 13   20.986694650350568   16.755735583297735   8.1418532462651001 -0.0089185420629074308 -4.7568085805686791e-05 -0.010195669375498458
135 2 13   20.706930582860522   15.910100365465116   9.5431502612953736 -0.001922406478426047 0.002180684913349047 -0.0022937029566918181
136 1 14   31.067750887162074   32.765465811744306   48.681032707495561 -0.00018055667605257456 0.0010780930275248505 -0.0032510079959788872
137 2 14   30.472665561039978   33.158974906675695   47.980301627236919  0.01025223989292212 0.018736425473611398 -0.0022201714591792228
138 2 14   31.842697906271596   32.473099779397813   48.120694219880008 -0.017045524506583067 -0.040047014408066288 -0.0051331309878958334
139 1 15   31.866636778074586   49.463250820181017  -8.3367733200794394 -1.8010770025407775e-05 0.0012913659240245284 0.0046674295812761651
140 2 15   31.792792580454222   49.022828858927575  -7.4420244555797535 0.0041498662677945317 0.010399911558248742 0.0094745658756216627
141 2 15   32.815950306393326    49.50670547694029  -8.6480858925158266 -0.0056076290792054992 -0.013618483545105656 -0.01451408317621683
142 1 16   30.069072626867406   40.788103322822259  -70.444492258482271 -0.0033499569415552381 -0.0035711243721816906 -0.0014626856961385934
143 2 16   29.179903730799268   40.914681555287942  -70.004768907577571 0.0049858623769225945 -0.034750245352680703 0.024318664005336502
144 2 16   30.143655251105429   39.882263262419542  -70.861494916904704 0.00092671599055949537 0.0043130686572411423 -0.017888732742924525
145 1 17   39.305301046775639    30.79457606620814   46.829700319804914 0.0024026724107997781 0.0078471557601352444 0.0010396712078226537
146 2 17   39.577893837233468   31.457420224685752   46.132326107374801 0.018624634721590733 0.0042473906609480439 0.0039426558891562024
147 2 17   39.274790737768264   29.891994249272994   46.400264428451706 -0.0027324588411248708 0.018215005460477857 -0.020407011416653912
148 1 18   19.716524264395389   49.786051748914261   42.760150490708604 -0.0060185597995189074 0.007676843351168334 -0.00080334865537340339
149 2 18   20.345743871465093   49.096502749076237   43.118765692424077 -0.018502567615159698 -0.0016644258680822532 0.0030569357404397722
150 2 18   18.800579522785061   49.390392515619283   42.693075894736431 -0.017677390854077598 0.033676709703063856 0.0048027100950910314
151 1 19   26.298782681377748   70.706716351391577   32.554927696714834 0.0039686327055061836 -0.000536679990847699 0.0036685475534371272
152 2 19   27.298567909470883   70.723551641066734   32.567013668265695 0.0040030353608158063 0.018200880617850891 -0.026614221619530767
153 2 19    25.99347580686371      69.776355465536   32.351909632384313 0.015207113060279625 -0.0094473765996329513 0.027776138121648586
154 1 20   34.568191445837869   21.280720751712966    1.041659327097858 0.002384535729238405 -0.0003475042964092473 -0.0066463686644707845
155 2 20    34.80966226597792   20.374684437244145  0.69411071195940988 0.0029275335180521528 0.0080360435606204195 -0.028147195071460872
156 2 20   35.346104411031035    21.61371288758717   1.5745454838239612 -0.006539170008747059 -0.0085212780291970339 0.011436531072571133
157 1 21   29.969703349536967   28.790966607620401  -8.7526743595659831 0.0062314112941434623 0.0058211711023334351 -0.0046458938592740624
158 2 21   30.713287817870153    28.16096857305762  -8.5286551307022815 0.00015068405102046937 -0.010187812713522357 -0.02985870665904403
159 2 21   29.450814874511309   28.462011069403754  -9.5416883039054632 -0.011018573200894615 0.0031073299375050244 0.0078022396394601583
160 1 22   39.856326382692728   76.612974300840023  -1.0907150251235365 0.0035018309018029982 -0.003082185182704741 0.0013244141453817825
161 2 22   39.839177494680669   75.939906743625258  -1.8300971854877712 -0.007831764739214056 0.011087750639276372 -0.011212131682467921
162 2 22    40.77606713400661   76.464919919983231 -0.72718118807162391 0.0061927555279152648 0.0073103162776490876 -0.0012839857347690716
163 1 23   36.688571174027672   48.869117936885658   77.314828131491907 0.0048519176603032399 0.0016436859693058901 0.0071362309132420318
164 2 23   36.751930771273038   48.807825862117816   78.310934974660626 0.0090142777290914584 0.0044750308916932267 0.0070433667328555641
165 2 23   37.486322856645209   48.390233845849053   76.948409954769005 0.012925236358554713 -0.0042593335929449212 0.032352038103124911
166 1 24   39.971997590690606   53.416848404448537   54.616428176295422 0.0036078422442476889 -0.00071260425610744128 0.0044053875320128541
167 2 24   40.888798334896428   53.226273843157806   54.265489817017738 -0.0066688128468234478 0.0037623421410989608 -0.025000837439784686
168 2 24   39.571287306379602   54.003905906674312   53.913011687202484 -0.013322218641093763 0.0047118974414103523 0.018616846954796061
169 1 25   9.5504981917763629  -16.348070417301059   9.8051892673548888 0.00047710367041222464 -0.0023017441877489814 -0.0039067211890059196
170 2 25   9.8894384820465717  -17.027052089797376    9.153957075240843 -0.02375056062665238 -0.012345712910131529 -0.0061292396279865151
171 2 25   8.5797200392149922  -16.292318730746739   9.5717764828809457 -0.000308784964131878 0.0039795637138323398 0.00094213185537520309
172 1 26   29.480792265559998   23.229117790074078   52.932360355163596 0.0035496760723766081 -0.0022806886151542885 0.0050381080566150125
173 2 26   29.179002009650759   23.601858540666463   52.054871338545112 0.035004728255539998 -0.0086702387071379717 -0.0084579209740110739
174 2 26   28.794727272860065   23.547944265911077   53.586320984022144 0.0018199810434465339 0.037664158055517913 -0.016181075147604074
175 1 27   14.840023841409451   21.386036512152067   82.816525083261197 0.0042058013999409028 0.0013114570043338517 0.0016054082106152689
176 2 27   15.639847774027869   21.035318599892641   83.303637619366754 -0.0024351960590626638 -0.0031685817748877414 0.0092574673555966668
177 2 27   14.029065719979268    21.29303656225337   83.394191020118541 0.0018206574324312729 0.0056214993996531034 -0.001043843725299938
178 1 28   10.328002941108039   -49.38835775525115    4.979255646295524 -0.0042322897372369427 0.0025121799093898176 0.00038668553019278128
179 2 28   11.266022604742927  -49.249329970763917   5.2967306622808197 0.0036219266375314379 -0.0076869842366443179 -0.018342306446237088
180 2 28   10.344017766899707  -50.197117617975373    4.391334724911391 0.0072734297354707569 0.0052134846173774192 -0.0030216404545212916
181 1 29   9.9054817135984958  -23.480152930284152  -29.816739435960052 -3.3663251489529694e-05 -0.00018679094664267274 -0.00070241269544627199
182 2 29   9.8014378636428177  -24.118157226247948  -30.579710861124941 -0.0091685720057366211 0.016859304547449879 -0.013733669061866785
183 2 29   10.828556364153462  -23.096072684751899  -29.796354282178072 -0.0030661977775186954 0.0065659293894316127 0.010065814734511683
184 1 30   25.415899222385871   65.948114747113152   34.552956928396746 0.0012289044641203058 0.0033283503587711555 0.0014125033855071365
185 2 30   25.216047927933847   65.684572945749807   35.496675731346023 0.0037375529691434381 -0.0045903117027052704 -0.00028826673103944428
186 2 30   26.251726377095519   65.526139326004355   34.201773626643892 -0.01149817067662099 -0.024236398622554611 0.0043895980150898961
187 1 31   12.809945443149362  -4.4225106177081592   44.919236401717342 0.0036320578357157437 -0.0034876564331035556 -0.0049996763320019301
188 2 31   12.927020775449234  -5.3891019561928637   45.147259538554884 -0.019556592523063722 -0.0092679530738891992 -0.017594177486257041
189 2 31   13.400092232993195   -3.950760453855235   45.574353604469515 -0.010607928028389712 -0.033109668064572426 0.029233862028211266
190 1 32   14.353963191123905   8.2145285300745314   66.182207662982691 0.0030876357249877582 0.00038917912370334837 -0.0012975966735906785
191 2 32   15.242907440384753   8.5544188725578465   65.875201674779447 -0.011002002586409912 0.018826872852790357 -0.021485552992445655
192 2 32   14.618830817318827   7.5010605662073928   66.830905285245279 -0.0019458554177914007 0.0092686756514216151 0.010502984166943431
193 1 33   36.268054786384639   59.799645257487619   8.1902325068372068 -0.0028020335556036328 0.00049542736648877346 0.0073567820881959723
194 2 33   36.619435704816539   58.867019949710269   8.2723390562420764 -0.015964629052372559 -0.0063040305987793945 -0.013446702149283177
195 2 33   36.586094682034215   60.068395148965884   7.2810437912200205 0.006134711638965059 -0.0096161588202162279 0.0074582491551929125
196 1 34   23.389484360141854   17.402973466087964  -19.395717496969663 -0.0009129455026253932 0.0083579499098674886 -0.0014584379107145827
197 2 34   22.497806089231979   17.026958022305607   -19.14368129475988 0.0012835024028787546 0.012419973192215458 0.012429224950623739
198 2 34   23.862362065682294   16.823592980744756  -20.059573602467143 0.017860171660941861 0.011718527398442443 0.0089330154295833158
199 1 35   34.230773177688739   4.3797896969846732   21.653337634478401 -0.0062637049894358962 -0.0013102080341147746 0.00010936439471193495
200 2 35   33.762022148930654   5.2631038567201234   21.658682561895855 -0.016954528182358573 -0.0069311469601504479 -0.0057419431442807057
201 2 35   35.201638553189376   4.5335906012375009   21.837092102464943 -0.0070567660673369111 0.0065438080238328583 -0.0023535450353460033
202 1 36   26.819025318859584   51.940148517464678   35.946928606909495 -0.0016446679991012655 0.0019195423107109721 -0.0062876247374117743
203 2 36   26.541923906235137   50.980694806308961   35.998536583725667 -0.0030918928096799994 0.0018085870198412107 -0.016356266771821424
204 2 36   27.590097325171907   51.987753369345882   35.311962671477637 -0.0059549187308811161 -0.0086252610685498762 -0.012298075330214323
205 1 37   9.4653165415633964  -18.542763204720615   -23.74217453929306 -0.0030895032211813301 -0.0010673933559949458 0.0011858156604968699
206 2 37   9.8180654425023501  -19.081658409058633  -24.507132166634513 -0.035493262241987469 0.0018778023258671428 -0.015835064910173474
207 2 37   8.8189662610752393   -19.11957859623039    -23.2426594554064 -0.0052090517851629574 7.664971625009739e-05 -0.00023932292658459525
208 1 38   36.426897278498679   -22.84968666767076   2.7195192744544099 -0.0033721798658518233 7.2628700587559737e-05 0.0018241551670414434
209 2 38   37.101451139188711  -23.498358888679345   2.3670970295266005 -0.011914091109162823 0.00084582135928577276 -0.015936545316434209
210 2 38   36.662438117592444  -21.954467630962263   2.3412291881004088 0.00051758204606251051 0.0059826144543499715 0.018194178480446927
211 1 39   16.859629134084109   2.8823152677437767   15.916390563039879 0.0062509219766064992 0.00093221776656548171 -0.0054226151806472988
212 2 39   17.171963965177234   1.9323432011474164   15.916551723437316 -0.011913794279910477 -0.0050032406165508303 0.0057625007072465107
213 2 39   17.669597190255676   3.3946807683845028   16.201755840771533 -0.012543514031842532 0.037531887591911887 -0.018116061488968774
214 1 40   39.334006934383709   22.470546555692966   41.938513910662572 0.0013133271394740649 -0.0038673477338743065 0.0033677709929259602
215 2 40    38.62211486240065   22.861964591608714   42.521610471283161 -0.026119933218763804 0.0051943421967564005 -0.03667622260698318
216 2 40   39.393773716937957   22.769452111758557   40.986104649758289 0.010684656614844766 0.00065456089527480014 0.0053347645077844131
217 1 41   39.642232720021276   12.050773454812571   11.888471851998364 -0.0055558537668792115 -0.00025775176459459767 -0.0042899557258363145
218 2 41   39.008319686174659    12.76839549924312   12.176868916592827 0.00092806284798293637 0.0093853536334838079 -0.013999842682194725
219 2 41   40.526647022443839   12.276980045971836   12.296689832722521 -0.0040375554106711889 0.00054327552854128937 -0.0080205105501394407
220 1 42   15.118550526207866  -27.166248393148251   17.121161415228372 0.00077571406676999355 0.00047157732301652747 0.00060642970302686623
221 2 42   15.387732306824159  -27.129282872364385   16.158781698454675 -0.02187010572930121 0.0056542298543747118 -0.0054758719897369437
222 2 42   15.634189186502871  -26.409707592685717   17.523358865798009 -0.0097819237044609094 0.024071783593352141 -0.030143975547219332
223 1 43   38.732810534370408   14.677564793295078   23.014710615509969 0.0037812111174691573 0.0015133782908474339 0.0081678827051159739
224 2 43   38.289278553750712   13.818329032915033   23.269648431950948 0.0098421233531037367 -0.004409914598640474 -0.0011327535142127924
225 2 43   39.115394073080616   14.518386103655709   22.104605137736826 -0.0055643675193341249 -0.021446016680137039 0.0082118035328863394
226 1 44   29.403913210891332   23.272920632143425   5.2619021231321081 -0.0066488913813332676 -0.0025201574298088984 -0.0013501736901015879
227 2 44   29.358213860631885   22.443112398525162   4.7057278116026842 -0.022434763837473563 -0.020203097378434138 0.026241581908172624
228 2 44   29.473704950469987   22.939333073722956   6.2020342702016862 -0.01098599442450578 -0.0035212077164196568 -0.0013771027372028561
229 1 45   37.172266606676274   1.7005474746007607   24.483856693305256 0.0025673400910204191 -0.0017099207841816501 0.003436689952577854
230 2 45   36.263332993881036   1.9527653171375601   24.151853911032141 0.0061511229301000102 -0.0041852263802254833 -0.0081803815064592361
231 2 45   37.226215214488917   2.3158126587937993   25.270328753098227 0.006117984429128971 -0.030070692878158493 0.025255413471783127
232 1 46   12.815911087499867 -0.10701283548119456  -18.378456380229906 -9.3281299065614955e-05 -0.0053996140172951996 0.00096578405271249086
233 2 46   12.554891145278209   0.6572787089848493  -18.968140214856835 0.024262222747780202 -0.010059901208439432 -0.015819383911840016
234 2 46   12.874842945965995  0.32438636797172471  -17.478222097768992 -0.0013223011807461243 0.0058375661000227555 -0.0043097401676215038
235 1 47   10.026094851136158  -20.344264833147243  -2.2538939327158412 -0.001935312839132845 -0.0013661630934109852 0.0047818165952803731
236 2 47    9.906029798687797  -20.654449979722994  -3.1969578531498453 -0.007926472289489065 -0.0057731699741889698 0.0069968887598225258
237 2 47     10.1933490348906  -21.114888596443294  -1.6389426716714688 0.010165754408701355 -0.002958080493266083 -0.00051923734966953375
238 1 48   26.511722013917364   39.151551730359785    39.00435608711058 -0.0051873281953201634 0.00099767534891456603 0.0052509787952115432
239 2 48   26.266941827540666   38.319667722979162   39.502403934833815 -0.001517104002351543 -0.0047659628679159747 -0.0025393344412987413
240 2 48    26.01088405395539   39.004861404226666   38.151335989996745 -0.0093310403280340987 -0.016717367382840468  0.01071315643449967
241 1 49   22.939152244411112   34.682495292568788   6.6967941915740283 -9.7950726156613419e-05 0.0020677030502209105 -0.0013224929832753587
242 2 49   23.646447313363751   35.224378717537576   7.1507722077591538 0.0047906552004306387 0.0037882933333856852 -0.011004393033213508
243 2 49   23.344512263641121   33.874021557918844   6.2701169421323835 0.0055324415929688016 -0.019253911979855622 0.044452848597845339
244 1 50    9.918901060352546  -58.099626104809218   34.422417523719986 -0.0059407145117301033 -0.0031263218619042017 0.0010853426373744932
245 2 50   9.5250455788315431  -58.053540527142587   33.504401195321051 0.033559054095991976 0.013550974784463028 -0.015106751806475414
246 2 50   9.7135599729985511  -58.972820959767631     34.8644195408177 0.021849013972386398 -0.0080658204004762802 0.0042822079984860826
247 1 51   32.202415313948428  -27.667880366211197   34.077291142015568 -0.0030524933907883985 0.0060683506103489217 -0.00079339407138233754
248 2 51    33.16961157731928   -27.80742164960386   33.865018632371502 0.0023712338290222839 0.015755475096648253 0.017593946463290704
249 2 51   31.825727868518552  -28.479984590410723   34.522929221058185 -0.00090187921475715451 0.0057093272580772498 0.00035828055658847653
250 1 52   19.953593868526976  -11.662271834416897  -12.814011252861686 0.0036307468427714032 0.004474070794548376 0.0022677984928135574
251 2 52   20.098737499711067  -10.920388268756684  -12.159379981587552 0.018634949004410539 0.0052268670317370553 -0.0019440562340091653
252 2 52   20.788469355680618   -11.81324302738747  -13.343341603250753 0.0030849941392280208 0.0059995851242143289 0.00096908309737745672
253 1 53   20.563550441151289  -12.933660655237642   21.464715992005807 -0.0052691281031374947 0.0024866107182814901 0.0099686883931231329
254 2 53   19.600332679235994  -12.990730913091499   21.727307935521576 -0.010385558091047799 -0.011478693762417794 -0.011759798044721766
255 2 53   20.880668151385812   -13.88132644874098   21.501674099090849 -0.027644752601509271 -0.0054468469469260757 4.0948985579992478e-05
256 1 54   17.001660347044051  -7.1695233209958742   23.591512541027519 -0.0024194379867800912 5.7704616031291539e-05 0.0021368119992130415
257 2 54   16.092139239262025  -6.7562819968404062   23.546758071874233 -0.0037957072707378975 -0.0017473402546274099 0.013318131963883045
258 2 54   16.733620556112626  -8.1247152704503094   23.717063368085505 -0.043717827755073831 0.0098919700136663458 -0.010230841867917485
259 1 55   26.167164309602125  -30.422918070729217   67.075752955109635 -0.0042403229263490534 0.0016409818636646083 -0.0011657060425646999
260 2 55   26.380069277770723  -31.341565133398852   66.742948134264779 -0.0011874315953130069 0.0023986828069794785 -0.0012867890905848384
261 2 55   25.169483529865559  -30.430544491527616   67.143390958111269 -0.0034795526886121702 0.016533145853511962 0.011139134194599906
262 1 56   10.178554292468329  -44.006083118634251  -16.716976123753167 0.0036244231175501939 -0.0027165337286066868 0.0029551566665746106
263 2 56    10.33597884979741  -43.018558500871592  -16.720531129021676 0.016866131736640196 -0.0048284983759678806 0.011325669442984377
264 2 56   9.9367737374217633  -44.042620751491519  -17.686618926328713 0.0093868572739700534 0.0054727483084544776 0.0011599003539545902
265 1 57   32.352557517889892   46.635484943178909   66.041233633227222 -0.00073937860529602994 -0.0071235531440263615 -0.00033851184364886149
266 2 57    32.74114506552602   47.543723728993356   65.885985361853727 0.020932122382318744 -0.01738568935888567 -0.0063219762279122611
267 2 57   32.142507589969554   46.329527741802963   65.112649108960923 0.0098723702627730898 -0.0017908629999252449 -0.0045130250845124981
268 1 58   24.254719530552347  -30.478829712264908  -8.4476374194251758 -0.0015034109914633155 -0.00049904708329493331 0.0051484171742155974
269 2 58   23.856299200592346  -31.389212780970315   -8.559279297271658 -0.0009919051450729458 -0.0017625600313765787 0.013354989761992198
270 2 58   24.656321982834505  -30.623013752283253  -7.5432445662220218 0.0072971150797446439 0.0012653055535321463 0.0014837843019842923
271 1 59    17.13413202783093   17.998009657319866   41.482613814364235 0.0012712543904688242 -0.00057804577338761861 -0.00024806931142566641
272 2 59   17.664212867442512   17.731676976509892   40.677578904183775 -0.011384796137995529 -0.00022043641730927594 -0.0086651812913911951
273 2 59   17.169351135872901   17.122049526666554   41.963709921118962 0.0066124857457763456 -0.0046292054824471828 -0.0079189226243774162
274 1 60   20.658654917795474   1.8809441134354117   47.145156771952166 -0.0060913437734112863 -0.0052997051287602993 0.0019349726326840133
275 2 60   21.549471420876639   1.5665301240596179   46.817147928896006 -0.0073602317302747028 0.0030056731219986572 -0.0094752490608028175
276 2 60    20.76487309359683    2.864885493667316   47.288603833256275 0.0084717071501564101 -0.00263450175664421 -0.027035127360201881
277 1 61   12.428010442450816   20.846651569934938   14.353674964489965 0.0060626529030956052 0.00093281460216813796 -0.0045684214223509958
278 2 61   12.501647177270767   20.089775882140199   13.704277686615864 0.017963155781952411 0.0023661065111204391 -0.0048409528350908662
279 2 61   11.489522347986117   20.710883257286476   14.671176242957646 0.012711565686482636 0.0060942211158295555  0.01716550061045537
280 1 62   28.551292237584335 -0.96472943960830193   37.742637108125834 0.0047316110884165086 -0.0039129944447849375 -0.0035943360459111274
281 2 62   29.040001532837209  -1.5124311753121837   37.063530317230324 -0.0088965942066129011 -0.019026675444743273 -0.0012617083462998948
282 2 62   27.778330690204218  -1.5270799718685026   38.036392661500415 -0.00033134757677409247 0.0025221168490809054 -0.0046101640458529056
283 1 63   9.9026934490342011    51.62092182373015   21.075590190895127 0.002068853211806331 -0.004003116167028341 -0.0071268198335223505
284 2 63   10.101417273967513   52.582751261652476   21.263720395141831 0.0054606478353259255 -0.0030034769095092922 -0.015630253979211313
285 2 63   8.9333122282778046   51.430286143526928    20.92080619211518 -0.0077082109792985173  0.02837983755059633 0.015007471252987884
286 1 64   18.060664393510105  -33.511065128327765  -14.897642120356865 0.0012242221691297255 -0.001829599619166957 -0.0026545153894192712
287 2 64   18.276512274714587  -34.248838607248288  -15.537251365115777 0.0037327869917493863 -0.025523227313801512 0.025518701325765294
288 2 64    18.82859816847137  -33.524978295578684  -14.257263996861997 0.020453854726329292 -0.0067298688366741691 -0.025745495524361835
289 1 65   35.772274481845869  -38.031569484754911  -38.305168273007247 -0.0019391683811740338 0.0012041090428234669 0.00030227309754894899
290 2 65    34.81435254113628   -38.31859830812509  -38.305268582098677 0.0056406270035214163 -0.024189015295635809 -0.006056319330382991
291 2 65   36.244338541080843  -38.575581084151324  -37.611477489083491  -0.0167915358720458 -0.011905678677854671 9.4058487745984239e-05
292 1 66   26.518317522508649  -38.661218197807052  -9.2128869328446772 0.0049816516750375954 0.0029468830390314343 0.0068929853242683725
293 2 66   27.236051747042147  -37.979841817543196  -9.3563575268764456 0.0093954727114006226 -0.001295049919584782 0.0087487407171342162
294 2 66   26.720501988454206  -39.299953746414808  -9.9552738539815309 -0.016314820401268925 0.004220310185432518 6.0377596311930628e-05
295 1 67   20.489680145158662  -72.245030128618765  -13.507700301069177 -0.00016147607782654721 0.00097538698396028322 -0.001161316361223531
296 2 67   21.475351696032106  -72.101630923283565  -13.596516187643441 -0.00048417980397268172 0.0015288946010672429 -0.0038199393188343041
297 2 67   20.227687354924491  -72.753082394664133  -14.328213965081833 0.0044886032363757244 0.016242011393159776 -0.012072485320757874
298 1 68   15.563109320832183    51.31543787926951   28.938993115640869 -0.0031856981192287183 0.0070093951991389014 0.0050986308166137712
299 2 68   16.047533173281522   51.486798844046646   29.796879443150981 -0.016046469309954826 0.0017421044589486397 0.013364417534585678
300 2 68   16.320061732612807   51.085622714782019   28.327267657227466 0.0063985473963290313 0.021158480362655736   0.0115901928304456
301 1 69   39.589805887916391   36.783168803592268   33.170328522927164 0.0034579803653812077 0.00044786162541906704 -0.00030086893678937272
302 2 69   39.572808254182512   37.551877699773513   32.530955616573394 0.0034805867708185344 -0.0016636092908396739 -0.0028359511321854108
303 2 69   39.872036676307431   37.234760281648946   34.016739131928937 -0.0025736903206714976 0.018610606783065278 -0.007957981444164524
304 1 70   30.301318401838802   52.984190978851998 0.025507447829489899 -0.0016622134470895547 0.0061316211663598958 0.002345092046809241
305 2 70   30.726718792748894    53.65808952392765  0.62957305549016518 -0.01586096869806156 0.0065755615349064349 0.011909493706139394
306 2 70   30.854867179519871    52.87427443686439 -0.80002395952294414 -0.013466267413411033 -0.017543915162341172 -0.0024512265798256783
307 1 71   17.816163839236982  -29.976122197689147  -7.1169217925802606 0.0071833757482551597 -0.0012369656392939871 -0.0035810646958041206
308 2 71   17.110274916145887  -29.436396497928317  -7.5756341177634638 0.0060014655392894196 -0.012403429997851843 -0.014858444752512251
309 2 71   17.662304643192456  -30.959400343113753  -7.2143457964134026 0.0078248660462018685 -0.00097303516973568191 -0.0072712671860315336
310 1 72   33.759708344812509   57.293520784552342   74.348086938829823 0.00087288567745458603 9.7708815729409388e-06 -0.0023921987622647833
311 2 72   33.448476298264652   57.013972065904539   75.256374958735407 0.0058562912834134138 0.018526697099712407 0.0050270079287409184
312 2 72   33.268870950515549   56.781731059170028   73.642998342018842 -0.020528704545234432 -0.0053727254919246677  0.01644424410094035
313 1 73   12.219998467715207  -2.7906773907758176  -9.8405609778080443 0.0020305360644496391 -0.0037631969865305273 0.0021233018020639727
314 2 73   11.447541940362186  -2.9012532486395823  -10.465927984458864 0.013650178532689673 0.00012305892767894901 -0.012936250452362475
315 2 73   12.915583191030873  -2.3057830031680489  -10.370692400717838 -0.0078006952705022845 0.018125262519907419 0.0092083271930512144
316 1 74   14.554025703695237  -23.871563732002677   30.365193323247876 0.003252199704066257 0.003772995578867973 0.0025908691986729171
317 2 74   14.427909107200545  -23.378179742411309   31.225813357237033 0.004841314392243265 0.0025328686084771326 0.0035330207445907558
318 2 74   14.345562043778342  -24.834955102283811   30.533775558853822 -0.010407330985661488 0.0046613160513390133 -0.009308249963266969
319 1 75   27.309599708071229  -27.070542928153902    6.113936980841185 0.0028324877445266884 -0.0011733723481312588 0.00043573534644806216
320 2 75   26.430393283466017  -26.729606843377738   5.7811327605697604 0.0058417857819314132 0.029676389853579285 0.023813681120561182
321 2 75   27.217398703867328  -27.954101031589285   6.5730927852011662 -0.016571306022361551 -0.0055162008220619764 -0.011938772604494694
322 1 76   25.262714493928666    -61.3852474200798   2.9681436773011529 -0.0046471249771116172 0.00099611225612113727 -0.0037779576026050121
323 2 76   25.776018017484663  -62.110551255435098   3.4268961586284052 -0.0081294360841560956 -0.01785587043811138 -0.029555014548054141
324 2 76   24.770602246104641  -61.880160693239816   2.2519828101828607 0.010107721315001022 -0.00090507410857166822 -0.012610807877634982
325 1 77   37.399752780526171    35.19201591705415   72.436293872365695 -0.0066013677755587807 0.0046212868607178933 0.0034812793624615624
326 2 77   38.244189113432057   35.719183083272213    72.53127838968328 -0.001223824604719118 -0.003225003172744394 -0.00092819482679139525
327 2 77   36.759039875193508   35.698553860493263   73.013274188144948 0.029607447707680212 0.033706495213662521 0.018176589483540322
328 1 78   36.794102793697398   15.971749417976019   25.051371884654177 -0.0004301995259838405 -0.00068698930299110285 0.0051445466950333493
329 2 78   36.802111245718386   16.826252243378072    24.53198687709606 0.019718475457511181 0.0021829001206332731 0.010303499483897492
330 2 78   36.055468075001819   15.467125840469615   24.604411262941092 0.0053280991187631957 0.0097232466718264639 -0.016182925385538831
331 1 79   28.026808025637109   2.7223426277213747   42.780930353312954 0.0018388162072799873 -0.0031840934484097172 -0.0022676645762272261
332 2 79     28.6092079603721   2.1882389664773072   43.393746471790898 0.013240802460596173 0.021632065951543253 0.0085514860397437626
333 2 79   28.633508040893595   3.0595467874232938   42.061063389098379 -0.0035959060828218087 -0.00043860502236459456 -0.0055617780032515517
334 1 80   17.874770500287397  -46.732216778075916   11.128037117001748 -0.0026454337773099607 0.0043882299936872293 0.00091272128987637889
335 2 80    17.44203808638121  -46.364757094019524   10.304802011732225 -0.0071630147423373874 -0.030954271747839903 -0.012471080490782847
336 2 80   17.215156187275749  -46.713273195787522   11.879402606467597  0.01017224147045836 0.0018187689138414339 0.012235276612715422
337 1 81   20.452406032663884   1.4020674193281282  0.70970475175736525 -0.002550629605848643 -0.0053102165049797789 -0.0051118820466820557
338 2 81   19.625507336404997   1.1807372361789295   1.2266684798394194 -0.0034117616748993557 -0.0054210385146642483 -0.0065332240190631502
339 2 81   20.092205153931321   1.4577072841473555 -0.22150925823346768 0.021012430451220313 0.031566510960672006 -0.011840926885421453
340 1 82   39.555387190741023   66.671321706452929    -33.0345000463969 0.0004947442056533589 0.00027277035560901975 -0.0022405931871009093
341 2 82   38.863968959437855   67.207790297172991  -32.550617539384675 -0.0047105193970073886 -0.0023992262395621062 -0.0067237312707834089
342 2 82   39.986064577931252   67.276377504289513  -33.704145078983075 -0.0073451063640237041 -0.015535081384582887 -0.021573419053094938
343 1 83   39.922827667280558  -8.1666581265800477  -18.398776204667119 -0.00012806502015697756 -0.0037857775017694612 0.0037870120326780571
344 2 83    39.53948920659834   -8.624975305868757  -19.200647134262795 -0.0094589505340838854 0.014783464784408897 -0.0023415073597319032
345 2 83   40.899042370144755  -8.2176758030027575  -18.609494145536388 -0.0030651334857569922 -0.00243113916382059 -0.010360280648275152
346 1 84   37.910945436013812   3.4756821113395873   50.085051753387347 0.0049027989586324329 -0.0040928719252938048 0.011285306998444997
347 2 84   38.709962457687993   3.6387118242067444    49.50626585877918 -0.0086242861751547155 9.7192604623233547e-05 -0.0062010100685787372
348 2 84   37.402291395009513   2.7565439588402256   49.611647714336343 0.0078846862499091994 0.002944945482008474 -0.0026422593966601276
349 1 85   16.965208859822621  -8.1292578088315377   27.855428049419899 -0.0036703031543498512 0.0012096427580440326 0.0030430187842251633
350 2 85   16.140824295991848  -7.6009591438231219   28.058628963462809 1.3884516341477109e-05 0.0064562372005014636 0.0044565859548534297
351 2 85   17.612706639433032  -7.3751211378280761   27.745771737027894 0.015476788949032119 -0.013068109300022245 0.018312316423273967
352 1 86   14.512455414350393   -34.88339870716613   35.973193325792394 0.0071405832634853818 0.00083686182159874905 0.0014982974696348796
353 2 86   13.942420163440413  -35.129027497164593   36.757238165226909 0.001236943391413319 0.012510268091812705 0.00087971868310069464
354 2 86   14.427843357434469  -35.649257548166219   35.335775852321149 -0.024035044262241526 -0.0036437396700146475 0.011001271242162778
355 1 87   10.562857131901014  -23.407934974564217   36.938606688627978 0.0053190579357846809 -0.0051577211857654712 0.003719383170963062
356 2 87   10.599610300249719  -24.321708303887849   37.343165098790486 0.014513187470124171 0.018769666800699976 0.056342871646046074
357 2 87     10.8643293358994  -23.712388951674754   36.035045796358986 0.018655270867356435 -0.0054099280781862297 0.0082094753279682662
358 1 88   12.704887227509795  -6.1118942988758285  -22.668930504947113 0.001908738995689877 0.0075466230609925076 -0.0048282096466336823
359 2 88   11.711391581842079  -6.1915483122182096   -22.58755704368523 0.0027923245450246635 0.012981249232985714 0.010957345809207489
360 2 88   13.097936990415535  -5.7711966664295353  -21.814859660622524 -0.014793436992492396 -0.035192369287588697 0.019900392609508273
361 1 89   28.056041873318108   25.573678724911531 -0.098528307331941178 -0.0053900355073299685 -0.0059508127600470364 0.0021798447908839484
362 2 89   28.112376742105614   26.560670931780717 -0.24910309319663781 0.014783499528032831 -0.0094803144744458247 -0.01348044774092538
363 2 89   28.649707310989204   25.297979960620442  0.65748197003415321 0.018677440081596507 -0.00086739040898344672 -0.014914898399621217
364 1 90   39.024358063644634    28.29893473278295   9.9939257997682933 0.0019975057697781832 -0.0011983389033630863 -0.0054279915058313873
365 2 90   38.144943841889052   28.562292638521587    9.597348896685153 0.014750441269234736 -0.0053825668549964383 -0.036643329390854247
366 2 90   39.425723480095762   27.759333740695677   9.2538335272674619 0.0075392061413142039 -0.00071928450474358432 -0.002758807186486488
367 1 91   21.155164869482959  -23.206489808370819  -8.7285547609587795 0.0045374034385880033 0.0075897296002550834 -0.0076892645329480697
368 2 91   20.238347041947442  -23.140097227334962  -8.3348072577331038 0.00098269204406842758 -0.017310342381189846 -0.011824851886339997
369 2 91   21.120225714070454   -23.98027683851755  -9.3610362922272898 0.00086523069125521836 -0.0069531579264115956 0.010330841978326306
370 1 92   24.935256616571188  -23.599275608181884   27.244622938226513 -0.00054531067209793148 -0.0037627933275389226 -0.00074091044049277182
371 2 92    25.28586167936847  -23.894387796736289   26.355811998764384 -0.027047017944984979 0.0073113660285414276 -0.014883742664721115
372 2 92   24.147310129323593   -24.20125757034284   27.374075827213282 0.0053890439770312229 -0.013580189082563676 -0.010042269994653956
373 1 93   28.423361349868426   6.7641127243905776   -17.89210518434399 -0.0019319654862249406 -0.0059198152617644098 0.00063454920696956213
374 2 93   28.895177646387751   7.1529387777584157  -18.683435508899535 -0.0024603406972347874 -0.023167608547856881 -0.0082017604073455572
375 2 93   27.635955784266983   6.3043042464186785  -18.302676297362236 -0.0084963138538296443 0.013167519221427943 -0.0081836292850265054
376 1 94    17.69986296411771  -21.184194832636948  -17.905127849679584 0.0022941694196196723 0.0092125191649998564 0.00083912772260232341
377 2 94   17.890559522355751  -20.258511207534475  -18.231845845653666 -0.0032268479699644132 0.022357550742784445 0.035498756058590729
378 2 94   17.936538880279176  -21.382640710717666  -16.954021260394278 0.0028469033472098607 -0.018277050216966715 -0.0049109313724065677
379 1 95   21.628718850868253   20.392067276627486   63.321521106676649 0.0018548540250597093 -0.0059667383876159273 -0.0031171135458064043
380 2 95   21.546332471694619   19.699153527133987   62.605222970221227 -0.016187878132631266 -0.0056911660102463863 -0.001292828872118788
381 2 95   22.561584143431528   20.748566528668952   63.269842975666236 -0.0080377842498024384 0.016787091488620551 -0.024928409864370549
382 1 96   18.246171075440241  -4.4148446577916154   39.121844445522854 -0.00051434137795832347 -0.00043644556247327622 -0.0024510553226425981
383 2 96   19.106824158902771  -4.6981072289927379   38.698714931445927 -0.0026952307874974976 0.013199784863270831 -0.015932795297471665
384 2 96   17.827147707197962  -3.7293071987931548   38.526480851425234 -0.0047754008897829842 -0.0053134176953128689 -0.0050626016527137181
385 1 97   23.210827212427056  -18.886449320492574   8.1951793657250338 -0.0016246752785303575 -0.0027467146772991754 -0.0016955259526059683
386 2 97   22.429333394316092  -18.262592543645859    8.203553984330334 0.0053102656606576447 0.0061224696633760513 -0.015046404048690643
387 2 97   23.264188283180602  -19.181794032325371   9.1490787824983304 0.00093574538895200296 0.0047317127444393425 0.00048396782873197949
388 1 98    20.80054063135692    45.57174986786643    61.83297042098183 -0.0048656041813075115 -0.0040658265561803403 0.0045868607955875185
389 2 98   21.034950381084141   44.601084692904848   61.886460488747758 -0.012291163304224532 -0.006187042331218643 -0.0014855431868101324
390 2 98   20.835201208914199   45.782176207296374   60.855975333973959 -0.012834594359085981 -0.0067930904904550385 0.0037100200679629253
391 1 99   33.056138681332605   23.492254615316249   10.689894499273581 -0.008782794751030663 0.0020202080473034141 -0.00037174209389271554
392 2 99   32.211438904465332   23.383950112911744   11.214062813576648  0.01071264173353381 -0.0021991726569769374 0.030337060834696918
393 2 99   32.873461158360563   23.404111193568319   9.7106807024940398 0.022849299536454731 -0.020935249462403428 -0.0042930591660615023
394 1 100   21.207171943998663  -2.9885101564768775  -43.704608498057794 0.0028535319410713817 -0.004160173757992631 -0.00097093754648827017
395 2 100   21.701858208651892  -3.4980184132900192  -43.000558190336349 0.00051548549522061993 0.0092094241116540722  0.01034435088660054
396 2 100   20.715955018818452    -3.69093864182123  -44.219681459290818 -0.019586049215736565 -0.00079312407512417183 0.015771711581508783
397 1 101   10.133665778432672   13.392092554490395   8.8065587566569814 0.00014589699193624805 0.0062316877254335445 0.0011075899219823895
398 2 101   10.225825302063324    13.12940954937142   9.7670296104708036 -0.028761185406285545 -0.012285529599011368 -0.0011657194943142247
399 2 101   9.9788203229900549   12.505970525910826   8.3697399894378997 0.021060636722454899 0.0033946178136662025 -0.00055749410404771018
400 1 102   39.404946027149919   33.865831535290653   28.596719237090038 0.0079120809819152489 -0.0035009878066073886 -0.0053538155656414543
401 2 102   40.015794367426928   33.075785061987631   28.648592883600543 0.0033510712574150057 -0.0050670595017631029 0.024887514484092193
402 2 102   39.260334633846938   34.141640754446641    29.54699120845169 0.026600965816200181 0.027940495871745376 -0.011634950688321774
403 1 103   13.630432326278525   -14.61451446739766  -15.867024063352041 -0.0018956485910915917 -0.00091585500027117981 -0.00096187166431062527
404 2 103   14.318792446084682  -13.966157218875937  -15.541765360547956 0.010459494195647023 -0.016112923447122444 0.0032199133092917671
405 2 103   13.112585513103637  -15.020020479598658  -15.113764777213801 0.025305860668931094 -0.027128456344322593 0.0036454611284091709
406 1 104   31.596256093987908   59.338840329263761    4.272823656388586 -0.00057295179247515444 -0.0029821339709682777 0.0018600246272743688
407 2 104    31.62111321740225   58.391218230577351   4.5912486577573999 -0.0042366439472398577 -0.0016341325908454532 0.0061729774389726417
408 2 104   30.953583348289527    59.41199943398351   3.5101838414476636 0.0019459596003901093 0.024526382149405692 0.0023085122744278467
409 1 105   16.324589307561194   21.377499585436652    8.858362312044239 0.006248059945074538 0.0026125964060274933 0.00099600429505247094
410 2 105   15.904980753288523   22.051119073250025   8.2499500777661527 0.0075996568587747663 -0.0095958845933707907 -0.013411818540524364
411 2 105   15.661901773606811   21.348584198071887   9.6066998914260324 0.010973734057021791 -0.00061662530114779169 0.0050405383914691199
412 1 106   32.498412492827853   12.391170433351117 -0.95989464095488053 0.0015573723059467326 0.0098340495374796763 0.0074404553391564871
413 2 106   31.550719875671025   12.527597496985935  -1.2484537504878315 0.001921325537915033 -0.025440159055838841 -0.010417137968810691
414 2 106   32.845603592650853   13.284416327155231 -0.67428982060728515 0.013865520207580253 0.0051598869975564956 0.0070612316014461033
415 1 107   34.940084547387706  -11.452880594794363   24.555380113702014 0.0032136394081904735 -0.0045052831659123261 -0.0047761454450799545
416 2 107   35.552406387085114   -10.98787660787916   25.194780814970436 -0.0035074344958925369 0.016984056651947719 -0.013967167209021357
417 2 107   35.429493036619135  -11.412311842208226   23.684269611537214 0.0093495371842713948 -0.010479681350185319 -0.0016098944445862796
418 1 108   31.883877688744459   20.009038058735204   42.801790650668458 0.0041037932300220792 0.0048472739371569042 -0.0059741966595700602
419 2 108   32.373422589116359   19.168319214531873   42.570408681791704 0.0079771311851999805 0.0058945998471925465 -0.0015329018491242853
420 2 108   32.070861703526205   20.244804803407657   43.755442065139519 -0.0013228326144141473 0.020014005439119208 -0.008629727909157555
421 1 109   20.217261912795777  -59.130199415169024   8.0756338067810276 -0.0016097880753297926 -0.0067385027251870185 0.00049978786146882956
422 2 109   20.169580077420513  -59.732497049281321   7.2787875214047455 0.017126003848075017 0.0057926360508664078 -0.010040552709813475
423 2 109   19.794512876167676  -58.261427516169476   7.8177217296331358 0.018386097366232229 0.0025576484967758653 -0.00084626854859443329
424 1 110   30.325293041716815   14.426338351986166   21.530760722572385 -0.0025374920004012733 -2.2195029306518387e-05 0.0054610589245063963
425 2 110   30.505789855542595   15.274271807531902   21.032333440850145 -0.027078049794968719 0.000604257999375096 -0.0024293518043941469
426 2 110   30.664597466180478   13.578006648446154   21.124305524170047 0.0035769108617174916 0.0030680852844809617 0.0041474159050079694
427 1 111    24.69972398073244  -32.112558170268841   34.679054009265208 -0.0034731585075597473 0.0013314089918665805 -0.0066832607960068333
428 2 111     24.3038727030495   -32.83332104365023   34.110017414385936 0.0039884665010255409 -0.021696959316595592 0.017386992167588045
429 2 111    24.48910597143631  -32.241818975413963   35.648038889649499 -0.020200383549624643 -0.0054787747857265165 -0.011274567395013153
430 1 112   13.505649986054497   31.576995668355938 -0.71127486605360879 0.0074737296716944042 0.0065534912242216411 -0.0020194299052753396
431 2 112   14.132641283250587   30.980618241913891 -0.21006046235921616 -0.00054505807629377995 -0.0049993603130606724 -0.0056919730477458068
432 2 112   13.322728334114274   32.428520477510119 -0.21990416215847652 -0.0053412825418461601  0.01074814813215642 -0.013962195871241326
433 1 113   9.5871305047860353   51.772712715861552   15.753352518614095 0.00035245660874402943 0.0013709471606903486 0.0019425725885592099
434 2 113   8.6157496954592165   51.919199663897651   15.940330852456942 0.0049732558434444794 0.019924963589093271 0.011201750294758577
435 2 113   9.5530929659979709   50.864846857819948   15.335475706915188 -0.0089796112735755045 -0.0036724684341449963 0.013596259864547801
436 1 114   29.192374684420965   27.889360262629339  -1.8085327051871749 -0.0032296090941685953 -0.0094124486816868982 -0.0095481850858379087
437 2 114   28.623589929449217   28.624419486053068  -1.4395180163583614 0.0047661594587219708 -0.0068799145413945741 -0.0023133435904815706
438 2 114   28.542212849411033    27.31476661972215  -2.3056561645281795 -0.016692027767613683 -0.00068254610358888532 -0.0021088968373175324
439 1 115   34.843194769282555   31.129632678086306  -5.1627520401798117 -0.0026652753611707872 0.00022233714252777015 -0.0058929448555518132
440 2 115   34.007224658597444   31.308417066356633  -4.6439166938974559 0.0049572790691322305 -0.0044636266230539045 0.0079729956463638375
441 2 115   34.563958551111874   31.257647625868746  -6.1144028729992836 -0.017759714976128042 -0.0090740946832408628 -0.0027168879317714689
442 1 116   15.295416678018741   61.589008563542087  -46.370937014144545 0.0039408228111217089 -0.0011100771289088397 0.0019962076490239594
443 2 116   14.709888450896205   61.291993114785122  -47.125217146749428 0.016401745244352037 -0.0014969872033399583 -0.0075206717623634844
444 2 116   14.866202030187134   61.211338156742066  -45.550486010175206 0.018813237050540665 0.00075910996135782126 0.010592838159843051
445 1 117   17.698534089372664  -16.909385504315196   26.281012826720069 0.00049230530506093914 -0.00096552288354854218 0.0030200772248359636
446 2 117   18.668464995291345  -16.822371741749329   26.053718649786511 -0.0010755007182044957 -0.020271206118466771 -0.010876694535553941
447 2 117   17.163934902638637  -17.239653415459792    25.50311385100953 0.0022690876437322202 0.019723356233636344 -0.0069996696413477423
448 1 118   10.289935954825513  -24.600173810665506  -36.619065337020295 -0.0061198367746521489 -0.0063736880448909267 0.0051201570793901266
449 2 118   11.128100787040211  -24.394140570538031  -37.124070305313765 -0.015896216101193829 -0.0083329436761785391 -0.011946537513002767
450 2 118   9.8055559435551309    -23.7335073092604  -36.499628407957374 0.033002815655859892 0.014395144510776619 0.012848127422428007
451 1 119   15.821422761102983  -26.540972096093139  -5.1902675840552011 0.00086668374106327935 -0.0010775911714049646 0.00073151908788437765
452 2 119   16.599717909756912  -27.124936748980392  -4.9595254211112891 0.011834600127432303 0.0047845841366664652 -0.021590618726727694
453 2 119   15.371056459956183  -27.031371732342489  -5.9363764176430731 0.0065545871820109946 -0.0053411301738847386 9.8213207459725563e-05
454 1 120   33.625396455482978   46.173426894397195   41.434171224464045 0.0036013959551528135 -0.0039729970528417698 -0.0035163982392324251
455 2 120    33.49629674143258   45.434704776588305   40.772640502205391 0.0098429639089987388 -0.0079850086498061724 -0.00023156648279894882
456 2 120   32.735166852866264   46.268813222069141   41.879584182423471 -0.0046421869773351117 -0.032819526326402365 -0.013732583438799425
457 1 121   29.178663171898457  -12.814032796634372   42.418411016486615 -0.0041008323154541997 -0.0013201599455933616 0.002914339961327588
458 2 121     30.0688392917458  -13.258752083465286   42.319359355348958 -0.0040619408971264018 -0.00067839796917183444 0.00036097659323336499
459 2 121   28.807470877030219  -12.630206562269699   41.508232904362536 0.0011292691122419863 -0.0025461419192193864 0.00054159423645458991
460 1 122   23.254967119092676  -14.699172067540854   12.573708878487661 -0.00012527074790037314 -0.0072748697216334385 0.003967324483645741
461 2 122   23.798667371910739  -15.298510135494396   13.161232423026334 0.0096220378125658982 -0.0050234877452474203 -0.0027379063873513537
462 2 122   22.453866879123659  -14.378532404675859   13.079108336460664 0.003841505583347516 -0.0037321225915392959 0.0080020181927046713
463 1 123   25.171846199108565   48.157219232544776   59.585846812496499 -0.00048059982861817154 0.0013092607562659869 -0.00057120040567240865
464 2 123   25.505774419429528   47.292405376386199   59.210894898420314 0.0021130240547179283 0.00017457232634954619 0.0043665784314463494
465 2 123   24.373926905670967   47.910559273221835   60.135831962865893 0.0045030012885007497 0.0082383064270556503 0.0097439070301157654
466 1 124     36.6592969185699   6.5044979949453303  -10.932552060011169 -0.00027654229717902792 -0.0015898178934755482 0.0043702869482261254
467 2 124   36.433697809450777   5.5302980273272064  -10.926269937957063 -0.011414971872619114 0.00096595087225437683 -0.0028012351900309016
468 2 124   36.261399975758316   6.9474069326358814  -11.735988240311169 -0.005988046060921101 -0.039580463652338291 -0.013685801146494373
469 1 125    25.97717928333622   -4.990178802595306   52.375878273140522 0.0021428405403071116 0.0016330239097360772 -0.00073227412348566916
470 2 125   25.899839620048695  -5.4199373661024133   51.476252710156189 0.004059741566720715 -0.016195207583931458 0.0076028355990509586
471 2 125    26.71706365379405  -4.3180759600119316   52.346742601815322 -0.0092223781934980334 0.014273361335411964 0.0022994513709764953
472 1 126   22.782025403521573  -42.285817090805232   37.961294721216042 0.0066161358489794202 0.0019849720502479302 0.006014006036975739
473 2 126   21.791017860056478  -42.346166652779416   38.080718249738709 0.0060264890017511213 8.8263736336466659e-05 5.5935101391605892e-05
474 2 126   23.084123325323883  -43.140534334047416   38.383426548667167 -0.023643822119530086 -0.012699954142671097 -0.0019731656450188511
475 1 127   32.022214319758291  -13.115106401960084   45.459501668078168 0.0027575164632358071 0.00027434752866991631 0.0034872739366888466
476 2 127   31.465103922719184  -13.850528758548521   45.845224318360529 0.026547923120056188 -0.018677772179743427 0.0017297762274173173
477 2 127   32.724601604521332  -12.890583487709442   46.134958227139968 0.016494241671770736 0.0035076099669307473 -0.011901427640909101
478 1 128   22.885634937491144   38.874298221730946   24.141749842159431 -9.8141486017288204e-06 0.0031993592565623158 0.0046344421594794408
479 2 128    23.74035124014928   38.437729703653829   24.422584261336208 0.00068204605682841031 0.0070329910441108961 0.0084999769130298039
480 2 128   22.173312879482001   38.253942463191727   24.470011960779374 0.0069552719412000552 -0.008635432163442017 -0.0026439062562251103
481 1 129   39.479350232631326 0.095526511704889572   16.783478558556684 -0.0058760033273002532 -0.0045960792392163224 0.0058139726204239038
482 2 129   38.661885713476487 -0.34831424583128712   16.416385733956876 -0.012818385900149817 -0.0097606121339888878 0.027475556505276982
483 2 129   39.984859022552762  -0.5939351865333764   17.302230358529062 0.010688308035315182 0.015792506713763772 0.016840721855044545
484 1 130   32.280400598120906   11.565446917349856  -25.253542016280569 0.0052765602292131992 0.0039350094251954619 -0.0069454626558517543
485 2 130   31.288543257881567    11.59492404311117   -25.12964643254076 0.0026350639949280124 -0.025404250187047672 -0.019853679124673992
486 2 130   32.368681702890832   10.586389964125424  -25.436992088189776 0.0087855351156043426 0.004892159300630688 -0.010300423543250942
487 1 131   33.942903770086659   54.510416478081716   28.398763727940732 -0.00036356183312958359 0.0012686384179332413 0.0056098086468706196
488 2 131   34.909239176823469   54.281848418184104   28.280642926718215 -0.0037001231960697694 -0.0034159106319020531 -0.012567097900537238
489 2 131   33.839245428143776   54.706077118729226    29.37394158958806 0.0015178073372065204 0.003604089582677588 0.0053386651492227976
490 1 132   24.675075180200118   6.0380757824651479   27.393104301035482 0.0026480907488110154 -0.00021319830205974001 0.0042548076102577274
491 2 132   24.484994045156157   6.4615815269471337   28.278831147467926 -0.01897912595502738 -0.0010625210624540576 4.1980755271624316e-05
492 2 132   24.345295347429811    5.107142143190595   27.549973103431054 -0.0069785760032874374 0.0024864985798948771 3.448774975535608e-06
493 1 133   12.747626288271944   22.840591137827925  -49.293358622482259 0.005534818325243533 0.0042510891730665086 -0.001927514259289359
494 2 133   13.691128351257793   22.557598345372639  -49.120966811308392 0.0074596788947584626 -0.00059964666617401841 -0.020388475623203253
495 2 133   12.707438858396932   23.788621631997607  -48.977727266935254 0.029259622412276448 -0.00075237368840900772 0.016227131956863611
496 1 134   33.117754947604858   37.839514605152587   7.4170954805089169 -0.00085734445452686678 0.00090661954204000045 -0.010416869481887832
497 2 134   34.029736368830783   37.735038080157523   7.8138000847974185 -0.0028422725638684527 -0.0081503723064851232 -0.0081906357276620833
498 2 134   32.586335893017676   38.590185096463351   7.8096354171993339 -0.017119583431760167 -0.0056585565336923199 -0.019700372778468603
499 1 135    21.55822560106937   40.859849067028094   2.9538762249484996 -0.0022757172315619294 0.0027950025516086567 -8.4669603432412767e-06
500 2 135   22.309551097036312   40.287813024861492   3.2829427312544368 0.0051344981810517191 0.0092097465990444664 -0.0057267565141727247
501 2 135   20.995399910481108   40.290399919319171   2.3547477661123088 0.0046332287444028186 0.010257403678124862 -0.01361943488782681
ITEM: TIMESTEP
5000
ITEM: NUMBER OF ATOMS
501
ITEM: BOX BOUNDS xy xz yz pp pp pp
-9.9999999999999995e-07 6.9505939999999995e+01 -0.0000000000000000e+00
-5.6223000000000001e+00 1.1247999999999999e+01 -0.0000000000000000e+00
0.0000000000000000e+00 9.7420349999999996e+00 -5.6223000000000001e+00
ITEM: ATOMS id type mol xu yu zu vx vy vz
1 3 0   2.3620124424088997  -5.6222695499494213   9.7420155159299995 0.0028008681520332217 -0.0015027760757826999 0.00066657817234263075
2 3 0   4.5919784981059992   1.4061456034100002  0.81183592526549997 -0.0006186124688282084 0.00036510927538484781 -0.0012737797889581736
3 4 0   6.8219445538030996 0.00025634040000011016   1.6236854893800001 -0.00045581682716734509 -2.1289287970730962e-06 0.0012880289549614191
4 3 0   2.3620124424088997  -2.8102662594483165   9.7420155159299995 -0.00077413627004121609 0.00021548424502645683 -0.0010131047342582531
5 3 0   4.5919784981059992        4.21814560341  0.81183592526549997 0.00016407152393519811 0.00025783193824761288 0.00019740377157009026
6 4 0   6.8219445538030996         2.8122608396   1.6236854893800001 -0.0001318244999251449 -9.3042456223623856e-05 -0.0014317935505110616
7 3 0   2.3620124424088997 0.0017337405516837379   9.7420155159299995 -0.0020291444005679452 -0.00059792114325323518 0.0010328575580909412
8 3 0   4.5919784981059992   7.0301456034099994  0.81183592526549997 0.0012514615550242533 -0.0014590951478015907 0.00071784344234611906
9 4 0   6.8219445538030996   5.6242608395999998   1.6236854893800001 1.386731488141565e-05 -0.00033870127082171923 0.00083898185841950761
10 3 0   2.3620124424088997   2.8137337405999991   9.7420155159299995 0.0004845056739835017 -0.00036457858770694898 0.00031394758368864827
11 3 0   4.5919784981059992   9.8421456034100618  0.81183592526549997 -0.0010063594745536397 -0.00040726928019257691 0.0020674570765316217
12 4 0   6.8219445538030996   8.4362608395999992   1.6236854893800001 0.00036027763214185367 0.00096437056673580757 -0.0005241618890525514
13 3 0   2.3620124424088997  -1.4055445499007726   2.4354892659299998 -0.00049170655132296977 -0.00016226495886113756 0.00080886595286029195
14 3 0   4.5919784981059992 0.00057229009999848479   3.2473417526549997 -0.0025140378315970493 -0.00014735183779130816 0.00079016965290441322
15 4 0   6.8219445538030996  -1.4053186596171816        4.05919423938 -0.00010708554497814926 -0.00085659896817786327 -0.0013339691034113593
16 3 0   2.3620124424088997         1.4064587406   2.4354892659299998 0.00035609798770822726 -0.0013770440826735718 -0.0010935553530139275
17 3 0   4.5919784981059992   2.8125722901000003   3.2473417526549997 0.00046109995600578915 0.0015110734264407058 -0.00061917199221328556
18 4 0   6.8219445538030996   1.4066858395999993        4.05919423938 0.00019607038775650994 0.00082954516268248673 0.00050002880242868081
19 3 0   2.3620124424088997   4.2184587405999991   2.4354892659299998 -0.0012704673065081233 -0.0016547027787961197 0.0016031049699325743
20 3 0   4.5919784981059992   5.6245722901000015   3.2473417526549997 -0.00067263846349440316 -0.00149068379465886 0.0019800760073035747
21 4 0   6.8219445538030996   4.2186858395999991        4.05919423938 0.00011461794328110201 0.0014407679367096568 -0.00017263694054145751
22 3 0   2.3620124424088997   7.0304587405999994   2.4354892659299998 0.0001092691338856108 -0.0012770714804016935 -0.0009544618526188955
23 3 0   4.5919784981059992   8.4365722900999991   3.2473417526549997 -1.035530727644618e-05 0.00045112107376977725 0.00017721721228540922
24 4 0   6.8219445538030996   7.0306858395999985        4.05919423938 0.00032796505279998584 0.00018231856799243772 -0.00037561134552333757
25 3 0   2.3620124424088997  -2.8111195499072621   4.8709980159299997 -0.00098675432280385033 -0.0015116576196788148 -0.000555629273307262
26 3 0   4.5919784981059992  -1.4050027099197371   5.6828505026549996 0.0011188386575504221 0.002078391373383461 -0.0012331690272837426
27 4 0   6.8219445538030996        -2.8108936596   6.4947029893800003 -0.0018303607146634294 -0.0020675098334211241 0.0021046707571557104
28 3 0   2.3620124424088997 0.00088374059999996035   4.8709980159299997 -0.0012151163017462435 -0.00036716358909961988 0.00070533077454240807
29 3 0   4.5919784981059992   1.4069972901000001   5.6828505026549996 0.00095152146279163941 -0.0012544986748997565 -0.00048159822447049988
30 4 0   6.8219445538030996 0.0011108395999999132   6.4947029893800003 -0.00023406614192192607 -0.0010488868065702077 -0.00050139639229271143
31 3 0   2.3620124424088997   2.8128837405999993   4.8709980159299997 -0.00032336377020847855 -0.00097913601618455741 0.0007804025474260997
32 3 0   4.5919784981059992    4.218997290099999   5.6828505026549996 0.00025686475438943865 0.0020412218974717087 0.00085905089805121963
33 4 0   6.8219445538030996   2.8131108395999993   6.4947029893800003 0.0016599036138782576 -0.00015178625139122674 -0.00027008749145193521
34 3 0   2.3620124424088997   5.6248837405999996   4.8709980159299997 9.1687056894060621e-05 0.0016710950619197172 -0.0015920521043712246
35 3 0   4.5919784981059992   7.0309972900999984   5.6828505026549996 0.00030824385509710004 -0.0023055492620224997 -0.00052208300418819147
36 4 0   6.8219445538030996   5.6251108395999987   6.4947029893800003 -0.00053721319988456499 0.0010358648919813526 0.00078426919686285846
37 3 0   2.3620124424088997  -4.2166945499242843        7.30650676593 -0.0010627001183942703 0.0021619760820061826 0.00086072487034524465
38 3 0   4.5919784981059992  -2.8105777099343641    8.118359252654999 0.0015473443576589155 0.0015920623981120542 0.0018733577406943374
39 4 0   6.8219445538030996  -4.2164686596000465   8.9302117393800007 0.00014974351441793298 -0.00023832062740601479 0.0024768544241654919
40 3 0   2.3620124424088997  -1.4046912594246517        7.30650676593 -0.00039155447945146173 0.0019672749270047136 0.00068085807368715534
41 3 0   4.5919784981059992 0.0014222900656362114    8.118359252654999 -0.001415198161283771 0.0020886804278579057 -9.9653521561301847e-06
42 4 0   6.8219445538030996  -1.4044641604247516   8.9302117393800007 -0.0010531861646599899 0.00057278030010488295 -8.940671816198167e-05
43 3 0   2.3620124424088997   1.4073087405999987        7.30650676593 -0.00096295557400980088 -0.0014084358851771696 -0.0024981428895147627
44 3 0   4.5919784981059992   2.8134222900999983    8.118359252654999 -0.00015724643157382674 0.0013973854727875336 -0.00058352088685643998
45 4 0   6.8219445538030996   1.4075358395999986   8.9302117393800007 0.00042957611084143231 -0.00024466887552902566 -0.0015256494420179405
46 3 0   2.3620124424088997   4.2193087405999989        7.30650676593 0.00059567104562431496 0.0012507856365764007 -0.0013952007129935955
47 3 0   4.5919784981059992   5.6254222900999986    8.118359252654999 0.0024927526416669778 0.00046013516530347807 0.0014101294092166935
48 4 0   6.8219445538030996    4.219535839599998   8.9302117393800007 -0.00015759915331272725 -0.00024984721779130971 0.0011701002725333833
49 3 0   42.684014403745984  -5.6222695499494213   9.7420155159299995 -0.0002773583077954931 -0.00071213478741838257 -0.0012647468647216332
50 3 0   44.913973508848997   1.4061456034100002  0.81183592526549997 0.00033120411695049349 -0.00095875990209052543 -0.00035628069734160227
51 4 0   47.143932613951996 0.00025634040000011016   1.6236854893800001 -0.0014826640797874051 -0.00117668007483808 0.0015842258997408921
52 3 0   42.684014403745984  -2.8102662594483165   9.7420155159299995 0.0013673400715930532 -0.00071483410357145363 -0.00052446295007901671
53 3 0   44.913973508848997        4.21814560341  0.81183592526549997 -0.00059311385831620537 -0.0010814217671545516 0.0011709024430006617
54 4 0   47.143932613951996         2.8122608396   1.6236854893800001 -0.00083690300021280173 -0.0010380994627721912 -0.0015441023058466636
55 3 0   42.684014403745984 0.0017337405516837379   9.7420155159299995 -0.0016395872990827838 8.9096612451672265e-05 -0.0012513511783150192
56 3 0   44.913973508848997   7.0301456034099994  0.81183592526549997 -0.00025565447647951385 0.00014350936653746558 0.0018050990810416277
57 4 0   47.143932613951996   5.6242608395999998   1.6236854893800001 0.0016199898475732783 0.0020269740994214133 -0.0011667773767296216
58 3 0   42.684014403745984   2.8137337405999991   9.7420155159299995 0.00088432020500754595 -0.00050697007727291347 -0.0027751029899391105
59 3 0   44.913973508848997   9.8421456034100618  0.81183592526549997 0.00091266950013888751 4.1631140476906137e-05 -0.00070440824979085576
60 4 0   47.143932613951996   8.4362608395999992   1.6236854893800001 0.00083202364659055246 0.0011716042620258829 -0.0022201254292088918
61 3 0   42.684014403745984  -1.4055445499007726   2.4354892659299998 -0.00088981898094765298 0.00098169003658787608 -0.00056552450961066625
62 3 0   44.913973508848997 0.00057229009999848479   3.2473417526549997 0.0016631906617348949 -0.0015417819199267386 -0.00083453483484224281
63 4 0   47.143932613951996  -1.4053186596171816        4.05919423938 0.0009093191979636405 0.0011677462776523628 -0.0017275152565402838
64 3 0   42.684014403745984         1.4064587406   2.4354892659299998 -0.00053654503479186539 -0.00020533861460436871 0.0016327786845563353
65 3 0   44.913973508848997   2.8125722901000003   3.2473417526549997 -0.00065562984713786205 -0.0010069720110667184 0.0018188637383642905
66 4 0   47.143932613951996   1.4066858395999993        4.05919423938 0.00084414073640419929 -0.00084144297920441479 0.00083303071265574704
67 3 0   42.684014403745984   4.2184587405999991   2.4354892659299998 0.00058826218785899625 -0.0019956016576861894 -0.0004561578964505741
68 3 0   44.913973508848997   5.6245722901000015   3.2473417526549997 0.00014226192469055714 -0.0027785052649671169 0.00021818160802758335
69 4 0   47.143932613951996   4.2186858395999991        4.05919423938 0.0017948598232844155 0.0026084750177370656 0.00015485361065842052
70 3 0   42.684014403745984   7.0304587405999994   2.4354892659299998 -0.0011204829191583129 -0.00034790728320064447 -0.0011967489839122848
71 3 0   44.913973508848997   8.4365722900999991   3.2473417526549997 -0.0016357856851915002 -0.00022802089741180568 0.00071095113878679199
72 4 0   47.143932613951996   7.0306858395999985        4.05919423938 0.00083684103898198773 0.00068901475308145955 0.00055313224394653389
73 3 0   42.684014403745984  -2.8111195499072621   4.8709980159299997 0.00027082425570828535 0.00045095385547564852 0.0007799824491958857
74 3 0   44.913973508848997  -1.4050027099197371   5.6828505026549996 0.000237559890978426 -7.1383079991118463e-06 0.001123052605380694
75 4 0   47.143932613951996        -2.8108936596   6.4947029893800003 -0.00084363043809072618 0.00059830998304152643 0.0023279516036512843
76 3 0   42.684014403745984 0.00088374059999996035   4.8709980159299997 0.0002848695444863418 -0.0011849169733497379 -0.00010750488078807196
77 3 0   44.913973508848997   1.4069972901000001   5.6828505026549996 -0.00079622435207230284 0.0023710478145815977 -0.0015297927831595753
78 4 0   47.143932613951996 0.0011108395999999132   6.4947029893800003 0.00093520198247154355 0.00050483703365673978 -0.00096302648376243231
79 3 0   42.684014403745984   2.8128837405999993   4.8709980159299997 -0.00010344552492225534 -0.00032001862093838847 -0.00059899614639689046
80 3 0   44.913973508848997    4.218997290099999   5.6828505026549996 -0.00014793779588679002 0.00083664626198422405 0.00022498070541694345
81 4 0   47.143932613951996   2.8131108395999993   6.4947029893800003 -0.00021813506353409831 0.0003256084523808683 1.6640404076331369e-05
82 3 0   42.684014403745984   5.6248837405999996   4.8709980159299997 4.7101301072952168e-05 -0.0014800401618589884 -0.0018805282087006874
83 3 0   44.913973508848997   7.0309972900999984   5.6828505026549996 0.0015156712535108684 7.5685703793992463e-05 0.00067801089828032019
84 4 0   47.143932613951996   5.6251108395999987   6.4947029893800003 0.00041703273377941756 -0.00027695308676454995 0.00020149828687159011
85 3 0   42.684014403745984  -4.2166945499242843        7.30650676593 -0.001831995427740224 -0.00089876973956409725 -0.0015988545921818446
86 3 0   44.913973508848997  -2.8105777099343641    8.118359252654999 -0.00029629840656003213 -0.00045315715321457876 -0.00055974275318514761
87 4 0   47.143932613951996  -4.2164686596000465   8.9302117393800007 -1.5944394779462967e-05 0.00032505624935104242 0.00078249538761336634
88 3 0   42.684014403745984  -1.4046912594246517        7.30650676593 -0.00083672548708572545 -0.0014844839890266975 -0.0010917937833736686
89 3 0   44.913973508848997 0.0014222900656362114    8.118359252654999 0.00024059713419053477 -0.00081602259520786164 -0.00058730109120058943
90 4 0   47.143932613951996  -1.4044641604247516   8.9302117393800007 0.00076380020474411199 -0.0002656575973339156 0.0002710858379906594
91 3 0   42.684014403745984   1.4073087405999987        7.30650676593 -0.00088058620916208526 -0.00072902681328947908 0.00047300132195309718
92 3 0   44.913973508848997   2.8134222900999983    8.118359252654999 0.00066697834352425704 0.00032791563208750611 1.1290016162939661e-05
93 4 0   47.143932613951996   1.4075358395999986   8.9302117393800007 -0.00086450210546211816 0.0027540548936568414 -9.4634438982209431e-05
94 3 0   42.684014403745984   4.2193087405999989        7.30650676593 0.00045492809976132394 0.00063347240208277414 -0.0015646355614999906
95 3 0   44.913973508848997   5.6254222900999986    8.118359252654999 -5.5632923784245251e-05 0.0016257295069764285 -0.00085785157450222072
96 4 0   47.143932613951996    4.219535839599998   8.9302117393800007 0.00099993285499768228 0.00029145407723115107 0.00040807536852083379
97 1 1   23.307777214512633   16.198664496807563   16.941981959655241 0.0013746259746867853 -0.00079780647377845752 0.0027400071637519487
98 2 1   23.398523584751953   15.202931362260937    16.95873372269952 -0.011113190181094704 -0.0018826896621143012 0.0031513985301658493
99 2 1   24.268139068557026   16.458833636147666   16.841896309541013 0.0045027011211842645 -0.0064818156045207921 0.017833282998709381
100 1 2   10.481294272982758   -6.560219650989275   2.3836574890396052 0.0027869619646403989 0.0034024671561934078 -0.001222250030162439
101 2 2   9.8790375830085804  -7.2674700026823285   2.0134091445529401 0.016225010672916939 0.0060041598177880007 -0.028119846668757453
102 2 2    10.02666084175746  -5.6921650699710344   2.1841839602024442 0.000702944092237331 0.0035155830055484294 0.0040603134306070477
103 1 3   35.944129956212805 -0.54194777348396883   20.647589562958569 -0.0050582886597710453  0.00837241052201417 -0.0018859111278253173
104 2 3   35.036142119684541 -0.14941004986659756   20.501055482017595 -0.0077564456259990693 0.002057808710859288 -0.002092294488220587
105 2 3   35.770980526141578  -1.5230761836321758   20.733649572918299 -0.022534421773653199 0.012425573485280856 0.0090426621525814179
106 1 4   15.542677977790794  -16.648875604267296   55.133611244074402 -0.0053268714246971372 0.0013532847696053679 0.0083772184795688383
107 2 4     16.0586190312181  -16.916860405999554   55.947238294967477 0.005485600737693842 0.0050776206918750179 0.0027333249359863146
108 2 4   14.750921014289139  -17.259188203953457   55.158898652108206 0.00095104556982737677 -0.0077726008478758513 -0.016323176906860953
109 1 5   12.864779118475585 -0.95054404910494839   25.361725863206285 -7.1459345613438728e-05 0.003389914914129097 0.0051520595657524428
110 2 5    12.78053113622077  -1.2843844951201735   26.300583061085355 0.0057499036611084403 0.0058251784972115136 0.0065366894924804003
111 2 5   12.443387223445981 -0.046083822000104746   25.295539976791055 0.012712721968271768 0.0095172863385307969 0.0076542966360986708
112 1 6   34.031224236238209   12.958411378874349    -23.6056384557954 0.0026390661455294975 0.0004180464239452579 0.00039331996306749722
113 2 6   33.903614357021816   12.377069986590048  -24.409229106557021 -0.0058268341145747632 0.026727443340974308 -0.017287424207130159
114 2 6     33.6547574010497    12.51331265952221  -22.793136230286006 0.0016834254565391915 0.020468115245801347  0.01098328332033237
115 1 7   23.532909566548653   -2.560425713256727  -14.585516370826531 0.0004153183408300136 -0.0013730555907314555 -0.0015352739750069614
116 2 7   23.007623063089373  -3.2947040859500092  -14.155505452487727 -0.0094255460329148045 -0.015726808682370176 -0.038007436416701283
117 2 7   24.488030977315702  -2.8565946721796536  -14.580314703605401 0.0010581905929879505 0.0010065919718923342  0.01612949649890822
118 1 8   36.930015144836602   27.895674775907644  -14.371161560161941 -0.0051706713720432538 -0.0038517998693160856 0.00091573986470514239
119 2 8   36.512937179028022   28.141371137855899   -13.49613054401576 0.0013776761276919655 -0.024499856605555662 0.0098574345919068378
120 2 8   37.899397482600932   27.861439250495891  -14.128003552614675 -0.0039620952496046673 0.0084244944761705121 -0.0021960479657044097
121 1 9    13.16326857501971   37.543148292588889   -17.85816715843567 -0.0090340066026178972 -0.0061085984385587828 -0.0013577022510419126
122 2 9   12.406706586401631   37.998861033227968  -17.389189684036708 0.0054718838356857674 0.0053660245892360823 0.010972266198160647
123 2 9   13.397260852238343   36.754189257123478  -17.290019933466809 0.017762911345792273 -0.0062497183376522027 -0.012577636893288724
124 1 10   37.540695135677645  -3.6550963021020157  -3.9834407444188917 -0.00023766421405957246 0.0029106731857468141 0.0057431894659824559
125 2 10    37.34688917856748   -4.536805637318067  -3.5532920431269632 -0.0014108640220844388 0.0001877242416709549 -0.00040226533068563552
126 2 10   37.452365474263196  -3.0786883347608986  -3.1710666147091917 0.0011147381087790482 0.0028762923991682552 0.0059141999858320377
127 1 11   27.392569451184553   36.092382282565978   36.167231437184725 -0.00092129476879774684 0.0058778060473671061 0.0026110764790865746
128 2 11   26.478441551932733   36.146400405209278    35.76542025303074 0.0022724917539283986 0.0013346555395414271 -0.005230974481650265
129 2 11   28.047974010297157   36.615615288088108   35.622555304287488 -0.0019388691391253739 -0.0026359180473100722 -0.0067698161173841767
130 1 12   28.704138039777593  -20.609303241381781  -14.050510389509103 0.0035553989328775677 -0.0088719744947626574 -0.0027731926630420144
131 2 12   28.076446576933137  -21.383076534327493  -14.135823475362113 -0.0023257134356858946 -0.0027311218505985178 -0.015088944628907015
132 2 12   28.216052538362838  -19.752814130391592  -14.218435816603986 0.011055681519570707 -0.0048690817604771716 -0.0042218047559202691
133 1 13   20.622743305181231   14.167583505927499   10.684909713835824 0.0065562933249554379 -0.0034270951106044854 0.0051709100563694724
134 2 13   19.750332846086735   14.016879647128309   10.219949115233533 -0.0036538476159337636 -0.016420792053099688 0.028576677631928119
135 2 13   21.239722732824319   13.520796480604581   10.236576205456434 0.011593228717389811 0.0063185929881591678 -0.0019433212453573889
136 1 14   32.027778950083253   31.701356075385497   49.873881207807926 0.0096152465587091788 -0.0059063286282848172 0.0090209501927199596
137 2 14   31.700583636419406   31.858282560687258   50.805716667644006 -0.0082551003596472647 0.012700815760346823 -0.00034819164544192438
138 2 14    31.32470685940676   31.119836902950048    49.46458290096006 0.029241124116964085 -0.012315605067455174 -0.015571117403783374
139 1 15    30.91284462156014   46.448058724276372  -7.0487715360057468 0.0035232099810293244 0.0021503741260524047 -0.0021201356637176702
140 2 15   31.335963570004399   45.778460020772492  -6.4383553267754134 -0.020762863624273063 -0.012244902349149125 -0.0010154062128420354
141 2 15   31.111359634769382   47.374027133199185  -6.7275639434313712 -0.022063870832696977 0.013119245004750478 -0.017823392541776548
142 1 16   30.990050252244551   39.792168860252978  -68.038457798511786 0.0046008404198030354 -0.0010557979592208193 0.004432688455270525
143 2 16   30.981700766659603    39.24566440162512  -68.875872371998256 0.022883953386511845 -0.006530878040845978 0.0078488353316448212
144 2 16   30.074445308880442   39.653400988174283  -67.661083875017226 -0.0015711403326511731 -0.00079732381958820629 -0.010356681457957677
145 1 17   39.144577339210684   29.970796936363332    46.63277746815335 -0.00064789456502732667 -0.0045523744565687816 0.0018331289700976949
146 2 17   39.400869549860801   30.653013834981099    47.31753612191396 -0.0029587055919075666 -0.010134835703449925 0.0081900395029005871
147 2 17   39.069190810603843   30.671100888938792   45.922924487419401 0.019173559064401494 -0.012974827236016664 -0.0084912950525990287
148 1 18   17.455934435516383   50.383696936250288   45.192388451697063 0.0079975698964201945 -0.0088795789334415384 0.00099322616325377535
149 2 18    18.19598951857969   49.748220320964279    45.41258825908929 0.010711985861384287 -0.010936294770692197 -0.013960558874652371
150 2 18   16.752256251499841   49.705019460820736   44.982069878648375 0.0044365680260718297 -0.0018969582167677388 -0.0095179041348751742
151 1 19   28.139602128875627   68.458759256198832   32.831821187599665 0.0043598430588862921 -0.0047750192116406019 -0.0023165583744068838
152 2 19   28.785752260642173   68.159351075929933   32.129792163117109 -0.0045152296226294731 -0.016055815617971016 -0.0056522485554550373
153 2 19   28.643242953767903   69.169861902989766   33.322411599882706 -0.0076488618051184735 -0.0071157438377762935 0.013374549169014049
154 1 20   33.614335789849278   20.436450858514188   1.5842600007087668 -0.0047180012715650138 -0.0072890799835695578 0.0028513784140824666
155 2 20   33.517068080579548   20.059770562563614  0.66303746300369626 -0.020103291937685966 -0.011132653594067602 0.0060186228032655482
156 2 20   32.689845204259456   20.763647962803724   1.7798596832885465 -0.002488220775208611 0.010691268943559913 -0.016499732253407392
157 1 21   31.232379621164185   26.767214186718821  -7.0616615298252707 -0.0017854570521901253 -0.00013180128592540588 -0.0029746597032276239
158 2 21   31.537639627497985   27.446207277556724  -6.3939904162489913 0.0052426509046715752 0.0049734447800657668 -0.011385195687590294
159 2 21   30.360640764357207   26.967832612128134  -7.5086778956874172  -0.0140881042708188 -0.016728983430100017 0.013503324824458356
160 1 22   39.574803113555362   75.923560013900982  0.90804281837634782 -0.0045369210155920114 0.0015989109723241913 -0.0018012243798136653
161 2 22   39.677976032904304   76.557879481404967   0.1418873631783171  0.02136038643263732 0.013794524653889513 0.011880673911284476
162 2 22   39.354424020333575   75.110104778944091  0.36978299365336148 -0.014823962861688288 0.0015815148055716235 0.0024446733412621375
163 1 23   37.080444876469777   47.976539014543867   78.487068704577595 -0.0019310268819979156 0.0054992539310231882 0.0018963228951892428
164 2 23   36.347954191769105   47.852014661042674   77.817777223051309 0.0035329339921219434 0.0056723989313806665 -0.004134611010308255
165 2 23   36.830075522120573    47.47939599947231   79.317829811233395 0.0043481971625996697 0.018903068712659819 0.011803268786798929
166 1 24   39.726145508452042   51.898356934389646    56.99177479614935 -0.0013693359342231706 0.0077085454572000832 0.0077433069845695883
167 2 24   40.677008198185007   51.772704957002411   56.708805300716236 -0.0020281655394823041 -0.013719617195816066 0.015011610758973965
168 2 24   39.336911051148583   50.986075608708823   57.119208401381165 0.011606369593157901 0.0012274095520413903 0.00091603454873575565
169 1 25    9.725749022758281  -15.483909579458764   11.881450681758293 -0.0044421125425445135 -0.0021137364785082675 0.0035131876082188122
170 2 25   10.333168010653095  -16.159997905557638   11.464381442903075 -0.010283684292333986 -0.010323733151975632 0.0083397284671441283
171 2 25    9.841286575494852  -15.628914547195688    12.86411269740597 -0.012745384637045639 0.0064579972004323305 0.0057290066380590336
172 1 26   28.293081710822399   22.213256954321942   55.235776487661575 -0.00014913219793455493 0.0016740070646258907 0.0031091619290882096
173 2 26   29.087930970664456    22.17906670695757   54.629933529851556 0.0028145419012429607 -0.017453622755221044 0.0080454218086251968
174 2 26   28.046495192748395   23.165560792704071   55.415533256426372 -0.0094716349471042609 0.0012613463334917461 -0.0075198317228724167
175 1 27   16.049479168862071   22.499686907115098        81.5338381097 -0.0020921320577764382 -0.0079922243407650369 0.0034938708596830058
176 2 27   16.974399731761718   22.122142783666241   81.578362167097566 -0.0026460228348748208 -0.0075053596378622054 0.018901504225746955
177 2 27   15.786489965942575   22.730309643356129   82.470667792500166 0.022137192674961885 0.010334408199360412 0.0057731786938393006
178 1 28   10.202046459057625  -50.946357952264862   5.1391552763409312 0.0013767050715705101 -0.0070888027379373778 -0.0014703598348677154
179 2 28   10.075777604332915  -51.906555410929727   4.8900026197602218 -0.00054275147388386472 0.00051501674811702024 -0.029801748818735166
180 2 28   11.178980612150744  -50.908504417690608   4.9289963352490691 0.0004587558732307963 0.019697784017088705 -0.00049087490203519901
181 1 29    10.09792742288686  -23.468219519458739  -31.317190007412897 -0.002380840606974753 0.0016368625019793921 -0.0011370026986276282
182 2 29   10.199371808378036  -24.062058599969287  -32.115353016992749 0.00028018978194004637 -0.01224334893001333 0.0095299582347759867
183 2 29   9.6315853416130004  -24.033081135142812  -30.636413668321396 -0.0017727040872549773 -0.0068649846073613368 -0.0077761791395020664
184 1 30   25.614333705889905   62.669185958178289   36.751552564743704 0.0054505736303692249 0.0015447573886074183 0.0018885376545431441
185 2 30   25.710056977031151   63.662819913662048   36.810954877637585 0.022113475657590188 0.0013705633521072947 -0.022304554509465033
186 2 30   26.478294080911823   62.371004439911374   37.157336088976891 0.009672682408646216 -0.017028527903614379 -0.02086445827598811
187 1 31   12.965825530250777  -5.7882011827772324    43.92937725452078 -0.0068302016563356101 -7.9368130093583614e-05 -0.0013642633022476389
188 2 31   12.856593750604386   -5.159719861826364   44.699493906482886 -0.00071105819525208954 -0.017220689237592478  0.01346294335972832
189 2 31   13.430468346243474  -5.2305535553385525   43.241528299696633 0.0041879203613310297 -0.012882686945101234 -0.0043068331359815033
190 1 32   13.485617597264335   4.8874102269004069   67.091229561748264 0.00046322824639332088 -0.0011229562486255351 -0.0072321406141644439
191 2 32   14.353968867910945   4.5748228131920143   67.476268761534413 0.007422108254052393 0.0058984550345874626 -0.017189726931142343
192 2 32   13.772793964503659   5.4921947171979753   66.348420392451885 0.0040330645734841944 0.011151663834610925 0.0041181039746437239
193 1 33   36.628881796971008   58.826858318168462   8.5083975346848799 -0.0002657342558036273 -0.0026224617995060529 0.0042175702414634563
194 2 33   37.207059259955756   59.617315482386708   8.7106061019831635 -0.018017019197278418 0.0055555527839070071 0.022952479501355708
195 2 33   36.850092794211726   58.158671560548896   9.2187440520280113 0.032294290956167059 0.0004705774336209367 -0.0029722284059354957
196 1 34   22.763003030440018   16.925797152834875   -15.71057428674637 -0.0017246901552394646 -0.00093312624911880485 0.0010270541438611393
197 2 34   21.983502118896929    17.48067804779571  -16.001238250266177 -0.013714629085760854 -0.0092496106870031264 0.017354205435856414
198 2 34   22.891864697341326   17.061603808770471  -14.728254976925294 -0.0022484503667587925 0.013664725165295596 -0.00093409220267033904
199 1 35   33.566134161525916   5.8379015165228392   22.870117858593197 0.001539297189026217 -0.00028675326421432414 0.0054858818777846216
200 2 35   33.652555195240872   5.9221688179824792   21.877429367895019  0.01465226683130998 -0.01339516229106622 0.0054785088104393918
201 2 35   34.126724076711298   5.0271319267774235   23.038616034164782 0.0051408296525754594 -0.0015990159566017877 -0.012712070059573248
202 1 36   25.259444331399813   48.091051158483694   38.886997676345374 0.00088659073514503212 0.006416362514090071 0.00040386457872234645
203 2 36   24.407576848943634   48.318795064157271   39.358648524505938 0.0019445706792127577 -0.015150318378821326 0.012632309842850242
204 2 36   25.883344522024451   48.767919420664626   39.277635517702748 0.019097859923346595 -0.012224096303432104 0.0034335890401743898
205 1 37   10.089894774682797  -19.818763984890928  -23.601604290827066 -0.00094079402347124242 0.0046314513879873809 -0.0095389640888877223
206 2 37   9.1687794917191319  -20.195268886093999  -23.502656315931333 0.0042584380963857898 -0.0030702136221641679 0.0094176500720411366
207 2 37   10.741936773236471  -20.509777860173386  -23.289608980410687 2.1559608079515118e-05 -0.00087720463735066446 -0.02368793433539524
208 1 38    34.66737326870966  -23.665139676867142    4.184879044513691 0.0039461046089546616 0.0095296918215057019 -6.3544777021080142e-05
209 2 38   35.423770890181636  -24.315333448378123   4.2563682002066692 0.00024541508994646436 0.0056577602247552487 0.0038528305274434602
210 2 38   34.214256178591882  -24.040760200074946   3.3764273530102771 0.0025690398612616154 -0.0056291984037127518 0.0077185381134624986
211 1 39   17.116999472104254    1.837850048459841    14.15634338971503 -0.00054966651382558937 0.0025384261176027976 -0.0084251292235486049
212 2 39   16.129127430833631   1.9867624663509149   14.200319820604365 -0.00034695194908521072 0.0027505849473716659 -0.0044614131130702797
213 2 39   17.217754037410135  0.96182817532329423   14.627972701928824 0.025835714365322435 0.010704901563139434 0.00094501652825790879
214 1 40   38.842823938324415    21.21436574183004    42.25669977421822 -0.00051749738259972589 0.0022931876964644368 0.00040156740071035343
215 2 40   38.159337839748247   21.912624700076503   42.043906001493738 0.012703738872579055 0.018218195997646784  0.01012833865311516
216 2 40   39.114534574760881   20.790665467957229   41.392609830576689 -0.010594361410680894 -0.022655780714760945 0.0094576237918551978
217 1 41   39.398511530125525   10.758742549628259   12.003388050516168 0.0047790584542084964 0.0015254567987835204 0.0040508050313518527
218 2 41   39.440091208258053   11.423001044391999   12.749733679807285 -0.021481204062247447 -0.0030898750125778274 0.0096202557577615127
219 2 41   39.368394638126844   9.8491776061348197   12.417857102867476 0.0040150645376074165 0.0018376736853032132 0.0046788612517643831
220 1 42   18.696346036699445  -28.120202566734196   17.580165303021236 -0.002560810008287341 -0.0012989388702588835 0.0021929633009720173
221 2 42   19.681421093183165   -28.28633526688257   17.535142267338117 0.0016835617819776858 0.018631980749042102 0.021415950480786899
222 2 42   18.305659176143447   -28.58001639114833   18.377620655821666 -0.027988407813129723 -0.00064361656683966414 -0.0098431795936680302
223 1 43   39.937198446066262   10.299349600405803   25.527290327773422 -0.00496229909965835 0.002249669429529119 0.00046873642869970793
224 2 43   39.579724579712263   10.386711302730889   24.597462181110608 0.020216388103997777 0.0064239215482050456 -0.0088386507499779738
225 2 43   40.932883381719357   10.241149770911777   25.455011047111924 -0.0060368217689260447 -0.013101978398597263 -0.002013353935247228
226 1 44   28.350353135717565   22.715838733723697   8.1316440930487257 0.0021651872414109484 -0.00082745764367804237 0.0041915873148388738
227 2 44   29.169174249346085   22.167015344090284   7.9633441033277919 -0.010544438695135841 -0.015456417303844457 -0.010020358363869906
228 2 44   28.663533594941882    23.58295297722308   8.5189823155436351 0.014847967637292087 -0.012883772193858336 0.020889511679040476
229 1 45   36.698577337153239   1.3707897845703769   22.337055414234094 1.5053336702413235e-06 0.0013334209690507887 0.00044641732516877158
230 2 45   36.540366246216713  0.70515963421599359   21.607736707075659 0.014573465827943416 0.0081793931015792451 -0.0089536644222643139
231 2 45   36.446653309222469  0.87039439640771299   23.165390336951077 -0.0055908056429787483 0.018951626083961493 0.0093406158581957367
232 1 46   12.185186585147592  -1.2556934380367384  -17.810905361062328 -0.0033386244485003377 -0.0051131056020677114 -0.0054392791666725091
233 2 46   12.652356200536415  -1.2971452346448746  -18.694100873995446 0.0084550682504629295 -0.024128909893184797 0.0016139239866505067
234 2 46   12.793127008995214  -1.8428896447771894   -17.27648131334135 -0.011825438846109922 0.0030178554282391037  0.01307135490615071
235 1 47   9.6101229227623985  -19.844973273374677 -0.35254258018309237 -0.001756691890434826 -0.00055197739856982758 0.00037481849169022853
236 2 47   8.6146090166573703  -19.924223829250717 -0.30085684932476831 -0.0017692748812736634 0.0021514026891001035 0.004354106976522552
237 2 47   9.9366518121720979  -20.431369715856199  0.38875230034124308 -0.012043774559481569 -0.0056497825422571436 0.00087811412961409402
238 1 48   24.896935371267059   37.565335773272807   42.203536643376218 0.00070935875745065005 0.005932679499053373 0.002719919204565548
239 2 48   24.026283280893288   37.579332258461548   41.711836489934882 -0.0012967234890377919 -0.0067105107070384975 0.0058844834269414625
240 2 48   24.659587439640241   37.755952078938407   43.156076085488252 0.016380897868729056 0.0099102106170353681 0.0057994369318802889
241 1 49   22.786526441678888   34.767080355671219     9.80163782459279 -0.0074067199769505491 -0.0037952171651889567 0.0011497829201091827
242 2 49   23.655834152061562   34.493677758277038   10.213408607468462 0.0048257650490361277 0.044855105840029483 0.0074596622404298268
243 2 49   23.098670129161427   34.685149210721264   8.8551423726981096 0.022456851053089442 0.015479087485852824 0.0091781554720848924
244 1 50   9.5275897798632165  -59.113461839799719   34.221418438344259 0.004937677422571461 -0.01206339935821852 -0.0036946254444010034
245 2 50   8.5275930199346774  -59.110920998601287   34.221216770213552 0.0049388011613841496 -0.03177462829110328 0.020848160794057366
246 2 50   9.8905604617407441  -59.335232255834988   35.126443401495337 -0.018290859770566038 0.0029849319235919244 0.0092655902872987635
247 1 51   30.782419368567652  -29.234945421908847   37.554660569760841 -0.0022724108925488294 0.0061787338073426862 -0.0027465481695488118
248 2 51   31.535866313847855  -29.398129441129708   38.191597521913771 -0.0047403700474874895 -0.011232518283316707 -0.004318318375911249
249 2 51   30.683071455566214  -30.029715533392277   36.955936529527293 -0.017135240039228474 0.015550214297216289 -0.012796811566897626
250 1 52   19.678829449615197  -14.364054869617682  -7.1558643475782642 8.5765685188114108e-05 -0.0013090974011872685 0.0066297429744705998
251 2 52   18.974806302565248  -14.185289998488582  -7.8431739881749767 0.014955281151781427 0.014429348267331275 -0.0045120063621543255
252 2 52   19.668765814385619  -15.363983988953407  -7.1495015090987586 0.014143450181999693 -0.0014953439030221142 -0.0041100748294081177
253 1 53   21.078269588456511  -16.045083497176968   25.592183036753735 0.0024462096310880681 -0.00067759945211864729 0.0062246756363373264
254 2 53   20.578446800548708  -15.754651389586908   24.776201181993578 -0.021213885492979725 0.00018621867386932545 0.021014810226559089
255 2 53   21.276441566012299  -15.228912225134721    26.13494664094106 -0.015793500560588907 -0.00066021998784360377 0.012829676375788778
256 1 54   15.265775207231808  -6.1687581587196396   22.982307368231616 0.0022816298061695789 0.0059096451471501053 -0.0010580925957746632
257 2 54   14.470986810695635  -6.5263760780464839    23.47263465121285 -0.0086917258881470637 0.033501241844300929 0.0013043393187975713
258 2 54   16.028338754405194  -6.7838920900350166   23.182574919569319 0.00088531218140292368 0.0014195186040961293 -0.0096124835261637166
259 1 55   24.982248344893154   -33.12354286144695   69.862117853498262 0.00023685478053248496 -0.0015250926020562523 0.012153000857675671
260 2 55   24.507529010175841  -33.148551816677646   70.741899705672736 0.0039581396068229255 -0.0075429853146200456 0.013978813085001192
261 2 55   25.523815458619641  -33.961070482829989   69.789643356639857 -0.00048245983506556739 -0.00074281581587899172 -0.0024413161078060317
262 1 56   12.871215298975498  -44.170971052862619  -16.268138913543766 0.00032976374065289525 -0.0024688913941608051 0.00031635731358452415
263 2 56   13.671448799036453  -44.743165876741344  -16.088641192819221 -0.0078193435273759236 -0.01262749883764765 0.0042360160940065018
264 2 56   12.265648845826496  -44.655502756640189  -16.899421973202131 -0.0015107838647958895 -0.0059610040045058599 0.0047761758697063422
265 1 57   29.944863884343516   47.231444520061189   68.330469689750885 -0.00017206734460688885 -0.0015088089236107297 0.0045119844539990659
266 2 57   30.498010579719729   48.038647763254275   68.124431672070202 -0.0012613657643204537 -0.00644064981539034 -0.01762987051120753
267 2 57   30.413359149127643   46.811935454922178   69.107981322102532 -0.0084341927554917474 0.00036164949556145403 0.010483665333002013
268 1 58   23.807086398198862  -32.205520220653348  -2.0079163526158883 0.006326049878849084 0.0012809427949664919 0.00043815611853718304
269 2 58    24.49502938853454  -31.663158134133557  -1.5256531031178771 0.022533536692281433 -0.033196228581825624 0.016153305787939672
270 2 58   23.372597842959188  -32.740982854425589  -1.2836929977581164 0.011964353460545692 -0.01385789236533644 -0.0074043506294587356
271 1 59   16.258088681130531   17.977636071461266    40.64372703379189 -0.0045910234680301663 -0.0012748741645338107 0.0010879475371149963
272 2 59   15.721300919530263   18.820156102367928   40.688659245225999 -0.0031014431519242446 -6.5371697965292016e-05 -0.0036233416260799873
273 2 59     15.9266410959131   17.407317265672173   41.395311360424181 0.012437782241784146 0.0015533693011317434 0.010777855102558083
274 1 60   20.590356659578543  -0.5953612139178297   48.839556141871213 0.00029371449257848802 0.00072872788143162623 -0.00019988576223569136
275 2 60   19.937135113009042 -0.52584644474127273   49.593525197673983 -0.0046880486786553517 0.037362339025836237 -0.0079341123705866361
276 2 60   21.351066318128666 0.021829595684586423   49.040544527637451 0.0026784350121825061 0.002907642657145432 -0.016016128876523851
277 1 61   13.050669580448009   18.790061625610505   15.738605038103589 0.0050374817543199762 0.0021236396177729067 0.0024443552584906304
278 2 61   12.881042547651198     18.6421021207811   14.764266976807466 -0.0042839750739428343 0.005117630925937958 0.0036183253804983125
279 2 61   12.296619925698788   19.306136077080339   16.144900866413316 -0.0030682506998021227 -0.025097823242681686 0.022035542506857742
280 1 62   28.654408949046871 -0.50930355226589441   40.301279167770915 0.00029556702066782899 -0.0046166778994881953 0.0018468100380580211
281 2 62   27.829807745119052  -1.0738308920187727     40.2646492864165 0.012537958234708997 -0.023329009930029253 0.016340038299154487
282 2 62   28.214084000703814  0.38853196869444417   40.298971608400137 0.012227201791572044 0.0011210290152154408 -0.01864612597834028
283 1 63   10.483622624271211    52.36162596875765    22.25954320856658 -0.0043254301640403663 0.00099113112465991533 0.0062196541882686054
284 2 63   10.416170798547368   52.225128955111643   23.247884658807084 -0.016814187637619615 0.014732532019614377 0.0072641922571949347
285 2 63    11.41402906174832   52.114174790223466   21.989151300024442 -0.0031671071807566347 0.0082334947172063595 0.0035908362883028946
286 1 64   18.653258820173917  -35.279506160874867  -15.281654067136987 0.0028280738665773862 0.0021087537346120883 -0.001884436712151669
287 2 64   19.218762168566972  -35.142674110399632  -14.468338041185428 -0.00045404282482545153 0.003227262166178219 0.00021255038065962051
288 2 64   18.078805681397629  -36.095175820515948  -15.213195213854886 0.0078504475741976321 4.2105534790557925e-05 0.014910588470474174
289 1 65   37.313156394282494  -39.110355082123519  -38.473030024380662 0.00023338162182270548 -0.0053858422039253784 -0.0008160397687939976
290 2 65   38.145731025268809  -39.449239847022767  -38.034878647692921 -0.016677830943462021 -0.0018889071967632997 0.033931078163899432
291 2 65   36.605839664740493  -39.762211350715177  -38.199558893547163 -0.014168838876723662 0.0026805872739976461 -0.018913699172773211
292 1 66   26.951844099080812  -39.780110057965665  -4.6071849860961027 0.0038171391630155501 0.006491754938582524 0.003296721178955866
293 2 66   26.517999598140189  -39.397388343809226  -3.7915238686672321 -0.018486509448586989 0.016507641430061941 -0.013211280885999405
294 2 66   26.493302889764291  -39.297112743091546  -5.3531431478825278 0.0052713858705263706 -0.022747768530529063 -0.016404636201658537
295 1 67   22.996035149325028   -72.70494364456286  -8.2627672579887825 -0.006279726318678602 -0.0015792254861819479 -0.0045961866142964205
296 2 67   23.230577992007301  -73.673338646816845  -8.3476247093110736 0.0091093905334616049 0.0036646727725053313 -0.021780564705340323
297 2 67   22.202542939143168  -72.638915592439631  -8.8677552010700413 -0.0069269845043262793 0.0078840154759252726 -0.0026882517774776131
298 1 68   14.538917415461389    52.20480967292977   29.620639610052553 -0.0048703998667712963 -0.0011534989526813834 0.0053442789436983365
299 2 68   13.880453514416747   52.886552679538795   29.939468357899045 -0.011692986785142755 -0.013098144007701705 0.016834742719307211
300 2 68   14.036576693226554   51.412298068388978   29.274837387109134 -0.036552788333520797 0.019506994627625552 0.0040571436588467003
301 1 69    39.86363360598753   35.579091316586265   33.391054405695705 -0.00018850081705667896 -0.0031612658810341318 -0.004334911368701384
302 2 69   39.430883142935613   36.404143642212567   33.027714756210777 0.0062305449812450958 0.0046480288580345152 0.0058258289328088839
303 2 69   40.855964053727369   35.667813060961215    33.47712848877665 -0.0024864923856214114 -0.0014528088325420833 0.020589953368528008
304 1 70   27.197853546152722   49.751220541823834  0.80670443144181403 -0.0018836955714418993 6.7461863870229769e-05 0.0036435431242165511
305 2 70   27.775630119064783   49.875434377872139 1.6658090739696263e-05 0.0098373590672068308 -0.001444185427427015 0.011740531934736228
306 2 70   27.885292435191005   49.417774615386577   1.4518723113126508 -0.0074516670014699851 0.010291371643291093 0.014801340141832623
307 1 71   18.079346766571831  -31.906208570378549  -1.6308516609924766 0.0044583107931094939 0.0022431808430439099 0.00043473970355582136
308 2 71   17.847789696321747  -32.831426189996705  -1.9314405535258512 0.015654688246661712 0.0018513173437933175 -0.006842618676000712
309 2 71    18.77483690972133  -31.484514770468518  -2.2126315192759316 0.013823018429052553 -0.0017408982442913201 0.008741377158802929
310 1 72   33.077857318524501   56.197277206973723   75.837995471649734 0.001155609315776063 -0.004355173502114393 0.0048215675938343234
311 2 72   33.859539189982549   55.627657370304505   75.584013760997067 0.0028165037269335114 0.0084150245933676572 -0.018680458802728377
312 2 72    32.34025653898528   55.528566673704617   75.931650776360115 -0.001417607745501697 -8.6135082230293078e-05 0.014906967150012607
313 1 73   12.012897752827708  -4.0833801722244925  -12.349106056160011 -0.00054800092993463796 -0.00065962665577941229 -0.0036827453275874215
314 2 73   12.283841116192415  -3.2495821916575185   -11.86809604502313 -0.0051578267875341888 -0.010820979880487257 0.016521326910115125
315 2 73   11.774431560798993  -4.7658226936896799  -11.658160265060765 0.0093236683685235886  0.00578834362889566 0.0061035700713678014
316 1 74   15.982555143415114   -23.33276803616393   28.551386205941217 0.0030708251117249033 -0.00072331426547657559 -0.0066929099485172269
317 2 74   15.850138075727342  -22.410112765116956   28.913564326746773 0.015304840643682168 -0.012864363842849863 0.028477858319162754
318 2 74    16.07841536567539  -23.978197377922505   29.309167038159472 0.0071547674034062115 0.016612701564935158 0.0075250653839209897
319 1 75   26.649145666403037  -30.333450615037052   7.6558888869903585 0.005028486570538936 -0.001276468317333397 -0.001298927947481585
320 2 75   27.281636302641463  -29.564384742189617   7.5637298637775272 -0.0015452050669572436 0.0027924074643278212 -0.012344853006219242
321 2 75   26.699869552931393  -30.670934381212405   8.5958526168308644 0.018103264198232012  0.02765252753831882 0.0082992521944906233
322 1 76   25.646737432369299  -60.387808350796213   4.9001144948068731 -0.0014831178746607004 -0.0047861215796430904 0.0024110098549862255
323 2 76   26.566902017385363   -60.51840542603027   4.5310053485800594 -0.009212680035972115 0.0034085212417223135 -0.01980760506016821
324 2 76   25.297211627833335   -61.20515881800187    5.358120976255659 -0.0017943112445694095 -0.015320971230809321 -0.016703052693857877
325 1 77   36.748833493031398   36.286255072236202   73.717147936425633 0.0021704652667062277 0.0032959703518914262 0.0029589175439232664
326 2 77   37.036832523185304   36.092065853008052   72.779412832249918 -0.0033284746097356982 0.034272591839185101 -0.0051575295962996009
327 2 77   35.848803097500983   35.852866143123336   73.763184156733644 0.00032228697432278898 0.0096816002375123243 0.026272302637480063
328 1 78   39.806400092440974   15.635742608334402    24.75226225149374 0.0022558868704353075 -0.0057093747158694363 -0.0038842234109683397
329 2 78   40.732908549835237   15.970054127141969   24.579583625250073 -0.0061664000048677345 6.113586588970441e-05 -0.037778715926096391
330 2 78   39.662574258602319   14.742635285503772   24.326030562974367 -0.018837053758719153 -0.00050315044565229367 -0.0077122004375875545
331 1 79   30.664288305697639   2.8304059358774722   42.345807049315482 0.0016608216886383476 0.0036407019171100273 0.0059191505589880821
332 2 79   31.230249046426128   2.0064180092953059   42.318745077388954 -0.016880059377676469 -0.0089741276045258393 0.0019273617333335205
333 2 79   29.816772094034786     2.61777828459131   42.832125624506737 0.0072478292498388249 0.0016048847241669567  0.01477764485998378
334 1 80   18.564097482164904  -45.200623551893962   11.818445621795114 0.00037292475709797162 0.0013164501257405049 0.0060622422228101052
335 2 80   17.753086009337867  -44.615729030538148   11.831047748212159 0.0028932891963044396 0.0043410673068880259 0.028865842123614514
336 2 80   18.307696687989896  -46.085340173583425   12.207720763226314 0.0079686804814410404 0.0031452518177166088 0.015224978565566604
337 1 81   19.890450147066357 -0.18208723915938418   1.9610403175362372 -0.0038338620799141898 0.0043635763942935111 -0.0040380218209163264
338 2 81   19.644316528877198  -0.4003132017676902   2.9053896604093343 0.011065614797833384 0.011601957904523593 0.0015273474949369509
339 2 81   20.200166902424737  -1.0964886301456875   1.7003763723729903 -0.017971403406837075 -0.012017809407833658 0.035881378406560915
340 1 82   36.824416058697182   67.250244669398612  -31.733045038743338 -0.0044892945031811855 0.006406746516128871 -0.0026042516470368218
341 2 82   37.119206753800967   66.424874869651148  -32.214566733354332   -0.005981286158893 0.010383416546579474 -0.010345643937395408
342 2 82   37.019270904711682   67.142575616699645   -30.75814043640781 -0.016955864207797048 -0.023661968448968333 -0.0034217716713399178
343 1 83   39.353419246584721  -8.6790641946347815  -16.087413462134993 -0.0089842251245215391 -0.003937739422304575 0.005526581905722288
344 2 83   38.795651366170233  -9.1224385559130656  -15.385762426381618 0.0016883109791085761 -0.0086530468418722205 0.011067809647777387
345 2 83    39.40065392719751  -9.3677767407702053  -16.810907702916722 -0.0045414799339268327 -0.00094089897809552245 0.0029752354831745335
346 1 84   36.121725855068448   2.3199665563109271   51.271577313129917 0.0049883434223759442 0.0026770392584626705 -0.0023449621321312304
347 2 84   35.237127404700111   1.8742256733216216   51.134461486626911 0.016091336029396879 -0.018365288135605735 -0.0059217306370789244
348 2 84   36.696486942392298   1.8971398734729021   50.570958020276102 -0.016182700211060566 -0.0083185989061695491 -0.01314584617887214
349 1 85   18.199326159522183  -9.0835270626685265   28.965299605198119 -0.0031603936423287701 -0.0021389637495355545 0.0040351040604127376
350 2 85   17.567205466938773  -9.3046586425394953   29.707946409563153 0.021200947171845307 0.0014912338344822698 0.025876074581051633
351 2 85   18.300282927157877  -9.8909737217221902   28.384061589824498 -0.016869745467197033 -0.0026673020719725138 0.0023872259657370591
352 1 86   16.350091095498758  -34.739755570498687   38.271711742163575 -0.0030975152810441137 -0.0012936621787098712 0.0064652119422681491
353 2 86   17.232231515968586  -35.152908601678554   38.497837493975254 -0.0052767637978882896 -0.0027952509450975302 0.012312735652693195
354 2 86   16.039089462559765  -34.983089822869402   37.352980857187205 0.026746436278945487 0.00048279859148855453 -0.003980857487781795
355 1 87   10.091809428194138  -22.857475698868534   37.722492071377403 -0.0028945348865966609 -0.00035079055920232059 0.0014963594398898512
356 2 87   9.7872353829221765  -22.747649695176527   36.776356298564828 -0.0091832298395707786 -0.0030258511118834643 0.0032196459848115176
357 2 87   10.081173942218626  -23.812362069997061   38.019272982214517 -0.011524193537990118 0.0027505022233194187 0.011153551944746707
358 1 88   14.288652548923018  -8.8011928925340506   -24.44898365354392 -0.0018965039593336619 0.004599557267577728 0.0017486791040635646
359 2 88   13.679480704671894  -8.0113756148925326  -24.520386370890989 0.017916648448134884 0.018837492606562891 -0.010329983671922087
360 2 88     14.4128747566555  -9.0648408339812043  -23.492396684875285 -0.0051755780705049093 -0.017243396977461686 -0.0038151597990683482
361 1 89   25.871802803113365   23.445008121190774   2.8652765373660212 -0.0012505668888431304 -0.0037169394010257944 -0.00083493980747327665
362 2 89   25.158369945548962   24.129122824145252   3.0169361446357108 -0.0013904746003611439 0.00056144842644288674 -0.020998986988102451
363 2 89   25.786227882101766   23.079009195071102    1.938604137883345 0.0016407342062734333 -0.023823923177725779 0.006841777764425106
364 1 90   39.637038319134518   28.879163647124503   10.766397413263826 0.0016999165308083353 -0.0054418412363085259 -0.0049985892058807104
365 2 90   39.442616882205755   28.400372604524204   9.9102669014466631 0.014355534189247414 0.0094146117457749763 -0.016224412277076716
366 2 90   40.634314134677517   28.951754520505862   10.753300803380377 0.0020746333682009183 -0.013285335128006419 -0.022357206157500871
367 1 91   21.216225195417497  -24.627760311972384  -4.9406552346373322 0.0042412842483225124 0.0071811150347690887 -0.00079804350478776889
368 2 91    21.91483973682837  -23.985277861882366  -5.2555425715502135 0.018573841311555293 -0.0089266343238530339 -0.0019517242383019239
369 2 91   20.769693224029027  -24.887306238456436  -5.7969525638413897 -0.00048458368898808281 -0.0019642773447339471 0.004473552332091478
370 1 92   22.914360181466385  -24.928976449428312   30.493548337191147 -0.0011475166274441293 -0.0039498877442476323 -0.0076827018772715307
371 2 92   22.805364314344185  -25.784260960685231   31.000113547308327 -0.0086551320226772796 -0.012875044116187678 -0.024455084167790735
372 2 92     22.0272198428971  -24.467477196022411   30.494256209749445 0.003732789260243109 0.0054696010074627242 0.038981860077210745
373 1 93   27.716336845185008   3.3652208952557139  -16.257179338518412 0.0014554943958442594 -0.0036125155376076816 0.0040637002872153244
374 2 93   27.338262369049151   2.4524889876841076  -16.412034641704086 0.0023830542197165656 0.0001875661689419797 -0.020479983324136183
375 2 93   26.976752227087665   3.9582715872637309  -15.938894135421148 4.9996772518688742e-05 -0.0015720421659052744 -0.0030331071781449655
376 1 94   16.959912348729418  -19.556513619428657  -15.824413361313203 0.0038039409002780453 0.00061811607511897358 -0.0030009694898656533
377 2 94   16.858225389191453  -20.379905925217422  -16.382700827176937  0.02042915863844277 0.017631917677400851 -0.031074861440735926
378 2 94   17.428510574418333  -19.831099493825114  -14.984759673550085 -0.013473945913958346 -0.0021884604728639079 0.0057398959889802233
379 1 95    20.84518389175836   19.856350751712398   66.197255888355443 -0.0040436902982726392 -0.00066220458991602066 -0.0044610900776646395
380 2 95   20.773390625723003   19.017219435653139   66.736425968659802 -0.013084097792611488 -0.0033418953969840538 -0.0098285849793217049
381 2 95   20.933763268058097   20.567584265013458   66.894608445115978 0.005911593300265275 -0.0041928581336999901 -0.002122489260895497
382 1 96   20.434059663173873  -4.1739611074846543   42.288212668223906 0.0033387381663789752 -0.0041914395135405806 0.0036908756204189633
383 2 96    19.73061274601773  -4.7719770445224832     41.9041040957053 0.022908607490648991 -0.018037101457604923 -0.010624097687563058
384 2 96   20.406772274657655  -3.2953788681582488   41.811401748890596 -0.0051916730679795213 -0.012775107025492375 -0.01157052696694677
385 1 97   23.866791774064524  -19.222500574878389   11.642534101318084 0.0050116460709805364 0.0068099899570139358 0.0027008925265499498
386 2 97   23.671674419412795  -19.262975900856414   12.622478472860898 -0.011476998546520697 0.015502073342202619 -0.00023490460282482611
387 2 97   24.606772204592144  -19.877318385595718   11.488772563640381 0.010854123782504575 0.019279287856515986 -0.022252500391623214
388 1 98   20.771427106153848   44.324151005309432   64.016356338664792 -0.005596704757763131 0.0049888043611163819 -0.0025635789670964229
389 2 98   21.602675981918761   44.697123464774521   63.604146607167607 0.00053446226964563815 0.012671263012935134 0.016778668045588599
390 2 98   21.067393717395294   43.643660340741008   64.686681799725733 -0.013026264590375789 0.0091374135837041896 0.0049285328476557774
391 1 99    33.89742043704269    22.47599761420722   10.377672714176013 0.0020397850679728146 0.0003789600293356941 -0.0023238788567287996
392 2 99   33.497047298191333   23.142693561415122   9.7490091492938369 -0.017740490496932573 0.0034426908865176579  0.01346869195850201
393 2 99   33.192277252695774   21.790270469140349    10.55809273922684 0.010343901499349467 -0.0042983201921687128 0.012311204505127266
394 1 100   18.358008560675405   -3.569658346680594  -42.866342820191214 -0.0066566609069164907 0.0030245193471436539 0.0015055704935610387
395 2 100   18.296223236304805  -4.4137858435825876  -42.333772290600557 0.017910914140749735 -0.0094656696464170947 -0.015325209320583309
396 2 100    19.30062457812506  -3.6120416451006712  -43.197520574405999 -0.007509493135107537 -0.010217264821499619 0.00067693321334315239
397 1 101   9.4892254200932449   14.178102632270079   9.9812148339260442 -0.00086631256587374407 0.0037305466116365859 -0.0058411908656928061
398 2 101   10.151423635581503   14.184997819403296   10.730511829523822 -0.01148649025682597 0.012638086636005375 0.0034809639131732047
399 2 101   8.6109891951128752   14.185301652282622   10.459387724691616 -0.0014408318677781526 -0.011321064151209185 -0.0066713090674286133
400 1 102   39.601977886418368   32.062179834463898   28.839512852655893 -0.0051999530417097548 0.0031876559924021645 0.004588876557282056
401 2 102   38.782960719930607   31.816941898305906   29.358231720819941 0.0055588866634009712 -0.030033608782785475 0.005802591995501827
402 2 102   40.150031202544589   32.637530717011558   29.446644579125795 0.0088625712445483777 0.0076236101367556973 -0.012301721754190873
403 1 103    13.06945379390671  -15.616142554281543  -17.500936284164389 -0.0046889512107552052 0.0028521163881402977 0.0097081137457405466
404 2 103   13.325000452407121  -16.582423363041862  -17.469356154116628 -0.0060289285313799186 0.0024295401625653887 0.0077160812827954386
405 2 103    12.98560739792824  -15.397044163091069  -18.473029736969504 0.006194892190118359 0.0031448340953483598 0.0088538791868782579
406 1 104   31.073081490850857   57.673266880565308   6.8986454428750541 0.0056813306174462218 -0.0040817615931372829 -0.0048855022543113939
407 2 104   30.267305564691053   57.730637584601283   6.3092103145514278 0.012917107058593853 0.0072954190935299217 -0.013661090001571291
408 2 104   30.986078776451809   56.829645837662504   7.4284888841880079  0.01124537412745343 0.0046119946944989726 0.0098932977178932142
409 1 105   15.119822610712104   18.489226055869985   7.1548614893069491 -0.0069347328707106753 -0.0022694160887489329 0.0019480568878585665
410 2 105   16.086308216621347   18.376822468114128   6.9240562705456998 -0.015745131300546781 -0.046171779475747174 -0.013743164879505805
411 2 105   15.037088872148278   18.883706729626891   8.0700336787066167 -0.0092329260125748221 0.017759400711211473 -0.0068795163373924972
412 1 106   33.663678773145577   12.322443162774338  0.51451127717290712 0.0032288896659662405 -0.005415683358561821 -0.0014551005256806142
413 2 106   32.720690220333928   12.110076334058387  0.25824396414214795 -0.0012435126453035164 0.015414652208396301 -0.0023325119297482196
414 2 106   33.934735757324795   13.038059000109527 -0.12924495598876184 0.0011192830998630425 -0.0020128036996861329 0.0014389492371956341
415 1 107   33.868148042651349  -11.586806101754398   26.758049501746733 0.00068626206488190181 -0.0022730651094883089 -0.002250577429039155
416 2 107   34.850168824027186  -11.427324216999642   26.657050825350208 -0.0046755340372582445 0.026098041626789838 -0.0099618139685781898
417 2 107   33.472137265804925  -11.022884487750924   26.033364825719396 -0.0020216964536186668 0.0045419403629802582 0.0045410941111822985
418 1 108   31.215837474402253   16.292024056544971   43.995425404574362 -0.0034199438574918301 -0.0039799584356211264 -0.0017330623535931856
419 2 108   32.177945989145385   16.327504298379392   44.265773991353832 -0.003162656921833153 -0.0041153353417603166 -0.002634652872525488
420 2 108   31.081543914632412   15.504868862018743   43.393468631517763 -0.017154520418576551 0.0095443979491295402 -0.016377622732524712
421 1 109   17.363699920408312  -59.738541690704999   10.789923497836167 -0.0029833252463317356 -0.00093326667047880104 -0.0023984973549734988
422 2 109   17.742530659156767  -59.825640155607836   9.8685651871337559 -0.0043176595744434144 -0.0073336863032437425 -0.0023356903927447725
423 2 109   16.533808084377071   -60.29460625513137   10.835439935471671 -0.012466733019675196 0.013224154797854422 -0.0025798979743998532
424 1 110   32.900736136034567   12.225330157380194   22.845490600892987 -0.0045821054042858951 0.0037800999960198299 0.0024391195777131404
425 2 110   33.637782469378763   11.640329761480709   23.183924121304109 -0.0022879325914748308 -0.0020850014788482349 -0.012569427624530652
426 2 110    33.30906383840717   12.537587785356545    21.98772392767065 -0.0008774017816474914 0.0090778403942155597 0.0061223650382847437
427 1 111   25.921406920370995  -33.786677336417817   39.269550456801355 0.0057681676304751593 0.004477019549879219 -6.3463292847645045e-05
428 2 111   25.275894149333688  -34.283606598313874    38.68957237703421 0.0073546031437645805 -0.0040889040175360949 0.0055441507884170073
429 2 111   25.776893409644284  -32.825570700528857   39.034199889415831 -0.015288174230568875 0.0027266162207686211 0.0056424609752113407
430 1 112   13.115767434484598   30.001290202342613 -0.90440582408946391 -0.011071930767841761 -0.0010584084555080773 -0.0013021525694641256
431 2 112   12.308169687306863   29.716842150091949  -1.4210054746655061 0.0049209323783277834 0.0004815711664208345 -0.027131687849789438
432 2 112   13.291503664043804   30.937028855465485  -1.2101998066045407 -0.030410877292712767 -0.00073419966196765533 -0.011498194528484771
433 1 113   10.403221679136818   52.423557373892436   17.329376159071316 0.00068354527506591539 -0.0037424303133393034 0.0066855019687475509
434 2 113    10.02796828464975   52.593561228309333   18.240575145090617 0.018610303995760882 0.0061905731614931448 0.012203535225964238
435 2 113   10.365677528715782   51.429198605725269   17.230173876655595 0.0045067175216160771 -0.0026072654375953914 -0.0060791276341455982
436 1 114    28.66799143877094   24.616954204041772 -0.17830793215706287 0.0011856416021958523 -0.0020117786384458119 -0.004454992488580614
437 2 114   29.468837627058786   24.357882566581043 -0.71824058834524429 -0.0016910823113774332 -0.013969731330445597 -0.0029998018371956161
438 2 114   27.877109632886512   24.796211334680486 -0.76343428867977003 0.0075199978213433757 0.0081098698207166531 -0.0098851349031508651
439 1 115   34.830048424392167    31.66279104075949  -3.2486402377788801 0.0010671202366579718 0.0019169875695005032 -0.0021049059668936622
440 2 115   35.292454073667713   31.821723954103483  -4.1209482968104174 -0.012144881982082422 -0.0058707635098079504 -0.010523219046894955
441 2 115   35.415212615526698   31.122807333288673  -2.6436605085360281 0.010640328379797573 0.013995352174677903 -0.00062182779774269073
442 1 116   14.912005464337097   59.842510804297902  -47.092211343770039 -0.004550243684171452 -0.0033570478293639947 0.0019653339455104881
443 2 116    14.97962644404984   60.594381430849026   -46.43637754319969 -0.0013839201771078376 0.0088113206615963273 -0.012244335361161294
444 2 116   15.696376692325691   60.032601241077892  -47.682658152021666  0.01911739436119431 -0.019249841553380352  0.02817997232650871
445 1 117   19.767275289167554  -18.185118131827398    27.09686684533705 -0.00098812002209441624 -0.00085020484734601401 -0.00056433625560264964
446 2 117   20.313726582909869  -18.983189064730617   27.350783731217042 -0.02115432474635684 -0.019666170202757464 -0.016410330443361192
447 2 117   20.250337857267741   -17.84414450231678   26.290400761870437 0.00069884718665992975 -0.0013070619025574695 0.00024965090203061423
448 1 118    9.613419479135187  -22.882548245812369  -34.387039087468473 -0.0026985104883892491 -0.001652578922996914 0.003822384581453423
449 2 118   8.6483159486796843  -23.135875807994143  -34.453374020897101 -0.0012072527371279917 -0.0067234146103522336 0.0014036028850146257
450 2 118   10.102042616804257  -23.720632269096658  -34.144422883021093 0.0097248504207106071 -0.0041026239253482977 -0.029698557969521658
451 1 119   15.659259395401348  -24.969771319804018  -3.2039803733183891 -0.0036409807472309835 -0.0021121691849878598 -0.0040965973583049235
452 2 119   14.872341499210807  -25.586250347270521  -3.1772618593910726 -0.00069398734204338447 -0.0040375424421991452 0.039653332741938149
453 2 119   16.364320306836554  -25.655266574882219  -3.3855991296765939 0.0057126972025967945 0.0030942822260674966 0.012732853599530773
454 1 120   35.137048954771473   48.608840124495174   42.521560585102861 -0.0049097668235001243 -0.0019993759537315272 -9.9971778744053321e-06
455 2 120   35.752580055505511   49.269016029367165   42.952012973976757 -0.017750047018966812 0.016853324745391297 -0.010386597321807325
456 2 120   35.607787067800331   47.786479302636351   42.201985375925091 -0.010661872836176759 -0.0087638728507650372 0.0088824257817674956
457 1 121   32.109910986133194  -12.913821398303336   44.425679783260662 0.003186731896484777 -0.0022699014546561144 0.0016330302982430344
458 2 121   33.050571674074583  -12.693423056908323   44.167644816829139 0.0013935713071993236 0.0080241221462655707 0.0039685056978280338
459 2 121   32.311709975143167  -13.656111284447977   45.064649966318854 -0.010333339523949315 0.00077676095163477319 0.0093778240303178158
460 1 122   22.956210913442398  -14.538153428444804    16.45120583034317 -0.00160406203167447 0.0064709053471980159 0.00048217218718919031
461 2 122    23.16744777718624  -15.480551552336586   16.191851246533595  0.04150186889995517 0.015387936715499033 0.0033233810078715765
462 2 122    22.25515284435938  -14.275561692253927    15.78821021921385 -0.013455002455592871 -0.013086225968287039 0.0052364473422485507
463 1 123   24.667397274724642   49.588477363703916   64.466015700539018 -0.00039274538794499965 -0.0016351120873686806 0.0070738944599737065
464 2 123   23.922152531574362   49.013480321134992   64.803637799003411 5.882218135055034e-05 -0.01211039284565029 -0.0097629411498255537
465 2 123   25.369760588855836    49.54102089986695   65.176250635945308 0.0096419308825819519 -0.00019984319961421785 -0.0027620864469410189
466 1 124   36.517671804208099   5.8427566544666325   -11.29730767708322 -0.0045923795686113409 -0.0025527058809463733 0.00046357083836990535
467 2 124   36.373091458922218   5.8851684388944729   -10.30872395994092 -0.013769182372595747 -0.0059146757182124091 -0.00075621578968718258
468 2 124   37.146831821275043   6.5967669865584693  -11.486056444117363 0.0044994140234410835 -0.013399940612368563 -0.012454791262155662
469 1 125   29.116855218176859  -7.8918806452181229   53.612378667937193 -0.0045898496375271968 -0.0009188221517530754 0.0054346037310744862
470 2 125   28.352032909335044  -7.2611926892649414   53.480926932120596 0.0039462814987503763 0.0046700767043124976 -0.017518181182764984
471 2 125   29.932548505539998  -7.3208562068475054   53.519774287074526 0.013728868347611872 -0.023584123904918167 0.027701251044767675
472 1 126   23.231759947717883  -44.761360961450862   43.436948748653528 0.00035107799071176549 0.00066272000970515822 -0.00043824365700734425
473 2 126   23.633255021271783  -45.658887572994757   43.619288257298741 -0.015754284066377428 -0.0040646248210885047 0.011671704786868646
474 2 126   23.232720378906766   -44.59940875180618   42.450150612722901 0.0072677106588407946 -0.0043898773819849007 -0.0012522370398979526
475 1 127   30.780474983193255  -15.039517768976543   46.224818898472442 -0.0052692039854574657 -0.005938844420632642 0.00074050857019407725
476 2 127    31.43544524063487  -15.776410896387031   46.392158362150134 0.015114261383800365 0.0076613294414552965 -0.019368621580337211
477 2 127   30.531974245431233  -14.998277167613946   45.257065522278523 -0.0013580622537124631 -0.015166518067947832 -0.00063925245994078716
478 1 128   23.569452207433869   37.780832369976331   28.342612726276208 -0.0028910540677056762 0.010794980217678229 0.0034512032448883534
479 2 128   23.568883151438548   37.050040681555188   27.660012409749619 0.008527326477000944 0.0034132633282596223 0.011314019270274844
480 2 128   23.504343684847221   37.344613752366094   29.240094879030874 0.023936697168186364 0.016967969961341881 0.0084043243611801391
481 1 129   39.325096115330766  -1.1914802018665567   18.220709284630331 0.0046362985728261542 0.0029740553910381487 0.00093048556743802083
482 2 129   39.472304238007652  -1.7778604791044414   17.424161765876846 -0.0036313126879354081 -0.014459418912607184 0.012217380625290691
483 2 129   38.980255320501882 -0.31499339735931553   17.884769219301191 0.0023718663686460167 -0.010288940752053194 -0.031216924126091981
484 1 130   30.614417504314478   9.6475778767786942  -21.430782262417797 -0.0053558584279240025 -0.00055827380944365357 0.00090225569472446678
485 2 130   29.691014160248539   9.7933877280448591  -21.075724859784351 -0.013549988071769459 0.0044878658490762917 -0.022650246424716539
486 2 130   30.661138979866617   8.7473679683136591  -21.863724799274749 0.00033786854247405603 -0.0074261433616949115 0.015760875540323249
487 1 131   34.830686090583278   53.700799199318404   28.026425619574709 -0.0023239410930025978 -0.00073956565715503891 0.0018734382130291159
488 2 131   35.195256799578353   53.478337622403764   27.122213778973602 -0.025049151359381745 0.0027213223507563094 -0.0080851253077921775
489 2 131   34.346942104829083     54.5754220691692   27.994384765742513 -0.012097276788151241 -0.0052051085206559168 0.025674386630810599
490 1 132   27.126355806940467   2.5826130178822808   29.868430712514204 0.0017368424534741928 -0.0011165878291376653 -0.00093674964953297662
491 2 132   28.099320919440046   2.3646417312302646   29.944768192062124 0.0041894395082119193 0.0092551224682968902 -0.0027287722968038644
492 2 132   26.639402924443569    1.792604020145486   30.240939337237471 -0.0045091514903692611 0.0031194614637751888 -0.00013362589998102252
493 1 133   13.300400888553604   20.868788171854845  -49.909788642186584 -0.00606386580743853 -0.0014225374325834911 -0.0056915294092188626
494 2 133   14.275979361919651   21.086101917538038  -49.877829146811798 -0.015392338637014944 0.036861372282820722 0.015036543486894654
495 2 133    12.85077690526238   21.011083384473828  -49.027977807703785 0.0021572198061167529 -0.0040758837082133757 -0.0011051723384158157
496 1 134   33.243714383666664   36.342346333916645   8.8061389142658939 0.0044286205076417727 -0.0022643861866840824 -0.0061457586527342272
497 2 134   32.416212456710866   36.145537048367267   8.2802998947040152 0.013751993237548076 -0.010278491715847165 -0.017868941372926165
498 2 134   33.802134019317791   36.693408230749398    8.054525276569473 0.018320323740451176 0.0079064571108944572 0.0090384368309113974
499 1 135   20.942237990010113   39.969576281713017    9.212314430965268 0.0053666559752592073 0.0056777124000774882 -0.0044244883299652234
500 2 135   20.343744937328403   39.971830176119923   10.013439266159894 -0.011079978226791904 -0.0057967048771871534 -0.016615915966420466
501 2 135   20.589944530830564    39.15985703900472   8.7430127428857709 0.011629604457231171 0.00048984586505676671 -0.00019068151805346108
ITEM: TIMESTEP
10000
ITEM: NUMBER OF ATOMS
501
ITEM: BOX BOUNDS xy xz yz pp pp pp
-9.9999999999999995e-07 6.9505939999999995e+01 -0.0000000000000000e+00
-5.6223000000000001e+00 1.1247999999999999e+01 -0.0000000000000000e+00
0.0000000000000000e+00 9.7420349999999996e+00 -5.6223000000000001e+00
ITEM: ATOMS id type mol xu yu zu vx vy vz
1 3 0   2.3620124424088997  -5.6222695499497197   9.7420155159299995 0.0028008681520332217 -0.0015027760757826999 0.00066657817234263075
2 3 0   4.5919784981059992   1.4061456034100002  0.81183592526549997 -0.0006186124688282084 0.00036510927538484781 -0.0012737797889581736
3 4 0   6.8219445538030996 0.00025634040000011016   1.6236854893800001 -0.00045581682716734509 -2.1289287970730962e-06 0.0012880289549614191
4 3 0   2.3620124424088997   -2.810266259448559   9.7420155159299995 -0.00077413627004121609 0.00021548424502645683 -0.0010131047342582531
5 3 0   4.5919784981059992        4.21814560341  0.81183592526549997 0.00016407152393519811 0.00025783193824761288 0.00019740377157009026
6 4 0   6.8219445538030996         2.8122608396   1.6236854893800001 -0.0001318244999251449 -9.3042456223623856e-05 -0.0014317935505110616
7 3 0   2.3620124424088997 0.0017337405514412652   9.7420155159299995 -0.0020291444005679452 -0.00059792114325323518 0.0010328575580909412
8 3 0   4.5919784981059992   7.0301456034099994  0.81183592526549997 0.0012514615550242533 -0.0014590951478015907 0.00071784344234611906
9 4 0   6.8219445538030996   5.6242608395999998   1.6236854893800001 1.386731488141565e-05 -0.00033870127082171923 0.00083898185841950761
10 3 0   2.3620124424088997   2.8137337405999991   9.7420155159299995 0.0004845056739835017 -0.00036457858770694898 0.00031394758368864827
11 3 0   4.5919784981059992   9.8421456034100618  0.81183592526549997 -0.0010063594745536397 -0.00040726928019257691 0.0020674570765316217
12 4 0   6.8219445538030996   8.4362608395999992   1.6236854893800001 0.00036027763214185367 0.00096437056673580757 -0.0005241618890525514
13 3 0   2.3620124424088997   -1.405544549900827   2.4354892659299998 -0.00049170655132296977 -0.00016226495886113756 0.00080886595286029195
14 3 0   4.5919784981059992 0.00057229009999848479   3.2473417526549997 -0.0025140378315970493 -0.00014735183779130816 0.00079016965290441322
15 4 0   6.8219445538030996  -1.4053186596172678        4.05919423938 -0.00010708554497814926 -0.00085659896817786327 -0.0013339691034113593
16 3 0   2.3620124424088997         1.4064587406   2.4354892659299998 0.00035609798770822726 -0.0013770440826735718 -0.0010935553530139275
17 3 0   4.5919784981059992   2.8125722901000003   3.2473417526549997 0.00046109995600578915 0.0015110734264407058 -0.00061917199221328556
18 4 0   6.8219445538030996   1.4066858395999993        4.05919423938 0.00019607038775650994 0.00082954516268248673 0.00050002880242868081
19 3 0   2.3620124424088997   4.2184587405999991   2.4354892659299998 -0.0012704673065081233 -0.0016547027787961197 0.0016031049699325743
20 3 0   4.5919784981059992   5.6245722901000015   3.2473417526549997 -0.00067263846349440316 -0.00149068379465886 0.0019800760073035747
21 4 0   6.8219445538030996   4.2186858395999991        4.05919423938 0.00011461794328110201 0.0014407679367096568 -0.00017263694054145751
22 3 0   2.3620124424088997   7.0304587405999994   2.4354892659299998 0.0001092691338856108 -0.0012770714804016935 -0.0009544618526188955
23 3 0   4.5919784981059992   8.4365722900999991   3.2473417526549997 -1.035530727644618e-05 0.00045112107376977725 0.00017721721228540922
24 4 0   6.8219445538030996   7.0306858395999985        4.05919423938 0.00032796505279998584 0.00018231856799243772 -0.00037561134552333757
25 3 0   2.3620124424088997  -2.8111195499073491   4.8709980159299997 -0.00098675432280385033 -0.0015116576196788148 -0.000555629273307262
26 3 0   4.5919784981059992   -1.405002709919835   5.6828505026549996 0.0011188386575504221 0.002078391373383461 -0.0012331690272837426
27 4 0   6.8219445538030996        -2.8108936596   6.4947029893800003 -0.0018303607146634294 -0.0020675098334211241 0.0021046707571557104
28 3 0   2.3620124424088997 0.00088374059999996035   4.8709980159299997 -0.0012151163017462435 -0.00036716358909961988 0.00070533077454240807
29 3 0   4.5919784981059992   1.4069972901000001   5.6828505026549996 0.00095152146279163941 -0.0012544986748997565 -0.00048159822447049988
30 4 0   6.8219445538030996 0.0011108395999999132   6.4947029893800003 -0.00023406614192192607 -0.0010488868065702077 -0.00050139639229271143
31 3 0   2.3620124424088997   2.8128837405999993   4.8709980159299997 -0.00032336377020847855 -0.00097913601618455741 0.0007804025474260997
32 3 0   4.5919784981059992    4.218997290099999   5.6828505026549996 0.00025686475438943865 0.0020412218974717087 0.00085905089805121963
33 4 0   6.8219445538030996   2.8131108395999993   6.4947029893800003 0.0016599036138782576 -0.00015178625139122674 -0.00027008749145193521
34 3 0   2.3620124424088997   5.6248837405999996   4.8709980159299997 9.1687056894060621e-05 0.0016710950619197172 -0.0015920521043712246
35 3 0   4.5919784981059992   7.0309972900999984   5.6828505026549996 0.00030824385509710004 -0.0023055492620224997 -0.00052208300418819147
36 4 0   6.8219445538030996   5.6251108395999987   6.4947029893800003 -0.00053721319988456499 0.0010358648919813526 0.00078426919686285846
37 3 0   2.3620124424088997  -4.2166945499244566        7.30650676593 -0.0010627001183942703 0.0021619760820061826 0.00086072487034524465
38 3 0   4.5919784981059992  -2.8105777099345364    8.118359252654999 0.0015473443576589155 0.0015920623981120542 0.0018733577406943374
39 4 0   6.8219445538030996  -4.2164686596000465   8.9302117393800007 0.00014974351441793298 -0.00023832062740601479 0.0024768544241654919
40 3 0   2.3620124424088997  -1.4046912594247747        7.30650676593 -0.00039155447945146173 0.0019672749270047136 0.00068085807368715534
41 3 0   4.5919784981059992 0.0014222900654639048    8.118359252654999 -0.001415198161283771 0.0020886804278579057 -9.9653521561301847e-06
42 4 0   6.8219445538030996   -1.404464160424876   8.9302117393800007 -0.0010531861646599899 0.00057278030010488295 -8.940671816198167e-05
43 3 0   2.3620124424088997   1.4073087405999987        7.30650676593 -0.00096295557400980088 -0.0014084358851771696 -0.0024981428895147627
44 3 0   4.5919784981059992   2.8134222900999983    8.118359252654999 -0.00015724643157382674 0.0013973854727875336 -0.00058352088685643998
45 4 0   6.8219445538030996   1.4075358395999986   8.9302117393800007 0.00042957611084143231 -0.00024466887552902566 -0.0015256494420179405
46 3 0   2.3620124424088997   4.2193087405999989        7.30650676593 0.00059567104562431496 0.0012507856365764007 -0.0013952007129935955
47 3 0   4.5919784981059992   5.6254222900999986    8.118359252654999 0.0024927526416669778 0.00046013516530347807 0.0014101294092166935
48 4 0   6.8219445538030996    4.219535839599998   8.9302117393800007 -0.00015759915331272725 -0.00024984721779130971 0.0011701002725333833
49 3 0   42.684014403745984  -5.6222695499497197   9.7420155159299995 -0.0002773583077954931 -0.00071213478741838257 -0.0012647468647216332
50 3 0   44.913973508848997   1.4061456034100002  0.81183592526549997 0.00033120411695049349 -0.00095875990209052543 -0.00035628069734160227
51 4 0   47.143932613951996 0.00025634040000011016   1.6236854893800001 -0.0014826640797874051 -0.00117668007483808 0.0015842258997408921
52 3 0   42.684014403745984   -2.810266259448559   9.7420155159299995 0.0013673400715930532 -0.00071483410357145363 -0.00052446295007901671
53 3 0   44.913973508848997        4.21814560341  0.81183592526549997 -0.00059311385831620537 -0.0010814217671545516 0.0011709024430006617
54 4 0   47.143932613951996         2.8122608396   1.6236854893800001 -0.00083690300021280173 -0.0010380994627721912 -0.0015441023058466636
55 3 0   42.684014403745984 0.0017337405514412652   9.7420155159299995 -0.0016395872990827838 8.9096612451672265e-05 -0.0012513511783150192
56 3 0   44.913973508848997   7.0301456034099994  0.81183592526549997 -0.00025565447647951385 0.00014350936653746558 0.0018050990810416277
57 4 0   47.143932613951996   5.6242608395999998   1.6236854893800001 0.0016199898475732783 0.0020269740994214133 -0.0011667773767296216
58 3 0   42.684014403745984   2.8137337405999991   9.7420155159299995 0.00088432020500754595 -0.00050697007727291347 -0.0027751029899391105
59 3 0   44.913973508848997   9.8421456034100618  0.81183592526549997 0.00091266950013888751 4.1631140476906137e-05 -0.00070440824979085576
60 4 0   47.143932613951996   8.4362608395999992   1.6236854893800001 0.00083202364659055246 0.0011716042620258829 -0.0022201254292088918
61 3 0   42.684014403745984   -1.405544549900827   2.4354892659299998 -0.00088981898094765298 0.00098169003658787608 -0.00056552450961066625
62 3 0   44.913973508848997 0.00057229009999848479   3.2473417526549997 0.0016631906617348949 -0.0015417819199267386 -0.00083453483484224281
63 4 0   47.143932613951996  -1.4053186596172678        4.05919423938 0.0009093191979636405 0.0011677462776523628 -0.0017275152565402838
64 3 0   42.684014403745984         1.4064587406   2.4354892659299998 -0.00053654503479186539 -0.00020533861460436871 0.0016327786845563353
65 3 0   44.913973508848997   2.8125722901000003   3.2473417526549997 -0.00065562984713786205 -0.0010069720110667184 0.0018188637383642905
66 4 0   47.143932613951996   1.4066858395999993        4.05919423938 0.00084414073640419929 -0.00084144297920441479 0.00083303071265574704
67 3 0   42.684014403745984   4.2184587405999991   2.4354892659299998 0.00058826218785899625 -0.0019956016576861894 -0.0004561578964505741
68 3 0   44.913973508848997   5.6245722901000015   3.2473417526549997 0.00014226192469055714 -0.0027785052649671169 0.00021818160802758335
69 4 0   47.143932613951996   4.2186858395999991        4.05919423938 0.0017948598232844155 0.0026084750177370656 0.00015485361065842052
70 3 0   42.684014403745984   7.0304587405999994   2.4354892659299998 -0.0011204829191583129 -0.00034790728320064447 -0.0011967489839122848
71 3 0   44.913973508848997   8.4365722900999991   3.2473417526549997 -0.0016357856851915002 -0.00022802089741180568 0.00071095113878679199
72 4 0   47.143932613951996   7.0306858395999985        4.05919423938 0.00083684103898198773 0.00068901475308145955 0.00055313224394653389
73 3 0   42.684014403745984  -2.8111195499073491   4.8709980159299997 0.00027082425570828535 0.00045095385547564852 0.0007799824491958857
74 3 0   44.913973508848997   -1.405002709919835   5.6828505026549996 0.000237559890978426 -7.1383079991118463e-06 0.001123052605380694
75 4 0   47.143932613951996        -2.8108936596   6.4947029893800003 -0.00084363043809072618 0.00059830998304152643 0.0023279516036512843
76 3 0   42.684014403745984 0.00088374059999996035   4.8709980159299997 0.0002848695444863418 -0.0011849169733497379 -0.00010750488078807196
77 3 0   44.913973508848997   1.4069972901000001   5.6828505026549996 -0.00079622435207230284 0.0023710478145815977 -0.0015297927831595753
78 4 0   47.143932613951996 0.0011108395999999132   6.4947029893800003 0.00093520198247154355 0.00050483703365673978 -0.00096302648376243231
79 3 0   42.684014403745984   2.8128837405999993   4.8709980159299997 -0.00010344552492225534 -0.00032001862093838847 -0.00059899614639689046
80 3 0   44.913973508848997    4.218997290099999   5.6828505026549996 -0.00014793779588679002 0.00083664626198422405 0.00022498070541694345
81 4 0   47.143932613951996   2.8131108395999993   6.4947029893800003 -0.00021813506353409831 0.0003256084523808683 1.6640404076331369e-05
82 3 0   42.684014403745984   5.6248837405999996   4.8709980159299997 4.7101301072952168e-05 -0.0014800401618589884 -0.0018805282087006874
83 3 0   44.913973508848997   7.0309972900999984   5.6828505026549996 0.0015156712535108684 7.5685703793992463e-05 0.00067801089828032019
84 4 0   47.143932613951996   5.6251108395999987   6.4947029893800003 0.00041703273377941756 -0.00027695308676454995 0.00020149828687159011
85 3 0   42.684014403745984  -4.2166945499244566        7.30650676593 -0.001831995427740224 -0.00089876973956409725 -0.0015988545921818446
86 3 0   44.913973508848997  -2.8105777099345364    8.118359252654999 -0.00029629840656003213 -0.00045315715321457876 -0.00055974275318514761
87 4 0   47.143932613951996  -4.2164686596000465   8.9302117393800007 -1.5944394779462967e-05 0.00032505624935104242 0.00078249538761336634
88 3 0   42.684014403745984  -1.4046912594247747        7.30650676593 -0.00083672548708572545 -0.0014844839890266975 -0.0010917937833736686
89 3 0   44.913973508848997 0.0014222900654639048    8.118359252654999 0.00024059713419053477 -0.00081602259520786164 -0.00058730109120058943
90 4 0   47.143932613951996   -1.404464160424876   8.9302117393800007 0.00076380020474411199 -0.0002656575973339156 0.0002710858379906594
91 3 0   42.684014403745984   1.4073087405999987        7.30650676593 -0.00088058620916208526 -0.00072902681328947908 0.00047300132195309718
92 3 0   44.913973508848997   2.8134222900999983    8.118359252654999 0.00066697834352425704 0.00032791563208750611 1.1290016162939661e-05
93 4 0   47.143932613951996   1.4075358395999986   8.9302117393800007 -0.00086450210546211816 0.0027540548936568414 -9.4634438982209431e-05
94 3 0   42.684014403745984   4.2193087405999989        7.30650676593 0.00045492809976132394 0.00063347240208277414 -0.0015646355614999906
95 3 0   44.913973508848997   5.6254222900999986    8.118359252654999 -5.5632923784245251e-05 0.0016257295069764285 -0.00085785157450222072
96 4 0   47.143932613951996    4.219535839599998   8.9302117393800007 0.00099993285499768228 0.00029145407723115107 0.00040807536852083379
97 1 1   20.821202499194037   15.865617989671547   23.006726012991763 -0.0004839913333670208 0.0034934487208319958 0.0057301391815681247
98 2 1   21.022514015963971   16.355534537464223   23.854933354258016 -0.015248223089891343 0.0031917834265872999 0.0093908876555551749
99 2 1   21.027830997121193   16.608253513965309   22.369702939225945 0.033158625589484597 -0.0089209586970564209 0.0022092522955350154
100 1 2    9.802871833987199  -4.3339614756827833   5.2263548212876767 0.0046645092539568328 0.0031502433759834298 0.0028708443121734733
101 2 2   9.9630648899805632  -4.0273240959425349   4.2881054287461184 0.0089843909600032957 -0.0072234910113625319 0.0002081045564988273
102 2 2   8.8741453057123305  -4.6918395819186882   5.1294426938904403 -0.0042638559028414791 0.032081767069195612 -0.019065443273038173
103 1 3   36.753469476537035 -0.68122663767223912   21.024639915772866 -0.0090052573940587032 0.0012628827468489081 0.0017509663007018005
104 2 3   36.692464101993139   0.1296760104874064   20.442646454919309 0.019854144727594024 0.0010066271937670137 -0.0017556840051015734
105 2 3   37.729737855241382 -0.87899571128722265    20.93639211855114 -0.012597344976385413 -0.015722268256392169 0.0004311146588579077
106 1 4    18.51498914114941  -17.155060587943446   54.216496995631857 0.0074651650530792269 0.0026489844220161048 -0.00072778720003340383
107 2 4   19.368894918275984  -17.199834356655721   54.734995246918004 0.0064468145937706381 -0.013808936485454911 -0.00051163195145288991
108 2 4   18.463998758154283  -17.994091818237564   53.674808220261554 0.0061302184394453636 -0.0034908347616779958 0.008911895976882243
109 1 5   9.5350677140950566  -2.3259131049597741   27.194472898973107 0.0085401623471522328 -0.0019127267552981986 -0.0024092644641330002
110 2 5   8.5590566805246784  -2.1110469237919407   27.159327618619219 0.0050937390408068032 -0.01713665419157067 0.00064872408155727617
111 2 5   9.9026779576908002  -1.8670188764599533   26.385597658745134 -0.0053485577395133979 -0.0071542485084942955 -0.011700010263546261
112 1 6   34.623715821646009   12.795299016643348  -22.226188201218029 0.0055816262184593289 0.0053718304329445849 -0.0051157452143401191
113 2 6   35.515611854381646   13.247305972383243  -22.211617467832738  0.01921046950682764 -0.021482332052534591 -0.0028800863220007282
114 2 6   34.740487581574328   12.079407934069291  -22.914566278041342 0.0019457276799557549 -0.001151027724360276 0.0010657933189990982
115 1 7   25.701308563871532  -1.5115340123425636  -14.349729217134801 0.00029276614253485254 -0.012619057635850323 0.0047161570260082835
116 2 7   24.930883443326628 -0.89301434186617712  -14.195202231975967 -0.00010585630553142379 -0.015646036334415483 0.014676034768117879
117 2 7   25.701624495576521  -2.2496903743233734  -13.675099451187922 0.011078323691731137 -0.016389544285130807 0.00061174119813207212
118 1 8   35.633909528131298   27.749567820251244  -14.489662922190735 -0.0011011360616091581 0.00089588593855939385 0.00017362079513213302
119 2 8   36.246791861997515   28.406227474716516  -14.929178247953292 -0.012224158144260928 0.014294072991863041 0.0046607826255197025
120 2 8   34.835393977811009   27.660927549874387   -15.08507537210221 -0.0075264473290425696 0.0049634368772209954 0.0081685011986464637
121 1 9   12.537481734089123   38.089953431873013  -19.456424864745422 0.002956417817875923 0.0012597046688043443 0.0077432419947766531
122 2 9   11.589445452737044   37.833278764995484  -19.644428470249064 0.00032296944223152895 0.0039287848093976906 0.017511799164247617
123 2 9   12.738716058410095   37.942909376373755  -18.487980992209536 -0.014027367354263688 -0.019940933596004469 0.0080564064910591381
124 1 10   39.507745313845042  -3.4630933267886723  -2.8031950124114351 0.0018337778380122043 0.0042490356754395072 -0.0028424039220587005
125 2 10   39.834578405452717   -4.337525910811963  -2.4446590078256678 -0.00084435338647510859 0.0067370727875374625 0.0057655378904005712
126 2 10    38.91130590492201  -3.1931920144890329  -2.0472752593994512 -0.021115990215579909 -0.021168847146518496 -0.011847907619296267
127 1 11   30.395389623136069   35.338419452828404   39.368432551087039 0.0035459145221577739 -0.0023458047273413338 0.0072859592451577975
128 2 11   30.693935845352083   35.590822219349747    40.28884729707795 -0.00058513195206110293   0.0149514316069353 0.0038708322253664831
129 2 11   31.120385855612582   35.591397841207261   38.727821442969351 -0.0033506166129141884 0.0064874275936720851 0.0029549347829970411
130 1 12   28.273496261342629  -23.166247492957019  -10.970588982155292 0.0045840955414975801 -0.0012438764189763396 -0.0017716217757145212
131 2 12   28.242868768935423  -23.382198896340675  -11.946513266873776 -0.021379017514004717 -0.020507125359443254 0.0032719519379778494
132 2 12   28.009231621866114   -22.20196840830431  -10.988770770491969 -0.016629781139751398 -0.0071306319810014156 -0.0058340165639749432
133 1 13   20.873926298030248   14.863783426616028   10.979992152711407 0.0039756071994563897 0.00023605766650499285 0.0086474061126178819
134 2 13   20.007697811940421   14.897048981322289   10.481452481455422 0.0083750970999111989 -0.010112177692858337 0.00031949780138169686
135 2 13   20.825517701941724   15.604390170973868    11.65018526150444 -0.018221466189180024 -0.0077650020445293698 0.015855150513941686
136 1 14    32.85568296043229   26.823094804166281   50.964262792839378 0.00056743215147787298 0.0042837924290729489 -0.0060935921755308226
137 2 14   32.164031797633953   26.267685238573051   50.502592930844351 0.0018687051359624293 -8.9330580136450774e-05 -0.0027972154416902426
138 2 14   32.518487225057257   26.831668660142036   51.905658462248752 -0.0096527463610074204 0.013417690825057242 -0.0098387517913302719
139 1 15    34.14213474456497   40.259951168258695   -4.273966321582594 -0.0020205148053128409 0.0019132583009125648 0.0018110320672447297
140 2 15   33.830283355818281   40.421223539745355  -5.2103104511607405 -0.009130480083558835 -0.014347544749585975 0.0013594586149228147
141 2 15   35.127290747129564   40.431588612674702  -4.2768613737214345 -0.0034714505037335714 0.010214140810899927 -0.0022104926443158295
142 1 16   31.981502081661962   36.135465201394098  -68.084486342077625 0.0012527748797902805 -0.0071717116317418367 -0.009680083175677685
143 2 16   31.576469853645197   35.437602919216246  -68.675195485570768 -0.0069367817191052297 -0.0061838726289579525 -0.0052428832147954725
144 2 16   32.712126645950342   35.660159587361825  -67.594310435845145 -0.0037967098137462541 -0.009979450480618126 -0.0048585203435711002
145 1 17   39.186615358102991   30.388456811642126   47.282105599381893 -0.0037672550925517941 0.0024649509696043023 -0.0029206732698423476
146 2 17   39.601589273234872   29.568941505952662   46.886894646797522 0.0080294677861349473 -0.00070232010674728721 0.016127707736567038
147 2 17    39.00265658293582    30.22641998424098   48.251591712534434 0.008228957682063158 0.001222669040955893 -0.00087669558211244314
148 1 18   17.784585679210434   51.996242510580217   47.532177482442933 -0.0029881706908905436 -0.00065922178961293838 0.0025089879631365131
149 2 18   17.535049056786509   52.220928265243018   46.590239028932608 0.012703852161182536 0.00029574559112420718 -0.0014199368919306983
150 2 18   18.316396317354581   52.749138700124661   47.919895209595772 -0.0067983716845498822 0.0091916134139530103 -0.011427345224198622
151 1 19   29.156513305502493   63.645137295941481   35.677425256710322 0.0051177300323178437 -0.0048650482440847796 0.0091183159282679574
152 2 19   28.457061743039699   63.281164855562167   35.062370934637016 0.0090291539873638867 0.0059886139780172612 -0.0017465866322049146
153 2 19   28.677656574855437    64.38314526001686   36.152862626925518 0.00064858017871946105 -0.00029175113315603582 -0.0024628690678844536
154 1 20   35.329335914366318   19.497352745350927    1.039398673081124 0.0037371249014666124 -0.003470647646627328 -0.0026130088994836152
155 2 20   35.641002792141656   20.358985658587493   1.4399642770186734 0.0055524220456305484 0.0038197040721552988 -0.01971674969503117
156 2 20   35.549242204874908   19.591744680950725 0.068455072627624944 -0.00064802414331714122 0.0039002575311262214 -0.0028926775981332527
157 1 21   30.413806759207045   24.233534844351315  -6.2390209460472441 0.012672926769003881 -0.0038989853073277919 -0.0041568173195816408
158 2 21   29.648228091578293   24.798288156738508  -6.5471493554377442 0.0076035507696792714 -0.0048302909318732696 0.0067745817269399969
159 2 21   30.423868801523103    23.50442887477999  -6.9233497407283782 -0.032160197781694232 0.0070202646217087418 -0.016599917126744194
160 1 22   39.316320503109168   75.955106228983922   2.9675859949998502 -0.0026234587178235592 0.0027181295136952197 0.0015314822859660506
161 2 22   38.665558465444782   75.207824118892603   3.1020435312256196 0.013962824702577176 -0.0094612775220394418 0.014107769199050336
162 2 22   39.422138648159134   76.477256055091729   3.8138502590932952 -0.011645767044194384 0.028829803846745387 -0.013415760204523315
163 1 23   36.655902985736958   48.233950812661838   80.935946302920115 0.00047256719155604838 0.0018390620631920178 -0.00095613193313721782
164 2 23   36.613486168275706    48.91765647268921   80.207421854933699 0.0013057155917943135 -0.012366424711524705 -0.014366513442306866
165 2 23   35.751583939334232   47.807111359857977   80.939849876429264 0.0035333723675204536 -0.0045713227273285559 0.0063004748580261834
166 1 24   38.462205123147129   52.750700326028365   58.392219244885858 -0.0055563067864792095 -0.00022879452057440519 -0.0052033874261381008
167 2 24   38.632086888874426    53.65763123667972   58.777728510021035 0.013213807903826503 -0.011246811823658717  0.01254844091091096
168 2 24   39.060944122712833   52.169693826055436   58.943530986317697 0.022613709427742313 0.023092681045302876 -0.011104886514897517
169 1 25   9.5935769673006224  -21.892176935950044   18.017323105090636 0.0031931414862216225 0.0013685823580205331 -0.0049930428877839371
170 2 25    10.01046711230925  -21.068072737235173   17.633845630773148 0.0081178558167427587 0.002149782705917945 0.0020327964722104876
171 2 25   8.7557683425731074  -21.630149963284847   18.496300112901267 0.0096544752152430951 0.021404106041492527 -0.0046710329040283369
172 1 26   26.394105980245552   18.104633292069856   56.290747810172732 -0.0026119114722201221 -0.00073690524055114513 -0.0038880445551457933
173 2 26   26.256218360486045   17.982822172061958   55.307818971010363 -0.0017693438507918392 0.0096117214194219088 -0.0052660465564065041
174 2 26   26.777799800313037   19.014717643930254   56.447357315648574 0.016816205140936381 -0.012369640824113865 0.016239976103301801
175 1 27   17.097517359473475    26.85741340058744   84.069928341287792 0.00059732520252095021 0.0037072835606244189 0.0047746315097453073
176 2 27   16.174005731504533   27.184676336158439   83.869863089617894 0.0082681619753722374 0.024748446060845999 0.0033926925747577463
177 2 27   17.073971215231865   26.013482735623505   84.605863860110532 0.003896032208084284 -0.0055327964482061211 -0.0096516235562812535
178 1 28   10.223126033116786  -52.049167277270151   6.0154982266345467 -0.0040769746135384229 0.00046533151948231571 0.0028160784626682011
179 2 28   9.8739843042239972  -51.152004540843365   6.2860517360019168 -0.0084553539396116859 0.0022207615399139568 -0.008712550303390746
180 2 28   10.151254998442276  -52.176291859916461    5.026217580618229 0.041279301906016946 -0.010500485232554107 0.00090899144595021051
181 1 29   9.7415257356525444  -21.702323552268297    -28.4074499235983 -0.0036221197479721313 -0.0044122427913912523 0.0028507767873142253
182 2 29   8.8351323547119822  -21.814261054023973  -28.814784257909679 -2.9647236365057707e-05 -0.017368550632385231 -0.0015121671102086257
183 2 29   9.9843389055806284  -22.370837954308051  -27.704505824445924 -0.016849707460505965  -0.0129760507003421 -0.0008126121403125786
184 1 30   25.218810607623606   60.335193061963707   37.414281479203424 0.0018611210255227661 -0.0010412591159831576 0.0086691752977584389
185 2 30   25.701675801647436   61.176107082104082   37.169934590289635 -0.012290331250907994 0.0022407641452837678 -0.0080750525006828035
186 2 30   25.908362518502624   59.679033877243896   37.720833014199791 0.013520074399750892 0.015618993897181216 0.018137999222712319
187 1 31   13.692114258648118  -3.4415600375834252   42.168078053219332 -0.0029576426635108352 0.0049346393913291412 -0.0085728582742591684
188 2 31   13.146717064377473  -3.2556102171196564   41.350786912374417 -0.013005994148297893 -0.0081414555695987195 -0.0048376964962323112
189 2 31   14.247353627599225   -2.628353976524803   42.342456279463491 0.0016321250344295997 -0.0080014104716086987 0.037671615929305027
190 1 32   12.130735243172902   1.1251326371599362   67.004240335155203 0.0027438262389062862 -0.0051219914587624007 -0.0023765209856057377
191 2 32   11.192830109174146   1.0500151315105128   66.665578864365386 0.0021527530116997348 0.006649938368020563 -0.0034291114576069778
192 2 32   12.567350190672402  0.23574903223487809   67.139755559198321 -0.011287879028833384 -0.0099844207953236896 0.010442427322629537
193 1 33   37.033045787341258    60.47487080621422   7.1446558925734021 0.0076775826598096363 0.0028618743506532785 -0.0042212338671137901
194 2 33   36.522540836394349   60.862202010555357   6.3769583916234636 -0.0045337669936455225 -0.00013591216779100941 0.0023783243168764307
195 2 33   36.476693051021506   59.724936547944822   7.5025264351897336 -0.019461292619866091  0.02459281412303943 -0.00096432444187301899
196 1 34   22.456209574664243    16.82796390429203  -13.824045121080825 -0.0023282303202929013 -0.0081151049150056283 -0.0003203764153562329
197 2 34     22.9295756574762   17.707140108406236   -13.87857992541576 -0.017842405853852543 0.00067980099616650924 0.0072078077216294603
198 2 34   21.920612105638856   16.850222908479498  -12.979864414195429 0.024690313254290736 -0.018981683883250319 0.017109854756370588
199 1 35   33.999012049992949   1.9944003029438964   22.196859710692355 -0.00032606075916114116 -0.0016130979692866438 -0.0029306573464356893
200 2 35    33.02832993717503   2.1673497672579405   22.363788845791035 -0.0056355321822357815 -0.026251061992990685 -0.0083425911036551642
201 2 35   34.036481422519337   1.2408291795231658   21.540562008227226 -0.010571802247881304 -0.0014805176146838555 -0.0036563002094183433
202 1 36   27.423804614361618   45.678383225889249   39.547861327893102 -0.0028280319557868138 -0.0037516520281434024 0.0023773436275561386
203 2 36    27.08622126567327   44.791702479612837   39.863827818861644 -0.0052272583401854955 -0.0055869162888155851 -0.0053331482157838624
204 2 36   28.400310693402158   45.658199154783148   39.762404121211084 -0.0024638975863129145 -0.013017069226436855 -0.00011993766044007112
205 1 37   12.661119811634357  -20.873007338494112  -23.408145377835389 0.0043383806003439527 -0.0025584020245396047 0.006105293154320947
206 2 37   11.679418790105842  -21.007273313243992  -23.543185584808533 0.0046940945041735876 0.0020318554982454214 -0.0011173897747269949
207 2 37    13.02690859838661  -20.702746390881991  -24.323137567566242 -0.021481457130671875 0.013853702191233601 -0.0011541081612919885
208 1 38   36.245589323592597  -23.083258992523298   8.0533257646867575 0.0031884431655654056 -0.0048206244611947299 -0.0014951726798481241
209 2 38   35.491018015450088  -23.518418085117922   8.5445071525232468 -0.0024183841737870234 -0.016455644166821964 -0.02046558437133706
210 2 38   36.455913866104112  -23.646332478421815   7.2541309864849088 0.0077208553996611319 0.0094163968531472114 -0.010372651279508134
211 1 39   20.731477094169719   4.7432011090618529   16.664294272626613 0.0025394208069477934 0.001176545029019581 -0.0025339219240216419
212 2 39   20.610211926429557   3.7507442638858359    16.68230255394505 0.008029536752849625 0.00034003973357255707 -0.01195828785135397
213 2 39   21.205341241584364   4.8812264492033597    17.53400820976502 -0.013114259143444048 -0.0038509743020128202 0.0068310701597238711
214 1 40   39.490763139382061   21.389185978611376   44.160275764435767 -0.0041127263745312295 -0.00025950648025622574 -0.0034594776029569976
215 2 40   39.925123068827375   20.713113310299658   44.755471023590616 0.0094630498438147137 0.0009256352280274453 -0.012043361621490868
216 2 40   38.517298705830441   21.353752398341189   44.386355743211688 -0.0036576486649624682 0.026319497209828169 0.002630252966982305
217 1 41   39.576515960391781   12.481120940466781    15.17678833375988 0.00090166615869461623 0.00072683126260366933 0.0032648038414460211
218 2 41   40.070506110169028   11.963424381542836   15.875332798395281  0.00607945503106777 -0.010461686219326008 -0.0086631108387543627
219 2 41   39.477645813280091   11.815285682860686   14.437269362661397 0.0078482197021542566 0.0081106121087942649 -0.0043215010200697733
220 1 42   15.950524013427989  -29.724619119892424    20.59490879141438 0.0014055833843223241 -0.00068905396107796343 0.0051349328332364061
221 2 42   16.600860631462417  -29.530538434753119   21.329344110997841 -0.0016699179546438945 0.021880927814221924 0.0017914759616905304
222 2 42   15.752185849381593  -28.930077549819458   20.021004890243134 0.0022339734843226772 0.0012839955762999667 0.0075997668285657707
223 1 43   39.538522200265973   10.869291480940023   27.374676062513711 -0.0010268493816165281 -0.0075085043097102046 0.0052548981042785632
224 2 43   39.844126826360053   10.032652761183305   27.829257547585144 0.045555702651002734 -0.0021924954956474701 -0.016119285307157824
225 2 43     38.5430991881246   10.953419681917511   27.420017778474506 -0.0024715602284334794 -0.014792013052082666 -0.012897766851110794
226 1 44   26.236203051019228   22.474680039236585   11.901640129407376 0.007030248745164976 0.001794708962193821 0.0060264191515624474
227 2 44   27.012365714064401   21.846052141992512   11.852662991847724 0.0050112660305872492 0.00067495624100848074 -0.011465492176874521
228 2 44   26.514817185391973   23.220864316351385    12.50627521009763 0.000700294024971208 0.015105574006579114 -0.0074902166261014563
229 1 45   39.819950175345866   1.2701427105436078   23.261773808771704 -0.0019243229126884615 0.0045680399980308995 0.0034214067748717008
230 2 45   40.800007514899811   1.1473713614366456   23.418027779655819 -0.0057249060619562718 -0.011317299989281658 0.014950988444349488
231 2 45   39.410217750178099   0.4689972420621018   23.697990872782075 0.0046621028707142824 0.00047055624182277286 0.0020774533398389534
232 1 46   12.903369977715146 -0.63690055484314634  -15.440617819620012 -0.00085603494692898226 -0.0065001542915114618 -0.0020387291035129755
233 2 46   13.622825979173083 -0.52201934939086136  -14.755646705937703 0.0032545989579401387 -0.0091927085259231461 -0.0059011383633809566
234 2 46   13.398510892454544 -0.78923628074658403  -16.295971401800625 -0.021188426435652198 -0.011982840244890504 -0.012797496655820534
235 1 47   10.975094819703234  -20.881367173048929   4.4252678501027995 -0.00080649951215167872 0.0043986758010453389 -0.0023717684266410608
236 2 47   11.933440344084385  -21.160346039322082   4.3640652681617045 0.0033116424394648587 0.011875163338241181 0.027479963725294067
237 2 47   10.536907116391543  -21.056586450981513   3.5436271644177442 0.013743065522148086 -0.017277547428274601 -0.0052473625031820821
238 1 48     26.8290898712897   36.206432472467327   43.909695866383586 -0.0021847350522756011 -0.0037013853823517251 0.0028409731307373126
239 2 48   27.585474697011193   36.820545496464362   43.684422403134931 -0.003009899264032047 0.0069341735667674178 0.028958783121208195
240 2 48   25.962072149655253   36.612647361648101     43.6211295601329 -0.0021277517700826619 0.013240345953365399 0.026606751232211755
241 1 49   23.626379808001513   36.275144829051328   7.9879913902680348 0.0081973575774067931 -0.002473554206024668 -0.0032112128825429976
242 2 49    24.49505532462371    36.01631814391591   7.5656020803102306 -0.0090933546192915726 -0.021809199883799448 -0.026852334921908621
243 2 49   22.961556421246261   35.545978363977184   7.8257360484793832 -0.0042463543076116791 0.011622732061176365 -0.015751676506629581
244 1 50   12.526297020237974  -58.716051190027819   36.025284599150986 -0.0029263234259374184 0.0013879263360236851 -0.0037952365518797364
245 2 50   11.680411812032478  -58.347387674449806   35.639842528855851 -0.012250256259433259 -0.0035470515402895907 0.012119242268575475
246 2 50   12.347477212302858  -59.339200092091644    36.78667087668186 0.0011531670585416911 -0.0018747890442578931 -0.0054891155415028202
247 1 51   33.678844299232516  -33.501754928883578   38.962463029415062 -6.7395858667766625e-05 -0.00084326170207281535 -0.0024228083302396211
248 2 51   33.700884157873055  -34.239175636548325    39.63753709825378 -0.0068271300411133625 0.0041100916697037167 0.0031841491613767213
249 2 51   34.597315436739386   -33.44151346239363   38.571589689154692 -0.0040034597832376353 -0.010862801734811271 -0.013210815933706391
250 1 52   18.199665063360261  -12.758637375702047  -6.7246669952873876 -0.0023592227081229043 -0.0027255042615706277 -0.0041882719753513729
251 2 52   17.718446087949388  -12.073537759581395   -6.177796335517451 -0.0064410606066900578  0.01146457673810391 -0.025549682271924883
252 2 52   19.157830777317333   -12.60176724439502  -6.4852709355213776 -0.0031880300741546175 0.011266841699513084 -0.010036196853764804
253 1 53   22.864636977607347   -11.45939615635502   28.321060013498847 -5.125993540998461e-05 0.00011671573064388739 0.002520935638946151
254 2 53   23.693424630827796  -11.990562862174842   28.145068399662264 -0.0012186203925551291 -0.0039771372445324971 0.0093598357334366573
255 2 53   22.894789781137693  -11.194865404023492   29.284966023161662 -0.022290925803472462 0.00054539666042091063 0.0031017445569817875
256 1 54   14.485674416447569  -6.2943543102285506   25.485645246122168 0.0010772886212831255 0.0038561971753309555 0.0012317327998009754
257 2 54   14.023793014972924  -5.4120085480939668   25.575822608888686 0.010442288296306558 0.0076470869143597945 0.012533933148306512
258 2 54   13.834811735849582  -7.0176788615762646   25.255038571172189 -0.0065428882989245294 0.011117496434339503 3.8240180568068188e-05
259 1 55   22.047761688980032  -30.541017408710921   72.439115648856728 -0.001111860083933829 -0.0013850783813295279 0.0052639684132313276
260 2 55   22.400980686827872  -30.742787484248701   73.352639165111668 0.0021304420583616568 0.0028719025662025531 0.0049409941790625475
261 2 55   22.741106845721134  -30.164355751415101   71.824787204669377 -0.019950634416458984 0.011035869184276377 -0.008479820800238012
262 1 56   14.748319160315262  -42.668747881860966  -15.666045782015544 -0.0064964734991968245 0.0034443380866780024 -0.0021493683695537557
263 2 56   15.347910300542752  -43.154654802383639  -15.030132704832411 -0.024622882621959576 -0.011291167327611464 0.0036504029745336761
264 2 56    15.30703297464467  -42.506688265457342  -16.479418818094874 -0.0030420230906363682 0.010180366270788655 0.0015578557236273019
265 1 57   29.621862874712352   45.014221527179942    69.49741616403297 0.0018485028673085493 6.270646985159389e-05 -0.0030958317742013071
266 2 57   29.729255091884756   46.006820764132996   69.440726258553468 -0.0091930958542558207 0.0012426811967961274 -0.0030888149968179906
267 2 57   28.795686872948554   44.815150743455789    68.97034492818203 0.00016742772578400532 0.0029236667928956525 -0.0015538867716463299
268 1 58   26.462913803744737  -32.055666257387109   -3.165372335027663 0.0027870274577376304 0.0015280894037396876 0.001485751455134294
269 2 58   27.361001966833747  -31.945927395742903  -2.7394667821064536 0.0016500286661077115 -0.020454951870135008 0.0095529399955477552
270 2 58   26.180011491853801  -32.996706944808764  -2.9798710262943695 0.042900393260860308 -0.0099010071463430157 0.005161918629529496
271 1 59   15.862090353039573   17.386363994260083   42.642979719690921 0.0056439175487303728 0.0035353096346419453 -0.0039446233592801104
272 2 59   15.865398586859062   17.172717115390594   43.619885114680429 0.002051929381483028 -0.0031337297653768266 -0.0053896364737982122
273 2 59    15.38860572216225   18.254934571102158   42.496699110210486 0.010473600340890005 0.0098117631471352044 0.017675644154495691
274 1 60     21.6895133943618   1.0135131964841122   50.287877683044314 0.00068649043531864322 0.0023319669926585825 -0.0020918380165668004
275 2 60   21.211173693981756  0.39454808449313461   49.664921648347068 0.0036703272048599521 -0.016757062674618992 0.014494400049766784
276 2 60   21.163736338280057   1.8635551772735859   50.319299532088209 0.0081752533880747307 0.0074531412275154908 -0.016009875895206201
277 1 61   12.193591779033747   22.833827118587379   19.509888902914319 -0.0027080654501306332 -0.0013839663427754393  0.00117896638451351
278 2 61   12.913053155331299   23.523983354321292   19.587734395097776 0.0018644988480867712 -0.0073607807961521988 0.011824861388304736
279 2 61   12.495664590415522   22.098697887619274   18.902981107766028 -0.0051966054886551632 -0.0031300564586403358 0.0020530775137812484
280 1 62   28.771197299816688  -2.9708170283143751   39.981160342054409 0.0056055272179663515 0.002514537459878377 0.004916838357558794
281 2 62   28.967297581624081  -2.6583600061264825   39.051689528555343 0.0067184609679427718 -0.020955546705664733 -0.0027568622903463768
282 2 62   27.815638967464533  -2.7207617082595235    40.13730400173776 0.0023517703991136354 -0.011237651229312615 0.0070565932965128463
283 1 63   9.6757316920250176   53.790547699937967   22.395546156428949 0.0051673121310075757 0.006753578409614938 -0.0053067241897360937
284 2 63   8.8932156391192176   53.344872399801297    21.96075544901656 0.00068386401886063252 -0.0075073341812095786 0.017341546121558485
285 2 63   10.472554242092054   53.607547396359571   21.819711067078039 0.016392925481123373 -0.017113109839389247 0.017771819859610117
286 1 64   17.489914138879556  -31.985236311299559   -12.24726953923961 -0.0050530889021567016 0.002726022258022002 0.0054306961871436283
287 2 64   18.051030256265406  -32.550966175490629  -12.851503327932541 -0.011541519770283519 -0.00059566565032517348 0.0025209217384217619
288 2 64   16.552081050275568  -32.314125804794266  -12.358178887456504 -0.0037703487390512679 -0.002845756456554474 0.011071075901121694
289 1 65   33.720300590866287  -39.233058280827819  -36.304933443865615 0.00034169997917219135 0.0023682496130889349 0.00099764420090456382
290 2 65   34.290488123707746  -38.575477802778963  -36.797350245347893 -0.010086793740844148 0.0035233664971867939 -0.0095284878658039272
291 2 65   33.591054388982762  -40.051408722051406  -36.864931863114371 -0.012472014903919498 0.0079807744448203381 -0.0042510832066393819
292 1 66   28.675059234249954  -40.547560242531077  -3.9098964819263049 0.00088766054933743532 0.0056082285465510221 0.00034694294028757359
293 2 66   28.632429703131038  -41.528353806756613  -3.7195624655904522 0.003807819058659213 0.0093936107387937503 0.020347415011686205
294 2 66   28.028019470686807  -40.400568018966737  -4.6580497526584619 0.00044498493698437122 -0.014771584491555689 -0.0032913080570555787
295 1 67   21.744615892744569  -70.384559100583814  -8.0034367518350553 -0.0012811162302420092 0.0030500640451423524 0.0026921761555230117
296 2 67   21.317654480666778  -69.734674704030326  -7.3746646988448594 -0.0049272309486413854 -0.00015779791986853371 0.0035456996593945969
297 2 67   22.740137269407306  -70.292932613834438  -7.9801437769942378 0.00071144205053542595 -0.013226163261433598 -0.016703809661901027
298 1 68   15.321067233589943   52.199961407219611     29.3553644211967 -0.0017883100427274186 0.00074312682467429921 0.0055958592794914898
299 2 68   16.191046994285927   52.132497804784897   28.866913068736906 0.0086358657758647886 0.019341404103573136 0.021483790387794788
300 2 68   15.488620219909588   53.046022942165976   29.861436901761572 0.029779145787265704 0.019547292816154582 -0.036038196470952702
301 1 69   37.043902060294393    36.64866281375101   35.594347178727936 0.0015559583269915632 0.0010758760073177375 -0.00071504447634758341
302 2 69   36.716260807099381    36.49702082743967   34.661793700219839 0.0021806570270568558 0.010506587926699618 -0.0024601741266721683
303 2 69   37.826708248735606   36.041032340490077   35.728510794202478 -0.0054600149670620528 -0.0089547608273793239 -0.0051655867838956617
304 1 70   28.764312641530935   48.979815169274993   3.6194342434204878 0.0028807349550815492 0.0003087063675465351 -0.0028909858104429289
305 2 70   28.715270867447316   48.945818506502931   2.6212156730598393 0.021597234819784778  -0.0316758496136424 -0.002669413515384448
306 2 70   29.200600488115384   49.854879501100612   3.8289942226679474 -0.0014026619930878059 0.0030702113760764753 -0.0054870343663809907
307 1 71   20.108769958412609  -30.726989614649757 -0.60127453007156539 -0.0041351189700824294 0.0017943099545188379 0.0043298736621491538
308 2 71   20.518939409946725  -31.206093413840208  0.17475482346815105 0.024411741351622503 -0.0040486620580936564 -0.014445467726165053
309 2 71   20.041064908925176  -29.790506691158892  -0.2571582047997083 0.0042661545373096849 -0.00096768510578537615 0.013567886981517637
310 1 72   32.718639535478218   55.441871048446131   75.011192963630506 0.0058917487940255376 0.006998606608184051 -5.2126670847545153e-05
311 2 72   33.218588256579707   54.853474267796585   75.646678532238823 0.0050698169466126255 0.032006786862800354  0.02383479835143577
312 2 72   32.129499902138349   55.979436701450766   75.614465739589008 0.019018059959302929 0.022682605869775063 -0.0012298898403929179
313 1 73   10.221110418083098  -6.7262677726025162  -4.3848419067750131 0.0068060578703477634 0.00067742631166823936 0.0055832953393580072
314 2 73   10.635678862159242  -5.8254322165862495  -4.5137934642911075 0.014617649788656387 -0.0011600219051092352 0.017937684809768643
315 2 73   10.244437456127116  -7.1371745933677468  -5.2962215921399558 0.025078712292822769 0.029046197466681595 -0.0067980374328551422
316 1 74   10.266694344222179   -23.36515425516988   32.502318554636652 -0.0029163567679950067 -0.0056458074120150767 0.0068863085847221386
317 2 74   9.9400950469088336  -23.976778677361246   31.781729274571671 -0.0049444254217533836 0.0098659433194235001 -0.0053754163446041777
318 2 74   11.241318000158852  -23.213172279262139    32.33796889631973 -0.0064518595302084708 0.015206744943005427 0.0050080351439021056
319 1 75   24.306306810485452  -31.988029280710037   11.064935369309381 0.00092559348155560968 -0.00029297731326742219 0.0056370986456256156
320 2 75    24.66360727013895  -32.910961625953647   11.208226777829671 -0.0032861030519459318 -0.0011041215965199034 0.011002740635391542
321 2 75   23.320697170618395  -32.103269803740091   11.188603190092552 0.0010989094702531521 0.016524073098315974 0.022468639801329907
322 1 76    27.03459308794001  -59.941737166335571   3.8196446001769799 0.0041959387107484026 0.0040569888897432392 0.00026230219091018443
323 2 76   26.668549917878423  -59.011476970239258   3.8447240790184662 -0.016321623011224577 -0.0035936680164176324 -0.016993362301522156
324 2 76   27.073220309579305  -60.191553986595054   4.7871672638902236 0.020805352338838699 -0.015876558239258012 -0.0055672398860812846
325 1 77   34.400217695779965   37.271056149040945   77.645490918892236 -0.0052252318985147412 -0.0048886063090360886 -0.0040075128849399733
326 2 77   33.911480695667137   36.414859287693048    77.47797006459686 -0.014172249632198789 -0.0014831382333799581 0.0047257275339105511
327 2 77    33.69268004524578   37.950905628883845   77.838352887647773 0.0074958749845893307 0.0097588744689802841 -0.0087814360975202628
328 1 78    39.60062697831048   16.426874158652979   27.333824780694254 -0.0062072346330608033 0.0041955158317914095 -0.0042095393065468114
329 2 78   39.870970510802664   15.542499821706192   27.714346144587111 -0.0057916314476940027 0.0080787092601029217 0.0044825640984163355
330 2 78   38.663046886900609   16.203992205777077   27.066865190267276 -0.011339978441373886 0.021874348760645004 -0.00078667304512364451
331 1 79   32.618546269837495  -3.1882809849500084   43.968384051619793 0.00033058626813399857 0.0066322610818661939 0.0058121157266173319
332 2 79   31.794539144951838  -3.4538169778058574   43.467880512177231 -0.014160743804488733 0.0078210764640836653 0.028974899956852315
333 2 79   32.798692631820735  -3.9760541045345015   44.557417930530505 0.00094433185509316725 0.0019090311872010397 -0.00068234062761518446
334 1 80   19.092672440912956  -41.949236162699506   13.817096609119062 0.0014966692059002571 0.0003848483032333574 -4.183085572700702e-05
335 2 80   20.088043609037435  -41.868104850586626   13.868614103730494 0.00071158739400140828 0.0038070864627371211 0.0096976465029163239
336 2 80   18.929078083117798  -42.924132986864869   13.666055026133115 -0.015956796294062051 0.0051951408862455492 -0.012209855723936654
337 1 81   20.626130364632559   2.1450407982453972   4.8957182383645579 0.0041630773615312913 0.0022447923786950092 -0.0012668516858404524
338 2 81   20.377458714242564   2.9774350492493129   4.4004576470569754 0.0052146155346446694 -0.0090852315381655651 -0.020987514780641158
339 2 81   20.484339311620097   2.2206125866189605   5.8827259638628639 0.0083920970698231137 0.002174844232498383 -0.00065497475862031057
340 1 82   36.803066659151511   67.444122388628045  -28.095412753947944 -0.0027951885906612366 0.0011524474726534021 -0.0017732941712415111
341 2 82   36.604036632523105   67.967077368129139  -28.924211200944846 -0.034086462459255513 -0.024102627128180138 -0.010198105715454913
342 2 82   37.751688770830391   67.136507878526885  -28.169512386907186 -0.0095388497123475476 -0.011858930667632567 -0.034257350319720339
343 1 83   38.927434688608855   -7.103025259130197  -15.089035538415331 0.00097597377341533979 -0.0014244514143014302 0.0065887655568662128
344 2 83   39.328200332337069  -7.8252441853618446  -14.525309735084875 -0.0078060955315168807 -0.0031628020696457624 0.010586460065697493
345 2 83   38.056632353821549  -7.4380512231556022  -15.448842774123262 0.009507210769954328 -0.009473800183240318 -0.0065814121197159039
346 1 84   36.915721193804337   1.3624783025101976    52.04290299965254 0.0022462337900820031 0.0032678916047133859 -0.00020453221709802052
347 2 84   36.913671921225827  0.68773275958837843   51.304853899436196 -0.010197010429727262 -0.027520024201100637 0.027865373824158761
348 2 84   36.417348994745247   2.1708493643156146   51.729594440681275 -0.021840388911189113 -0.0049814319846886558 0.016875225509980371
349 1 85   15.635687739979824  -9.8515245364335922    29.11627823298911 -0.00054497018724745971 -0.00064890808137802478 0.0019047764927666547
350 2 85   14.911324166542206  -9.1728568652057767    29.23755477596362 0.00043514025665228681 -0.0031257384273410548 0.021694719048109698
351 2 85    15.66620294763314  -10.074170833835616   28.141856132691039 0.028165342974394918 -0.0094411804246066627 0.0047802571096794448
352 1 86   17.494778980314312  -34.971508962248194    40.91321802419175 -0.0035715935485048341 -0.0032538989377374969 -0.0049488410391517346
353 2 86   18.103740172829873   -35.34093640953725   41.615136595091442 -0.0081298476528012028 -0.0027746719161107062 -0.00073984782567784897
354 2 86   17.480673718080155  -33.979813963443036   41.041058429310894 0.0087540029519221248 0.00090323555704142379 -0.035913133137564314
355 1 87   10.155400928937851  -21.825204809484035   40.651208514739807 -0.0017291417045315943 0.0022650713985752705 -0.0040480748500618859
356 2 87   10.885240669007212  -21.691326108107337   39.980827625177326 0.0022190069497786146 -0.013286872480209983 -0.0027589389414507184
357 2 87   9.9484247590159711  -22.802934209100609   40.685940775584051 -0.0037715076672105675 0.0031450399188880144 0.0089394181033798526
358 1 88   15.777161329736147  -6.6407594334496061   -24.55447382184623 -0.0015975653726196738 0.0046334774668731074 0.0010968155129423933
359 2 88   15.861831220068739  -6.4040108561912206  -25.522349309833054 -0.038384039845329801  -0.0100767700442573 -0.0057973344428918685
360 2 88   16.519077516322589  -6.2361040110540493  -24.019857219175478 0.00064651534107656148 -0.01363341430410972 0.011871033668037266
361 1 89   26.143862305222232   20.998684762684277   1.5956890990779058 0.00046182784029926295 -0.0022317015334739733 0.0032703814821871133
362 2 89   25.870988239351959   20.046047991857215   1.4614382544275832 -0.01135797544007008 0.003401760086718371 -0.012540287197000859
363 2 89   25.353891020123172   21.394792628099864   2.0637106852416931 0.0094922394750090525 -0.00066594853655819477 0.017181708575685121
364 1 90   38.893716552723326   30.268246940264934   10.996254135843387 0.0050989865164083378 -0.0049032990110201985 0.00067673255453951065
365 2 90   38.211971857897318   30.994116028728389   10.904938405065282 0.0071753552248079912 -0.0046975416419856074 -0.01349802403605815
366 2 90    39.12196444485955   30.152262492199736   11.962924610546015 0.032417118678382276  0.01635070357747415 -0.0032073050434239633
367 1 91   24.202820197931239  -24.329450119221278  -5.2933451609005227 0.00054086520671847542 0.00060277609100339727 -0.0035596693790592923
368 2 91   24.059200127695906  -24.548672830065172  -6.2583919630441107 -0.016139544169460795 -0.012369735397073133 0.0018350001434976556
369 2 91   23.458035307536651  -23.695538614328605  -5.0848929617596514 0.0056000297282229093 -0.0030893790900091461 0.025462634729064685
370 1 92   24.553327555971098  -24.777983521295514   31.029233028447475 -0.0042982754747175802 -0.0013124128401391379 0.0023320985654214474
371 2 92    24.68710315733146  -25.435112697987499   30.287420725459057 0.0084241475801745559 0.0074344010172162538 -0.0030832919216494683
372 2 92   25.342618508867059  -24.173965658003272   31.139608489142645 0.0091659921071363028 -0.015416294788200485 -0.017259053605730556
373 1 93   28.211369042661058  0.13250397095371547  -16.184262839614341 0.0025408996547238352 -0.00080383308399293077 0.0023413854493404421
374 2 93   28.382522871229721   1.0922745297192513  -15.961669211226104 -0.022033589423235977 0.0074573443284358526 -0.014261299961872823
375 2 93   27.243021793637485 0.048254380317223067  -15.949303871009009 0.00026806196469874276 -0.0098055489141247263 -0.010457067160439532
376 1 94   13.079200829850533  -17.994144297666082  -16.782864040661501 0.0066589209949193002 0.0022255726645852084 -0.0052850674348315693
377 2 94   13.514661567043865  -18.746035262464432  -16.287854924254248 0.010517856564556697 -0.0010580917394765661 -0.013674726746950109
378 2 94   13.775742231990932  -17.277921259557473   -16.73979749877066 0.00029211029733536281 0.0080675511652346793 0.00037709175176943639
379 1 95   17.826680632912574   23.650543696062506   70.007758822810757 0.0021326678077646642 0.0046991808314749009 0.0051538825875938462
380 2 95   17.187624111939733   23.461144927542399   70.753235494348033 0.0035656374023751596 -0.015787933807264759 0.0012064053488273928
381 2 95   17.435220081119681   24.108179987851365   69.209430402605619 0.010658210273573346 -0.0046200747261316731 -0.0044469544320367999
382 1 96   22.879216149316548  -3.1366783632572997    45.56830098997429 -0.00084911303471908945 0.0039295621984388818 -0.0040155732314028861
383 2 96   23.417479635821746  -2.5236300108542942   46.146613210544068 0.030649108862620074 -0.013672801986751039 -0.014950775683478345
384 2 96   22.245588505196991  -3.4267757806763868   46.285491311574781 0.024414868669475336 -0.042368785792266342 -0.00058715617590312564
385 1 97    23.92289995024699  -17.284314723769057   12.595525681912816 0.00042842332032366629 0.0055769497946031111 0.0005486584612287705
386 2 97    23.95480299770745  -17.122438867404771    13.58182118859661 0.015075989772148597 0.013704210888877319 -0.001230404269845828
387 2 97   23.994169069678062  -16.391120783450212   12.151537672198815 -0.0055757446161629112 0.0030901051481877343 -0.0054027606432973316
388 1 98   19.763151859476366   44.950512014437933   68.279264546973991 0.0055121760836539602 0.0021430642954986773 -0.00076736038382981073
389 2 98   19.280173994678741    45.18513056061343   67.435649019755587 0.0078603194280042615 -0.022095342675179985 -0.0088369752821684366
390 2 98   19.132956047268159   45.244922376194012   68.997718750140493 -0.011090063405421761 0.006251621938603848 -0.016978188650180338
391 1 99    32.05416329698015   21.611143005298274   9.7797709256697605 0.002858419943800255 0.010043582160485464 -0.00019116941151912101
392 2 99   31.709246544555651   21.940310423180239   8.9007477875632066 0.0034587248583861046 -0.006926901380152414 -0.0068066855601604951
393 2 99   31.279921843745907   21.636150102841491   10.412167560847189 -0.00025955711204910399 -0.015086254184177132 -0.0030043020302943139
394 1 100   19.182403046869595  0.41527406842574521    -43.1998663535649 0.0018342429496567825 5.1982886314934143e-05 0.0069191702228080885
395 2 100   19.689284347245682  0.55905605348439735  -42.349926211545622 0.012827423892453891 0.011275480824134328 -0.0015924597983588127
396 2 100   18.380338823941852 -0.081149724314446559  -42.867817205996829 0.0034980609162831048 0.0028619551744670378 0.015220678834560112
397 1 101   10.258177138873679   15.041192428221963   9.1206453805397825 -0.00062934138852707526 0.0024363205693556859 0.00043352659329929576
398 2 101   9.9802120887133761   15.870905568591901    8.636587424938396 -0.014869179398029706 0.0015342334442929549 0.006948637760966876
399 2 101   9.4859653774953561   14.447032400876299   8.8955599750874548 -0.00083305108413563749 0.0095029474599665955 -0.017706366980225062
400 1 102   39.742088532743693   33.353937013923215   30.805999706993425 -0.0029868718399648528 0.0053233373613956452 0.00063327701184484673
401 2 102   40.667095388023526   33.491324963458297   30.451758421475553 -0.0041419750495044231 0.0061576722276322103 -0.0020620000196297714
402 2 102   39.847635379059888   32.950469818391959   31.714886150417048 0.016836177773797908 0.00083709588328160838 -0.0036437709299195434
403 1 103   14.598917338959547  -12.286424747950155  -17.664811198399615 -0.0010734945532943131 0.0047736054378496066 0.0033839867371854796
404 2 103   15.566046939993331  -12.455183200820384  -17.855025238619149 -0.0049019166159734746 -0.013758315953350968 0.00024787101594723885
405 2 103   14.175000837051035  -12.334246595936834  -18.569249227018982 0.014584601599726736 0.0066485797877438649 -0.004047572794035551
406 1 104   27.826969005215435   54.015091181996475   10.821916984247238 0.0027431929322111834 0.0016505260042675458 0.0013150727489516817
407 2 104   27.988589636126353   54.365884120577704   9.8995155290954688 -0.029261846788678703 -0.0078582598454352646 -0.0079538422255022792
408 2 104   27.703662047130962   53.029232358249153   10.708432522651002 0.023929463885494179 0.0016679663409635941 -0.021859714734573897
409 1 105   16.173979359903804   18.970957528934594   6.4665061645481545 0.004954185694743111 -0.0027047064235841138 -0.0013891750414647362
410 2 105   15.940761202278741    19.56013678476398   5.6928928347205732 0.012096243706996093 0.014275669106305787  0.00940994292617006
411 2 105   15.554908227181624   19.263414801683915   7.1953543874828201 0.0074163842771702952 -0.00058853067119666821 -0.00014788398898274096
412 1 106   35.376098401359613   9.2319022919063904   3.9293782011578426 0.0077660878286362469 -0.0024176825400768175 -0.0088145296025477059
413 2 106   35.383685807775635   10.231287950441775   3.9636112763790154 -0.020099945662689286 -0.0026050028606503469  0.00372529303499849
414 2 106   34.777538753914847   9.0451124904302951   3.1503812088584975 0.013545022028367791 0.0077967638955656103 -0.015743978409946336
415 1 107   32.094371283184849  -14.858793281452483   27.434996368658481 -0.0022977020738621885 0.0076025712008969048 -0.0045866421587558905
416 2 107   32.012965880225451  -14.024990100622622   26.888967513120118 0.041720755947390185  0.02094570224470713 0.0093312418888700857
417 2 107   32.976446386265906   -15.24994620817143   27.172426172438801 0.00062954460403351451 0.0039121174798539765  0.01082596109444936
418 1 108   32.633021529384358   10.126827565790062   45.437150076306139 -0.010440377934482555 0.00068285163529854711 -0.0030874981743955429
419 2 108   32.703263160083168   9.3258541393764567   44.842584375611217 0.004093399878159272 -0.01180389279617944 0.015474699747782941
420 2 108    33.14750704025623   10.805520611464321   44.913049883504279 0.010754014776691447 -0.0015153722019626262 0.014972439277608442
421 1 109   17.465623223204531  -60.403962154712971   12.494731510489178 0.0083495240602720205 0.0023335472703724727 0.000217184856869515
422 2 109   17.693096872069034  -59.482046038516295   12.181160749972079 0.017823367696449682 0.0022273684763681476 0.0067243956192410571
423 2 109   18.232793553312128  -60.594639841333034   13.107178920191368 0.012489481084975126 -0.0063410957365380022 -0.0076899311508518715
424 1 110    31.72646510897685    4.684451701435469   23.730644728298007 0.0060680226106533553 -0.0010353242722382513 -0.0011018387085761302
425 2 110   32.252383188805709    5.134467849192875   23.008912640574454 0.0016159774069770963 -0.033018497893765555 -0.024298882957383326
426 2 110   32.247858958391312   4.8830090787879303   24.560538409869597 0.00012909690755561338 -0.014081544484964315 0.0057000425487673005
427 1 111   24.696351675125847  -32.789751302725733   39.428874580922304 0.0041098683537849345 -0.0028443952415256667 -0.0031990285972497974
428 2 111   24.172022442563936  -33.621057298996462   39.244456661902639 -0.016473109516863829 0.013006305193326007 -0.016050556194649096
429 2 111   25.666800201097892  -33.012889309028949    39.52073912093028 0.0046319309137448162 -0.0019130337434858206 -0.0065069293374832851
430 1 112   14.886649752465374     29.0360288602681  -2.6852447162655109 -0.0004957659451772802 0.0028914621040378049 0.0032302269155073155
431 2 112   13.995535784397406   29.485418573182667   -2.622275893227207 0.0010768059545476318 0.0084134441727458601 -0.014071459448388874
432 2 112   14.745993596171107   28.062840294707772  -2.5032547188741026 0.0053461086945185317 -0.0020196390826960043 -0.01862114022333812
433 1 113   9.6833754903721143   51.975059832035207   16.860493526391444 -0.00050405316254959083 0.0016011605406473478 -0.0076833174484059923
434 2 113   10.062397014178691    52.27779375740063   15.986025158310561 -0.0066377306701681273 0.0085424524975890852 -0.0079304402807814645
435 2 113   8.6862274505646511   52.047082620625694    16.83792382780344 -0.0020121506256722487 -0.011381187930828601 0.015566598036235542
436 1 114   30.767152468732419    22.55473446744832   4.0773604338888534 0.0052005363248419749 -0.0062460600158426435 0.0010724209159280967
437 2 114    29.98504174421134   22.389020188508585   3.4766594967638826 0.0041314448169080609 -0.01225019242791448 0.0041395637634442425
438 2 114   30.486783983385909   22.360491050448168   5.0173941829707855 0.021366890442832749 -0.017449028388723458 0.0035904747358951128
439 1 115   34.704985624118173   30.360102782821269  -1.9355226766018081 0.0012447165989284527 -0.0013272971913785069 -0.001959754858787069
440 2 115   34.120213837749823   30.047833031920593  -2.6842088351468405 0.031586071364547968 -0.011504299590116203 -0.021427052698700853
441 2 115   35.460602740964426   29.705990641298822  -1.9011690575907219 -0.0041016495168045494 -0.0079201314296923463 -0.010174121590239508
442 1 116   11.952316077691917   58.869657556405649  -47.472951245388074 0.00031764075051645454 0.0016975492903223766 0.0006238953145982259
443 2 116   12.158742679316639   59.392222410835181  -48.300184311594485  0.01706400506644665 -0.0018749482593480018 0.0024934122639577393
444 2 116   11.590539173846812   57.986763619199216  -47.772310592092808 0.012063368432542392 0.0010163909810693684 -0.011508156736732547
445 1 117   18.658963293567339  -18.490022761622672   28.800219030098898 -0.0051072657877256223 0.0025493846178450733 -0.0044072834353952334
446 2 117   17.933191121683674  -18.241126493445549   28.158887754386534 0.0015404226139757243 0.022401692024467235 -0.0042052999124206486
447 2 117   18.188614125174034  -18.483973472074393   29.682679082819266 -0.027072389320088475 0.0015820122442645687 -0.01609136605339008
448 1 118   9.8339278311696958   -24.79808332577857   -28.42835788806704 -0.0052525625341765612 -0.0057624207963529296 -0.00065221474291114593
449 2 118   9.7844127443653157  -25.680603974320945  -27.960697986317925 -0.0058809194466778979 -0.01453012461074607 -0.017333011313293682
450 2 118   9.5628987899251428  -24.926145782656757  -29.382372269132038 -0.00032066836788189213 -0.019463025177063505 -0.00020668842076037547
451 1 119   14.839663094853959    -23.4826546913357 -0.90697584632053996 -0.0074944430600903085 0.00070329930541779327 0.0030563824702565666
452 2 119   14.636033413673811  -23.514081643146277  -1.8855199285955804 -0.036476697845207566 0.015935832870490736 0.0085723506779094485
453 2 119   15.143528283075558  -22.543179505617612  -0.7486940081431257 0.012462089155531837 -0.0031066381106091621 -0.012421722432438644
454 1 120    36.73508598710211   45.785471605995596   43.717177314142283 -0.0076580984235085497 0.0017039710257687371 0.0024865281882631811
455 2 120   37.429163744807433   46.051773929345458    44.38601213344716 0.014976678353405964 -0.0078019610650742408 -0.01726504012730206
456 2 120   36.918337569860569   46.238914322508322   42.844933851308468 0.0037562896283159304 0.0058007631761549929 0.0070327108480577076
457 1 121    29.72865364003879  -17.363573035238105    45.09267774865426 -0.0010907986220427841 0.0023364688700243923 -0.0025581046894847582
458 2 121   30.288238594946034  -17.626302706297448   44.306651092789764 0.0060175695613028908 0.0095941418622862602 8.0429995223921881e-05
459 2 121   30.089328990762308  -17.865895776699787   45.878544266086344 -0.014235499320886906 0.024197926698899853 0.017451661006360822
460 1 122   20.711318615780787  -14.398670806931328   17.409571804888785 -0.0044009032223653833 -0.010725288062574601  0.00500426960393828
461 2 122    21.27297337783364   -13.92585810416503   18.088535984318966 -0.0078920353597267904 0.002039645365145607 -0.00098108429435862896
462 2 122   19.790196952900736  -14.267268290486367   17.775998676457515 -0.0027193676834473459 0.0074262095372636429 0.0027510318655333053
463 1 123   25.175991033610565   49.872641397990435   65.220766373452719 -0.0018515076693513361 0.0029985576691718314 -0.00014094525769308439
464 2 123   24.856250497251107   49.644089738946917   64.301239220228808 -0.0048099342242158057 -0.0056035367023547578 0.0030394926064509524
465 2 123   24.582657769785612   49.415893614900725   65.883591823917925 0.0076952435331413176 -0.013773604772885747 -0.0031271378366766493
466 1 124   36.515301254645031   7.3548474992510293  -10.185672048167651 -0.002883160317937949 -0.0014749105755876533 0.0074941822683929731
467 2 124   37.199064676086749   7.6866396207265231  -10.835581139998993 0.0008507326839229751 -0.01885657609781698 0.0025779279648396949
468 2 124   35.862599467839026   8.1049014582077703  -10.078902665694304 -0.015955243324211683 -0.011864424689553532 0.00040384373121048396
469 1 125   28.969841041239274  -9.2480712525747748   55.975262325966163 0.0029819089770771238 -0.0024964481651443627 -0.0021469246572300262
470 2 125   29.314171516760403  -10.011537207032674    55.42885909040799 -0.0060902873452854181 -0.012079009729007396 0.0055280512094447792
471 2 125   29.696237001944795  -8.9034849795722728   56.569913909536695 -0.019413793405252875 -0.0030466714129602796 0.025547758650754405
472 1 126   22.908250631682034  -44.799565855931554   44.354473945674648 0.0042625752673097284 -0.0050239083336657327 -0.01015720482021866
473 2 126   22.246710816652456  -45.420894547560053   44.774374425050752 0.020936152488819679 -0.020689879802849347 -0.0069885558956569501
474 2 126   22.426253163953092  -43.943704959481693    44.16690812653151 -0.0049037314554275808 -0.0061411591320364809 0.0084104582101889071
475 1 127   27.420413705971498  -18.769805392581929   46.684207865906401 9.2879789372533867e-05 -0.00042998034884893916 -0.00061107110798372106
476 2 127   28.117883521152898  -18.054301270898698   46.644331822825869 0.0010962493006584789 -0.0023552960121160124 -0.017992758216499864
477 2 127   26.629072651604321  -18.304382575247523   46.287772434838615 0.0026544538415277097 -0.0029921007598478619 -0.0087385497250647339
478 1 128   20.919129804431687    39.70423055137227   27.504668355429139 -0.00038862622367673744 0.0024185487666832203 0.00029769740848663474
479 2 128   20.079948169576564   39.295802433116968   27.863780074721682 0.010357119723374459 -0.012679532049747684 0.0083523367815170804
480 2 128   21.631460278888454   39.165748459428308   27.954805079212704 -0.0048924719840198107 0.017433439643924409 0.025292760816629963
481 1 129    39.70053137911146  -1.0265658062760235   20.335529696126503 -0.00028520654301471819 0.0069117797063224405 -0.0020573793177674198
482 2 129   40.132043512282877 -0.14598843566220587    20.13961652418665 0.031863010952957661 -0.0051457122178402573 0.014915567457220075
483 2 129   40.141149335039827  -1.4968514476747199   21.100178334339841 -0.010337081442415493 -0.0028888244080689418 -0.002268065436797073
484 1 130   31.120610955635794   6.4505627770200871  -21.232298740802285 -0.0080502144018830425 0.0047274960681587567 -0.0032961043084418387
485 2 130   30.380410766053458   6.6021213081789334  -21.887382464191404 -0.011963419992551563 -0.020893358920765926 -0.0048998625398628051
486 2 130   31.792844294893698   5.9474291510669186  -21.775400738005153 -0.010698577548347488 -0.018660823732890193 0.015097956300703728
487 1 131   30.250379828004885   49.439627251058489   28.390393322946139 -0.0058071661023933914 -2.4166921857922655e-05 0.0015232114662781457
488 2 131   31.063748684657376   48.985340185060323   28.753786870943983 -0.0031222211986831343 0.018097225114667694 0.018094585750336827
489 2 131   30.086522551237703   50.314716468288864   28.845772963406347 0.0055924672397883075 0.014441867177285985 -0.02217438602902937
490 1 132   22.932501925486939   4.6455023722307036   28.880945238480741 -0.010095829015477582 0.0012993135133825286 -0.007061807524815519
491 2 132   22.625366150205636   4.3510507678593981   29.785912614571316 -0.0058254446753410408 -0.0071447405606184173 -0.0083632549334155936
492 2 132   23.250143190991434   3.8216654542080875    28.41148015821657 0.012596680896482786 0.002819039502300869 0.0056330337560694579
493 1 133   13.904043705239616    20.94688515707076   -51.18856037121644 -0.0020824531552318826 -0.00026234653921257471 -0.0047315265533770185
494 2 133   13.521347679935602   20.471353713553988  -51.980655182949391 0.011467314554395112 -0.019423854908900449 0.0002281677323188871
495 2 133   13.404986920157672   20.665698767580775  -50.368879395419583 -0.0043444486696947717  0.01856163627227099 0.00034086388506931185
496 1 134   31.304138260585255   30.392110340304644   12.626059659717736 -0.0068802200815779799 -0.0032059850471586595 0.0030439486699542283
497 2 134   31.302233282376054   31.208833235861167   13.203088414431841 0.024170244698697108 0.015993953118311414 -0.023966757196437954
498 2 134   30.966973701867847   29.628810916909512   13.177144702895255 0.013691548716790519 -0.020525603508858851 -0.0084244332004959187
499 1 135   20.272215042535123   39.578024884161017   12.637650541104406 -0.005184314480646564 -0.0028937459784954076 -0.0036034834008516815
500 2 135   20.999865629126969   40.156667588497626   12.269278440319177 -0.0037710089798219572 0.0084329345336928083  0.01682665214875867
501 2 135   20.292043120218501   39.862637530814418   13.596088838665747 0.027805192740331698 -0.016578316173609022 -0.00017198558261318026
ITEM: TIMESTEP
15000
ITEM: NUMBER OF ATOMS
501
ITEM: BOX BOUNDS xy xz yz pp pp pp
-9.9999999999999995e-07 6.9505939999999995e+01 -0.0000000000000000e+00
-5.6223000000000001e+00 1.1247999999999999e+01 -0.0000000000000000e+00
0.0000000000000000e+00 9.7420349999999996e+00 -5.6223000000000001e+00
ITEM: ATOMS id type mol xu yu zu vx vy vz
1 3 0   2.3620124424088997  -5.6222695499500137   9.7420155159299995 0.0028008681520332217 -0.0015027760757826999 0.00066657817234263075
2 3 0   4.5919784981059992   1.4061456034100002  0.81183592526549997 -0.0006186124688282084 0.00036510927538484781 -0.0012737797889581736
3 4 0   6.8219445538030996 0.00025634040000011016   1.6236854893800001 -0.00045581682716734509 -2.1289287970730962e-06 0.0012880289549614191
4 3 0   2.3620124424088997  -2.8102662594487975   9.7420155159299995 -0.00077413627004121609 0.00021548424502645683 -0.0010131047342582531
5 3 0   4.5919784981059992        4.21814560341  0.81183592526549997 0.00016407152393519811 0.00025783193824761288 0.00019740377157009026
6 4 0   6.8219445538030996         2.8122608396   1.6236854893800001 -0.0001318244999251449 -9.3042456223623856e-05 -0.0014317935505110616
7 3 0   2.3620124424088997 0.0017337405512023452   9.7420155159299995 -0.0020291444005679452 -0.00059792114325323518 0.0010328575580909412
8 3 0   4.5919784981059992   7.0301456034099994  0.81183592526549997 0.0012514615550242533 -0.0014590951478015907 0.00071784344234611906
9 4 0   6.8219445538030996   5.6242608395999998   1.6236854893800001 1.386731488141565e-05 -0.00033870127082171923 0.00083898185841950761
10 3 0   2.3620124424088997   2.8137337405999991   9.7420155159299995 0.0004845056739835017 -0.00036457858770694898 0.00031394758368864827
11 3 0   4.5919784981059992   9.8421456034100618  0.81183592526549997 -0.0010063594745536397 -0.00040726928019257691 0.0020674570765316217
12 4 0   6.8219445538030996   8.4362608395999992   1.6236854893800001 0.00036027763214185367 0.00096437056673580757 -0.0005241618890525514
13 3 0   2.3620124424088997  -1.4055445499008801   2.4354892659299998 -0.00049170655132296977 -0.00016226495886113756 0.00080886595286029195
14 3 0   4.5919784981059992 0.00057229009999848479   3.2473417526549997 -0.0025140378315970493 -0.00014735183779130816 0.00079016965290441322
15 4 0   6.8219445538030996  -1.4053186596173526        4.05919423938 -0.00010708554497814926 -0.00085659896817786327 -0.0013339691034113593
16 3 0   2.3620124424088997         1.4064587406   2.4354892659299998 0.00035609798770822726 -0.0013770440826735718 -0.0010935553530139275
17 3 0   4.5919784981059992   2.8125722901000003   3.2473417526549997 0.00046109995600578915 0.0015110734264407058 -0.00061917199221328556
18 4 0   6.8219445538030996   1.4066858395999993        4.05919423938 0.00019607038775650994 0.00082954516268248673 0.00050002880242868081
19 3 0   2.3620124424088997   4.2184587405999991   2.4354892659299998 -0.0012704673065081233 -0.0016547027787961197 0.0016031049699325743
20 3 0   4.5919784981059992   5.6245722901000015   3.2473417526549997 -0.00067263846349440316 -0.00149068379465886 0.0019800760073035747
21 4 0   6.8219445538030996   4.2186858395999991        4.05919423938 0.00011461794328110201 0.0014407679367096568 -0.00017263694054145751
22 3 0   2.3620124424088997   7.0304587405999994   2.4354892659299998 0.0001092691338856108 -0.0012770714804016935 -0.0009544618526188955
23 3 0   4.5919784981059992   8.4365722900999991   3.2473417526549997 -1.035530727644618e-05 0.00045112107376977725 0.00017721721228540922
24 4 0   6.8219445538030996   7.0306858395999985        4.05919423938 0.00032796505279998584 0.00018231856799243772 -0.00037561134552333757
25 3 0   2.3620124424088997  -2.8111195499074348   4.8709980159299997 -0.00098675432280385033 -0.0015116576196788148 -0.000555629273307262
26 3 0   4.5919784981059992  -1.4050027099199331   5.6828505026549996 0.0011188386575504221 0.002078391373383461 -0.0012331690272837426
27 4 0   6.8219445538030996        -2.8108936596   6.4947029893800003 -0.0018303607146634294 -0.0020675098334211241 0.0021046707571557104
28 3 0   2.3620124424088997 0.00088374059999996035   4.8709980159299997 -0.0012151163017462435 -0.00036716358909961988 0.00070533077454240807
29 3 0   4.5919784981059992   1.4069972901000001   5.6828505026549996 0.00095152146279163941 -0.0012544986748997565 -0.00048159822447049988
30 4 0   6.8219445538030996 0.0011108395999999132   6.4947029893800003 -0.00023406614192192607 -0.0010488868065702077 -0.00050139639229271143
31 3 0   2.3620124424088997   2.8128837405999993   4.8709980159299997 -0.00032336377020847855 -0.00097913601618455741 0.0007804025474260997
32 3 0   4.5919784981059992    4.218997290099999   5.6828505026549996 0.00025686475438943865 0.0020412218974717087 0.00085905089805121963
33 4 0   6.8219445538030996   2.8131108395999993   6.4947029893800003 0.0016599036138782576 -0.00015178625139122674 -0.00027008749145193521
34 3 0   2.3620124424088997   5.6248837405999996   4.8709980159299997 9.1687056894060621e-05 0.0016710950619197172 -0.0015920521043712246
35 3 0   4.5919784981059992   7.0309972900999984   5.6828505026549996 0.00030824385509710004 -0.0023055492620224997 -0.00052208300418819147
36 4 0   6.8219445538030996   5.6251108395999987   6.4947029893800003 -0.00053721319988456499 0.0010358648919813526 0.00078426919686285846
37 3 0   2.3620124424088997  -4.2166945499246262        7.30650676593 -0.0010627001183942703 0.0021619760820061826 0.00086072487034524465
38 3 0   4.5919784981059992   -2.810577709934706    8.118359252654999 0.0015473443576589155 0.0015920623981120542 0.0018733577406943374
39 4 0   6.8219445538030996  -4.2164686596000465   8.9302117393800007 0.00014974351441793298 -0.00023832062740601479 0.0024768544241654919
40 3 0   2.3620124424088997  -1.4046912594248959        7.30650676593 -0.00039155447945146173 0.0019672749270047136 0.00068085807368715534
41 3 0   4.5919784981059992 0.0014222900652942627    8.118359252654999 -0.001415198161283771 0.0020886804278579057 -9.9653521561301847e-06
42 4 0   6.8219445538030996  -1.4044641604249977   8.9302117393800007 -0.0010531861646599899 0.00057278030010488295 -8.940671816198167e-05
43 3 0   2.3620124424088997   1.4073087405999987        7.30650676593 -0.00096295557400980088 -0.0014084358851771696 -0.0024981428895147627
44 3 0   4.5919784981059992   2.8134222900999983    8.118359252654999 -0.00015724643157382674 0.0013973854727875336 -0.00058352088685643998
45 4 0   6.8219445538030996   1.4075358395999986   8.9302117393800007 0.00042957611084143231 -0.00024466887552902566 -0.0015256494420179405
46 3 0   2.3620124424088997   4.2193087405999989        7.30650676593 0.00059567104562431496 0.0012507856365764007 -0.0013952007129935955
47 3 0   4.5919784981059992   5.6254222900999986    8.118359252654999 0.0024927526416669778 0.00046013516530347807 0.0014101294092166935
48 4 0   6.8219445538030996    4.219535839599998   8.9302117393800007 -0.00015759915331272725 -0.00024984721779130971 0.0011701002725333833
49 3 0   42.684014403745984  -5.6222695499500137   9.7420155159299995 -0.0002773583077954931 -0.00071213478741838257 -0.0012647468647216332
50 3 0   44.913973508848997   1.4061456034100002  0.81183592526549997 0.00033120411695049349 -0.00095875990209052543 -0.00035628069734160227
51 4 0   47.143932613951996 0.00025634040000011016   1.6236854893800001 -0.0014826640797874051 -0.00117668007483808 0.0015842258997408921
52 3 0   42.684014403745984  -2.8102662594487975   9.7420155159299995 0.0013673400715930532 -0.00071483410357145363 -0.00052446295007901671
53 3 0   44.913973508848997        4.21814560341  0.81183592526549997 -0.00059311385831620537 -0.0010814217671545516 0.0011709024430006617
54 4 0   47.143932613951996         2.8122608396   1.6236854893800001 -0.00083690300021280173 -0.0010380994627721912 -0.0015441023058466636
55 3 0   42.684014403745984 0.0017337405512023452   9.7420155159299995 -0.0016395872990827838 8.9096612451672265e-05 -0.0012513511783150192
56 3 0   44.913973508848997   7.0301456034099994  0.81183592526549997 -0.00025565447647951385 0.00014350936653746558 0.0018050990810416277
57 4 0   47.143932613951996   5.6242608395999998   1.6236854893800001 0.0016199898475732783 0.0020269740994214133 -0.0011667773767296216
58 3 0   42.684014403745984   2.8137337405999991   9.7420155159299995 0.00088432020500754595 -0.00050697007727291347 -0.0027751029899391105
59 3 0   44.913973508848997   9.8421456034100618  0.81183592526549997 0.00091266950013888751 4.1631140476906137e-05 -0.00070440824979085576
60 4 0   47.143932613951996   8.4362608395999992   1.6236854893800001 0.00083202364659055246 0.0011716042620258829 -0.0022201254292088918
61 3 0   42.684014403745984  -1.4055445499008801   2.4354892659299998 -0.00088981898094765298 0.00098169003658787608 -0.00056552450961066625
62 3 0   44.913973508848997 0.00057229009999848479   3.2473417526549997 0.0016631906617348949 -0.0015417819199267386 -0.00083453483484224281
63 4 0   47.143932613951996  -1.4053186596173526        4.05919423938 0.0009093191979636405 0.0011677462776523628 -0.0017275152565402838
64 3 0   42.684014403745984         1.4064587406   2.4354892659299998 -0.00053654503479186539 -0.00020533861460436871 0.0016327786845563353
65 3 0   44.913973508848997   2.8125722901000003   3.2473417526549997 -0.00065562984713786205 -0.0010069720110667184 0.0018188637383642905
66 4 0   47.143932613951996   1.4066858395999993        4.05919423938 0.00084414073640419929 -0.00084144297920441479 0.00083303071265574704
67 3 0   42.684014403745984   4.2184587405999991   2.4354892659299998 0.00058826218785899625 -0.0019956016576861894 -0.0004561578964505741
68 3 0   44.913973508848997   5.6245722901000015   3.2473417526549997 0.00014226192469055714 -0.0027785052649671169 0.00021818160802758335
69 4 0   47.143932613951996   4.2186858395999991        4.05919423938 0.0017948598232844155 0.0026084750177370656 0.00015485361065842052
70 3 0   42.684014403745984   7.0304587405999994   2.4354892659299998 -0.0011204829191583129 -0.00034790728320064447 -0.0011967489839122848
71 3 0   44.913973508848997   8.4365722900999991   3.2473417526549997 -0.0016357856851915002 -0.00022802089741180568 0.00071095113878679199
72 4 0   47.143932613951996   7.0306858395999985        4.05919423938 0.00083684103898198773 0.00068901475308145955 0.00055313224394653389
73 3 0   42.684014403745984  -2.8111195499074348   4.8709980159299997 0.00027082425570828535 0.00045095385547564852 0.0007799824491958857
74 3 0   44.913973508848997  -1.4050027099199331   5.6828505026549996 0.000237559890978426 -7.1383079991118463e-06 0.001123052605380694
75 4 0   47.143932613951996        -2.8108936596   6.4947029893800003 -0.00084363043809072618 0.00059830998304152643 0.0023279516036512843
76 3 0   42.684014403745984 0.00088374059999996035   4.8709980159299997 0.0002848695444863418 -0.0011849169733497379 -0.00010750488078807196
77 3 0   44.913973508848997   1.4069972901000001   5.6828505026549996 -0.00079622435207230284 0.0023710478145815977 -0.0015297927831595753
78 4 0   47.143932613951996 0.0011108395999999132   6.4947029893800003 0.00093520198247154355 0.00050483703365673978 -0.00096302648376243231
79 3 0   42.684014403745984   2.8128837405999993   4.8709980159299997 -0.00010344552492225534 -0.00032001862093838847 -0.00059899614639689046
80 3 0   44.913973508848997    4.218997290099999   5.6828505026549996 -0.00014793779588679002 0.00083664626198422405 0.00022498070541694345
81 4 0   47.143932613951996   2.8131108395999993   6.4947029893800003 -0.00021813506353409831 0.0003256084523808683 1.6640404076331369e-05
82 3 0   42.684014403745984   5.6248837405999996   4.8709980159299997 4.7101301072952168e-05 -0.0014800401618589884 -0.0018805282087006874
83 3 0   44.913973508848997   7.0309972900999984   5.6828505026549996 0.0015156712535108684 7.5685703793992463e-05 0.00067801089828032019
84 4 0   47.143932613951996   5.6251108395999987   6.4947029893800003 0.00041703273377941756 -0.00027695308676454995 0.00020149828687159011
85 3 0   42.684014403745984  -4.2166945499246262        7.30650676593 -0.001831995427740224 -0.00089876973956409725 -0.0015988545921818446
86 3 0   44.913973508848997   -2.810577709934706    8.118359252654999 -0.00029629840656003213 -0.00045315715321457876 -0.00055974275318514761
87 4 0   47.143932613951996  -4.2164686596000465   8.9302117393800007 -1.5944394779462967e-05 0.00032505624935104242 0.00078249538761336634
88 3 0   42.684014403745984  -1.4046912594248959        7.30650676593 -0.00083672548708572545 -0.0014844839890266975 -0.0010917937833736686
89 3 0   44.913973508848997 0.0014222900652942627    8.118359252654999 0.00024059713419053477 -0.00081602259520786164 -0.00058730109120058943
90 4 0   47.143932613951996  -1.4044641604249977   8.9302117393800007 0.00076380020474411199 -0.0002656575973339156 0.0002710858379906594
91 3 0   42.684014403745984   1.4073087405999987        7.30650676593 -0.00088058620916208526 -0.00072902681328947908 0.00047300132195309718
92 3 0   44.913973508848997   2.8134222900999983    8.118359252654999 0.00066697834352425704 0.00032791563208750611 1.1290016162939661e-05
93 4 0   47.143932613951996   1.4075358395999986   8.9302117393800007 -0.00086450210546211816 0.0027540548936568414 -9.4634438982209431e-05
94 3 0   42.684014403745984   4.2193087405999989        7.30650676593 0.00045492809976132394 0.00063347240208277414 -0.0015646355614999906
95 3 0   44.913973508848997   5.6254222900999986    8.118359252654999 -5.5632923784245251e-05 0.0016257295069764285 -0.00085785157450222072
96 4 0   47.143932613951996    4.219535839599998   8.9302117393800007 0.00099993285499768228 0.00029145407723115107 0.00040807536852083379
97 1 1   19.632790574956779   13.730998460555499   23.841242689010173 0.00025936530656847715 0.0061595649409147499 0.0044887460401880838
98 2 1   18.814487490047178    14.30559047032437   23.826278526652835 0.0041406068565477379 0.011213901794262614 -0.014507376054342673
99 2 1   19.913941907836996   13.592640236479925    24.79087972927929 0.022300936789892346 -0.0092819523664673508 -0.0042205574639452726
100 1 2    9.511567812543376  -4.4062266739806812   5.3680509938145367 -0.00049019675637152935 -0.0040591060708339037 -0.0032087965114071405
101 2 2   9.6030020549708208  -5.3945876627017837   5.4896333457663884 -0.0055296742267841497 -0.0032374768426311307 0.0073100593973491812
102 2 2    8.546104798212653  -4.1930965991698059   5.2181967254879531 -0.00070008634863388982 0.012448620477976046 0.021396277631976855
103 1 3   33.943510260528065  -1.7508656461783101   19.532390710886109 -0.0051902136964229557 0.0003522167589702647 -0.0037414444289104727
104 2 3    34.01788472530172  -1.9353290655882827   20.512411977722984 -0.001468671307495323 -0.0013097647938991757 -0.0043377894368698726
105 2 3   34.085002484530982 -0.76731750825557654   19.420084796021147 0.027424739768781591 -0.0036889596250856446 0.0024597215012414422
106 1 4   18.138918602991108  -19.283679005284789    57.56382592634634 -0.0023045275375802258 -0.0039943188567281261 -0.0016492077860593901
107 2 4   18.836260084014011   -19.62408450621913   56.933081611105578 0.016955759058600448 0.023925200830773034 0.004556851806306105
108 2 4   17.597395612102957  -18.778243711134991   56.892046220621097 -0.014241353289855459 0.0014321068311898065 0.012185959518036553
109 1 5    9.917931790250881  -3.4590305571094948   28.782380751115177 0.0034982597299384661 -0.0011477202843633301 -0.0032927606262517675
110 2 5    10.14907986600762   -3.669282472539896   29.732309505044455 0.0079826747677776769 0.005128667710544153 -0.0029750946122639372
111 2 5   9.8587997433027201  -2.4612070512127993   28.811560108919192 0.012155068704841655 -0.0010485199028990822 0.012608375579289148
112 1 6   35.572076875990426   10.695302135768262  -22.646982738627408 0.003787555059945687 -7.1247923381230951e-05 -0.0058674066131613597
113 2 6   36.119263293968039   11.137511590183987  -21.936322611066714 0.0012141622966283872 0.001083148666457639 -0.0046001201803022558
114 2 6   34.679970337110213   11.144269204319484  -22.596243820977005 0.0069167151859930468 0.0052305585872308618 0.0023934090580867186
115 1 7   25.963001798896855  -1.1251770765895497  -15.740697066061994 -0.0036402734856339591 0.0035946026909667353 0.00092004666646774904
116 2 7   25.875431430979926 -0.96798765467167946  -16.724375052464861 0.029825699910249776 0.0071592356739465747 -0.0015184689474415877
117 2 7   25.903779569612883 -0.22549280419526063  -15.308191697576575 0.0059665774089933399 0.006775008367131235 -0.0043938968387197781
118 1 8   36.146179354091416   26.030310446391937  -15.069233475079564 -0.0060199665077636019 -0.0042320850554765496 0.0046121429023510616
119 2 8   35.812061894097312   26.516937315566047  -14.262041332703872 0.033512036442466919  0.01059797843178463 0.011939774834673287
120 2 8   35.545498942895534   26.438290243978919   -15.75679102831414 0.0025900522635320011 0.0055234574655094303 0.0028511754680927244
121 1 9   13.419315183191834   35.766332904122521  -19.626865400771621 -0.0048898404400751598 -7.2351361646041929e-05 0.0041340153610672095
122 2 9   13.342222538384863   36.611798828304259  -20.155300380255436 0.00016671967397966921 -0.017056690118536662 -0.023897212407832633
123 2 9   13.929921897491448   35.963927772182807  -18.790063763178864 -0.001793378269097681 -0.01265880818057635 0.0052252420523621499
124 1 10   39.666442400483675  -2.3557537409606413  -2.9227615015391564 -0.0014452834808523648 0.0016343995373202403 -0.0008051500569835119
125 2 10   39.709460153404947  -2.3126144091048628  -1.9246191400256514 0.013787805671792934 -0.010163379558480236 -0.00088439946243304716
126 2 10    40.19621082756565  -3.1840663953079273  -3.1050891772326734 -0.0063054759983435654 0.0042480386980936714 -0.026384178671924895
127 1 11   30.779556499252955   34.929008748210265    35.46824309355533 -0.0010144540795337935 -0.00061080236397917517 0.0003455402189275493
128 2 11    30.03385530486695   35.309956576991397   36.014876585235584 -0.01744621869825989 -0.018909094500697738 -0.0093047310276567468
129 2 11   31.359524921161391   34.505480879802661   36.164131492515935 -0.0038678386521925831 0.0091259342530693142 0.0086796019340038139
130 1 12   28.263344635484479  -21.922983209353333  -13.395365027724583 -0.0014867714760186483 -0.0039249829986372801 -0.0013110150520520667
131 2 12   27.686826107575651  -21.888247951686537  -14.211710176183725 0.016417215474654627 -0.026359806860455637 -0.014927529566666833
132 2 12   28.669340428164862  -21.009110071615744  -13.393546722946899 0.00088671607001450327 -0.0049953489380265888 0.0027180065798977351
133 1 13   21.083591211985198   13.464691743963993   10.061347607472735 -0.0028844190126039592 0.0011183930771012712 0.004324755305718392
134 2 13   20.602272440742826   12.591961322420063   9.9796550306895888 0.0033466153981785143 -0.003980367861846832 0.022080047721659501
135 2 13   20.382679873531817   14.078417259642332   10.424753961078574 -0.0075910581040336527 0.0038797237444913629 -0.0093987890844214293
136 1 14   30.736298410531742   24.986564329461324   50.135947180501226 -0.0032505600283792247 0.00089592745380744315 0.0057489918946977778
137 2 14   31.195649881003551   24.374040670716788   49.492665853897925  0.01139798388745814 0.010004394527766781 0.0075495636715792007
138 2 14   31.009701009023871    24.79966899324797   51.079515431284989 0.012098884586600106 -0.0085644743877565915 -0.00060391915999189827
139 1 15   34.176021748698993   43.479819579582745  -7.3493081791908885 0.0024452937416225414 0.011227261242788819 -0.0018522972105185457
140 2 15   34.415175679426625   44.365616915687198  -7.7470113845035522 -0.036434925346557373 0.021500734257217855 -0.0022507376891217688
141 2 15   34.454831134507771   42.855658472608724  -8.0791628286963224 0.028579931773765551 0.0038354166203438994 0.014472105258836547
142 1 16   31.096871756880581   33.076867118674265  -69.354879626709206 0.0046127041421138134 0.0054536101865630682 -0.00594139644263949
143 2 16   30.424305114815201   33.405603614695046  -68.691866506141409 0.0055820056276229095 0.013038582155535302 -0.008715881226156956
144 2 16   31.974412685771568   33.494075141499849  -69.118534038707423 -0.0051066928108488381 0.014111576557220992 0.014585165528548192
145 1 17   39.702301387125168   29.736572845841049   47.900522941356954 -0.003755795668094088 -0.0015076535895615195 -0.0007426454881426886
146 2 17   39.716994495912793   29.673967515337353   48.898453060518555 -0.021628527856423514 -0.017597904996786283 -0.0015227575228674358
147 2 17   40.163781788821169   30.594003695663826   47.672821712584948 0.0084813239802759132 -0.014184680369275912 -0.023640062712017362
148 1 18   17.487924122342644   51.076357434680418   45.239399845497189 0.0029274366123146775 0.0036874099089766149 -0.0030431383559604559
149 2 18   18.190858371015505   51.777637610858946   45.358099018019843 0.010478802009013792 -0.0048498549972471796 0.0026334284915799609
150 2 18   16.607588068102388   51.405280136820835   45.581186280742237 0.011091110094264845 0.0023300834700406368 0.019376527067913325
151 1 19   28.096044550873952   63.219379964388352   30.916383490848474 -0.0034214213464741129 -0.0017818228008310308 -0.004943336953754921
152 2 19   28.456744192797075   62.526999625122698   31.541287479231148 -0.0093267876363598221 0.012408600817668602 0.014169680990163592
153 2 19   28.919478894405067   63.610079056699476   30.504910818982768 -0.019778680825396609  0.02547891727459534 -0.01165889023130331
154 1 20   32.929355730298468   18.003520062259753 -0.26888743838381757 0.0067402857699326814 -0.0049152014949875979 -0.003067373350998737
155 2 20    33.31413713197113   18.919682830307462 -0.15668672933132122 0.007608618351948284 -0.0066274687038117286 0.0079549715502282448
156 2 20   33.724595132763049   17.410574814376279 -0.39541816304631666 0.0010964642025110304 -0.008487878555983628 -0.021917858824242853
157 1 21   29.440238560757539    23.19148993663665  -6.0183324842290897 -0.0011924908426429086 0.0010175093442232267 -0.0050478364414851418
158 2 21   30.059620445779643   22.864771587529916  -5.3044550993516282 -0.0013340186821908205 -0.019099259553069479 -0.01408021375760391
159 2 21    28.79187612683716   23.829890603642472  -5.6035185619517138 -0.0027798575769788711 -0.012228963192287178 0.012789273022266321
160 1 22   39.821503227131899   77.410864376542207   3.4229307708826711 -0.00045773234608461743 0.0016303322593597556 -0.000246175894956349
161 2 22   39.526993317319587   76.678589121843487   2.8088978864663345 -0.015778526724704599 -0.016102387818393842 0.028344811882504949
162 2 22   40.800325766768943   77.256617762199753   3.5575200109257636 -0.00044081731342256549 -0.0098118911111574319 -0.013376515698963948
163 1 23   39.676269909892433   49.934067862364607   80.335947580212562 -0.0075993784617914145 0.002487668923898735 0.0084835516397065661
164 2 23   39.297620432745994   49.209263220247045   80.911519019169219 -0.017001810603968784 -0.0095460638206126235 -0.012793839477167189
165 2 23   40.583977410257404   49.661548636924074   80.016885983151624 -0.0079621331110577547 0.0080952714317689013 0.0026087774656259992
166 1 24   37.565809431235984   51.786882665026667   58.712351027368307 -0.0029619627795966414 0.0020850281114413284 -0.0031703086347914162
167 2 24   37.303699983484726   52.151359670655019   57.818787881169712 0.0072308748102709094 0.0011975864990418979 -0.0065306927782756855
168 2 24   36.719712961620928   51.676834405180941   59.233896948862174 -0.0046744427770708764 -0.00011034064805857861 -0.0064178495836483525
169 1 25   10.025034575881541  -23.044478236556802   18.444630881693467 0.0021599674774884321 -0.0050303699904888305 -0.0041297281347226732
170 2 25   11.005454541044065  -23.101996826899988   18.632961072738439 0.0024897508831567858 0.0075930483194457093 -0.0020691452323864422
171 2 25   9.7589345888240739  -22.080759173093082   18.465513062606263 -0.015984835485723971 -0.010325609949626773 0.010532752112975162
172 1 26   26.416448478491727   18.283250335563324   53.005909395604462 0.0093946094974965248 0.002959949810014469 -0.0040583996356374184
173 2 26   26.578080595692807    18.46215360045813   52.035410273756625 0.0026108035119047201 -0.011903526314104121 -0.0079347215053982376
174 2 26   25.672868399760674   18.864691179615534    53.33608379041911 0.0046832036624609623 -0.0063076458603272614 0.0016962889535480608
175 1 27   16.890809424259707   26.007076589807603   84.945803513714793 -0.0011145228371453595 -0.0016173542221701587 0.0062827961395954621
176 2 27   17.284603344985111   26.826448667694443   84.529203672599579 0.020853153419657499 -0.016918973956764442 -0.0030516663715398668
177 2 27   16.232701745103153   26.371585311689266   85.604611174995242 0.0021884894461291116 -0.014876303601849848 0.016944699599219917
178 1 28   9.6620736039638633  -54.034901528118297   7.5523787832957963 0.00038594940337740175 0.0033618997069403398 0.00094147537383069729
179 2 28   10.425686352728844  -54.355825479264325   8.1126494791137276 -0.0091729265509806947 -0.010370860341086066 0.0060895799537072984
180 2 28   8.9471367036277947  -53.602062216712675   8.1014827675679655 0.011537033782142443 0.020326250032827849 0.0020770556871776897
181 1 29     9.70566258817008  -20.993341336076412  -27.329452773601492 0.0015879353132377395 0.0012816667765019839 0.001218306145908242
182 2 29   8.8713214159132736  -21.017107450344625  -27.880188595763983 0.0051825077289648844 -0.00016427711496290164 -0.0041753191079482287
183 2 29   10.051243463806049  -21.927345293932873  -27.238843075929051 0.018802937396667579 0.0055018452387100283 -0.020894385526500532
184 1 30   26.863041083245577   56.801334677922227   37.648822789815362 0.0015282671052756283 0.0028982746691879431 0.0031376658425448334
185 2 30   27.544751632786831    57.51106522799175   37.826454993000624 0.0056519342809186416 0.0029836346515787135 -0.013185866578902024
186 2 30   26.827123946405152   56.629650447209229   36.664325741647801 0.011339884282857284 0.0060320341172454594 0.0022197421763878577
187 1 31   13.580360357505754  -3.1398684206509486   40.480028864761998 -0.0069032725395352787 -0.0031138967847226754 -0.0010398429352957165
188 2 31   12.835498589944846  -2.9652036029094511   41.123979838465225 0.0031081547682442687 -0.025093266758564218  0.01642170968992604
189 2 31   14.019688147114588  -2.2509507636468946   40.350350978971903 -0.012869558641826836 -0.0023041219208333606 -0.015885638762749822
190 1 32   13.519269132378684 -0.88056977863995911   67.319503250860464 -0.00074709289462649602 -0.0033352591003249256 0.0071805836114954818
191 2 32   13.399071061941655 0.046656916106215363   67.674190504638446 0.0050457083724807202 -0.005816094963842916 0.015610731092376444
192 2 32   13.530488096986858 -0.76409672006342078   66.326372906909256 -0.012076790297130052 -0.027364263919082345 0.0042424756922729056
193 1 33   36.807447629104665   58.732388735591321   7.6954273027719022 0.00023960738815424705 0.0057351827049530778 -0.0036691591323762033
194 2 33    37.42887172291978   59.125740198546751   7.0178531981077974 0.00031444381637269441 -0.0020541705062406754 -0.00813889440152849
195 2 33   36.516141073887809   59.428695811843063   8.3513975359780481 0.0012604176006604719 0.0089661581907445071 -0.0066626367920352477
196 1 34    24.23690925573543   14.251264334133488  -14.781823443605759 0.0030341104612976798 -0.0036712623191231817 -0.004952588058959157
197 2 34   24.001556408780871   14.681295697237815  -15.653420860839885 -0.0010404866465394346 0.0012742553313159718 -0.0014047045848559472
198 2 34   23.628745392648053   14.637923273872646  -14.088547552018085 -0.0044193035917491734 0.0079840819610078259 -0.017989768491348229
199 1 35   33.646104270637537  0.95210437913498325   20.753655423584942 -0.0027704159813233598 -0.0076423466278711608 0.0027697863629241935
200 2 35   33.154143332712145   1.3891358214143921   20.000676198779345 0.019089969226785193 -0.0081245602527545407 -0.011751373664724309
201 2 35   32.952229525011994  0.39589257277977197      21.211001413264 -0.017592770291064819 0.029414020234573398 0.025396305323036036
202 1 36   26.723363034010912   41.881158574747381    36.98611776787169 0.0010965087011713189 -0.0011539439585254764 -0.00023836733218305807
203 2 36   26.644514666954073   42.551071242733343   36.247876706793726 -0.012327134677829447 -0.0044096162069114288 -0.0017625928920660303
204 2 36     27.1017399433957   41.041623399146424   36.596231216034539 0.010111361475032389 0.0066417219521543924 -0.0082634507829568837
205 1 37   11.771941300869903  -20.132775129101944  -25.448664681307765 0.0044049239727162841 0.0005410987588187645 0.00031882484598969447
206 2 37   12.403159055176268  -20.748922054350231  -24.977573783385424  -0.0207280826916179 -0.023599507919291381 0.0024068688773700706
207 2 37   10.946474583516185   -20.64936277343665  -25.676132304357903 -0.001573880875481707 -0.0032876634723123369  0.03078636054462365
208 1 38   34.745452071401708  -23.246239727377098   8.1131671526344462 0.0030811999117404728 -0.0068693325749578883 -0.00084832821605875474
209 2 38    34.05717770953823   -23.97162944207362   8.1038288672105221 -0.015657574061700527 0.010380218201640147 0.037337900619223596
210 2 38   35.633335437298371  -23.702819213774077   8.1697192224869823 -0.0048209038504734084 -0.021410697676732253 0.0060203298667337408
211 1 39   20.867889707661753   4.8483972327271649   15.707549017373468 -0.0060855934881802499 -0.0054787969053874891 0.00080478370882952112
212 2 39   21.634364526829376   5.3986447239615929   15.376272708773586 -0.0045503867114708692 -0.0026009320986038437 0.009094076540742714
213 2 39   20.399806924186855   4.4849144779646428   14.902081129569426 -0.002583941716155609 0.019765671003511939 -0.012561089661156615
214 1 40    39.38362126100175   22.941937439224592   44.882810827519151 0.00041749148078941428 -0.0023957726484290474 -8.2604923919821913e-05
215 2 40    39.68990037317495   22.046608769431398   44.559423259119086 0.004854114021710724 0.0057922987490862943 -0.018497595855337765
216 2 40   38.430789808872689   22.926406015877919   44.579708924304072 -0.003358058269046618 -0.01779934391858385 0.012449210222997258
217 1 41   39.970610923359402     14.1224994031321     15.5835172518367 -0.00077487638299531057 -0.0059750857138054251 0.001320595964293402
218 2 41   40.950061083851587   14.320179534337459   15.543523903410755 -0.0018608303398011685 0.0056614264709261399 0.031965137272499881
219 2 41   39.873589069548615   13.128002538687255   15.623046814702739 -0.019645022219791905 -0.0046510157594195937 -0.01272200449876954
220 1 42   15.099504957568113  -31.299713404766834   21.790099204949069 0.0036959636561393759 -0.0064887169005197623 -0.00018593988662606275
221 2 42   15.531649890168959  -31.545062547352288   22.657886151745146 -0.025449781247819877 -0.013489278617922592    0.012308692276083
222 2 42   15.369280750840856  -30.347433015822126   21.647330315009459 -0.014942243329755403 -0.0015710900196753623 -0.0025397286673313458
223 1 43   39.378493674602055   10.548836431501796   28.094781987468473 -0.0027548784699804787 -0.0023534849752575465 0.0026177504249775179
224 2 43   38.960063470166659   11.098824160130308   28.817574617108157 0.014327137325783857 0.026293159660652106 -0.0093165096053944851
225 2 43    39.56052767240849   11.155358251756558   27.320834557427322 -0.0040113961373776791 0.017506737186332326  0.01785728799818808
226 1 44   22.280203215570133   20.637182241140199   9.4820440806064425 0.00026612126557577255 -0.00095155068967667331 0.00060705556506138961
227 2 44   22.408467795616467   20.220607949849533   8.5820362966453061 -0.0070184160862428353 0.00072200461485332293 -0.001216811694372601
228 2 44    23.18213027939467   20.860226238652878   9.8518804026538778 0.0047085233889355253 -0.0017704928552792123 -0.0097491034940588098
229 1 45    38.79511365579647   3.1194468692315844   23.622484318338984 -0.0017029100705666345 -0.0004916261615925526 0.00021552826008488005
230 2 45   37.803589458579189   3.0493967214952011   23.731901876025439 0.00062000419158077995 0.011728536179946347 0.029813222566206846
231 2 45   39.074839910395546   3.2819928609696447   24.568704145224753  0.01033703314412218 0.0066403584417629568 -0.0045988230225320363
232 1 46   12.482353439668408 -0.58092626996450569  -16.581472055039495 -0.0078002199167955446 0.002235659590128281 -0.0062605164479710412
233 2 46   12.058883389842119 -0.48649853816548649  -17.482447315564706 -0.019442370783238853 0.0024007507788406015 -0.00078811089901078483
234 2 46   11.866551167189838  -1.2231112355893767  -16.124978951949373 0.0041770493022944529 -0.009794233075386535 -0.0070912044311636059
235 1 47   10.205802427496865  -21.958480242586635   5.1559966378084185 0.0007596576777694847 -0.0017801907236335882 0.003244456137362435
236 2 47   10.832282559632782  -21.305223796653152   4.7308159326311312 0.0069507291711546054 -0.005021540399387593 0.0073896899225381982
237 2 47   9.8910931418159969  -21.588056217646578   6.0299210977651647 0.017843243566205345 -0.0027516638926947338 0.0098058604334685922
238 1 48   25.580105964917994    35.87339848288164   40.263469798854572 -0.00072652918590660745 -0.0075054654794415258 0.0039311829269441257
239 2 48   25.433599298009359   36.802265788086117   39.923262632777167 0.028743246963465759 -0.0093821107681362811 -0.013743007667808074
240 2 48   26.551470828259358   35.636137385934347   40.250923483949393 0.00082927255359291742 -0.00039135410294273702 -0.0093545838490882577
241 1 49   23.265478076654837   31.067973373702035    6.680304831427347 -0.0006857761882871731 -0.0029167632208036932 -0.00048733699012156329
242 2 49   22.482997305083156   31.302288534397089   6.1033994672694662 -0.019863402687222406 -0.0071084530474449428 0.023804848313610662
243 2 49   23.631905904177064   31.974181543391083    6.891296151815963 -0.0043650882711563956 0.0002201987464709484 -0.0074972608467851667
244 1 50   13.622748739437476   -59.94359384069508   36.325015213153691 0.0018485584533190031 -0.0045710914022986876 0.00069171322805235331
245 2 50   13.414520331301668  -60.287014862713583   35.409207965321968 0.0076157665284847208 -0.0063139374333197875 3.4485517407497177e-05
246 2 50    13.45783504797426  -58.957308660359928    36.31832357570714 -0.020880329791031344 -0.008483308290912206 -0.011213772490509026
247 1 51   31.930661299337288  -34.124009673247194   37.500686132691712 -0.0065400740107381785 -0.0015002175582654233 0.00053564221284649956
248 2 51   31.008889717550534  -34.409801581537529   37.762716805061487 -0.010924310716449233 0.0075651466438638537 -0.0049766982826213689
249 2 51    32.59969227068671  -34.532927617402976   38.121317792427789 -0.0065872072094966877 0.0023404401379034157 0.0031181171827568367
250 1 52   17.631101062567019   -12.58010893557071   -5.704583865314512 -0.0041358498095583566 0.0019317719447620844 -0.0011699449939800773
251 2 52   17.597178481309481  -11.736877702073617  -5.1681044595979042 -0.0055697217938713373 -0.012104065852572029 0.020709871574940225
252 2 52   17.363159233617445  -12.282341386186104  -6.6208487812858028 -0.013529983806265139 -0.024781991376155634 -0.0070542790777549701
253 1 53   20.288536576215282   -11.36032951126665   27.863108143751891 -0.0092740997265340387 0.0048361830546360769 -0.0021179338743049108
254 2 53   20.798145393232637  -12.060736401261542   28.362837036115593 0.0037659533736306081 0.012703003301899975 -0.0044230771977665766
255 2 53   20.388462019985607  -11.644570890635379   26.909577139214292 0.0014368459044257151 -0.020748443654487896 0.0065944814165904333
256 1 54   12.829841172196604  -6.5852281261593681   26.138648533987034 -0.0018050895528487767 -0.0013016025009708275 -0.0034881552073848195
257 2 54   12.508570280733391  -5.6718338527558441    26.38864037069931 6.4487771545430526e-05 0.0014249350727249706 -0.01104161203176696
258 2 54   13.541574033172088   -6.423897860999447   25.454975535075704 -0.011665976845980801 0.011347148108815795 -0.010754539849953717
259 1 55   24.089106997468253  -32.664514062225912    73.05379078004421 -0.000990213150927293 -0.0015330032003636868 -0.00017952579994216515
260 2 55   23.986851948781592  -32.147753288627378   73.903791851091796 0.018760625337433362 -0.021895037532766965 0.014538428150234749
261 2 55   24.131243490004067  -31.925395739560507   72.381534721123302 -0.02937277768868268 0.0035955282877088218 0.0036529273961050288
262 1 56   12.597502053425895  -42.985532508264164  -15.155208612181713 0.0053424142132877141 -0.0043164928514437644 -0.00092119810539248892
263 2 56   13.220404507731397  -42.439240068731543  -15.715170166970687 -0.0097126595970776584 0.0077387040284344708 -0.0058785909459296622
264 2 56   12.525163172391787  -43.814048044242995   -15.71048224470389 0.017536751084442987 -0.019468515281796717 0.020174870163020886
265 1 57   26.689041132463185   43.606282369810913   65.391980716986268 0.0023159574502311215 -0.0048500572803734932 0.00087020505049508802
266 2 57   25.751293529447661   43.941510692858103    65.30114357277921 0.0052081873006677376 0.0042041498176185648 0.0046698614153730025
267 2 57   27.350601723929202   44.241693567630065   64.993746899833255 0.0032445002020279911 -0.0012416768081553356 0.0081875643571893333
268 1 58   27.171164119625139  -35.032973186318223  -6.5710643311545329 -0.0076239576707166417 -0.0016444056875338758 0.0031117887797335094
269 2 58   27.280002522749619  -35.677115783253697  -5.8139419350627719 -0.026931364939882026 -0.017905710272947541 -0.0080598402718320365
270 2 58    27.94792839645055  -34.424446880655758  -6.4087906853329439 0.0067814007214236222 -0.017611608669624572 -0.0059276508700096889
271 1 59   16.051373449325705   18.755901800987868   41.714798716908341 -0.0018679340779934111 -0.0030021753048724165 0.0032488516601792664
272 2 59   16.967203097403591   18.822213732316595   42.110852598662269 -0.0064486514545097854 -0.012460172202483551 0.015438265445042338
273 2 59   15.662047042728599   19.676095759834904    41.67395908869711 -0.0010453854349809209 -0.0018331337538806374 0.021683286368879982
274 1 60   20.808519227651999 -0.76200774191738319   52.382643575573717 0.0020147222095458347 0.0024233867074417853 -0.0045657273054030886
275 2 60   20.581950033654046  -1.6290367571369089   52.826407808020868 0.017526360201230589 0.0085206052650218765 0.015414856194819193
276 2 60   20.082227236452837 -0.44719424771369987   51.771585244906667 0.011795524319065265 0.005653198839127487 -0.01455736095293206
277 1 61   15.196309379956546    21.97785734665705   17.983651327625871 -0.007807785053840369 -0.0024299146848598143 -0.0037504950070790478
278 2 61   14.974435850027112   22.271187013518251   18.913559717580775 0.0011621402206789296 0.020300647599039132 -0.0088040879561924155
279 2 61   15.328044993770373   22.787335997228279   17.411471863781657 0.029338906128389197 -0.0084979997846939652 -0.0038661384338993972
280 1 62   27.590505946611724   -6.183149305090053   38.677234439461742 0.006748520786032013 0.0048090838146784918 0.00089148719987397322
281 2 62   26.718119189255933  -6.3196135965330491   39.146615741340796 0.0019399927295121124 0.0035286534329152072 -0.0084253095655745756
282 2 62   27.491701662553627  -6.7057576168617921    37.83040644629542 0.0045660082845330142 -0.025633026848445439 0.019885148117111055
283 1 63   10.383094500306704   54.712150611496448   21.054901175075123 -0.0075457470995655218 0.0040538431725718619 0.0017732416440452143
284 2 63   10.143336536938119   54.986987504933516   20.123783263021664 0.015477097499455372 -0.00036609600714156571 -0.0054427606216341387
285 2 63   10.191014901987895   53.730844346639508   21.042946478460369 0.0010961138369702157 0.0026005190581611126 -0.02595847994508866
286 1 64   17.298637587867315   -33.29112099049464  -12.285749244746997 -0.0022932594259970208 -0.0071250461042863065 0.010589817467650147
287 2 64   18.195166775958402  -33.080562879944146  -11.896005168783592 0.0080728347896835938 -0.0097856095962200792 -0.011836163102914604
288 2 64   16.629563218625051  -32.822969579003725  -11.708537483715046 0.0094338647136119527   0.0160701966237939 0.0053917417005255128
289 1 65   35.297465269146358  -38.441374763582758  -37.260048644425822 0.00064667982665179155 -0.00079050244642541996 0.0012308107376372017
290 2 65   36.069419529275784  -38.643665171263805  -36.657416765064404 0.0011675700808131888 0.0064472334828464808 0.0030134275006528815
291 2 65   35.054855766694729  -37.513283786378494  -36.977581995706792   0.0247844224138206 0.0051903325416532637 0.0025209388480116304
292 1 66   31.214790399524045   -39.95053379919549  -4.0763340204416449 0.0017727803307505652 0.0020528246189263498 -0.0012547139825849524
293 2 66   31.272821671885428  -40.029099856858316  -3.0811156849259804 0.021679156832509996 -0.0022014083716996413 -0.0027342922397651805
294 2 66   31.703427036836906   -39.12831247318357  -4.3682009222626039 -0.0037561816258941858 0.0068766956469375551 0.0030627289359237103
295 1 67   21.099146979210097  -70.943254223518537  -7.9688938608418951 0.0059319591542810702 -0.0099444050234817755 0.0017696613765705511
296 2 67   20.622360072450846  -70.628013265134769  -7.1483471556040605 0.023467716196147594 -0.037231300828575814 0.022337404120939642
297 2 67   20.918462648031561  -70.214825133892788   -8.629759934579381 -0.0057600534252916988 0.0003476067200881294 0.016263332181636218
298 1 68   16.124151651392669   52.368596930244195   34.031347977744844 -0.0081788664279537644 0.00034343537231419559 0.0029493707419609113
299 2 68   16.515757803365172   51.732335481290093   34.696040234588622 -0.0075731732901687457 0.015319710790414406 0.016948930054570391
300 2 68    16.38957497594777   53.272568100880903   34.366588835743919 0.010527195254642798 -0.0045974292575902782 0.0014493454876176764
301 1 69   37.095620060256024    37.01890808193081   36.859242652261472 0.0012274378036598416  0.00159535073955598 0.011297109721983074
302 2 69   36.824834130527414   36.626686649017856   35.980131083269264 0.028292771138261199 0.0099678243677999382 -0.00060449451863777348
303 2 69   38.067851029818193   37.239355359640996   36.937791259492059 0.0025948911261956704 -0.0046443147569460927 0.011862669498053081
304 1 70   29.314763754218664    47.51937470593986  -1.6802416808946354 -0.0024879980729636477 -0.0098994055954495543 0.0033244336319410385
305 2 70   29.489133145635765   48.490028417615157  -1.8458515658209542 -0.012390085936400043 -0.0075143187784461616 0.0068744076375815205
306 2 70    29.80020590798604   47.272996583179271 -0.84140723176180998 0.0054737424516748401 0.025820279208841133 0.0091675332568771604
307 1 71   17.051632303778245  -32.537363404879656  0.57560892619340331 0.0038888592576708301 -0.00033311250805822358 0.00064414451662405466
308 2 71   16.557067496883953  -31.964624499278482   1.2293487719270213 -0.0025294482115145287 -0.0027402587860123795 -0.0021141972549306278
309 2 71   17.592699366631088  -31.880705906755836 0.050207368969190411 -0.027350042077579215 0.010017868308732244 -0.018540686291178218
310 1 72   31.937574138001224   53.802502044008833   74.429452336882363 0.001621141821939933 -0.0006702902461435459 0.0022090834859443678
311 2 72   31.910080501586659   54.375154057617991   75.248789622510415 -0.0094914751858911402 -0.010739553189922995 0.0089088869926795423
312 2 72   32.640570499786989   53.139327283545143   74.686347922208782 0.004795111371801131 0.0022222986388456215 0.00096835110020511894
313 1 73   10.194247732037077    -7.42733241533469  -3.3046981211207944 -0.0046254304541505252 0.0068255259248819981 -0.00080018569340239423
314 2 73   10.118321879386274  -6.6982367328769739  -3.9848851226835382 0.019647632968685325 0.015866885043673624 0.006082425311776208
315 2 73    9.497684286035442  -8.1365915874528625  -3.4130981518190522 -0.013110061458062785 0.012665958085799206  0.01519162467374884
316 1 74   10.095253326619504  -24.005253535123945   34.476478881782143 0.0047056342669135835 -0.0060588270741770639 0.013005057772266534
317 2 74   9.7157746040828545  -24.665246496051225   35.124865270304866 0.032719076187958836 -0.015445331223107971 0.019733766428290847
318 2 74   11.084003683977246  -23.923857189482767   34.601965453844642 0.0083036190609149692 -0.0039358951284132297 -0.016276697112520194
319 1 75   23.572260278390907  -34.415152746483258   12.440947696321079 0.0021234937447756233 0.0047968823529972483 -0.0027663269775952599
320 2 75   23.991477253164085  -33.659423758806973   12.944068680353016 0.002945496247185272 0.010113423900877371 -0.011399444006523356
321 2 75   22.575352746056662  -34.438940802281728   12.515843992115631 0.0028750044439293252 0.018048812894760922 0.010455625749769311
322 1 76   29.801190770983208  -62.268962693218988   1.2776572090791776 0.001373574716328706 -0.0063298904174718777 0.0037068233518217841
323 2 76    29.65862641358688  -61.634363490907006   2.0372354038429616  0.02440588498875558 0.0044071130074241072 -0.00098428922119883503
324 2 76   28.869979010538259  -62.518807640613893   1.0122854601283915 0.0030318182479081779 -0.0068891119544416124 -0.001536917845892742
325 1 77   31.941976237622089   36.315393134917073   72.522368848606291 4.5286706119232258e-05 -0.001647208219187399 0.0013293682893222951
326 2 77   31.708700613372137   37.257263321815657   72.764159447973128 -0.024726784502041341 -0.0041339933149491638 -0.012931353503669911
327 2 77   31.372623156421415   35.676911352180213   73.040227977256237 -0.0053293683750324497 0.0021066652080285629 3.3057943158590329e-05
328 1 78   37.056518426681073   17.403889200401437   28.190957165058606 0.0020812414335639371 -0.0030247627998366759 0.0027315875423786595
329 2 78   38.033005946880998   17.461738713517995   28.398623818160438 0.0054241496911981565 -0.0036439564258992402 -0.01280461556666627
330 2 78   36.830184891535353   18.366056087900894   28.039273588078107 0.00039154891158022924 -0.0059742493392234393 -0.013394258469281146
331 1 79    34.03084301716401  -3.5147272827398766   45.294702263463961 -0.00306008070779461 0.0034861395344573318 0.0030079110405734021
332 2 79   33.268745162970355  -3.5518294478565267    44.64830443535687 -0.010096260776025733  0.01586460860318048 0.010580182636665988
333 2 79   34.814221617762335  -3.0275361672622552   44.908745684081403 0.0096126878457472361 -0.0041959960100281645 0.018870614770139547
334 1 80   18.484207802424599  -43.308449530873048   13.539676355252634 0.0041317184125671388 0.0040579445377629843 -0.0026822274951417775
335 2 80   19.255027326753449  -43.917846886116934    13.72534304635237 -0.0015659712328143437 -0.002882774934655758 -0.0017336423572251519
336 2 80   18.352628025186458  -42.663108637190376   14.292153462808354 0.0016787373871474415 -0.0093371382321126781 0.008354970355881338
337 1 81    22.58303256885851  0.77822719559516185   4.7077193356923441 0.0032237610700143072 0.0067435365016036168 -0.001636575169556214
338 2 81   22.604409559996153  0.52886072156198116   3.7395461189313015 -0.0004248429163382861 0.0065168279371538131 -0.0016630977921803826
339 2 81    23.10629546608531   1.6262663460625042   4.7915373408444539 -0.0067647103130031427 0.012257834015016716 0.0050210763733310269
340 1 82   37.438908292357048   65.488084166373767  -28.228974362414803 -0.0006683915350203214 0.0018233380105094192 -0.0020129572836103025
341 2 82   37.431497877965128   65.656940057984258  -29.214587255466132 -0.0093466474049203954 0.0087746021662238084 -0.00074943915134310219
342 2 82   38.260656024577806   65.957612341019484  -27.906059498820273 -0.0025729369335341658 -0.0019867101884051036 0.008312939918454984
343 1 83    39.21802562555964  -5.2399224272898604  -13.145475904471741 0.0061594836521751111 -0.0016002774291841188 0.00064065125686771211
344 2 83    39.41795024385852  -4.9817964411037057  -12.200277065093434 0.029352065008346053 -0.0036809964076059557 -0.0036843920366567379
345 2 83   39.167589549590865  -6.2335289380649623  -13.044471310203495 -0.0080920798585326741 0.0011605252420342018 0.021259199320521491
346 1 84   37.395021137204573  0.58279240310890046   52.204519075798906 -0.0026763594034888271 -0.0045064379560202537 0.00015513914713756493
347 2 84   37.272564044290696  0.27451909215307424   53.147902157124214 -0.020390977218461049 0.0091890963255624319 0.0023145970143836916
348 2 84   38.368873591577909  0.43670019905973589    52.03054105376367 -0.0066714285612462371 -0.019227918514738405 -0.0097189459706288565
349 1 85   15.980028269106951  -11.940521110992812   30.852149034589203 0.0029542458515572278 0.00048966651862022059 -0.00022673171787774418
350 2 85   16.162056738771753  -11.005728130262968   31.157153006472139 -0.0072796586466374619 -0.0053736041769715647 0.023857097605546732
351 2 85    15.49411356349432   -11.87223513615287   29.980814602865735 -0.015046881430424127 -0.0044825008629954055 0.009394390441215936
352 1 86   21.386185030090303  -37.168190665586543   43.284087311839549 0.0077065778133181655 -0.0040488626064626668 -0.0060212611819838498
353 2 86   21.952715025661181  -37.979791117407778   43.141442980562772 -0.0083816862201451115 -0.022715979896764736 0.035924038782266098
354 2 86   21.392506836110964  -36.620755984990858   42.447262824664101 -0.0014024617103828799 -0.011599359657784828 -0.011033302156916011
355 1 87   9.5954032348095932  -21.079715441346689   41.192784376055563 0.002304535190110099 0.0021423159837936981 0.0044792118617645706
356 2 87   9.9579541718854792  -22.001713258747333   41.056855685221819 -0.014871279088265184 -0.0070535933894960634 0.021224829555190717
357 2 87   8.6384743769311054    -21.1879348881223   41.462183159329861 0.0037439282555660172 0.00091518492073172652 0.0090999171423337168
358 1 88   15.032970463137289  -6.5698428066751475  -27.525999415005316 0.0008382482968709087 -0.0057944715784493074 -0.0033700068506529713
359 2 88   14.339512558488179  -5.9999439539168158    -27.0851699278406 0.027475571303212314 0.019584833830659114 0.0059907617331269071
360 2 88   15.831596605184476  -5.9682117583713605  -27.510638771151392 -0.011033918012659903  0.01056205233706071 -0.025735891411581294
361 1 89   26.172662613962146    18.05381535755463   2.5845073675716779 0.0019558855390224093 0.0043848525864906736 -0.0048570267402767552
362 2 89   26.507822263752011   17.120884313444325   2.4529492369580925 0.00097114625757486496 0.001183741892010347 0.015592578109761199
363 2 89   26.804030109220754   18.656796656007739   2.0968717980083489 0.0069382863522141486  -0.0128950485475783 -0.019727348731787279
364 1 90   39.498766773746532   29.166083080719812   11.586829461184102 0.0045769063460692509 -0.00014787900915381642 -0.0015970349742329127
365 2 90   39.249473846367458   29.867879890792512   12.254163046289381 0.011477757412649526 0.011393708702892811 -0.01111493643199294
366 2 90   39.275354772930655   28.271003215791456   11.972729606364567 -0.010542918190675155 -0.0010380142421707102 -0.012352188233327403
367 1 91   24.824996738222534  -23.280138099945621  -9.3851193942646045 0.0057747607425900592 0.0044362995318660047 0.0019488783773788795
368 2 91   24.615702505618682  -22.454817576450104   -9.909563716375331 -0.0034241274218081178 -0.0046651655634269472 -0.0086950053211472863
369 2 91   24.372172395639993  -23.069090793724939  -8.5188578119946303 -0.00072464693934402651 -0.0014170844956179376 -2.9367165028979643e-05
370 1 92   23.554073927441891   -27.84402172154627    27.97479101609553 -0.0037298206728773029 0.002248023480001447 -0.0013925587918155202
371 2 92   23.923635790382992  -27.806598823075213   28.903243166148346 0.0031447435024794818 -0.014983428060447697 -0.0034355475022703973
372 2 92   23.879842884118759  -27.067111227428121   27.436010576167838 0.010310886544398301 0.012928452936746535 0.022576242006570171
373 1 93   29.220203701099916 -0.79763940776581954  -16.126522903034978 8.2805115340934263e-05 0.0043054966895244191 -0.00011957930848057233
374 2 93   28.426905377194974  -1.3974359198052468  -16.231029725309412 0.013518339209584831 -0.01217467579013903 -0.0075818233493966094
375 2 93   29.510478480620794 -0.80522364020530901  -15.169609723190757 0.0081302516673350325 -0.015704832285223277 -0.0027217205516489968
376 1 94   13.891611016476695  -16.374894247223125  -15.319428521021131 0.00087215850207636274 -0.0040508792161071385 0.0011034840689707038
377 2 94   13.583733201584755  -16.839733981061599  -16.149570061506854 -0.00045332880425069292 0.017995041213569336 -0.010767726490758491
378 2 94   14.819500705231679  -16.089578374802223  -15.559460527683614 -0.0026017072646769149 0.018159114227174842 0.014265933016028822
379 1 95   17.039106463438053   26.721733520215068   73.510236719922148 -0.0014230131472774972 -0.0033383800203096959 0.00064201072932175971
380 2 95   17.127032979691208   27.384578680750366    74.25381251343903 0.023495609982728097 0.0050205609944153542 -0.009806839822960562
381 2 95   17.854725941647818   26.758538925863093   72.932819904728021 -0.0065225067463586467 -0.0021789969390585842 -0.0064810779509057413
382 1 96   19.745006825846549   -3.804141109675907   45.928497819583981 0.001040187127219945 -0.001293685808681292 0.0016623918595265665
383 2 96   20.391385824906024  -3.6156640907660851   45.189126355732313 0.0076489612296206985 0.025287901071529884 0.014186524321715925
384 2 96   20.142883116128331  -4.4079546784410866   46.619224629518854 0.019740506541380026 0.0035863447846633156 -0.0049008637238818435
385 1 97   25.977776839889984  -17.797331916864511   10.656665419340396 0.00022540225123561376 -3.2016551961575444e-05 -0.00087225588086601289
386 2 97   26.171176073256831  -17.129098321512156   9.9382923850373022 -0.030081906285669115 -0.016200149084820488 -0.024118885557057521
387 2 97   26.335337193061001  -18.659366039268534   10.297433519513488 0.017378079162748663  0.01057334910732359 -0.0092611405421527265
388 1 98   18.932984950242517   44.674312396188839   69.663208369875434 0.0049563374251639994 -0.0014923450581187463 -0.0025746043598202898
389 2 98   18.569654073268683   45.569020023558551   69.403422134807855  0.01410828494288616 0.0029877831494821466 4.2110075403261334e-05
390 2 98   18.758878350387423   44.031028734208775   68.917639476190416 -0.0023184249370698838 -0.0059230763422646248 0.0029470567725893696
391 1 99   33.010206645202111   19.507856670499031   8.9832554561034783 -0.0020706933371532838 -0.0054533254812180205 0.0020323106528035233
392 2 99   33.158909879258374    19.11494880338968    8.075780640856701 -0.004837692370990446 -0.026583307379812685 0.010730364138057422
393 2 99   32.139138259069355   19.998714308871691   8.9659790895593829 0.0010305198710243407 0.00073776306401353243 0.021584623927350017
394 1 100    22.61163124556245  -1.9927850403782408  -41.937143819590069 -0.00039253229649749942 -0.0028453583978554314 -0.0015609129113097373
395 2 100   21.686549330148548  -2.3078709052906241  -41.725143215799498 -0.0062969444113191346 0.011788648849102547 -0.0056363203415828031
396 2 100   22.872266172014072  -1.3754395430981532  -41.194881132830204 -0.0084737433900612148 0.0081353474969397075 -0.0078747988345154174
397 1 101   11.867947500682256   12.561042832865072   9.3399126768830154 -0.0042473341001903189 0.00034761025003304309 -0.0012498468245770065
398 2 101   12.490522450204505   12.862394895460014   8.6177027151021974 0.007892112935720114 -0.011331822275898745 0.0043389791647818685
399 2 101   12.179812983594854   12.943101279091831    10.20983862612421 -0.01205344237300029 0.013868782250798104 -0.0043906516238313049
400 1 102    39.49991263146147   35.945075257805051   30.998465846476311 0.007707676218287743 0.0032852692735656445 -0.0021549723934263893
401 2 102   40.137625740013775   35.174806582457215   31.001309341656775 0.0082084981454798485 0.0036412017414328276 -0.012037125560070343
402 2 102     38.7176911879397   35.579304499985078   30.494143487250053 0.023203943094640661 -0.005032645562432915 -0.020256451164092328
403 1 103   12.612863972824272  -11.888730247232161  -19.717251604371675 -0.0031704743359892338 -0.0034373148427779745 -0.0022466328689725893
404 2 103   12.952500141744725  -10.949099251132346  -19.758974683310974 -0.0092741203479791718 -0.00052007641281134507  0.01534725691091423
405 2 103   12.993443236450625  -12.248237270232092  -20.569257414102506 0.015153417620534551 -0.011055119375186443 0.0091618151818277996
406 1 104   29.279637013351255   49.740794588312163   9.1368798592326161 -0.00056499437933327289 -0.0019904294681874677 -0.0020867163877049707
407 2 104   29.453500339420991   49.419443402393895   10.067742258356398  0.01252211665864527 -0.0061422301975548937 -0.0059272031332016483
408 2 104   28.302517146118074   49.876851263607747   8.9734010005613634 -0.00087596502812334277 -0.0045079848381354018 -0.0023275601521705359
409 1 105   15.179902065281617   18.689502486018291    6.535928344571329 -0.003667406421741026 0.0011853965299625866 -0.0060903476729427912
410 2 105   15.285881983923135   19.663230954535916   6.3343818319285736 -0.0068449627303629685 -0.0018927413507036927 -0.022617104258941357
411 2 105   14.219692706477879   18.518834704646022    6.314861825438193 -0.0012436257154050602 -0.015117513679483306 -0.0039484876756293759
412 1 106   36.305587766962667   8.7316873196259497   4.8756255823044743 0.0021044461817171793 0.0062268100476974278 -0.0054203548128697512
413 2 106   36.713121944838456   8.0418137515871422   4.2773028691541031 -0.018037739413762896 0.0087257196528679262 -0.022005260197960366
414 2 106   36.644342725997767   9.6036703162162507   4.5222268958474645 0.0084232369822994039 0.010409276368296753 0.011032554666661927
415 1 107   27.688739533853393  -14.570057780575761   24.509079671334327 -0.0037175017945499968 -0.0029699209208443995 -5.68052779078717e-06
416 2 107   27.146624263226816  -14.046883940371767   23.851508349389764 -0.018382943139565525 -0.0086149651838589147 0.0075997886167481106
417 2 107   27.357809939824097  -14.178593206847811   25.367707055897093 -0.0023828955168300617 0.009301998142931955 -0.0050673051041882156
418 1 108   34.369151152337359   12.953429671408191   45.879384575501241 0.0017375806464000089 -0.0032409540916067234 0.00030358476125168812
419 2 108   34.135396150408347   12.229722201382227   46.528696208604075 0.029767478119480131 -0.025786518828148527 -0.014892557008097652
420 2 108   35.266734331185226   13.324794950332478   46.116939257549099 -0.0018133284057498139 0.0039424145416673134 0.0025306843877963259
421 1 109    19.33138724701838  -62.346258967828241   13.345945979271066 -0.00086433457533657593 -0.001010429458634599 -0.00079079351794066651
422 2 109   19.270266339076144  -62.633922148068656   12.390166729777949 -0.011561657568006652 -0.010223828615830589 0.0026280041182541944
423 2 109    19.64583747316918  -61.401278437294543    13.43612371031554 -0.042896273283061483 0.012305372215999217 0.0060004213941736361
424 1 110   32.013706109695079   2.6482383555575311   22.911245036260734 0.00056410418230165441 0.0015012631081912516 -0.0015916364573016009
425 2 110   32.630032440625676   3.2431368301192816   22.395262835836682 -0.0019534166016640111 0.012756864519102518 0.0085060327267868167
426 2 110   31.668528858832349   3.0390248409037461   23.764554653223886 -0.021164205546423356 -0.039987653921851413 0.0088293514933557339
427 1 111    20.99434955612745  -33.049506466347566    38.38281838502575 0.0089420691231484259 0.0035706385872087839 -0.0050020987004012482
428 2 111    21.87102679810965  -33.179774528761989   37.919712423899654 0.0042522010283528762 -0.014230415501408277 -0.0088398580012402465
429 2 111   21.186465645654259   -32.45899944075704   39.166650498353249 -0.0029577406960994927 0.011582245541078716 -0.0081294897601494505
430 1 112   13.153369548038294   26.961930405790078  -3.8861376970439023 -0.0011116222611843689 0.0050382469381091317 0.0030919171287312813
431 2 112    12.25744296854854   26.652176126853195  -3.5677546589658169 -0.0060765159144560901 0.0014660644186326793 -0.014471955978273176
432 2 112   13.082316535623455   27.200036677432482  -4.8547742561245144 0.011903433011612547 0.010650829681496877 0.0035161746023272358
433 1 113    10.15905473962404   49.821415552121728   18.799720029542861 -0.0046257794724888588 0.0026641438629725505 -0.0031996494379779605
434 2 113   10.404340551875574   49.495662897487783   17.886637601641063  0.02049923141213136 0.014992014826454441 -0.00098493571023475701
435 2 113   10.869058175522248   50.515612409481719   18.917981122527152 0.0050883754672289465 -0.0089898342951458213 0.0068413029172315638
436 1 114   34.099177991988448   20.143204360069433   2.9749814460960331 -0.0011794851414705832 0.0051438125316393508 -0.0031021408543139713
437 2 114   34.321955202738778   20.966928118988577   3.4963733035936619 0.0051938576221333714 0.0025090752295555806 -0.0016699974260340443
438 2 114   33.232828809108099   19.842476738570188    3.373731789216186 -0.0089707048703039222 0.0050443766045257478 -0.020079114678587036
439 1 115   36.900577999838312   28.473458928127247  -5.0383406334590157 -0.00046706883321686162 0.0023003882987037267 -0.0012316133630226992
440 2 115   35.953571441598505   28.599372819777429  -4.7428344528117945 0.0081434517424394861 0.022616196092395572 0.017705901669557038
441 2 115   36.966100072799165   28.972615488491481  -5.9023716280888898 -0.0032023673176374422 -0.0044215838730177369 -0.0053207137927610906
442 1 116   12.744738892866522   55.284510939757702  -46.655029419318659 0.0015025675404357365 0.0011850891784458547 0.0022396123216131564
443 2 116    13.03472244693573   55.242134175088239   -47.61112233917811 0.013175220108272013 -0.0011500736578570817 0.0058756168903675932
444 2 116    11.78045388435285   55.024376525837141   -46.60518810939697 -0.0063370230772690902  0.03077131549741445 0.0044817497229928636
445 1 117   18.129235846469054   -20.35633634184229   29.585230296169748 -0.0019688961801345131 -0.0023800844552018152 -0.0015451946777244481
446 2 117   18.242835861464563  -19.383393504271488   29.786419664914987 -0.012069139837785422 -0.0032146065080853924 0.0082336570817010315
447 2 117   17.175125891947634  -20.423872078471938   29.293488923157735 -0.0045016788353090982 -0.015998713866885252 0.010008222881505604
448 1 118   10.068996083653083  -23.709211723041236  -26.906697729784586 0.0027039117866288799 -0.003125508146363525 0.0030959943625256188
449 2 118   9.7119661624478226  -24.614535546092689  -27.136737574217314 -0.0073453920366868073 0.0011716029677301509 0.001732337052703474
450 2 118   9.7098535072343548  -23.573636302056897  -25.983314928158016 0.011791871664727682 0.014395112586150043 0.004024509030459548
451 1 119   15.246145396781117  -26.882390373749612 -0.47912274201102889 -0.0046880494439442161 -0.0011948966207969128 -0.0028801323019206674
452 2 119    14.95528350298669  -26.539426640302469  -1.3723051075359098 0.022161125277237761 -0.00015086477201338742 -0.011329629331124811
453 2 119   14.772287712895828  -26.427589237041889  0.27494261303272161 0.015665427493576321 0.0052047671282091455 0.0060867674743489307
454 1 120   36.811193879544028   43.708297086841227   40.493289144229074 0.0041353142243755947 -0.0012843279171156669 0.00075687082018196855
455 2 120   36.484022243801462    44.27982224713746    41.24582990555092 0.014138432495997964 -0.0086473796108315765 0.010737174611198261
456 2 120   36.742403322333985   44.222749735722445   39.638534110825013 0.025794783921347084 0.010220113022737381 0.005954763972097054
457 1 121   30.565810561190641  -19.991528323027968   39.763074678941784 0.0055591518350654057 0.0042790198767954932 0.0017462710681221839
458 2 121   30.555785114042486  -18.994864017816909   39.844066665615017 0.012045146712921881 0.0048574272808046557 -0.0044414626126404811
459 2 121   31.052620643442211  -20.347987206912471   40.560541188524077 0.017998914018486228 0.023007057985052877 0.0024962584701174254
460 1 122   19.880476315498104  -14.053476370986527   16.810795545324165 -0.00082462071969298563 5.9141124854248971e-05 -0.0053766411659078228
461 2 122   18.923094604025106   -13.86610353120944   17.030593840550118 -0.0084100977993265217 -0.022277809870224312 -0.01931837913257654
462 2 122    20.05837558547454  -14.713533678106177   17.540642015351182 -0.0028098483374647105 0.016993918898458561 0.010475316486299334
463 1 123   24.075777414121472   45.000377978097205   65.489428862128264 0.00070636206860298287 -0.0016981394466501394 0.00052845795203601813
464 2 123   23.533546476639213   45.239055258860532   64.683811989517139 -0.017837032442086516 0.0053677984000945166 0.015130106148376005
465 2 123   23.826186105683455    45.59600257854639   66.252930966634921 -0.0054946131188825225 -0.0069638172227099344 0.0026256527048240789
466 1 124   36.092344996275173   7.0822067178866579  -7.4919918351814925 0.0069428327436632832 0.0039990039941264479 0.0050088890606232121
467 2 124   36.697991859943713   7.7342729172392373  -7.9480632159736704 0.020505602327364182 -0.018950376770595551 -0.0098458777104301239
468 2 124   35.210414245409623   7.2052696172686499  -7.9470232048252516 0.007145791032284206 0.014645531205856105 0.0074252316298920257
469 1 125   26.397069042027692  -11.455811432270799   54.664703711114186 0.006443581337064695 -0.0020760037530568745 -0.0022475933401518364
470 2 125    26.70345033703483  -10.765605197490437   54.009153762727365 -0.012414445287590297 0.0040754851977515428 -0.0045325012039290104
471 2 125   25.681238014437863  -12.007483785958197   54.236634531810999 -0.0072969305093963342 -0.0020495641059989399 0.020671541915937681
472 1 126   23.710483893809275  -47.970816840111446   41.474682076717144 -0.0016066955677456879 0.00050705152249627824 0.0018575165627608638
473 2 126   24.609337612955198  -48.375675978329788   41.306899680235709 -0.0096121071686032736 -0.014784196996083169 -0.0041106943505456591
474 2 126   23.595248119212304  -47.269861682466654   40.770848078191243 0.0051009346813116266 0.019723034367168924 0.019932418112703635
475 1 127   29.126699020548042  -19.216203875405569   44.925602706163353 0.0035892480962492154 -0.0049586426567235845 -0.0026158455942676636
476 2 127   30.107488043609351  -19.411041930627256   44.916101874237881 0.011568528756705415 0.035945140526630691 -0.015440241321920883
477 2 127   29.003847710105031  -18.473717211149005   45.584101425696574 0.024409983570399113 0.015779698622806045 -0.022097212564850116
478 1 128   18.999747384044948   38.535021658237909   30.130264956054702 -0.0055788147460416639 0.0007467893178033987 0.0044289702575259189
479 2 128   18.185608020118938   39.043644883664946   29.850123171005844 0.0032001129836522475  0.01661439983740963 0.0078498926309649667
480 2 128   19.720303305245029   38.804729147907807   29.491471648979783 -0.0034136993304875723 -0.014231439287991069 0.00051189625435408409
481 1 129   39.542749988957993  -1.5134278552393639   19.207396973962091 0.0015807755281332758 -0.0037172300123418673 0.0027396898752128853
482 2 129   39.170241862766794  -2.1131922788184312   19.915577839486218 0.017114529649142039 -0.010788956091218885 0.0049694462764659541
483 2 129   40.266569837988968    -1.06540827628797   19.732147553593723 -0.0051408141964257217 -0.0019166181631712943 0.010522219292162896
484 1 130   33.815689254422878   6.0933420802202214  -24.663239309158019 0.0021080012788924625 0.0032692818894879232 0.0044433929943694097
485 2 130   33.605179849675636   6.8500999654878267  -25.282111806568729 0.0050588707058506228 -0.010136608963977502 -0.012864025512309007
486 2 130   34.126483023173456   6.5878138045482988  -23.851509703490031 0.00024542416323792041 -0.0012880649739992753 0.007912822061243354
487 1 131   27.737895248807753   47.398095324313047   29.933675048310523 -0.0052759240923783328 -0.0014350336063237103 -0.0060916983404829348
488 2 131    28.72165548490289   47.223983375686572   29.890079975174306 -0.0072922312889599217 -0.018137516118860161 0.015401585505972539
489 2 131   27.356791726348977   47.042078467699113   29.080438832574139 -0.016484072458496229 -0.0021619565913292955 -0.00078559643260056545
490 1 132   24.087961174965042    1.757734049335431   28.575840737810459 -0.0048491520751683262 0.0045596931706165644 -0.0036055001033841912
491 2 132   24.829099398814712   2.3960738673668782   28.367907341678119 -0.0027843484511729422 -0.003364116846640724 -0.020442921938686045
492 2 132   23.264460556532704   2.3249677262495361   28.585457570909938 -0.0070671283656892599 0.00086195790647473956 0.020474573309385267
493 1 133   11.813064184494953   18.233281913451368  -51.269437973057016 -0.00063236651488899633 0.0067182921982787639 0.005603804070581842
494 2 133   10.960917587968019   18.404787396138715  -51.763838480671851 0.0084220660478268906 0.0047352312367096991 -0.010740040936216394
495 2 133   11.950562449687332   18.881855188339436  -50.520808261348691 0.0021248564302858487 -0.018053044549162092 0.026579040217546694
496 1 134   31.611928648049698   27.481984037548852   11.474449157739278 -0.00094932092353204329 -0.0017256362154020868 -0.0037670318235218246
497 2 134    30.68689379299175   27.571301938476072   11.843681497550678 0.0096984871872561173  0.02569599856705233  0.01587260981427932
498 2 134   31.599164553908413   26.490194743897373   11.347205563251626 -0.013681171522124494 -0.0013423075678452763 -0.0057099425276208341
499 1 135   23.244118888914272   39.708404526335897   11.730959426913657 0.00033858211884877889 0.0016145084346853278 0.0013268952128921575
500 2 135   24.083902906571939   40.043358742801118   11.303679480118149 0.011803085896119812 -0.022508550763795276 0.0049325640618619344
501 2 135    22.49917999894507   40.325787468658689   11.478166504191011 0.00077531943113393347 -0.0025259080634614725 -0.010127918141673482
ITEM: TIMESTEP
20000
ITEM: NUMBER OF ATOMS
501
ITEM: BOX BOUNDS xy xz yz pp pp pp
-9.9999999999999995e-07 6.9505939999999995e+01 -0.0000000000000000e+00
-5.6223000000000001e+00 1.1247999999999999e+01 -0.0000000000000000e+00
0.0000000000000000e+00 9.7420349999999996e+00 -5.6223000000000001e+00
ITEM: ATOMS id type mol xu yu zu vx vy vz
1 3 0   2.3620124424088997  -5.6222695499503086   9.7420155159299995 0.0028008681520332217 -0.0015027760757826999 0.00066657817234263075
2 3 0   4.5919784981059992   1.4061456034100002  0.81183592526549997 -0.0006186124688282084 0.00036510927538484781 -0.0012737797889581736
3 4 0   6.8219445538030996 0.00025634040000011016   1.6236854893800001 -0.00045581682716734509 -2.1289287970730962e-06 0.0012880289549614191
4 3 0   2.3620124424088997  -2.8102662594490369   9.7420155159299995 -0.00077413627004121609 0.00021548424502645683 -0.0010131047342582531
5 3 0   4.5919784981059992        4.21814560341  0.81183592526549997 0.00016407152393519811 0.00025783193824761288 0.00019740377157009026
6 4 0   6.8219445538030996         2.8122608396   1.6236854893800001 -0.0001318244999251449 -9.3042456223623856e-05 -0.0014317935505110616
7 3 0   2.3620124424088997 0.001733740550962537   9.7420155159299995 -0.0020291444005679452 -0.00059792114325323518 0.0010328575580909412
8 3 0   4.5919784981059992   7.0301456034099994  0.81183592526549997 0.0012514615550242533 -0.0014590951478015907 0.00071784344234611906
9 4 0   6.8219445538030996   5.6242608395999998   1.6236854893800001 1.386731488141565e-05 -0.00033870127082171923 0.00083898185841950761
10 3 0   2.3620124424088997   2.8137337405999991   9.7420155159299995 0.0004845056739835017 -0.00036457858770694898 0.00031394758368864827
11 3 0   4.5919784981059992   9.8421456034100618  0.81183592526549997 -0.0010063594745536397 -0.00040726928019257691 0.0020674570765316217
12 4 0   6.8219445538030996   8.4362608395999992   1.6236854893800001 0.00036027763214185367 0.00096437056673580757 -0.0005241618890525514
13 3 0   2.3620124424088997   -1.405544549900934   2.4354892659299998 -0.00049170655132296977 -0.00016226495886113756 0.00080886595286029195
14 3 0   4.5919784981059992 0.00057229009999848479   3.2473417526549997 -0.0025140378315970493 -0.00014735183779130816 0.00079016965290441322
15 4 0   6.8219445538030996  -1.4053186596174378        4.05919423938 -0.00010708554497814926 -0.00085659896817786327 -0.0013339691034113593
16 3 0   2.3620124424088997         1.4064587406   2.4354892659299998 0.00035609798770822726 -0.0013770440826735718 -0.0010935553530139275
17 3 0   4.5919784981059992   2.8125722901000003   3.2473417526549997 0.00046109995600578915 0.0015110734264407058 -0.00061917199221328556
18 4 0   6.8219445538030996   1.4066858395999993        4.05919423938 0.00019607038775650994 0.00082954516268248673 0.00050002880242868081
19 3 0   2.3620124424088997   4.2184587405999991   2.4354892659299998 -0.0012704673065081233 -0.0016547027787961197 0.0016031049699325743
20 3 0   4.5919784981059992   5.6245722901000015   3.2473417526549997 -0.00067263846349440316 -0.00149068379465886 0.0019800760073035747
21 4 0   6.8219445538030996   4.2186858395999991        4.05919423938 0.00011461794328110201 0.0014407679367096568 -0.00017263694054145751
22 3 0   2.3620124424088997   7.0304587405999994   2.4354892659299998 0.0001092691338856108 -0.0012770714804016935 -0.0009544618526188955
23 3 0   4.5919784981059992   8.4365722900999991   3.2473417526549997 -1.035530727644618e-05 0.00045112107376977725 0.00017721721228540922
24 4 0   6.8219445538030996   7.0306858395999985        4.05919423938 0.00032796505279998584 0.00018231856799243772 -0.00037561134552333757
25 3 0   2.3620124424088997   -2.811119549907521   4.8709980159299997 -0.00098675432280385033 -0.0015116576196788148 -0.000555629273307262
26 3 0   4.5919784981059992  -1.4050027099200311   5.6828505026549996 0.0011188386575504221 0.002078391373383461 -0.0012331690272837426
27 4 0   6.8219445538030996        -2.8108936596   6.4947029893800003 -0.0018303607146634294 -0.0020675098334211241 0.0021046707571557104
28 3 0   2.3620124424088997 0.00088374059999996035   4.8709980159299997 -0.0012151163017462435 -0.00036716358909961988 0.00070533077454240807
29 3 0   4.5919784981059992   1.4069972901000001   5.6828505026549996 0.00095152146279163941 -0.0012544986748997565 -0.00048159822447049988
30 4 0   6.8219445538030996 0.0011108395999999132   6.4947029893800003 -0.00023406614192192607 -0.0010488868065702077 -0.00050139639229271143
31 3 0   2.3620124424088997   2.8128837405999993   4.8709980159299997 -0.00032336377020847855 -0.00097913601618455741 0.0007804025474260997
32 3 0   4.5919784981059992    4.218997290099999   5.6828505026549996 0.00025686475438943865 0.0020412218974717087 0.00085905089805121963
33 4 0   6.8219445538030996   2.8131108395999993   6.4947029893800003 0.0016599036138782576 -0.00015178625139122674 -0.00027008749145193521
34 3 0   2.3620124424088997   5.6248837405999996   4.8709980159299997 9.1687056894060621e-05 0.0016710950619197172 -0.0015920521043712246
35 3 0   4.5919784981059992   7.0309972900999984   5.6828505026549996 0.00030824385509710004 -0.0023055492620224997 -0.00052208300418819147
36 4 0   6.8219445538030996   5.6251108395999987   6.4947029893800003 -0.00053721319988456499 0.0010358648919813526 0.00078426919686285846
37 3 0   2.3620124424088997  -4.2166945499247968        7.30650676593 -0.0010627001183942703 0.0021619760820061826 0.00086072487034524465
38 3 0   4.5919784981059992  -2.8105777099348765    8.118359252654999 0.0015473443576589155 0.0015920623981120542 0.0018733577406943374
39 4 0   6.8219445538030996  -4.2164686596000465   8.9302117393800007 0.00014974351441793298 -0.00023832062740601479 0.0024768544241654919
40 3 0   2.3620124424088997  -1.4046912594250189        7.30650676593 -0.00039155447945146173 0.0019672749270047136 0.00068085807368715534
41 3 0   4.5919784981059992 0.0014222900651237325    8.118359252654999 -0.001415198161283771 0.0020886804278579057 -9.9653521561301847e-06
42 4 0   6.8219445538030996  -1.4044641604251207   8.9302117393800007 -0.0010531861646599899 0.00057278030010488295 -8.940671816198167e-05
43 3 0   2.3620124424088997   1.4073087405999987        7.30650676593 -0.00096295557400980088 -0.0014084358851771696 -0.0024981428895147627
44 3 0   4.5919784981059992   2.8134222900999983    8.118359252654999 -0.00015724643157382674 0.0013973854727875336 -0.00058352088685643998
45 4 0   6.8219445538030996   1.4075358395999986   8.9302117393800007 0.00042957611084143231 -0.00024466887552902566 -0.0015256494420179405
46 3 0   2.3620124424088997   4.2193087405999989        7.30650676593 0.00059567104562431496 0.0012507856365764007 -0.0013952007129935955
47 3 0   4.5919784981059992   5.6254222900999986    8.118359252654999 0.0024927526416669778 0.00046013516530347807 0.0014101294092166935
48 4 0   6.8219445538030996    4.219535839599998   8.9302117393800007 -0.00015759915331272725 -0.00024984721779130971 0.0011701002725333833
49 3 0   42.684014403745984  -5.6222695499503086   9.7420155159299995 -0.0002773583077954931 -0.00071213478741838257 -0.0012647468647216332
50 3 0   44.913973508848997   1.4061456034100002  0.81183592526549997 0.00033120411695049349 -0.00095875990209052543 -0.00035628069734160227
51 4 0   47.143932613951996 0.00025634040000011016   1.6236854893800001 -0.0014826640797874051 -0.00117668007483808 0.0015842258997408921
52 3 0   42.684014403745984  -2.8102662594490369   9.7420155159299995 0.0013673400715930532 -0.00071483410357145363 -0.00052446295007901671
53 3 0   44.913973508848997        4.21814560341  0.81183592526549997 -0.00059311385831620537 -0.0010814217671545516 0.0011709024430006617
54 4 0   47.143932613951996         2.8122608396   1.6236854893800001 -0.00083690300021280173 -0.0010380994627721912 -0.0015441023058466636
55 3 0   42.684014403745984 0.001733740550962537   9.7420155159299995 -0.0016395872990827838 8.9096612451672265e-05 -0.0012513511783150192
56 3 0   44.913973508848997   7.0301456034099994  0.81183592526549997 -0.00025565447647951385 0.00014350936653746558 0.0018050990810416277
57 4 0   47.143932613951996   5.6242608395999998   1.6236854893800001 0.0016199898475732783 0.0020269740994214133 -0.0011667773767296216
58 3 0   42.684014403745984   2.8137337405999991   9.7420155159299995 0.00088432020500754595 -0.00050697007727291347 -0.0027751029899391105
59 3 0   44.913973508848997   9.8421456034100618  0.81183592526549997 0.00091266950013888751 4.1631140476906137e-05 -0.00070440824979085576
60 4 0   47.143932613951996   8.4362608395999992   1.6236854893800001 0.00083202364659055246 0.0011716042620258829 -0.0022201254292088918
61 3 0   42.684014403745984   -1.405544549900934   2.4354892659299998 -0.00088981898094765298 0.00098169003658787608 -0.00056552450961066625
62 3 0   44.913973508848997 0.00057229009999848479   3.2473417526549997 0.0016631906617348949 -0.0015417819199267386 -0.00083453483484224281
63 4 0   47.143932613951996  -1.4053186596174378        4.05919423938 0.0009093191979636405 0.0011677462776523628 -0.0017275152565402838
64 3 0   42.684014403745984         1.4064587406   2.4354892659299998 -0.00053654503479186539 -0.00020533861460436871 0.0016327786845563353
65 3 0   44.913973508848997   2.8125722901000003   3.2473417526549997 -0.00065562984713786205 -0.0010069720110667184 0.0018188637383642905
66 4 0   47.143932613951996   1.4066858395999993        4.05919423938 0.00084414073640419929 -0.00084144297920441479 0.00083303071265574704
67 3 0   42.684014403745984   4.2184587405999991   2.4354892659299998 0.00058826218785899625 -0.0019956016576861894 -0.0004561578964505741
68 3 0   44.913973508848997   5.6245722901000015   3.2473417526549997 0.00014226192469055714 -0.0027785052649671169 0.00021818160802758335
69 4 0   47.143932613951996   4.2186858395999991        4.05919423938 0.0017948598232844155 0.0026084750177370656 0.00015485361065842052
70 3 0   42.684014403745984   7.0304587405999994   2.4354892659299998 -0.0011204829191583129 -0.00034790728320064447 -0.0011967489839122848
71 3 0   44.913973508848997   8.4365722900999991   3.2473417526549997 -0.0016357856851915002 -0.00022802089741180568 0.00071095113878679199
72 4 0   47.143932613951996   7.0306858395999985        4.05919423938 0.00083684103898198773 0.00068901475308145955 0.00055313224394653389
73 3 0   42.684014403745984   -2.811119549907521   4.8709980159299997 0.00027082425570828535 0.00045095385547564852 0.0007799824491958857
74 3 0   44.913973508848997  -1.4050027099200311   5.6828505026549996 0.000237559890978426 -7.1383079991118463e-06 0.001123052605380694
75 4 0   47.143932613951996        -2.8108936596   6.4947029893800003 -0.00084363043809072618 0.00059830998304152643 0.0023279516036512843
76 3 0   42.684014403745984 0.00088374059999996035   4.8709980159299997 0.0002848695444863418 -0.0011849169733497379 -0.00010750488078807196
77 3 0   44.913973508848997   1.4069972901000001   5.6828505026549996 -0.00079622435207230284 0.0023710478145815977 -0.0015297927831595753
78 4 0   47.143932613951996 0.0011108395999999132   6.4947029893800003 0.00093520198247154355 0.00050483703365673978 -0.00096302648376243231
79 3 0   42.684014403745984   2.8128837405999993   4.8709980159299997 -0.00010344552492225534 -0.00032001862093838847 -0.00059899614639689046
80 3 0   44.913973508848997    4.218997290099999   5.6828505026549996 -0.00014793779588679002 0.00083664626198422405 0.00022498070541694345
81 4 0   47.143932613951996   2.8131108395999993   6.4947029893800003 -0.00021813506353409831 0.0003256084523808683 1.6640404076331369e-05
82 3 0   42.684014403745984   5.6248837405999996   4.8709980159299997 4.7101301072952168e-05 -0.0014800401618589884 -0.0018805282087006874
83 3 0   44.913973508848997   7.0309972900999984   5.6828505026549996 0.0015156712535108684 7.5685703793992463e-05 0.00067801089828032019
84 4 0   47.143932613951996   5.6251108395999987   6.4947029893800003 0.00041703273377941756 -0.00027695308676454995 0.00020149828687159011
85 3 0   42.684014403745984  -4.2166945499247968        7.30650676593 -0.001831995427740224 -0.00089876973956409725 -0.0015988545921818446
86 3 0   44.913973508848997  -2.8105777099348765    8.118359252654999 -0.00029629840656003213 -0.00045315715321457876 -0.00055974275318514761
87 4 0   47.143932613951996  -4.2164686596000465   8.9302117393800007 -1.5944394779462967e-05 0.00032505624935104242 0.00078249538761336634
88 3 0   42.684014403745984  -1.4046912594250189        7.30650676593 -0.00083672548708572545 -0.0014844839890266975 -0.0010917937833736686
89 3 0   44.913973508848997 0.0014222900651237325    8.118359252654999 0.00024059713419053477 -0.00081602259520786164 -0.00058730109120058943
90 4 0   47.143932613951996  -1.4044641604251207   8.9302117393800007 0.00076380020474411199 -0.0002656575973339156 0.0002710858379906594
91 3 0   42.684014403745984   1.4073087405999987        7.30650676593 -0.00088058620916208526 -0.00072902681328947908 0.00047300132195309718
92 3 0   44.913973508848997   2.8134222900999983    8.118359252654999 0.00066697834352425704 0.00032791563208750611 1.1290016162939661e-05
93 4 0   47.143932613951996   1.4075358395999986   8.9302117393800007 -0.00086450210546211816 0.0027540548936568414 -9.4634438982209431e-05
94 3 0   42.684014403745984   4.2193087405999989        7.30650676593 0.00045492809976132394 0.00063347240208277414 -0.0015646355614999906
95 3 0   44.913973508848997   5.6254222900999986    8.118359252654999 -5.5632923784245251e-05 0.0016257295069764285 -0.00085785157450222072
96 4 0   47.143932613951996    4.219535839599998   8.9302117393800007 0.00099993285499768228 0.00029145407723115107 0.00040807536852083379
97 1 1   21.653534522861413   13.201158987776557   24.769522206096308 0.00051647753442489745 -0.0043661665151171506 -0.0022030930301283475
98 2 1   22.123557354854327   12.572225878826215   25.388813394634909   0.0082353677512658 0.0090427016849670035 0.005522349947933043
99 2 1   21.547594526624891   14.097489377283312   25.200066586362748 -0.0059609330870255108 -9.1257514758300855e-05 -0.012690250888577066
100 1 2   10.761426425250669  -3.1187603877132672   5.5288547657260798 -0.00096033828978382533 0.002386326829936307 -0.0033349311368283826
101 2 2   10.178773647679838  -2.4850974829489627   6.0377620729836199 -0.0030885255122177452 -0.017774494256737546 0.019341185751541368
102 2 2   11.439666185409783  -3.3013026126876088   6.2406615806583972 -0.011445277074753865 0.011061692510809053 0.0089608239065766086
103 1 3   32.864603761953056  -5.0694357235588017   19.795238118373007 -0.0006478610210288345 -0.0071762972171263732 -0.0072703034189951412
104 2 3   32.539698536094662  -4.2012996576064241   19.420037549168701 -0.0026131862568711168 0.010005746400866196 0.034223729461227544
105 2 3   33.647581982974863  -4.8573883011876875   20.380029258749108 0.012462746237203023 0.00028757286205921599 -0.027498042504957413
106 1 4   19.405871811507897   -22.37942097457702   62.481937422027507 -0.007008586568278412 0.0017017327827493413 -0.0024664226310852958
107 2 4   19.652116722616245   -21.51695168570949   62.039772263848747 0.0081412224372706919 0.0054250958957044156  0.01333814172651597
108 2 4   19.143146667080931  -22.950303014903067    61.70407554847413 0.0033113678303320071 -0.012769971214129249 0.0047232839644091914
109 1 5   9.9171732063406832  -2.7561450994523788   29.605253524215346 -0.0023631446602567175 -0.002315449185327998 -0.0055699457269030531
110 2 5   9.5334020787048903  -1.8551263412031247   29.807453694323968 0.001748587970416395 1.8343541114971862e-05 -0.0081779721867788185
111 2 5   10.844425653918332  -2.6245650704686128   29.254697410400812 -0.0015355964889134759 0.0030128096643736338 -0.0013499277229963949
112 1 6   36.812528990067825    14.01144429080388   -22.57049138279622 -0.0031481045302415613 0.0064304166931372928 0.0029771170173823972
113 2 6   37.783279959311777   14.223442181658578  -22.457799793249464 -0.0011812983428927525 -0.0037891350279362027 0.0052628538011456685
114 2 6   36.542434560810676   13.590575324509691  -21.704513241998164 -0.020612795787534541 0.00039875270660957515 -0.0054103234894260378
115 1 7   27.763012171762831  -2.5159343375532384  -11.882306492652521 -0.00051480589728880436 0.002491979902106051 -0.00022514607606026558
116 2 7   28.633435370287536  -2.3562992642342397  -11.416602799465581 0.011002214508652245 -0.0069393839995843488 -0.018629487505271197
117 2 7   27.204338871043038  -1.8143472002112908  -11.439972285317275 0.0030775723519973555 0.010938608618646768 -0.0090990553483508343
118 1 8   34.351347564857583   29.212516785225276   -13.29281956167565 0.0020996515434192485 -0.0020558502216261429 0.0036188970232786913
119 2 8   33.710680402160733   29.536684535620829  -12.596787472647986 -0.0060718800307873301 -0.021259509671358739 0.0050561016392070375
120 2 8    34.82118412637967   30.000232939868212  -13.691261824937738 -0.0002705961249056511 -0.016969929208089714 -0.028745418991379456
121 1 9   14.978576893611967   37.153599790293832  -22.590218466868141 -0.0051239687370969325 -0.00059924629963687922 0.0039298378463853137
122 2 9   15.330260807878993   36.272099210332634   -22.90529792238727 0.0055073939455571033 0.0055557917012230588 -0.0014303733288054679
123 2 9   15.622544461850055   37.464047645490581  -21.890984792861406 -0.011958443937157302 0.018961990844873822 0.0015154617613752557
124 1 10    39.12019280497865  -2.7518895887564723  -2.7046156165703312 0.0072643433057112726 -0.0014825884649352495 -0.0063810321730956498
125 2 10   38.301185209312813  -2.7360515790411268  -3.2781796514818238 0.010377748116344277 -0.0043787852666794047 -0.010900580669343208
126 2 10   39.359872190571423  -3.7226653088450687  -2.6924499246612728 -0.0066761016143227761 -0.004648954637889266 0.015105622735255409
127 1 11   30.763829905136472   32.670733137293389   35.074654829449635 -0.004175186135443691 -0.0037526289711528171 0.0027671267653540058
128 2 11    30.61704840183166   33.243818936298496   35.880897827398954 -0.0031668954660857875 -0.012171466248999542 0.0089358459636855632
129 2 11   31.763087098276412   32.667792663899178    35.03623448187831 -0.0054831369515673219 -0.012173469691145878 -0.027940715482789202
130 1 12   30.920717062340259  -23.608745055518241  -12.021473353908558 0.001437231445445045 -0.013904893554473096 -0.00064401680253866949
131 2 12   31.123374539347139  -22.666282945080738  -11.755587867631526 0.0098659208765140716 -0.01550650930708047 -0.0014061579848324355
132 2 12   30.766175513523496  -23.569635677469115  -13.008685162045827 -0.017789719234066022 -0.0039878710042929701 0.0027617937232372151
133 1 13   20.941622103371365   17.430162027397746   7.6432909071783852 -0.0018885317481602856 0.0052926717744635286 -0.0043831106345502881
134 2 13   20.549381978882284   16.750243497823618    7.023727878866552 -0.0039487400073117745 -0.0039432076442128122 0.0070303813661687885
135 2 13   20.444143757970906   18.297629813702358   7.6470675573911198 -0.0047399499589824484 0.0036166996333802906 0.029001323251065116
136 1 14   29.752979385390169   23.584217376367441   48.846099989822605 0.00027589899154681694 -0.0074607619601202843 -0.0012998544150049391
137 2 14   30.311881771950627   23.945720917338981   49.592386040961088 0.011111081394277644 0.022114684665005938 -0.023919704435924036
138 2 14    29.61890641880888   24.297563528697044   48.158232498496851 0.0048626130581840765 0.001818411245306776 0.0074764929977969236
139 1 15   36.781721153069299   44.675976382749695  -3.8967764393024371 0.003753105366404704 0.0027747866963386556 -0.0035464505284707672
140 2 15   37.451950053552991   45.369199113324946  -3.6317566922048146 0.0058044585080540409 0.00031323238256713567 -0.0023125194684402825
141 2 15    35.89477913495255    45.11690332030723  -3.7592372131728631 -0.0053447581865730277 -0.010026786330972622 -0.021143348782707332
142 1 16   29.924582349151027   31.726935395165277   -67.96173142218511 -0.0018154673060791391 -1.2907521399236314e-05 -0.00051524538134676027
143 2 16   30.269765774662474   32.012276578220153  -68.855839219937664 0.0086610139956839489 -0.0044273571000709227 0.0021200969246685446
144 2 16   30.257702462869201   32.427588843609627  -67.330767398465809 -0.0099910559517260196  0.01249169823474197 -0.010094657210732506
145 1 17   39.368491401607521   30.352229876141884   49.798193401066548 -0.00088117896801675544 0.0016566482847315998 0.0077636842928898451
146 2 17   39.051913885132819   30.745472587389308   50.661407417444032 0.020434708747332782 -0.010723391707864311 0.021251042594189945
147 2 17   39.614994359629847    31.11825930104046   49.204530965171443 -0.003669000906598992 -0.007879685860153746 -0.0057031903036204867
148 1 18   15.171339944092413   51.147809349282412    44.60121111695959 0.0041898658233392883 0.00073144988138503224 0.0048617911386877192
149 2 18    15.83330747530867   50.686382303788136   45.191875143983665  0.01127834914604294 0.00080580826742040123 -0.0030059524985754475
150 2 18   15.718429987170927   51.594570016574792   43.893329003068551 -0.0095188956550933748 0.021567016213170937 0.0074103921539471242
151 1 19   26.683730935970726   59.573393095460119   33.906963534677637 0.0015343078771227908 -0.002078738755095122 -0.00062648971185232073
152 2 19   27.098710665169296   59.530932066579368    34.81580272059756 -0.011543884374185508 -0.020647683766344804 0.0044556276534258735
153 2 19   26.090855332050658   60.378311375466325   33.931553664168966 0.023639929777194955 0.013944169881640572 0.0084404125956070233
154 1 20   31.762789478001032   16.481679329585969   2.6351625484986769 -0.0014155199137175212 0.0030099334679803314 -0.0045496837494307532
155 2 20   32.026722559795154   16.764454759336648   1.7130036372022388 0.011604025484735041 -0.01111979727809647 -0.0052151408379234676
156 2 20   31.615994415664048   17.201460836082948   3.3136651600336116 0.0039921508049883822 0.013751014485897162 -0.014897734399026641
157 1 21   30.425511037244831   19.771341584309226  -6.0935877686363993 0.00017486360922342524 0.0059655020637672798 0.001374707966777755
158 2 21   31.048598364914845   20.304078125601457  -6.6662603154722859 -0.010341076773931944 0.018795443589708305 0.0018778898926945398
159 2 21   30.402740255151336   20.292967335140865  -5.2407173094874784 -0.00047452254997198842 0.014177000966265854 -0.003656978308662085
160 1 22   39.546645754372435   77.793540875192676   4.4370532675204686 0.0014006753378031009 -0.0016455276057098889 0.0023065974837211678
161 2 22   39.795139717746657   76.828009004510548    4.359601039655443 -0.0055220374965490359 -0.0044582393757068243  0.01502361209233688
162 2 22   39.227008792507675   78.123491619824009   3.5488166013270792 0.0029545011297619447 0.019824983093204459 0.0096480105402064371
163 1 23   39.708185566147208   52.691621742706182   82.039594942872839 -0.0039532357835786779 0.0023286890360440693 -0.0037391404975291999
164 2 23   39.167646097661596   51.857437584006696   82.148928003706899 0.010404144720719726 -0.00614968060157298 0.0026255380776994065
165 2 23   40.606370976595201   52.453214849001718   82.408951515860693 -0.017584924360105232 0.010659615758953975 0.034832199716829305
166 1 24   36.635935096968929   52.990987999216813   59.697136556540826 0.0014852809299621505 0.0013431115202691617 -0.0014378971770129965
167 2 24   36.672596976706117   53.616543411869586   58.917818708818174 0.010444750306128592 -0.0030301354495256183 -0.0045100221471503967
168 2 24   35.672296424532597   52.730016466494618   59.754529599623652 -0.0048825912479112561 0.025953237807561425 0.0042826420853617755
169 1 25     9.94243664977175  -22.059039567653013   18.176367680325029 -0.0031917837520282037 -0.0056337289072515674 -0.0029943685059456498
170 2 25   9.0322309961875327  -21.715197553114603   18.407232059246279 -0.0029620852954507287 -0.0059898481673530653 -0.0015806157610359166
171 2 25   9.9549709835600861  -21.909192115059362   17.187738001775749 0.0037964118117905727 -0.0064603169517539628 -0.0030051274506025351
172 1 26   25.197254722172005   16.940233258681545   52.638734958620311 -0.0014540615243745967 -0.00043781112767903713 -0.0014476981245965536
173 2 26   26.065557881548962   17.303002026410141   52.300432836892128 -0.0097134733920290258 0.0033265551512807923 -0.018481901309943545
174 2 26   24.427767858099365   17.503802930150293   52.338270575025824 0.0015587901620931872 0.016141428558931883 0.021971326880058931
175 1 27   17.234871983124812   27.542224063884341   85.282595339224883 -0.0099669983896364198 -0.0034102469017302174 0.00052225740096755336
176 2 27   16.418435232700045    27.47563116853015   85.856177398438447 -0.0041520621062071982 -0.012498229544159557 0.0077126108788709031
177 2 27    17.61882410519339   28.393900935402435   85.639284489403835 0.0089261605898546918 -0.012871395596147176 0.0026317039066323113
178 1 28   10.205322961885374  -53.437897202014689   8.9985114472593128 -0.0022186471815405398 -0.0025905152172348849 0.0035883897832327855
179 2 28   9.9730864351860671  -52.562734364012691   9.4229583569123925 0.036810578463207289 0.014731495588407926 -0.010640053413855726
180 2 28   9.8904712081163026  -54.209088943514317   9.5518030310521205 0.00035559973567946023 0.005727135789325143 0.016622255066724514
181 1 29   9.4447714698401324  -22.106914873426526  -28.917776118882475 -0.0031773059469645442 -0.002009011373482794 0.00066641598368338015
182 2 29   9.6720843168876058  -22.681197684533188  -28.131311049897903 -0.021340144200127344 -0.033894366999895946 -0.017319571409172535
183 2 29   8.4570878893764299  -22.032162445294112  -29.055227699379238 -0.0041817201132792643 -0.026526919499690098 -0.0053632998068544107
184 1 30   26.450526176498347   54.243301884643273   36.678178005913615 0.005001822977551273 -0.0038655299320393939 0.00096195686378208994
185 2 30   26.502487314976683   55.196897343123894   36.974751255521866 0.0096356533773221068 -0.0064029097322439157 0.0083365904382191151
186 2 30   25.490141155325983     53.9652896673919   36.697406632064137 0.0025471025657235477 0.0038380618473197055 -0.010819639750935936
187 1 31   10.108393403621324 -0.93288240656449872    40.38782862893558 -0.0069836680520532048 -0.00069211098300775583 -0.002504944952830367
188 2 31   10.180563923313045  -1.7522483249783782   40.956538383113042 0.0087950843481841585 -0.0026825684845578498 -0.0073713032603236915
189 2 31   9.4169046868006241 -0.34158309043212398   40.802808374348977 0.012664390767135257 0.015883263763902256 0.0065365378647240426
190 1 32   15.581273529323857 -0.83011221606251695   62.036682014998085 0.0047140154524221668 0.001261910777935589 0.0024298883645223123
191 2 32   14.674575807004622  -1.2086197370459075   62.222776821281144 0.0033613844259834775 0.00044942937072618374 -0.0058416241497400798
192 2 32   15.685511892336025 -0.089594073427335275   62.700584949270549 0.012749043028684966 -0.0092515079023861076 0.012899010871133178
193 1 33   36.696970285375485   60.169300716520937   8.7708816695795502 -7.639374384368211e-05 0.0012611510888682592 -0.0022995084929489824
194 2 33   37.343933703753578   59.658979153602417   8.2043042911948625 -0.01631360323075589 -0.014524976702799685 -0.0066813576995836338
195 2 33   36.978616773100327   61.128783602863933   8.7791095545536511 0.017227525481031836 -0.003842269681905141 0.00036954094856580676
196 1 34   22.044353070747977   18.874020603095708  -16.404167750777162 0.0021772015529098947 0.0012830459587182233 0.0039272253271427204
197 2 34   22.829215640184174   18.406630304888033  -15.997305544023991 0.0032930143135486908 0.016595121616635861  0.01932767112989232
198 2 34   22.273526795286209   19.847173002741002  -16.425467033319009 -0.0055600653167862711 0.0027751926084150524 -0.011397695735759193
199 1 35   33.929393856742891   2.9457786161684805   22.370996226587142 -0.00062130604561476508 -0.0023425098353655979 0.0080403623075296169
200 2 35   33.667988413371809    3.381758894637434   23.232151483253958 -0.0045705679893244559 -0.0052043876217693595 0.0082983735429682862
201 2 35   33.258660086692181   2.2125602430526037   22.259161576203265 0.0020065917586256873 -0.005992274595819848 0.016227907036740714
202 1 36   27.557330229885359   39.427204390188308   40.545970626505166 -0.00060636891090698746 -0.0080062437173608406 -0.00014146948359984173
203 2 36   28.276156067144196   39.685626100893955   39.900597001311525 -0.013838009167331484 0.021617807841463745 -0.0030659544026388438
204 2 36   27.182271876962425   38.521211517101577   40.349736221158729 -0.0018394971386802498 -0.011386273549146949 0.017668135389152767
205 1 37    9.856733689479011  -20.345072685797106  -26.341873640210547 -0.0029905134180559525 0.00061909086272933273 -0.0023764668678213116
206 2 37   8.9945216320800281  -20.851575444466853  -26.335158426531056 0.0072731977755596065 -0.016860503745624308 -0.00083670752835643262
207 2 37   10.182514121432495   -20.20657348706888  -25.406627676083261 -0.017559941162405762 -0.0081566588393168285 0.0039583842451362981
208 1 38    34.76798940939522  -21.927351360447634   12.177042041000755 -0.00058254406241366684 0.007284804391718273 0.0043309848025651796
209 2 38   35.242577761503135  -21.474367733131203   12.931741505394788 -0.0074477109743673903 -0.0098478631891964104 0.019057231662625875
210 2 38   34.777659816074589  -22.859142103592742   12.539908966188447 0.00056818338791008794 0.0090404348120379108 0.0088728758764968513
211 1 39   21.909980278252441   4.3655773699869949   14.855817100783057 0.002161774133605653 0.0020002444913851812 -0.0020287217971577901
212 2 39   21.543096411988113   3.7079073447998718   15.513742806103878 -0.0050872214434390878 0.014882591437077831 0.0068027859545370679
213 2 39   21.251874623041218    5.114094510075966   14.774460321866371 0.0057800445331483343 0.0034326120147619931 -0.018019915626532237
214 1 40   39.412253350925816   22.665458435930436   45.976214605767886 -0.0010424026215224104 -0.0047901522740612969 -0.0050646538117965108
215 2 40   39.491990600806773   21.912014270408218   46.628873664068571 -0.0068998575701844792 -0.0045574498733437253 -0.0040826670561978475
216 2 40   39.577147573172226   22.272238810929583   45.071677093910971 0.0099771503427292102 -0.014454245668231086 0.0011437278008269564
217 1 41   39.762447822618014   13.659493580599332   17.363862157550496 -0.0030179577432371363 0.002697762163102906 0.0071901699517443532
218 2 41   39.724780154982319   12.698454342397337    17.09002957310236 -0.0069296929281864325 -0.0051255210448590289 0.035080892204048308
219 2 41   40.742574204200089   13.824954961319094   17.473291158148037 -0.0044240017719255646 0.016453947661008175 -0.0011158977846741172
220 1 42   18.571244621065496  -27.374464163449176   21.214146942761857 -0.003686844009589501 0.0042099602449448739 -0.0032390971292903027
221 2 42   18.225393670072268  -27.336832801304475   22.151681473075222 -0.0039784555936680406 0.0078433204714615946 -0.0034974370608829085
222 2 42   17.948067690128724  -28.002908310052341   20.748627506538345 -0.0034904444486441961 0.014295640822665547 -0.017099586186047531
223 1 43   38.845825256268462   10.477287092645698   29.101692166116251 0.0025769353084130662 -0.0030663159891992499 0.0049100903032010101
224 2 43   38.089601725809977   10.311027498339872   29.734529858427386 -0.00534539933176974 0.010864521446683347 -0.00087214891653078367
225 2 43   39.102076846088835    11.41893169047319   29.319959176949663   0.0151020463754406 -0.0034780195984908352 -0.008175909453855202
226 1 44   17.657990332739445   18.955301990004696   6.5699535933662823 6.5567758093201804e-06 -0.0060374618424288038 0.0035844299447378648
227 2 44   17.882220131210012   19.824298009722934   7.0110507730992229  0.01475951804909899 -0.012946401078215106 0.0097593322124165417
228 2 44   18.551021879566655   18.671805918741306   6.2204903339805533 0.0014032988620950745 -0.010184969977654187 0.010480836479408303
229 1 45   39.424167065536729   4.6977032121086442   23.231706859407076 -0.0024173777651426745 -0.0044588806747399411 0.0050723195616119623
230 2 45    39.61931972217571   3.7566882436701121   23.508123236514713 -0.02797559062963343 -0.008260013358992414 0.010043893871490774
231 2 45   38.606313971939379   4.7046043617978146   22.656321197047784 -0.0062595566896183948 -0.0056337983319589228 0.010527535646071572
232 1 46   10.830325086113611  0.42095481205961072  -14.213872685154488 -0.0014248974100862244 -0.001217258193530187 0.0026572200997381605
233 2 46   10.549232372802594  0.91213663927936928  -15.038328437758871 -0.0024199765756209696 0.002410955646749072 0.0051502412631460621
234 2 46   11.726388177379878 0.010428363517398509  -14.382806233129534 -0.0079165097188355349 -0.0026068934139718428 -0.02829245777113492
235 1 47   10.506397050990959  -19.457540378642371   6.3305423239428897 -0.0032133564093233045 0.0018881544856243783 0.00067357857556113335
236 2 47   10.671888061458427  -20.382481244496226   5.9883477902990911 -0.0045019259312300171 -0.00044795372509789439 0.0063541363841059144
237 2 47   10.637522770042994  -19.532352227848151   7.3190812131552825 -0.0018857254758252733 -0.010392996154322664 -0.00041509104365957707
238 1 48   26.433190539636698   34.421584257403303   37.064443955966453 -0.0008291851535180639 0.0064416637943753791 -0.0012946411892169876
239 2 48    26.80435705250223   35.345999737776062   37.152134951934627 0.024677188653564913 -0.0088240292205124041 0.051761494063569009
240 2 48   25.746894082811206   34.330983378285836   37.786100619328501 -0.0067145123258211337 -0.013486694453176356 -0.009334544337223109
241 1 49   26.081399378229328    28.13028483596996   4.9912026129048765 -0.0029407560537563402 -0.0058695387917378902 0.0046160722936237891
242 2 49    26.90916041802992   27.934001303353558   4.4655752829598701 -0.012387096043794458 0.010263447896964385 -0.016288018272133553
243 2 49   26.429853887877638   28.414962466397142   5.8842522783944462 -0.027177584014490094 0.013397779381110649 0.0079109874752319315
244 1 50   15.086255088220783   -56.46862276340083   38.254118399623181 0.0060012510400553635 0.0014896451672474196 -0.0051516624331081661
245 2 50   14.816298992585004  -55.514966380872934   38.387020043125929 0.012073033594306143 -0.00043737826088851526 0.021125858741415673
246 2 50   14.280313165686648  -57.021089897980609   38.041426985960747 0.0093704472983585068 -0.004935644663646893 -0.0012890717247724193
247 1 51   31.940011819863734  -32.405304914343034   39.830860360957814 -0.0027813814311161574 0.0029225354117096169 0.0041024296425014413
248 2 51   31.674829315182063  -31.525153411349038   39.437145327820112 0.0056832951735623586 0.0080147322132285755 0.0098126259077638018
249 2 51   31.115307488866911  -32.961424134841423   39.727933280997753 0.00068552491097705244 0.0015809859190174329 -0.016419461373188955
250 1 52   18.003314715413566  -12.183443916873276  -4.9855113621906995 0.00068081882956794171 0.0074751822176081992 -0.002669407096742551
251 2 52   17.453328805379659  -12.199181607353388  -4.1504857314861052 0.0048269938949178385 0.0022587668793849595 -3.8015241091947859e-05
252 2 52   18.938649185133094  -12.364075857385615  -4.6813380810211651 -0.0023666026421671742 0.016874264227480337 0.012291642060868992
253 1 53   18.871205910077869  -11.833079270412936   26.154293363589371 -0.0026988129652581187 -0.0064425640413108025 0.0035639813386200403
254 2 53     18.9424204058054  -11.601218666623382   25.184154684593924 -0.0018599520817970169 0.0043541319456093242 0.0061794161728988342
255 2 53   18.987230497438325  -10.934156598779682   26.576757776710508 0.0042619512745992894 -0.0023368386518924046 -0.0070079740548531534
256 1 54   12.704172966403613  -7.1948271350673689    27.85083889265611 -0.0031510143925498999 -0.0040581042170965186 0.0017116669548741643
257 2 54    12.34297902361144  -6.3271368590276564    28.19238276640306 0.019899545177312725 0.0047673202157735503 0.0037147393644696618
258 2 54   12.062953097421028  -7.9096811781518941   28.129801992401795 -0.023523007640177503 0.0072536203641449491 -0.016222326320692242
259 1 55   24.502662107628783  -34.874438575205268   70.882716676761049 -0.0048350944080688294 -0.00060372484567864043 0.00023832740306158013
260 2 55   24.391607444569143  -35.412666675603553   71.718166978251077 -0.0085513800985680087 0.012561552845487616 0.0082642044272919421
261 2 55   24.886195972888498  -34.006135895038391   71.197283354097266 0.0033422513167908376 -0.0032369132241592295 -0.0024680553001512132
262 1 56   14.688690602418676  -43.538882307520424  -17.666410825549754 -0.0063081866259205267 -0.0032158693940887162 -0.0033441139856456438
263 2 56   15.458148868964184  -43.398590391917203   -18.28950924196624 -0.025646715423500496 0.020949958554723116 -0.021708019290979076
264 2 56   14.774848040455662  -44.457009894522173  -17.279605732235243 0.023822764884956129 -0.0031942817487368566 -0.010006058413570506
265 1 57    29.60443655295003   40.282176753665965   66.374349004906946 0.00074065915209804516 0.0060853181179271734 0.0022591885982231521
266 2 57   28.771382987469185   40.778758880903212   66.130570850983133 -0.00020777673007625966 0.012818439844250063 0.019181081137556098
267 2 57   29.552312587127933   40.090439855813557   67.354410191848302 -0.01690148943487638 0.0035002721379556764 0.00080889269003229006
268 1 58   24.907314630803992  -36.089224570675185  -9.6094809438576601 0.0082854346544422499 -0.0015338361417763762 -0.0043954458884138039
269 2 58   24.760695805267432   -37.03720793533536  -9.3269385938986247 0.00091212219797859784 0.0044845571733928401 0.012146109840869007
270 2 58   24.725319190590572  -35.596625368198637  -8.7584679557798673 0.0010570970572840151 0.029806990282798096 -0.024120760056806072
271 1 59   12.885078805759035   21.093987699030993    40.85833934491346 8.3865949008169518e-05 0.00048919779564011881 0.0024943006610979508
272 2 59   12.625726012368851   21.112993106285739    41.82393495637865 0.0028084308034858714 -0.0092156254755815844 0.0034125871093248785
273 2 59   12.448221659145315   21.892313833507135   40.443814056909964 0.0010026626214984392 0.001343201248566144 0.0031668502281385347
274 1 60   19.853038838734758   2.3330174937083967    48.64699859598133 -0.0022812047399491265 0.0060198580138470454 0.0033524512538234477
275 2 60   19.263254058688755   2.0035230158639123   49.384282329635823 0.00063406567482864084 -0.0024770315585443806 0.0018485744384670018
276 2 60    20.24189530725678   3.1649182636555722   49.042892081045871 -0.0027650676855094877 0.0022326137439398304 0.011856657571796738
277 1 61   12.290979168137502   23.216849626841679   19.724869265759018 -0.001152202403673119 0.00077253077048901634 0.0073787745439023965
278 2 61   12.715137637472946   24.079320778811024   20.000972493398201 -0.002000518552409731 -0.0038481704157561449  0.02307783584087485
279 2 61   11.316566361583567   23.438485437106614   19.687490333838191 -0.0052717205069708816 -0.017819641568498773 0.0062956514861610925
280 1 62   28.370045694321849   -10.20789108988582   42.850434475824869 -0.0017181551201546018 0.0029997012689169772 -0.0013906444720565014
281 2 62   28.205072137191291   -10.30348406550851   43.832089030733577 0.0017912631385207242 -0.0012454539692361532 -0.0011981885010486446
282 2 62   29.213345841510026  -9.6720836992623767   42.892325894362322 -9.8037352936362858e-05 0.0031867765701896894 -0.040076325932001333
283 1 63   10.006983793734108   57.695469089709313   22.425595338085159 0.0045572482748358614 0.0074238961333364904 -0.00054043642820057356
284 2 63    10.85623477241662   58.221028733751261   22.375000833003178 0.011171515659276581 -0.0032664430226839384 4.5569678902971415e-05
285 2 63   9.4788256401300544    58.16261178004131   21.716492705439652 0.0085062655175467562 -0.0048909330289353542 -0.01158223230232572
286 1 64   16.618331506283241  -34.372781902829423  -10.528491256891886 -0.0027141104598428895 0.0095507031065423381 -0.0020664547647593402
287 2 64   17.172814467332749  -33.582668397895993  -10.789774944843122 -0.00041218106596738988 0.0020179113323130246 -0.019859431642798707
288 2 64    15.71392783297097  -33.980677902650548  -10.360240190264101 -0.004520340268571784 0.0022157132137322474 0.0052441887352684636
289 1 65   33.514563590233344  -36.019159489601876  -35.827309240252013 -0.00056724542840719228 0.0019745684729040617 0.0015259722863432872
290 2 65   34.421463212088142  -36.384397781094748  -35.617228895343501 -0.0095640125268210228 -0.02206609585750172 -0.0013414286520122443
291 2 65   33.706544605998495  -35.162534746572135  -36.306200749544509 -0.024764138340102177 0.0031203735661790417 -0.0061126097567527011
292 1 66    32.04713710446137  -43.169526156162597   -2.435933706266475 0.0036091037191581321 -0.0055830565880663876 -0.0018860302470409642
293 2 66   31.143942666948739  -43.559102248384555   -2.255739893642092 0.018179293104566844 -0.041670357305589961 -0.0075160853221031693
294 2 66   31.783053555866719  -42.222233536479941  -2.6173069913342948 0.035533837456440835 0.0047344821816016442 0.0062397987472931037
295 1 67   23.319094190588977   -70.35514982644176  -11.755501400226184 -0.00028449360184116417 0.00029971480485212974 0.0028359958061918399
296 2 67    24.02395076100926  -70.191939922764433  -11.065182903519188 0.0090963810981438738 0.0032163530367706528 -0.0074042442225352384
297 2 67   22.982819381689058  -71.292876610604765  -11.668395817717371 -0.0093176326562354108 0.0012806678390285197 -0.021109678845861769
298 1 68   16.844446196916458   54.384174084417367    31.54914637335764 -0.0040388825206377496 -0.0059175189103496898 -0.002326883877050186
299 2 68   17.158838800292415   54.730316093964603    32.43308230249513 -0.013254754542054411 0.019414673891823581 -0.0090024854769560486
300 2 68   16.000831458559112   54.876571825924884   31.335000629060836 -0.0081969166721625047 -0.0031323287241087961 0.020409234689395216
301 1 69   36.786492126181678   39.923530892954872   37.119116749822425 0.011880947206991446 0.0035255913075862492 -0.0058384018994927902
302 2 69   37.711309535989471   39.620597255349345   36.889021213807084 0.0093015031582873702 -0.0026726475712048315 -0.0080262426848705399
303 2 69   36.168526977281289   39.141956626570213   37.204324810386318 0.0037099178149664564 0.0073625582969693111 -0.029856230454535598
304 1 70   29.735934777568097   44.698448497955404  0.59828168855332131 -0.0016557791297232964 0.0008054007301435016 -0.0040340004047893507
305 2 70   30.011861772070592   43.806363961802333  0.24044179247103251 -0.011296253852915088 -0.0023311521549727191 -0.0037007658684067124
306 2 70   28.782412464270649   44.522497977109332    0.842896922405731 -0.0019453352454942942 0.0019424447460350087 -0.0043492291638656854
307 1 71   22.906929155511811  -32.457040207329051   3.0819210208350181 0.0041532527691448863 0.0074819674080292302 -0.0021890553032113125
308 2 71   22.590162855794123  -32.251521205793367    2.155950815259092 -0.0049911667798379512 -0.0094847938860952059 -0.002849523588206422
309 2 71   22.321942399088286  -32.027843592832774   3.7700929870770716 -0.01048715258374628 0.0024941346621531646 -0.011545725366403458
310 1 72   34.644433550536874   52.953723604839297   76.428717050802206 0.0026701192248761935 0.0015313455507058866 0.0032774662979261709
311 2 72   35.218297068935236   52.187662052222734   76.139182347779126 0.00046916049944250839 0.0016675179077457521 -0.0014585835565257186
312 2 72   35.287524766623349   53.614080028580034   76.816483684617467 -0.0068273519714781147 0.0042219544370240836 0.014482006283474964
313 1 73   9.7748901055719237  -6.9694008041633539  -2.4313273105546251 -0.0041060620267570451 -0.0066574434073928815 -0.00219294610142989
314 2 73   9.3557463285396896  -6.4580138648128331  -1.6811262113746857 0.011769480740864577 0.0030798595856700349 6.0987822488219565e-05
315 2 73   9.9611952017336964  -6.2504545295912921  -3.1009590253489199 -0.0011068585627926806 -0.002760656262988766 0.0028181313692095793
316 1 74   9.4590372716658209  -22.995643970621387   34.410230722593973 0.00072908142737853167 0.0032852987574526287 0.0013801704929739423
317 2 74   8.4640317905837215  -23.017571347664997   34.507610612599272 0.0039005132266448448 0.0016309201304898072 0.033220429331596718
318 2 74   9.8446977233213726   -23.85557660063823   34.744568139543091 -0.02112725238578583 -0.012407430755716859 -0.013761149989500296
319 1 75   21.242033810370437  -34.420411380030167    11.88133375277026 0.0040788637277679191 0.0037220316314426549 0.0025929894406945199
320 2 75   20.914803393384965   -33.56334207779134   11.483398870113978 -0.015176937595155955 -0.0087286319796957869 -0.0083587774924098641
321 2 75   22.085330823357911  -34.600394689862767   11.374919466034184 -0.013752157251419083 0.0084256637291518013 -0.028883608630744087
322 1 76    27.87063669119825  -66.244694620847497   6.4723497757449673 -0.0010992140189864672 0.0005238660597924556 0.002509611540653938
323 2 76   27.572780613892927  -66.995523533720132   7.0618730239009873 -0.00091836507963465291 -0.0038717861154400975 -0.0029871098581681211
324 2 76   27.086834863285461  -65.627755465110425   6.5433439025727811 0.0053572114278797262 0.012912457918943618 -0.034949194169774878
325 1 77   31.787666908144988   35.445827924303117    72.53074065578349 -0.0028686905591357036 -0.0075136424980558666 0.0025415403443620477
326 2 77   31.940312589669336    35.66142086341668   73.495219217501514 0.00072232640388208925 -0.023493626013272265 0.0055109849385305389
327 2 77   32.501056410532811    35.99355280671611   72.093621858479764 -0.010617708433219169 -0.0051063366693276813 -0.007039419717658364
328 1 78   37.116986275086944   18.004890931921409   28.618791275738403  0.00264331895676469 0.00092169525386380361 0.0021581752952428376
329 2 78   38.016605818950111   18.314067999518024   28.927164279782104 -0.0054716429513684125 0.0086344076886759082 0.018304144879756186
330 2 78   36.545564574502976   18.561765179303045   29.221591590012373 -0.0015384022487314132 -0.01080869175379816 0.009001129283331433
331 1 79   34.065733310132046  -1.0753946862247084   46.766867023300527 0.0053253452728431235 -0.004550756421633489 -0.0042866384201862822
332 2 79   33.461222020062131   -0.554105480701093   47.369215152262854 -0.011683196018686658 -0.026847657949670468 -0.0020340264754127473
333 2 79   34.038150126452067 -0.68717257232979634   45.845714149017553 -0.0011063858503874448 -0.018108600198886507 -0.0098219606946906464
334 1 80   16.666760264720132  -43.141500442045896   13.564464176090606 -0.00091162026421887814 0.002538432728534728 0.0085772202997636496
335 2 80   16.971556667214955  -43.064330228581518   14.513750139851595 0.010671176401064072 0.011443874306014647 0.0041074001138034005
336 2 80   16.928400787572507   -42.26874540540571   13.152344575407449 -0.020548787188994187 0.00026221757721845812 -0.0086995744054542395
337 1 81   21.469087942390662  0.33236344958100117   8.4469239350045751 -0.0034039295706980773 -0.0036678137204545908 0.00058615062585603401
338 2 81   20.722573785473987  0.82080276445756328   8.8987460224219515 -0.00099683464012378193 -0.021432849471574731 0.023799025823201807
339 2 81   22.371377307549576  0.64759892538502351   8.7410333438215773 -0.0012019941475400879 0.0025926257889681702 -0.012835638185033907
340 1 82   37.313953745498523   65.320665937835088  -26.940408401452807 0.0040335820044618319 0.0015358497153147713 -0.00059218177379591775
341 2 82   36.764592903467147   64.915552637845437  -26.209596712364476 0.0047318323047371488 -0.011274567798297892 -0.0071539128667191176
342 2 82   36.683723503156514   65.201809298730836  -27.707665107024553 0.017250718878210763 0.0089968212341262864 -0.012540105996663947
343 1 83   39.636504939023276  -5.6216119002733596  -13.039475533144421 -0.00074466994953438558 -0.0031837392125687964 -0.0056823028747292692
344 2 83   39.419910019371578  -6.2334849778813517  -12.278753521775933 0.00014384634361168163 -0.0088916441463778428 -0.010046202650330309
345 2 83   39.555875937153232  -6.1198493292869909  -13.902758935331278 -0.01389829388429817 0.0081249137791324956 -0.011006945041773524
346 1 84    35.85304072161356   2.7293257522338052    52.93385336601618 0.0018319195663081577 -0.0020684903963874065 0.0049487753207828221
347 2 84   36.146762662942926   2.9573762328937825   53.862142128617819 0.022609224687207732 -0.024726147592828207 0.0039247185987663401
348 2 84    36.65560226154296   2.8932886567078988    52.36025883089119 0.018989277689642651 0.00051365941899284722 0.029644069763875555
349 1 85   12.677988074161082  -13.297505301046414   29.393760590296111 -0.00018231215321818552 -0.0015260665884919038 -0.0043084619657678454
350 2 85    13.01603831240444  -12.525876518176064   28.854955441897445   0.0119268106494387 0.0028239512065453796 0.009609252890950085
351 2 85   13.398321034025232  -13.658254030223626   29.986196771817191 -0.0057237587962256121 -0.01076710248858318 -0.003131942979523363
352 1 86    19.68520030819495  -37.604297812104221   43.572369818835611 0.0046268084858572447 0.0027166868581991531 -0.0031816317931222093
353 2 86   19.807706831009156  -38.591193840111288    43.67738584152994 0.00072057127866485967 0.002584398944144885 0.00015376483738077927
354 2 86   20.487231170310491  -37.309870967446727   43.052697931625403 -0.01007021286888842 -0.0069145205824171071 -0.031270917282173662
355 1 87   12.645259577475946  -19.738260956863016   42.273954637580786 -0.0026123241387099329 -0.0035710710726225988 -0.0049002804487669012
356 2 87   12.684316883161797  -18.932714192289296   42.865198082191476 0.0071785230416420986 0.0041941392615999192 -0.016111725150503329
357 2 87   13.567486992955866  -19.872495126376116   41.911356135679135 -0.0016739400505559917  -0.0181447492640847 0.0029167354002258795
358 1 88   16.060741391221686  -3.3829755661718472    -29.6901979251586 -0.0088015649555612599 0.0025811096359150869 -0.0011491880103652475
359 2 88   16.851885501591482  -3.9945975656729438  -29.693274025684076 -0.0048543918101628288 0.0077267887938422663 -0.010378471922715259
360 2 88   16.438793403875465  -2.4571923812631695  -29.688735596844499 -0.0032412857463681188 0.00031955418426750137 -0.00017697941392156219
361 1 89   25.360586183609712   18.745308214179147   2.5133865417817014 -0.00062563601364400482 -7.7402433608384701e-06 -0.0022849590225751276
362 2 89   25.686477908965099   19.255421409406303   3.3093633245704974 0.014025526359258711 -0.0065581517808236964 -0.0041230637097434721
363 2 89   26.125001492687613   18.206626926853293   2.1591385426704597 -0.0079846486548182747 -0.0071118880001781763 -0.0073705954519104637
364 1 90   39.770302206037357   30.035381609589525   13.843938350044004 -0.0070007289499430993 0.0053910043057427207 0.0074650212374718665
365 2 90   40.768232176539485   29.980656702657239   13.877713682502737 -0.0068572964942870407 -0.0032319803909501427 -0.010854357802280234
366 2 90   39.468263531285871   29.199135377249494   14.301611279626865 0.013170595769140741 -0.0067818921564257459 -0.0013763683024598683
367 1 91   23.475292620332237   -26.91093763036595  -14.337062134534243 -0.0068214912777510997 0.0040089284827246685 -0.0095454270534962304
368 2 91   24.467074172286125  -26.970203025422435   -14.45044953555627 -0.0037396551664056455 0.013345504271485587 0.012439277067747693
369 2 91   23.299083391698353  -26.178824138650889  -13.679065728175852 0.024151584064952509 -0.012358699385615462 0.016968421074073682
370 1 92   21.286986279598299  -28.881143216573854   24.419246183983738 0.0017468101317043789 -0.0015043607741589944 0.0012548404604245805
371 2 92   22.166715474357865   -28.45604323523775   24.632239477095592   0.0124057109948148 -0.0098465986770644165 -0.026124149599928322
372 2 92   21.272775716098302  -29.034210211530208   23.431132792989619 0.026116290660556547 -0.022408760982427358 0.0041325430789545111
373 1 93   28.992966581450435  -3.2029753052559062  -16.378724395902235 0.0017792030704785093 0.0017410177734977835 -0.0012680313897170403
374 2 93    28.15236178860771  -2.8132406279914388  -16.002572523211377 0.0046585260249205193 -0.0080169072600970483 0.015345968330519532
375 2 93   28.778705912079651  -4.1688353591706218  -16.233099641673316 -0.0078702438664721101 0.004367183237451111 0.0022644423805443757
376 1 94   14.763905687481603  -16.943603717136391  -17.532158919270159 -8.1691459840793415e-05 -0.0004993216738920363 0.0035586917619769396
377 2 94   13.898953630026439  -16.531365863917607  -17.818371457717888 0.011541289621990575 0.017819838842988753 -0.0052322908469997044
378 2 94   15.271819752512984  -16.209346963335548   -17.08172548037102 -0.0072469009644613941 0.0012602005852222586 0.0087747762691818814
379 1 95   15.305947917926204   25.528448734426561   68.706944830310832 0.00012352124569025715 -0.0021787032268110909 -0.0037015463330656701
380 2 95   15.578476590087668   26.485246753284898   68.605625475446729 -0.0094204921174798981 -0.001278223889120538 -0.02016764655827815
381 2 95   14.729309472284285   25.544761604100898    69.52378129983687 0.010838729935053854 -0.012067147703007647 0.0040839756388215088
382 1 96   20.432603611928826  -2.4565838771592823   46.518317450006968 -0.00011699986836964249 -0.00097916684113981216 0.00084918806454847959
383 2 96   21.226358276968888  -1.9102361536369372   46.785633099876684 0.003864314878301738 -0.0035889626530477533 -0.0056200053539175393
384 2 96    19.84217269485584  -1.7975023023385717   46.052482134186768 0.0094815480799080032 -0.0054298070461931223 -0.017700621657843901
385 1 97   23.367755264317612  -18.375267630463753   7.7436618477345265 0.0028646105383737588 -0.0017730395330684465 -0.0038867686191648146
386 2 97   23.324198348284042   -19.20386517500874   8.3018095910111942 -0.002582674972385365 -5.7593002421405953e-05 -0.0018135152763821341
387 2 97   22.584442897069785  -17.762964876817808   7.8509314990611143 0.013717620968316847 0.012554232227487123 -0.005791462913254504
388 1 98   19.226226831139808   41.817312476498159   70.353582679562024 -0.0085940217382880525 0.00074588664964216793 0.0036098596462563262
389 2 98   18.269582534338294   42.060703664293712   70.193607503347877 -0.0084846016099864238 -0.012893231485231235 -0.018111310811402822
390 2 98   19.620443058823053   42.523680477792098   70.941492110988065  0.01339390786762947   -0.011582823311426 0.0037225605728093574
391 1 99   35.273788143906103   20.061740008420447   10.113275632529799 0.0066105055594636551 0.0019329425693448729 -0.0041897870405203184
392 2 99   34.647830121638314   20.434387616477967   9.4282134159201902 0.017808706919912879 0.012812801331246806 -0.0084563625397779552
393 2 99    34.68993261093182   19.955729910790733   10.918182036589201 0.0032066974947491385 0.024069564864249719 -0.0037239071976520313
394 1 100   24.742709427237042  -2.4564654723195929  -43.720621504498759 -0.0008909334232690498 -0.0098490269527515863 0.0019448602819867183
395 2 100   24.112561545593781  -2.8425321432909172  -43.046925934643141 -0.0058926732125552782 0.019492077357748893 0.014073374524462329
396 2 100   24.987076222497809  -1.5342468441986661  -43.420959483535349 0.020824523890845263 -0.020953309906243882 0.018310419815907052
397 1 101   13.164025297299842   13.057138146102167   6.5599006201575971 -0.0019738701399359226 -0.0053200607283301069 0.0046887518231198992
398 2 101   13.581114594521315   13.181951823125043   5.6596463276394013 -0.0057523356345897999 -0.022942793846901011 0.00042864733249647723
399 2 101   13.163836246686991   13.886476983676017   7.1186463674641001 -0.0034471159879046649 -0.014386518524627873  0.01825972806038844
400 1 102   39.315668979280872   35.511010537161425   30.167120213512035 -0.00013484097937627675 -3.4348512104335063e-05 -0.0027971300255775476
401 2 102   39.835822439515624   35.601208004149584    31.01641683891858 0.0015630155790236483 -0.0075734773587558205 -0.0030407252825292979
402 2 102   38.385027679245439   35.612351094111169   30.518740328997566 0.0014498793796699739 -0.0079414676316538861 0.0037897989433551141
403 1 103   12.621049587740137  -9.0240746818650166   -21.86814394878094 0.0016362940248981969 0.0095866199762856801 0.0061901435731552008
404 2 103   13.566783887990329  -8.8610996679557168  -22.149259102454145 0.00056999387263672111 0.0046895201729686203 -0.00027432501837746103
405 2 103   12.546470015791545  -8.8041394145657783  -20.895484732404462 -0.00072964866121527443 -0.018715553412830127 0.012420498073906484
406 1 104   27.296043829543088   49.786473229306225   11.731733530092766 -0.00229215013090403 -0.0052007926613401693 0.00059041208284019858
407 2 104   27.644226411923839    50.43443689532927   12.409163875766355 0.0091333115563895333 -0.01600488355091954 0.0050319437663579923
408 2 104    26.71673298102839   49.124642188767417   12.207525544128762 -0.0052960277039385368 -0.024664870261099335 -0.030172474486883961
409 1 105   12.752669149077944   16.229494766828463   4.9256538802752976 0.00029608442201414374 0.0019203382516414656 -0.0053843515172605043
410 2 105   13.566930820813273   16.807297284327319   4.9815302890673339 -0.0017781239780361993 0.0039863593794058272 0.0031665313420216122
411 2 105   12.038708003866304   16.626903044211669   5.5021311519835203 0.010903021306025171 0.0030963040372848348 0.0069214783586354607
412 1 106   34.554737903404011   11.718999339907763   5.2184049330317448 0.0011901298193710676 0.0077373434987857469 -0.0059480238281942755
413 2 106   35.285967062875542   11.310060125886096   4.6724453311265686 -0.0061499461843978545 -0.028032776542848001 0.011000681848776086
414 2 106   33.829186621865404   11.941788062411812   4.5672979996148699 -0.016973940178184401 0.0074098092082159044 0.014204563557435608
415 1 107   28.790125001949072  -17.071722702321235   23.641815267142807 -0.0024197363636309214 0.00031576663803713993 -0.003979420775551021
416 2 107    29.42209872055194  -17.391291401194913   24.347849989451163 0.0014149902769258805 -0.0093838686438403023 -0.011834853150771804
417 2 107   28.823732731105448  -17.656303985108682   22.831176546618295 -0.013390661110166411 0.002825623315049828 -0.0062702439212872618
418 1 108   31.969574795685848   12.822858754051662   45.869904608240894 0.0035546653840925627 -0.0020050045074760702 0.0073489008944058725
419 2 108   31.982844468564636   13.256322760761886    44.96883146512608 -0.010762740196885478 6.2014130944986116e-05 0.0081521710426268011
420 2 108   32.867956682125964   13.045252630676575   46.248652046514174 0.0062741777519413917 -0.053733377493165153 0.031076732573646498
421 1 109   16.724130370087369  -60.264759461180951   14.315722113893546 -0.0055063963230602211 0.0026393556225900693 -0.0041353754446724778
422 2 109    17.31784165441271  -61.032397705393706   14.074395927833031 -0.0011890239376213016 0.0019249735789589339 0.0087199653347006679
423 2 109   16.639366551966898   -59.64392106150958   13.536379650337146 -0.01540278791918105 -0.0063643751011615186 -0.010231464591366098
424 1 110   33.669833726362356   3.9521234346783878   24.813191341300765 0.00075832672214506914 0.0031117719436473223 -0.0036393478527497014
425 2 110   34.249903557212946   3.4684442223171441   25.468609673777458 -0.016606265541810876 -0.014528333952679922 -0.0013447971463548553
426 2 110   33.871917020019332   4.9164387679391321   24.984241769192057 0.0063384531495032873 0.0030483048605445852 -0.0098799500112560206
427 1 111    21.60585944803967  -31.670364498502451   39.822954495623698 0.0026155869279811191 0.0025882161588640005 0.0020574113772440059
428 2 111   21.617250742883435  -31.473684389840972   38.842553064764353 -0.021480270985121397 -0.0023062595922500951 0.00083768107986365102
429 2 111   20.744709898006739  -31.391897182429311   40.248251212960959 -0.0064306497922618543 -0.0057405210630335005 -0.010848934647851156
430 1 112   17.726670542954057   26.488472150412523  -7.4790145240402506 0.0048126585193068562 -0.00084708277633990467 -0.0028153224936308535
431 2 112   16.954374440033245   26.747200866121801  -6.8988265177017229 0.00016794286709297254 0.011403245030429675 -0.014546693296795891
432 2 112   17.436203256273735   26.001771436252472  -8.3028780734699179 0.0066224647129382525 -0.0023654351461763349 -0.0025612271575611075
433 1 113   13.648929250688784   50.865710455459293   18.566733744363109 -0.0018261034575427803 0.0014880510079483911 -0.0054612239352695314
434 2 113   13.501409636186342   51.276718289330908   17.667117070390216 -0.023409526078601806 -0.017153440714303584 -0.010426000698280974
435 2 113   13.161276279274215   51.479970407886931    19.18712014308711 -0.0030016998271876127 -0.0035862530396297936 -0.001375122964252134
436 1 114   34.262734092878759   22.300854049440595   1.0320846432242075 0.0022849422326685883 0.0047556433979704296 0.00095022285734660151
437 2 114   33.406399472898485    22.79377731380551   1.1860877898548736 -0.015598760126351432 -0.027597335282622554 0.0053035989282084845
438 2 114   34.209943603552418   21.906141867983926  0.11479772966175579 -0.002352654752024294 -0.011446517378661194  0.00817835821873821
439 1 115   36.700309671731439   30.572080570739178  -4.6886143635437012 0.0049454028457903152 0.0007286870073635953 -0.003595469831478145
440 2 115   36.475999324807525   31.515681604159084  -4.4450960555750312 -0.012509221751548262 -0.012907629355188783 0.033033912766911061
441 2 115   35.913840733995499   29.957989698778238  -4.6225948497998317 0.0080572109570811404 -0.0062381602558953834 -0.030924054516363216
442 1 116   12.256676303945868   57.947768604866724  -47.213923077932684 0.00087941874072350367 -0.003814836757573777 -0.0040590413380961147
443 2 116   12.482868680292514   58.914789207591738  -47.331004559448914 -0.0076559512017161857 -0.00077944148693770128 0.0043336779431629923
444 2 116   11.467020433650996   58.018018287276988  -46.604408392120526 0.0030854580122282585 0.022598325741266759 -0.0041307345239952869
445 1 117   18.387626976436525  -16.281111159237831   29.144801696003874 0.011395572081476324 0.0053664223463326171 0.0023156100431719426
446 2 117   18.780450472629123  -17.145975163327009   29.457371473843104 -0.0018240005358724201 -0.0010610763083264549 0.0011473188490301687
447 2 117   18.828937611610339  -15.541211370799024   29.652534240691825 -0.022091948993871034 0.030855574978221983 -0.0056382691749213348
448 1 118   10.221552277479411  -23.556248251252789  -26.764047143498644 -2.5778031752010607e-05 -0.0016166392250285637 0.0033004375283906804
449 2 118   11.100130605708063  -24.023731751429381  -26.666277134585545 0.0014674557232402052 -0.0039557747494986346 -0.021013779383209228
450 2 118   10.150482886327246  -22.836142800161809  -26.073831760649757 0.0013715686606033961 -0.0026596296259249696 0.0045231954900521575
451 1 119   16.977319711497262  -26.290238366921582  -2.3626940685517921 -0.0030851065836701021 0.002183698040684134 -0.0033869834025596224
452 2 119   16.072448601868629  -25.967622148782429  -2.0849770225179842 0.0067364216807669569 0.026025312364105577 0.00086393311704724505
453 2 119   16.925574560687846  -26.447126890374694  -3.3489538856660284 -0.0016730199767545674 -0.00052114881980760725 -0.003032121427097073
454 1 120   38.767683684010329   44.613305717098285   40.822519068847846 0.0029226240063313148 0.003170404648888011 -0.00029152048204576249
455 2 120   39.195954873745478   44.121847997406718   40.064196514382019 0.0029945895517352922 0.0052222345276794592 -0.0015784924542332627
456 2 120   38.953050216598228   45.584833125368846   40.674960982373555 -0.023438228658675293 0.0087961086299826498 0.0035414421878556647
457 1 121   30.349100095433169  -23.565639268456991   43.571076378805827 -0.0045634055826871012 0.0010214635148515748 -0.0047985560920970243
458 2 121   30.148919921202246  -24.298370799026191    42.92066748724065 -0.010514580459487768 -0.026564750422985565  0.02830237037666004
459 2 121   29.610740307043912  -22.935937931253953    43.32962035281767 0.0032234530647573408 0.0098572884586160484 -0.0054556857870241551
460 1 122   19.533789413412283  -13.369525459394087   16.883448213186018 0.0012906360923307643 -0.0040066855302695889 0.00071964255113276306
461 2 122   19.495980758393856  -13.867159480886091    17.75001084876941 0.014516561995656079  0.00742539585656375 0.0077602012530016331
462 2 122   18.539193289240895  -13.276120550290777   16.838137384336992 0.00072968335309407239 0.0096901978340523543 0.038762439481742107
463 1 123   26.268850874200865   44.866146612694223   66.704835340607659 0.0029469077021875754 0.0016514007873776691 -0.0058827386597568136
464 2 123     25.8965239521144   44.344034490505834   67.472149840822325 0.0048557719539739962 0.0097762719332927048 0.00057118430365090355
465 2 123   25.489610103376513   45.252894660366096   66.211672571580493 -0.012915883740722918 -0.0079482669346547831 0.011691661218022859
466 1 124   36.238807791455024   5.5702016572443789  -6.8350140243949902 0.00045443747413831848 0.0064317846261955939 0.00058129926838888216
467 2 124    37.11035211414179   5.2811420890505323  -7.2310625985518957 -0.0056403341210045531 -0.026307663124669606 0.011032302592781268
468 2 124   35.656278599832184    5.810566520902845  -7.6114702817867519 0.0086679840391492707 0.018388236092665284 -0.0019130664478219303
469 1 125   24.007715527084798  -16.679692767558414   55.211332721877028 -0.0035151550793072949 -0.0062920864395402121 -0.0028341674306129432
470 2 125   24.352233829063628  -16.667021173106242   54.272638652079479 -0.00066964809635952193 -0.010492188009550466 -0.0018479898637760513
471 2 125   23.644303875970564  -17.598968321487693   55.362542436286013 -0.0075015873360339217 -0.0030435385480544214 0.0072973912788786011
472 1 126   23.585346004590424  -46.300115107280007   40.883883969088792 -0.0030412793142521421 0.0023851749317590305 -0.0038097738564325471
473 2 126   24.132039873210445   -47.08529174350933   41.174784552316154 -0.012255254563642516 0.0043341465116175553  0.01882823339935593
474 2 126    23.39922423772445  -45.759875957605232    41.70455451545687 -0.01912142557548328 0.013044067087870875 -0.014487982534737272
475 1 127    29.24358900457829  -19.364370778912388   47.199651963651156 0.0027253312949995128 0.0034982463641123752 0.0045407833971397122
476 2 127   29.872541194829797  -19.867417339642365   46.606892923482093 0.0012628245746689377 0.010274094273907368 -0.0027154033554116588
477 2 127   28.332311063116599  -19.267189940226135   46.799491611090303 0.0047696943183464981 0.015137073604307888 0.0026882307073644554
478 1 128   21.172509400224655   38.341194619396596   29.583322670009895 0.0031331323023213883 0.00050715803533544232 0.003788484145729016
479 2 128   21.977939820225036   38.568755679538874   30.130585797121377 -0.013148506991137156  0.03347297183655245 0.014215348835418392
480 2 128   21.070834765265612   39.186671222830142   29.059078938670726 -0.012540122635613028 -0.0085596468427385202 -0.0076381860914707528
481 1 129   39.829677045080409  -1.4162721419662079   18.897815834096608 0.0023804152214430599 -0.0048736319942830029 -0.00029792546469761924
482 2 129   39.704814028073521  -2.3203169027985386   18.489022536616623 0.0080633765755463039 -0.015746264086595539 0.021965452371998682
483 2 129   40.783610264978371  -1.2894885564867566   19.169729614759845 0.0037227134347725135 0.011494299257172762 -0.012599122932871569
484 1 130   32.415111748387872   6.1132036478269711  -25.626990573170382 0.0045865431430157791 0.00031265202862085174 0.0034284825487978375
485 2 130   31.818276290552227   6.4328802243368592  -26.362921356255221 0.020924280915645875 -0.00181200823143576 -0.010730415381254247
486 2 130   31.918912036074737   5.3748915751504605  -25.170174452973633 -0.011587737576067729 0.0064368884430359838 -0.004242314934012407
487 1 131   27.648343725550202   41.666640356771687   30.433418349287884 0.0027641017447041652 0.0037787757751459165 0.0054077641042670601
488 2 131   28.602361571443613   41.910526214934102   30.259150267613002 0.0033019800193650403 -0.012055409659728152 -0.013714414418483999
489 2 131   27.715997100189092   41.109468603039012   31.261055015402285 -0.0052101802408590948  -0.0131388691992588 -0.0053395723820766194
490 1 132   23.279359327772397   2.0033396848009559   29.402832680938669 -0.0013091117331568121 0.0014034914834722431 -0.0052502657777712299
491 2 132   22.544559823639851   2.5400206455251038   29.817613572047637 0.0059450057445271228 -0.00031062871513917728 0.009683381794108107
492 2 132   24.122165639995831   1.9819301652530577   29.940623013916166 -0.0094628376460385213 -0.034656767183345934 0.006078262757244381
493 1 133   13.033800028259812   20.999444768152863  -53.677742371606357 -0.0010755299780858801 0.011998971938660504 0.00045161147548428848
494 2 133   12.182642320086634    20.74085276905361  -53.220948653807419 -0.011491485003170794 0.024315597195727075 -0.01194168934138679
495 2 133   13.764945335562773    20.79275306689998  -53.027585030360072 -0.009385363875457341 -0.021306688073110123 -0.00081325551945228113
496 1 134   31.264286307190996    25.33627361072843   11.289276515289608 -0.0012607620331145104 0.006416674461697666 -0.0041531610067459942
497 2 134   32.081076349678803   25.343471190711451    11.86616649163887 -0.0012629399966050542 -0.010205982422530848 -0.0039038962192804298
498 2 134    30.53159599330878   25.156832171125888   11.945756241412203 0.00054322053879512111 -0.00085405340040954798 -0.0041139641203017567
499 1 135   24.446007945282663   39.818291039921675   9.7225943870267102 0.001080461524113052 0.00040938596148694357 0.00018118268279974101
500 2 135   24.341917654961016   39.149001167813665    8.986920497672255 -0.014864879670440513 -0.012460501317753624 0.014193413416513584
501 2 135   24.345420627726003   39.301206562342237    10.57259741399646 0.026902904090067729 -0.025096287011564019 -0.012256202321068546
ITEM: TIMESTEP
25000
ITEM: NUMBER OF ATOMS
501
ITEM: BOX BOUNDS xy xz yz pp pp pp
-9.9999999999999995e-07 6.9505939999999995e+01 -0.0000000000000000e+00
-5.6223000000000001e+00 1.1247999999999999e+01 -0.0000000000000000e+00
0.0000000000000000e+00 9.7420349999999996e+00 -5.6223000000000001e+00
ITEM: ATOMS id type mol xu yu zu vx vy vz
1 3 0   2.3620124424088997  -5.6222695499506026   9.7420155159299995 0.0028008681520332217 -0.0015027760757826999 0.00066657817234263075
2 3 0   4.5919784981059992   1.4061456034100002  0.81183592526549997 -0.0006186124688282084 0.00036510927538484781 -0.0012737797889581736
3 4 0   6.8219445538030996 0.00025634040000011016   1.6236854893800001 -0.00045581682716734509 -2.1289287970730962e-06 0.0012880289549614191
4 3 0   2.3620124424088997  -2.8102662594492758   9.7420155159299995 -0.00077413627004121609 0.00021548424502645683 -0.0010131047342582531
5 3 0   4.5919784981059992        4.21814560341  0.81183592526549997 0.00016407152393519811 0.00025783193824761288 0.00019740377157009026
6 4 0   6.8219445538030996         2.8122608396   1.6236854893800001 -0.0001318244999251449 -9.3042456223623856e-05 -0.0014317935505110616
7 3 0   2.3620124424088997 0.0017337405507245052   9.7420155159299995 -0.0020291444005679452 -0.00059792114325323518 0.0010328575580909412
8 3 0   4.5919784981059992   7.0301456034099994  0.81183592526549997 0.0012514615550242533 -0.0014590951478015907 0.00071784344234611906
9 4 0   6.8219445538030996   5.6242608395999998   1.6236854893800001 1.386731488141565e-05 -0.00033870127082171923 0.00083898185841950761
10 3 0   2.3620124424088997   2.8137337405999991   9.7420155159299995 0.0004845056739835017 -0.00036457858770694898 0.00031394758368864827
11 3 0   4.5919784981059992   9.8421456034100618  0.81183592526549997 -0.0010063594745536397 -0.00040726928019257691 0.0020674570765316217
12 4 0   6.8219445538030996   8.4362608395999992   1.6236854893800001 0.00036027763214185367 0.00096437056673580757 -0.0005241618890525514
13 3 0   2.3620124424088997  -1.4055445499009878   2.4354892659299998 -0.00049170655132296977 -0.00016226495886113756 0.00080886595286029195
14 3 0   4.5919784981059992 0.00057229009999848479   3.2473417526549997 -0.0025140378315970493 -0.00014735183779130816 0.00079016965290441322
15 4 0   6.8219445538030996  -1.4053186596175227        4.05919423938 -0.00010708554497814926 -0.00085659896817786327 -0.0013339691034113593
16 3 0   2.3620124424088997         1.4064587406   2.4354892659299998 0.00035609798770822726 -0.0013770440826735718 -0.0010935553530139275
17 3 0   4.5919784981059992   2.8125722901000003   3.2473417526549997 0.00046109995600578915 0.0015110734264407058 -0.00061917199221328556
18 4 0   6.8219445538030996   1.4066858395999993        4.05919423938 0.00019607038775650994 0.00082954516268248673 0.00050002880242868081
19 3 0   2.3620124424088997   4.2184587405999991   2.4354892659299998 -0.0012704673065081233 -0.0016547027787961197 0.0016031049699325743
20 3 0   4.5919784981059992   5.6245722901000015   3.2473417526549997 -0.00067263846349440316 -0.00149068379465886 0.0019800760073035747
21 4 0   6.8219445538030996   4.2186858395999991        4.05919423938 0.00011461794328110201 0.0014407679367096568 -0.00017263694054145751
22 3 0   2.3620124424088997   7.0304587405999994   2.4354892659299998 0.0001092691338856108 -0.0012770714804016935 -0.0009544618526188955
23 3 0   4.5919784981059992   8.4365722900999991   3.2473417526549997 -1.035530727644618e-05 0.00045112107376977725 0.00017721721228540922
24 4 0   6.8219445538030996   7.0306858395999985        4.05919423938 0.00032796505279998584 0.00018231856799243772 -0.00037561134552333757
25 3 0   2.3620124424088997  -2.8111195499076067   4.8709980159299997 -0.00098675432280385033 -0.0015116576196788148 -0.000555629273307262
26 3 0   4.5919784981059992  -1.4050027099201285   5.6828505026549996 0.0011188386575504221 0.002078391373383461 -0.0012331690272837426
27 4 0   6.8219445538030996        -2.8108936596   6.4947029893800003 -0.0018303607146634294 -0.0020675098334211241 0.0021046707571557104
28 3 0   2.3620124424088997 0.00088374059999996035   4.8709980159299997 -0.0012151163017462435 -0.00036716358909961988 0.00070533077454240807
29 3 0   4.5919784981059992   1.4069972901000001   5.6828505026549996 0.00095152146279163941 -0.0012544986748997565 -0.00048159822447049988
30 4 0   6.8219445538030996 0.0011108395999999132   6.4947029893800003 -0.00023406614192192607 -0.0010488868065702077 -0.00050139639229271143
31 3 0   2.3620124424088997   2.8128837405999993   4.8709980159299997 -0.00032336377020847855 -0.00097913601618455741 0.0007804025474260997
32 3 0   4.5919784981059992    4.218997290099999   5.6828505026549996 0.00025686475438943865 0.0020412218974717087 0.00085905089805121963
33 4 0   6.8219445538030996   2.8131108395999993   6.4947029893800003 0.0016599036138782576 -0.00015178625139122674 -0.00027008749145193521
34 3 0   2.3620124424088997   5.6248837405999996   4.8709980159299997 9.1687056894060621e-05 0.0016710950619197172 -0.0015920521043712246
35 3 0   4.5919784981059992   7.0309972900999984   5.6828505026549996 0.00030824385509710004 -0.0023055492620224997 -0.00052208300418819147
36 4 0   6.8219445538030996   5.6251108395999987   6.4947029893800003 -0.00053721319988456499 0.0010358648919813526 0.00078426919686285846
37 3 0   2.3620124424088997  -4.2166945499249664        7.30650676593 -0.0010627001183942703 0.0021619760820061826 0.00086072487034524465
38 3 0   4.5919784981059992  -2.8105777099350462    8.118359252654999 0.0015473443576589155 0.0015920623981120542 0.0018733577406943374
39 4 0   6.8219445538030996  -4.2164686596000465   8.9302117393800007 0.00014974351441793298 -0.00023832062740601479 0.0024768544241654919
40 3 0   2.3620124424088997  -1.4046912594251406        7.30650676593 -0.00039155447945146173 0.0019672749270047136 0.00068085807368715534
41 3 0   4.5919784981059992 0.0014222900649540904    8.118359252654999 -0.001415198161283771 0.0020886804278579057 -9.9653521561301847e-06
42 4 0   6.8219445538030996  -1.4044641604252428   8.9302117393800007 -0.0010531861646599899 0.00057278030010488295 -8.940671816198167e-05
43 3 0   2.3620124424088997   1.4073087405999987        7.30650676593 -0.00096295557400980088 -0.0014084358851771696 -0.0024981428895147627
44 3 0   4.5919784981059992   2.8134222900999983    8.118359252654999 -0.00015724643157382674 0.0013973854727875336 -0.00058352088685643998
45 4 0   6.8219445538030996   1.4075358395999986   8.9302117393800007 0.00042957611084143231 -0.00024466887552902566 -0.0015256494420179405
46 3 0   2.3620124424088997   4.2193087405999989        7.30650676593 0.00059567104562431496 0.0012507856365764007 -0.0013952007129935955
47 3 0   4.5919784981059992   5.6254222900999986    8.118359252654999 0.0024927526416669778 0.00046013516530347807 0.0014101294092166935
48 4 0   6.8219445538030996    4.219535839599998   8.9302117393800007 -0.00015759915331272725 -0.00024984721779130971 0.0011701002725333833
49 3 0   42.684014403745984  -5.6222695499506026   9.7420155159299995 -0.0002773583077954931 -0.00071213478741838257 -0.0012647468647216332
50 3 0   44.913973508848997   1.4061456034100002  0.81183592526549997 0.00033120411695049349 -0.00095875990209052543 -0.00035628069734160227
51 4 0   47.143932613951996 0.00025634040000011016   1.6236854893800001 -0.0014826640797874051 -0.00117668007483808 0.0015842258997408921
52 3 0   42.684014403745984  -2.8102662594492758   9.7420155159299995 0.0013673400715930532 -0.00071483410357145363 -0.00052446295007901671
53 3 0   44.913973508848997        4.21814560341  0.81183592526549997 -0.00059311385831620537 -0.0010814217671545516 0.0011709024430006617
54 4 0   47.143932613951996         2.8122608396   1.6236854893800001 -0.00083690300021280173 -0.0010380994627721912 -0.0015441023058466636
55 3 0   42.684014403745984 0.0017337405507245052   9.7420155159299995 -0.0016395872990827838 8.9096612451672265e-05 -0.0012513511783150192
56 3 0   44.913973508848997   7.0301456034099994  0.81183592526549997 -0.00025565447647951385 0.00014350936653746558 0.0018050990810416277
57 4 0   47.143932613951996   5.6242608395999998   1.6236854893800001 0.0016199898475732783 0.0020269740994214133 -0.0011667773767296216
58 3 0   42.684014403745984   2.8137337405999991   9.7420155159299995 0.00088432020500754595 -0.00050697007727291347 -0.0027751029899391105
59 3 0   44.913973508848997   9.8421456034100618  0.81183592526549997 0.00091266950013888751 4.1631140476906137e-05 -0.00070440824979085576
60 4 0   47.143932613951996   8.4362608395999992   1.6236854893800001 0.00083202364659055246 0.0011716042620258829 -0.0022201254292088918
61 3 0   42.684014403745984  -1.4055445499009878   2.4354892659299998 -0.00088981898094765298 0.00098169003658787608 -0.00056552450961066625
62 3 0   44.913973508848997 0.00057229009999848479   3.2473417526549997 0.0016631906617348949 -0.0015417819199267386 -0.00083453483484224281
63 4 0   47.143932613951996  -1.4053186596175227        4.05919423938 0.0009093191979636405 0.0011677462776523628 -0.0017275152565402838
64 3 0   42.684014403745984         1.4064587406   2.4354892659299998 -0.00053654503479186539 -0.00020533861460436871 0.0016327786845563353
65 3 0   44.913973508848997   2.8125722901000003   3.2473417526549997 -0.00065562984713786205 -0.0010069720110667184 0.0018188637383642905
66 4 0   47.143932613951996   1.4066858395999993        4.05919423938 0.00084414073640419929 -0.00084144297920441479 0.00083303071265574704
67 3 0   42.684014403745984   4.2184587405999991   2.4354892659299998 0.00058826218785899625 -0.0019956016576861894 -0.0004561578964505741
68 3 0   44.913973508848997   5.6245722901000015   3.2473417526549997 0.00014226192469055714 -0.0027785052649671169 0.00021818160802758335
69 4 0   47.143932613951996   4.2186858395999991        4.05919423938 0.0017948598232844155 0.0026084750177370656 0.00015485361065842052
70 3 0   42.684014403745984   7.0304587405999994   2.4354892659299998 -0.0011204829191583129 -0.00034790728320064447 -0.0011967489839122848
71 3 0   44.913973508848997   8.4365722900999991   3.2473417526549997 -0.0016357856851915002 -0.00022802089741180568 0.00071095113878679199
72 4 0   47.143932613951996   7.0306858395999985        4.05919423938 0.00083684103898198773 0.00068901475308145955 0.00055313224394653389
73 3 0   42.684014403745984  -2.8111195499076067   4.8709980159299997 0.00027082425570828535 0.00045095385547564852 0.0007799824491958857
74 3 0   44.913973508848997  -1.4050027099201285   5.6828505026549996 0.000237559890978426 -7.1383079991118463e-06 0.001123052605380694
75 4 0   47.143932613951996        -2.8108936596   6.4947029893800003 -0.00084363043809072618 0.00059830998304152643 0.0023279516036512843
76 3 0   42.684014403745984 0.00088374059999996035   4.8709980159299997 0.0002848695444863418 -0.0011849169733497379 -0.00010750488078807196
77 3 0   44.913973508848997   1.4069972901000001   5.6828505026549996 -0.00079622435207230284 0.0023710478145815977 -0.0015297927831595753
78 4 0   47.143932613951996 0.0011108395999999132   6.4947029893800003 0.00093520198247154355 0.00050483703365673978 -0.00096302648376243231
79 3 0   42.684014403745984   2.8128837405999993   4.8709980159299997 -0.00010344552492225534 -0.00032001862093838847 -0.00059899614639689046
80 3 0   44.913973508848997    4.218997290099999   5.6828505026549996 -0.00014793779588679002 0.00083664626198422405 0.00022498070541694345
81 4 0   47.143932613951996   2.8131108395999993   6.4947029893800003 -0.00021813506353409831 0.0003256084523808683 1.6640404076331369e-05
82 3 0   42.684014403745984   5.6248837405999996   4.8709980159299997 4.7101301072952168e-05 -0.0014800401618589884 -0.0018805282087006874
83 3 0   44.913973508848997   7.0309972900999984   5.6828505026549996 0.0015156712535108684 7.5685703793992463e-05 0.00067801089828032019
84 4 0   47.143932613951996   5.6251108395999987   6.4947029893800003 0.00041703273377941756 -0.00027695308676454995 0.00020149828687159011
85 3 0   42.684014403745984  -4.2166945499249664        7.30650676593 -0.001831995427740224 -0.00089876973956409725 -0.0015988545921818446
86 3 0   44.913973508848997  -2.8105777099350462    8.118359252654999 -0.00029629840656003213 -0.00045315715321457876 -0.00055974275318514761
87 4 0   47.143932613951996  -4.2164686596000465   8.9302117393800007 -1.5944394779462967e-05 0.00032505624935104242 0.00078249538761336634
88 3 0   42.684014403745984  -1.4046912594251406        7.30650676593 -0.00083672548708572545 -0.0014844839890266975 -0.0010917937833736686
89 3 0   44.913973508848997 0.0014222900649540904    8.118359252654999 0.00024059713419053477 -0.00081602259520786164 -0.00058730109120058943
90 4 0   47.143932613951996  -1.4044641604252428   8.9302117393800007 0.00076380020474411199 -0.0002656575973339156 0.0002710858379906594
91 3 0   42.684014403745984   1.4073087405999987        7.30650676593 -0.00088058620916208526 -0.00072902681328947908 0.00047300132195309718
92 3 0   44.913973508848997   2.8134222900999983    8.118359252654999 0.00066697834352425704 0.00032791563208750611 1.1290016162939661e-05
93 4 0   47.143932613951996   1.4075358395999986   8.9302117393800007 -0.00086450210546211816 0.0027540548936568414 -9.4634438982209431e-05
94 3 0   42.684014403745984   4.2193087405999989        7.30650676593 0.00045492809976132394 0.00063347240208277414 -0.0015646355614999906
95 3 0   44.913973508848997   5.6254222900999986    8.118359252654999 -5.5632923784245251e-05 0.0016257295069764285 -0.00085785157450222072
96 4 0   47.143932613951996    4.219535839599998   8.9302117393800007 0.00099993285499768228 0.00029145407723115107 0.00040807536852083379
97 1 1   18.987618496351487   15.223754868858157   21.226171307499737 -0.0030425054679247671 -0.0010731848221274876 0.0018234282626254474
98 2 1    19.20300559248988   14.637414933183988    20.44526604870347 0.027447531367015037 0.023076387029997602 -0.0080330886376422522
99 2 1   19.898428879205756   15.568325131729052   21.453537997912949 -0.0051975367568332662 0.013202821539748015 -0.01117196048994012
100 1 2   13.024064404998926  -1.8755039075184066   4.8272673298634698 -0.0027653668476098677 -0.00050680930939904587 0.00092252581478900547
101 2 2     12.2228399547898  -1.2933879357565776   4.9657592223689102 0.011592475947348274 0.022162302194059791 -0.011209718360670749
102 2 2   12.911292434338836  -2.6727756199755404   5.4202599395429569 0.0034425163843163171 -0.0064072347274951799 -0.0058008577998348854
103 1 3    33.86045693957989 -0.90785896221185514   19.336789050633364 -0.00056508256104543738 -0.0016094519030093767 0.0052400285523699804
104 2 3    33.88283181343585 -0.10842491331445281   18.736452522270813 -0.0056678288226521796 -0.024088927414409104 -0.024907532778245679
105 2 3   33.049530177397919  -1.4246289885311541    19.06229710147791 0.012692004323764598 -0.0020323435138543686 -0.033177926751683899
106 1 4   18.171415622391081  -20.099601414548232   57.662151434318702 -0.0036182910693473434 -0.0025531621578474572 -0.0004088752918937184
107 2 4   17.281064675214736  -19.867778223546917   58.053984288556215 -0.006924869948873107 0.015352104502896818 -0.018622536505562969
108 2 4   18.016857049390403  -20.881756926314381   57.058542424740075 -0.040083663589309142 -0.003542139921209754 0.010236898742150275
109 1 5   9.8600292387770825  -4.3255906886296227   30.704344244860675 -0.0010803665968110677 0.0028360932801978823 -0.00087948863955138136
110 2 5   10.368410935114557  -4.7253782138589528   29.941639949948577 -0.0007173790260190596 0.022862559331225635 -0.011061060296489086
111 2 5     9.17672774057983  -5.0411419256285068   30.849551460173494 0.015876371533885845 -0.010678382550291561 0.012511970585146364
112 1 6   36.003691239884809   17.734673673518003  -23.874316844775656 -0.00054935787567498618 -0.007723623474110008 -0.0074127508999270956
113 2 6   35.354410268955526   18.486865645098259  -23.761884851441721  0.02108610492693952 0.013068355037224854 -0.021405238161246034
114 2 6   36.759773470265436   18.141415880459164  -24.387054611753328 0.014814327854075682 -0.035564465012914125 -0.0068197741227473902
115 1 7   28.238031837769082   3.0970818132579208  -13.795145155203894 -0.0050440682862266635 -0.0021725122262244607 -0.0020719299415910193
116 2 7   27.543264494565037   3.6356463843331097  -14.271848961841886 -0.0082470798479103054 0.0030556895483711331 0.0085602903361286075
117 2 7   28.702947615129428    2.574369544016534  -14.509725567362006 -0.00021102343549370028 -0.0074213853314543865 0.0049137721411258144
118 1 8   33.855388876410146    32.65056304042583  -13.320065979194752 0.0019616523841186058 0.0047548217702850564 -0.0007445352325675666
119 2 8   34.158929671971968   33.563106649789987  -13.594159224227823 0.0017557434179173098 0.0014807037055210358 -0.011834112003959682
120 2 8   34.568029739161091   32.000509941026671  -13.583834279169778 0.010414899993458158 0.021821194301248788 -0.019869877861648396
121 1 9   15.227539578054218   35.289131799786375  -22.199678897254959 -0.0019548100497695994 -0.0026219768372737285 0.0010499803223950582
122 2 9    14.31079216406822   35.623103934239204  -21.980507938001598 0.013718785270334762  0.04076590870962208 0.00052417386102537628
123 2 9   15.834649240174162   36.053045480951042   -21.98092407410179 -0.0070723326605185346 -0.0011979794834083286 0.010361233073927226
124 1 10   37.949025170743177  0.27971739429651343  -4.2474624752446823 -7.8034796869650607e-05 -0.0022677016097361721 -0.0028983303879542891
125 2 10   37.791263577579436 -0.49192347591280683  -3.6312795760286765 0.020768916230756631 -0.011551333714684498 -0.009125130878761132
126 2 10   37.110107918420042  0.71969783117164088  -4.5678293419998761 0.004763843185733055 -0.00058861717449383805 -0.013381532785825974
127 1 11   33.422605346831666   33.926244142705038   36.027141387358363 3.7983514669411525e-05 -0.0031218348780458543 -0.0039036313138095273
128 2 11   33.005275801650072   34.813072397520962   36.225564153357602 -0.018669998228768574  -0.0143241368002869 0.0063260951271331056
129 2 11   34.366822807530191   34.163440303200517   36.255595523581441 0.0052287243176182214 -0.012063430738889847 -0.016171250470306271
130 1 12   32.013936240888683  -18.399527039988023  -14.737087191697778 -0.00016004890271530665 0.0052661223736768297 0.0019302199190356112
131 2 12   31.342348822172337  -17.695869467762307  -14.505060634446188 -0.012445111319779101 -0.0047753431662855362 -0.003475431407024799
132 2 12   32.595400057586538  -18.239132416638654  -13.939482617375102 -0.015561174090098381 0.013309490002702701 0.011643005051610042
133 1 13   20.132641103678981   19.642556377248368    6.015803662437893 0.011173208880940123 -0.0032867585656131365 0.0034499040048487479
134 2 13   20.251023080931585   18.680897342972763   6.2631847905590536 0.0010947442491775759 -0.010765076802126954 -0.021119123982767038
135 2 13   20.878495549842288   20.059601322933371   6.5352019897253291 0.0046059225420747333 0.0069519664338932429 0.0046209535054704117
136 1 14   29.797625388330228   23.905618466870976   49.352599251202363 -0.0022951018760203798 0.0018649176103056164 0.00042200262015815605
137 2 14   29.299898697953818   23.437200293401705   48.622631760317766 -0.00093528749599358825 4.1264792770998265e-05 0.00066089294891326464
138 2 14   29.606888363828219   23.318275657713158    50.13914089752322 -0.0038285475190078006 -0.0025614036652176885 -0.0032358088623430131
139 1 15    37.18686507657219    49.23269707253634  -6.3626498384338808 -0.0022399718047008796 -0.005238549756611568 0.0020454135565416702
140 2 15    37.68802946009415   48.780629047737854  -7.1005310793564531 -0.007528023329699856 -0.0096429026680889054 0.0011409991826458409
141 2 15   36.271973719816778   49.405670757785508  -6.7274153164640893 -0.0060752679367197804 -0.013064861698553162 0.0079468214510685451
142 1 16   28.495199784810339   34.828634276649289  -70.182967071591335 -0.0097067468226291354 0.0013296421191622667 0.001580788996270874
143 2 16   29.201991836516758   34.195209813139975  -70.497956116968581 0.0089853065792426783 0.011519463085021173 0.023146825445907668
144 2 16   28.227787019635723   35.282712334690892  -71.032851070744968 0.015275692055896368 -0.015025693907114628 -0.015161604994560667
145 1 17   38.703080459157015   32.140680715103507   49.546798319271765 0.0020172441648406742 -0.0011836575065840452 -0.0069363961527088422
146 2 17   39.064899669594091   32.374024478538743   48.644225584320672 0.0038905953504396293 0.002189068472424087 -0.0052946948383150198
147 2 17   37.765766419017964   31.888997979974675   49.305762794424112 0.0011484526709874892 0.0076179901562438476 -0.012766551750864585
148 1 18   17.275085973418122   50.242513348196567   45.957727701926508 -0.0010487001213256015 0.003111522729574719 -0.0020792588640652474
149 2 18   17.190299130374559   49.820431725420605   46.860311892409079 0.014874531802495478 0.0065417536914281248 0.00097627044293773684
150 2 18   16.469611837256647   50.835122787192603   45.952683271228111 0.0052431184444070101 0.011584314162722592 -0.0061761953972871222
151 1 19   27.218131573882111   61.031652050793014   31.875092315516596 0.00063765756555324488 -0.0025671755242932435 -8.2625000199877972e-05
152 2 19   27.677121057019928   61.543093041994084   31.148623798667771 -0.0061425342255203921 0.015876201971043939 0.0085962231986115977
153 2 19   27.739680969786981   60.828499282424644   32.703775111632737 0.0042475791229898896 -0.0019009447495917651 -0.0022134450656793804
154 1 20   33.402291641097491   18.908318496267732   1.5448394208915031 0.0052230938990383818 0.0019276166990007471 -0.00088116081245700963
155 2 20   32.801692799421446   19.361742566485958  0.88629004507712261 0.020541240839032075 -0.012662487903638145 -0.024829233778777732
156 2 20   33.793177931277469   19.658119316642502   2.0786993112535685 -0.014052801682408063 0.001899983595821288 0.013280300457818131
157 1 21   30.103876467352546   22.916772869399427  -4.1006070185101926 -0.001103173664551845 -0.0050389849093144751 0.0033890712791387581
158 2 21   30.547103270431819   23.777063087948605  -4.3525012223553166 0.010373817981692929 -0.0096373568629424741 0.0079306897702126067
159 2 21   29.457277345130354   23.176657463687846   -3.383411477049485 -0.013242044510725038 -0.0076972364092622583 -0.0065757907501575348
160 1 22   39.470892458243682   79.491203604786065   3.6699749118174307 -0.0036470334795543026 0.0010085845271415501 0.0038200345838973432
161 2 22   38.705379941092374   78.859104924186681   3.7901490143166408 -0.0060423928311091968 0.0047892072678013412 0.0085081118487619015
162 2 22   39.592559708375376   79.653057633662669   2.6906894881969263 -0.0052610025416011622 0.030636502304933842 0.0084940890350389143
163 1 23   39.438603908487131   53.010359132530759   82.513486742898209 0.0070347293475061454 0.0011234144281936182 0.0047241322135627446
164 2 23   38.853912596702131   52.473685496797479   83.121859550654293  0.01074136425102879 -0.00083752968786828723 0.0065544077864659912
165 2 23   40.357253108037241   52.621271112066673   82.581996072461806 -0.0075133801681619584 -0.030167859395377607 0.022238590943025088
166 1 24   39.782969109743235   53.433001549711577   60.358364757118068 0.0039107822049605284 0.0041129860282395287 0.00034675291585034118
167 2 24   40.732670529215994   53.279146391889043   60.085608823375075 0.0065366424256493808 0.0045536525387353585 0.0093373222803561223
168 2 24   39.658820665499043   53.245181749823587   61.332690538321003 -0.0065477739413308681 0.020576345215877784 0.0021913273308037523
169 1 25   9.6061220037321142  -22.125512894233282   18.181446729922527 0.0041785469372980985 -0.00026122675103451088 0.0026079156487460215
170 2 25   9.4883891309166746  -22.492147364633592   17.258561048680747 -0.01198306333966918 -0.0058619059711421465 0.0068757771994050936
171 2 25   8.6893398082053057   -22.03890637124444   18.571330864093316 0.0023085552068909118 0.012484517516175544 -0.0046457356991315606
172 1 26   25.100410377090203   18.224477549237555   48.958350820495703 -0.0013110428348635155 0.0021901712384416209 -0.00072237190572792785
173 2 26   24.897405497033066   17.771886659326103   48.090047586815317 -0.0076343790890023968 0.0016569620554527497 0.0010428614311891737
174 2 26   24.891528827613161   17.602323296069208   49.712865514997333 -0.023922672803801493 -0.0029239504557582196 -0.011295257519205605
175 1 27   19.826907158489067   31.931633154986635   81.400791747825792 0.0032647387755393507 -0.0022713994114568086 -0.00054078122294706017
176 2 27   20.337324576561954   31.197776484450806   80.952541926231106 -0.015502335028985381 -0.025204600290329754 0.015532495272820166
177 2 27   19.734338100464885   31.581699128783505   82.332981151029813 -0.0031409877906373837 -0.010075645126909949 -0.0040947559063928335
178 1 28   10.228355420005849  -54.844760519597685   9.9734713410348181 0.0025663929076050005 -0.0062417938338630991 0.0059646592356287758
179 2 28   10.066479376233616  -54.063686841451904   10.576562971494056 0.024681511618898283 0.012176458634881551 -0.011897110765179677
180 2 28   9.9428806472011821  -55.680752978819619   10.442108418150159 0.0018955166433610629 -0.00081738108161863291 0.015226111434872416
181 1 29   10.360058409278976   -24.18803341625744  -28.233656909188714 0.0060952160243814635 -0.00094882110161119903 -3.9916924949524459e-05
182 2 29   10.099997863588065   -25.14698100856647  -28.120573462127268 0.0060052447339965093 -0.0034272702977669769 -0.021419711670372484
183 2 29   10.249298969201785  -23.776815735629299  -27.328873890202892 0.010889823858897137 -0.008722333798563844 0.0040817783678428372
184 1 30   26.660374278763452   58.921494291088834   36.511737102330848 0.0094411562931443552 0.0024568780992854072 0.0010566868878872807
185 2 30   27.060238061103846   58.715363086542354   37.404832153826057 -0.0047509242540774779 0.012319702693848281 0.0096849327847564944
186 2 30   25.688987772490453   58.691318735728601   36.570281951896561 0.0082008964007293482 0.0087717654689809747 0.0053160399225554312
187 1 31   10.665335845306226  -2.2669242987075542   41.743596142597426 -0.00045781791770323622 -0.0019065333858514833 -0.00036921163796761112
188 2 31   10.565485359762492  -1.8536863640990227   42.648728178806635 0.012978871777467161 0.017619969230728488 -0.0077851946225316639
189 2 31   10.573497726587693  -1.5009446808934293   41.107325057210822 -0.0044482169512712463 -0.01079413858015324 -0.010479365139807281
190 1 32   15.458334255347197  -0.7366877895086148   62.857732044456547 0.0036226162368008519 0.0049232415251308486 0.0011846790798262714
191 2 32   15.221832414424295  0.23097222529269601   62.769977487165647 -0.0053698831938084526 0.0041729551605699288 0.017442577914548969
192 2 32   14.674634263049414  -1.2718932814806294   63.172961187574003 -0.00012150295088743337 0.009805379047993815 0.00010023003873685584
193 1 33   37.266854511877462   61.140162009735285   10.313237546008107 0.0055447097034355061 0.0017400688335021401 0.0030362888225653425
194 2 33   36.620353499373735   61.696496764084081   10.835279348026166 -0.012447683801873296 -0.02032455715015977   0.0044264717735567
195 2 33   38.121467081945212   61.651117747579626   10.220709035538025 0.0060361359015134114 -0.00053348263653931285 -0.0051883904357805976
196 1 34   21.869190390214737   22.724856889283494   -18.36819011616091 -0.0017019522016020556 -0.0056595249581165488 -0.0026186039710380418
197 2 34   22.449545923611115   22.388777418649127   -17.62640999473107 -0.017676039727752012 -0.0059365584779906321 0.0098468402477912224
198 2 34   21.073277799745512   23.023120166167718   -17.84134855930921 0.0070210871765918337 -0.0055514334534847061 0.010554578776974672
199 1 35   32.437206540084254    4.814582238324169   21.393379990143217 0.0062140833427954704 -0.0026994206503075154 -0.0028755395833954998
200 2 35    32.52311862651154   5.8036029200678296   21.273142659028132 -0.0062193078587368007 -0.003326064596455622 -0.017084794628202189
201 2 35   31.949385077692881   4.5879873944358085   22.236401330900499 0.0043802063026898604 -0.0056720204019445452 -0.0047287757180011708
202 1 36   26.589048200574375   39.105660357707592   40.115063019872885 0.0016049838108192912 0.0030001062107476383 -0.0003094361528865236
203 2 36   25.755758646431623   38.831850569797439    40.59533016647061 0.011511659740060142 -0.020994716470838455 0.0030630622834368418
204 2 36   26.572639155363049   40.099590994894982   40.223840643455979 0.0004620191323053271 0.0044694695353803783 -0.014022607288403982
205 1 37    9.607903561556606   -20.64316443555613  -24.028975382703926 -0.0041543218492560447 0.0036372172103098016 -0.0023883439262632295
206 2 37    8.672755013502627  -20.853603486818187  -24.313953603800705 -0.0041587090026030411 0.0075500535343726027 -0.0052682472968385782
207 2 37   10.173355931023256  -20.759357160123692  -24.845530856430152 -0.0054068148724622329 0.010004349817465397 -0.0041666354116880544
208 1 38   35.779187361269699  -19.561570623712967   9.2220282285490427 9.2912661766352933e-05 0.00058021441471042758 -0.00055838804863632104
209 2 38   36.647178495869653  -19.294823775218653   9.6408805214095317 0.0065221324776253194 -0.016199438097972068 -0.0030479616287500196
210 2 38   35.156732896983513  -18.791878337829132   9.3638863618692021 -0.0017538764955441742 -0.0072300952786520387 0.033672118496270387
211 1 39   17.604323441541343   3.7169249890635294    9.312962151370888 -0.0017563599272111758 0.0036965776100192733 -0.0064148391506522739
212 2 39   17.217862326493002   4.0646196511554598   10.167219766872737 0.011765617270571448 0.015520486251337846 -0.0050979371592727854
213 2 39   18.244352491840765   2.9962545611584281   9.5794146519193752 -0.00098428590828892747 0.0020874382036481088 -0.012633148378059848
214 1 40   39.900393383753567   24.349193611280672   45.110505813423636 0.0032299275543372775  0.00430270102217552 -0.002054802456673362
215 2 40   39.954028416162849   23.956427254985517   44.192432940460598 -0.0033127588779410522 0.013789874587395915 -0.0065082615341547113
216 2 40   40.793431786459436   24.335360036531743   45.560273538411018 0.0087596071865040717 0.0076199374866890877 -0.012991548890819857
217 1 41   38.095412063632892   15.812546360477548   15.902315541438323 0.0064372650174636063 -0.000549828796437548 0.0030835473073389354
218 2 41   37.536166461343036   16.636148283624337   15.807848709023439 0.015656623362959615 0.0080323101998484164  0.02326278829728155
219 2 41   38.099761233080969   15.391204197270604   14.995424222853419 0.0047987838795513355 0.0010934417418929634 0.0023120891326283439
220 1 42   15.895418716907153  -26.710541458598222   20.223787319654523 -0.0062288180796213387 0.0034392476522218654 -0.0051750329073221033
221 2 42   15.677048905787508  -27.265218327317573   19.420887564135271 0.013357922352997809 -0.00067123468389298883 -0.0076644406665594264
222 2 42   16.893180331206661  -26.716494991397447   20.290391434380542 -0.0077618933774926515 0.00038251063520261714 0.017682255033264132
223 1 43   39.839519961290591   10.903131156530561   27.823780652733657 0.0030631002581212479 -0.0030088295821072966 0.0025279676242070158
224 2 43   39.472539559515646   10.698424948676353   26.916355313366356 0.0039026226414316336 -0.0080114183269644063 0.0033200475203944376
225 2 43   39.653056390736417    11.87554187445358   27.963954368685538 0.00094158949005770313 -0.0019560537503340151 -0.0075011127335654383
226 1 44   17.023202447814807   20.758261350838424   2.3285133948463197 -0.0016057879873620988 -0.003561322450106669 0.0055423754524108054
227 2 44   16.625812972011349   21.247286614428088   3.1050027294613063 0.010491305647834417 0.012184700611197053 0.0018465426967070485
228 2 44   18.003223165679206   20.953834398682215   2.3647138593074226 -0.0031188538179922759 0.0056626845311736054 -0.0028457031239666774
229 1 45   37.240701309383127   6.8468084078478224    21.10084420743442 -0.00068506485644683423 0.0013018478202008819 0.00022090983706552186
230 2 45   38.170443163834896   6.8430202973624805   20.732651816079301 0.0017094795308932097 -0.012674064401858344 0.006377764428376057
231 2 45   36.627071038609216   7.4109048470265702   20.548347309337807 0.016312271557857229 0.021868303124391565 0.0023333844349094587
232 1 46   10.440466369445167 -0.43028487041115326  -14.241052574182266 0.0029884418510339001 0.00080545756987873056 0.0011433805616003277
233 2 46   10.174483618397312 -0.075504819549129465  -13.344735745858737 -0.014742779757106982 -0.025070602849797421 0.0061315848763538062
234 2 46   10.526808018205839  0.36786607391970527  -14.837290825902368 0.022664973848162288 0.0011516639194861784 0.0044910440100345422
235 1 47   9.9442574515938382  -20.941838480157166   7.4803127653579944 0.0019687117698668857 0.0035661861057933726 -0.0018515251462113201
236 2 47   8.9660240672219071   -21.11683050390609   7.3687912036162535 0.001986508069844769 -0.0067416666659885832 0.014021674891072563
237 2 47     10.0993952414573  -21.089471623291725   8.4571119576208353 0.0021408573522992283 0.021738887663464775 0.0008457875163407259
238 1 48   22.934436584364839   34.559163947655165   34.442462436315829 -0.0025679009147278838 -0.0028199209180810579 -0.001695864988913444
239 2 48   22.057396311103037   34.270677362439393   34.826618450182984 -0.0026448149101432985 -0.0059185156926123425 -0.0041894394646950382
240 2 48   22.817007153933055   34.533112848176749   33.449723073125327 0.021172500952544266 0.0048680881237708759 -0.0046816309078969573
241 1 49   26.453362155216293   29.564057796845244    4.379359041491659 0.001629986203282213 -0.00056205546992742466 -0.0010961627519235186
242 2 49   26.563524167026582   30.093542089924828   5.2204954386533826 -0.0079590299565134477 -0.022983511536118991 0.014223579373564223
243 2 49   26.181106666048962   28.621249295145567   4.5716842141637519 -0.011201008176788273 0.0025515180928544602 -0.0039258994062230821
244 1 50   15.514569336862886  -55.718404276960058   39.260053567562991 -0.00022492264990604327 0.0030822227800479263 0.0062696146497708688
245 2 50   15.391270837694295  -56.507668068884286   38.658505625034039 0.014113960002360927 0.010547433929576459 -0.0065105415382180325
246 2 50   14.955371058832332  -55.845321895743893   40.079314936693038 -0.0051037681659891919 0.0069790145753349181 0.0035434873094227432
247 1 51   29.284583323774555  -30.949583452021905   41.959867482872852 -0.0043462305431628224 0.0031835658385689827 0.0029760480349567213
248 2 51   29.437525542911356  -29.976319115296597   42.131230205957621 -0.010705825184483684 0.0036885430101134473 0.0057971384358099709
249 2 51   28.320289462398158  -31.068771750692676   41.723369177596794 -0.0014109703010976901 -0.0048596774777252419 -0.0049361423304971558
250 1 52    16.42100308202366  -12.634318383377529  -7.1091084017587809 -0.002118913603633817 0.0056639626274271656 -0.0024007120333855449
251 2 52   15.820966692579775  -11.865068985116682  -7.3286794185936914 -0.019429245797677564 -0.005935202483978194 0.0041066633239163824
252 2 52   17.275751903031413  -12.564646709225002  -7.6234525539583142 0.010245880162685779  0.02712618360028091  0.02114805210558917
253 1 53   18.993373495632412  -10.586672678640705    25.28836379796051 0.0083030000805832237 -0.0089835975147260407 -0.003577018274967864
254 2 53    19.51132339874566  -9.7625342939352251    25.51754435516753 0.015895698971102466 -0.010107371190655344 -0.016786548601469577
255 2 53   18.252434215014276  -10.493716723538018   24.623256310003022 -0.0026814025264347788 0.0073000113676792815 0.011009627162580074
256 1 54   11.915737433152627  -6.2716596663029662   30.088416792362427 -0.0016320627799111846 -0.00071889681329458067 -0.0043761011230729827
257 2 54   12.689459393399149  -6.8890046061299568   30.230682353445882 -0.011492665782989478 -0.010378628346845517 0.0070542464490424969
258 2 54   12.379801478496081  -5.4323288790610711   29.805276736109349 -0.0035949591576703928 -0.0035226172192948176 -0.015962433982545512
259 1 55   21.359561774992464  -37.102006736200842   67.078442122324176 -0.00026169596293098906 0.0062977916596226279 0.002977909997294657
260 2 55   20.383675240567381  -37.287710595401329   67.193156039601789 0.00040543005695983629 -0.0083296009741581495 -0.014891603701531411
261 2 55   21.785320293296984  -37.776561210582834   67.681522235410924 -0.0016707405966521224 -0.011530671200315713 -0.015943390214361097
262 1 56   17.070737020151086  -43.487372400349905  -16.879075091646833 -0.0022475422818259553 -0.00080184541025291099 0.0049258327139563764
263 2 56     16.7236696133868  -43.764361338867019  -17.775078022365054 0.011342055234073039 -0.0048190926366243744 0.00091193910321962052
264 2 56   16.869058968033961  -42.508361572781148  -16.849687770552453 -0.012255030574527249 -0.0034122652384476798 0.022731257221723297
265 1 57    31.16105871199704   44.654319591653916   65.138350673703414 0.0032628863536483406 -0.001225859265016449 0.003968497579737218
266 2 57   31.609783847422175   44.078921120519112   64.454565474650167 -0.012948157498817401 -0.0037307604832957247 -0.0045766643502239985
267 2 57   31.724743859988894   45.473636708218933   65.243125640159604 0.017143559659003587 -0.015187184767755038 0.038744562086421949
268 1 58   22.853842942436664  -35.584428504707986  -12.596779944505801 0.004061100067002275 -0.00051937827285376739 -0.003167308347802965
269 2 58   23.706251514016046  -35.297543103458523  -12.159634427628621 -0.0022727715448583128 0.023025243093859008 -0.0063579630654267243
270 2 58   22.266247014954857  -35.936389499537356  -11.868182408552123 0.012658145086188273 -0.017274106116693985 -0.0043571866486749478
271 1 59   13.887502586386615   23.412607942667268   41.588280837206568 -0.0010591371288583363 0.0048450605533885624 0.005164745756504158
272 2 59   13.120997639224901   22.943378095113967   42.026793057053098  0.01988661230766019 -0.0047148169752558493 0.031565337115558458
273 2 59   13.845990688956077   24.396014890279421   41.764880758752746 -0.0069718139496259433 0.0046649095411608488 0.0047033681344234336
274 1 60   22.172415979690783 -0.20569125951254463   43.099166488011456 0.0023991812937549802 0.0092453351866422489 -5.9169259957744884e-06
275 2 60   21.425817940354179 -0.70631980996473587   42.661031851942461 0.003724341531281229 -0.010505221489436349 0.020120684150558697
276 2 60    22.13505331853526  -0.6156738974598106   44.010494128894337 -0.012704632094330518 0.0056595867463754132 -0.0021805216032624035
277 1 61   12.335926747623645   24.353931909456559   16.419255652977334 0.0020045056498757137 -0.0029820607171303229 0.0043622064851046504
278 2 61   11.676374429850569   24.591383836991906   17.132422726723235 0.0088274071495570428 -0.0042540161738943471 0.011099264592855445
279 2 61   12.297413364716101   23.360084344984759   16.315414564958314 0.040092972415943104 -0.0024361700785087378 -0.015088490864536239
280 1 62   29.350888458767066  -5.5541187451237697   42.082956726624893 0.0019283784300169031 -0.0023725573375631805 -0.0054448895644955402
281 2 62   28.360308435474121  -5.4239610111740433   42.040414046944548 0.0033742066817619167 0.015494519580554752 0.015936828617020105
282 2 62   29.607474886129125  -5.3889769386322328   43.035265267884725 0.010920202129298475 -0.0069948860767694186 -0.0070690575173020312
283 1 63   10.666778923322546   58.404165633196193   23.679971607174195 0.0042934458953365028 -0.0037252512667108858 0.0004281735506811513
284 2 63   11.536948992526899   58.810129558682895   23.400692096592099 0.0036027909675954853 0.013912661173916116  0.02399584165733994
285 2 63   10.099784652684306   58.356101975912004   22.857653333575279 0.002881505592369364 -0.012567080039187247 0.0019146662839710199
286 1 64   15.378753586429086    -32.8201573642678  -11.863034044805918 -0.0070728314904153159 0.00021709173522959074 0.0025001291806648878
287 2 64   14.475336293552749  -33.067525669252902  -12.213242239266641 0.0022489616060008097 -0.0010296898748771372 -0.020743238282279697
288 2 64   15.873493645970132  -32.468867908110198   -12.65790930799578 0.039081393165791581 0.0032433282081316523 0.032545932082985222
289 1 65   33.087498866596157  -32.681864938147896  -34.943299168383838 -0.00039830446483361446 0.00049427965998610627 -0.0028827653616889091
290 2 65   32.842357430217582  -32.464827548628222  -35.888180343032282 -0.014640199075211047 0.0089748271389475942 0.002861817137770149
291 2 65   32.571935237251971  -32.201147135670922   -34.23400065487909 -0.0032162759801854669 0.021205201170679856 -0.019100139423793114
292 1 66   30.677347385164605  -40.537655413257717 -0.33296300014247215 -0.0021196823176159825 0.000345181808189385 -0.0043837884742502168
293 2 66   30.812376202711675  -40.413206637060647  -1.3159582014022728 0.012671074075588727 -0.012281837518466265 -0.0039490121595473918
294 2 66   31.514513221896728  -40.222696453852663  0.11419928683697297 -0.0027077533721333734  0.01173930715355234 -0.011270091988022988
295 1 67   25.807853029533696  -67.163885251418307  -14.375869562467207 0.002248364914906932 0.0063843163734368545 0.0001553821125010068
296 2 67   24.937064822903281  -67.446510739021036  -14.778176000443732 0.0081805526569332064 0.015739532227138416 -0.019318251237017577
297 2 67   26.444303194942126  -67.925902314120776  -14.495288471992993 -0.013781222503631566 -0.0096638520898803381 0.017317096525906659
298 1 68   15.614405855421431   53.947241102016228   28.964202406277554 -0.001597114168373459 0.0005769025823933406 0.0058042707710988508
299 2 68   15.381853484139455   54.631399807747968   29.655466468928864 -0.024345565682697645 -0.0094401639314099992 0.0080520910296185081
300 2 68    15.25613321773784   53.074408225109607   29.295568277927767 -0.003968829744130392 -0.0055548536593192071 -0.012952254429850827
301 1 69   38.001875789793949   42.999486263006091   36.275534702650603 0.0059611976538682439 -0.012553763272459332 0.00012064132255731349
302 2 69    38.57264803174256   42.357397050604618   35.763733713916572 -0.01268287088813699 -0.022990209620193592 -0.0076504671131215098
303 2 69    37.06942392573081   42.644931226661718   36.206079060534535 0.010994726202490004 -0.022708199408574943 -0.015749085900102169
304 1 70   29.731021383216643   46.944064490101837  -1.7136204822722334 -0.0025463810309156801 -0.0033238715449357553 0.00062142260844811931
305 2 70   29.307770714899082   47.414202470943195 -0.93913418658058312 -0.014715078622538052 0.0057424682923435961 -0.011558413075032149
306 2 70   30.697086702067509   47.201289238768844  -1.6901004836061109 -0.0012416449796298109 -0.0089366096349269477 0.0084730230454693432
307 1 71    20.57502280955589  -33.695021880542583  -3.4266157479409918 0.00083123524101411084 -0.0048881420955108248 0.0028906624222572643
308 2 71   20.812575867647919  -34.035497619307456  -2.5168659122920083 0.00088687171312914971 -0.01258496967805805 1.0280999005105887e-06
309 2 71   19.693593547552158  -34.136952413075015   -3.593288526964507 0.00010646378209049424 0.0019172954730910356 -0.011087075016132051
310 1 72   35.896582956800728   56.681540353908346   76.185028525644825 -0.0028842586989513913 -0.004160417887449027 0.0002130438100476452
311 2 72   36.548598689635362   57.432580801827143   76.081040252868391 0.0077476905278592448 -0.011413658347969169 0.014335474614855027
312 2 72   36.447784570345341   55.979638811565707   76.636149929285907 -0.0022804004883556304 0.015182091414247088 0.029516073267469547
313 1 73   9.8367267741178388  -7.9545739419470598  -2.0188374218690495 0.0057446334038992186 0.0060580856417213301 0.0098095980007511067
314 2 73   9.9403397487282383  -8.2856159350308261  -2.9567474892971326  0.01498242043432889 0.021016784595072748 0.0054856005226442232
315 2 73   9.0225985860753202  -8.2911658448211156  -1.5456576197487717 0.039626242750787445 -0.050797457045536724 0.027655868910662761
316 1 74   10.139975570894002  -23.870334083978378   35.451014093460891 0.00076558831894660056 0.00039612425032993346 -0.0044681733668845095
317 2 74   11.046997847204075  -23.699132847700856   35.835722351528013 -0.0083363101153823282 -0.0051553881402977182 0.019424523286896377
318 2 74   9.9887005932982547  -24.845753431106552    35.29078644078664 0.011530398380809593 -0.0035475824174879675 0.0096559981803370654
319 1 75   24.066570323362679   -35.68950231475268   11.124331469146384 -0.00064855664189046797 0.0013137012125349723 0.0047975010865495271
320 2 75   23.643227096739842  -36.283912643902305   11.808039535708602 0.0010758996681498293 0.017093222351419923 0.019546186427185634
321 2 75   24.417843851283372  -36.320154106196739   10.432316234961396 0.0091126918892633878 -0.0067795493474861962 0.017121308484333242
322 1 76   29.711643852633472  -63.047486250733662    8.210874618026816 -0.0033859225596948993 0.003530820290115283 0.0041823269013441626
323 2 76   29.874365736484293   -62.59946766429141   7.3317837617110619 0.019198143890583753 -0.0021374212315884464 0.0054939649955449144
324 2 76    28.92331235651854  -63.643574289604722   8.0585187306623567 0.0081287911786734335 -0.009072689424841858 -0.0061488341455605286
325 1 77   34.290169358891404   38.057362877333588   71.018934348188054 0.0043200981659950091 0.0037824770193253098 -0.00081998439760449973
326 2 77   34.065296000573014   38.820993946435237   71.624161195777418 -0.00380198666241102 0.0050738508671879113 -0.0054757823913883551
327 2 77   34.200112054493829   38.397479887667828   70.082873447976141 0.010993417584061093 -0.0071424000594793027 -0.0054431451969753917
328 1 78   36.178161202531861   20.612593947286221   28.991515505829963 0.0005106563532346122 0.0018552590669706332 -0.0047078415324525663
329 2 78   35.783287330796767   21.354858905585616   28.450112647907417 -0.0045352745094586261 -0.015479696233367021 -0.024783435972479558
330 2 78   36.771705376026866   20.016381130335674   28.450928591576162 -0.0029993814966397872 -0.035402111615897382 0.032258194054097772
331 1 79   32.934209200063947   1.7705903621305588   45.731290543071694 0.00088878017016295451 0.0024541323913752711 -0.0096183559747711825
332 2 79   33.701984336512133   2.2973281001897874   45.366504852576909 0.005211275342866987 -0.0051164849416925522 -0.011523558079318843
333 2 79   32.569367898921769   2.1680768884654817   46.573249688963443 0.014594711202015781 0.0016399981375948079 -0.0033139459274772339
334 1 80   14.980097414015198  -41.325055540940106   8.3309632301598739 -0.0068597311778617713 -0.0022434729660422339 -0.0040606183245313543
335 2 80   14.367997927360756  -42.098016802477773   8.4978913662241666 0.0067913998226717589 -0.015111520058470742 -0.013906618352796758
336 2 80   15.913301438428425  -41.639245545156115   8.5053609109224748 -0.0081047078874467611 0.0078218697422366076 0.020822314764846753
337 1 81   22.766340510039569   2.5140337562950004   3.6160918419488666 0.0041084587294431636 -0.00086095183528683654 -0.0019518940804716257
338 2 81     22.8177367235036   1.5182303047061592   3.5403697320457264 0.0060317294614529232 -0.0017177396828052072 0.010517760576361227
339 2 81   22.784024831090669   2.6758031525949697   4.6027619255878349 -0.0075971144015393481 -0.0073068732446647617 -0.00068629345433253929
340 1 82   35.318398670751499   66.793400594015509  -25.971006504828921 -0.00086356681192741275 0.0025212600513634538 -0.005863669904550688
341 2 82   35.845854336816579   67.292933368437062  -26.658216430495187 0.0085635698721931146 -0.0046924479323966969 -0.0038590842057455782
342 2 82    34.40282432286272   66.703153674689489   -26.36289809557227 0.0039325876522187187 -0.0066088390850214057  -0.0149754792890126
343 1 83   37.877934811209556  -3.3309713441400906  -11.418857014912865 -0.0018106436798096506 0.0029815378651570868 -0.0030763491308424856
344 2 83   37.881775705023813  -2.7069012536916901  -12.200215769684686 0.020281982993904431 -0.0050506186562694335 -0.0094030271281587072
345 2 83   38.631115411879392  -3.9666434484302844  -11.588090349565679 -0.007473641127874864 -0.004388495813311394 -0.0005846538909882905
346 1 84    35.88720709151724   6.8131996556789431    50.50652301404304 0.0052633691406097222 0.002815158647210395 -0.0053926509967086918
347 2 84   35.001977599810722   7.2646521564866333   50.394455136013164 0.0098572867587951116 0.014942986880516386 0.0069273578875035085
348 2 84   36.385710236686286   7.4079499079539914   51.137210379456519 0.004522151460070593 0.018620895546156851 -0.019694882099437826
349 1 85   12.656513547922266  -14.895034630889683   29.335985551762025 -0.0055351705074823485 0.0019662193531191502 -0.0048280182479770008
350 2 85   12.330865719824224  -13.951520763390466   29.397098103411697 -0.030117675353051578 -0.0069281990400640531 0.0018172970781644329
351 2 85   13.317293618035432  -14.941301434159413    28.58683344278397  0.00798331878740559 -0.0074289950053953733 0.0076582881513929226
352 1 86   18.444595956737899  -38.275528244094943   39.651137836017561 0.00064972594820131031 -0.0026951057783405796 -0.0020245537608226949
353 2 86   18.687055709809751  -38.942626946047454   38.946728547769297 0.014704028104294159 0.011201546397943712 -0.01028811845550459
354 2 86   19.222473757136022  -37.853708940470227   40.116941872160325 -0.019167678976949324 0.038814669951383114 -0.0061663297586045298
355 1 87   13.024118852351107   -19.11189475198616    42.52677682484272 0.0017974597102949593 -0.0026435213033803506 -0.001083397320713234
356 2 87   13.225257525036334  -18.675891999801578   41.649596872580773 0.0072806623860249319 0.013407874551728529 0.0081275264442535172
357 2 87   13.599962118016917  -18.589566455428329   43.155726350676851 0.002731226557937999  0.01139296391767027 -0.013549272697521828
358 1 88   17.414564397710794  -2.7137820998006426  -33.214201304091205 0.0019942075853892796 -0.0035793972958805347 -0.0083112756917635075
[truncated: 13,665,616 more chars]
