# Supplementary material for: Developing Interface Force Fields for Water and Oxygen on Pt, and Pt 3 Ni, Pt 3 Co Alloy Surfaces for Proton-Exchange Membrane Fuel Cell (PEMFC) Applications
Source: ACS Omega. 2026 Feb 6;11(6):10649–63. doi: 10.1021/acsomega.5c11427 (PMC12917792; doi:10.1021/acsomega.5c11427)
Supplement: Supplementary file 1 [file ao5c11427_si_001.zip › Supporting_material/01.Cycle01_config_generation_and_DFT_calculations/Pt-H2O_setup.dump]

ITEM: TIMESTEP
0
ITEM: NUMBER OF ATOMS
501
ITEM: BOX BOUNDS xy xz yz pp pp pp
-9.9999999999999995e-07 6.9505939999999995e+01 -0.0000000000000000e+00
-5.6223000000000001e+00 1.1247999999999999e+01 -0.0000000000000000e+00
0.0000000000000000e+00 9.7420349999999996e+00 -5.6223000000000001e+00
ITEM: ATOMS id type mol xs ys zs vx vy vz
1 3 0 0.0339829 1.70746e-06 0.999998 0.00280087 -0.00150278 0.000666578
2 3 0 0.066066 0.166667 0.0833333 -0.000618612 0.000365109 -0.00127378
3 4 0 0.0981491 0.0833316 0.166668 -0.000455817 -2.12893e-06 0.00128803
4 3 0 0.0339829 0.250002 0.999998 -0.000774136 0.000215484 -0.0010131
5 3 0 0.066066 0.416667 0.0833333 0.000164072 0.000257832 0.000197404
6 4 0 0.0981491 0.333332 0.166668 -0.000131824 -9.30425e-05 -0.00143179
7 3 0 0.0339829 0.500002 0.999998 -0.00202914 -0.000597921 0.00103286
8 3 0 0.066066 0.666667 0.0833333 0.00125146 -0.0014591 0.000717843
9 4 0 0.0981491 0.583332 0.166668 1.38673e-05 -0.000338701 0.000838982
10 3 0 0.0339829 0.750002 0.999998 0.000484506 -0.000364579 0.000313948
11 3 0 0.066066 0.916667 0.0833333 -0.00100636 -0.000407269 0.00206746
12 4 0 0.0981491 0.833332 0.166668 0.000360278 0.000964371 -0.000524162
13 3 0 0.0339829 1.70746e-06 0.249998 -0.000491707 -0.000162265 0.000808866
14 3 0 0.066066 0.166667 0.333333 -0.00251404 -0.000147352 0.00079017
15 4 0 0.0981491 0.0833316 0.416668 -0.000107086 -0.000856599 -0.00133397
16 3 0 0.0339829 0.250002 0.249998 0.000356098 -0.00137704 -0.00109356
17 3 0 0.066066 0.416667 0.333333 0.0004611 0.00151107 -0.000619172
18 4 0 0.0981491 0.333332 0.416668 0.00019607 0.000829545 0.000500029
19 3 0 0.0339829 0.500002 0.249998 -0.00127047 -0.0016547 0.0016031
20 3 0 0.066066 0.666667 0.333333 -0.000672638 -0.00149068 0.00198008
21 4 0 0.0981491 0.583332 0.416668 0.000114618 0.00144077 -0.000172637
22 3 0 0.0339829 0.750002 0.249998 0.000109269 -0.00127707 -0.000954462
23 3 0 0.066066 0.916667 0.333333 -1.03553e-05 0.000451121 0.000177217
24 4 0 0.0981491 0.833332 0.416668 0.000327965 0.000182319 -0.000375611
25 3 0 0.0339829 1.70746e-06 0.499998 -0.000986754 -0.00151166 -0.000555629
26 3 0 0.066066 0.166667 0.583333 0.00111884 0.00207839 -0.00123317
27 4 0 0.0981491 0.0833316 0.666668 -0.00183036 -0.00206751 0.00210467
28 3 0 0.0339829 0.250002 0.499998 -0.00121512 -0.000367164 0.000705331
29 3 0 0.066066 0.416667 0.583333 0.000951521 -0.0012545 -0.000481598
30 4 0 0.0981491 0.333332 0.666668 -0.000234066 -0.00104889 -0.000501396
31 3 0 0.0339829 0.500002 0.499998 -0.000323364 -0.000979136 0.000780403
32 3 0 0.066066 0.666667 0.583333 0.000256865 0.00204122 0.000859051
33 4 0 0.0981491 0.583332 0.666668 0.0016599 -0.000151786 -0.000270087
34 3 0 0.0339829 0.750002 0.499998 9.16871e-05 0.0016711 -0.00159205
35 3 0 0.066066 0.916667 0.583333 0.000308244 -0.00230555 -0.000522083
36 4 0 0.0981491 0.833332 0.666668 -0.000537213 0.00103586 0.000784269
37 3 0 0.0339829 1.70746e-06 0.749998 -0.0010627 0.00216198 0.000860725
38 3 0 0.066066 0.166667 0.833333 0.00154734 0.00159206 0.00187336
39 4 0 0.0981491 0.0833316 0.916668 0.000149744 -0.000238321 0.00247685
40 3 0 0.0339829 0.250002 0.749998 -0.000391554 0.00196727 0.000680858
41 3 0 0.066066 0.416667 0.833333 -0.0014152 0.00208868 -9.96535e-06
42 4 0 0.0981491 0.333332 0.916668 -0.00105319 0.00057278 -8.94067e-05
43 3 0 0.0339829 0.500002 0.749998 -0.000962956 -0.00140844 -0.00249814
44 3 0 0.066066 0.666667 0.833333 -0.000157246 0.00139739 -0.000583521
45 4 0 0.0981491 0.583332 0.916668 0.000429576 -0.000244669 -0.00152565
46 3 0 0.0339829 0.750002 0.749998 0.000595671 0.00125079 -0.0013952
47 3 0 0.066066 0.916667 0.833333 0.00249275 0.000460135 0.00141013
48 4 0 0.0981491 0.833332 0.916668 -0.000157599 -0.000249847 0.0011701
49 3 0 0.614106 1.70746e-06 0.999998 -0.000277358 -0.000712135 -0.00126475
50 3 0 0.646189 0.166667 0.0833333 0.000331204 -0.00095876 -0.000356281
51 4 0 0.678272 0.0833316 0.166668 -0.00148266 -0.00117668 0.00158423
52 3 0 0.614106 0.250002 0.999998 0.00136734 -0.000714834 -0.000524463
53 3 0 0.646189 0.416667 0.0833333 -0.000593114 -0.00108142 0.0011709
54 4 0 0.678272 0.333332 0.166668 -0.000836903 -0.0010381 -0.0015441
55 3 0 0.614106 0.500002 0.999998 -0.00163959 8.90966e-05 -0.00125135
56 3 0 0.646189 0.666667 0.0833333 -0.000255654 0.000143509 0.0018051
57 4 0 0.678272 0.583332 0.166668 0.00161999 0.00202697 -0.00116678
58 3 0 0.614106 0.750002 0.999998 0.00088432 -0.00050697 -0.0027751
59 3 0 0.646189 0.916667 0.0833333 0.00091267 4.16311e-05 -0.000704408
60 4 0 0.678272 0.833332 0.166668 0.000832024 0.0011716 -0.00222013
61 3 0 0.614106 1.70746e-06 0.249998 -0.000889819 0.00098169 -0.000565525
62 3 0 0.646189 0.166667 0.333333 0.00166319 -0.00154178 -0.000834535
63 4 0 0.678272 0.0833316 0.416668 0.000909319 0.00116775 -0.00172752
64 3 0 0.614106 0.250002 0.249998 -0.000536545 -0.000205339 0.00163278
65 3 0 0.646189 0.416667 0.333333 -0.00065563 -0.00100697 0.00181886
66 4 0 0.678272 0.333332 0.416668 0.000844141 -0.000841443 0.000833031
67 3 0 0.614106 0.500002 0.249998 0.000588262 -0.0019956 -0.000456158
68 3 0 0.646189 0.666667 0.333333 0.000142262 -0.00277851 0.000218182
69 4 0 0.678272 0.583332 0.416668 0.00179486 0.00260848 0.000154854
70 3 0 0.614106 0.750002 0.249998 -0.00112048 -0.000347907 -0.00119675
71 3 0 0.646189 0.916667 0.333333 -0.00163579 -0.000228021 0.000710951
72 4 0 0.678272 0.833332 0.416668 0.000836841 0.000689015 0.000553132
73 3 0 0.614106 1.70746e-06 0.499998 0.000270824 0.000450954 0.000779982
74 3 0 0.646189 0.166667 0.583333 0.00023756 -7.13831e-06 0.00112305
75 4 0 0.678272 0.0833316 0.666668 -0.00084363 0.00059831 0.00232795
76 3 0 0.614106 0.250002 0.499998 0.00028487 -0.00118492 -0.000107505
77 3 0 0.646189 0.416667 0.583333 -0.000796224 0.00237105 -0.00152979
78 4 0 0.678272 0.333332 0.666668 0.000935202 0.000504837 -0.000963026
79 3 0 0.614106 0.500002 0.499998 -0.000103446 -0.000320019 -0.000598996
80 3 0 0.646189 0.666667 0.583333 -0.000147938 0.000836646 0.000224981
81 4 0 0.678272 0.583332 0.666668 -0.000218135 0.000325608 1.66404e-05
82 3 0 0.614106 0.750002 0.499998 4.71013e-05 -0.00148004 -0.00188053
83 3 0 0.646189 0.916667 0.583333 0.00151567 7.56857e-05 0.000678011
84 4 0 0.678272 0.833332 0.666668 0.000417033 -0.000276953 0.000201498
85 3 0 0.614106 1.70746e-06 0.749998 -0.001832 -0.00089877 -0.00159885
86 3 0 0.646189 0.166667 0.833333 -0.000296298 -0.000453157 -0.000559743
87 4 0 0.678272 0.0833316 0.916668 -1.59444e-05 0.000325056 0.000782495
88 3 0 0.614106 0.250002 0.749998 -0.000836725 -0.00148448 -0.00109179
89 3 0 0.646189 0.416667 0.833333 0.000240597 -0.000816023 -0.000587301
90 4 0 0.678272 0.333332 0.916668 0.0007638 -0.000265658 0.000271086
91 3 0 0.614106 0.500002 0.749998 -0.000880586 -0.000729027 0.000473001
92 3 0 0.646189 0.666667 0.833333 0.000666978 0.000327916 1.129e-05
93 4 0 0.678272 0.583332 0.916668 -0.000864502 0.00275405 -9.46344e-05
94 3 0 0.614106 0.750002 0.749998 0.000454928 0.000633472 -0.00156464
95 3 0 0.646189 0.916667 0.833333 -5.56329e-05 0.00162573 -0.000857852
96 4 0 0.678272 0.833332 0.916668 0.000999933 0.000291454 0.000408075
97 1 1 0.291194 0.188339 0.242864 0.00426529 0.00131752 -0.00326818
98 2 1 0.290909 0.0868743 0.178803 0.00193948 0.0029114 -0.0050991
99 2 1 0.298158 0.230062 0.194823 0.0173757 0.0179065 -0.0156922
100 1 2 0.373511 0.216889 0.177749 0.0012405 -0.00593248 0.00680208
101 2 2 0.385286 0.160773 0.133981 -0.0155789 0.0392612 -0.00666845
102 2 2 0.371262 0.208748 0.261208 0.00651259 0.0158363 -0.00214338
103 1 3 0.555514 0.00632524 0.97416 -0.00191106 0.00219223 0.000208346
104 2 3 0.560631 0.100922 0.00759463 -0.00779384 -0.00447222 -0.0251224
105 2 3 0.547736 0.97846 0.889443 0.0384697 0.00144097 -0.00753672
106 1 4 0.287898 0.90778 0.116802 -0.000526478 -0.000466684 0.000913008
107 2 4 0.293088 0.872109 0.17592 -0.0131171 -0.0104558 -0.00677452
108 2 4 0.290576 0.836418 0.0194061 -0.00587847 0.00667554 0.00439172
109 1 5 0.271933 0.608756 0.99199 0.00121329 -0.00572772 0.00591833
110 2 5 0.267978 0.647795 0.0900114 -0.00020401 0.00335046 -0.0112826
111 2 5 0.270663 0.506847 0.948247 0.0297574 -0.0176573 -0.0232315
112 1 6 0.541513 0.526444 0.0447269 -0.00683292 -0.00265228 0.00203611
113 2 6 0.534055 0.591247 0.0258317 0.0117664 -0.00388285 0.00469942
114 2 6 0.555051 0.560117 0.0541723 0.0243672 0.0405594 -0.0109451
115 1 7 0.209929 0.631091 0.973997 0.00248395 0.00358994 0.00118011
116 2 7 0.196701 0.59644 0.938748 -0.00233579 0.0215309 0.00882173
117 2 7 0.208326 0.717797 0.0638817 0.0191277 0.00806287 0.0200128
118 1 8 0.336201 0.896892 0.879848 -0.0064028 -0.00590989 -0.002881
119 2 8 0.322549 0.92921 0.89406 0.0065308 -0.0248019 0.0121892
120 2 8 0.344102 0.977976 0.896114 -0.00993476 0.0121999 0.00760527
121 1 9 0.454079 0.644626 0.0634541 -0.00804651 -0.00284919 0.000237258
122 2 9 0.456007 0.547014 0.989871 -0.00947661 0.0207242 -0.00076825
123 2 9 0.454122 0.642848 0.151457 0.0108313 -0.0200456 3.25505e-05
124 1 10 0.163168 0.191422 0.0273072 0.00417801 0.0001349 0.00560736
125 2 10 0.165199 0.221751 0.12647 0.00610796 -0.016302 0.00972801
126 2 10 0.172704 0.115935 0.97704 -0.0426581 -0.0193578 0.0232132
127 1 11 0.31113 0.321461 0.133616 0.00220524 -0.000280097 -0.00627158
128 2 11 0.313795 0.273066 0.0327719 0.0101336 -0.000623229 0.0144789
129 2 11 0.310261 0.420625 0.160854 0.00708429 -0.00843299 0.0164973
130 1 12 0.571584 0.260848 0.109644 0.00430258 0.00222724 0.000955027
131 2 12 0.585548 0.284955 0.126441 -0.0187898 -0.0332617 0.00385422
132 2 12 0.563834 0.342237 0.175651 -0.00965907 -0.0173831 0.0161199
133 1 13 0.253901 0.761964 0.265674 -0.00196515 0.000687045 0.000552686
134 2 13 0.257341 0.826549 0.363708 -0.00558926 -0.00395156 -0.0161694
135 2 13 0.250998 0.82161 0.225393 0.0057358 -0.0242769 -0.00548495
136 1 14 0.379259 0.441719 0.0426265 0.000928037 -0.00214504 -0.00361294
137 2 14 0.37323 0.461811 0.131494 0.0164938 0.0116686 -0.00757937
138 2 14 0.387067 0.524373 0.0626967 -0.0207157 0.011344 -0.0131676
139 1 15 0.425145 0.39135 0.949237 -0.00714054 -0.000552248 -0.00243502
140 2 15 0.416493 0.397953 0.881735 0.0043016 -0.00287191 -0.00607676
141 2 15 0.438604 0.376892 0.913193 0.0142291 0.000927142 -0.00207782
142 1 16 0.168396 0.800244 0.00161474 0.00467961 0.00616346 -0.00298583
143 2 16 0.168825 0.69767 0.952439 0.00491152 -0.0221148 0.0282458
144 2 16 0.165375 0.825276 0.929951 0.0103369 -0.0263975 -0.0172534
145 1 17 0.377345 0.881899 0.14825 -0.00856088 -0.00170048 -0.00700941
146 2 17 0.379594 0.866413 0.0537271 0.00039491 0.00127281 -0.0203701
147 2 17 0.363099 0.880168 0.159693 0.0245726 -0.00709968 0.00819336
148 1 18 0.522982 0.715649 0.00043827 -0.00573233 0.00216764 0.00222449
149 2 18 0.524612 0.817584 0.0485786 -0.0234369 0.00571478 -0.0138624
150 2 18 0.520199 0.685667 0.902181 -0.00384408 0.029136 0.0243162
151 1 19 0.234336 0.27794 0.115622 -0.000948518 -0.00395221 -0.00757881
152 2 19 0.246704 0.243101 0.0642566 0.021734 0.0151724 0.00631618
153 2 19 0.233588 0.379022 0.151388 -0.0360255 0.0204674 -0.0231126
154 1 20 0.353454 0.143788 0.935884 0.00413287 0.0016132 0.000907483
155 2 20 0.36498 0.140669 0.881182 -0.00376951 -3.52034e-05 -0.00830884
156 2 20 0.358491 0.174943 0.0302414 0.0239964 -0.00590546 -0.0166181
157 1 21 0.493544 0.527002 0.27831 0.00142444 -0.00122906 0.00110199
158 2 21 0.492587 0.434576 0.19389 -0.0193189 0.0100387 0.0183082
159 2 21 0.499319 0.5913 0.251043 0.0167979 -0.00521238 0.0105779
160 1 22 0.2027 0.467198 0.353248 0.000319556 0.000316641 -0.00118708
161 2 22 0.194696 0.383038 0.323186 0.0059199 -0.008229 0.0136033
162 2 22 0.193899 0.545538 0.410913 0.00420679 0.00789862 -0.00816543
163 1 23 0.422114 0.297893 0.125709 0.00711862 0.00274324 -0.00592244
164 2 23 0.434373 0.325179 0.179441 0.0240052 -0.020455 -0.0197323
165 2 23 0.423414 0.323219 0.0525864 -0.00931083 -0.0141975 0.0088172
166 1 24 0.463026 0.368198 0.870199 0.00915624 -0.00147646 0.00120306
167 2 24 0.474246 0.403538 0.841385 -0.0294638 0.00116499 -0.00566411
168 2 24 0.466443 0.270681 0.839469 0.0061834 -0.030584 -0.00609335
169 1 25 0.228837 0.551334 0.179159 0.00347274 -0.00250065 0.00482246
170 2 25 0.238732 0.625831 0.214967 0.00670747 0.0175306 0.00298482
171 2 25 0.228947 0.506642 0.0767874 -0.00375472 0.00842205 -0.0041868
172 1 26 0.339448 0.83909 0.175036 -0.0053221 -0.00945347 -0.00199705
173 2 26 0.333282 0.92996 0.236527 -0.0150472 0.00535158 0.00608154
174 2 26 0.34422 0.8049 0.236415 0.00405717 -0.013348 0.0280708
175 1 27 0.505706 0.72473 0.223405 0.000968586 0.00686732 0.00127737
176 2 27 0.499159 0.815742 0.261555 0.0209021 0.00363155 -0.0147318
177 2 27 0.511722 0.708997 0.135941 -0.0183429 0.00183295 0.00985194
178 1 28 0.247941 0.914998 0.143714 0.0034843 8.43286e-05 0.00122611
179 2 28 0.244107 0.854366 0.0456954 0.00761421 0.0201647 -0.0300144
180 2 28 0.261972 0.933698 0.141892 -0.00586208 0.022054 -0.0360706
181 1 29 0.362186 0.490263 0.28283 0.00291272 0.00465716 -0.00042746
182 2 29 0.351621 0.51595 0.351769 0.00812772 0.00877258 0.0157561
183 2 29 0.365858 0.393675 0.254319 0.0134191 -0.0139496 -0.019114
184 1 30 0.486586 0.178086 0.234665 0.00221001 0.000300012 0.00724595
185 2 30 0.47303 0.148804 0.235611 0.00460106 -0.0179358 0.00891299
186 2 30 0.48727 0.20671 0.163699 -0.00493256 -0.0229548 -0.0269321
187 1 31 0.270526 0.457878 0.189927 0.0046154 -0.000361764 -0.00200584
188 2 31 0.260285 0.465417 0.255793 0.000772797 -0.0144765 -0.0104448
189 2 31 0.272313 0.358323 0.121532 -0.00123817 -0.0039876 -0.0128179
190 1 32 0.31664 0.593484 0.173239 0.00126736 0.00430598 0.000196802
191 2 32 0.328618 0.611265 0.228905 0.00453524 0.0163911 0.0013762
192 2 32 0.309115 0.680969 0.217302 -0.0214274 0.013722 0.0117503
193 1 33 0.457182 0.632043 0.297018 -0.00176852 0.00351814 0.000688821
194 2 33 0.470794 0.601258 0.292474 0.0117473 0.0184824 0.0167134
195 2 33 0.449587 0.565871 0.313099 0.0118846 -0.00471655 -0.00246043
196 1 34 0.21004 0.874359 0.213995 -0.00254588 0.000494036 -0.00575531
197 2 34 0.199764 0.944106 0.233943 -0.035046 0.00962102 0.00980693
198 2 34 0.222308 0.914321 0.203006 -0.00571904 -0.0128766 -0.00234971
199 1 35 0.329058 0.0956438 0.376737 -0.0105352 -0.00118154 -0.00153572
200 2 35 0.327451 0.17887 0.367255 0.00155586 0.0175816 0.00082007
201 2 35 0.332197 0.127646 0.47495 -0.0267763 0.010919 0.00386043
202 1 36 0.525431 0.000261134 0.123749 -0.00420707 0.00454871 -0.00153174
203 2 36 0.524413 0.0938005 0.206573 -0.00860043 -0.00648913 0.0271574
204 2 36 0.537012 0.00262161 0.072215 0.00585426 -0.0109558 0.0207453
205 1 37 0.213248 0.19251 0.417003 0.00636481 0.0067947 0.00363683
206 2 37 0.217066 0.144719 0.468177 -0.0126892 -0.0260062 -0.0133734
207 2 37 0.20927 0.287296 0.488047 0.00901856 0.000715135 -0.000584488
208 1 38 0.447749 0.899074 0.364782 0.0101864 0.00225579 0.00112859
209 2 38 0.452651 0.806277 0.341342 0.0154278 -0.00100918 0.00432426
210 2 38 0.458546 0.965865 0.408451 -0.0167445 -0.0156024 0.00244765
211 1 39 0.472936 0.401291 0.54098 -0.00283986 -0.00623249 -0.00477548
212 2 39 0.479417 0.486012 0.553063 -0.0231479 -0.00555516 0.000227929
213 2 39 0.461407 0.43315 0.602367 0.00268509 -0.0177151 0.013995
214 1 40 0.144958 0.426046 0.0448341 0.00452045 -0.00926128 0.000337547
215 2 40 0.141483 0.401398 0.948924 0.0273136 -0.00669204 -0.0516107
216 2 40 0.149185 0.338889 0.0402996 0.00861167 -0.00310697 0.0208405
217 1 41 0.40951 0.574472 0.287266 0.00606676 0.00900528 -0.00231643
218 2 41 0.412546 0.474438 0.230523 -0.0210038 0.00147391 -0.010708
219 2 41 0.406665 0.606317 0.220514 0.00913131 -0.00269702 0.0312341
220 1 42 0.548698 0.488535 0.275164 0.00421288 0.00203766 0.000580107
221 2 42 0.557305 0.570612 0.31149 0.0241446 0.00677611 0.00832532
222 2 42 0.541838 0.487792 0.196649 0.00105919 0.0139984 -0.0119263
223 1 43 0.259959 0.942235 0.534768 -0.00441335 -0.00296213 -0.00436984
224 2 43 0.271226 0.985316 0.597098 0.0241606 -0.00586931 0.0305138
225 2 43 0.249876 0.0150157 0.564227 0.00178527 -0.00227096 -0.0130568
226 1 44 0.354011 0.756981 0.348624 -0.00137623 -0.00224075 0.00282201
227 2 44 0.34502 0.785209 0.427691 0.046216 0.000503517 0.0151982
228 2 44 0.35944 0.66617 0.327571 -0.0128476 0.0144355 -0.00271682
229 1 45 0.573381 0.919634 0.129484 0.00450179 0.00297902 0.00206536
230 2 45 0.566935 0.948302 0.0683069 0.00419182 0.00677436 0.000385306
231 2 45 0.586702 0.958407 0.148145 -0.0241388 0.0054418 -0.0121545
232 1 46 0.174023 0.273365 0.286687 0.00296166 -0.00362478 -0.00206289
233 2 46 0.164813 0.322764 0.364621 -0.0162468 0.00303275 -0.048074
234 2 46 0.175216 0.178277 0.271822 -0.00368564 0.00960914 -0.0213238
235 1 47 0.330981 0.318123 0.346685 -0.00331383 -0.000432522 -0.00048348
236 2 47 0.329333 0.419027 0.409872 -0.00688592 -0.00638784 0.00788834
237 2 47 0.32564 0.301788 0.25719 -0.0233437 -0.00253893 -0.000282059
238 1 48 0.522595 0.271018 0.344015 0.00146431 0.00999009 0.00257632
239 2 48 0.526219 0.354644 0.339376 0.0196103 -0.014351 -0.0308815
240 2 48 0.508518 0.255696 0.323639 -0.000928614 0.0391315 0.00636957
241 1 49 0.251091 0.265789 0.422452 0.0098197 -0.0019658 -0.00156738
242 2 49 0.238202 0.220466 0.3953 -0.024484 0.0205068 -0.0142163
243 2 49 0.260597 0.192839 0.407466 0.0183476 0.00791387 0.0228935
244 1 50 0.291418 0.444337 0.48569 -0.00270297 -0.00141073 -0.00275576
245 2 50 0.292735 0.421325 0.560446 -0.000603859 -0.0163431 0.00582763
246 2 50 0.290325 0.354592 0.398209 0.00164506 -0.00978759 -0.0202349
247 1 51 0.568704 0.717301 0.351477 0.00388409 -0.00413756 -0.00136292
248 2 51 0.557133 0.778306 0.382224 -0.0119942 -0.0247085 -0.0165057
249 2 51 0.57304 0.709642 0.263138 0.00151903 0.0181463 0.0283612
250 1 52 0.154463 0.655718 0.283035 -0.00146473 0.00902215 0.00376933
251 2 52 0.168378 0.665966 0.267404 0.0240219 -0.0167962 0.00629215
252 2 52 0.149525 0.575824 0.196357 0.0145665 -0.00056253 -0.0108095
253 1 53 0.296558 0.846675 0.328608 -0.00133091 0.00671839 0.00197011
254 2 53 0.290626 0.940123 0.372206 0.00712036 -0.00356296 -0.0114533
255 2 53 0.290291 0.797027 0.371286 0.0127393 -0.032799 0.0114223
256 1 54 0.491274 0.977006 0.315542 -0.00119922 -0.000525679 0.00246445
257 2 54 0.484969 0.0416332 0.40488 -0.0258056 -0.000990278 -0.0116963
258 2 54 0.492631 0.0304282 0.266793 -0.00414537 -0.0129966 -0.0225979
259 1 55 0.175555 0.0151453 0.257383 -0.00225952 0.00733104 -5.98822e-05
260 2 55 0.173385 0.941411 0.160145 -0.000440036 -0.0116294 0.013833
261 2 55 0.165174 1.0005 0.3103 -0.0215725 0.00187173 -0.0197565
262 1 56 0.378754 0.983592 0.468676 -0.00481215 -0.00153818 0.000335545
263 2 56 0.392077 0.947946 0.464006 -0.0163902 -0.00711998 0.00436986
264 2 56 0.370642 0.899721 0.416035 -0.0158401 -0.039865 0.0175052
265 1 57 0.423918 0.271818 0.404013 0.00151639 0.00228731 0.00189079
266 2 57 0.421277 0.237364 0.468933 0.0305872 -0.00779382 0.0052703
267 2 57 0.413977 0.343326 0.42258 0.0276773 -0.0245618 0.0402992
268 1 58 0.194766 0.701231 0.292783 -0.00467923 0.00481982 0.0045869
269 2 58 0.20377 0.621702 0.245026 -0.00270031 -0.0121267 0.0202898
270 2 58 0.199329 0.770823 0.26861 -0.0141122 -0.0251614 0.00404338
271 1 59 0.36784 0.188979 0.404713 -0.000100368 0.00628462 0.00263309
272 2 59 0.354445 0.15257 0.378883 -0.0375763 -0.00891944 -0.00394478
273 2 59 0.375043 0.118567 0.416462 -0.0186152 0.0311338 -0.0105215
274 1 60 0.545727 0.607923 0.566454 0.000970943 0.000454213 -0.00343068
275 2 60 0.546352 0.570333 0.465026 0.000671591 -0.0195896 -0.0186234
276 2 60 0.554241 0.548472 0.586581 0.00878506 0.000598134 -0.0338981
277 1 61 0.24347 0.497901 0.40793 -0.00492272 0.00362773 0.00166618
278 2 61 0.246847 0.410228 0.405371 0.00976516 -0.0129876 0.0129995
279 2 61 0.229478 0.492358 0.385048 -0.00251842 -0.00416556 -0.00443342
280 1 62 0.399021 0.491249 0.477942 0.00280357 0.00472232 -0.00547736
281 2 62 0.400471 0.532394 0.417552 -0.017174 0.00969913 0.0040145
282 2 62 0.384996 0.492336 0.498285 -0.00343595 -0.0233121 0.0146822
283 1 63 0.535586 0.857353 0.40979 -0.00343094 0.000984839 0.0041107
284 2 63 0.530213 0.936858 0.494916 0.0100887 0.025796 -0.0169991
285 2 63 0.524523 0.807334 0.347989 -0.0268145 0.00793183 -0.0278669
286 1 64 0.283593 0.114133 0.436143 0.000750394 0.0016355 0.000638717
287 2 64 0.288157 0.190702 0.526481 -0.0091185 -0.0407046 0.00655758
288 2 64 0.287975 0.137157 0.365353 0.00100393 -0.00288458 0.0013594
289 1 65 0.293735 0.350827 0.680281 0.00290814 0.00328181 0.00110756
290 2 65 0.304058 0.404609 0.747962 -0.0120561 -0.00687806 -0.0267976
291 2 65 0.28365 0.335322 0.734502 -0.0119356 -0.0044207 -0.00681022
292 1 66 0.136496 0.156937 0.326666 -0.00146094 0.00372227 0.0108175
293 2 66 0.122503 0.156182 0.305622 0.0248353 0.0250169 -0.00218268
294 2 66 0.139667 0.251805 0.401809 0.00776536 0.00943392 0.0114717
295 1 67 0.15115 0.410558 0.524469 -0.00195964 -0.00573216 0.00493707
296 2 67 0.160274 0.35528 0.546169 0.0266068 -0.000955812 -0.00224051
297 2 67 0.145761 0.481591 0.614839 0.0113387 -0.0201957 -0.00127369
298 1 68 0.450789 0.395005 0.320674 -0.000478083 -0.000302615 0.000597187
299 2 68 0.463268 0.388174 0.361111 0.0107074 -0.0193492 0.0121718
300 2 68 0.440881 0.360216 0.360273 0.000110691 0.0178801 0.0223243
301 1 69 0.544976 0.177939 0.481331 0.00144949 -0.00059817 0.00376664
302 2 69 0.548102 0.0815193 0.409537 0.0101033 0.0127537 -0.00952293
303 2 69 0.536489 0.21598 0.436566 -0.0157393 0.027478 0.0261759
304 1 70 0.22232 0.808871 0.513251 0.00825524 -0.00321138 0.00262578
305 2 70 0.236325 0.796349 0.489763 0.0261896 -0.00304472 -0.0181139
306 2 70 0.214941 0.754697 0.425976 0.0159404 0.0140147 0.00927704
307 1 71 0.413378 0.854833 0.457614 0.000962436 0.00518128 -0.00620131
308 2 71 0.412596 0.752448 0.402307 -0.00478273 -0.0290354 -0.0178085
309 2 71 0.424936 0.88124 0.423058 0.00381656 0.0108725 0.00890123
310 1 72 0.477164 0.104365 0.751475 -0.000455189 0.00688003 0.000665155
311 2 72 0.478592 0.113356 0.667847 0.0253448 -0.00386914 0.0451094
312 2 72 0.472015 0.0100257 0.719004 -0.00248256 0.00382335 -0.0113303
313 1 73 0.224063 0.0801871 0.57723 0.00121972 0.00209915 -0.00235688
314 2 73 0.222059 0.984146 0.558058 0.0215621 0.0212953 -0.00242599
315 2 73 0.214682 0.137159 0.651629 -0.00201296 -0.0187007 0.0195472
316 1 74 0.432374 0.192532 0.636531 -0.00359882 0.00286791 -0.0015222
317 2 74 0.418912 0.228735 0.653894 0.00766768 0.0112473 0.00595991
318 2 74 0.433541 0.142009 0.68833 -0.0208585 0.0108737 0.0153505
319 1 75 0.526515 0.0934937 0.650406 0.00547239 0.000782198 0.00554194
320 2 75 0.521721 0.170008 0.73998 0.0116508 -0.0121846 -0.0115007
321 2 75 0.532909 0.138173 0.603129 -0.00970923 -0.000328794 -0.00298866
322 1 76 0.207763 0.464968 0.638954 0.00930775 0.000304431 0.00137056
323 2 76 0.221595 0.468995 0.665164 -0.0160514 -0.000281159 -0.024165
324 2 76 0.204705 0.554541 0.644634 -0.00998244 0.00745221 0.0334002
325 1 77 0.329284 0.603218 0.447969 -0.00258436 -0.00098685 -0.00347023
326 2 77 0.316459 0.634478 0.433769 0.00655001 0.0109916 0.00220021
327 2 77 0.32906 0.623611 0.545284 0.00478772 -0.0248057 0.014234
328 1 78 0.487277 0.636863 0.555039 0.000992104 0.00276728 0.0102095
329 2 78 0.490695 0.598897 0.456207 0.00207379 -0.000686968 -0.0175416
330 2 78 0.478273 0.715008 0.579028 -0.0361628 0.0383724 -0.0269745
331 1 79 0.167076 0.623641 0.497794 0.0014269 0.00502702 -0.00409673
332 2 79 0.161171 0.634665 0.422798 0.0114136 -0.0337272 0.0115082
333 2 79 0.1603 0.54631 0.499945 -0.0154257 0.0189112 0.0182236
334 1 80 0.324173 0.911327 0.530365 -0.00105714 -0.00167937 0.00235682
335 2 80 0.332379 -0.00443782 0.569345 0.00325567 -0.0116801 -0.0138037
336 2 80 0.317244 0.902877 0.44857 0.0145092 0.00666732 0.00346928
337 1 81 0.148043 0.940103 0.389231 0.0069375 -0.000482484 0.00496861
338 2 81 0.145427 0.839298 0.34332 0.0188121 0.0251713 -0.0204361
339 2 81 0.137616 0.985113 0.364471 -0.032586 -0.00206917 -0.00383195
340 1 82 0.176724 0.931647 0.559456 -0.00109413 -0.00423775 0.000641129
341 2 82 0.165567 0.941682 0.509013 0.00241316 0.0374771 0.00324237
342 2 82 0.182608 0.840213 0.496135 0.00808411 -0.0039339 -0.00146736
343 1 83 0.264698 0.330396 0.84312 3.18711e-05 0.00642745 0.00202197
344 2 83 0.250424 0.339705 0.855446 -0.0251495 0.0120607 -0.00689669
345 2 83 0.268581 0.271861 0.882838 0.0061935 0.00439063 0.00920117
346 1 84 0.566486 0.423187 0.612158 -0.00768494 0.00108225 0.00895212
347 2 84 0.578769 0.413602 0.652914 0.035012 0.00425431 -0.00631137
348 2 84 0.559271 0.334647 0.57386 -0.00777231 -0.00330905 0.0024402
349 1 85 0.248002 0.467801 0.692194 -0.0044671 0.00107312 -0.00102231
350 2 85 0.250473 0.400979 0.593056 -0.0122775 -0.00573662 0.000343743
351 2 85 0.254314 0.427088 0.743533 0.0223802 -0.0146792 0.00200375
352 1 86 0.440291 0.464584 0.697078 0.00156041 -0.00792524 0.00178385
353 2 86 0.439781 0.373037 0.691407 -0.00990349 0.0120155 -0.0242303
354 2 86 0.427096 0.505192 0.721706 0.0191729 0.0123663 -0.000696111
355 1 87 0.469484 0.152861 0.533742 -0.00293452 -0.00320352 0.00131056
356 2 87 0.455886 0.164528 0.566808 0.0227061 0.0220763 0.0107984
357 2 87 0.472677 0.238571 0.531819 0.011347 0.0205674 0.00456542
358 1 88 0.208683 0.753912 0.710625 -0.00101198 -0.00462403 -0.00473862
359 2 88 0.219989 0.755333 0.766306 -0.0225271 -0.00586161 0.0119646
360 2 88 0.213433 0.7816 0.644044 0.0280554 0.00215108 0.00854035
361 1 89 0.393644 0.89656 0.68946 4.29358e-05 0.00583122 -0.000348276
362 2 89 0.401042 0.877633 0.605531 0.0120829 -0.00291064 -0.0073065
363 2 89 0.390757 -0.002885 0.740592 -0.00387647 0.00976645 -0.0162446
364 1 90 0.460158 0.842016 0.624878 -0.00433593 0.000963806 -0.00442797
365 2 90 0.448864 0.870302 0.589692 0.0166745 -0.0164863 -0.000402002
366 2 90 0.454551 0.809535 0.685531 0.00105806 -0.00324922 -0.00990094
367 1 91 0.174828 0.236416 0.554405 -0.00375737 0.00321212 0.00036845
368 2 91 0.182178 0.220342 0.621518 -0.0172437 -0.0232195 0.0180967
369 2 91 0.180388 0.171933 0.462137 -0.00281087 -0.00392406 0.00424228
370 1 92 0.31928 0.229804 0.866459 -0.00754317 -0.00247265 -0.00413203
371 2 92 0.332127 0.195018 0.875411 0.0201262 0.0110647 -0.0198828
372 2 92 0.321517 0.315823 0.862953 -0.0209884 -0.00637811 0.00287206
373 1 93 0.432667 0.0665531 0.791227 0.00188695 -0.000611617 0.000996374
374 2 93 0.442537 0.0654978 0.855384 -2.27432e-05 0.00178129 -0.0112222
375 2 93 0.420378 0.0348994 0.812621 0.0151046 0.0237522 0.00397123
376 1 94 0.14695 0.299734 0.753445 -0.00509974 -0.00265065 -0.00148357
377 2 94 0.155032 0.265723 0.66905 0.00210686 -0.00685045 -0.00429912
378 2 94 0.143344 0.215821 0.757606 0.00782135 -0.0245773 -0.0101346
379 1 95 0.361138 0.381197 0.805503 4.84454e-06 -0.00574614 -0.00189601
380 2 95 0.36641 0.394629 0.894115 -0.0183902 -0.0141054 0.00225734
381 2 95 0.357485 0.476012 0.827388 -0.00846167 -0.0162965 -0.00375721
382 1 96 0.515475 0.632578 0.726851 0.00235225 -0.00439288 -0.00127855
383 2 96 0.504494 0.644277 0.676162 0.00625446 0.024606 0.00288617
384 2 96 0.527195 0.624899 0.671878 -0.0136883 0.0150806 -0.000450509
385 1 97 0.263502 0.707817 0.620368 -0.00235923 0.00422694 0.000210612
386 2 97 0.273501 0.714876 0.560269 -0.0372143 0.0195024 0.0192219
387 2 97 0.255106 0.630731 0.554358 0.00309149 -0.00171919 0.0082086
388 1 98 0.290305 0.641573 0.414066 0.00296533 7.24721e-05 0.00170776
389 2 98 0.29096 0.574904 0.448221 -2.06185e-05 0.0132486 -0.00769123
390 2 98 0.28379 0.587656 0.323064 0.00413897 0.0155619 0.0439095
391 1 99 0.428318 0.807008 0.028586 0.0031898 0.00262666 -0.000433096
392 2 99 0.437894 0.752528 0.0479993 -0.0306024 -0.0194492 -0.00350056
393 2 99 0.43203 0.795381 0.937472 -0.00573517 -0.01385 0.0445926
394 1 100 0.192159 0.184358 0.738027 8.6298e-05 -0.00102943 0.00301842
395 2 100 0.186111 0.0913236 0.695327 0.00706209 -0.0072667 -0.0100247
396 2 100 0.191738 0.225932 0.840052 0.00731561 -0.00890453 -0.000264568
397 1 101 0.226975 0.384113 0.894692 -0.00101267 -0.0076185 -0.00103888
398 2 101 0.22071 0.466357 0.899311 0.0354437 0.0101631 0.00407025
399 2 101 0.216423 0.341438 0.921176 -0.0163788 -0.00829733 -0.0223519
400 1 102 0.143097 0.0786943 0.786811 0.00103451 0.00181563 0.00129393
401 2 102 0.148691 0.120486 0.881178 -0.0157258 -0.0153339 -0.0129203
402 2 102 0.144661 0.977198 0.745188 0.00197247 -0.0144884 0.0218846
403 1 103 0.138924 0.620559 0.766961 0.000108111 -0.00503619 0.00472538
404 2 103 0.124714 0.631287 0.782696 -0.0188844 -0.0113239 0.0102191
405 2 103 0.144134 0.707992 0.777004 0.0145259 0.0160894 -0.00701578
406 1 104 0.325358 0.633909 0.700094 -0.00243791 -0.00117476 -0.00263911
407 2 104 0.31218 0.634285 0.73595 0.00252716 0.00189558 -0.0032083
408 2 104 0.331123 0.724536 0.767165 -0.00482224 0.00372949 0.00576567
409 1 105 0.494852 0.46646 0.806372 0.00141293 -0.00405978 0.00478402
410 2 105 0.48868 0.559109 0.849534 -0.0106036 0.021745 -0.00093497
411 2 105 0.503747 0.468292 0.737427 0.00132982 -0.0110804 -0.0160614
412 1 106 0.293321 0.0382683 0.689672 -0.00111644 0.00405708 0.0010248
413 2 106 0.300223 0.123287 0.757917 0.00740634 -0.0166747 0.00111357
414 2 106 0.303722 0.978686 0.626572 0.00495022 -0.0154782 -0.00729918
415 1 107 0.362682 0.479443 0.566492 -0.00124575 -0.000763747 0.00346401
416 2 107 0.350279 0.514294 0.617369 -0.00282092 0.017678 -0.000573778
417 2 107 0.362345 0.376831 0.516273 0.0152967 0.0113599 -0.0127439
418 1 108 0.531565 0.914648 0.751966 -0.00218173 0.00126654 -0.00528636
419 2 108 0.536024 0.822726 0.677623 0.0187712 0.0116043 0.0174484
420 2 108 0.529674 0.974495 0.7106 0.0187468 -0.00551441 -0.0074841
421 1 109 0.248764 0.942489 0.834011 0.00361008 0.00293975 0.00402745
422 2 109 0.242664 0.889902 0.874122 -0.0142978 0.000304595 -0.000901999
423 2 109 0.254598 0.870179 0.746074 0.00615839 0.0118038 -0.00206669
424 1 110 0.268867 0.174663 0.972937 -0.00060603 -0.00253256 -0.000370401
425 2 110 0.281166 0.130304 0.976296 0.00174363 0.0143166 0.010306
426 2 110 0.260132 0.0945502 0.919627 0.00222891 0.043046 -0.010905
427 1 111 0.516263 0.32114 0.893126 -0.0097821 0.00338441 0.00637044
428 2 111 0.507765 0.371737 0.861619 -0.0149385 -0.0188739 -0.0117556
429 2 111 0.526679 0.387193 0.948239 -0.0102322 -0.00794188 0.0150947
430 1 112 0.176598 0.513829 0.843933 0.000623781 -0.00141227 -0.0070514
431 2 112 0.184412 0.468516 0.757786 -0.0302924 0.0116385 -0.000280959
432 2 112 0.165314 0.452838 0.829308 -0.0233914 -0.00141777 -0.0079719
433 1 113 0.398465 0.33335 0.715263 -0.00143366 -0.00278207 0.00806416
434 2 113 0.38418 0.330782 0.72432 -0.0256393 0.00372912 0.00892815
435 2 113 0.400653 0.426781 0.727717 0.00130832 0.000871055 0.00263033
436 1 114 0.405104 0.582866 0.749554 -0.00348065 -0.00255032 -0.0017181
437 2 114 0.402685 0.562911 0.653662 -0.00115897 0.000174569 -0.0293259
438 2 114 0.398281 0.671116 0.810518 -0.00714464 -0.0108448 -0.0275415
439 1 115 0.2871 0.698239 0.823306 -0.00280451 -0.00248086 -0.000356378
440 2 115 0.281471 0.655861 0.875244 0.00478324 0.00214737 -0.0137938
441 2 115 0.278014 0.678269 0.746596 -0.00192561 -0.00692793 0.0143279
442 1 116 0.319448 0.492145 0.893204 -0.00052026 -0.00354448 0.00685087
443 2 116 0.329871 0.549941 0.886734 -0.0111037 0.00872923 0.0150638
444 2 116 0.316997 0.530967 0.993504 -0.020089 -0.00593589 -0.00586181
445 1 117 0.447065 0.732793 0.775672 0.00716774 -0.00855668 -0.00366451
446 2 117 0.459241 0.735281 0.824233 0.0367058 0.0191375 -0.022576
447 2 117 0.442965 0.634504 0.730415 -0.00956827 -0.0111723 0.000298058
448 1 118 0.158294 0.829925 0.758952 0.000820199 -0.00139223 0.00147671
449 2 118 0.162608 0.761574 0.664053 0.0208313 0.0150784 0.00819874
450 2 118 0.169183 0.896404 0.799982 0.00313171 0.0137019 -0.0278995
451 1 119 0.347211 0.133008 0.613861 0.00293644 -0.00729848 0.00808934
452 2 119 0.351052 0.226771 0.688038 0.0200667 -0.00117433 -0.00101764
453 2 119 0.359491 0.0834313 0.571688 -0.0137481 -0.00947148 0.00428895
454 1 120 0.458817 0.0496971 0.972472 0.000331718 -0.00466417 -0.000452461
455 2 120 0.471867 0.00649069 0.951577 -0.011951 0.00127845 0.0233831
456 2 120 0.454278 0.0537874 0.0588062 0.00513804 -0.017753 0.0165533
457 1 121 0.195682 0.338996 0.027275 0.00075736 0.00438875 -0.00206356
458 2 121 0.203023 0.368323 0.11405 -0.0140367 -0.0232461 0.0125005
459 2 121 0.182356 0.316141 0.0429061 -0.00607227 0.00078908 0.0130684
460 1 122 0.385113 0.831281 0.885126 0.00121361 0.00376376 -0.00253692
461 2 122 0.385216 0.836556 0.798978 0.00466668 -0.0170306 -0.0126964
462 2 122 0.392872 0.913137 0.950106 -0.0357562 0.000460395 -0.0114838
463 1 123 0.47797 0.717549 0.913151 0.000450783 0.00129011 0.0039278
464 2 123 0.471973 0.72792 -0.001355 -0.0104248 -0.00772205 0.0100257
465 2 123 0.485524 0.801746 0.935056 -0.0248072 0.00204736 -0.00612467
466 1 124 0.189531 0.984953 0.895827 -0.00199175 0.00141869 0.00296868
467 2 124 0.197912 0.0255873 0.979254 -0.0106776 -0.000518004 -0.00696869
468 2 124 0.196017 0.897672 0.828052 0.00575716 -0.0168639 -0.0155967
469 1 125 0.406632 0.0504743 0.0615339 0.00141398 -0.00591115 -0.00767587
470 2 125 0.413282 0.138762 0.0864773 0.0141324 0.0101612 -0.015729
471 2 125 0.41548 0.994612 0.0843434 0.0268295 0.0111694 0.0144441
472 1 126 0.496785 0.940073 0.932217 -0.00290308 4.32216e-05 0.00228868
473 2 126 0.50502 0.921986 0.851981 0.00254089 0.0146194 -0.0132831
474 2 126 0.505913 0.973275 0.0112265 0.0134246 0.00508091 -0.00627375
475 1 127 0.210175 0.100781 0.130522 0.00336172 -0.00436533 5.34595e-05
476 2 127 0.209698 0.132004 0.23077 0.0107933 -0.00985579 -0.0122406
477 2 127 0.219532 0.163113 0.121101 0.00264666 -0.00348055 -0.00768058
478 1 128 0.388732 0.175824 0.839018 -0.00311215 0.00232444 -0.000235717
479 2 128 0.3877 0.26251 0.929533 0.0105223 0.017704 -0.0329382
480 2 128 0.394441 0.205337 0.776272 -4.20577e-05 -0.0182225 0.00448705
481 1 129 0.490556 0.267011 0.0450042 -0.000651979 -0.00193898 0.00240499
482 2 129 0.500773 0.278347 0.988852 -0.0496792 -0.016982 -0.0184663
483 2 129 0.481045 0.202834 0.976039 0.00420041 0.0126056 0.0118763
484 1 130 0.236483 0.730193 0.875701 0.00208469 0.00271967 0.00521499
485 2 130 0.226277 0.696204 0.914032 -0.00565684 0.014778 -0.0210928
486 2 130 0.243605 0.645862 0.808401 -0.00127098 0.00564098 0.0134833
487 1 131 0.352314 0.654078 0.914852 -0.00102748 0.00446154 0.00101114
488 2 131 0.346749 0.722867 0.00555486 0.0158219 0.00333174 0.0126973
489 2 131 0.359181 0.708672 0.879952 -0.00786202 -0.00284413 -0.0066546
490 1 132 0.575294 0.661492 0.083849 -0.00114838 -0.00393366 0.00382832
491 2 132 0.589392 0.643759 0.0661222 0.00152254 -0.013819 -0.000934281
492 2 132 0.572918 0.754439 0.0955547 0.00899569 0.00423919 -0.0204627
493 1 133 0.297845 0.962458 0.883521 0.00269095 -0.000651129 0.000287426
494 2 133 0.295283 0.979053 0.805522 -0.00257814 -0.00592581 0.00326751
495 2 133 0.292982 0.868381 0.855511 0.000740485 0.00339527 -0.0489064
496 1 134 0.400486 0.675787 0.11551 0.00870755 0.00536663 -0.000369785
497 2 134 0.411659 0.703866 0.0790932 0.014326 0.00512459 0.0121933
498 2 134 0.390977 0.751197 0.139572 -0.00898573 0.000345948 0.0154287
499 1 135 0.449741 0.0734624 0.22684 0.00267082 0.00656203 -0.00442768
500 2 135 0.447098 0.992657 0.238786 -0.00802708 0.0212801 -0.0374721
501 2 135 0.440179 0.145148 0.286289 -0.0124265 -0.000739053 -0.00621279
ITEM: TIMESTEP
1000
ITEM: NUMBER OF ATOMS
501
ITEM: BOX BOUNDS xy xz yz pp pp pp
-9.9999999999999995e-07 6.9505939999999995e+01 -0.0000000000000000e+00
-5.6223000000000001e+00 1.1247999999999999e+01 -0.0000000000000000e+00
0.0000000000000000e+00 9.7420349999999996e+00 -5.6223000000000001e+00
ITEM: ATOMS id type mol xs ys zs vx vy vz
1 3 0 0.0339829 1.70746e-06 0.999998 0.00280087 -0.00150278 0.000666578
2 3 0 0.066066 0.166667 0.0833333 -0.000618612 0.000365109 -0.00127378
3 4 0 0.0981491 0.0833316 0.166668 -0.000455817 -2.12893e-06 0.00128803
4 3 0 0.0339829 0.250002 0.999998 -0.000774136 0.000215484 -0.0010131
5 3 0 0.066066 0.416667 0.0833333 0.000164072 0.000257832 0.000197404
6 4 0 0.0981491 0.333332 0.166668 -0.000131824 -9.30425e-05 -0.00143179
7 3 0 0.0339829 0.500002 0.999998 -0.00202914 -0.000597921 0.00103286
8 3 0 0.066066 0.666667 0.0833333 0.00125146 -0.0014591 0.000717843
9 4 0 0.0981491 0.583332 0.166668 1.38673e-05 -0.000338701 0.000838982
10 3 0 0.0339829 0.750002 0.999998 0.000484506 -0.000364579 0.000313948
11 3 0 0.066066 0.916667 0.0833333 -0.00100636 -0.000407269 0.00206746
12 4 0 0.0981491 0.833332 0.166668 0.000360278 0.000964371 -0.000524162
13 3 0 0.0339829 1.70746e-06 0.249998 -0.000491707 -0.000162265 0.000808866
14 3 0 0.066066 0.166667 0.333333 -0.00251404 -0.000147352 0.00079017
15 4 0 0.0981491 0.0833316 0.416668 -0.000107086 -0.000856599 -0.00133397
16 3 0 0.0339829 0.250002 0.249998 0.000356098 -0.00137704 -0.00109356
17 3 0 0.066066 0.416667 0.333333 0.0004611 0.00151107 -0.000619172
18 4 0 0.0981491 0.333332 0.416668 0.00019607 0.000829545 0.000500029
19 3 0 0.0339829 0.500002 0.249998 -0.00127047 -0.0016547 0.0016031
20 3 0 0.066066 0.666667 0.333333 -0.000672638 -0.00149068 0.00198008
21 4 0 0.0981491 0.583332 0.416668 0.000114618 0.00144077 -0.000172637
22 3 0 0.0339829 0.750002 0.249998 0.000109269 -0.00127707 -0.000954462
23 3 0 0.066066 0.916667 0.333333 -1.03553e-05 0.000451121 0.000177217
24 4 0 0.0981491 0.833332 0.416668 0.000327965 0.000182319 -0.000375611
25 3 0 0.0339829 1.70746e-06 0.499998 -0.000986754 -0.00151166 -0.000555629
26 3 0 0.066066 0.166667 0.583333 0.00111884 0.00207839 -0.00123317
27 4 0 0.0981491 0.0833316 0.666668 -0.00183036 -0.00206751 0.00210467
28 3 0 0.0339829 0.250002 0.499998 -0.00121512 -0.000367164 0.000705331
29 3 0 0.066066 0.416667 0.583333 0.000951521 -0.0012545 -0.000481598
30 4 0 0.0981491 0.333332 0.666668 -0.000234066 -0.00104889 -0.000501396
31 3 0 0.0339829 0.500002 0.499998 -0.000323364 -0.000979136 0.000780403
32 3 0 0.066066 0.666667 0.583333 0.000256865 0.00204122 0.000859051
33 4 0 0.0981491 0.583332 0.666668 0.0016599 -0.000151786 -0.000270087
34 3 0 0.0339829 0.750002 0.499998 9.16871e-05 0.0016711 -0.00159205
35 3 0 0.066066 0.916667 0.583333 0.000308244 -0.00230555 -0.000522083
36 4 0 0.0981491 0.833332 0.666668 -0.000537213 0.00103586 0.000784269
37 3 0 0.0339829 1.70746e-06 0.749998 -0.0010627 0.00216198 0.000860725
38 3 0 0.066066 0.166667 0.833333 0.00154734 0.00159206 0.00187336
39 4 0 0.0981491 0.0833316 0.916668 0.000149744 -0.000238321 0.00247685
40 3 0 0.0339829 0.250002 0.749998 -0.000391554 0.00196727 0.000680858
41 3 0 0.066066 0.416667 0.833333 -0.0014152 0.00208868 -9.96535e-06
42 4 0 0.0981491 0.333332 0.916668 -0.00105319 0.00057278 -8.94067e-05
43 3 0 0.0339829 0.500002 0.749998 -0.000962956 -0.00140844 -0.00249814
44 3 0 0.066066 0.666667 0.833333 -0.000157246 0.00139739 -0.000583521
45 4 0 0.0981491 0.583332 0.916668 0.000429576 -0.000244669 -0.00152565
46 3 0 0.0339829 0.750002 0.749998 0.000595671 0.00125079 -0.0013952
47 3 0 0.066066 0.916667 0.833333 0.00249275 0.000460135 0.00141013
48 4 0 0.0981491 0.833332 0.916668 -0.000157599 -0.000249847 0.0011701
49 3 0 0.614106 1.70746e-06 0.999998 -0.000277358 -0.000712135 -0.00126475
50 3 0 0.646189 0.166667 0.0833333 0.000331204 -0.00095876 -0.000356281
51 4 0 0.678272 0.0833316 0.166668 -0.00148266 -0.00117668 0.00158423
52 3 0 0.614106 0.250002 0.999998 0.00136734 -0.000714834 -0.000524463
53 3 0 0.646189 0.416667 0.0833333 -0.000593114 -0.00108142 0.0011709
54 4 0 0.678272 0.333332 0.166668 -0.000836903 -0.0010381 -0.0015441
55 3 0 0.614106 0.500002 0.999998 -0.00163959 8.90966e-05 -0.00125135
56 3 0 0.646189 0.666667 0.0833333 -0.000255654 0.000143509 0.0018051
57 4 0 0.678272 0.583332 0.166668 0.00161999 0.00202697 -0.00116678
58 3 0 0.614106 0.750002 0.999998 0.00088432 -0.00050697 -0.0027751
59 3 0 0.646189 0.916667 0.0833333 0.00091267 4.16311e-05 -0.000704408
60 4 0 0.678272 0.833332 0.166668 0.000832024 0.0011716 -0.00222013
61 3 0 0.614106 1.70746e-06 0.249998 -0.000889819 0.00098169 -0.000565525
62 3 0 0.646189 0.166667 0.333333 0.00166319 -0.00154178 -0.000834535
63 4 0 0.678272 0.0833316 0.416668 0.000909319 0.00116775 -0.00172752
64 3 0 0.614106 0.250002 0.249998 -0.000536545 -0.000205339 0.00163278
65 3 0 0.646189 0.416667 0.333333 -0.00065563 -0.00100697 0.00181886
66 4 0 0.678272 0.333332 0.416668 0.000844141 -0.000841443 0.000833031
67 3 0 0.614106 0.500002 0.249998 0.000588262 -0.0019956 -0.000456158
68 3 0 0.646189 0.666667 0.333333 0.000142262 -0.00277851 0.000218182
69 4 0 0.678272 0.583332 0.416668 0.00179486 0.00260848 0.000154854
70 3 0 0.614106 0.750002 0.249998 -0.00112048 -0.000347907 -0.00119675
71 3 0 0.646189 0.916667 0.333333 -0.00163579 -0.000228021 0.000710951
72 4 0 0.678272 0.833332 0.416668 0.000836841 0.000689015 0.000553132
73 3 0 0.614106 1.70746e-06 0.499998 0.000270824 0.000450954 0.000779982
74 3 0 0.646189 0.166667 0.583333 0.00023756 -7.13831e-06 0.00112305
75 4 0 0.678272 0.0833316 0.666668 -0.00084363 0.00059831 0.00232795
76 3 0 0.614106 0.250002 0.499998 0.00028487 -0.00118492 -0.000107505
77 3 0 0.646189 0.416667 0.583333 -0.000796224 0.00237105 -0.00152979
78 4 0 0.678272 0.333332 0.666668 0.000935202 0.000504837 -0.000963026
79 3 0 0.614106 0.500002 0.499998 -0.000103446 -0.000320019 -0.000598996
80 3 0 0.646189 0.666667 0.583333 -0.000147938 0.000836646 0.000224981
81 4 0 0.678272 0.583332 0.666668 -0.000218135 0.000325608 1.66404e-05
82 3 0 0.614106 0.750002 0.499998 4.71013e-05 -0.00148004 -0.00188053
83 3 0 0.646189 0.916667 0.583333 0.00151567 7.56857e-05 0.000678011
84 4 0 0.678272 0.833332 0.666668 0.000417033 -0.000276953 0.000201498
85 3 0 0.614106 1.70746e-06 0.749998 -0.001832 -0.00089877 -0.00159885
86 3 0 0.646189 0.166667 0.833333 -0.000296298 -0.000453157 -0.000559743
87 4 0 0.678272 0.0833316 0.916668 -1.59444e-05 0.000325056 0.000782495
88 3 0 0.614106 0.250002 0.749998 -0.000836725 -0.00148448 -0.00109179
89 3 0 0.646189 0.416667 0.833333 0.000240597 -0.000816023 -0.000587301
90 4 0 0.678272 0.333332 0.916668 0.0007638 -0.000265658 0.000271086
91 3 0 0.614106 0.500002 0.749998 -0.000880586 -0.000729027 0.000473001
92 3 0 0.646189 0.666667 0.833333 0.000666978 0.000327916 1.129e-05
93 4 0 0.678272 0.583332 0.916668 -0.000864502 0.00275405 -9.46344e-05
94 3 0 0.614106 0.750002 0.749998 0.000454928 0.000633472 -0.00156464
95 3 0 0.646189 0.916667 0.833333 -5.56329e-05 0.00162573 -0.000857852
96 4 0 0.678272 0.833332 0.916668 0.000999933 0.000291454 0.000408075
97 1 1 0.318669 0.0965325 0.155901 0.00327503 -0.00625361 0.00381326
98 2 1 0.308962 0.050122 0.0808388 0.0119151 -0.0212549 -0.00214176
99 2 1 0.320423 0.193375 0.176898 0.0124551 -0.00690249 0.00138808
100 1 2 0.395476 0.324107 0.249247 0.00815187 -0.00231032 0.00552392
101 2 2 0.407206 0.32097 0.196276 0.01337 -0.0137118 0.00799565
102 2 2 0.390405 0.229385 0.215751 0.0171385 -0.0128533 0.024221
103 1 3 0.566925 0.0311762 0.0673263 -0.00201939 0.00169379 0.00342356
104 2 3 0.554743 0.976567 0.0399207 -0.0109088 0.0152863 0.0081806
105 2 3 0.566397 0.0883138 0.0221003 -0.000244185 -0.0032622 -0.00681609
106 1 4 0.326529 0.809638 0.0614106 0.00259358 -8.39874e-07 1.3229e-05
107 2 4 0.320818 0.903797 0.105698 -0.00479023 -0.00929387 0.0107542
108 2 4 0.31934 0.76358 0.104262 0.0165649 0.00104854 0.0185788
109 1 5 0.274197 0.614009 0.979251 -0.00548639 -0.00280097 -0.0008806
110 2 5 0.264684 0.594365 0.904944 -0.00454634 -0.0313505 -0.0094669
111 2 5 0.270367 0.55978 0.0238225 0.00111086 0.00240869 0.0134714
112 1 6 0.52439 0.579401 0.0502799 -0.00372669 -0.00576207 -0.00181845
113 2 6 0.537895 0.566618 0.015305 -0.00267888 -0.00989718 0.000425711
114 2 6 0.518713 0.486199 -0.00883624 -0.022196 0.0101223 -0.00892565
115 1 7 0.204987 0.512047 0.997042 0.00231358 -0.00156927 6.96509e-05
116 2 7 0.193419 0.453712 0.952355 0.00585375 -0.00538448 -0.00293468
117 2 7 0.202257 0.607219 0.0158921 0.00488606 -0.00513255 0.0213672
118 1 8 0.352353 0.975036 0.802809 0.00467473 0.0065243 0.00298377
119 2 8 0.362794 0.928251 0.825245 0.0202084 0.0171542 -0.0168921
120 2 8 0.353402 0.0747079 0.872872 0.00760776 0.0166081 -0.00807872
121 1 9 0.462276 0.786439 0.21653 0.00404617 0.0036116 0.00102442
122 2 9 0.46907 0.697705 0.156853 -0.0214647 -0.00781146 -0.00661397
123 2 9 0.467461 0.824221 0.311615 -0.00112073 -0.0139226 0.00096888
124 1 10 0.155172 0.979059 0.966585 -0.00438547 0.00130711 -0.00307274
125 2 10 0.148592 0.9933 0.0517985 -0.0226723 0.00342089 -0.0123339
126 2 10 0.166816 0.92163 0.953767 0.00789846 0.010043 0.0360436
127 1 11 0.32596 0.33657 0.166803 0.00237652 0.00613717 -0.00424191
128 2 11 0.333743 0.316943 0.0841755 0.00185501 -0.00156073 -0.00691722
129 2 11 0.312459 0.351773 0.146656 -0.00414497 -0.00538413 0.0102598
130 1 12 0.575326 0.312849 0.127201 0.000415866 -0.00335946 0.00120751
131 2 12 0.589614 0.31019 0.115683 0.00420716 0.00433933 0.0360583
132 2 12 0.574946 0.305993 0.212449 0.0104544 0.0067232 0.00833217
133 1 13 0.244309 0.885344 0.277945 0.000201857 -0.00161898 -0.00416524
134 2 13 0.255582 0.892278 0.336324 0.00884435 0.0258865 -0.00403498
135 2 13 0.248662 0.916149 0.212915 -0.0119428 0.00465442 -0.00293698
136 1 14 0.37789 0.550954 0.218851 -0.000715523 -0.00126522 -0.00333686
137 2 14 0.38205 0.518242 0.282754 -0.0261094 -0.00741648 0.00127732
138 2 14 0.376755 0.652902 0.277432 0.0126279 0.011909 -0.0203592
139 1 15 0.435449 0.525579 0.982226 -0.00112114 0.00502189 0.000858002
140 2 15 0.433733 0.522116 0.892277 -0.0187821 0.0144851 0.00836636
141 2 15 0.447992 0.478225 0.973202 0.00493032 0.0174259 -0.00701709
142 1 16 0.15943 0.664999 0.0190175 0.00145929 -0.00578228 0.00249301
143 2 16 0.161364 0.594344 0.920326 0.01756 0.00391512 0.00230507
144 2 16 0.167271 0.744037 0.0290278 -0.0243179 0.00862773 0.0229643
145 1 17 0.386674 0.0599326 0.226751 0.00320879 -0.00917632 0.00183878
146 2 17 0.393527 0.975037 0.157777 0.00588173 -0.00133233 -0.00287717
147 2 17 0.375432 0.0215497 0.251978 0.00408109 -0.0068302 0.0100525
148 1 18 0.528374 0.916189 0.1763 -0.000510903 0.00161456 0.00171311
149 2 18 0.523916 0.904587 0.25443 -0.000859541 0.0119505 0.00929953
150 2 18 0.516647 0.93438 0.136355 -0.0126362 -0.0265517 -0.00391486
151 1 19 0.234332 0.235573 0.0594284 4.72614e-05 -0.00413119 0.00224564
152 2 19 0.230795 0.136559 0.0184278 0.00232013 -0.00915198 0.0119202
153 2 19 0.23307 0.259103 0.985005 0.000480907 0.00527644 0.0110618
154 1 20 0.361667 0.253597 -0.00657884 -0.000477952 -0.000440759 -0.00453443
155 2 20 0.369772 0.31737 0.0737155 0.00322911 -0.0156476 -0.00201889
156 2 20 0.365363 0.262964 0.912566 0.00555548 0.0233092 0.0143432
157 1 21 0.542849 0.503586 0.273445 -0.000147048 0.00134223 0.00458416
158 2 21 0.54936 0.412068 0.226189 0.0286343 0.00637276 0.0245252
159 2 21 0.550439 0.553917 0.236928 0.00647594 -0.00867889 -0.00741995
160 1 22 0.186087 0.444191 0.359143 -0.00465277 -0.00076802 0.00192468
161 2 22 0.175635 0.373699 0.326218 -0.00810899 0.014276 -0.0186708
162 2 22 0.196371 0.403389 0.389899 0.00284491 0.011993 0.0109079
163 1 23 0.434823 0.31884 0.145316 0.00119324 0.00298844 -0.00398886
164 2 23 0.439357 0.354818 0.241708 -0.0139296 0.0130574 0.00249858
165 2 23 0.447286 0.301558 0.0948582 0.00379633 0.0173395 0.00319813
166 1 24 0.474039 0.48275 0.979322 -0.00260998 0.00254229 0.000241004
167 2 24 0.483148 0.545588 0.968615 -0.00676447 0.0118963 0.0436151
168 2 24 0.481679 0.403792 0.971458 0.00943711 0.0116034 -0.0161708
169 1 25 0.236751 0.571226 0.146044 0.00058933 -0.00152655 -0.00172468
170 2 25 0.235128 0.670966 0.177433 0.00943155 0.00478726 -0.0179356
171 2 25 0.226341 0.529739 0.075562 -0.0231387 -0.0182967 0.0251321
172 1 26 0.361013 0.959538 0.345706 0.00758886 -0.0053471 -0.00155932
173 2 26 0.349271 0.00894478 0.398826 -0.0034206 0.00366707 -0.0234637
174 2 26 0.363475 0.890089 0.374667 -0.0112405 -0.00915285 -0.00282066
175 1 27 0.517897 0.765001 0.327935 0.00310658 -0.000497045 -0.0018236
176 2 27 0.518276 0.683715 0.233064 0.00644813 -0.00777326 0.00127535
177 2 27 0.530849 0.779666 0.371826 0.0094615 0.0235604 -0.0106227
178 1 28 0.254902 0.929531 0.0483448 -0.00514477 0.00343676 -0.003388
179 2 28 0.247204 0.854496 0.973188 -0.0101469 0.000299402 0.00206306
180 2 28 0.268501 0.912149 0.014831 -0.0112126 -0.013935 -0.020737
181 1 29 0.387132 0.565958 0.493112 0.00638602 -0.0019627 0.0028974
182 2 29 0.382464 0.557264 0.572522 -0.0139228 0.0153856 0.00661512
183 2 29 0.38567 0.475108 0.407317 -0.00457447 0.0217915 -0.0112052
184 1 30 0.489184 0.315776 0.367398 0.00880553 0.00325354 -0.00560773
185 2 30 0.485924 0.395876 0.459254 0.0022637 -0.00667803 -0.00297823
186 2 30 0.498955 0.347408 0.323979 0.0361482 -0.0151213 0.0120325
187 1 31 0.272365 0.518725 0.17945 -0.000326543 -0.00264135 0.00683878
188 2 31 0.259234 0.544112 0.163219 0.012521 0.029979 0.00934435
189 2 31 0.275081 0.418041 0.133338 0.00335042 0.0119052 -0.0198034
190 1 32 0.314029 0.706679 0.230237 -0.000388933 0.00388949 -0.000237
191 2 32 0.32102 0.766439 0.318059 -0.00504572 -0.0118922 0.00570949
192 2 32 0.305679 0.648821 0.253574 0.0368089 -0.0288952 -0.0179494
193 1 33 0.478693 0.624096 0.404283 -0.00116963 0.00354916 -0.00272085
194 2 33 0.488566 0.561415 0.337808 0.00647312 -0.00417852 0.00931877
195 2 33 0.466895 0.570659 0.398696 -0.00400312 0.0105902 -0.0336765
196 1 34 0.206703 0.7944 0.162039 -0.00906936 0.00468289 -0.000109741
197 2 34 0.194518 0.848808 0.193063 -0.00829494 0.00146234 0.00674572
198 2 34 0.21673 0.86102 0.22246 0.010634 -0.0206835 -0.00595182
199 1 35 0.3189 0.104742 0.447659 -0.00185143 0.00591833 -0.00359464
200 2 35 0.318837 0.108408 0.360644 0.00372673 0.00111724 -0.0066363
201 2 35 0.312188 0.187078 0.521958 -0.00307634 -0.00971814 0.00662511
202 1 36 0.537232 0.242915 0.288249 -0.0011322 -0.00343139 -0.000493358
203 2 36 0.531983 0.178792 0.317576 -0.00285568 -0.0056173 -0.00950023
204 2 36 0.547536 0.294248 0.357187 -0.00479139 0.00335409 0.00149325
205 1 37 0.202874 0.183094 0.31544 -0.00319888 0.00222045 -0.000579721
206 2 37 0.216356 0.162602 0.330667 -0.00947094 -0.0140877 0.00439818
207 2 37 0.19455 0.117681 0.328001 0.0100282 -0.00683527 0.00241184
208 1 38 0.483845 0.907326 0.462812 0.00574431 0.00174138 -0.000581366
209 2 38 0.480327 0.816676 0.453096 0.0133977 -0.000218501 -0.000432569
210 2 38 0.497096 0.887773 0.42283 0.00337834 0.0190923 -0.0058804
211 1 39 0.499053 0.552091 0.627473 0.00070692 -0.00370225 0.00564369
212 2 39 0.500877 0.6539 0.677104 -0.0211462 0.00866504 -0.0108855
213 2 39 0.485235 0.531484 0.63435 0.00048361 -0.00332077 0.00400764
214 1 40 0.140622 0.429036 0.0192281 0.00146938 -0.00105686 -0.000277718
215 2 40 0.139966 0.356513 0.920191 -0.00654228 0.00511621 -0.00156502
216 2 40 0.146156 0.513903 0.0251558 0.00175632 -0.000114316 -0.0172717
217 1 41 0.413931 0.732892 0.229709 0.000302573 0.00323408 0.00294782
218 2 41 0.422849 0.661565 0.161633 0.0029557 0.0253451 -0.00849412
219 2 41 0.406849 0.779717 0.187206 -0.00977257 -0.00706276 -0.00407346
220 1 42 0.573793 0.336446 0.412158 0.00380616 -0.000558747 0.00169987
221 2 42 0.586437 0.302467 0.425726 -0.00565089 -0.0142154 0.0171126
222 2 42 0.572969 0.436302 0.482027 0.00303076 -0.0261182 0.028982
223 1 43 0.267717 0.962555 0.49736 0.00369012 0.0010844 -0.00484597
224 2 43 0.277466 0.947847 0.554142 -0.012804 -0.00792306 0.00742786
225 2 43 0.272891 0.039272 0.48604 -0.0050811 0.0051166 0.000639748
226 1 44 0.374076 0.8192 0.500025 0.00412623 -9.07772e-05 0.000910408
227 2 44 0.38205 0.896294 0.570456 0.00743314 0.00957979 -0.00838463
228 2 44 0.373873 0.746569 0.526532 -0.00710219 -0.000173566 -1.66879e-05
229 1 45 0.571489 0.916782 0.236901 0.0040099 -0.00392493 0.00434409
230 2 45 0.557244 0.926419 0.250988 0.00465757 0.015537 0.00504694
231 2 45 0.574424 0.97957 0.200331 -0.00542024 0.00368301 0.0182958
232 1 46 0.161718 0.241268 0.283348 -0.00339341 0.000835203 6.17135e-05
233 2 46 0.153578 0.222175 0.345219 0.0102303 -0.0243187 -0.0106462
234 2 46 0.174591 0.196383 0.269011 -0.00535158 0.00680877 -0.0310026
235 1 47 0.357818 0.307201 0.40796 0.00222242 0.000519639 0.00327725
236 2 47 0.349296 0.348357 0.366403 -0.00790684 -0.00970785 0.000502066
237 2 47 0.362367 0.215771 0.333226 0.0162759 -0.00922939 0.0174998
238 1 48 0.537518 0.53668 0.544542 0.000278057 -0.00664122 -0.000524529
239 2 48 0.526535 0.558751 0.609731 0.00378072 -0.0188729 0.00149573
240 2 48 0.535188 0.532155 0.454636 -0.0105704 -0.0149128 -0.00277069
241 1 49 0.253006 0.235215 0.283259 -0.00532072 -0.00360582 -0.00299256
242 2 49 0.24809 0.331661 0.333293 0.0031577 -0.00486094 0.0049384
243 2 49 0.245467 0.201794 0.196584 0.00836778 -0.00291913 -0.0113445
244 1 50 0.289939 0.410969 0.472448 -0.00199155 -0.000151336 0.001811
245 2 50 0.297092 0.377895 0.527535 0.00183524 0.0106152 0.0118556
246 2 50 0.285566 0.321764 0.393152 -0.00353641 0.0303088 -0.0194548
247 1 51 0.567989 0.658317 0.220574 0.00619084 0.000901415 0.00285554
248 2 51 0.562286 0.745052 0.295849 -0.027171 0.00347544 -0.0170378
249 2 51 0.581391 0.680989 0.206227 0.0035479 0.00770354 0.00155621
250 1 52 0.152213 0.782887 0.351684 0.00417879 -0.00214942 -0.00323239
251 2 52 0.16514 0.747622 0.309756 0.0209684 -0.00560913 0.0351423
252 2 52 0.145697 0.703499 0.351439 -0.0172361 0.00874952 -0.014143
253 1 53 0.286344 0.904849 0.213799 -0.00106491 0.00322828 -0.00169695
254 2 53 0.280933 0.829552 0.125834 0.000655711 -0.00315391 0.00017072
255 2 53 0.293632 0.856795 0.254149 0.00385375 0.00442457 -0.00570947
256 1 54 0.511065 0.118763 0.414087 0.00862353 0.00763364 0.0127885
257 2 54 0.511754 0.206448 0.503941 0.0040299 0.00450406 0.0147631
258 2 54 0.501456 0.142264 0.362878 -0.00873041 -0.00973584 0.0168089
259 1 55 0.174644 0.985599 0.293752 -0.0127998 -0.00372893 -0.000571059
260 2 55 0.160729 0.982271 0.269667 -0.0134711 -0.0264945 -0.00724604
261 2 55 0.177802 0.023773 0.393021 -0.0123066 -0.0337063 -0.00466902
262 1 56 0.400248 0.120405 0.505415 0.00236403 0.00671398 0.00326386
263 2 56 0.411271 0.0590367 0.495697 0.00315142 0.00832445 -0.00107283
264 2 56 0.391819 0.0779636 0.422238 0.0291661 0.00963161 -0.0161001
265 1 57 0.434144 0.207752 0.398943 0.00325676 0.0138167 -0.00422922
266 2 57 0.420101 0.208256 0.379866 -0.00189354 -0.00248804 0.0129428
267 2 57 0.435278 0.159839 0.453306 0.0121643 0.0027734 -0.0231847
268 1 58 0.189344 0.669598 0.310947 0.000254107 -0.00263644 0.00504021
269 2 58 0.191499 0.576144 0.298515 0.0102652 -0.000647083 0.00141078
270 2 58 0.192834 0.679431 0.230034 0.000708443 -0.00506573 0.00345345
271 1 59 0.381925 0.388011 0.619802 0.00801984 -0.00209346 0.00151614
272 2 59 0.373258 0.347586 0.537874 0.0128312 0.0115172 -0.00201829
273 2 59 0.391267 0.31451 0.605851 -0.00467121 -0.0139477 0.00618241
274 1 60 0.572258 0.849969 0.682765 0.00119415 0.00387849 0.000948295
275 2 60 0.586626 0.853899 0.687794 0.00194409 -0.0148668 -0.00870118
276 2 60 0.567508 0.779107 0.704577 0.00146405 0.00500282 0.00623912
277 1 61 0.241274 0.52487 0.383422 0.00865759 8.5035e-05 0.00310756
278 2 61 0.23932 0.626565 0.433723 0.00730361 -0.00208208 0.00652497
279 2 61 0.239882 0.500243 0.285233 0.012674 -0.0156912 -0.00180964
280 1 62 0.418366 0.692663 0.45507 0.00570725 -0.00560141 0.00674192
281 2 62 0.415907 0.694903 0.368615 -0.0238788 0.00948434 0.0219183
282 2 62 0.406439 0.65362 0.472008 0.00209372 0.00170229 0.0122393
283 1 63 0.553752 0.843783 0.465884 -0.00778201 -0.00187474 -0.00427898
284 2 63 0.561049 0.829259 0.534207 -0.0235953 0.000339631 0.00964236
285 2 63 0.547555 0.934749 0.526533 0.00399945 -0.0260486 0.0323676
286 1 64 0.273024 0.152144 0.417492 0.00559423 -0.00217124 0.00117325
287 2 64 0.266021 0.16971 0.350116 0.0145255 0.0164235 0.0109272
288 2 64 0.280988 0.071163 0.353283 0.0172942 0.0116101 -0.000601587
289 1 65 0.304634 0.348542 0.675483 0.00303121 0.00193291 -0.00819462
290 2 65 0.315781 0.339848 0.726838 -0.000161367 0.0163756 0.0079492
291 2 65 0.292737 0.339387 0.720274 0.00634512 -0.00393509 -0.00671922
292 1 66 0.138838 0.916216 0.160159 0.00752001 0.000766392 0.00211605
293 2 66 0.138946 0.814078 0.10028 -0.0148916 0.0155413 -0.0188894
294 2 66 0.124794 0.932131 0.181619 0.00460092 -0.0320858 -0.00201303
295 1 67 0.150984 0.280095 0.523604 -0.000585994 0.00505227 -0.00150102
296 2 67 0.153574 0.353948 0.620154 0.00274282 0.000202291 -0.000654381
297 2 67 0.1435 0.205561 0.526326 0.00304654 0.00282185 -0.00223174
298 1 68 0.446869 0.496968 0.414131 0.00360243 0.00277792 0.00449178
299 2 68 0.44568 0.451696 0.470953 0.00326587 -0.0127559 -0.0186879
300 2 68 0.437099 0.570607 0.437103 -0.00034428 -0.00187726 0.0069788
301 1 69 0.574132 0.12337 0.518452 -0.00267189 0.00664228 0.0043272
302 2 69 0.57545 0.0514986 0.419576 0.0180826 0.0123255 0.00483024
303 2 69 0.585594 0.120261 0.570569 -0.0099686 -0.0242393 -0.0041646
304 1 70 0.234093 0.849496 0.529519 0.000478027 -0.00278589 0.00318098
305 2 70 0.243574 0.888146 0.490952 0.0145365 -0.0299902 -0.0193067
306 2 70 0.222192 0.844642 0.477311 -0.000108334 0.00136019 0.00607896
307 1 71 0.433859 0.999674 0.463946 0.00313511 -0.00093203 -0.000885937
308 2 71 0.434314 0.911269 0.374663 0.00826725 -0.0115394 0.00528974
309 2 71 0.446701 1.00654 0.507018 0.000178038 0.00575873 0.0079825
310 1 72 0.510803 0.300057 0.948338 0.00359373 0.00414605 -0.00116825
311 2 72 0.50441 0.246389 0.856838 -0.00534848 0.00917499 0.0027745
312 2 72 0.512305 0.236687 0.985984 0.0427144 0.0220127 0.0328551
313 1 73 0.235422 0.214422 0.523322 -0.00570254 0.00262638 -0.00331577
314 2 73 0.24925 0.208989 0.496521 -0.00716665 0.0182134 -0.00332631
315 2 73 0.237749 0.2442 0.622065 0.0170283 -0.00102622 -0.00789348
316 1 74 0.472156 0.203063 0.586237 0.00121125 0.00325425 0.00158079
317 2 74 0.476516 0.111927 0.509901 0.00903494 0.0110044 -0.00143469
318 2 74 0.46631 0.182774 0.655407 0.00132625 0.0106343 0.00838688
319 1 75 0.538234 0.115992 0.635731 -0.00662923 -0.00643105 -0.00442457
320 2 75 0.52802 0.18826 0.670265 -0.020848 -0.0205105 -0.00855119
321 2 75 0.548804 0.152109 0.602213 0.0049211 -0.0234364 -0.00935124
322 1 76 0.208758 0.44726 0.634734 -0.00483122 0.00157743 -0.00128115
323 2 76 0.21735 0.368163 0.575406 -0.00429143 0.0104893 -0.00927453
324 2 76 0.211306 0.525317 0.618204 0.0171989 -0.00393618 -0.0101841
325 1 77 0.337063 0.551951 0.425735 0.00236185 0.000988416 0.00478603
326 2 77 0.332283 0.487505 0.330942 -0.022357 0.0353 0.00642883
327 2 77 0.335189 0.642366 0.43046 0.0109679 0.00370081 -0.0275983
328 1 78 0.519704 0.802438 0.626017 0.000297115 0.0040055 0.00319106
329 2 78 0.517445 0.751778 0.524643 -0.0135218 0.00744055 0.00536762
330 2 78 0.515495 0.897519 0.65243 0.00395804 -0.00654763 0.044756
331 1 79 0.14109 0.473994 0.2812 0.00273423 0.00371132 0.00788833
332 2 79 0.141986 0.374637 0.253169 -0.0176797 -0.000900835 0.0193935
333 2 79 0.133357 0.481768 0.210419 -0.0138872 -0.0159583 0.0070135
334 1 80 0.327165 0.861243 0.486431 -0.00764409 -0.00223798 -0.00261073
335 2 80 0.321996 0.85203 0.56441 0.00231312 -0.00185465 0.00237279
336 2 80 0.326862 0.961439 0.517289 -0.00114984 -0.00364661 0.00232539
337 1 81 0.137236 0.0192212 0.500796 0.00186299 -0.00172448 0.00211023
338 2 81 0.142023 0.922455 0.454609 -0.0101667 -0.00495603 -0.000864959
339 2 81 0.125256 0.0191513 0.451528 0.000974107 -0.00966863 -0.000893116
340 1 82 0.18742 0.837432 0.581174 0.000831875 -0.00224833 -0.000173543
341 2 82 0.174143 0.876511 0.605963 0.00636596 0.012265 0.0029762
342 2 82 0.188236 0.795298 0.479201 0.0196927 -0.00791404 0.000348441
343 1 83 0.271624 0.255464 0.74568 0.00121884 -0.00548372 0.00660413
344 2 83 0.259324 0.262914 0.795072 -0.00419746 -0.0129032 -0.00601279
345 2 83 0.278845 0.178863 0.746262 -0.00210475 -0.00748316 -0.00538685
346 1 84 0.570878 0.600236 0.681365 -0.00300724 -0.00925586 0.000945576
347 2 84 0.568312 0.590817 0.763756 -0.00317207 -0.0027511 0.0055249
348 2 84 0.558734 0.584005 0.627701 0.00408285 -0.0210571 -0.013203
349 1 85 0.261593 0.467226 0.67408 -0.00950468 -0.00011802 0.000711659
350 2 85 0.265777 0.468672 0.58975 0.00606279 0.0072019 0.0105813
351 2 85 0.271081 0.402473 0.678053 0.00108526 0.00919556 0.00188109
352 1 86 0.462579 0.469662 0.64349 -0.00561234 -0.00538761 0.00315144
353 2 86 0.46497 0.376944 0.632315 -0.0045682 -0.00141014 -0.0306698
354 2 86 0.451821 0.509583 0.711293 -0.0215085 -0.0130849 -0.0140803
355 1 87 0.5063 0.32675 0.701088 0.000996401 0.00460485 -0.000110582
356 2 87 0.495092 0.275831 0.641547 -0.00576282 -0.021417 0.0197457
357 2 87 0.504861 0.424392 0.723953 -0.00893706 0.0130137 -0.0412592
358 1 88 0.212671 0.687317 0.627055 0.00149491 0.00346846 0.00390048
359 2 88 0.200842 0.734745 0.621201 0.00500483 0.00809606 -0.000686915
360 2 88 0.223345 0.745379 0.624072 -0.00598966 0.0121872 0.013215
361 1 89 0.400127 0.994138 0.697564 0.000317848 -0.000491446 0.0021005
362 2 89 0.411425 0.95346 0.63494 0.0126942 0.00471059 0.0171409
363 2 89 0.402788 0.0936536 0.761608 -0.00527706 -0.00182364 0.00539306
364 1 90 0.490061 0.0467199 0.753303 0.00121588 0.00337791 0.00759428
365 2 90 0.485118 1.01585 0.658777 0.0249448 0.0237892 0.00289525
366 2 90 0.484624 0.975037 0.771513 -0.0241137 0.0113295 -0.00553306
367 1 91 0.187855 0.110875 0.555472 0.00786032 -0.0028968 -0.00695498
368 2 91 0.200855 0.151893 0.562231 0.00375539 0.00493223 -0.00111591
369 2 91 0.183065 0.123071 0.644732 0.017752 0.002161 -0.00109416
370 1 92 0.329931 0.226621 0.783672 -0.00020655 0.00441643 0.00400007
371 2 92 0.343876 0.22423 0.760699 -4.45078e-05 -0.0111942 -0.00222406
372 2 92 0.328857 0.317834 0.869501 -0.000685433 0.00678471 0.00241794
373 1 93 0.446586 0.153499 0.764387 -0.00377909 -0.000717115 0.00737369
374 2 93 0.454038 0.153555 0.840464 0.00037492 0.0109402 0.0111862
375 2 93 0.433433 0.187776 0.801935 -0.00787266 -0.022052 0.00733762
376 1 94 0.150846 0.200045 0.763772 0.00102602 0.000624564 -0.00348351
377 2 94 0.145334 0.140811 0.670037 -0.0179695 0.0142353 0.00241274
378 2 94 0.155669 0.131678 0.788839 0.0153776 0.00551445 -0.00496251
379 1 95 0.381924 0.459036 0.936827 -0.000184375 0.000421238 -0.000578004
380 2 95 0.380084 0.480314 0.0336898 -0.0111677 0.0211223 0.00461856
381 2 95 0.374629 0.531964 0.929899 -0.0114816 -0.00679964 -0.0073369
382 1 96 0.534075 0.793614 0.851961 -0.00298165 -0.000957493 -0.00209515
383 2 96 0.528101 0.800964 0.775009 -0.000139602 0.00934323 0.0033689
384 2 96 0.525994 0.864384 0.927996 0.0129139 0.0225562 -0.00170505
385 1 97 0.277173 0.751338 0.649931 0.00918148 -0.0012103 0.00312679
386 2 97 0.282834 0.730098 0.559679 0.00411051 0.00171424 0.00173727
387 2 97 0.282949 0.6883 0.67883 -0.00432156 0.000173447 0.0268022
388 1 98 0.297219 0.605326 0.387462 0.00311154 0.00646177 -0.0021018
389 2 98 0.299096 0.541906 0.424698 -0.013556 -0.00913454 -0.0358962
390 2 98 0.284735 0.581316 0.33647 0.00353489 0.0102478 -0.00271772
391 1 99 0.438544 0.899685 0.105204 -0.00406104 -0.000451844 0.000889163
392 2 99 0.450962 0.888407 0.143386 -0.00276137 0.024378 0.0206766
393 2 99 0.430338 0.822503 0.0960191 0.00195504 -0.00305996 -0.0136165
394 1 100 0.202386 0.142166 0.815718 -0.000864377 -0.0032569 -0.00060759
395 2 100 0.204289 0.0452121 0.793983 -0.0113989 -0.00424045 -0.0026948
396 2 100 0.194025 0.180778 0.899173 0.0125453 -0.0161706 0.00846369
397 1 101 0.234219 0.312071 0.842724 -0.000589577 0.00191878 -0.000994679
398 2 101 0.229043 0.407846 0.891249 -0.0110723 -0.00633859 0.00505527
399 2 101 0.222999 0.247814 0.810997 -0.0160377 0.0217343 0.00313395
400 1 102 0.148777 0.903994 0.685789 -0.00643351 0.0052449 -0.00314072
401 2 102 0.148913 0.801643 0.641332 0.00760672 0.00754134 -0.00762161
402 2 102 0.146608 0.942024 0.78628 -0.025296 0.00423163 -0.00618223
403 1 103 0.137946 0.661646 0.785297 0.00119469 -0.00453076 -0.0019075
404 2 103 0.124776 0.630507 0.746219 -0.00355007 -0.0149036 0.0129815
405 2 103 0.147477 0.644943 0.711941 -0.00846945 0.0309039 0.000322862
406 1 104 0.31628 0.817393 0.706195 -0.000386285 0.00096575 -0.00571281
407 2 104 0.313682 0.742677 0.727658 -0.0181176 0.00128971 -0.0195156
408 2 104 0.330277 0.840983 0.720457 -0.000840872 0.00609274 -0.00929017
409 1 105 0.494097 0.679414 0.95413 0.00631606 -0.00402462 -0.00294547
410 2 105 0.507536 0.674677 0.983244 0.00822464 0.0241134 0.0124223
411 2 105 0.490633 0.778938 0.00777999 0.000737063 0.00245957 -0.015678
412 1 106 0.300073 0.0429907 0.730083 -0.00343934 0.00186849 0.00252363
413 2 106 0.312558 0.0764318 0.713448 0.0075275 -0.0122784 0.0203655
414 2 106 0.303212 0.952542 0.722165 -0.0110553 -0.00127433 0.0207343
415 1 107 0.344746 0.592048 0.682328 -0.000985688 -0.00160087 -0.00215961
416 2 107 0.338855 0.592545 0.601468 0.00148938 0.0103087 0.00350947
417 2 107 0.350715 0.499152 0.644266 -0.00354841 -0.00246134 -0.00309816
418 1 108 0.552926 0.0870771 0.85945 0.000587895 0.00718406 -0.00413102
419 2 108 0.554966 0.990294 0.784266 0.0144585 0.0097603 -0.00374844
420 2 108 0.549074 0.139349 0.812861 0.0180255 0.0139163 -0.00178919
421 1 109 0.254199 0.00396985 0.788464 -0.0025004 0.00133984 -0.00556086
422 2 109 0.243644 0.981971 0.720141 0.00197424 0.0226038 -0.00605233
423 2 109 0.259872 0.910635 0.753653 0.0115462 0.00961679 -0.00998773
424 1 110 0.281836 0.248128 0.0340711 0.00677856 0.00213742 0.00592702
425 2 110 0.289381 0.190944 0.948243 -0.00163258 0.000753807 0.000929815
426 2 110 0.269017 0.203983 0.0249431 0.00604422 0.00430789 0.00243349
427 1 111 0.549562 0.401382 0.772233 0.00453854 -0.00310807 -0.00545811
428 2 111 0.535407 0.403819 0.757665 0.00276263 -0.00309851 0.00701305
429 2 111 0.555396 0.490806 0.841538 -0.00883755 -0.0248464 0.0223918
430 1 112 0.175625 0.440889 0.792504 0.004494 -0.00114565 -0.00823219
431 2 112 0.185254 0.404495 0.716261 0.00120394 0.00219945 -0.0111073
432 2 112 0.169808 0.359892 0.793137 -0.0213198 0.0103809 0.00901245
433 1 113 0.426072 0.57144 0.769407 -0.00306179 -0.00485758 -0.00587801
434 2 113 0.414108 0.538977 0.712584 -0.00653163 -0.0139029 3.63375e-05
435 2 113 0.431625 0.655507 0.773678 0.0134705 -0.0109264 -0.023866
436 1 114 0.433768 0.797723 0.723594 0.00487343 0.00313103 -0.0032583
437 2 114 0.431963 0.799278 0.636179 0.0105412 -0.0026308 -0.00752846
438 2 114 0.429941 0.89031 0.800111 0.00530263 0.00406443 -0.00386902
439 1 115 0.299618 0.634879 0.778055 -0.000987121 0.00149406 -0.00227442
440 2 115 0.29416 0.676262 0.872779 -0.00237775 -0.00940167 -0.00365695
441 2 115 0.301983 0.53529 0.744104 -0.00322029 -0.00286145 0.00886153
442 1 116 0.325566 0.492967 0.974795 -0.000355678 -0.00369926 -0.00248391
443 2 116 0.331242 0.544867 0.93252 0.0218119 -0.00754884 0.0110812
444 2 116 0.323825 0.564302 0.073467 0.015728 -0.0260854 0.00530962
445 1 117 0.472287 0.865564 0.809516 0.00194528 -0.00429607 -0.00533814
446 2 117 0.476433 0.862272 0.892956 -0.0067961 0.00102968 0.00107196
447 2 117 0.459253 0.822534 0.782723 0.00698622 -0.0056227 -0.0211202
448 1 118 0.153485 0.615171 0.544767 -0.000824393 -0.00347091 0.00213486
449 2 118 0.146481 0.565526 0.455285 -0.00791522 0.000676431 0.00581707
450 2 118 0.167324 0.588257 0.5244 -0.00854583 -0.0247071 -0.0150243
451 1 119 0.370148 0.21069 0.72768 -0.00752972 7.41066e-05 0.00519048
452 2 119 0.377421 0.291 0.735477 0.0138303 -0.0116883 -0.00357467
453 2 119 0.379603 0.135842 0.70724 -0.0131746 -0.00904853 0.0197694
454 1 120 0.469975 0.188832 0.00352192 -0.00112585 0.00843032 -0.00326463
455 2 120 0.479073 0.113785 0.943242 -0.0122504 0.00681467 -0.0138225
456 2 120 0.467579 0.166822 0.0780861 0.0201767 0.0055155 -0.00101193
457 1 121 0.172479 0.226563 1.005 0.0033281 0.0013534 0.00724141
458 2 121 0.164874 0.307989 0.0725657 0.0224338 0.0105016 0.0151374
459 2 121 0.165752 0.142384 -0.00773804 0.00101749 0.0036728 -0.000475884
460 1 122 0.390453 0.921364 0.878126 -0.000715638 0.00454032 -0.00054919
461 2 122 0.393224 0.951993 0.810326 0.011055 1.32017e-05 -0.00208166
462 2 122 0.39909 0.976153 0.958461 -0.000772858 -0.000442159 0.00055313
463 1 123 0.494894 0.962508 0.0740887 -0.00494448 -0.00172879 0.00230619
464 2 123 0.485919 1.02983 0.145531 -0.00238399 0.00584244 0.000739638
465 2 123 0.502348 0.0140091 0.0382487 0.0230998 -0.0212337 0.000238364
466 1 124 0.185898 0.792609 0.900646 0.00750404 -0.00121782 -0.0037373
467 2 124 0.199089 0.823932 0.89342 0.01204 -0.0109867 0.000376278
468 2 124 0.188036 0.692348 0.864266 0.0183676 -0.00123883 0.000799871
469 1 125 0.428786 0.0331673 0.981301 -0.00209147 0.00354468 0.0016791
470 2 125 0.429439 0.129486 0.0599161 -0.00767825 0.0147238 -0.00735556
471 2 125 0.434198 0.973056 0.0150908 -0.0112989 0.0021262 0.0084151
472 1 126 0.521774 0.13679 0.0487844 0.00351218 0.00493625 -0.00622771
473 2 126 0.534038 0.138183 1.003 0.0119911 -0.00230861 0.00551325
474 2 126 0.525138 0.187279 0.148585 0.00657883 -0.01747 -0.00681847
475 1 127 0.211109 0.0167847 0.0374047 0.00250208 0.00377086 -0.00499719
476 2 127 0.20702 0.0898336 0.131038 0.00923165 0.00790361 -0.00423218
477 2 127 0.222335 0.969515 0.0513959 0.00533083 0.00712212 -0.00618631
478 1 128 0.410392 0.262157 0.883631 -0.000911423 -0.00534995 0.00598939
479 2 128 0.418962 0.304047 0.966079 0.000721827 0.0105277 0.00461189
480 2 128 0.403478 0.338711 0.880883 -0.00146257 -0.00556098 0.00919339
481 1 129 0.503369 0.42431 0.225207 -0.00171917 -0.00894799 0.00118502
482 2 129 0.507434 0.385521 0.127433 -0.0200302 -0.00190488 -0.00335622
483 2 129 0.51566 0.462696 0.276498 -0.00721183 0.00985928 0.00516613
484 1 130 0.240498 0.69691 0.820628 -0.000262504 -0.000236099 -0.00447921
485 2 130 0.230259 0.696562 0.758002 0.0101573 0.0129916 -0.00911082
486 2 130 0.248371 0.614378 0.758689 0.0233338 0.0133925 0.00382541
487 1 131 0.358111 0.659643 0.937219 0.000143476 0.00251951 0.000105213
488 2 131 0.347128 0.721666 -0.0114719 -0.0102727 -0.0130155 -0.0030447
489 2 131 0.355334 0.641306 0.842278 0.00883112 0.0022521 -0.00179011
490 1 132 0.56276 0.667941 0.956423 -0.00562306 0.00174615 0.00388693
491 2 132 0.565458 0.72234 0.0571403 0.0410265 -0.0144211 -0.00430708
492 2 132 0.556494 0.731258 0.929783 -0.0115977 -0.000115245 0.00774929
493 1 133 0.294311 0.948559 0.933743 -0.00538251 0.0010036 -0.00014498
494 2 133 0.284788 0.945322 0.865542 -0.0225428 0.00632048 0.0198026
495 2 133 0.304765 0.888266 0.871918 0.00332806 0.0151025 0.00265167
496 1 134 0.400799 0.795334 0.0289542 -0.00025196 9.70183e-05 0.00219947
497 2 134 0.395759 0.824501 0.964187 -0.0070359 0.00995252 0.0167664
498 2 134 0.395282 0.701374 -0.00711063 0.0115261 0.00219465 -0.015758
499 1 135 0.465011 0.123081 0.205217 -0.00281437 -0.000425546 0.00409784
500 2 135 0.453313 0.133251 0.2613 -0.00399963 0.0129055 0.00727167
501 2 135 0.471819 0.212149 0.263273 -0.0033116 0.0150333 -0.0139015
ITEM: TIMESTEP
2000
ITEM: NUMBER OF ATOMS
501
ITEM: BOX BOUNDS xy xz yz pp pp pp
-9.9999999999999995e-07 6.9505939999999995e+01 -0.0000000000000000e+00
-5.6223000000000001e+00 1.1247999999999999e+01 -0.0000000000000000e+00
0.0000000000000000e+00 9.7420349999999996e+00 -5.6223000000000001e+00
ITEM: ATOMS id type mol xs ys zs vx vy vz
1 3 0 0.0339829 1.70746e-06 0.999998 0.00280087 -0.00150278 0.000666578
2 3 0 0.066066 0.166667 0.0833333 -0.000618612 0.000365109 -0.00127378
3 4 0 0.0981491 0.0833316 0.166668 -0.000455817 -2.12893e-06 0.00128803
4 3 0 0.0339829 0.250002 0.999998 -0.000774136 0.000215484 -0.0010131
5 3 0 0.066066 0.416667 0.0833333 0.000164072 0.000257832 0.000197404
6 4 0 0.0981491 0.333332 0.166668 -0.000131824 -9.30425e-05 -0.00143179
7 3 0 0.0339829 0.500002 0.999998 -0.00202914 -0.000597921 0.00103286
8 3 0 0.066066 0.666667 0.0833333 0.00125146 -0.0014591 0.000717843
9 4 0 0.0981491 0.583332 0.166668 1.38673e-05 -0.000338701 0.000838982
10 3 0 0.0339829 0.750002 0.999998 0.000484506 -0.000364579 0.000313948
11 3 0 0.066066 0.916667 0.0833333 -0.00100636 -0.000407269 0.00206746
12 4 0 0.0981491 0.833332 0.166668 0.000360278 0.000964371 -0.000524162
13 3 0 0.0339829 1.70746e-06 0.249998 -0.000491707 -0.000162265 0.000808866
14 3 0 0.066066 0.166667 0.333333 -0.00251404 -0.000147352 0.00079017
15 4 0 0.0981491 0.0833316 0.416668 -0.000107086 -0.000856599 -0.00133397
16 3 0 0.0339829 0.250002 0.249998 0.000356098 -0.00137704 -0.00109356
17 3 0 0.066066 0.416667 0.333333 0.0004611 0.00151107 -0.000619172
18 4 0 0.0981491 0.333332 0.416668 0.00019607 0.000829545 0.000500029
19 3 0 0.0339829 0.500002 0.249998 -0.00127047 -0.0016547 0.0016031
20 3 0 0.066066 0.666667 0.333333 -0.000672638 -0.00149068 0.00198008
21 4 0 0.0981491 0.583332 0.416668 0.000114618 0.00144077 -0.000172637
22 3 0 0.0339829 0.750002 0.249998 0.000109269 -0.00127707 -0.000954462
23 3 0 0.066066 0.916667 0.333333 -1.03553e-05 0.000451121 0.000177217
24 4 0 0.0981491 0.833332 0.416668 0.000327965 0.000182319 -0.000375611
25 3 0 0.0339829 1.70746e-06 0.499998 -0.000986754 -0.00151166 -0.000555629
26 3 0 0.066066 0.166667 0.583333 0.00111884 0.00207839 -0.00123317
27 4 0 0.0981491 0.0833316 0.666668 -0.00183036 -0.00206751 0.00210467
28 3 0 0.0339829 0.250002 0.499998 -0.00121512 -0.000367164 0.000705331
29 3 0 0.066066 0.416667 0.583333 0.000951521 -0.0012545 -0.000481598
30 4 0 0.0981491 0.333332 0.666668 -0.000234066 -0.00104889 -0.000501396
31 3 0 0.0339829 0.500002 0.499998 -0.000323364 -0.000979136 0.000780403
32 3 0 0.066066 0.666667 0.583333 0.000256865 0.00204122 0.000859051
33 4 0 0.0981491 0.583332 0.666668 0.0016599 -0.000151786 -0.000270087
34 3 0 0.0339829 0.750002 0.499998 9.16871e-05 0.0016711 -0.00159205
35 3 0 0.066066 0.916667 0.583333 0.000308244 -0.00230555 -0.000522083
36 4 0 0.0981491 0.833332 0.666668 -0.000537213 0.00103586 0.000784269
37 3 0 0.0339829 1.70746e-06 0.749998 -0.0010627 0.00216198 0.000860725
38 3 0 0.066066 0.166667 0.833333 0.00154734 0.00159206 0.00187336
39 4 0 0.0981491 0.0833316 0.916668 0.000149744 -0.000238321 0.00247685
40 3 0 0.0339829 0.250002 0.749998 -0.000391554 0.00196727 0.000680858
41 3 0 0.066066 0.416667 0.833333 -0.0014152 0.00208868 -9.96535e-06
42 4 0 0.0981491 0.333332 0.916668 -0.00105319 0.00057278 -8.94067e-05
43 3 0 0.0339829 0.500002 0.749998 -0.000962956 -0.00140844 -0.00249814
44 3 0 0.066066 0.666667 0.833333 -0.000157246 0.00139739 -0.000583521
45 4 0 0.0981491 0.583332 0.916668 0.000429576 -0.000244669 -0.00152565
46 3 0 0.0339829 0.750002 0.749998 0.000595671 0.00125079 -0.0013952
47 3 0 0.066066 0.916667 0.833333 0.00249275 0.000460135 0.00141013
48 4 0 0.0981491 0.833332 0.916668 -0.000157599 -0.000249847 0.0011701
49 3 0 0.614106 1.70746e-06 0.999998 -0.000277358 -0.000712135 -0.00126475
50 3 0 0.646189 0.166667 0.0833333 0.000331204 -0.00095876 -0.000356281
51 4 0 0.678272 0.0833316 0.166668 -0.00148266 -0.00117668 0.00158423
52 3 0 0.614106 0.250002 0.999998 0.00136734 -0.000714834 -0.000524463
53 3 0 0.646189 0.416667 0.0833333 -0.000593114 -0.00108142 0.0011709
54 4 0 0.678272 0.333332 0.166668 -0.000836903 -0.0010381 -0.0015441
55 3 0 0.614106 0.500002 0.999998 -0.00163959 8.90966e-05 -0.00125135
56 3 0 0.646189 0.666667 0.0833333 -0.000255654 0.000143509 0.0018051
57 4 0 0.678272 0.583332 0.166668 0.00161999 0.00202697 -0.00116678
58 3 0 0.614106 0.750002 0.999998 0.00088432 -0.00050697 -0.0027751
59 3 0 0.646189 0.916667 0.0833333 0.00091267 4.16311e-05 -0.000704408
60 4 0 0.678272 0.833332 0.166668 0.000832024 0.0011716 -0.00222013
61 3 0 0.614106 1.70746e-06 0.249998 -0.000889819 0.00098169 -0.000565525
62 3 0 0.646189 0.166667 0.333333 0.00166319 -0.00154178 -0.000834535
63 4 0 0.678272 0.0833316 0.416668 0.000909319 0.00116775 -0.00172752
64 3 0 0.614106 0.250002 0.249998 -0.000536545 -0.000205339 0.00163278
65 3 0 0.646189 0.416667 0.333333 -0.00065563 -0.00100697 0.00181886
66 4 0 0.678272 0.333332 0.416668 0.000844141 -0.000841443 0.000833031
67 3 0 0.614106 0.500002 0.249998 0.000588262 -0.0019956 -0.000456158
68 3 0 0.646189 0.666667 0.333333 0.000142262 -0.00277851 0.000218182
69 4 0 0.678272 0.583332 0.416668 0.00179486 0.00260848 0.000154854
70 3 0 0.614106 0.750002 0.249998 -0.00112048 -0.000347907 -0.00119675
71 3 0 0.646189 0.916667 0.333333 -0.00163579 -0.000228021 0.000710951
72 4 0 0.678272 0.833332 0.416668 0.000836841 0.000689015 0.000553132
73 3 0 0.614106 1.70746e-06 0.499998 0.000270824 0.000450954 0.000779982
74 3 0 0.646189 0.166667 0.583333 0.00023756 -7.13831e-06 0.00112305
75 4 0 0.678272 0.0833316 0.666668 -0.00084363 0.00059831 0.00232795
76 3 0 0.614106 0.250002 0.499998 0.00028487 -0.00118492 -0.000107505
77 3 0 0.646189 0.416667 0.583333 -0.000796224 0.00237105 -0.00152979
78 4 0 0.678272 0.333332 0.666668 0.000935202 0.000504837 -0.000963026
79 3 0 0.614106 0.500002 0.499998 -0.000103446 -0.000320019 -0.000598996
80 3 0 0.646189 0.666667 0.583333 -0.000147938 0.000836646 0.000224981
81 4 0 0.678272 0.583332 0.666668 -0.000218135 0.000325608 1.66404e-05
82 3 0 0.614106 0.750002 0.499998 4.71013e-05 -0.00148004 -0.00188053
83 3 0 0.646189 0.916667 0.583333 0.00151567 7.56857e-05 0.000678011
84 4 0 0.678272 0.833332 0.666668 0.000417033 -0.000276953 0.000201498
85 3 0 0.614106 1.70746e-06 0.749998 -0.001832 -0.00089877 -0.00159885
86 3 0 0.646189 0.166667 0.833333 -0.000296298 -0.000453157 -0.000559743
87 4 0 0.678272 0.0833316 0.916668 -1.59444e-05 0.000325056 0.000782495
88 3 0 0.614106 0.250002 0.749998 -0.000836725 -0.00148448 -0.00109179
89 3 0 0.646189 0.416667 0.833333 0.000240597 -0.000816023 -0.000587301
90 4 0 0.678272 0.333332 0.916668 0.0007638 -0.000265658 0.000271086
91 3 0 0.614106 0.500002 0.749998 -0.000880586 -0.000729027 0.000473001
92 3 0 0.646189 0.666667 0.833333 0.000666978 0.000327916 1.129e-05
93 4 0 0.678272 0.583332 0.916668 -0.000864502 0.00275405 -9.46344e-05
94 3 0 0.614106 0.750002 0.749998 0.000454928 0.000633472 -0.00156464
95 3 0 0.646189 0.916667 0.833333 -5.56329e-05 0.00162573 -0.000857852
96 4 0 0.678272 0.833332 0.916668 0.000999933 0.000291454 0.000408075
97 1 1 0.302156 0.114482 0.130514 -0.00134303 -0.00275364 -0.00263745
98 2 1 0.294652 0.0717666 0.0429422 -0.00670139 0.000892007 0.000686058
99 2 1 0.315998 0.0962347 0.103008 -0.00509173 -0.0218758 -0.0124376
100 1 2 0.400118 0.480693 0.45728 -0.004939 0.00772674 0.00268122
101 2 2 0.41048 0.539663 0.452181 0.0044352 -0.00186233 0.00436097
102 2 2 0.406199 0.387741 0.407564 0.00963831 -0.00157212 0.030122
103 1 3 0.570384 0.77368 0.902444 0.00347794 -0.00185435 0.000901775
104 2 3 0.578275 0.713312 0.819423 0.0162037 -0.0130164 0.0124622
105 2 3 0.556837 0.74439 0.871909 0.000942195 0.0223547 -0.00379123
106 1 4 0.357436 0.0275713 0.268308 -0.00689987 0.00649934 -0.000747835
107 2 4 0.344877 0.0397378 0.316465 -0.00133173 0.0135011 0.0116111
108 2 4 0.366682 0.990886 0.31022 0.00497944 0.0147764 -0.00628961
109 1 5 0.278975 0.481002 0.80786 0.00147288 5.68043e-05 -0.00267543
110 2 5 0.27118 0.538138 0.89241 0.00134085 -0.00465826 -0.00178509
111 2 5 0.278737 0.388757 0.800723 0.00654787 0.0018005 -0.0284824
112 1 6 0.535653 0.842049 0.186976 -0.00228046 0.00416511 0.00457373
113 2 6 0.53286 0.915191 0.283479 -0.00477505 -0.0134757 0.00932145
114 2 6 0.526542 0.76521 0.166034 -0.00796812 0.00741349 0.0103325
115 1 7 0.216538 0.629785 0.964138 -0.00440871 -0.00295545 0.000944959
116 2 7 0.206148 0.612542 0.89586 -0.0127436 -0.0268527 0.00314401
117 2 7 0.213037 0.705343 0.058061 -0.00187596 -0.0101399 0.00416275
118 1 8 0.342525 0.0428106 0.0332433 0.00467732 -0.00349341 0.002283
119 2 8 0.341943 0.0358994 0.118419 0.0186042 0.00630972 0.00955809
120 2 8 0.353505 0.107333 0.0521692 0.0172683 -0.0119697 -0.0215922
121 1 9 0.465544 0.933668 0.300652 0.00372817 0.00519243 -0.00423338
122 2 9 0.477423 0.96312 0.272191 0.00834029 0.00514184 0.00948302
123 2 9 0.468541 0.84562 0.298422 -0.01495 0.00124778 -0.00644212
124 1 10 0.145069 0.187927 0.977556 0.000864801 0.00600237 -0.00359078
125 2 10 0.147005 0.164214 0.0513721 -0.0183573 0.0297145 0.0224627
126 2 10 0.154797 0.259731 0.99289 0.0146191 -0.00818091 0.00255417
127 1 11 0.310281 0.40751 0.0862595 -0.00710201 0.00177786 -0.00164024
128 2 11 0.319426 0.382142 0.00855582 0.0123935 -0.0125729 0.0118323
129 2 11 0.299143 0.342845 0.0485046 -0.00804688 0.00127212 0.00105673
130 1 12 0.57603 0.348503 0.193741 -0.000695482 -0.00773671 0.00274049
131 2 12 0.588854 0.38484 0.186718 -0.022809 0.0333168 -0.0184106
132 2 12 0.576529 0.314598 0.260652 0.0111177 0.0121845 0.0251918
133 1 13 0.245899 0.919531 0.216145 0.00285605 -0.000852916 -0.000814871
134 2 13 0.248784 0.0198687 0.26048 0.0083306 0.0102611 -0.0260918
135 2 13 0.238558 0.89158 0.129644 0.00696995 0.0131931 -0.000401333
136 1 14 0.3772 0.677617 0.41519 -0.000237771 -0.00563428 -0.00360068
137 2 14 0.377759 0.580435 0.395028 -0.0097641 -0.00350798 -0.0161808
138 2 14 0.363385 0.704369 0.437467 -0.002179 0.00957259 -0.0246516
139 1 15 0.432544 0.718993 0.0185609 -0.001433 -0.000622739 0.00395098
140 2 15 0.42615 0.735757 0.948631 -0.00853164 -0.00816322 0.00211745
141 2 15 0.439061 0.628229 0.963068 0.018272 0.00876634 0.0081633
142 1 16 0.164435 0.757246 0.113325 -0.000225558 0.000234404 0.00439551
143 2 16 0.170909 0.739445 0.0265444 0.016597 -0.0128772 0.00889361
144 2 16 0.15833 0.849029 0.146481 -0.0184342 -0.00858798 0.00344627
145 1 17 0.386905 0.0156546 0.410227 0.0024432 -0.00557024 0.00403254
146 2 17 0.397898 0.951166 0.364958 0.00657283 0.00139777 0.00372696
147 2 17 0.379825 0.982549 0.465567 -0.0227075 0.0150773 0.00719387
148 1 18 0.523507 0.00791145 0.505456 0.00472239 -0.0038013 0.00217601
149 2 18 0.531492 0.923329 0.473305 -0.004207 -0.00906889 -0.000621053
150 2 18 0.533416 0.0793498 0.523102 0.00449095 -0.00103159 -0.00815783
151 1 19 0.220715 0.100204 0.0262704 0.000363469 -0.0025867 0.00264905
152 2 19 0.22555 0.0739658 0.932564 0.0411979 -0.0274164 0.0113341
153 2 19 0.219763 0.202616 0.0787648 -0.0115905 -0.00076274 -0.00197786
154 1 20 0.369664 0.23094 0.0789848 0.00282618 0.00125026 -0.00541214
155 2 20 0.383556 0.244242 0.105695 0.00599616 0.0107116 -0.0172002
156 2 20 0.362347 0.304392 0.158269 0.00390891 0.00805922 -0.0080606
157 1 21 0.540708 0.506573 0.240961 0.00037456 4.74095e-06 0.00174877
158 2 21 0.548346 0.423371 0.221367 0.00371559 0.00750933 -0.0211546
159 2 21 0.549821 0.57827 0.306413 -0.00268711 -0.000887403 0.00540852
160 1 22 0.216531 0.371268 0.208779 0.00130822 -0.00800772 0.00554283
161 2 22 0.211574 0.466859 0.26711 0.000601035 -0.00998132 0.00769677
162 2 22 0.2305 0.389503 0.203643 0.000791842 -0.00835521 -0.00600114
163 1 23 0.425921 0.618009 0.372029 0.00315501 -0.0025042 -0.000290424
164 2 23 0.429107 0.670665 0.472082 -0.00232271 -0.0108513 0.00122183
165 2 23 0.421011 0.682994 0.34274 0.0166269 0.00143578 -0.00412613
166 1 24 0.473873 0.565403 0.866494 -0.00495025 0.00293148 -0.00845518
167 2 24 0.478454 0.661866 0.925773 -0.000465721 -0.00475474 -0.000971396
168 2 24 0.480099 0.501157 0.892066 0.0207049 0.0113412 -0.023716
169 1 25 0.256735 0.650906 0.024189 -0.00168096 0.00349391 -0.0015234
170 2 25 0.256339 0.751013 0.0937329 0.0243545 -0.00152076 0.00499083
171 2 25 0.243273 0.625193 -0.0107591 0.0116712 -0.00358877 -0.0363211
172 1 26 0.35759 0.942216 0.519055 -0.0031385 0.00135112 -0.002757
173 2 26 0.343895 0.9622 0.508014 -0.00718154 -0.0033769 0.019955
174 2 26 0.359131 0.983847 0.620569 0.00499547 0.00796792 -0.00295648
175 1 27 0.527811 0.739906 0.551231 0.00721259 -0.00110453 0.000465841
176 2 27 0.514476 0.724715 0.574304 0.006908 0.000423398 0.00125233
177 2 27 0.529282 0.671904 0.451267 0.0194109 0.0120493 -0.00099822
178 1 28 0.237668 0.849764 0.95032 -6.02988e-05 0.0131422 0.00341071
179 2 28 0.233553 0.768041 0.862063 -0.00518123 -0.00129483 0.0122169
180 2 28 0.228677 0.925208 0.964637 -0.016744 0.00543209 -0.0287706
181 1 29 0.38862 0.649292 0.710218 0.0048824 -0.00315063 0.00480571
182 2 29 0.38215 0.595962 0.748153 -0.00944306 -0.000442574 -0.00660438
183 2 29 0.391186 0.573339 0.614589 -0.00463808 0.0031357 0.000857594
184 1 30 0.495397 0.325298 0.485881 0.00132944 -0.000169155 0.0035377
185 2 30 0.485328 0.273235 0.504575 -0.0283537 0.0218131 -0.0267203
186 2 30 0.487386 0.388695 0.468191 0.0119817 0.0051952 -0.00535354
187 1 31 0.290244 0.669753 0.213171 0.00393694 -0.00113433 -0.00346601
188 2 31 0.292611 0.569966 0.178148 -0.0107752 -0.010343 0.0142751
189 2 31 0.2779 0.677848 0.17209 -0.00701608 0.00213052 0.0225596
190 1 32 0.330462 0.709463 0.23843 0.00204009 -0.000347978 -0.00136785
191 2 32 0.335017 0.716064 0.325866 0.00330309 -0.00288652 -0.00307087
192 2 32 0.317643 0.752716 0.245009 -0.0138994 -0.031377 -0.0062273
193 1 33 0.467755 0.720521 0.383972 0.00324061 -0.00192937 -0.00339819
194 2 33 0.473528 0.667059 0.424236 -0.00375744 -0.00572741 -0.00424094
195 2 33 0.453757 0.696833 0.373195 0.00107672 -0.000162143 0.0131203
196 1 34 0.2058 0.841088 0.209739 7.53127e-05 0.00641071 0.00163106
197 2 34 0.195403 0.88929 0.278931 0.00145785 0.0370306 -0.00380161
198 2 34 0.217864 0.886785 0.260514 0.0136481 0.0101235 -0.0231491
199 1 35 0.324567 0.0746157 0.411659 0.00496842 0.00300856 -0.0018085
200 2 35 0.319551 0.169882 0.470902 0.0141331 0.0128797 -0.00890039
201 2 35 0.312795 0.0212264 0.363188 -0.00238274 0.0129106 0.00402516
202 1 36 0.540555 0.164538 0.256453 -0.00282585 -0.00144991 0.00242444
203 2 36 0.548556 0.249829 0.300784 0.00335437 -0.0138296 0.0148108
204 2 36 0.549546 0.0870965 0.199889 0.0162374 0.0248662 -0.00229719
205 1 37 0.190748 0.243479 0.385936 0.0046551 -0.0110287 -0.00405196
206 2 37 0.203926 0.214338 0.346152 0.000170204 -0.0132689 -0.0140969
207 2 37 0.190511 0.346111 0.437889 0.0156787 -0.0243536 0.0189708
208 1 38 0.486959 0.978548 0.597494 0.00470109 0.000456255 0.000787038
209 2 38 0.479336 0.900019 0.525696 -0.00641566 0.0107753 0.0021395
210 2 38 0.500155 0.966805 0.557695 0.00264616 0.0352807 0.00436059
211 1 39 0.492887 0.679881 0.603064 0.0054358 0.000635825 -0.00103835
212 2 39 0.485996 0.603557 0.523429 0.000475798 0.00817592 -0.00197791
213 2 39 0.483771 0.727084 0.68197 0.0215361 0.0294444 0.00898013
214 1 40 0.144989 0.506987 0.0188608 -0.00212692 -0.00934612 -0.00466366
215 2 40 0.143941 0.517235 0.93576 0.00513143 0.017653 0.0140704
216 2 40 0.149843 0.597391 0.0936071 -0.0252425 0.00142656 -0.00276892
217 1 41 0.407112 0.76248 0.264403 0.0033198 -0.0018086 5.02078e-05
218 2 41 0.41386 0.754011 0.181994 -0.0113373 0.00477235 -0.00551106
219 2 41 0.393476 0.737078 0.233801 -0.00396977 0.0258827 0.0125995
220 1 42 0.571042 0.335896 0.441092 -0.00425931 0.00292955 0.00285793
221 2 42 0.58169 0.384287 0.50792 0.00955673 -0.00298877 -0.0113289
222 2 42 0.558754 0.370725 0.493538 -0.00538588 -0.00781143 0.00302217
223 1 43 0.2768 0.962078 0.486699 -0.000343186 0.00422214 -0.002034
224 2 43 0.287358 0.998755 0.556398 -0.0203108 0.0154249 0.0192306
225 2 43 0.28128 0.954226 0.398564 -0.00473376 0.00412347 -0.00368314
226 1 44 0.361064 0.845698 0.73414 -0.000864546 0.000648392 -0.0026337
227 2 44 0.364284 0.938543 0.812822 -0.0131829 -0.023025 0.019567
228 2 44 0.372811 0.787159 0.712875 -0.0107886 -0.0131585 -0.00580479
229 1 45 0.574701 0.0320898 0.12416 -0.00270696 0.000912997 0.00193677
230 2 45 0.588768 0.0437829 0.114358 -0.00328435 0.00844702 0.010834
231 2 45 0.572047 0.931804 0.0645107 -0.0101379 0.0155313 -0.0156195
232 1 46 0.15701 0.229974 0.240536 -0.0075499 -0.00560162 -0.000618742
233 2 46 0.149347 0.259392 0.326039 -0.0180635 0.0104121 -0.00446731
234 2 46 0.170411 0.247061 0.277853 -0.00264779 0.0150582 -0.0121991
235 1 47 0.360212 0.330247 0.454285 0.00254382 -0.00351141 -0.000685179
236 2 47 0.356133 0.353509 0.38307 -0.0172926 0.00947129 0.019882
237 2 47 0.361709 0.228178 0.401444 -0.00958938 -0.00664451 0.00204105
238 1 48 0.531698 0.423636 0.555699 0.00464649 -0.00219344 0.00653586
239 2 48 0.527727 0.517228 0.629516 0.0190925 0.00535583 0.00532384
240 2 48 0.51862 0.382842 0.524133 0.00567183 0.0110947 -0.00861765
241 1 49 0.25 0.168948 0.236326 -0.00253856 -0.00168948 -0.00296179
242 2 49 0.262671 0.165751 0.192705 -0.00240292 -0.00481313 -0.0042226
243 2 49 0.240022 0.142929 0.163367 -0.0205299 -0.0228833 0.0110696
244 1 50 0.294663 0.393662 0.367316 -0.000689266 0.00153303 0.00411536
245 2 50 0.295476 0.349838 0.425648 0.0116162 0.00342152 0.00567044
246 2 50 0.299813 0.319239 0.277807 -0.0308834 -0.000556857 -0.00743802
247 1 51 0.568211 0.735711 0.318654 -0.00220943 -0.0010274 -0.00220594
248 2 51 0.568132 0.810571 0.4169 -0.00280502 -0.00953344 0.000360171
249 2 51 0.580159 0.747242 0.275906 -0.000933435 0.0121993 0.0121308
250 1 52 0.14788 0.725601 0.427859 -0.00519045 0.00768157 0.00179952
251 2 52 0.138486 0.6494 0.376436 0.021518 -0.018224 -0.00359961
252 2 52 0.15922 0.694847 0.364687 -0.00590844 0.0144139 0.000975926
253 1 53 0.311243 0.803884 0.0389455 -0.00211982 -0.00313131 -0.00508995
254 2 53 0.303992 0.77721 0.952382 -0.00601418 -0.0022398 -0.00257231
255 2 53 0.325199 0.787304 0.0145098 8.52048e-05 0.0164004 -0.000158187
256 1 54 0.512158 0.272767 0.742482 0.00308966 0.000392226 0.00535489
257 2 54 0.51834 0.363874 0.773258 -0.00829917 0.0113276 -0.0093132
258 2 54 0.504721 0.254168 0.658802 -0.00537006 0.0144244 0.0151754
259 1 55 0.179276 0.00677079 0.410272 0.0030764 0.00325182 0.00217803
260 2 55 0.165543 0.981787 0.41309 0.00695458 -0.00652903 0.0312519
261 2 55 0.179584 0.0944092 0.40783 0.0232597 0.00274354 -0.00136389
262 1 56 0.410891 0.228258 0.534705 -0.00566417 0.000188608 0.00359013
263 2 56 0.421414 0.177468 0.551033 0.00843701 0.0109838 -0.0163178
264 2 56 0.400241 0.1612 0.487054 -0.0123364 0.0114895 0.00235995
265 1 57 0.435057 0.339211 0.37545 0.00176628 -0.00134877 -0.00910558
266 2 57 0.437543 0.427969 0.461751 0.00918997 -0.00553791 -0.00808782
267 2 57 0.434937 0.264404 0.398931 0.029946 -0.00282261 -0.0143073
268 1 58 0.177338 0.626229 0.248451 0.00748661 0.00502074 0.00258281
269 2 58 0.190243 0.636582 0.291895 0.00239931 -0.0129797 0.00794537
270 2 58 0.177101 0.690233 0.210953 0.0129234 0.00376487 -0.000865798
271 1 59 0.37917 0.392255 0.690288 -0.000129494 -0.00554424 0.000602972
272 2 59 0.369166 0.366184 0.617489 1.18598e-05 0.00631577 0.00241175
273 2 59 0.391691 0.383726 0.642856 -0.00785772 -0.00734681 -0.0145851
274 1 60 0.567182 0.671246 0.592957 0.00727259 -0.00508745 0.00239944
275 2 60 0.575476 0.722134 0.560646 -0.0215877 0.0258136 0.0233186
276 2 60 0.554346 0.713339 0.597144 0.0145209 0.00654989 0.0329086
277 1 61 0.254547 0.442004 0.198869 0.00357477 0.000147048 0.00059686
278 2 61 0.26315 0.379954 0.121065 0.00264848 -0.020423 0.00687964
279 2 61 0.252645 0.533655 0.206409 -0.00907929 -0.0034254 0.0268524
280 1 62 0.404809 0.839807 0.593502 -0.0019522 0.00580319 0.00356741
281 2 62 0.394781 0.774183 0.531822 0.00498721 0.0166213 -0.0115002
282 2 62 0.399294 0.933784 0.629634 -0.0164578 0.00960492 -0.0214029
283 1 63 0.567505 0.931293 0.581802 -0.00529318 0.00272509 0.006094
284 2 63 0.571266 0.990015 0.680271 0.0141069 0.00105916 0.00102387
285 2 63 0.569204 0.988208 0.537013 -0.00435024 -0.0043478 -0.0081712
286 1 64 0.292869 0.982126 0.270094 0.00127802 -0.00186084 0.00033094
287 2 64 0.293578 0.0532668 0.241714 0.0194561 0.000384994 0.0113731
288 2 64 0.296475 0.89407 0.186193 -0.00379691 -0.00847929 0.00295893
289 1 65 0.288348 0.283621 0.521965 0.00211057 0.0022029 -0.00144028
290 2 65 0.284133 0.194829 0.513796 -0.0106568 0.00570995 0.00352576
291 2 65 0.28866 0.348779 0.623203 0.00893683 -0.0107412 0.000584079
292 1 66 0.138708 0.978519 0.22005 0.00406357 0.00149753 0.00534187
293 2 66 0.124328 0.975604 0.219707 0.0042402 -0.0020569 -0.0140679
294 2 66 0.143294 0.0706631 0.239056 0.0193985 -0.00191646 -0.00386572
295 1 67 0.142527 0.243382 0.469443 -0.00610204 0.00595622 -0.000763023
296 2 67 0.146378 0.302976 0.567595 -8.44923e-05 -0.000775458 -0.00160466
297 2 67 0.139206 0.154676 0.464853 0.0172005 -7.18598e-05 0.00964061
298 1 68 0.445556 0.716877 0.626218 -0.00617012 0.00717393 -0.00507153
299 2 68 0.451328 0.627957 0.608239 -0.018097 0.00389886 -0.0155708
300 2 68 0.439133 0.754061 0.717547 -0.0112334 -0.00178092 -0.00856881
301 1 69 0.565138 0.0956609 0.470272 -0.00336162 0.000277027 0.00347639
302 2 69 0.570479 0.181249 0.549382 0.0105847 0.0053091 -0.0065985
303 2 69 0.560876 0.132095 0.409651 0.0177777 -0.00373549 -0.0121717
304 1 70 0.247188 0.77937 0.373529 -0.00229942 0.00241542 0.000935821
305 2 70 0.254319 0.836786 0.461297 -0.00409767 -0.0114872 0.00443826
306 2 70 0.249282 0.832397 0.325019 0.0299269 0.00353731 0.0128498
307 1 71 0.433964 0.985131 0.456785 0.00615132 0.00424999 -0.00203482
308 2 71 0.445561 0.959522 0.396267 0.0107005 0.0186087 0.00551887
309 2 71 0.42616 0.898915 0.415124 0.00989258 0.00860007 -0.014932
310 1 72 0.511298 0.63044 0.144314 -0.000354436 0.00361001 0.00179796
311 2 72 0.497504 0.601281 0.128696 0.00200305 -0.00977612 0.00836516
312 2 72 0.519294 0.562647 0.155313 0.0144989 0.0128963 -0.00341962
313 1 73 0.228816 0.207855 0.452049 -0.00414633 -0.000953545 0.00191427
314 2 73 0.23656 0.209381 0.377896 -0.0151347 0.00701882 -0.00149784
315 2 73 0.229436 0.297137 0.540377 -0.0169445 -0.00923994 0.00748469
316 1 74 0.459387 0.23222 0.603822 0.00387581 0.00233245 0.00286485
317 2 74 0.450595 0.150969 0.563282 -0.0165222 0.0211562 0.00161577
318 2 74 0.453823 0.29718 0.695928 0.000783647 -0.0060871 0.00352891
319 1 75 0.527823 0.214156 0.938592 -0.00335747 0.00112664 0.000520399
320 2 75 0.52072 0.225193 0.867387 -0.0120585 -0.0293068 -0.0163008
321 2 75 0.54074 0.255343 0.943036 -0.0021148 -0.00249264 0.0112418
322 1 76 0.190794 0.534733 0.535843 0.00342285 0.00572872 0.00574691
323 2 76 0.188041 0.547549 0.628801 -0.0176299 0.00995448 0.00300749
324 2 76 0.183802 0.605048 0.522738 0.00491682 0.00385263 -0.0129859
325 1 77 0.343136 0.416905 0.276134 -0.00593763 0.000275052 0.000376691
326 2 77 0.335425 0.40732 0.196744 -0.00644952 -0.00224411 -0.000368119
327 2 77 0.339425 0.510111 0.352072 -0.00123851 -0.00163578 0.003612
328 1 78 0.529451 0.935166 0.814729 -0.00188205 0.00532791 0.00303046
329 2 78 0.529528 0.885732 0.712105 0.0130238 -0.000984816 0.00298019
330 2 78 0.52502 0.0310077 0.846407 -0.00533649 0.00323386 0.00568833
331 1 79 0.142379 0.464245 0.243723 -0.00236737 -0.00116984 -0.00287857
332 2 79 0.149547 0.375465 0.204788 -0.0180318 -0.0142525 0.0035564
333 2 79 0.140569 0.474408 0.161045 -0.0145705 0.00834283 0.00590154
334 1 80 0.338923 0.700127 0.489412 0.00719869 0.00153035 0.00238324
335 2 80 0.32513 0.716213 0.51856 0.00527703 0.00920417 -0.00459227
336 2 80 0.346371 0.760013 0.574983 0.0103551 -0.00219059 0.00128254
337 1 81 0.137244 0.00904544 0.528539 -0.000210978 -0.0116674 0.00293715
338 2 81 0.142477 0.915418 0.498551 0.00495485 0.00380734 -0.0376315
339 2 81 0.122894 0.00630993 0.533065 -0.00140277 0.0086743 0.00245837
340 1 82 0.178833 0.824284 0.607414 0.002092 -0.00261084 -0.00649902
341 2 82 0.181439 0.911334 0.695201 0.0172995 -0.0210648 0.000770353
342 2 82 0.164494 0.816461 0.600854 -0.000663838 0.0300236 0.0102633
343 1 83 0.258987 0.23077 0.741564 -0.00510467 -0.00350815 -0.000800117
344 2 83 0.25115 0.304854 0.740626 -0.00132527 -0.00096176 0.00905144
345 2 83 0.252417 0.145579 0.670498 -0.000591205 -0.00584274 -0.00187506
346 1 84 0.570467 0.362525 0.715322 -0.00154118 0.000768556 -0.00335443
347 2 84 0.570404 0.353004 0.799084 0.0194187 -0.00615112 -0.00810965
348 2 84 0.561028 0.434636 0.726848 -0.00788387 -0.00448447 -0.00557932
349 1 85 0.255406 0.497696 0.495246 0.00155463 -0.00356736 -0.00524069
350 2 85 0.251798 0.472003 0.399266 0.0125104 0.00288886 -0.00642135
351 2 85 0.264683 0.434873 0.504546 0.00304946 0.000134326 0.0162454
352 1 86 0.452913 0.494519 0.633433 -0.00807997 0.00169758 -0.00104988
353 2 86 0.452412 0.393395 0.597829 0.00451435 -0.00441642 0.014305
354 2 86 0.458879 0.536272 0.72667 -0.00712976 0.00533536 -0.00126018
355 1 87 0.526337 0.562246 0.869749 0.00153481 0.00139695 -0.00303562
356 2 87 0.527955 0.576932 0.964509 -0.00770756 0.0135083 0.00296057
357 2 87 0.517628 0.640879 0.889813 0.0150601 0.0134857 -0.00904661
358 1 88 0.211846 0.67399 0.375887 -0.000312991 0.00151905 0.000568014
359 2 88 0.210838 0.75208 0.472286 -0.0100975 -0.0175716 0.00661686
360 2 88 0.224835 0.691556 0.349602 0.00583444 -0.00526925 0.0130657
361 1 89 0.398011 0.128015 0.716316 -0.00212732 0.00191835 -0.00399953
362 2 89 0.396477 0.207668 0.70086 0.0030334 0.00412947 0.00683686
363 2 89 0.411063 0.129523 0.754445 0.0152628 0.029009 -0.0322203
364 1 90 0.470401 0.182116 0.824834 -0.00283347 0.0021378 -0.00408126
365 2 90 0.457037 0.151851 0.789783 0.00159232 -0.000321279 -0.0150667
366 2 90 0.478679 0.145791 0.74112 -0.0111247 0.0241287 -0.00829998
367 1 91 0.213238 0.0413408 0.563747 -0.00226973 0.00623755 -0.000267089
368 2 91 0.217879 0.0900219 0.515252 0.0174705 -0.000228164 0.00202328
369 2 91 0.19946 0.0191162 0.535779 0.00415502 0.000128045 -0.0207462
370 1 92 0.336961 0.260094 0.728682 0.00420974 0.00171797 0.00581345
371 2 92 0.347734 0.198242 0.722309 -0.000615497 -0.00354107 0.00359702
372 2 92 0.339517 0.343609 0.819645 0.00642438 -0.00963468 0.0108793
373 1 93 0.440258 0.395613 0.848205 0.00411051 0.000920258 0.00314576
374 2 93 0.449713 0.388193 0.911199 0.010085 0.00272784 -0.00197302
375 2 93 0.427308 0.393803 0.886007 0.0109506 -0.000465689 0.0190495
376 1 94 0.166524 0.28174 0.738245 0.0052171 0.00255251 -0.00248009
377 2 94 0.154371 0.257584 0.768907 -0.000736695 0.027739 0.0179348
378 2 94 0.175354 0.203408 0.717102 -0.0253588 -0.019459 -0.0123756
379 1 95 0.399929 0.451818 0.919492 0.00417706 -0.00214875 0.000985548
380 2 95 0.392615 0.536072 0.984753 -2.53366e-05 -0.0225192 0.0162521
381 2 95 0.393455 0.419898 0.829112 0.0083358 0.00630692 0.000291478
382 1 96 0.507384 0.80003 0.913856 -0.000142354 0.0052759 0.00242793
383 2 96 0.518264 0.825871 0.873078 0.00354913 -0.00343084 -0.00200694
384 2 96 0.495319 0.804634 0.867888 0.00714037 -0.0226825 -0.0307219
385 1 97 0.263462 0.788513 0.65271 -0.00457324 0.00309447 -0.00177021
386 2 97 0.275725 0.770657 0.599934 -0.00721698 0.0179787 -0.0033866
387 2 97 0.256685 0.698184 0.602101 -0.0194194 0.0197486 -0.0123434
388 1 98 0.294669 0.691454 0.483965 -0.00103531 0.00605231 0.0060854
389 2 98 0.290224 0.593838 0.433993 0.000746649 0.00805912 0.00157227
390 2 98 0.293664 0.721915 0.414518 0.0202546 0.00369434 0.00133413
391 1 99 0.435792 0.0197646 0.164304 -0.000939229 -0.00074982 0.00662803
392 2 99 0.448612 0.0659064 0.192983 -0.0102684 0.0419196 -0.0182619
393 2 99 0.437522 0.919203 0.12831 0.000243368 -0.00461301 0.0172665
394 1 100 0.186931 0.0718164 0.835563 -0.000920653 -0.00130243 -0.00403476
395 2 100 0.193929 0.0404732 0.892679 0.00349949 -0.000885782 -0.00739509
396 2 100 0.184804 0.172693 0.895865 -0.00421124 -0.0104867 0.00755025
397 1 101 0.229428 0.397556 0.732883 -0.00091507 0.00302098 -0.00395109
398 2 101 0.227377 0.49499 0.806522 0.00193345 -0.00450848 0.00375511
399 2 101 0.221445 0.332019 0.747543 0.0297295 -0.0175176 -0.00224566
400 1 102 0.143398 0.920776 0.752405 0.000400257 -0.0024721 0.00309488
401 2 102 0.129402 0.897206 0.743332 -0.00289943 0.0130325 0.0019293
402 2 102 0.144528 0.0229288 0.80868 -0.00203954 -0.0064743 0.00950623
403 1 103 0.138691 0.489555 0.754578 -0.00253138 0.00678438 0.00277865
404 2 103 0.126341 0.436994 0.731201 -0.0048324 0.0140745 -0.00321588
405 2 103 0.139996 0.531698 0.694979 0.00409533 0.0296247 0.0355838
406 1 104 0.317142 0.928389 0.783643 0.00310368 -0.00150765 0.00341511
407 2 104 0.310893 0.839617 0.761665 0.00773488 -0.00730607 0.0177879
408 2 104 0.330309 0.933568 0.821781 -0.00280439 -0.00765679 0.0153451
409 1 105 0.502149 0.0237592 0.254421 -0.00135893 0.00492005 -0.000562746
410 2 105 0.513263 0.0882749 0.294728 -0.00179352 0.00586099 -0.000902441
411 2 105 0.506813 0.933769 0.177839 -0.00865505 -0.000209997 0.000238168
412 1 106 0.30498 0.116686 0.692108 -0.00402122 0.00874419 0.00469622
413 2 106 0.317082 0.167764 0.698832 0.00814011 -0.00389881 -0.0471458
414 2 106 0.304832 0.0892955 0.764094 -0.00332463 0.00746208 0.0033982
415 1 107 0.333737 0.521011 0.655643 -0.00127719 0.000257237 0.00410489
416 2 107 0.331649 0.514962 0.564812 -0.0230468 -0.00633702 0.00435393
417 2 107 0.336932 0.422755 0.623026 0.00288762 -8.05996e-05 0.00806088
418 1 108 0.567721 0.0274015 0.861018 -0.00100079 0.00244664 0.00654946
419 2 108 0.553702 0.0110836 0.866988 0.00317039 -0.0107534 0.0276291
420 2 108 0.574171 0.00590621 0.927532 0.000431896 -0.00875531 -0.00507574
421 1 109 0.231978 0.0250375 0.768736 -0.00019662 0.00199146 -0.00092859
422 2 109 0.222859 0.0209108 0.698 0.00674712 0.0272681 0.00561176
423 2 109 0.241947 0.953171 0.717478 0.0102228 -0.00218695 0.0179112
424 1 110 0.278374 0.234601 0.970832 0.00508582 -0.00509366 -0.00851304
425 2 110 0.274942 0.140365 0.951882 -0.0051143 -0.00207469 -0.0108993
426 2 110 0.275376 0.237838 0.885542 0.000398811 0.00777754 0.000633476
427 1 111 0.562167 0.317088 0.947952 -0.00187871 0.000223882 -0.00013958
428 2 111 0.567483 0.298114 0.0194299 -0.00537337 -0.0277546 -0.0230227
429 2 111 0.562747 0.418776 0.987197 0.0205883 0.00193201 -0.00661548
430 1 112 0.18223 0.576482 0.781929 -0.00681022 -0.0013775 -0.0005247
431 2 112 0.173405 0.656575 0.811079 0.000450453 -0.00412554 0.0223305
432 2 112 0.175695 0.496384 0.780109 0.0170022 -0.0133431 -0.0142031
433 1 113 0.42047 0.796361 0.844013 -0.00245612 -0.00255048 0.00190495
434 2 113 0.411085 0.742601 0.76843 0.0107674 -0.0150642 -0.00668762
435 2 113 0.41621 0.889488 0.864002 -0.01136 -0.00752488 0.0121525
436 1 114 0.43648 0.0483197 0.733891 0.000208369 0.000423404 -0.0011224
437 2 114 0.43546 0.981163 0.633381 -0.00356767 0.0102897 -0.00276098
438 2 114 0.442041 0.997268 0.777425 0.0163657 0.0144544 0.0112971
439 1 115 0.301793 0.669398 0.764059 -0.00456407 -0.000729847 -0.00261799
440 2 115 0.291582 0.605739 0.761959 0.0171922 -0.0228876 0.00397112
441 2 115 0.313647 0.611277 0.733088 -0.00652929 -0.0202353 0.0229164
442 1 116 0.337374 0.505135 0.975311 0.000955904 0.00466905 -0.0006747
443 2 116 0.338053 0.564039 0.932065 0.0181306 -0.000626275 -0.0101659
444 2 116 0.333489 0.564712 0.073393 0.0139943 -0.000846844 0.00370214
445 1 117 0.473268 0.943107 0.863989 0.00756551 0.00126138 0.00300845
446 2 117 0.475291 0.00829451 0.964101 -0.0123061 -0.00386318 0.00674525
447 2 117 0.476185 0.994135 0.81449 -0.00560396 0.0137271 0.0195208
448 1 118 0.140923 0.53234 0.531083 -0.00259641 0.00374408 0.00637224
449 2 118 0.126846 0.525226 0.510229 -0.00347687 -0.0180551 0.00667013
450 2 118 0.147288 0.551406 0.462609 -0.013656 0.00191016 -0.00261757
451 1 119 0.365038 0.129645 0.811407 0.00174864 0.00347576 0.00556437
452 2 119 0.378405 0.118952 0.774521 -0.0103197 0.0247739 -0.0203611
453 2 119 0.366933 0.174065 0.912899 0.00328532 0.0139702 0.00611305
454 1 120 0.479762 0.447699 0.0402101 0.000822801 -0.00309753 -0.00320156
455 2 120 0.478851 0.354537 0.956743 -0.000638742 -0.00241958 -0.00357277
456 2 120 0.470436 0.44625 0.10717 -0.00953133 0.0169167 -0.00143419
457 1 121 0.182167 0.340364 0.0474013 0.00166341 -0.00336769 0.00382227
458 2 121 0.174684 0.426514 0.0763943 0.00885461 -0.00128612 0.0110996
459 2 121 0.194743 0.371465 0.0967069 0.000596417 -0.0178769 0.00791006
460 1 122 0.3837 0.90775 0.0538805 0.00207125 -0.00172098 -0.00486265
461 2 122 0.377508 0.958742 0.146375 0.00626094 -0.0317932 -0.0010691
462 2 122 0.390566 0.980493 0.0440427 0.00234002 0.00051089 0.0163926
463 1 123 0.472162 0.127737 0.163498 0.00135106 -0.000576806 0.00167171
464 2 123 0.481571 0.0921272 0.205464 0.0065248 0.00139801 -0.00355416
465 2 123 0.478005 0.20639 0.158546 -0.0151785 0.00749593 0.0148468
466 1 124 0.161321 0.809041 0.877498 -0.00215717 0.0029719 -0.00663464
467 2 124 0.17146 0.877269 0.933663 -0.00825518 -0.00907479 0.0111547
468 2 124 0.155008 0.839238 0.817104 -0.00894522 -0.00066721 -0.0057835
469 1 125 0.406812 0.095806 0.0351734 -0.000320625 -0.00518657 0.00236675
470 2 125 0.40788 0.198153 0.0879968 0.017292 -0.00676733 0.00243095
471 2 125 0.415602 0.0672849 0.0868262 -0.0161322 -0.00554914 0.0212149
472 1 126 0.506657 0.292258 0.18391 0.00319255 -0.00505988 0.0075806
473 2 126 0.512172 0.27843 0.0957608 -0.018597 0.0112348 0.00422967
474 2 126 0.513633 0.232579 0.212168 -0.010524 -0.0129429 0.00809638
475 1 127 0.19137 0.936078 0.049134 -0.00286927 0.00238573 0.00620822
476 2 127 0.196836 0.919167 0.121605 -0.0174835 -0.0152008 -0.000869935
477 2 127 0.201559 0.985887 0.0284369 0.0115877 -0.00767979 0.0232866
478 1 128 0.408451 0.395961 0.122369 -0.00515827 -0.00137162 0.00302388
479 2 128 0.407792 0.493954 0.197506 -0.0150072 -0.00245153 0.00342318
480 2 128 0.404811 0.39086 0.0339204 0.0142163 0.00548097 0.000850471
481 1 129 0.479131 0.474212 0.374052 -0.0029112 -0.00608957 -0.00252472
482 2 129 0.466662 0.445696 0.322954 -0.0138144 0.0195807 0.0146651
483 2 129 0.489487 0.420189 0.306806 -0.00280396 0.00408971 -0.00597053
484 1 130 0.226666 0.635705 0.694463 -0.003957 -0.00547778 -0.00163136
485 2 130 0.213635 0.59861 0.65623 0.00376586 -0.00829389 -0.0187077
486 2 130 0.237243 0.572718 0.637374 0.00302884 0.00380148 0.00110097
487 1 131 0.349159 0.713091 0.907426 0.00397338 -0.00198348 0.000846927
488 2 131 0.358657 0.787059 0.925547 0.00819576 -0.00388877 -0.00713244
489 2 131 0.343773 0.67191 0.812518 0.0015234 -0.0193992 0.000494776
490 1 132 0.565853 0.596868 0.0238415 -0.00111427 -0.00491688 0.000640911
491 2 132 0.56617 0.660256 0.985625 -0.0295072 -0.00807499 -0.00887203
492 2 132 0.564467 0.66358 0.12421 0.00787432 -0.0210372 0.00455403
493 1 133 0.268892 0.976154 0.918741 -0.00327549 0.00275546 -0.00369725
494 2 133 0.270147 0.914067 0.817335 -0.0107934 0.00157666 -0.00421817
495 2 133 0.25725 0.935369 0.936838 0.0117947 -0.00559642 0.0384012
496 1 134 0.378013 0.688709 0.0739097 0.00169656 -0.00114717 0.00129918
497 2 134 0.381997 0.77002 0.066199 0.00386494 -0.00212844 -0.00317965
498 2 134 0.36438 0.664329 0.042699 -0.00315325 -0.00768704 0.0184723
499 1 135 0.45075 0.370829 0.153069 -0.00475365 -0.0037621 0.000753332
500 2 135 0.440237 0.391645 0.221426 -0.00313104 0.00968331 0.00557307
501 2 135 0.448169 0.276546 0.0746173 0.00766441 -0.0125466 0.00495976
ITEM: TIMESTEP
3000
ITEM: NUMBER OF ATOMS
501
ITEM: BOX BOUNDS xy xz yz pp pp pp
-9.9999999999999995e-07 6.9505939999999995e+01 -0.0000000000000000e+00
-5.6223000000000001e+00 1.1247999999999999e+01 -0.0000000000000000e+00
0.0000000000000000e+00 9.7420349999999996e+00 -5.6223000000000001e+00
ITEM: ATOMS id type mol xs ys zs vx vy vz
1 3 0 0.0339829 1.70746e-06 0.999998 0.00280087 -0.00150278 0.000666578
2 3 0 0.066066 0.166667 0.0833333 -0.000618612 0.000365109 -0.00127378
3 4 0 0.0981491 0.0833316 0.166668 -0.000455817 -2.12893e-06 0.00128803
4 3 0 0.0339829 0.250002 0.999998 -0.000774136 0.000215484 -0.0010131
5 3 0 0.066066 0.416667 0.0833333 0.000164072 0.000257832 0.000197404
6 4 0 0.0981491 0.333332 0.166668 -0.000131824 -9.30425e-05 -0.00143179
7 3 0 0.0339829 0.500002 0.999998 -0.00202914 -0.000597921 0.00103286
8 3 0 0.066066 0.666667 0.0833333 0.00125146 -0.0014591 0.000717843
9 4 0 0.0981491 0.583332 0.166668 1.38673e-05 -0.000338701 0.000838982
10 3 0 0.0339829 0.750002 0.999998 0.000484506 -0.000364579 0.000313948
11 3 0 0.066066 0.916667 0.0833333 -0.00100636 -0.000407269 0.00206746
12 4 0 0.0981491 0.833332 0.166668 0.000360278 0.000964371 -0.000524162
13 3 0 0.0339829 1.70746e-06 0.249998 -0.000491707 -0.000162265 0.000808866
14 3 0 0.066066 0.166667 0.333333 -0.00251404 -0.000147352 0.00079017
15 4 0 0.0981491 0.0833316 0.416668 -0.000107086 -0.000856599 -0.00133397
16 3 0 0.0339829 0.250002 0.249998 0.000356098 -0.00137704 -0.00109356
17 3 0 0.066066 0.416667 0.333333 0.0004611 0.00151107 -0.000619172
18 4 0 0.0981491 0.333332 0.416668 0.00019607 0.000829545 0.000500029
19 3 0 0.0339829 0.500002 0.249998 -0.00127047 -0.0016547 0.0016031
20 3 0 0.066066 0.666667 0.333333 -0.000672638 -0.00149068 0.00198008
21 4 0 0.0981491 0.583332 0.416668 0.000114618 0.00144077 -0.000172637
22 3 0 0.0339829 0.750002 0.249998 0.000109269 -0.00127707 -0.000954462
23 3 0 0.066066 0.916667 0.333333 -1.03553e-05 0.000451121 0.000177217
24 4 0 0.0981491 0.833332 0.416668 0.000327965 0.000182319 -0.000375611
25 3 0 0.0339829 1.70746e-06 0.499998 -0.000986754 -0.00151166 -0.000555629
26 3 0 0.066066 0.166667 0.583333 0.00111884 0.00207839 -0.00123317
27 4 0 0.0981491 0.0833316 0.666668 -0.00183036 -0.00206751 0.00210467
28 3 0 0.0339829 0.250002 0.499998 -0.00121512 -0.000367164 0.000705331
29 3 0 0.066066 0.416667 0.583333 0.000951521 -0.0012545 -0.000481598
30 4 0 0.0981491 0.333332 0.666668 -0.000234066 -0.00104889 -0.000501396
31 3 0 0.0339829 0.500002 0.499998 -0.000323364 -0.000979136 0.000780403
32 3 0 0.066066 0.666667 0.583333 0.000256865 0.00204122 0.000859051
33 4 0 0.0981491 0.583332 0.666668 0.0016599 -0.000151786 -0.000270087
34 3 0 0.0339829 0.750002 0.499998 9.16871e-05 0.0016711 -0.00159205
35 3 0 0.066066 0.916667 0.583333 0.000308244 -0.00230555 -0.000522083
36 4 0 0.0981491 0.833332 0.666668 -0.000537213 0.00103586 0.000784269
37 3 0 0.0339829 1.70746e-06 0.749998 -0.0010627 0.00216198 0.000860725
38 3 0 0.066066 0.166667 0.833333 0.00154734 0.00159206 0.00187336
39 4 0 0.0981491 0.0833316 0.916668 0.000149744 -0.000238321 0.00247685
40 3 0 0.0339829 0.250002 0.749998 -0.000391554 0.00196727 0.000680858
41 3 0 0.066066 0.416667 0.833333 -0.0014152 0.00208868 -9.96535e-06
42 4 0 0.0981491 0.333332 0.916668 -0.00105319 0.00057278 -8.94067e-05
43 3 0 0.0339829 0.500002 0.749998 -0.000962956 -0.00140844 -0.00249814
44 3 0 0.066066 0.666667 0.833333 -0.000157246 0.00139739 -0.000583521
45 4 0 0.0981491 0.583332 0.916668 0.000429576 -0.000244669 -0.00152565
46 3 0 0.0339829 0.750002 0.749998 0.000595671 0.00125079 -0.0013952
47 3 0 0.066066 0.916667 0.833333 0.00249275 0.000460135 0.00141013
48 4 0 0.0981491 0.833332 0.916668 -0.000157599 -0.000249847 0.0011701
49 3 0 0.614106 1.70746e-06 0.999998 -0.000277358 -0.000712135 -0.00126475
50 3 0 0.646189 0.166667 0.0833333 0.000331204 -0.00095876 -0.000356281
51 4 0 0.678272 0.0833316 0.166668 -0.00148266 -0.00117668 0.00158423
52 3 0 0.614106 0.250002 0.999998 0.00136734 -0.000714834 -0.000524463
53 3 0 0.646189 0.416667 0.0833333 -0.000593114 -0.00108142 0.0011709
54 4 0 0.678272 0.333332 0.166668 -0.000836903 -0.0010381 -0.0015441
55 3 0 0.614106 0.500002 0.999998 -0.00163959 8.90966e-05 -0.00125135
56 3 0 0.646189 0.666667 0.0833333 -0.000255654 0.000143509 0.0018051
57 4 0 0.678272 0.583332 0.166668 0.00161999 0.00202697 -0.00116678
58 3 0 0.614106 0.750002 0.999998 0.00088432 -0.00050697 -0.0027751
59 3 0 0.646189 0.916667 0.0833333 0.00091267 4.16311e-05 -0.000704408
60 4 0 0.678272 0.833332 0.166668 0.000832024 0.0011716 -0.00222013
61 3 0 0.614106 1.70746e-06 0.249998 -0.000889819 0.00098169 -0.000565525
62 3 0 0.646189 0.166667 0.333333 0.00166319 -0.00154178 -0.000834535
63 4 0 0.678272 0.0833316 0.416668 0.000909319 0.00116775 -0.00172752
64 3 0 0.614106 0.250002 0.249998 -0.000536545 -0.000205339 0.00163278
65 3 0 0.646189 0.416667 0.333333 -0.00065563 -0.00100697 0.00181886
66 4 0 0.678272 0.333332 0.416668 0.000844141 -0.000841443 0.000833031
67 3 0 0.614106 0.500002 0.249998 0.000588262 -0.0019956 -0.000456158
68 3 0 0.646189 0.666667 0.333333 0.000142262 -0.00277851 0.000218182
69 4 0 0.678272 0.583332 0.416668 0.00179486 0.00260848 0.000154854
70 3 0 0.614106 0.750002 0.249998 -0.00112048 -0.000347907 -0.00119675
71 3 0 0.646189 0.916667 0.333333 -0.00163579 -0.000228021 0.000710951
72 4 0 0.678272 0.833332 0.416668 0.000836841 0.000689015 0.000553132
73 3 0 0.614106 1.70746e-06 0.499998 0.000270824 0.000450954 0.000779982
74 3 0 0.646189 0.166667 0.583333 0.00023756 -7.13831e-06 0.00112305
75 4 0 0.678272 0.0833316 0.666668 -0.00084363 0.00059831 0.00232795
76 3 0 0.614106 0.250002 0.499998 0.00028487 -0.00118492 -0.000107505
77 3 0 0.646189 0.416667 0.583333 -0.000796224 0.00237105 -0.00152979
78 4 0 0.678272 0.333332 0.666668 0.000935202 0.000504837 -0.000963026
79 3 0 0.614106 0.500002 0.499998 -0.000103446 -0.000320019 -0.000598996
80 3 0 0.646189 0.666667 0.583333 -0.000147938 0.000836646 0.000224981
81 4 0 0.678272 0.583332 0.666668 -0.000218135 0.000325608 1.66404e-05
82 3 0 0.614106 0.750002 0.499998 4.71013e-05 -0.00148004 -0.00188053
83 3 0 0.646189 0.916667 0.583333 0.00151567 7.56857e-05 0.000678011
84 4 0 0.678272 0.833332 0.666668 0.000417033 -0.000276953 0.000201498
85 3 0 0.614106 1.70746e-06 0.749998 -0.001832 -0.00089877 -0.00159885
86 3 0 0.646189 0.166667 0.833333 -0.000296298 -0.000453157 -0.000559743
87 4 0 0.678272 0.0833316 0.916668 -1.59444e-05 0.000325056 0.000782495
88 3 0 0.614106 0.250002 0.749998 -0.000836725 -0.00148448 -0.00109179
89 3 0 0.646189 0.416667 0.833333 0.000240597 -0.000816023 -0.000587301
90 4 0 0.678272 0.333332 0.916668 0.0007638 -0.000265658 0.000271086
91 3 0 0.614106 0.500002 0.749998 -0.000880586 -0.000729027 0.000473001
92 3 0 0.646189 0.666667 0.833333 0.000666978 0.000327916 1.129e-05
93 4 0 0.678272 0.583332 0.916668 -0.000864502 0.00275405 -9.46344e-05
94 3 0 0.614106 0.750002 0.749998 0.000454928 0.000633472 -0.00156464
95 3 0 0.646189 0.916667 0.833333 -5.56329e-05 0.00162573 -0.000857852
96 4 0 0.678272 0.833332 0.916668 0.000999933 0.000291454 0.000408075
97 1 1 0.288166 0.217103 0.0959887 -0.00614694 -0.000206538 0.00372393
98 2 1 0.278002 0.260853 0.0676299 -0.00142173 0.00847988 0.0121114
99 2 1 0.294689 0.142989 0.0124768 -0.0116286 0.0189609 -0.00788128
100 1 2 0.401785 0.49421 0.419749 -0.00291616 0.00667942 -0.00334326
101 2 2 0.414793 0.519966 0.401879 0.00836813 -0.0104647 0.0169458
102 2 2 0.402194 0.394801 0.392074 0.000751748 0.0127715 -0.024593
103 1 3 0.569679 0.811119 0.00956961 -0.00399522 0.00224512 -0.00106433
104 2 3 0.582915 0.851284 0.0316853 -0.00370883 0.00231303 -0.00239526
105 2 3 0.561829 0.866686 0.980474 0.0101751 0.00773647 -0.0130453
106 1 4 0.346035 0.0188628 0.211158 0.00264785 -0.000912878 0.00660569
107 2 4 0.346984 0.918501 0.143278 -0.0134178 0.0153205 -0.0132133
108 2 4 0.344714 0.0149695 0.297676 0.0168894 -0.0212303 -0.00452958
109 1 5 0.28567 0.556575 0.822206 -0.00334998 0.000406507 0.0041751
110 2 5 0.280038 0.640217 0.826003 -0.0162672 -0.00517752 0.0052211
111 2 5 0.275253 0.487082 0.799218 -0.00672409 0.00140383 0.0122181
112 1 6 0.539417 0.886267 0.24493 -0.00404996 0.00118747 -0.00226647
113 2 6 0.538397 0.925275 0.346421 0.0184861 0.0190348 0.00179357
114 2 6 0.54015 0.784455 0.204414 -0.00157463 -0.000379494 0.00169479
115 1 7 0.212965 0.751739 0.139348 0.00229361 -0.000794151 0.00393713
116 2 7 0.207517 0.710669 0.0446209 -0.00179006 0.00581993 0.00611788
117 2 7 0.208795 0.84998 0.188684 -0.00508205 -0.000334296 -0.00126245
118 1 8 0.34531 0.0870765 0.0127122 0.00761552 0.00250257 -0.00530623
119 2 8 0.348838 0.0659343 0.0863681 0.00526472 -0.0126653 -0.0183143
120 2 8 0.348609 0.186232 0.0516325 0.00183732 -0.00135385 0.00729671
121 1 9 0.46233 0.932015 0.294624 -0.00137866 -0.00218514 0.00438485
122 2 9 0.473597 0.895305 0.231048 -0.0047645 0.0185376 -0.0017849
123 2 9 0.463156 0.89751 0.360952 0.00998976 -0.00612328 -0.00132281
124 1 10 0.142525 0.234658 0.00746149 0.0109466 -0.0044653 -0.00204533
125 2 10 0.148538 0.254971 0.0964421 -0.00596298 -0.00940658 0.00457663
126 2 10 0.140833 0.321977 1.00555 0.0108907 -0.0041459 0.016245
127 1 11 0.301235 0.401083 0.919489 0.00311132 0.00837926 -0.00200596
128 2 11 0.315183 0.413121 0.944647 -0.000271423 -0.0110974 0.0107818
129 2 11 0.29964 0.477058 0.8985 0.00993011 0.00304408 -0.0309225
130 1 12 0.563641 0.434507 0.187711 0.00234933 0.00479696 0.00150056
131 2 12 0.55649 0.506897 0.178948 -0.0211317 -0.00981539 -0.0096503
132 2 12 0.569409 0.473209 0.281285 0.00925946 0.0305305 0.0010184
133 1 13 0.265917 0.870647 0.217626 0.00118618 0.00488219 -0.00434382
134 2 13 0.265401 0.935875 0.318802 -0.023386 0.0195337 -0.00776499
135 2 13 0.263372 0.913348 0.159667 -0.0059314 0.00767631 0.00193108
136 1 14 0.378027 0.660522 0.360196 0.00842651 0.00212206 0.00130404
137 2 14 0.388128 0.597674 0.361105 -0.00420308 -0.0104722 -0.012752
138 2 14 0.365607 0.631861 0.383245 0.0103213 0.00634022 0.0170839
139 1 15 0.43082 0.812244 0.95064 -0.00558711 0.000170682 -0.00714492
140 2 15 0.425996 0.839796 0.884125 0.0244404 0.00212573 -0.0207558
141 2 15 0.442401 0.757976 0.899569 -0.006704 -0.0368136 0.0152541
142 1 16 0.144635 0.842068 0.181535 0.0068523 -0.00040626 0.00086869
143 2 16 0.145014 0.808341 0.0807405 -0.000282083 0.019845 0.00453021
144 2 16 0.143313 0.944227 0.229724 -0.0198691 -0.00170124 -0.00194286
145 1 17 0.383236 0.0569704 0.414688 0.00382095 0.0053864 0.00529537
146 2 17 0.387376 -0.00789492 0.446245 0.0108568 0.00302474 -0.00829054
147 2 17 0.368946 0.0506053 0.420237 0.0037986 0.00486701 0.00390599
148 1 18 0.529555 0.949309 0.512085 -0.00334444 0.00403562 -0.000579419
149 2 18 0.526079 0.936027 0.590945 0.00291064 -0.000725302 -0.00230875
150 2 18 0.528908 0.0510236 0.551655 -0.00503469 0.00920802 -0.0131621
151 1 19 0.225812 0.191514 0.0956817 0.00355989 0.00333135 -0.00182806
152 2 19 0.223451 0.106399 1.00563 -0.00298167 -0.0359455 0.0195012
153 2 19 0.215235 0.254535 0.101629 -0.00284092 -0.00274624 -0.0116931
154 1 20 0.358514 0.36132 0.165706 0.00500651 0.00350793 -0.000470802
155 2 20 0.371058 0.384581 0.138739 0.00373036 0.00784754 0.00210019
156 2 20 0.353839 0.449275 0.245255 -0.0051904 0.0165443 -0.0138318
157 1 21 0.532723 0.618844 0.232587 0.00194827 0.00188666 -0.000515351
158 2 21 0.525497 0.536556 0.220272 -0.0142831 0.0150776 -0.0270964
159 2 21 0.539473 0.667827 0.323135 -0.00345419 0.0163067 0.00168019
160 1 22 0.208998 0.585512 0.295677 -0.00239113 0.00346399 0.0017293
161 2 22 0.204629 0.673058 0.377194 -0.0139382 -0.00547949 0.00320514
162 2 22 0.220787 0.615693 0.267017 -0.00334973 0.00036719 -0.00658116
163 1 23 0.435827 0.524477 0.176593 -2.18744e-05 -0.000263873 -0.00328211
164 2 23 0.43919 0.571689 0.27635 -0.00869078 0.00781151 -0.000961859
165 2 23 0.432921 0.597463 0.153195 0.00551006 0.00337394 0.00703749
166 1 24 0.469047 0.657165 0.833235 0.00791413 -0.000624915 0.00208436
167 2 24 0.473453 0.569446 0.826681 0.00149454 -0.00109809 -0.0212519
168 2 24 0.479552 0.722001 0.888812 -0.00190764 -0.0134992 0.025259
169 1 25 0.245134 0.640191 0.183828 -0.00549097 -0.00154679 -0.00563813
170 2 25 0.25494 0.709428 0.193203 0.00879649 -0.0154836 -0.00151939
171 2 25 0.233368 0.669828 0.154391 -0.00569196 -0.00958964 -0.0190312
172 1 26 0.344048 0.0387377 0.485011 0.00129332 0.00245606 0.00100751
173 2 26 0.343347 0.125317 0.57585 -0.00403662 0.00930205 -0.00283966
174 2 26 0.336762 0.963282 0.48737 -0.00243779 0.00335093 -0.0394237
175 1 27 0.524358 0.811118 0.656889 0.000353881 0.00166959 -0.00405607
176 2 27 0.510916 0.840666 0.690367 0.0026448 -0.00449426 0.00523269
177 2 27 0.524498 0.710605 0.588629 0.03143 -0.0113608 0.0109019
178 1 28 0.231776 0.77104 0.914736 -0.000421858 0.00120585 0.0037475
179 2 28 0.227954 0.762608 0.825123 -0.00375763 -0.0237296 -0.00677487
180 2 28 0.231594 0.872897 0.976608 0.0179359 -0.000921958 0.00689501
181 1 29 0.389449 0.665504 0.692331 0.00276437 -0.00203285 -0.00431347
182 2 29 0.395099 0.63299 0.752838 0.000505364 -0.00601548 -0.00758596
183 2 29 0.391119 0.5894 0.59553 0.0184715 0.0122826 -0.00708994
184 1 30 0.479176 0.393391 0.53429 0.00573006 -0.000637065 0.00306665
185 2 30 0.479916 0.315174 0.552586 0.000268245 -0.00440862 -0.0158934
186 2 30 0.470344 0.356741 0.453381 -0.0160878 0.0163644 0.0210637
187 1 31 0.295032 0.63458 0.176486 -0.00583124 -0.000729561 -0.00753179
188 2 31 0.292579 0.534673 0.11288 -0.0157882 0.00624479 -0.0134274
189 2 31 0.28856 0.682153 0.132391 0.0132097 0.017068 0.00505133
190 1 32 0.337159 0.722383 0.229859 0.00150825 -0.00106231 0.00443915
191 2 32 0.336171 0.776747 0.332198 -0.00910302 -0.00985878 0.00403407
192 2 32 0.323474 0.706115 0.198176 0.00497491 -0.0206646 -0.005854
193 1 33 0.479926 0.832936 0.446543 0.00372755 0.00229199 0.000654862
194 2 33 0.475262 0.735957 0.402328 0.00441878 -0.0108182 0.0255904
195 2 33 0.478257 0.864295 0.546242 0.0430687 0.0143571 0.0078449
196 1 34 0.212938 0.0598815 0.255118 0.00202631 -0.00282339 0.00384017
197 2 34 0.200328 0.0998105 0.30029 -0.00456066 0.00125649 -0.0110148
198 2 34 0.215671 0.118209 0.213092 0.000987481 -0.00887122 -0.0098029
199 1 35 0.312853 0.240993 0.602787 0.00413318 -0.00304962 -0.00585013
200 2 35 0.315212 0.181939 0.644512 0.00342197 -0.00587046 -0.0117876
201 2 35 0.315101 0.17959 0.502218 -0.00923948 -0.003102 -0.00795408
202 1 36 0.533911 0.316289 0.33488 -0.00204767 0.00594614 0.00185649
203 2 36 0.528274 0.410122 0.372509 -0.00424022 0.0164547 -0.0246327
204 2 36 0.548202 0.327817 0.342862 0.000162633 -0.0171682 -0.00119496
205 1 37 0.193038 0.341244 0.303977 -0.000461856 0.00349264 0.00313484
206 2 37 0.197134 0.428716 0.308661 0.0129927 0.000130315 -0.0104658
207 2 37 0.186579 0.370838 0.39396 -0.00220821 -0.0126535 -0.00091736
208 1 38 0.488648 0.12266 0.57864 0.00178911 0.000666103 0.0100584
209 2 38 0.482257 0.0392567 0.503387 -0.00140403 0.0196068 -0.00134449
210 2 38 0.499643 0.144544 0.535461 0.00341259 0.00758875 0.0210528
211 1 39 0.484819 0.814894 0.692 -0.00106741 0.00413367 -0.000726963
212 2 39 0.478837 0.728544 0.679569 0.0117698 -0.00273289 0.00646234
213 2 39 0.476644 0.885202 0.767695 0.0120653 0.00110286 0.010877
214 1 40 0.14444 0.477585 0.975887 0.00755816 0.00727424 0.000483776
215 2 40 0.155114 0.423916 0.911747 0.0113699 0.0196594 0.00015707
216 2 40 0.14305 0.556108 0.958524 0.0033671 0.00692592 0.000889061
217 1 41 0.417907 0.696504 0.11602 -0.00239292 -0.00290772 -0.00629393
218 2 41 0.423761 0.758074 0.0855442 -0.00459996 -0.00456767 -0.0141485
219 2 41 0.405032 0.67177 0.0702649 -0.0100694 0.000327736 0.00891728
220 1 42 0.571169 0.476625 0.459604 0.00503368 0.00576791 -0.0056459
221 2 42 0.58405 0.43122 0.432208 0.0097835 0.0052524 0.0110836
222 2 42 0.568921 0.503987 0.557835 -0.0167007 0.0230624 -0.00477806
223 1 43 0.268185 0.107981 0.513605 0.00012931 0.00411839 0.00183088
224 2 43 0.273577 0.11118 0.59758 -0.00474402 -0.0168911 -0.00716044
225 2 43 0.278902 0.134946 0.472562 0.0108971 0.00115315 0.0179192
226 1 44 0.353079 0.74745 0.661373 -0.0036289 -0.000227766 -0.00911965
227 2 44 0.357305 0.844449 0.69705 -0.0100858 0.00381186 -0.0139716
228 2 44 0.363492 0.702919 0.686823 0.00350226 0.00994884 -0.00358489
229 1 45 0.568524 0.129786 0.282648 -0.00453603 -0.00331155 -0.0025096
230 2 45 0.574475 0.0962977 0.190342 -0.00143717 -0.00439176 -0.00126222
231 2 45 0.558411 0.0618738 0.27192 -0.0047551 0.00368292 -0.0475631
232 1 46 0.141231 0.404603 0.330712 0.00246826 -0.00205415 -0.00425377
233 2 46 0.148685 0.466826 0.41546 -0.00813785 -0.0169035 0.00643712
234 2 46 0.134291 0.467428 0.306398 -0.0181666 -0.00667277 0.0212062
235 1 47 0.354174 0.330144 0.423055 0.00115718 0.00544192 0.00477582
236 2 47 0.354712 0.397594 0.389836 -0.00198022 0.00554895 0.00472949
237 2 47 0.348626 0.240715 0.351352 0.0274032 -0.00410874 -0.00144819
238 1 48 0.510049 0.557103 0.442168 -0.00620901 0.00863618 -0.00205653
239 2 48 0.501796 0.473286 0.394496 -0.000142264 0.00129969 0.0011607
240 2 48 0.502005 0.626227 0.433716 -0.0217262 -0.00267437 -0.010693
241 1 49 0.258124 0.0225343 0.0858754 -0.00405487 -0.00165015 0.00012168
242 2 49 0.268733 0.0903213 0.107121 0.00796072 -0.01509 -0.00123525
243 2 49 0.246862 0.0836695 0.100391 0.00810536 0.0162072 -0.0087248
244 1 50 0.307489 0.432566 0.334731 -0.00319401 0.00309251 0.00732562
245 2 50 0.298504 0.406504 0.387371 -0.016382 0.00640834 -0.00487931
246 2 50 0.30379 0.367534 0.237346 -0.0234458 -0.00745867 0.0148418
247 1 51 0.563578 0.737754 0.414069 0.000610266 -0.00767517 -0.00350385
248 2 51 0.564478 0.670915 0.447904 -0.00524841 -0.005229 0.00455123
249 2 51 0.576894 0.774362 0.421046 0.00207925 -0.0134844 0.00834914
250 1 52 0.146119 0.959105 0.482352 0.00809236 0.00342252 -0.00719673
251 2 52 0.154968 0.947818 0.546123 -0.0227112 -0.00919266 0.0135079
252 2 52 0.143162 0.86446 0.405877 0.0109589 -0.0276941 0.0184919
253 1 53 0.305603 0.813358 0.0433698 0.00167944 -0.00602106 0.00217492
254 2 53 0.294799 0.78645 0.976037 0.00155584 0.011116 0.0042937
255 2 53 0.317511 0.762104 -0.00502408 0.000628512 0.00661251 -0.00778969
256 1 54 0.527387 0.235897 0.62992 0.00048269 -0.00433919 0.00287693
257 2 54 0.518739 0.317348 0.679076 0.0254493 -0.00281015 0.0321359
258 2 54 0.539555 0.257343 0.596986 0.00583646 -0.016395 0.000894925
259 1 55 0.179993 0.102273 0.451596 -0.00738833 0.00252491 -0.000746324
260 2 55 0.177667 0.0137725 0.364674 -0.000855171 0.0159223 -0.0100184
261 2 55 0.167352 0.125645 0.500597 -0.0106963 -0.0238836 -0.00750404
262 1 56 0.400968 0.219623 0.307311 -0.00400177 0.00717575 0.00125274
263 2 56 0.412497 0.158752 0.283884 -0.00670552 0.00356909 0.000466743
264 2 56 0.391874 0.181171 0.348398 0.00911671 -0.0169183 -0.0179375
265 1 57 0.449413 0.339337 0.31839 0.0037374 0.00305443 -3.981e-05
266 2 57 0.440186 0.314532 0.370735 -0.00241261 0.00202637 -0.00885778
267 2 57 0.443337 0.289921 0.225405 -0.0235697 0.00932313 0.0123848
268 1 58 0.176962 0.686909 0.218171 -0.00218493 -0.000269693 -0.00349518
269 2 58 0.190877 0.683632 0.194119 0.00309088 0.00303431 0.0196821
270 2 58 0.171434 0.763597 0.208284 -0.0155476 -0.00365671 0.0176871
271 1 59 0.378693 0.345493 0.647768 -0.00140094 0.00318688 -0.000544268
272 2 59 0.369067 0.330138 0.575366 -0.00508009 0.00893301 0.00484582
273 2 59 0.388911 0.273444 0.60697 -0.0138655 -0.00517921 -0.0105749
274 1 60 0.564912 0.828262 0.746648 -0.00202257 0.00381286 0.00274081
275 2 60 0.571457 0.902979 0.738384 -0.0147458 0.0115843 0.0166555
276 2 60 0.552053 0.814498 0.70172 0.00537732 -0.0308535 -0.0202426
277 1 61 0.258825 0.497179 0.297375 -0.00343058 0.00431309 -0.00245219
278 2 61 0.261672 0.410783 0.20952 -0.000740121 0.00275753 -0.000974723
279 2 61 0.253438 0.569859 0.280475 -9.41182e-05 0.00833193 0.0118392
280 1 62 0.394871 0.904818 0.524504 0.00219708 -0.00487726 0.000796609
281 2 62 0.390568 0.810165 0.455374 -0.00443825 -0.00306412 0.00192838
282 2 62 0.387779 0.919555 0.608162 -0.00662582 0.00937148 0.000756996
283 1 63 0.566353 0.0111294 0.643434 -0.0044994 0.00454754 0.000454949
284 2 63 0.570724 0.102951 0.66018 0.00747473 0.00146868 -0.0040289
285 2 63 0.558009 0.981323 0.560866 -0.0123533 0.0314612 0.0103362
286 1 64 0.307654 0.0720241 0.316174 0.00542464 0.00274247 -0.00338137
287 2 64 0.314188 0.128528 0.28214 -0.00324008 0.0128988 0.0100924
288 2 64 0.305814 0.980599 0.231686 -0.00709071 -0.0291935 0.0200762
289 1 65 0.282454 0.365821 0.512422 0.00508622 -0.00564254 -0.00218358
290 2 65 0.288288 0.351506 0.585583 -0.0216149 0.0106048 0.0261881
291 2 65 0.273236 0.443264 0.56379 0.0242597 0.00303452 0.0123326
292 1 66 0.140315 0.133843 0.294188 0.000536532 0.00563992 0.0033806
293 2 66 0.126839 0.119507 0.315574 -0.00435806 0.00719986 -0.0165531
294 2 66 0.139971 0.221966 0.292694 -0.0193117 0.00488615 -0.0181168
295 1 67 0.140583 0.423735 0.601995 0.0040202 -0.00231327 0.00191201
296 2 67 0.129919 0.411831 0.537263 0.0106306 -0.00533953 -0.0069541
297 2 67 0.136413 0.370209 0.646589 0.0103306 0.00917143 0.028638
298 1 68 0.43771 0.702342 0.455418 -0.00437324 2.7642e-05 0.00235685
299 2 68 0.437727 0.667901 0.521953 0.00463791 -0.00924296 -0.00856225
300 2 68 0.426804 0.76904 0.48377 -0.00149564 0.00403148 0.00168143
301 1 69 0.565162 0.230029 0.572965 0.00671996 0.00588028 0.0018644
302 2 69 0.567414 0.330646 0.634025 -0.0258554 0.0165622 -0.00370033
303 2 69 0.56576 0.211733 0.476417 0.000835849 0.00374721 0.000837688
304 1 70 0.230121 0.998799 0.454095 0.00452142 0.00811766 -0.00153684
305 2 70 0.242212 0.0453767 0.503722 0.0175721 -0.00373776 -0.0182448
306 2 70 0.225241 0.0584885 0.418187 0.00211606 0.00902004 0.00302606
307 1 71 0.42826 0.0151853 0.482295 -0.00563287 -0.00748546 0.00129096
308 2 71 0.435838 0.960323 0.396111 -0.0163794 0.000639675 -0.00672063
309 2 71 0.415437 0.969971 0.469302 -0.0065958 -0.0030754 -0.00716097
310 1 72 0.492319 0.747185 0.122793 0.00347354 0.000635348 -0.00313403
311 2 72 0.484852 0.660208 0.0893232 -0.00015827 -0.00102691 0.0066463
312 2 72 0.500724 0.756473 0.199141 -0.0260362 -0.0118682 0.0145828
313 1 73 0.237233 0.313391 0.485133 -0.00200092 -0.00617792 0.00393561
314 2 73 0.246561 0.246087 0.417082 -0.00842018 0.0174988 -0.0156558
315 2 73 0.240542 0.408632 0.50663 0.00885446 -0.00796997 4.48283e-05
316 1 74 0.431814 0.315916 0.529957 -0.00534037 -0.000249935 -0.000556726
317 2 74 0.42822 0.217917 0.49535 -0.00506747 -0.00220473 0.00450556
318 2 74 0.43796 0.349005 0.621598 0.000600185 0.0146509 -0.00100338
319 1 75 0.531845 0.280697 0.896682 0.00609985 -0.00990976 -0.00503711
320 2 75 0.52951 0.265443 0.802333 -0.0263101 -0.00377167 0.0030519
321 2 75 0.546019 0.273311 0.906862 0.00755994 0.00706494 0.00452276
322 1 76 0.178364 0.508733 0.553859 9.49656e-06 0.000646189 0.00353623
323 2 76 0.181247 0.608505 0.614654 -0.00238481 0.000608752 0.00439374
324 2 76 0.165344 0.487803 0.576599 -0.00418719 -0.000457044 -0.0153107
325 1 77 0.345317 0.548915 0.398914 0.0105891 -0.000759088 -0.000970175
326 2 77 0.3321 0.508668 0.383075 0.00301522 0.0214187 -0.00803675
327 2 77 0.344256 0.624394 0.496537 -0.0521313 0.011854 -0.00957488
328 1 78 0.512416 0.0718614 0.951461 -0.00164208 0.00334029 0.00557782
329 2 78 0.524336 0.0448082 0.894006 0.00456175 0.00439773 0.0148273
330 2 78 0.504195 0.10955 0.905048 0.0130558 0.021802 0.0149443
331 1 79 0.140429 0.64873 0.298995 0.0057431 0.00161727 -0.000890645
332 2 79 0.154229 0.632164 0.270077 -8.26957e-05 -0.0197722 -0.0189435
333 2 79 0.133708 0.66703 0.231147 0.0124254 0.00399275 -0.00349845
334 1 80 0.325516 0.878699 0.548569 6.16103e-05 -0.00126989 -0.00257514
335 2 80 0.311797 0.850276 0.52381 -0.0137768 0.0366668 0.024038
336 2 80 0.329154 0.83172 0.600869 -0.0225201 -0.00427986 0.00384412
337 1 81 0.139318 0.212301 0.66479 0.000677739 -0.00100334 0.00241843
338 2 81 0.126195 0.212505 0.701334 0.00926591 -0.0114781 0.0183874
339 2 81 0.140168 0.11738 0.583913 0.00182483 0.00437359 -0.00167782
340 1 82 0.168897 0.949869 0.658927 -0.00285844 0.00619655 0.00175545
341 2 82 0.179794 0.996798 0.723835 -0.0079879 0.0226286 0.00365203
342 2 82 0.158635 0.925069 0.705022 -0.00130148 0.00924231 0.00783979
343 1 83 0.259054 0.344752 0.74966 0.000597266 0.00618825 -0.00301049
344 2 83 0.245768 0.38298 0.776979 0.000605362 -0.0173448 0.0215184
345 2 83 0.25903 0.274931 0.649591 0.00373118 0.02789 -0.00797886
346 1 84 0.567646 0.569107 0.725331 -0.0037212 0.00184507 -0.00250655
347 2 84 0.569094 0.564 0.81112 0.00300394 0.00945885 0.00158381
348 2 84 0.569182 0.666817 0.748635 -0.0266389 0.0020639 0.00716426
349 1 85 0.254124 0.569245 0.554991 -0.00173514 0.0031476 -0.00807159
350 2 85 0.258642 0.539161 0.459668 0.0300114 0.0128415 0.00466155
351 2 85 0.253059 0.671369 0.599938 0.00880541 -0.011981 0.0246666
352 1 86 0.439491 0.597573 0.625826 0.00119097 -0.00459128 0.00370535
353 2 86 0.434614 0.502417 0.592523 0.000484106 -0.00790566 0.0134605
354 2 86 0.450899 0.612209 0.685813 0.00735844 0.0175683 0.00191723
355 1 87 0.512727 0.51022 0.700222 0.00190095 -0.000527697 -0.00783374
356 2 87 0.511471 0.610061 0.769263 0.00190676 0.000211318 -0.00863678
357 2 87 0.503779 0.500412 0.626219 0.00903331 -0.00217539 -0.0146672
358 1 88 0.206159 0.832367 0.523584 0.00280632 -0.000455628 0.00277069
359 2 88 0.196695 0.897566 0.592154 -0.00802166 -0.008736 -0.00353248
360 2 88 0.217713 0.87677 0.509335 0.0110735 -0.0153872 -0.0126001
361 1 89 0.407325 0.298912 0.80999 0.00413907 0.00148706 -0.00329599
362 2 89 0.416625 0.367573 0.81168 0.0241443 -0.015837 0.0178226
363 2 89 0.416136 0.221101 0.791033 -0.00834332 -0.0072882 -0.00797634
364 1 90 0.481665 0.1841 0.852769 0.000994058 -0.000932654 -0.00283093
365 2 90 0.470247 0.146935 0.877669 0.010876 -0.0172722 -0.00816101
366 2 90 0.479279 0.153956 0.754005 -0.00672884 -0.00784165 -0.00308446
367 1 91 0.208574 0.269107 0.619239 -0.00281295 -0.00097233 0.00192614
368 2 91 0.218692 0.27367 0.55844 0.0223122 -0.0127661 0.0239442
369 2 91 0.199857 0.191374 0.558702 0.000483441 0.00653592 -0.00823457
370 1 92 0.353209 0.212889 0.760067 0.00363369 0.000378332 -0.00150327
371 2 92 0.364188 0.244993 0.725833 0.00994679 -8.90332e-05 0.012195
372 2 92 0.346165 0.297857 0.8269 0.0232047 0.018127 -0.00260758
373 1 93 0.439087 0.437451 0.799581 -0.00320479 -0.00786195 -0.000369452
374 2 93 0.449843 0.433101 0.856332 0.0145416 0.00321011 -0.0170642
375 2 93 0.434966 0.535594 0.854127 -0.0146743 -0.0137286 0.0022301
376 1 94 0.172182 0.330588 0.769252 0.0018092 -0.00278821 -0.00426909
377 2 94 0.184551 0.304383 0.716829 -0.00661601 -0.0315339 -0.018491
378 2 94 0.163166 0.251363 0.720058 -0.0183411 0.0116108 0.00372386
379 1 95 0.392373 0.571177 0.889294 0.00037854 0.00610651 -0.00228004
380 2 95 0.383186 0.615126 0.968115 0.0146593 -0.00178588 0.0101259
381 2 95 0.387132 0.476264 0.831999 0.00210183 0.0219356 -0.0244104
382 1 96 0.507777 0.802403 0.945939 0.0021251 0.000980848 0.00055365
383 2 96 0.51296 0.892826 0.963841 -0.0146612 0.00431269 0.0175362
384 2 96 0.506627 0.803631 0.0351659 0.0173032 -0.00435715 -0.00101357
385 1 97 0.251112 0.816607 0.553314 -0.000626795 -0.00222123 -0.000939239
386 2 97 0.26507 0.803146 0.528468 -0.00306296 0.0194652 -0.0118805
387 2 97 0.245765 0.838676 0.484053 0.00725448 -0.00358596 -0.006596
388 1 98 0.289811 0.770106 0.457705 -0.00240521 -0.00141988 0.0020883
389 2 98 0.289156 0.676837 0.447989 -0.0056543 -0.00117399 0.0010387
390 2 98 0.293371 0.745621 0.361977 0.00781844 0.0115217 0.00845706
391 1 99 0.429908 0.052517 0.213922 -0.00433721 0.00810905 0.000194265
392 2 99 0.443049 0.0375624 0.240245 -0.00171372 0.00623694 -0.011695
393 2 99 0.426276 0.993168 0.115277 -0.00393552 -0.00186974 0.00128864
394 1 100 0.196094 0.0901564 0.870552 -0.00195396 4.53151e-05 0.00251905
395 2 100 0.208724 0.11772 0.849078 0.00949082 -0.0240998 0.00102469
396 2 100 0.189911 0.180706 0.932943 -0.00944257 0.00105415 -0.00388368
397 1 101 0.229125 0.51949 0.887595 0.00145617 0.00468058 0.00567128
398 2 101 0.229117 0.621948 0.944213 0.0114376 0.00719078 0.00184426
399 2 101 0.219013 0.494077 0.815603 0.0124217 -0.0211739 -0.00972707
400 1 102 0.13973 0.964159 0.839749 0.000899031 -0.00010178 0.00309904
401 2 102 0.125718 0.944488 0.819107 0.00275957 -0.0208867 0.00506126
402 2 102 0.140387 0.0657291 0.902708 0.00231168 0.000732231 0.0019187
403 1 103 0.147073 0.713519 0.892279 -0.00410913 0.000261725 -0.00454505
404 2 103 0.144573 0.648901 0.792651 0.0050194 0.0130185 -0.00836332
405 2 103 0.15628 0.78423 0.897344 -0.00356693 0.00147752 -0.0310407
406 1 104 0.310106 0.957121 0.819909 -0.00779787 -0.00243759 0.00636973
407 2 104 0.310426 0.854908 0.776749 0.0390083 -0.00485674 0.014053
408 2 104 0.322891 0.991053 0.865132 -0.00928891 0.0220949 0.00230381
409 1 105 0.513061 0.0894423 0.288748 -0.00291645 -0.0036302 -0.00646378
410 2 105 0.519932 0.176044 0.31023 -0.0158986 0.00332251 -0.00507366
411 2 105 0.522544 0.0127603 0.258121 0.00603748 -0.00734738 0.0219385
412 1 106 0.285452 0.123168 0.760159 0.00158592 -0.00136067 0.000379034
413 2 106 0.289784 0.21698 0.782848 -0.0134313 -0.00322564 0.0284008
414 2 106 0.296003 0.0826778 0.789149 -0.00117188 -0.00251141 0.00502619
415 1 107 0.335433 0.479028 0.665944 -0.00571423 -0.00284833 0.00120618
416 2 107 0.343466 0.443408 0.581146 -0.00872143 0.00296863 -0.000300986
417 2 107 0.326603 0.403451 0.653503 -0.00772279 -0.00256429 0.00953863
418 1 108 0.569709 0.129829 0.0361273 0.00701611 -0.00180662 -0.00833796
419 2 108 0.580548 0.118777 0.972928 0.00578009 0.0100451 -0.00537122
420 2 108 0.564468 0.225231 0.0785325 -0.00579521 -0.00393759 -0.0153112
421 1 109 0.237495 0.0835057 0.816867 0.00376915 -0.00034343 0.00192925
422 2 109 0.246245 0.164985 0.857256 0.0192639 -0.00582271 -0.0125246
423 2 109 0.244444 -0.00296174 0.752404 -0.0190267 -0.011662 -0.00469954
424 1 110 0.260363 0.356786 0.00987079 -0.00636666 0.00330656 -0.00143441
425 2 110 0.261611 0.331171 0.911321 0.029602 -0.0371158 -0.00935393
426 2 110 0.249144 0.421041 0.043057 0.00826884 0.0257995 -0.00350962
427 1 111 0.57346 0.27553 0.850813 -0.00185456 -0.00193889 0.000110555
428 2 111 0.587286 0.249364 0.828205 0.000383898 0.00936698 0.00125359
429 2 111 0.573982 0.377032 0.9144 0.00845172 0.0153452 -0.0223551
430 1 112 0.188136 0.611862 0.888868 0.00609562 0.00453865 -0.000569861
431 2 112 0.185986 0.674009 0.850431 0.00652995 0.0162226 0.0278345
432 2 112 0.178746 0.534364 0.844454 -0.00760951 0.0125355 0.00857468
433 1 113 0.410926 0.894449 0.792623 -0.00611241 -0.0111595 9.31919e-05
434 2 113 0.402074 0.814117 0.760915 0.011568 -0.0267469 0.00141896
435 2 113 0.404927 0.971616 0.876615 -0.00700187 -0.006908 -0.00241753
436 1 114 0.434179 0.0946141 0.75124 -0.00165048 0.00215776 0.00916244
437 2 114 0.434978 0.0933534 0.661849 0.00285732 0.000300702 0.00841279
438 2 114 0.424995 1.0198 0.735865 -0.0118762 0.00896042 0.0183194
439 1 115 0.30713 0.678844 0.693288 -0.00433358 0.000607747 -0.00531015
440 2 115 0.295146 0.667476 0.735798 0.0101612 -0.0361 -0.00889197
441 2 115 0.315728 0.596875 0.658754 0.00208235 0.013739 -0.0225014
442 1 116 0.338479 0.477719 0.963645 -0.00279257 -0.000363806 0.00025399
443 2 116 0.339759 0.573308 0.980006 0.00229804 0.00165893 -0.0149847
444 2 116 0.342772 0.469984 0.044368 0.0127312 0.0201909 0.00837788
445 1 117 0.460191 0.988774 0.907525 0.00780235 0.00529998 0.00139053
446 2 117 0.468955 1.00361 0.984267 -0.000452974 0.0235604 0.0145534
447 2 117 0.448962 0.0509891 0.952231 0.0058576 0.0267351 -0.0241327
448 1 118 0.136921 0.672929 0.558758 -0.00540607 0.00320473 -0.00531986
449 2 118 0.13809 0.716956 0.500779 -0.0225553 -0.014949 -0.0341107
450 2 118 0.123093 0.647711 0.557342 -0.00424409 -0.00267702 0.0311297
451 1 119 0.374037 0.982942 0.741724 -0.00580313 -0.00261328 0.00102312
452 2 119 0.371902 0.0141585 0.840988 -0.0238001 -0.0162804 -0.00465048
453 2 119 0.365962 0.0489041 0.728325 -0.0224143 -0.0161308 -0.0122415
454 1 120 0.473886 0.450328 0.937025 -0.00394143 -0.00101667 -0.000493891
455 2 120 0.479137 0.35481 0.886613 -0.0031245 0.0128741 -0.0222608
456 2 120 0.470751 0.464482 0.0299971 -0.0110333 0.0146545 0.0040757
457 1 121 0.202084 0.375364 0.0157265 0.00700748 -0.000285198 0.00176686
458 2 121 0.200711 0.423029 0.961272 0.0206273 -0.00762672 -0.0123203
459 2 121 0.202598 0.448631 0.114535 -0.000329068 -0.0165068 0.00656973
460 1 122 0.378669 0.872297 1.00079 -0.00697504 0.00293073 0.0034146
461 2 122 0.38871 0.829509 0.0311774 -0.00141121 0.00765665 0.000648591
462 2 122 0.380831 0.971463 0.0316848 0.0217729 5.19745e-05 -0.00229072
463 1 123 0.482525 0.0852208 0.141497 0.00356568 0.00950713 0.00189446
464 2 123 0.488391 0.100631 0.229276 -0.0236793 -0.014272 0.00606339
465 2 123 0.492731 0.0927203 0.0829186 -0.00320439 0.00931541 -0.00670037
466 1 124 0.184186 0.813948 0.814026 0.00231676 0.00293251 0.00389871
467 2 124 0.181004 0.913371 0.853624 0.0184253 0.0185904 -0.0231994
468 2 124 0.196612 0.79743 0.763305 -0.000779991 -0.0107491 -0.00426223
469 1 125 0.39179 0.110624 0.0418062 -0.00586337 -0.000413702 -0.00581995
470 2 125 0.391374 0.19546 0.0342276 -0.00389917 0.000718327 0.00879281
471 2 125 0.394446 0.146754 0.141447 0.00489967 0.00946016 -0.00631462
472 1 126 0.511869 0.363027 0.13015 -0.00920433 9.64101e-05 -0.000617737
473 2 126 0.515452 0.33174 0.0327819 -0.0157857 -0.0191855 -0.00635632
474 2 126 0.517237 0.286825 0.141539 -0.0179326 -0.00154138 0.0149043
475 1 127 0.17426 0.108356 0.128685 -0.00497083 0.00633039 -0.00268968
476 2 127 0.183272 0.188246 0.172433 -0.00922452 0.0250713 -0.0250341
477 2 127 0.165685 0.106376 0.199066 -0.003284 0.0295034 0.0128291
478 1 128 0.396559 0.393818 0.0929431 0.011578 0.00532037 -0.00591445
479 2 128 0.4092 0.440552 0.103503 0.00980293 0.00942948 -0.00920901
480 2 128 0.390851 0.394864 0.0118632 -0.00462692 0.0127639 0.00660683
481 1 129 0.479369 0.519683 0.239187 -0.00123988 0.00101144 0.00321636
482 2 129 0.472195 0.469633 0.277885 0.0127722 -0.00701712 0.00513841
483 2 129 0.491859 0.472002 0.199786 -3.12745e-05 0.0190722 -0.00892176
484 1 130 0.219152 0.700487 0.659179 0.00652746 0.000220718 0.000587324
485 2 130 0.219921 0.746305 0.602666 0.021301 0.00278485 0.00585845
486 2 130 0.226742 0.615081 0.601248 0.0229026 0.00671044 0.0085883
487 1 131 0.343987 0.706701 0.927401 -0.000185444 -0.00516566 -0.00101654
488 2 131 0.355234 0.767216 0.939564 0.0138829 -0.0198847 -0.0180647
489 2 131 0.342291 0.641421 0.826967 0.00608978 0.0121673 -0.0047821
490 1 132 0.563971 0.545361 0.97087 0.00612131 -0.00117396 0.00279716
491 2 132 0.567041 0.641325 0.0440568 0.0158163 -0.00447596 0.00300122
492 2 132 0.549789 0.541028 0.954232 0.0053572 0.000545962 0.00793232
493 1 133 0.274449 0.796541 0.844899 -0.00517893 0.00204736 0.00896095
494 2 133 0.280265 0.868921 0.829282 0.00830053 -0.00457722 0.00562256
495 2 133 0.264316 0.84609 0.915944 -0.00545291 0.0145448 0.0058501
496 1 134 0.375064 0.677454 0.121807 -5.08003e-05 -0.00222856 -0.000447734
497 2 134 0.362551 0.709075 0.171892 0.00240211 -0.019146 0.00651714
498 2 134 0.384145 0.682593 0.193192 0.0144529 -0.0157324 -0.0202786
499 1 135 0.434158 0.224345 0.051401 -0.00518589 0.00583231 0.000444172
500 2 135 0.435872 0.318196 0.0638968 0.0143735 0.00143912 0.0161027
501 2 135 0.429912 0.1756 0.953324 0.0106051 -0.0127798 -0.00443517
ITEM: TIMESTEP
4000
ITEM: NUMBER OF ATOMS
501
ITEM: BOX BOUNDS xy xz yz pp pp pp
-9.9999999999999995e-07 6.9505939999999995e+01 -0.0000000000000000e+00
-5.6223000000000001e+00 1.1247999999999999e+01 -0.0000000000000000e+00
0.0000000000000000e+00 9.7420349999999996e+00 -5.6223000000000001e+00
ITEM: ATOMS id type mol xs ys zs vx vy vz
1 3 0 0.0339829 1.70746e-06 0.999998 0.00280087 -0.00150278 0.000666578
2 3 0 0.066066 0.166667 0.0833333 -0.000618612 0.000365109 -0.00127378
3 4 0 0.0981491 0.0833316 0.166668 -0.000455817 -2.12893e-06 0.00128803
4 3 0 0.0339829 0.250002 0.999998 -0.000774136 0.000215484 -0.0010131
5 3 0 0.066066 0.416667 0.0833333 0.000164072 0.000257832 0.000197404
6 4 0 0.0981491 0.333332 0.166668 -0.000131824 -9.30425e-05 -0.00143179
7 3 0 0.0339829 0.500002 0.999998 -0.00202914 -0.000597921 0.00103286
8 3 0 0.066066 0.666667 0.0833333 0.00125146 -0.0014591 0.000717843
9 4 0 0.0981491 0.583332 0.166668 1.38673e-05 -0.000338701 0.000838982
10 3 0 0.0339829 0.750002 0.999998 0.000484506 -0.000364579 0.000313948
11 3 0 0.066066 0.916667 0.0833333 -0.00100636 -0.000407269 0.00206746
12 4 0 0.0981491 0.833332 0.166668 0.000360278 0.000964371 -0.000524162
13 3 0 0.0339829 1.70746e-06 0.249998 -0.000491707 -0.000162265 0.000808866
14 3 0 0.066066 0.166667 0.333333 -0.00251404 -0.000147352 0.00079017
15 4 0 0.0981491 0.0833316 0.416668 -0.000107086 -0.000856599 -0.00133397
16 3 0 0.0339829 0.250002 0.249998 0.000356098 -0.00137704 -0.00109356
17 3 0 0.066066 0.416667 0.333333 0.0004611 0.00151107 -0.000619172
18 4 0 0.0981491 0.333332 0.416668 0.00019607 0.000829545 0.000500029
19 3 0 0.0339829 0.500002 0.249998 -0.00127047 -0.0016547 0.0016031
20 3 0 0.066066 0.666667 0.333333 -0.000672638 -0.00149068 0.00198008
21 4 0 0.0981491 0.583332 0.416668 0.000114618 0.00144077 -0.000172637
22 3 0 0.0339829 0.750002 0.249998 0.000109269 -0.00127707 -0.000954462
23 3 0 0.066066 0.916667 0.333333 -1.03553e-05 0.000451121 0.000177217
24 4 0 0.0981491 0.833332 0.416668 0.000327965 0.000182319 -0.000375611
25 3 0 0.0339829 1.70746e-06 0.499998 -0.000986754 -0.00151166 -0.000555629
26 3 0 0.066066 0.166667 0.583333 0.00111884 0.00207839 -0.00123317
27 4 0 0.0981491 0.0833316 0.666668 -0.00183036 -0.00206751 0.00210467
28 3 0 0.0339829 0.250002 0.499998 -0.00121512 -0.000367164 0.000705331
29 3 0 0.066066 0.416667 0.583333 0.000951521 -0.0012545 -0.000481598
30 4 0 0.0981491 0.333332 0.666668 -0.000234066 -0.00104889 -0.000501396
31 3 0 0.0339829 0.500002 0.499998 -0.000323364 -0.000979136 0.000780403
32 3 0 0.066066 0.666667 0.583333 0.000256865 0.00204122 0.000859051
33 4 0 0.0981491 0.583332 0.666668 0.0016599 -0.000151786 -0.000270087
34 3 0 0.0339829 0.750002 0.499998 9.16871e-05 0.0016711 -0.00159205
35 3 0 0.066066 0.916667 0.583333 0.000308244 -0.00230555 -0.000522083
36 4 0 0.0981491 0.833332 0.666668 -0.000537213 0.00103586 0.000784269
37 3 0 0.0339829 1.70746e-06 0.749998 -0.0010627 0.00216198 0.000860725
38 3 0 0.066066 0.166667 0.833333 0.00154734 0.00159206 0.00187336
39 4 0 0.0981491 0.0833316 0.916668 0.000149744 -0.000238321 0.00247685
40 3 0 0.0339829 0.250002 0.749998 -0.000391554 0.00196727 0.000680858
41 3 0 0.066066 0.416667 0.833333 -0.0014152 0.00208868 -9.96535e-06
42 4 0 0.0981491 0.333332 0.916668 -0.00105319 0.00057278 -8.94067e-05
43 3 0 0.0339829 0.500002 0.749998 -0.000962956 -0.00140844 -0.00249814
44 3 0 0.066066 0.666667 0.833333 -0.000157246 0.00139739 -0.000583521
45 4 0 0.0981491 0.583332 0.916668 0.000429576 -0.000244669 -0.00152565
46 3 0 0.0339829 0.750002 0.749998 0.000595671 0.00125079 -0.0013952
47 3 0 0.066066 0.916667 0.833333 0.00249275 0.000460135 0.00141013
48 4 0 0.0981491 0.833332 0.916668 -0.000157599 -0.000249847 0.0011701
49 3 0 0.614106 1.70746e-06 0.999998 -0.000277358 -0.000712135 -0.00126475
50 3 0 0.646189 0.166667 0.0833333 0.000331204 -0.00095876 -0.000356281
51 4 0 0.678272 0.0833316 0.166668 -0.00148266 -0.00117668 0.00158423
52 3 0 0.614106 0.250002 0.999998 0.00136734 -0.000714834 -0.000524463
53 3 0 0.646189 0.416667 0.0833333 -0.000593114 -0.00108142 0.0011709
54 4 0 0.678272 0.333332 0.166668 -0.000836903 -0.0010381 -0.0015441
55 3 0 0.614106 0.500002 0.999998 -0.00163959 8.90966e-05 -0.00125135
56 3 0 0.646189 0.666667 0.0833333 -0.000255654 0.000143509 0.0018051
57 4 0 0.678272 0.583332 0.166668 0.00161999 0.00202697 -0.00116678
58 3 0 0.614106 0.750002 0.999998 0.00088432 -0.00050697 -0.0027751
59 3 0 0.646189 0.916667 0.0833333 0.00091267 4.16311e-05 -0.000704408
60 4 0 0.678272 0.833332 0.166668 0.000832024 0.0011716 -0.00222013
61 3 0 0.614106 1.70746e-06 0.249998 -0.000889819 0.00098169 -0.000565525
62 3 0 0.646189 0.166667 0.333333 0.00166319 -0.00154178 -0.000834535
63 4 0 0.678272 0.0833316 0.416668 0.000909319 0.00116775 -0.00172752
64 3 0 0.614106 0.250002 0.249998 -0.000536545 -0.000205339 0.00163278
65 3 0 0.646189 0.416667 0.333333 -0.00065563 -0.00100697 0.00181886
66 4 0 0.678272 0.333332 0.416668 0.000844141 -0.000841443 0.000833031
67 3 0 0.614106 0.500002 0.249998 0.000588262 -0.0019956 -0.000456158
68 3 0 0.646189 0.666667 0.333333 0.000142262 -0.00277851 0.000218182
69 4 0 0.678272 0.583332 0.416668 0.00179486 0.00260848 0.000154854
70 3 0 0.614106 0.750002 0.249998 -0.00112048 -0.000347907 -0.00119675
71 3 0 0.646189 0.916667 0.333333 -0.00163579 -0.000228021 0.000710951
72 4 0 0.678272 0.833332 0.416668 0.000836841 0.000689015 0.000553132
73 3 0 0.614106 1.70746e-06 0.499998 0.000270824 0.000450954 0.000779982
74 3 0 0.646189 0.166667 0.583333 0.00023756 -7.13831e-06 0.00112305
75 4 0 0.678272 0.0833316 0.666668 -0.00084363 0.00059831 0.00232795
76 3 0 0.614106 0.250002 0.499998 0.00028487 -0.00118492 -0.000107505
77 3 0 0.646189 0.416667 0.583333 -0.000796224 0.00237105 -0.00152979
78 4 0 0.678272 0.333332 0.666668 0.000935202 0.000504837 -0.000963026
79 3 0 0.614106 0.500002 0.499998 -0.000103446 -0.000320019 -0.000598996
80 3 0 0.646189 0.666667 0.583333 -0.000147938 0.000836646 0.000224981
81 4 0 0.678272 0.583332 0.666668 -0.000218135 0.000325608 1.66404e-05
82 3 0 0.614106 0.750002 0.499998 4.71013e-05 -0.00148004 -0.00188053
83 3 0 0.646189 0.916667 0.583333 0.00151567 7.56857e-05 0.000678011
84 4 0 0.678272 0.833332 0.666668 0.000417033 -0.000276953 0.000201498
85 3 0 0.614106 1.70746e-06 0.749998 -0.001832 -0.00089877 -0.00159885
86 3 0 0.646189 0.166667 0.833333 -0.000296298 -0.000453157 -0.000559743
87 4 0 0.678272 0.0833316 0.916668 -1.59444e-05 0.000325056 0.000782495
88 3 0 0.614106 0.250002 0.749998 -0.000836725 -0.00148448 -0.00109179
89 3 0 0.646189 0.416667 0.833333 0.000240597 -0.000816023 -0.000587301
90 4 0 0.678272 0.333332 0.916668 0.0007638 -0.000265658 0.000271086
91 3 0 0.614106 0.500002 0.749998 -0.000880586 -0.000729027 0.000473001
92 3 0 0.646189 0.666667 0.833333 0.000666978 0.000327916 1.129e-05
93 4 0 0.678272 0.583332 0.916668 -0.000864502 0.00275405 -9.46344e-05
94 3 0 0.614106 0.750002 0.749998 0.000454928 0.000633472 -0.00156464
95 3 0 0.646189 0.916667 0.833333 -5.56329e-05 0.00162573 -0.000857852
96 4 0 0.678272 0.833332 0.916668 0.000999933 0.000291454 0.000408075
97 1 1 0.291415 0.298478 0.0578614 0.00104049 0.000883146 -0.0016607
98 2 1 0.293284 0.355263 0.0130893 0.0123553 -0.00431084 -0.00901555
99 2 1 0.29958 0.216959 0.997795 0.0129592 -0.008516 0.0192301
100 1 2 0.410362 0.527577 0.265212 0.0064068 0.00207347 0.00345682
101 2 2 0.421242 0.564041 0.234587 0.00283174 0.0134686 0.0164864
102 2 2 0.412926 0.430057 0.239249 -0.0332297 -0.0015425 -0.0112854
103 1 3 0.574738 0.818395 0.930251 0.00222137 -0.0024787 0.0141476
104 2 3 0.588774 0.805295 0.907813 0.00136137 0.0120253 0.00888059
105 2 3 0.568364 0.827378 0.855419 0.0108844 -0.000580041 0.0102451
106 1 4 0.378614 0.135921 0.157673 -0.000826374 -0.00392592 -0.00236543
107 2 4 0.383001 0.0422164 0.0867024 0.0217691 0.00535195 -0.00118557
108 2 4 0.377326 0.145597 0.25066 -0.0040731 -0.0209426 -0.010509
109 1 5 0.257004 0.690226 0.952864 0.0025828 0.00178873 -0.00210772
110 2 5 0.25458 0.749709 0.911706 -0.0137797 0.0117378 0.0270312
111 2 5 0.260093 0.59597 0.876167 0.0118748 0.00422903 -0.0014731
112 1 6 0.537385 0.908022 0.351085 0.00284932 -0.00570787 -0.00213564
113 2 6 0.532767 0.000794515 0.372293 -0.00929819 -0.0104149 8.10439e-05
114 2 6 0.525935 0.845883 0.320781 0.00658635 -0.00736093 -0.00926414
115 1 7 0.204495 0.847288 0.203352 0.00166575 0.00668212 0.00328416
116 2 7 0.202124 0.793361 0.102182 -0.018773 -0.0221404 0.00777281
117 2 7 0.204978 0.947234 0.233268 -0.0256329 0.00924212 -0.00205409
118 1 8 0.343406 0.181031 0.0222448 0.00603655 0.00277976 -0.000276029
119 2 8 0.355195 0.133577 0.0286554 -0.00799187 -0.0163781 0.0091631
120 2 8 0.347619 0.273398 0.0396691 -0.0181458 0.0103066 -0.000239515
121 1 9 0.491138 0.0310923 0.422348 0.0028488 -0.00223168 0.00259507
122 2 9 0.49766 0.941575 0.393993 -0.0110892 -0.00162367 -0.0220023
123 2 9 0.499913 0.100826 0.493485 -0.0119796 0.00256899 0.0129312
124 1 10 0.146277 0.251485 0.0989868 0.00685872 -0.00658496 0.0011815
125 2 10 0.159933 0.219356 0.079899 0.00923984 0.00936638 -0.00843362
126 2 10 0.142754 0.275489 0.0273322 0.0184826 -0.01911 -0.0149798
127 1 11 0.298274 0.491242 0.988277 0.00102005 0.0010779 0.00185596
128 2 11 0.311452 0.495247 0.954774 0.000953938 0.00431851 0.0039589
129 2 11 0.294441 0.589035 0.0241587 -0.00163032 -0.00963905 0.0271977
130 1 12 0.566848 0.380728 0.0480832 0.00055899 5.05635e-06 0.00383874
131 2 12 0.555496 0.414663 0.0190141 0.00722609 0.0168313 0.0176909
132 2 12 0.565327 0.415728 0.148625 -0.00364908 0.0309201 0.00881683
133 1 13 0.267256 0.0362487 0.254351 0.00855457 0.00434073 -0.0044924
134 2 13 0.271459 0.110103 0.347284 0.0107468 -0.000548345 -0.00354042
135 2 13 0.263602 0.0866328 0.20544 0.0134591 0.00736352 -0.00177941
136 1 14 0.371828 0.700246 0.32388 -0.00330826 8.62544e-06 0.00403808
137 2 14 0.380579 0.629315 0.323148 -0.012086 -0.00656107 -0.0121427
138 2 14 0.361001 0.710668 0.386944 -0.0110376 -0.0179223 -0.0124063
139 1 15 0.452447 0.795983 0.979707 3.79206e-05 -0.00114535 0.00133278
140 2 15 0.455139 0.766115 0.881362 -0.0150663 -0.0079246 -0.00316507
141 2 15 0.464801 0.791715 0.0229877 0.00402481 0.00151177 -0.00498085
142 1 16 0.137371 0.861062 0.293559 -0.00347075 0.0100911 -0.00609743
143 2 16 0.123464 0.836946 0.290641 0.00409153 -0.0166355 -0.0234402
144 2 16 0.138254 0.922254 0.252975 0.00441601 0.00490113 -0.0169211
145 1 17 0.415041 0.0675904 0.293397 0.00567372 0.0023417 0.000948738
146 2 17 0.40473 0.00944732 0.300514 0.008404 -0.00186817 -0.0130964
147 2 17 0.42749 0.038939 0.316091 -0.00280236 -0.00970742 0.00957812
148 1 18 0.538296 0.199612 0.703579 0.00619298 -0.00424775 0.00185442
149 2 18 0.541423 0.101167 0.670509 -0.00591704 -0.00574023 -0.00202039
150 2 18 0.544533 0.219757 0.635454 -0.00482198 -0.00267806 -0.00389503
151 1 19 0.234095 0.448594 0.233788 -0.000768753 0.00304664 -0.00718223
152 2 19 0.226453 0.461282 0.165611 0.00152221 0.0144644 3.42636e-05
153 2 19 0.224241 0.415587 0.275417 0.0079189 -0.0091965 -0.0107429
154 1 20 0.357932 0.425503 0.0532551 0.00331399 -0.00308575 -0.000443826
155 2 20 0.371174 0.436516 1.02533 0.0175502 -0.014607 0.0355924
156 2 20 0.349837 0.481583 0.026123 0.0157206 0.0138389 0.023144
157 1 21 0.532281 0.670581 0.453075 -0.00454338 -0.00497703 0.000269818
158 2 21 0.522761 0.594953 0.40292 0.00948588 -0.0276151 0.00750187
159 2 21 0.54331 0.631502 0.387572 -0.0171473 0.011869 -0.0167721
160 1 22 0.184588 0.530413 0.147246 0.000604568 0.00520194 -0.00113061
161 2 22 0.19019 0.623024 0.210037 0.00557947 -0.0125845 0.0157266
162 2 22 0.195343 0.475383 0.0848753 -0.0149484 0.0081404 -0.0215491
163 1 23 0.436981 0.602291 0.155792 0.000247942 0.00405452 0.0034446
164 2 23 0.440016 0.678504 0.250413 0.0128596 0.0137959 -0.00289406
165 2 23 0.429186 0.642819 0.110083 0.0150347 0.0232596 0.0162935
166 1 24 0.49062 0.829061 0.0769136 -0.00656581 0.00913536 0.00218357
167 2 24 0.48941 0.842152 0.171318 -0.020298 0.00131428 -0.00232054
168 2 24 0.503992 0.794204 0.0466395 -0.00328662 0.0107298 0.0113096
169 1 25 0.24472 0.754446 0.211071 -0.000727132 -0.00395516 -0.00143463
170 2 25 0.249319 0.726124 0.116324 -0.0131116 -4.22594e-05 -0.00482643
171 2 25 0.230357 0.757931 0.208596 0.000242928 0.0120685 -0.00591489
172 1 26 0.365585 0.189587 0.410091 0.00727429 0.00868936 0.00531318
173 2 26 0.372914 0.181372 0.482158 0.0169986 -0.00554753 -0.0118818
174 2 26 0.352286 0.207364 0.449198 0.00390804 0.00952902 -0.00286812
175 1 27 0.517212 0.952455 0.630014 -0.00712663 0.00630804 0.000529838
176 2 27 0.508848 0.926503 0.685799 -0.0109513 -0.0142722 -0.026535
177 2 27 0.52454 0.869213 0.562808 0.00551507 -0.00541885 0.0203525
178 1 28 0.22133 0.0307975 0.0552371 0.000899252 -0.000301697 0.000551517
179 2 28 0.221557 0.931821 0.98224 -0.0123671 0.0010948 -0.00117408
180 2 28 0.233871 0.0787223 0.0659354 -0.0130995 0.025642 -0.00109994
181 1 29 0.413432 0.689639 0.565754 -0.000447943 0.0032733 0.000671831
182 2 29 0.410526 0.589434 0.522697 0.013736 -0.0022436 0.00553004
183 2 29 0.423782 0.708367 0.51553 -0.0117011 0.0175465 -0.0015496
184 1 30 0.476808 0.491024 0.798732 -0.00442602 -0.00617139 0.00570622
185 2 30 0.462607 0.477776 0.783654 -0.00781144 0.0150136 0.019252
186 2 30 0.482719 0.397505 0.748975 0.00761532 0.0052895 -0.00229574
187 1 31 0.292587 0.828274 0.198645 0.00485082 -0.00508296 0.00539068
188 2 31 0.281981 0.897336 0.238776 -0.0109107 -0.00117912 -0.029648
189 2 31 0.294694 0.840561 0.117487 -0.00434338 0.000192229 0.00759704
190 1 32 0.342222 0.870484 0.161921 -0.002482 -0.00594267 0.00135591
191 2 32 0.342468 0.879533 0.254989 0.0239901 0.00996059 0.00827653
192 2 32 0.334381 0.951345 0.176808 0.0210495 0.0106614 -0.00481286
193 1 33 0.472672 0.0636529 0.70872 0.000754206 0.00452183 0.0058287
194 2 33 0.484713 1.01018 0.696912 0.00252061 0.00334456 0.0242721
195 2 33 0.461765 0.0306532 0.742675 -0.0178973 0.0161657 -0.0168846
196 1 34 0.194775 0.104884 0.270219 -0.00316711 0.00495925 -0.00215831
197 2 34 0.192312 0.203479 0.339002 0.00542428 -0.000701257 0.00612961
198 2 34 0.20439 0.104943 0.204115 0.0206194 -0.00594655 0.0162411
199 1 35 0.325258 0.210125 0.476062 0.000696777 0.00215943 -0.00674327
200 2 35 0.31706 0.152514 0.500631 0.0408069 -0.0204367 0.0138086
201 2 35 0.316383 0.215079 0.408696 -0.0123554 -0.021553 -0.0102385
202 1 36 0.535992 0.264887 0.183818 0.000715773 0.0027771 0.00301906
203 2 36 0.547823 0.263732 0.233821 0.0208138 0.00446223 -0.0299779
204 2 36 0.535041 0.17443 0.0969922 0.0161842 0.0132719 -0.00472751
205 1 37 0.200948 0.367013 0.28594 -0.00310375 0.0013221 0.000430206
206 2 37 0.191298 0.338376 0.210528 0.0107398 0.00232221 -0.0121241
207 2 37 0.194972 0.389374 0.375638 -0.00514342 -0.00193881 -0.00148969
208 1 38 0.499038 0.246702 0.693913 0.00614405 -0.000274076 -0.00255854
209 2 38 0.491181 0.176764 0.702282 -0.010191 0.0114286 0.00809274
210 2 38 0.51318 0.229663 0.692454 0.00489789 -0.00663687 -0.00548068
211 1 39 0.495335 0.910294 0.805713 0.000579372 0.00660612 -0.00546929
212 2 39 0.486962 0.958418 0.888842 0.004897 -0.0338485 0.00140109
213 2 39 0.494498 0.813232 0.785658 -0.00177587 0.00945149 -0.0189022
214 1 40 0.1447 0.565465 0.140058 0.000510356 -0.00328519 0.00280832
215 2 40 0.157115 0.517223 0.13247 0.00824574 0.0105654 -0.000227966
216 2 40 0.147203 0.632608 0.108174 -0.00030129 -0.00646125 -0.00718055
217 1 41 0.41553 0.721692 0.0363458 -0.00191651 0.000387796 -0.00661843
218 2 41 0.418536 0.786981 1.00294 -0.0251265 0.0155968 0.0214193
219 2 41 0.402376 0.751263 0.0764458 0.0037331 0.0020871 0.00610089
220 1 42 0.571218 0.447589 0.350314 -0.00498783 0.00135617 0.00189178
221 2 42 0.572584 0.538901 0.356231 0.0210869 -0.00149611 0.00847189
222 2 42 0.571792 0.473733 0.449282 0.0137665 0.00800872 0.00293987
223 1 43 0.287241 0.241218 0.497463 -0.000768795 0.00165108 0.00497797
224 2 43 0.292802 0.236691 0.577101 0.00605713 -0.0127974 -0.00777511
225 2 43 0.288116 0.342637 0.535553 -0.00973982 0.00127296 0.00742054
226 1 44 0.376175 0.763336 0.669123 -0.00472476 -0.00101503 -0.00384819
227 2 44 0.370755 0.853813 0.689017 0.00649106 0.00776728 -0.0231732
228 2 44 0.388984 0.749386 0.623513 0.0085751 -0.00517371 0.0217996
229 1 45 0.569125 0.092757 0.14442 -0.00719569 -0.0019412 -0.00345896
230 2 45 0.562662 0.0964788 0.0669182 -0.00102723 -0.0225129 -0.0201329
231 2 45 0.581748 0.0473532 0.105171 0.00611896 0.00704056 0.0203057
232 1 46 0.14275 0.434473 0.380118 -0.00801758 -0.000601732 -0.00296872
233 2 46 0.133607 0.505817 0.385891 0.00030299 0.00668277 -0.00880073
234 2 46 0.143304 0.365436 0.279906 0.00825502 -0.0219724 0.00235754
235 1 47 0.369903 0.409668 0.282063 0.000496196 -0.00111137 0.00628483
236 2 47 0.366126 0.446305 0.220674 0.00421815 -0.0143786 -0.0122227
237 2 47 0.368747 0.308605 0.217718 -0.0178594 0.0131413 -0.00915118
238 1 48 0.502198 0.542162 0.56971 0.0107844 -0.00330864 -0.00431726
239 2 48 0.50116 0.463959 0.473391 0.0135031 -0.000769987 -0.00544423
240 2 48 0.492547 0.607707 0.568939 0.00409346 -0.00942194 -0.0152277
241 1 49 0.25402 0.207694 0.143643 0.000727963 0.00554307 0.00368895
242 2 49 0.266039 0.212443 0.0973279 0.00442682 0.00894496 0.012902
243 2 49 0.246601 0.290671 0.159869 -0.00110497 0.00482649 0.00152149
244 1 50 0.304393 0.406349 0.344179 -0.00182997 0.00349555 0.00330973
245 2 50 0.309423 0.311584 0.282626 0.0235313 0.00640208 0.0146074
246 2 50 0.297949 0.429641 0.278937 -0.00317697 -0.0105789 -0.00968008
247 1 51 0.570035 0.662815 0.317109 -0.00521675 -1.20993e-05 0.00657327
248 2 51 0.563491 0.726921 0.292708 -0.00188588 0.00509222 0.0186051
249 2 51 0.583253 0.649077 0.277212 -0.0210279 -0.00296539 -0.0314079
250 1 52 0.144625 0.0207465 0.620206 7.34156e-05 -0.00287826 -0.00370341
251 2 52 0.154379 -0.0157386 0.659173 -0.00968708 -0.0132908 -0.003533
252 2 52 0.137855 0.938956 0.54562 -0.0160273 0.0112898 -0.00302756
253 1 53 0.296969 0.868812 0.985339 0.00299475 -0.00340759 -0.000751495
254 2 53 0.284198 0.854694 0.939215 0.018671 -0.00612165 -0.0323808
255 2 53 0.306495 0.862626 0.915839 0.0178799 0.0241454 0.0268167
256 1 54 0.539413 0.464102 0.930403 -0.000165626 0.000276132 -0.00101948
257 2 54 0.537171 0.521231 0.886405 -0.0256832 0.00370864 0.0154566
258 2 54 0.537962 0.369172 0.850341 -0.0117361 -0.00788356 0.00695948
259 1 55 0.171112 0.135372 0.496677 -0.00110489 0.00184437 -0.00238151
260 2 55 0.176147 0.0610242 0.406698 -0.00573851 -0.0287636 0.0072605
261 2 55 0.163799 0.0894095 0.539104 0.0100134 0.0111058 0.0282077
262 1 56 0.423689 0.25225 0.198716 -0.000842699 0.00105044 -0.00710666
263 2 56 0.437554 0.257578 0.224658 -0.000633099 0.015044 -0.00305753
264 2 56 0.417351 0.177323 0.20773 -0.0273837 0.0154866 0.00762027
265 1 57 0.461587 0.474729 0.399138 0.00291848 0.00639716 -0.000269712
266 2 57 0.453725 0.421883 0.431448 0.0174595 -0.00731945 -0.00875539
267 2 57 0.471011 0.40529 0.334504 0.00942728 0.00663946 0.00634895
268 1 58 0.174728 0.832837 0.358546 0.00463437 -0.00149985 0.00342515
269 2 58 0.183043 0.851306 0.297009 -0.00681448 -0.00679326 -0.012514
270 2 58 0.161435 0.858801 0.346018 0.00194274 -0.0150289 -0.0160203
271 1 59 0.403255 0.408051 0.438433 0.00139964 0.00286757 -0.00384656
272 2 59 0.391209 0.416837 0.394816 -0.015766 -0.0215529 0.0101759
273 2 59 0.4083 0.319081 0.362429 -0.0204354 -0.00627948 -0.00720423
274 1 60 0.563017 0.813148 0.680641 0.00535937 -0.00276837 0.000128092
275 2 60 0.563834 0.87603 0.641985 -0.026414 0.00362772 0.010792
276 2 60 0.552017 0.752199 0.627869 -0.0119662 0.00391555 0.0208165
277 1 61 0.265214 0.659325 0.335032 0.000225893 0.00166321 -0.00405922
278 2 61 0.254682 0.603661 0.343872 -0.00922198 0.0133656 0.00805986
279 2 61 0.25724 0.704255 0.294547 0.0110266 -0.00152397 -0.0249586
280 1 62 0.401635 0.893009 0.486882 -0.0028662 0.00195029 0.0035156
281 2 62 0.391826 0.831554 0.41879 -0.00554863 -0.0159165 0.0146864
282 2 62 0.39743 0.984261 0.501149 0.0228764 0.00853629 0.0122709
283 1 63 0.567047 0.962919 0.519619 0.00770649 -0.00408604 0.00437163
284 2 63 0.557435 0.897074 0.453187 0.00609886 0.00795073 -0.000769969
285 2 63 0.568986 0.0339719 0.4921 0.0280591 -0.00375445 0.015867
286 1 64 0.314686 0.11343 0.174732 -0.00456897 -0.00304391 -0.00440883
287 2 64 0.306114 0.0339878 0.115946 0.0161549 -0.0195916 -0.00968218
288 2 64 0.323555 0.131229 0.115344 0.00226931 -0.000119069 0.00555865
289 1 65 0.303073 0.513637 0.612377 -0.00222171 -0.00136432 0.00487044
290 2 65 0.30525 0.496161 0.517073 -0.0142879 0.00771311 0.00623243
291 2 65 0.290529 0.561522 0.649557 -0.0130484 -0.0106078 -0.0129035
292 1 66 0.138827 0.0657895 0.232687 -0.00405774 -0.000230975 -0.00575275
293 2 66 0.12482 0.0698859 0.214755 -0.00116097 0.0095963 -0.0136267
294 2 66 0.143524 0.162046 0.291364 0.0196231 0.00562902 -0.0269971
295 1 67 0.140086 0.421349 0.609982 -0.000248443 -0.000645596 0.00335536
296 2 67 0.141583 0.436762 0.530278 0.0107525 -0.0116008 -0.00389518
297 2 67 0.125876 0.414623 0.619273 -0.00343398 0.0119293 -0.0132985
298 1 68 0.439647 0.822907 0.417559 0.00738438 0.000697618 -0.00205943
299 2 68 0.445061 0.89606 0.401491 -0.0260971 0.0150494 0.00109565
300 2 68 0.426571 0.855647 0.457834 -0.00172646 0.00652244 -0.0252884
301 1 69 0.568867 0.160231 0.441361 -0.00343536 0.00226069 4.17568e-05
302 2 69 0.569388 0.260654 0.473429 0.010283 -0.000272945 0.00609437
303 2 69 0.574087 0.109482 0.34577 -0.0173923 0.0134363 -0.00577141
304 1 70 0.236727 0.00689754 0.473984 0.002796 0.0040312 -0.00431737
305 2 70 0.247856 1.01073 0.532144 0.00318264 0.0226211 0.00454183
306 2 70 0.240398 0.948974 0.375227 -0.0172491 -0.00244588 -0.00901135
307 1 71 0.451763 0.0397373 0.387776 -0.000857918 0.00504719 -0.00324675
308 2 71 0.465849 0.0478178 0.408521 0.00208266 -0.0139798 -0.0201157
309 2 71 0.45154 0.08884 0.33426 0.000984572 0.00199384 -0.00828808
310 1 72 0.503206 0.759792 0.288808 -0.00268555 0.000264736 0.00643803
311 2 72 0.500635 0.667597 0.20701 -0.00486815 -0.0186962 0.0206543
312 2 72 0.495201 0.755123 0.360238 -0.0194781 0.00150506 -0.0061885
313 1 73 0.248845 0.306091 0.416484 -0.00229468 0.00342175 0.00200158
314 2 73 0.239892 0.227564 0.391974 0.0285742 -0.0184833 -0.00993404
315 2 73 0.252906 0.304903 0.330607 0.00564413 0.00170388 0.00371373
316 1 74 0.443563 0.351682 0.542891 0.00591687 -0.00170032 0.00339027
317 2 74 0.433177 0.288057 0.538444 0.00237361 0.00124865 0.0153502
318 2 74 0.442549 0.434433 0.636483 0.00890108 -0.00579074 0.00542855
319 1 75 0.538854 0.0188744 0.910591 0.00907662 -0.00733841 0.00240601
320 2 75 0.529411 0.0220511 0.845163 -0.00614391 -0.0337682 0.00143442
321 2 75 0.551625 0.0255909 0.873417 -0.00395336 0.0180623 -0.00974265
322 1 76 0.184169 0.384718 0.524876 -0.000407104 -0.00671561 0.00587488
323 2 76 0.193008 0.415113 0.605089 0.00276748 -0.0115375 0.0027038
324 2 76 0.175117 0.320836 0.534345 0.00730921 -0.0123951 0.0110901
325 1 77 0.337913 0.666523 0.46945 -0.00248729 -0.00109425 0.0086679
326 2 77 0.327492 0.627166 0.398827 0.0033361 -0.000334078 0.00249639
327 2 77 0.342465 0.592858 0.487782 0.0032932 -0.00137036 -0.0030896
328 1 78 0.485739 0.177068 0.0599994 0.00699246 0.0069038 0.000348237
329 2 78 0.499236 0.193426 0.040843 0.00392249 0.00796413 -0.0133213
330 2 78 0.478845 0.140398 0.970389 -0.00258372 -0.00550322 0.00430272
331 1 79 0.143238 0.717261 0.482312 -0.00737954 -0.00153669 -0.00116168
332 2 79 0.156981 0.745308 0.486214 -0.00947797 0.00354214 0.0127244
333 2 79 0.137746 0.713193 0.398181 0.00189534 0.00488601 -0.0021389
334 1 80 0.333407 0.92325 0.446334 0.00563402 -0.00108517 0.000183303
335 2 80 0.341375 0.939032 0.526975 0.00519092 0.0112669 0.00490553
336 2 80 0.330157 0.824968 0.381246 -0.0048943 -0.00618783 0.00992562
337 1 81 0.139443 0.277901 0.846517 0.000518836 0.00189022 -0.00388725
338 2 81 0.125359 0.295548 0.865124 0.00268183 0.0135137 0.00181212
339 2 81 0.141599 0.18225 0.769325 -0.0182043 -0.0201856 0.011225
340 1 82 0.171121 0.93889 0.735404 0.000863351 -0.00241075 -0.000220053
341 2 82 0.181799 -0.0147937 0.802614 0.00163133 -0.00447293 -0.000630542
342 2 82 0.174586 0.840238 0.698133 -0.0259487 -0.00854667 -0.00262765
343 1 83 0.26186 0.402972 0.732559 -0.00120973 -0.00341878 0.006397
344 2 83 0.249709 0.45792 0.759044 -0.00614482 -0.0028059 -0.0108034
345 2 83 0.260673 0.359547 0.630631 -0.00880334 0.00694133 0.00786438
346 1 84 0.569447 0.465649 0.609417 0.00558907 0.00699182 0.00488179
347 2 84 0.577341 0.444366 0.670786 0.0184658 0.0160944 0.00207508
348 2 84 0.556634 0.507786 0.647903 0.00494396 0.000670949 0.00760798
349 1 85 0.26165 0.578291 0.556309 -0.00259352 -0.00354469 -0.00208632
350 2 85 0.267011 0.603785 0.48956 0.0137355 -0.0123396 -0.00167998
351 2 85 0.254347 0.490151 0.505958 0.00589089 -0.0124803 0.00204937
352 1 86 0.46678 0.678333 0.695998 -0.000983596 0.002448 0.00865886
353 2 86 0.473314 0.62421 0.732793 -0.00269689 0.000545992 0.00651579
354 2 86 0.46336 0.605843 0.600471 -0.00990186 0.0260141 0.00395994
355 1 87 0.533932 0.546463 0.718062 0.00224033 -0.00110925 0.000194767
356 2 87 0.532791 0.641686 0.7981 -0.0195668 0.00263865 -0.00498328
357 2 87 0.5244 0.54454 0.650533 -0.000891537 0.0017046 0.00487543
358 1 88 0.206942 0.828419 0.52158 0.00199727 -0.00367096 0.00454093
359 2 88 0.19358 0.82275 0.486147 0.0134065 0.0130785 -0.0194802
360 2 88 0.214127 0.895429 0.504436 -0.013097 0.00478892 0.00238726
361 1 89 0.387699 0.170625 0.599567 -0.000840811 -0.000300733 -0.00126688
362 2 89 0.381772 0.211337 0.692849 0.0120939 -0.00310215 0.0044153
363 2 89 0.401415 0.201335 0.618552 0.000958778 -0.0119111 0.0044703
364 1 90 0.51502 0.248611 0.940464 -0.00357522 -0.000338072 -0.00784515
365 2 90 0.509126 0.319224 0.922493 -0.0129957 -0.00459008 -0.00756438
366 2 90 0.526341 0.208089 0.878041 -0.00324899 0.0116988 -0.00946366
367 1 91 0.217078 0.255399 0.6597 -0.0046227 0.00641707 -0.00451247
368 2 91 0.225276 0.173903 0.600092 -0.0148064 -0.000371177 -0.00770913
369 2 91 0.223796 0.339455 0.672035 -0.0223569 0.0146885 0.00398062
370 1 92 0.348865 0.274616 0.714186 -0.00211441 0.00323053 -0.00965157
371 2 92 0.35065 0.366815 0.722782 -0.0105817 0.00476831 -0.0150783
372 2 92 0.336425 0.240602 0.663615 -0.0121869 0.000242207 0.00863392
373 1 93 0.43622 0.504373 0.808539 0.00394672 -0.00351826 -0.000789213
374 2 93 0.434517 0.581437 0.904837 -0.00304654 0.00535789 -0.00476799
375 2 93 0.423379 0.484913 0.762427 0.00906071 -0.0038555 -0.0110252
376 1 94 0.179676 0.338537 0.785083 -0.00534871 -0.0077261 0.00275799
377 2 94 0.184532 0.251192 0.705636 0.00011659 -0.0161421 0.0109449
378 2 94 0.166482 0.335821 0.819092 -0.0116731 0.000306449 -0.00944554
379 1 95 0.397296 0.506208 0.714893 -0.00577506 0.00435337 0.00199486
380 2 95 0.39745 0.60871 0.761486 -0.0345558 0.00815012 -0.00474951
381 2 95 0.395842 0.478024 0.615791 -0.0155573 0.0133635 0.00522066
382 1 96 0.530039 0.816666 0.0152675 -0.000745389 -0.00998634 0.00171967
383 2 96 0.528868 0.902432 0.00983077 0.000531053 -0.00959001 0.00728491
384 2 96 0.538383 0.832862 0.0944189 0.0192058 0.00396033 -0.00857891
385 1 97 0.27152 0.935659 0.543987 0.00273382 0.00273345 0.00501091
386 2 97 0.269843 0.835377 0.477962 0.0146415 -0.00785416 0.0153241
387 2 97 0.282979 0.964882 0.511168 -0.0021337 -0.0033141 -0.0168291
388 1 98 0.320767 0.681057 0.250171 0.00473917 0.00605151 2.33483e-05
389 2 98 0.3231 0.621192 0.149483 -0.02558 -0.00761361 -0.00349624
390 2 98 0.308466 0.730792 0.258573 -0.00137025 -0.00124411 -0.0182323
391 1 99 0.461411 0.103225 0.199709 0.00471986 0.00469368 -0.00129064
392 2 99 0.469224 0.128298 0.140813 0.0101565 0.0100662 0.00967098
393 2 99 0.456102 0.0134866 0.126808 0.00834222 -0.00829165 0.00783671
394 1 100 0.208237 0.122178 0.819471 -0.00259413 -0.00205753 -0.00601619
395 2 100 0.222217 0.105259 0.826063 -0.00229331 0.00395206 0.0107406
396 2 100 0.207028 0.125262 0.732462 0.0220467 0.00793235 -0.00227966
397 1 101 0.226968 0.512202 0.724581 -0.00191522 -0.00117089 0.00244589
398 2 101 0.225258 0.573972 0.685241 -0.0186336 -0.00200908 0.00558986
399 2 101 0.216679 0.541299 0.795926 -0.00857196 0.00600385 -0.00364189
400 1 102 0.142765 0.915731 0.958139 -0.00109719 -0.00104982 0.00230108
401 2 102 0.140716 0.960295 0.0594967 0.00143433 0.00301043 0.00294395
402 2 102 0.13909 0.985643 0.932075 -0.00708534 0.00043631 0.0137514
403 1 103 0.151376 0.668696 0.903237 0.000292462 0.00138274 -0.00562933
404 2 103 0.14501 0.74508 0.896922 0.00104579 0.000667014 -0.0218124
405 2 103 0.153215 0.591531 0.807149 0.0189506 -0.00511877 -0.000827054
406 1 104 0.310817 0.0719275 0.876652 0.0009106 0.00605051 -0.000882035
407 2 104 0.314632 0.973432 0.819003 -0.0268885 -0.00882542 0.00691133
408 2 104 0.322943 0.115355 0.927943 -0.00758888 -0.0078998 0.0190266
409 1 105 0.527925 0.175035 0.433428 0.00331792 -0.0105331 0.00658124
410 2 105 0.515316 0.188399 0.398896 0.0111279 -0.0158361 -0.0192459
411 2 105 0.537735 0.244953 0.444667 -0.00779993 0.00411216 -0.0214971
412 1 106 0.305784 0.217507 0.708556 -0.000697585 0.00913016 0.00257664
413 2 106 0.298932 0.285928 0.79374 -0.000195022 0.00904128 0.00289642
414 2 106 0.307982 0.138349 0.723937 -0.000713861 0.00437492 -0.0285699
415 1 107 0.34449 0.43716 0.480362 -0.00782054 0.00480013 0.00268515
416 2 107 0.353814 0.386549 0.403463 0.00216766 0.0239625 0.00788827
417 2 107 0.33535 0.365503 0.473906 0.00656993 -0.00398969 -0.0360018
418 1 108 0.573699 0.116054 0.904376 -0.00362339 -0.00679374 0.00369783
419 2 108 0.586778 0.108682 0.864204 -0.00414914 0.00204009 0.00568764
420 2 108 0.570874 0.216624 0.958109 -0.00253217 0.00464604 -0.0140051
421 1 109 0.246999 0.0606419 0.802775 0.0025592 0.00389491 0.00388582
422 2 109 0.252467 0.155577 0.851526 0.015341 0.00986679 -0.0162379
423 2 109 0.253346 0.016986 0.710697 -0.00904173 -0.0421389 -0.00311102
424 1 110 0.258704 0.335298 0.939738 -0.00358741 -0.00202446 -0.000505761
425 2 110 0.263497 0.366613 0.876074 -0.0116007 -0.00884617 -0.0126265
426 2 110 0.262902 0.404475 0.0346593 0.0156209 -0.00688525 -0.00530339
427 1 111 0.574428 0.398813 0.802247 -0.000971033 -0.000345565 0.0036058
428 2 111 0.586727 0.423395 0.855466 -0.00370335 0.0100143 0.00859784
429 2 111 0.564409 0.424089 0.874813 -0.0100544 -0.0061682 -0.00640002
430 1 112 0.193507 0.582741 0.869227 0.00119414 -0.0010738 0.0041244
431 2 112 0.181683 0.616805 0.845072 0.00317023 -0.000231079 -0.000950552
432 2 112 0.190859 0.487972 0.85184 -0.0235643 0.00841567 -0.0227175
433 1 113 0.418239 0.000170532 0.75272 0.00340039 -0.000911115 0.00276232
434 2 113 0.41028 0.928142 0.676802 -0.00884963 0.0104702 0.00599425
435 2 113 0.40944 0.0800984 0.805147 0.00261138 -0.0034333 0.00479081
436 1 114 0.426238 0.18224 0.656614 0.00104367 0.0016218 -0.0059831
437 2 114 0.439367 0.153329 0.615807 -0.00252302 -0.0109384 -0.0111225
438 2 114 0.423597 0.137067 0.712182 0.00795635 0.000117327 -0.00594042
439 1 115 0.317828 0.789265 0.735909 0.000759762 0.00327976 0.00176121
440 2 115 0.311921 0.696686 0.701561 0.0157216 -0.00853009 0.0133479
441 2 115 0.329265 0.76449 0.67404 0.00432385 -0.00550101 0.00543049
442 1 116 0.335207 0.581322 0.954115 0.00955989 0.00471853 0.000194147
443 2 116 0.339414 0.594129 0.876224 -0.0282892 0.011259 -0.00930234
444 2 116 0.341812 0.662453 0.0307348 0.00455932 0.00221389 0.00486372
445 1 117 0.450824 0.0609362 0.908186 -0.00287546 0.00215504 0.00388333
446 2 117 0.43767 0.0284462 0.869467 -0.0183135 0.00454141 0.0402587
447 2 117 0.45128 0.157877 0.927547 -0.00699007 0.00258017 0.00236549
448 1 118 0.173535 0.664793 0.640621 0.00738255 0.00186889 -0.00416079
449 2 118 0.178355 0.56979 0.577443 0.0169781 -0.000115929 0.00337323
450 2 118 0.160832 0.671329 0.602524 0.0117083 0.00996959 -0.00819898
451 1 119 0.359695 0.0243206 0.749226 -0.0033949 -0.0031325 0.0046634
452 2 119 0.350742 0.0704099 0.829275 -0.00291868 0.0152058 0.00343226
453 2 119 0.359745 0.0831524 0.70578 -0.0255111 -0.00682941 -0.00348773
454 1 120 0.48431 0.488637 0.0542177 -0.00594771 0.00818625 0.00111031
455 2 120 0.483553 0.536546 0.999677 0.0196754 0.0167735 0.0121619
456 2 120 0.471428 0.494421 0.0963851 -0.00886912 -0.0146616 -0.0148515
457 1 121 0.220322 0.412988 0.984938 0.0010836 -0.00241734 -0.00339646
458 2 121 0.210512 0.363181 0.911381 0.00282901 -0.0130109 -0.00288929
459 2 121 0.232416 0.358149 0.949595 -0.0102343 0.00108067 -0.0353809
460 1 122 0.402202 0.85932 0.898124 0.00169879 -0.000310021 0.00292743
461 2 122 0.414798 0.88578 0.875017 -0.018175 0.0251107 -0.0258911
462 2 122 0.392765 0.843721 0.824592 0.0113189 0.00361232 -0.00457553
463 1 123 0.495073 0.272582 0.337916 0.006566 -0.00756695 -0.00912945
464 2 123 0.497324 0.230737 0.237017 0.014534 -0.00928712 -0.00804405
465 2 123 0.484399 0.223492 0.355158 0.00489284 -0.0124171 -0.0355973
466 1 124 0.183501 0.873768 0.976821 -0.00218721 0.000825062 0.00389137
467 2 124 0.170605 0.835466 0.936389 -0.00526823 -0.00360875 0.0131676
468 2 124 0.180467 0.943944 0.0740127 -0.00917498 0.0159299 -0.00151498
469 1 125 0.391254 0.222726 0.955993 -0.00153023 0.00128753 -0.00679434
470 2 125 0.390081 0.3206 0.979117 -0.0202303 -0.0047228 0.0125317
471 2 125 0.39594 0.22235 0.0398631 -0.00828144 0.0120434 0.00215734
472 1 126 0.508375 0.469954 0.250274 -0.00843893 -0.00563986 -0.00220219
473 2 126 0.499794 0.450933 0.171334 0.013073 0.00114045 -0.0168488
474 2 126 0.515141 0.380091 0.215274 -0.00579477 -0.000576345 -0.0106549
475 1 127 0.182831 0.16927 0.0453469 0.00416734 -0.0049958 0.00261269
476 2 127 0.190793 0.167682 0.970514 -0.00252488 0.0132585 0.00765014
477 2 127 0.187474 0.0873742 0.0496859 -0.00159255 -0.00662401 0.0101084
478 1 128 0.38934 0.45866 0.935919 0.00203655 -0.00419038 -0.00641125
479 2 128 0.38928 0.484837 0.863039 0.00512135 0.0104648 0.00804215
480 2 128 0.398152 0.527578 1.00746 -0.0194532 0.0215456 -0.00127346
481 1 129 0.476049 0.710696 0.411833 -0.000983083 -0.00370085 -0.00523474
482 2 129 0.463677 0.759781 0.452234 0.0084322 0.0319674 -0.0145748
483 2 129 0.472842 0.62228 0.408221 0.00685374 -0.00674246 0.0277505
484 1 130 0.217812 0.771566 0.719446 -0.00283929 -0.00620648 0.00642858
485 2 130 0.207019 0.782816 0.783045 -0.00364608 -0.00424335 0.00617849
486 2 130 0.213662 0.804343 0.655576 -0.0234376 -0.0163211 0.00417624
487 1 131 0.356611 0.61107 0.749598 0.00652383 0.00574149 -0.00665645
488 2 131 0.366036 0.671833 0.738228 0.0077102 -0.0021055 -0.0517032
489 2 131 0.35257 0.536259 0.656688 0.00891006 0.00508745 -0.00716521
490 1 132 0.572655 0.829822 0.193635 0.00240293 0.00744912 0.00771496
491 2 132 0.573169 0.833885 0.106887 0.011604 -0.0107876 -0.00343734
492 2 132 0.566019 0.911844 0.268924 -0.0128892 0.0129289 -0.00568151
493 1 133 0.25878 0.830204 0.805178 0.00816521 3.33586e-05 -0.00164347
494 2 133 0.249687 0.757492 0.740896 -0.00130094 0.00728685 0.00259817
495 2 133 0.254162 0.916097 0.808674 -0.0288948 -0.0124576 -0.00291656
496 1 134 0.382259 0.818515 0.185474 -0.000339858 -0.000775969 -0.00113655
497 2 134 0.369274 0.841738 0.164497 0.00349455 0.0106804 0.00313623
498 2 134 0.380671 0.788764 0.255125 -0.00746396 -1.36226e-05 -0.0015097
499 1 135 0.446248 0.326765 0.951423 -0.00204394 -0.00271989 -0.00358251
500 2 135 0.443933 0.421879 0.0291818 -0.0177669 0.013188 -0.0202639
501 2 135 0.443411 0.322489 0.862205 0.00571183 0.0154389 0.00417544
ITEM: TIMESTEP
5000
ITEM: NUMBER OF ATOMS
501
ITEM: BOX BOUNDS xy xz yz pp pp pp
-9.9999999999999995e-07 6.9505939999999995e+01 -0.0000000000000000e+00
-5.6223000000000001e+00 1.1247999999999999e+01 -0.0000000000000000e+00
0.0000000000000000e+00 9.7420349999999996e+00 -5.6223000000000001e+00
ITEM: ATOMS id type mol xs ys zs vx vy vz
1 3 0 0.0339829 1.70746e-06 0.999998 0.00280087 -0.00150278 0.000666578
2 3 0 0.066066 0.166667 0.0833333 -0.000618612 0.000365109 -0.00127378
3 4 0 0.0981491 0.0833316 0.166668 -0.000455817 -2.12893e-06 0.00128803
4 3 0 0.0339829 0.250002 0.999998 -0.000774136 0.000215484 -0.0010131
5 3 0 0.066066 0.416667 0.0833333 0.000164072 0.000257832 0.000197404
6 4 0 0.0981491 0.333332 0.166668 -0.000131824 -9.30425e-05 -0.00143179
7 3 0 0.0339829 0.500002 0.999998 -0.00202914 -0.000597921 0.00103286
8 3 0 0.066066 0.666667 0.0833333 0.00125146 -0.0014591 0.000717843
9 4 0 0.0981491 0.583332 0.166668 1.38673e-05 -0.000338701 0.000838982
10 3 0 0.0339829 0.750002 0.999998 0.000484506 -0.000364579 0.000313948
11 3 0 0.066066 0.916667 0.0833333 -0.00100636 -0.000407269 0.00206746
12 4 0 0.0981491 0.833332 0.166668 0.000360278 0.000964371 -0.000524162
13 3 0 0.0339829 1.70746e-06 0.249998 -0.000491707 -0.000162265 0.000808866
14 3 0 0.066066 0.166667 0.333333 -0.00251404 -0.000147352 0.00079017
15 4 0 0.0981491 0.0833316 0.416668 -0.000107086 -0.000856599 -0.00133397
16 3 0 0.0339829 0.250002 0.249998 0.000356098 -0.00137704 -0.00109356
17 3 0 0.066066 0.416667 0.333333 0.0004611 0.00151107 -0.000619172
18 4 0 0.0981491 0.333332 0.416668 0.00019607 0.000829545 0.000500029
19 3 0 0.0339829 0.500002 0.249998 -0.00127047 -0.0016547 0.0016031
20 3 0 0.066066 0.666667 0.333333 -0.000672638 -0.00149068 0.00198008
21 4 0 0.0981491 0.583332 0.416668 0.000114618 0.00144077 -0.000172637
22 3 0 0.0339829 0.750002 0.249998 0.000109269 -0.00127707 -0.000954462
23 3 0 0.066066 0.916667 0.333333 -1.03553e-05 0.000451121 0.000177217
24 4 0 0.0981491 0.833332 0.416668 0.000327965 0.000182319 -0.000375611
25 3 0 0.0339829 1.70746e-06 0.499998 -0.000986754 -0.00151166 -0.000555629
26 3 0 0.066066 0.166667 0.583333 0.00111884 0.00207839 -0.00123317
27 4 0 0.0981491 0.0833316 0.666668 -0.00183036 -0.00206751 0.00210467
28 3 0 0.0339829 0.250002 0.499998 -0.00121512 -0.000367164 0.000705331
29 3 0 0.066066 0.416667 0.583333 0.000951521 -0.0012545 -0.000481598
30 4 0 0.0981491 0.333332 0.666668 -0.000234066 -0.00104889 -0.000501396
31 3 0 0.0339829 0.500002 0.499998 -0.000323364 -0.000979136 0.000780403
32 3 0 0.066066 0.666667 0.583333 0.000256865 0.00204122 0.000859051
33 4 0 0.0981491 0.583332 0.666668 0.0016599 -0.000151786 -0.000270087
34 3 0 0.0339829 0.750002 0.499998 9.16871e-05 0.0016711 -0.00159205
35 3 0 0.066066 0.916667 0.583333 0.000308244 -0.00230555 -0.000522083
36 4 0 0.0981491 0.833332 0.666668 -0.000537213 0.00103586 0.000784269
37 3 0 0.0339829 1.70746e-06 0.749998 -0.0010627 0.00216198 0.000860725
38 3 0 0.066066 0.166667 0.833333 0.00154734 0.00159206 0.00187336
39 4 0 0.0981491 0.0833316 0.916668 0.000149744 -0.000238321 0.00247685
40 3 0 0.0339829 0.250002 0.749998 -0.000391554 0.00196727 0.000680858
41 3 0 0.066066 0.416667 0.833333 -0.0014152 0.00208868 -9.96535e-06
42 4 0 0.0981491 0.333332 0.916668 -0.00105319 0.00057278 -8.94067e-05
43 3 0 0.0339829 0.500002 0.749998 -0.000962956 -0.00140844 -0.00249814
44 3 0 0.066066 0.666667 0.833333 -0.000157246 0.00139739 -0.000583521
45 4 0 0.0981491 0.583332 0.916668 0.000429576 -0.000244669 -0.00152565
46 3 0 0.0339829 0.750002 0.749998 0.000595671 0.00125079 -0.0013952
47 3 0 0.066066 0.916667 0.833333 0.00249275 0.000460135 0.00141013
48 4 0 0.0981491 0.833332 0.916668 -0.000157599 -0.000249847 0.0011701
49 3 0 0.614106 1.70746e-06 0.999998 -0.000277358 -0.000712135 -0.00126475
50 3 0 0.646189 0.166667 0.0833333 0.000331204 -0.00095876 -0.000356281
51 4 0 0.678272 0.0833316 0.166668 -0.00148266 -0.00117668 0.00158423
52 3 0 0.614106 0.250002 0.999998 0.00136734 -0.000714834 -0.000524463
53 3 0 0.646189 0.416667 0.0833333 -0.000593114 -0.00108142 0.0011709
54 4 0 0.678272 0.333332 0.166668 -0.000836903 -0.0010381 -0.0015441
55 3 0 0.614106 0.500002 0.999998 -0.00163959 8.90966e-05 -0.00125135
56 3 0 0.646189 0.666667 0.0833333 -0.000255654 0.000143509 0.0018051
57 4 0 0.678272 0.583332 0.166668 0.00161999 0.00202697 -0.00116678
58 3 0 0.614106 0.750002 0.999998 0.00088432 -0.00050697 -0.0027751
59 3 0 0.646189 0.916667 0.0833333 0.00091267 4.16311e-05 -0.000704408
60 4 0 0.678272 0.833332 0.166668 0.000832024 0.0011716 -0.00222013
61 3 0 0.614106 1.70746e-06 0.249998 -0.000889819 0.00098169 -0.000565525
62 3 0 0.646189 0.166667 0.333333 0.00166319 -0.00154178 -0.000834535
63 4 0 0.678272 0.0833316 0.416668 0.000909319 0.00116775 -0.00172752
64 3 0 0.614106 0.250002 0.249998 -0.000536545 -0.000205339 0.00163278
65 3 0 0.646189 0.416667 0.333333 -0.00065563 -0.00100697 0.00181886
66 4 0 0.678272 0.333332 0.416668 0.000844141 -0.000841443 0.000833031
67 3 0 0.614106 0.500002 0.249998 0.000588262 -0.0019956 -0.000456158
68 3 0 0.646189 0.666667 0.333333 0.000142262 -0.00277851 0.000218182
69 4 0 0.678272 0.583332 0.416668 0.00179486 0.00260848 0.000154854
70 3 0 0.614106 0.750002 0.249998 -0.00112048 -0.000347907 -0.00119675
71 3 0 0.646189 0.916667 0.333333 -0.00163579 -0.000228021 0.000710951
72 4 0 0.678272 0.833332 0.416668 0.000836841 0.000689015 0.000553132
73 3 0 0.614106 1.70746e-06 0.499998 0.000270824 0.000450954 0.000779982
74 3 0 0.646189 0.166667 0.583333 0.00023756 -7.13831e-06 0.00112305
75 4 0 0.678272 0.0833316 0.666668 -0.00084363 0.00059831 0.00232795
76 3 0 0.614106 0.250002 0.499998 0.00028487 -0.00118492 -0.000107505
77 3 0 0.646189 0.416667 0.583333 -0.000796224 0.00237105 -0.00152979
78 4 0 0.678272 0.333332 0.666668 0.000935202 0.000504837 -0.000963026
79 3 0 0.614106 0.500002 0.499998 -0.000103446 -0.000320019 -0.000598996
80 3 0 0.646189 0.666667 0.583333 -0.000147938 0.000836646 0.000224981
81 4 0 0.678272 0.583332 0.666668 -0.000218135 0.000325608 1.66404e-05
82 3 0 0.614106 0.750002 0.499998 4.71013e-05 -0.00148004 -0.00188053
83 3 0 0.646189 0.916667 0.583333 0.00151567 7.56857e-05 0.000678011
84 4 0 0.678272 0.833332 0.666668 0.000417033 -0.000276953 0.000201498
85 3 0 0.614106 1.70746e-06 0.749998 -0.001832 -0.00089877 -0.00159885
86 3 0 0.646189 0.166667 0.833333 -0.000296298 -0.000453157 -0.000559743
87 4 0 0.678272 0.0833316 0.916668 -1.59444e-05 0.000325056 0.000782495
88 3 0 0.614106 0.250002 0.749998 -0.000836725 -0.00148448 -0.00109179
89 3 0 0.646189 0.416667 0.833333 0.000240597 -0.000816023 -0.000587301
90 4 0 0.678272 0.333332 0.916668 0.0007638 -0.000265658 0.000271086
91 3 0 0.614106 0.500002 0.749998 -0.000880586 -0.000729027 0.000473001
92 3 0 0.646189 0.666667 0.833333 0.000666978 0.000327916 1.129e-05
93 4 0 0.678272 0.583332 0.916668 -0.000864502 0.00275405 -9.46344e-05
94 3 0 0.614106 0.750002 0.749998 0.000454928 0.000633472 -0.00156464
95 3 0 0.646189 0.916667 0.833333 -5.56329e-05 0.00162573 -0.000857852
96 4 0 0.678272 0.833332 0.916668 0.000999933 0.000291454 0.000408075
97 1 1 0.283649 0.359653 0.0256302 -0.00218617 -0.00237059 0.00496335
98 2 1 0.289411 0.444695 0.0333383 0.0165864 -0.0131345 0.0351712
99 2 1 0.292939 0.281824 0.994756 -0.00873695 -0.00817078 0.00433214
100 1 2 0.409763 0.662127 0.302131 -0.00495337 0.00255106 0.00200211
101 2 2 0.414371 0.738918 0.288846 0.0267357 -0.00691247 0.0117894
102 2 2 0.399252 0.613465 0.234109 -0.00422041 -0.0293586 0.00914045
103 1 3 0.573058 0.814002 0.91606 -0.00115868 0.000567115 0.00167085
104 2 3 0.587259 0.801725 0.900419 -0.00546411 -0.00114498 -0.0254098
105 2 3 0.566979 0.816635 0.83683 0.00847226 -0.0104586 -0.0103712
106 1 4 0.368459 0.0516773 0.0282891 -0.00347441 -0.00034539 0.00995979
107 2 4 0.380345 1.0011 1.0273 -0.0168939 -0.0203617 0.0286739
108 2 4 0.357255 0.0146288 0.0553933 -0.0111118 0.00181464 -0.00785344
109 1 5 0.260888 0.761156 0.0786073 0.00403457 0.0014415 0.00510819
110 2 5 0.265106 0.837291 0.0630317 0.00280329 -0.00243235 -0.0216264
111 2 5 0.256164 0.69176 0.985273 0.0180432 -0.00530907 0.00194712
112 1 6 0.526691 0.800502 0.32405 2.10213e-05 0.000682612 0.000574342
113 2 6 0.540581 0.826608 0.33201 0.00341716 -0.00887938 -0.0110742
114 2 6 0.521834 0.838119 0.419934 0.000210523 -0.0306308 -0.00326637
115 1 7 0.226212 0.752279 0.18938 0.00166461 8.90532e-05 0.00226296
116 2 7 0.239234 0.735098 0.146048 0.0105077 0.00827122 0.0221426
117 2 7 0.218065 0.808947 0.163294 -0.00461698 -0.00682317 -0.00509458
118 1 8 0.330855 0.288496 0.970567 -0.00461046 0.00240191 -0.00548233
119 2 8 0.343911 0.248836 0.936073 -0.0100359 -0.000948551 -0.0175488
120 2 8 0.33387 0.387277 0.00454289 0.0156012 -0.00101928 -0.00865469
121 1 9 0.488628 0.827985 0.209677 -0.000643775 0.0021086 -0.00191527
122 2 9 0.501009 0.818391 0.249392 -0.0112259 -0.0259591 -0.00235256
123 2 9 0.48069 0.894065 0.289852 0.00293056 -0.0233374 0.0101678
124 1 10 0.146682 0.191476 0.0673746 0.00360048 0.00600935 0.00739983
125 2 10 0.158272 0.134262 0.0209217 -0.00237489 -0.0154541 0.0148429
126 2 10 0.140877 0.219806 0.00397755 0.00811414 -0.0104202 -0.0134981
127 1 11 0.29545 0.615827 0.036613 0.00679394 0.00426006 0.00539008
128 2 11 0.304124 0.644924 -0.0151444 0.00792511 -0.00758222 -0.0077908
129 2 11 0.283919 0.676726 0.0603609 0.00234556 0.0130438 -0.0308672
130 1 12 0.564941 0.444867 0.0768164 0.00173447 -0.00118498 -0.00659044
131 2 12 0.553762 0.50653 0.0909316 0.00571528 0.000699089 0.00759086
132 2 12 0.568959 0.460879 0.169054 -0.0206883 0.00503796 0.00271122
133 1 13 0.289544 0.0328904 0.199194 0.00568507 -0.00177116 -0.00424112
134 2 13 0.287693 0.132254 0.268014 0.0178238 -0.0122871 0.00950803
135 2 13 0.286158 0.0188545 0.106631 -0.00879703 -0.00441774 -0.0015361
136 1 14 0.368607 0.770351 0.375194 0.00639342 0.000890526 0.0056903
137 2 14 0.376631 0.695421 0.372864 0.00124977 -0.00260656 0.00714817
138 2 14 0.357033 0.776622 0.430852 -0.0137326 0.0307484 -0.0108501
139 1 15 0.447924 0.876851 0.828683 0.00571559 -0.00185668 0.00253172
140 2 15 0.452311 0.875244 0.743219 0.0305479 -0.0196119 0.00169918
141 2 15 0.458873 0.833435 0.850719 0.00636492 -0.000526998 0.0040074
142 1 16 0.136857 0.849853 0.0349271 -0.000811342 -0.00303173 0.00139321
143 2 16 0.123273 0.868339 0.0196476 -0.00595776 -0.0108435 0.0187193
144 2 16 0.138936 0.903874 0.136427 -0.00406193 0.000890039 0.0017234
145 1 17 0.40566 0.103388 0.28087 -0.00350842 -5.19523e-05 -0.00586899
146 2 17 0.391516 0.120911 0.295535 -0.00166658 0.0125709 -0.00338152
147 2 17 0.406893 0.00134151 0.224 0.0133375 0.00466288 -0.0102576
148 1 18 0.52749 0.345113 0.833771 0.000840582 0.00222741 0.000721197
149 2 18 0.541792 0.33391 0.827936 -0.00108461 -0.0118611 -0.0103791
150 2 18 0.523375 0.288553 0.735804 0.00710227 0.00245278 -0.00117801
151 1 19 0.228275 0.495293 0.270635 -0.00253897 0.000834107 0.00632833
152 2 19 0.223998 0.457391 0.173408 -0.00578619 -0.00083779 0.00714506
153 2 19 0.218745 0.477735 0.326702 -0.00566865 0.00729722 0.00860272
154 1 20 0.349531 0.528012 0.00770339 -0.00216795 0.00629073 -0.00158811
155 2 20 0.349888 0.630303 0.065908 -0.00734863 0.00766553 -0.00334884
156 2 20 0.348805 0.509148 0.910999 -0.035541 0.00141304 -0.0014439
157 1 21 0.536303 0.670315 0.556944 0.00254941 0.00771944 0.00566389
158 2 21 0.539873 0.574433 0.486197 0.00260893 -0.00942021 0.0226299
159 2 21 0.524864 0.665684 0.6084 0.000569862 0.0106393 0.0045157
160 1 22 0.17599 0.485905 0.211411 -0.00556322 -0.00371164 0.00550493
161 2 22 0.183738 0.417087 0.222383 -0.00606644 -0.00562341 -0.00663594
162 2 22 0.181284 0.580647 0.268779 0.0221052 0.00316551 -0.0220033
163 1 23 0.454462 0.695016 0.19074 0.00134917 -0.00239003 -0.00261812
164 2 23 0.446561 0.768527 0.26578 0.00049043 0.000365189 -0.00478873
165 2 23 0.466046 0.748494 0.19229 -0.00381865 0.00492132 -0.0153925
166 1 24 0.479721 0.748643 0.928983 0.000142334 0.00156244 0.00285011
167 2 24 0.48475 0.804104 0.0247573 0.00843884 0.00109704 -0.000216871
168 2 24 0.48395 0.652578 0.898241 0.00763678 -0.00153902 0.019609
169 1 25 0.251698 0.942816 0.367629 0.00252158 0.00371932 -0.00259491
170 2 25 0.263842 0.912512 0.312688 0.00726933 0.00169665 0.00501718
171 2 25 0.241346 0.878343 0.309052 0.0105082 -0.0207444 0.00430701
172 1 26 0.366913 0.20278 0.400738 -0.00250444 -0.00287217 -0.00205824
173 2 26 0.362577 0.295316 0.419377 -0.00589278 -0.00473404 0.00191798
174 2 26 0.354822 0.148015 0.364913 0.00461421 -0.00482463 -0.0168967
175 1 27 0.536496 0.0141092 0.705965 0.00112163 0.00089927 0.000305783
176 2 27 0.549475 0.0433167 0.749408 -0.00853891 -0.00100651 0.0211821
177 2 27 0.536635 0.0474572 0.638556 -0.00673685 0.0108962 0.0116734
178 1 28 0.225177 0.151265 0.0438397 -0.00430261 0.00559517 0.00135461
179 2 28 0.22837 0.0904594 0.94459 0.0226429 0.0117599 0.00669252
180 2 28 0.237735 0.198166 0.0825098 0.0084805 -0.0329981 0.00341465
181 1 29 0.399988 0.696872 0.572176 -0.00611899 0.00513189 0.00107174
182 2 29 0.399932 0.624868 0.599546 0.0018085 0.00809681 0.012107
183 2 29 0.404167 0.664351 0.475647 -0.0163384 -0.00852403 -0.00460186
184 1 30 0.480341 0.462939 0.841383 -0.00397876 -0.00169989 0.00110396
185 2 30 0.470717 0.468091 0.778024 0.00138738 0.00989281 0.00305823
186 2 30 0.491149 0.405605 0.781458 -0.00880335 -0.0100321 -0.000713478
187 1 31 0.29083 0.938554 0.384266 0.00599837 0.000970567 0.00455345
188 2 31 0.288026 0.971941 0.318689 0.0118636 -0.0198885 -0.0215471
189 2 31 0.303424 0.972297 0.43265 -3.20968e-05 -0.0135633 0.0192202
190 1 32 0.337959 0.964119 0.141723 -0.00275171 -0.00279601 -0.00181026
191 2 32 0.329669 0.896036 0.0652354 0.00599432 -0.00815544 -0.00614398
192 2 32 0.332045 0.052476 0.159197 -0.0110176 -0.00178314 -0.0268113
193 1 33 0.468908 0.169227 0.849024 -0.00296612 -0.0120906 -0.000165236
194 2 33 0.475733 0.078876 0.805153 -0.0158027 -0.0187729 -0.00238039
195 2 33 0.47792 0.237874 0.918947 -0.00976468 -0.00854523 0.00410038
196 1 34 0.210325 0.953409 0.118327 -0.000506843 0.000441829 -0.000190822
197 2 34 0.20295 0.0143409 0.203938 0.0208008 0.0281536 0.00605273
198 2 34 0.215219 0.0119979 0.0811716 0.0150071 -0.004074 0.00361015
199 1 35 0.32684 0.229214 0.442856 0.00126017 0.00205845 0.00258609
200 2 35 0.321108 0.150968 0.449093 -0.00431655 0.00403361 -0.00410916
201 2 35 0.315937 0.272209 0.419873 0.0174753 0.0140748 -0.0194104
202 1 36 0.532182 0.324636 0.331056 -0.00612325 0.00291771 -0.00407637
203 2 36 0.544599 0.344202 0.299243 -0.00503208 0.00815396 0.00571318
204 2 36 0.522194 0.314606 0.262649 -0.0174618 0.0305798 0.0190895
205 1 37 0.19775 0.335584 0.295074 -0.000231692 -0.00116891 0.0011529
206 2 37 0.192892 0.299098 0.354326 0.00313318 -0.00558056 -0.00256729
207 2 37 0.211432 0.305271 0.271781 -0.00141508 -0.0278015 0.0209649
208 1 38 0.484609 0.0509591 0.498619 -0.00046835 -0.00461493 -0.00745557
209 2 38 0.474003 0.0963648 0.566726 -0.00180224 0.0361144 -0.0168549
210 2 38 0.491183 -0.013362 0.522595 -0.0240197 -0.0248462 -0.0356054
211 1 39 0.491594 0.961895 0.889226 -0.00940073 -8.57114e-05 0.00669515
212 2 39 0.505858 0.964984 0.902075 -0.0104625 -0.00573192 0.0134525
213 2 39 0.486484 0.986558 0.981869 -0.0170383 0.013372 0.0073058
214 1 40 0.14542 0.459268 0.0434662 -0.00224813 -0.00271322 -0.00138253
215 2 40 0.157416 0.424901 0.0653127 0.0040039 0.0128306 0.0111284
216 2 40 0.148669 0.470094 0.962779 -0.00748868 -0.00307539 -0.00315066
217 1 41 0.409898 0.81133 0.107107 0.00280057 0.000529939 0.00522094
218 2 41 0.417468 0.724211 0.0683133 -0.00237866 -0.0068791 0.012914
219 2 41 0.396521 0.784006 0.0708574 0.0119469 -0.00506953 -0.0172594
220 1 42 0.569127 0.512845 0.382382 -8.38104e-05 0.00533843 0.00465066
221 2 42 0.565779 0.606249 0.398552 0.0200426 0.0102236 0.00449551
222 2 42 0.573514 0.521533 0.471061 -0.0332517 0.00787412 0.0175049
223 1 43 0.287669 0.28304 0.424958 -0.00145881 0.00638297 -0.0074843
224 2 43 0.287503 0.310046 0.524224 0.00766883 0.00678927 -0.00724231
225 2 43 0.275691 0.312161 0.39722 -0.00404122 0.00683119 0.00138723
226 1 44 0.368635 0.888165 0.686974 0.00066249 0.00376122 0.00394432
227 2 44 0.37289 0.984864 0.749387 0.0224453 0.0144068 -0.0194448
228 2 44 0.381017 0.83813 0.648861 -0.0114007 -0.0216011 -2.92029e-05
229 1 45 0.565597 0.105594 0.131504 0.00258496 0.00603947 0.00180219
230 2 45 0.568126 0.00969764 0.111165 0.00769341 0.0072869 0.000274532
231 2 45 0.567112 0.160918 0.233457 0.0119691 -0.0122585 0.00172853
232 1 46 0.140056 0.40016 0.347886 -0.00104957 0.00442762 0.00014871
233 2 46 0.13241 0.478948 0.355401 -0.0191126 -0.00696472 0.000391822
234 2 46 0.143883 0.341828 0.249503 -0.00356846 0.00920368 -0.0010647
235 1 47 0.373556 0.470028 0.282903 0.00718833 0.00163786 0.00337901
236 2 47 0.370539 0.470894 0.196412 -0.00558851 0.00700394 0.00971947
237 2 47 0.382818 0.392301 0.253897 8.5513e-06 0.00276434 -0.0158814
238 1 48 0.499246 0.383459 0.576519 -0.00437577 0.00311544 -0.00219041
239 2 48 0.496441 0.283409 0.536231 -0.0112212 0.0137125 -0.0231894
240 2 48 0.499538 0.392531 0.492515 0.00658817 0.00324742 -0.00181642
241 1 49 0.2617 0.224549 0.17627 -0.00123155 0.00258892 0.0085747
242 2 49 0.272856 0.174659 0.115484 -0.0065291 0.0212469 -0.00536972
243 2 49 0.26237 0.309078 0.168252 0.0119571 0.00101194 -0.00469762
244 1 50 0.315761 0.458869 0.353347 -0.00122979 0.00127075 -0.000857355
245 2 50 0.313421 0.360515 0.283249 -0.0200063 0.00687962 -0.00224645
246 2 50 0.308272 0.516585 0.325069 0.0245277 0.010314 -0.0230595
247 1 51 0.572619 0.767172 0.399064 -0.00138879 0.000120541 -0.00380323
248 2 51 0.572655 0.795783 0.327984 0.00887186 0.0053261 0.00166147
249 2 51 0.585978 0.770034 0.4334 -0.00108862 0.0309229 0.0101246
250 1 52 0.147185 0.899399 0.586015 -0.000748841 0.0041434 0.00145286
251 2 52 0.157909 0.873569 0.627986 -0.00649477 0.00999241 0.0194722
252 2 52 0.145106 0.816662 0.493632 0.00727849 0.0130422 -0.00390947
253 1 53 0.285912 0.022147 0.941552 0.00162389 -0.00848229 0.00325319
254 2 53 0.277096 0.941583 0.909481 -0.0196724 0.00437807 0.0153487
255 2 53 0.297268 -0.0175357 0.879306 0.00406217 -0.0266899 0.00927855
256 1 54 0.535756 0.589455 0.0421773 0.000782605 0.00228502 0.00458892
257 2 54 0.529228 0.510459 0.962746 0.0185309 -0.0059818 -0.000999039
258 2 54 0.525938 0.607836 0.114373 0.0141603 -0.00706126 0.0148732
259 1 55 0.174649 0.0229309 0.499033 -0.00738692 -0.0042463 -0.000198674
260 2 55 0.180038 0.930475 0.433256 0.0117005 -0.00877561 0.0157029
261 2 55 0.163443 -0.00159849 0.538326 -0.00582361 -0.00671588 -0.000211188
262 1 56 0.406555 0.298715 0.206029 -0.000373246 0.000356152 0.00482627
263 2 56 0.413037 0.281819 0.119573 -0.0163848 -0.00205227 -0.00457035
264 2 56 0.407177 0.214181 0.214061 -0.0113456 0.000184513 0.00899657
265 1 57 0.448285 0.564776 0.424922 -0.00173813 0.00378419 0.000880755
266 2 57 0.444171 0.547365 0.500066 -0.017346 0.00571377 -0.00367446
267 2 57 0.437657 0.566263 0.365752 0.00231037 0.0261557 0.00914803
268 1 58 0.189255 0.746112 0.313954 -0.00180081 -0.00793369 0.00207686
269 2 58 0.202709 0.770599 0.349477 -0.00829657 0.00318951 0.0173318
270 2 58 0.188448 0.722511 0.215777 -0.00843292 -0.0190076 -0.00087209
271 1 59 0.40706 0.414734 0.524571 0.00320584 0.00267997 0.000717558
272 2 59 0.403011 0.357263 0.426559 -0.0209029 0.00829225 0.00722461
273 2 59 0.402354 0.363788 0.5706 0.00797772 -0.00637545 -0.0125726
274 1 60 0.572254 0.838181 0.686333 0.00339539 -5.91098e-05 -0.00138257
275 2 60 0.573258 0.939611 0.749196 0.000614471 -0.0162173 0.0195564
276 2 60 0.56304 0.842966 0.620571 -0.00275625 0.00735309 0.00955944
277 1 61 0.255684 0.698577 0.400151 -0.00440014 0.00260556 0.00105938
278 2 61 0.245057 0.634591 0.345354 -0.00836279 0.00741765 0.00283152
279 2 61 0.251167 0.794304 0.432151 -0.00802445 0.00366324 -0.00563761
280 1 62 0.394539 0.973207 0.470447 -0.00144289 -0.00325394 -0.00274462
281 2 62 0.383458 0.909479 0.451573 0.00504617 -0.0191329 0.0227559
282 2 62 0.388211 0.0628175 0.496495 0.0128122 0.00414705 -0.00321784
283 1 63 0.57023 0.114408 0.598748 -0.00340365 0.00477103 0.00726523
284 2 63 0.570937 0.210389 0.677937 -0.00278549 0.0194637 -0.00489094
285 2 63 0.582457 0.0857813 0.544691 -0.00117735 0.020138 0.0103843
286 1 64 0.318838 0.165641 0.126253 -0.00272001 0.00241469 -0.00167857
287 2 64 0.306797 0.118725 0.076023 -0.00629914 0.0149985 -0.00190978
288 2 64 0.324082 0.207328 0.0725904 -0.0207103 -0.0021157 -0.020969
289 1 65 0.301862 0.609728 0.634634 0.00774081 0.00126711 -0.000520617
290 2 65 0.304705 0.532856 0.539974 -0.00333644 -0.0203414 0.00484253
291 2 65 0.287477 0.607876 0.633296 0.00761805 0.0211816 -0.0116332
292 1 66 0.144647 0.0132513 0.300459 0.00483299 -0.00138169 0.000732359
293 2 66 0.156509 0.0700639 0.318371 0.00177364 0.00747564 -0.0120387
294 2 66 0.135434 0.0673394 0.377177 -0.0122788 -0.0124422 -0.0112796
295 1 67 0.13727 0.303254 0.529059 -0.00300317 -0.00901987 0.000288393
296 2 67 0.139068 0.328194 0.456004 -0.0275152 -0.018668 -0.0133785
297 2 67 0.123167 0.297449 0.543016 -0.0028069 -0.0227945 -0.0127197
298 1 68 0.432373 0.915108 0.390133 -0.00622358 0.00128176 -0.00761931
299 2 68 0.437053 0.973063 0.351664 -0.0188208 0.00485991 -0.0102582
300 2 68 0.418272 0.934183 0.405877 0.00201374 0.0242893 0.0258794
301 1 69 0.57348 0.251469 0.407559 0.00463109 -0.00190285 0.00293254
302 2 69 0.566602 0.339789 0.436027 0.00296636 0.00354562 -0.016225
303 2 69 0.587741 0.265044 0.413834 0.00438553 0.0198968 -0.0347099
304 1 70 0.251749 0.209256 0.563256 -0.00148907 0.00480938 0.00306153
305 2 70 0.262417 0.221141 0.627955 0.00738051 -0.00584576 -0.0111997
306 2 70 0.252989 0.110877 0.489894 -0.00473064 -0.00803533 0.0151414
307 1 71 0.449369 0.0660393 0.290092 -0.00723092 -0.00569986 -0.000420153
308 2 71 0.461851 0.0665508 0.24614 -0.000364964 -0.00568556 0.0135212
309 2 71 0.440545 0.123585 0.269393 0.00228847 0.0012658 -0.00308474
310 1 72 0.50214 0.874168 0.571987 -0.00323315 0.00100711 -0.00310821
311 2 72 0.496024 0.796656 0.577616 0.0251695 -0.0129589 -0.0136894
312 2 72 0.511613 0.91769 0.649022 -0.00346458 0.0218082 -0.00446556
313 1 73 0.244116 0.329142 0.427594 -0.000234307 -0.00134777 -0.000456995
314 2 73 0.243173 0.293516 0.49296 0.00564532 -0.0102525 -0.0106762
315 2 73 0.245935 0.252688 0.331129 0.0163558 -0.0016029 0.00187404
316 1 74 0.454257 0.450112 0.629035 0.000931951 0.00161291 -0.00439584
317 2 74 0.450114 0.359497 0.61674 0.0164412 -0.00693221 0.025685
318 2 74 0.446311 0.515995 0.709266 -0.00297999 0.00543469 -0.00859289
319 1 75 0.532886 0.049139 0.981737 0.00180608 -0.00171109 0.00337705
320 2 75 0.543343 0.0961392 0.050741 -0.0103745 0.00397311 0.0153992
321 2 75 0.532965 0.0799065 0.9123 -0.00183505 -0.0122019 -0.0080807
322 1 76 0.201002 0.153619 0.412271 0.00160291 -0.00835257 -0.00563235
323 2 76 0.210114 0.201489 0.491108 -0.0104006 0.0208396 0.000692734
324 2 76 0.1897 0.126015 0.448014 0.00750147 -0.0167339 -0.00467825
325 1 77 0.327683 0.75432 0.48136 -0.00626344 0.00633743 8.40704e-05
326 2 77 0.315931 0.763549 0.435315 0.00646293 0.0303438 -0.0037255
327 2 77 0.325212 0.666012 0.479891 -0.005443 0.00631373 -0.00809954
328 1 78 0.481245 0.170761 0.17895 -0.000382554 0.00584963 -0.00353641
329 2 78 0.483407 0.268571 0.251271 0.0162174 0.00203962 -0.00329353
330 2 78 0.468195 0.162951 0.138231 0.00354148 8.59538e-05 -0.0145838
331 1 79 0.142881 0.675985 0.353302 -6.71017e-05 -0.00016417 0.00485268
332 2 79 0.15651 0.659082 0.320435 0.00159076 -0.0225446 0.0101569
333 2 79 0.134273 0.62902 0.271343 -0.010334 0.0208461 0.0107564
334 1 80 0.326852 0.0118993 0.512146 0.000371288 -0.000589298 -0.00250827
335 2 80 0.339555 0.0565849 0.550113 -0.011442 0.0204896 0.0091444
336 2 80 0.328979 0.915599 0.491841 -0.0231301 -0.00734383 0.0130839
337 1 81 0.140824 0.164013 0.770567 0.00106623 0.000726815 0.00256464
338 2 81 0.126929 0.189096 0.790869 0.00205721 0.0108116 -0.0011721
339 2 81 0.141632 0.0656823 0.696397 0.00256129 -0.00817299 0.0111701
340 1 82 0.179017 0.840051 0.691826 0.00502935 -0.00247909 -0.00167954
341 2 82 0.190807 0.897677 0.710358 -0.00978432 0.0161941 0.00925937
342 2 82 0.17616 0.834451 0.776025 -0.00182952 -0.0315625 -0.0222803
343 1 83 0.248082 0.567394 0.8273 -0.0065173 0.00451954 -0.00110419
344 2 83 0.248738 0.601131 0.760295 0.0191262 -0.0140223 -0.0207744
345 2 83 0.235833 0.513957 0.806252 -0.00249342 0.00464137 -0.0180662
346 1 84 0.56535 0.552255 0.652922 0.000200715 0.00338139 -0.00223066
347 2 84 0.565051 0.649697 0.673738 0.0283384 0.00247344 0.00493568
348 2 84 0.552747 0.545112 0.691787 -0.0108424 0.00985865 -0.0226872
349 1 85 0.26166 0.58869 0.602981 -0.00535349 -0.00016537 -0.00309029
350 2 85 0.258045 0.632689 0.547819 -0.0200398 0.000940562 0.00543239
351 2 85 0.254677 0.500006 0.570592 0.00333328 -0.00947016 0.00738117
352 1 86 0.494955 0.661108 0.640191 -0.00132629 0.00112683 -0.000871425
353 2 86 0.492959 0.729795 0.739431 0.0102735 0.017736 -0.00290659
354 2 86 0.485686 0.584993 0.618814 -0.00829458 0.00685019 0.00039655
355 1 87 0.531151 0.618901 0.784288 -0.00404068 0.00229412 -0.00659706
356 2 87 0.526496 0.702825 0.868583 -0.00727186 0.00808908 -0.0111813
357 2 87 0.520603 0.550004 0.759552 -0.0144331 0.00647238 0.0138879
358 1 88 0.210229 0.59181 0.53452 -0.00830296 0.00342499 0.00366434
359 2 88 0.196581 0.620022 0.562577 -0.0157993 0.0119273 -0.0274456
360 2 88 0.214432 0.645641 0.490323 0.0223052 -0.000723297 0.0162853
361 1 89 0.406689 0.29783 0.688668 0.0024346 0.00281975 0.00166695
362 2 89 0.404555 0.319608 0.785427 0.0194329 -0.00379649 0.00221859
363 2 89 0.419051 0.246401 0.653717 -0.0154123 -0.0257616 -0.0113309
364 1 90 0.51805 0.363034 0.113538 -0.00577123 0.00109968 -0.00673536
365 2 90 0.506759 0.426576 0.147953 0.0070712 0.0100894 0.00958663
366 2 90 0.518986 0.313375 0.0111224 0.0132369 -0.0121061 -0.00579306
367 1 91 0.21505 0.20739 0.680316 -0.000596521 0.000450381 -0.00206805
368 2 91 0.229084 0.211418 0.701597 0.000438694 -0.00363097 -0.00842681
369 2 91 0.209031 0.289209 0.759926 0.0046977 0.015836 -0.00861276
370 1 92 0.335701 0.410543 0.743901 0.00432695 0.00158767 -0.00168119
371 2 92 0.342707 0.35065 0.656182 -0.00982388 -0.0149697 -0.0062648
372 2 92 0.322386 0.409072 0.709515 -0.00150787 -0.000209192 0.0136137
373 1 93 0.429514 0.646103 0.842421 -0.00386391 -0.00328167 0.0125544
374 2 93 0.434673 0.717043 0.82209 -0.00473268 -0.00764829 -0.0092653
375 2 93 0.415365 0.640006 0.824137 -0.00117955 0.0058419 -0.000573148
376 1 94 0.178821 0.284649 0.841955 -0.000357112 0.00759076 -0.00239009
377 2 94 0.183886 0.235954 0.745884 0.0132019 -0.0431069 0.0031496
378 2 94 0.16498 0.257169 0.823484 0.00215221 -0.00208976 -0.00482365
379 1 95 0.382595 0.614864 0.875883 0.00546043 0.00414304 -0.00396812
380 2 95 0.377543 0.668373 0.971779 0.0156444 -0.0119054 0.000958788
381 2 95 0.371673 0.614166 0.817668 0.00845829 -0.00268121 -0.0118293
382 1 96 0.520364 0.847385 0.0188362 0.00878936 0.00291763 -0.00839254
383 2 96 0.526792 0.926503 0.0180066 -0.00768001 0.0113227 0.0145657
384 2 96 0.517205 0.873918 0.115735 0.026465 -0.00901912 -0.00738557
385 1 97 0.27489 0.96532 0.616009 -0.000332312 0.000527883 0.00234936
386 2 97 0.276366 0.942075 0.518277 0.0109654 0.00487893 0.00483653
387 2 97 0.284779 0.0398046 0.656011 -0.015812 0.0126047 0.0105997
388 1 98 0.294311 0.638367 0.325276 -0.00223679 -0.00110559 -0.0114277
389 2 98 0.280654 0.650797 0.357296 -0.00998871 -0.00538263 -0.0355582
390 2 98 0.295027 0.666609 0.254034 0.0203897 0.010722 0.00241187
391 1 99 0.445115 0.126288 0.0461566 0.00774406 0.000641733 0.00589299
392 2 99 0.446726 0.0350913 0.960999 -0.00610697 -0.00211427 0.00584401
393 2 99 0.43973 0.183076 0.00837748 0.00780814 -0.00644226 -0.0106744
394 1 100 0.217971 0.897003 0.558419 0.00255466 0.00116277 0.000669014
395 2 100 0.226233 0.939945 0.642449 0.00674036 0.00585479 -0.00233711
396 2 100 0.210323 0.971754 0.557331 0.0150821 0.00901805 0.00299652
397 1 101 0.21215 0.481405 0.732821 0.00318542 -0.00154549 -0.00054523
398 2 101 0.211279 0.521276 0.671004 0.0255793 -0.0050669 -0.00728469
399 2 101 0.198103 0.469474 0.743084 -0.000230695 0.00524343 -0.0203475
400 1 102 0.13646 0.711065 0.737523 -0.00309334 -0.00372 -0.00255959
401 2 102 0.124007 0.734169 0.788842 0.00942647 0.00236863 0.0195172
402 2 102 0.136651 0.773897 0.698636 -0.00105974 0.00216494 0.0118545
403 1 103 0.152368 0.568417 0.865343 -0.0033208 -0.0013865 -0.00892832
404 2 103 0.144142 0.652548 0.904138 0.00301696 -0.00654724 0.0106723
405 2 103 0.152375 0.523098 0.76292 -0.0365119 -0.024685 -0.0104996
406 1 104 0.304923 0.183116 0.746278 -0.00692451 -0.000834315 0.00166944
407 2 104 0.312652 0.114904 0.666 0.00558495 -0.010009 0.013955
408 2 104 0.314455 0.222755 0.823154 0.0101193 -0.0202725 -0.0130288
409 1 105 0.532144 0.165181 0.537219 -0.00677965 -0.00389083 0.0022248
410 2 105 0.525489 0.172034 0.462046 0.0113167 -0.00935234 -0.0128712
411 2 105 0.54639 0.164753 0.524599 -0.00731286 0.0018346 0.00101968
412 1 106 0.286218 0.37855 0.718471 -0.00325454 -0.00526386 0.0040347
413 2 106 0.276307 0.429394 0.790935 -0.0206196 -0.0242677 -0.00844828
414 2 106 0.293307 0.320019 0.747653 -0.0174006 -0.0116063 0.0102254
415 1 107 0.355071 0.486663 0.503642 -0.00059858 -2.18483e-05 -0.00358816
416 2 107 0.36388 0.511914 0.44946 -0.01469 0.00498333 -0.0143345
417 2 107 0.342841 0.45588 0.44976 -0.00725753 -0.028157 0.00951673
418 1 108 0.568908 0.1165 0.894792 -0.000627243 -0.00211091 -0.00782058
419 2 108 0.569529 0.113567 0.982111 -0.0336112 0.00395723 -0.00242608
420 2 108 0.574194 0.207963 0.916811 -0.0217323 0.00612365 -0.00646258
421 1 109 0.243111 0.0314188 0.772554 0.000205796 0.00505355 0.00200409
422 2 109 0.247352 0.128547 0.832956 -0.0102226 0.010832 -0.000201184
423 2 109 0.254681 0.990554 0.712882 0.0109263 0.00744296 0.0162812
424 1 110 0.254167 0.31389 0.86754 0.000952916 0.00673631 0.000181063
425 2 110 0.252893 0.39909 0.86117 0.00421179 0.00631529 -0.0113286
426 2 110 0.26289 0.337584 0.94704 -0.000818175 -0.00716264 -0.00167173
427 1 111 0.567424 0.4141 0.788522 0.00527576 0.0019302 -0.00741429
428 2 111 0.569553 0.44322 0.718847 0.0145654 -0.0155793 -0.0239634
429 2 111 0.564905 0.500766 0.876867 0.00668901 0.00275268 -0.00758262
430 1 112 0.185569 0.680431 0.0362341 0.004206 0.00344636 -0.00424166
431 2 112 0.186787 0.750119 0.00622579 -0.00366403 0.0049311 -0.00166382
432 2 112 0.174812 0.618136 0.981138 -0.0130675 0.00488367 0.0187939
433 1 113 0.416713 0.0225707 0.725941 -0.0038267 -0.00189021 0.00495525
434 2 113 0.426829 0.95014 0.697523 -0.0109321 0.00370795 -0.0264565
435 2 113 0.407538 0.982267 0.646882 -0.000542914 -0.00350393 0.00224572
436 1 114 0.450327 0.194657 0.646082 -0.000680742 0.000998447 -0.00356493
437 2 114 0.457708 0.199931 0.724896 0.00730422 -0.00467113 -0.0117663
438 2 114 0.447574 0.100839 0.567377 -0.00310155 0.0331718 -0.0288652
439 1 115 0.322617 0.912076 0.786487 0.010143 -0.00275475 -0.00015587
440 2 115 0.320455 0.843173 0.687516 0.0109366 0.0294696 -0.00756126
441 2 115 0.3346 0.881667 0.812852 0.00133856 -0.0142233 0.00652762
442 1 116 0.318968 0.728414 0.919593 -0.00573732 -0.000583953 -0.00658356
443 2 116 0.313809 0.681753 0.823781 0.0140472 0.0119367 -0.0140385
444 2 116 0.333127 0.715755 0.901933 -0.00394541 0.0258782 -0.00288287
445 1 117 0.419642 0.255786 0.961619 0.00593372 0.000763676 0.000697928
446 2 117 0.424127 0.172261 0.876249 -0.00655262 0.015923 -0.0122867
447 2 117 0.429492 0.326616 0.976142 -0.0105513 0.014804 0.00901294
448 1 118 0.171422 0.51803 0.566431 0.0028237 -0.0030569 0.00161294
449 2 118 0.163622 0.60428 0.610199 -0.0253981 -0.018061 -0.00874395
450 2 118 0.164758 0.457831 0.477267 -0.0143153 0.0146577 0.00713643
451 1 119 0.362363 0.141687 0.614471 0.0023274 0.000547963 -0.000982264
452 2 119 0.368973 0.160377 0.7011 0.0179534 0.00298116 -0.00867186
453 2 119 0.367137 0.209848 0.588972 -0.00149437 0.00817471 0.0217907
454 1 120 0.482634 0.464647 0.0815964 -0.00566925 -0.0038772 0.00390905
455 2 120 0.480096 0.475972 1.0003 0.00425482 0.0280312 0.0252451
456 2 120 0.474477 0.532668 0.159099 -0.00729415 -0.00959025 0.00518492
457 1 121 0.208277 0.472096 0.0223787 -0.00370562 -0.00969097 -0.00191742
458 2 121 0.195711 0.423831 0.986985 -0.0166006 0.0038185 0.0172671
459 2 121 0.207019 0.560924 0.0229082 -0.00715 -0.009908 -0.0148201
460 1 122 0.402342 0.866572 0.872629 0.00572991 -0.00283318 -0.00209304
461 2 122 0.41611 0.876829 0.901984 0.00972254 -0.00388223 -0.015529
462 2 122 0.402861 0.826083 0.770757 0.00350055 0.0240995 0.00101733
463 1 123 0.513944 0.082893 0.272825 -0.00292743 0.000432448 0.00349512
464 2 123 0.522944 0.145319 0.260581 0.00361518 -0.00642628 -0.00666042
465 2 123 0.500583 0.0958028 0.248256 0.00252192 0.018896 0.00432372
466 1 124 0.173425 0.857853 0.940928 -0.00613606 -0.00349709 0.00746048
467 2 124 0.180749 0.937295 0.0141204 -0.00263209 0.0200167 -0.0109272
468 2 124 0.160383 0.846651 0.971599 -0.00467044 0.00801636 0.0232354
469 1 125 0.37211 0.183896 0.891744 0.00101425 0.00289205 0.00287634
470 2 125 0.384713 0.227354 0.934002 -0.000800649 -0.00362672 0.0107778
471 2 125 0.36949 0.133613 0.942408 0.00528954 0.00420283 0.00673374
472 1 126 0.483898 0.441989 0.366418 0.00180878 0.00264367 0.00384747
473 2 126 0.469892 0.461219 0.387678 -0.00153165 0.0175258 -0.0189948
474 2 126 0.490375 0.532469 0.424332 -0.0385317 0.000888564 0.0382824
475 1 127 0.184409 0.116963 0.952671 -0.000702117 0.00430028 -0.00185094
476 2 127 0.183006 0.17346 0.907192 0.00671299 0.000182786 -0.0117804
477 2 127 0.19722 0.144128 0.999169 -0.0103192 -0.0202234 0.0193888
478 1 128 0.391156 0.490246 0.0448401 0.00225022 -0.00272534 0.0061025
479 2 128 0.384998 0.513624 0.978768 0.0104896 -0.00550804 -0.00211607
480 2 128 0.404589 0.459586 0.0119588 -0.00105364 0.00722354 -0.00854574
481 1 129 0.450335 0.848623 0.563725 0.00429599 0.00806844 0.003497
482 2 129 0.447504 0.883651 0.499519 -0.0231562 0.00509938 0.00862719
483 2 129 0.450902 0.746551 0.503978 -0.0350043 -0.00389644 0.0175479
484 1 130 0.2204 0.806546 0.802403 0.0040452 -0.00107992 4.5332e-05
485 2 130 0.214617 0.804132 0.882577 -0.00282261 -0.00115058 -0.00355415
486 2 130 0.214225 0.742124 0.712457 0.0133389 -0.000111931 -0.00476366
487 1 131 0.355336 0.727243 0.780791 0.000219026 -0.00148734 0.00264692
488 2 131 0.361451 0.799242 0.765914 0.00986268 -0.00908265 -0.0156786
489 2 131 0.354695 0.640576 0.689996 -0.0128929 -0.010275 0.00789791
490 1 132 0.561151 0.808188 0.170049 0.000663484 -0.00144268 -0.00173994
491 2 132 0.565224 0.820557 0.0916395 -0.0165784 0.000213217 -0.00689209
492 2 132 0.55101 0.735932 0.126129 -0.0079121 0.0102141 -0.0030423
493 1 133 0.260257 0.824837 0.861392 0.00153699 0.00128096 -0.00144759
494 2 133 0.265794 0.73471 0.791042 -0.0105718 -0.0187278 0.00976617
495 2 133 0.247231 0.829896 0.82643 -0.00344149 0.00540107 0.0149045
496 1 134 0.369297 0.80349 0.143805 0.00693364 -0.00179989 -0.00169679
497 2 134 0.360374 0.880605 0.162273 -0.000822079 -0.0105311 0.00853425
498 2 134 0.370055 0.796591 0.228937 0.013998 0.0149457 0.00907692
499 1 135 0.431328 0.511057 0.991676 -0.00274841 0.00182376 -0.0005145
500 2 135 0.442409 0.565591 0.0503156 0.0109159 -0.00318591 -0.016365
501 2 135 0.43112 0.54206 0.92243 0.0386896 -0.0146201 -0.0194511
ITEM: TIMESTEP
6000
ITEM: NUMBER OF ATOMS
501
ITEM: BOX BOUNDS xy xz yz pp pp pp
-9.9999999999999995e-07 6.9505939999999995e+01 -0.0000000000000000e+00
-5.6223000000000001e+00 1.1247999999999999e+01 -0.0000000000000000e+00
0.0000000000000000e+00 9.7420349999999996e+00 -5.6223000000000001e+00
ITEM: ATOMS id type mol xs ys zs vx vy vz
1 3 0 0.0339829 1.70746e-06 0.999998 0.00280087 -0.00150278 0.000666578
2 3 0 0.066066 0.166667 0.0833333 -0.000618612 0.000365109 -0.00127378
3 4 0 0.0981491 0.0833316 0.166668 -0.000455817 -2.12893e-06 0.00128803
4 3 0 0.0339829 0.250002 0.999998 -0.000774136 0.000215484 -0.0010131
5 3 0 0.066066 0.416667 0.0833333 0.000164072 0.000257832 0.000197404
6 4 0 0.0981491 0.333332 0.166668 -0.000131824 -9.30425e-05 -0.00143179
7 3 0 0.0339829 0.500002 0.999998 -0.00202914 -0.000597921 0.00103286
8 3 0 0.066066 0.666667 0.0833333 0.00125146 -0.0014591 0.000717843
9 4 0 0.0981491 0.583332 0.166668 1.38673e-05 -0.000338701 0.000838982
10 3 0 0.0339829 0.750002 0.999998 0.000484506 -0.000364579 0.000313948
11 3 0 0.066066 0.916667 0.0833333 -0.00100636 -0.000407269 0.00206746
12 4 0 0.0981491 0.833332 0.166668 0.000360278 0.000964371 -0.000524162
13 3 0 0.0339829 1.70746e-06 0.249998 -0.000491707 -0.000162265 0.000808866
14 3 0 0.066066 0.166667 0.333333 -0.00251404 -0.000147352 0.00079017
15 4 0 0.0981491 0.0833316 0.416668 -0.000107086 -0.000856599 -0.00133397
16 3 0 0.0339829 0.250002 0.249998 0.000356098 -0.00137704 -0.00109356
17 3 0 0.066066 0.416667 0.333333 0.0004611 0.00151107 -0.000619172
18 4 0 0.0981491 0.333332 0.416668 0.00019607 0.000829545 0.000500029
19 3 0 0.0339829 0.500002 0.249998 -0.00127047 -0.0016547 0.0016031
20 3 0 0.066066 0.666667 0.333333 -0.000672638 -0.00149068 0.00198008
21 4 0 0.0981491 0.583332 0.416668 0.000114618 0.00144077 -0.000172637
22 3 0 0.0339829 0.750002 0.249998 0.000109269 -0.00127707 -0.000954462
23 3 0 0.066066 0.916667 0.333333 -1.03553e-05 0.000451121 0.000177217
24 4 0 0.0981491 0.833332 0.416668 0.000327965 0.000182319 -0.000375611
25 3 0 0.0339829 1.70746e-06 0.499998 -0.000986754 -0.00151166 -0.000555629
26 3 0 0.066066 0.166667 0.583333 0.00111884 0.00207839 -0.00123317
27 4 0 0.0981491 0.0833316 0.666668 -0.00183036 -0.00206751 0.00210467
28 3 0 0.0339829 0.250002 0.499998 -0.00121512 -0.000367164 0.000705331
29 3 0 0.066066 0.416667 0.583333 0.000951521 -0.0012545 -0.000481598
30 4 0 0.0981491 0.333332 0.666668 -0.000234066 -0.00104889 -0.000501396
31 3 0 0.0339829 0.500002 0.499998 -0.000323364 -0.000979136 0.000780403
32 3 0 0.066066 0.666667 0.583333 0.000256865 0.00204122 0.000859051
33 4 0 0.0981491 0.583332 0.666668 0.0016599 -0.000151786 -0.000270087
34 3 0 0.0339829 0.750002 0.499998 9.16871e-05 0.0016711 -0.00159205
35 3 0 0.066066 0.916667 0.583333 0.000308244 -0.00230555 -0.000522083
36 4 0 0.0981491 0.833332 0.666668 -0.000537213 0.00103586 0.000784269
37 3 0 0.0339829 1.70746e-06 0.749998 -0.0010627 0.00216198 0.000860725
38 3 0 0.066066 0.166667 0.833333 0.00154734 0.00159206 0.00187336
39 4 0 0.0981491 0.0833316 0.916668 0.000149744 -0.000238321 0.00247685
40 3 0 0.0339829 0.250002 0.749998 -0.000391554 0.00196727 0.000680858
41 3 0 0.066066 0.416667 0.833333 -0.0014152 0.00208868 -9.96535e-06
42 4 0 0.0981491 0.333332 0.916668 -0.00105319 0.00057278 -8.94067e-05
43 3 0 0.0339829 0.500002 0.749998 -0.000962956 -0.00140844 -0.00249814
44 3 0 0.066066 0.666667 0.833333 -0.000157246 0.00139739 -0.000583521
45 4 0 0.0981491 0.583332 0.916668 0.000429576 -0.000244669 -0.00152565
46 3 0 0.0339829 0.750002 0.749998 0.000595671 0.00125079 -0.0013952
47 3 0 0.066066 0.916667 0.833333 0.00249275 0.000460135 0.00141013
48 4 0 0.0981491 0.833332 0.916668 -0.000157599 -0.000249847 0.0011701
49 3 0 0.614106 1.70746e-06 0.999998 -0.000277358 -0.000712135 -0.00126475
50 3 0 0.646189 0.166667 0.0833333 0.000331204 -0.00095876 -0.000356281
51 4 0 0.678272 0.0833316 0.166668 -0.00148266 -0.00117668 0.00158423
52 3 0 0.614106 0.250002 0.999998 0.00136734 -0.000714834 -0.000524463
53 3 0 0.646189 0.416667 0.0833333 -0.000593114 -0.00108142 0.0011709
54 4 0 0.678272 0.333332 0.166668 -0.000836903 -0.0010381 -0.0015441
55 3 0 0.614106 0.500002 0.999998 -0.00163959 8.90966e-05 -0.00125135
56 3 0 0.646189 0.666667 0.0833333 -0.000255654 0.000143509 0.0018051
57 4 0 0.678272 0.583332 0.166668 0.00161999 0.00202697 -0.00116678
58 3 0 0.614106 0.750002 0.999998 0.00088432 -0.00050697 -0.0027751
59 3 0 0.646189 0.916667 0.0833333 0.00091267 4.16311e-05 -0.000704408
60 4 0 0.678272 0.833332 0.166668 0.000832024 0.0011716 -0.00222013
61 3 0 0.614106 1.70746e-06 0.249998 -0.000889819 0.00098169 -0.000565525
62 3 0 0.646189 0.166667 0.333333 0.00166319 -0.00154178 -0.000834535
63 4 0 0.678272 0.0833316 0.416668 0.000909319 0.00116775 -0.00172752
64 3 0 0.614106 0.250002 0.249998 -0.000536545 -0.000205339 0.00163278
65 3 0 0.646189 0.416667 0.333333 -0.00065563 -0.00100697 0.00181886
66 4 0 0.678272 0.333332 0.416668 0.000844141 -0.000841443 0.000833031
67 3 0 0.614106 0.500002 0.249998 0.000588262 -0.0019956 -0.000456158
68 3 0 0.646189 0.666667 0.333333 0.000142262 -0.00277851 0.000218182
69 4 0 0.678272 0.583332 0.416668 0.00179486 0.00260848 0.000154854
70 3 0 0.614106 0.750002 0.249998 -0.00112048 -0.000347907 -0.00119675
71 3 0 0.646189 0.916667 0.333333 -0.00163579 -0.000228021 0.000710951
72 4 0 0.678272 0.833332 0.416668 0.000836841 0.000689015 0.000553132
73 3 0 0.614106 1.70746e-06 0.499998 0.000270824 0.000450954 0.000779982
74 3 0 0.646189 0.166667 0.583333 0.00023756 -7.13831e-06 0.00112305
75 4 0 0.678272 0.0833316 0.666668 -0.00084363 0.00059831 0.00232795
76 3 0 0.614106 0.250002 0.499998 0.00028487 -0.00118492 -0.000107505
77 3 0 0.646189 0.416667 0.583333 -0.000796224 0.00237105 -0.00152979
78 4 0 0.678272 0.333332 0.666668 0.000935202 0.000504837 -0.000963026
79 3 0 0.614106 0.500002 0.499998 -0.000103446 -0.000320019 -0.000598996
80 3 0 0.646189 0.666667 0.583333 -0.000147938 0.000836646 0.000224981
81 4 0 0.678272 0.583332 0.666668 -0.000218135 0.000325608 1.66404e-05
82 3 0 0.614106 0.750002 0.499998 4.71013e-05 -0.00148004 -0.00188053
83 3 0 0.646189 0.916667 0.583333 0.00151567 7.56857e-05 0.000678011
84 4 0 0.678272 0.833332 0.666668 0.000417033 -0.000276953 0.000201498
85 3 0 0.614106 1.70746e-06 0.749998 -0.001832 -0.00089877 -0.00159885
86 3 0 0.646189 0.166667 0.833333 -0.000296298 -0.000453157 -0.000559743
87 4 0 0.678272 0.0833316 0.916668 -1.59444e-05 0.000325056 0.000782495
88 3 0 0.614106 0.250002 0.749998 -0.000836725 -0.00148448 -0.00109179
89 3 0 0.646189 0.416667 0.833333 0.000240597 -0.000816023 -0.000587301
90 4 0 0.678272 0.333332 0.916668 0.0007638 -0.000265658 0.000271086
91 3 0 0.614106 0.500002 0.749998 -0.000880586 -0.000729027 0.000473001
92 3 0 0.646189 0.666667 0.833333 0.000666978 0.000327916 1.129e-05
93 4 0 0.678272 0.583332 0.916668 -0.000864502 0.00275405 -9.46344e-05
94 3 0 0.614106 0.750002 0.749998 0.000454928 0.000633472 -0.00156464
95 3 0 0.646189 0.916667 0.833333 -5.56329e-05 0.00162573 -0.000857852
96 4 0 0.678272 0.833332 0.916668 0.000999933 0.000291454 0.000408075
97 1 1 0.282881 0.29389 0.107375 -0.00333029 0.00123372 0.000883809
98 2 1 0.279777 0.203447 0.02475 0.0115801 -0.00562015 0.00156045
99 2 1 0.296821 0.284016 0.122702 -0.00146534 -0.00149868 -0.0146521
100 1 2 0.399898 0.715924 0.30907 0.00311965 0.00697532 -0.0044418
101 2 2 0.393692 0.808254 0.349008 -0.016495 0.0125753 -0.0379972
102 2 2 0.390802 0.648841 0.23854 0.0109876 0.0149046 -0.0157864
103 1 3 0.574224 0.861943 0.902148 -0.00617194 0.000308531 0.00419377
104 2 3 0.587952 0.849323 0.871588 -0.00590101 0.0209708 0.0072009
105 2 3 0.567129 0.905636 0.856538 0.00351868 0.0034505 -0.00124989
106 1 4 0.371856 0.0047009 0.0240934 -0.00953914 0.006576 -0.00103027
107 2 4 0.378888 0.0893185 0.0409972 0.00889669 -0.00254796 -0.00856732
108 2 4 0.363338 0.0481702 0.106779 -0.00426512 -0.0239125 0.00364416
109 1 5 0.284807 0.729277 0.00437952 -0.00232483 -0.00415642 -0.00477828
110 2 5 0.274336 0.75156 0.957684 0.0046036 0.0194946 0.0109231
111 2 5 0.278828 0.654572 1.01554 -0.00433629 0.00249662 0.0425331
112 1 6 0.532506 0.768132 0.296429 0.00173563 -0.0027862 -0.00257425
113 2 6 0.538794 0.860215 0.336643 0.0111797 -0.00630982 -0.00584701
114 2 6 0.532694 0.739112 0.367193 0.0182861 0.00471889 0.00495926
115 1 7 0.238975 0.719759 0.0971563 -0.0052151 0.00214454 -0.00394316
116 2 7 0.237045 0.628303 0.0128754 0.0174454 0.0152052 -0.016505
117 2 7 0.234573 0.791313 0.0752754 -0.037399 -0.00850722 -0.00390484
118 1 8 0.342054 0.164189 0.922804 0.0012337 0.00446474 -0.00170256
119 2 8 0.354982 0.203456 0.923317 0.00491488 -0.00312574 0.00177617
120 2 8 0.332539 0.214681 0.897696 0.00247502 0.0063159 0.000314522
121 1 9 0.494394 0.840461 0.246381 -0.00456554 -0.00337656 0.00381477
122 2 9 0.505612 0.825012 0.292699 0.0105849 0.00322796 -0.0161365
123 2 9 0.491684 0.940741 0.30544 -0.00309046 0.00587564 -0.00852635
124 1 10 0.147045 0.181542 0.0507503 -9.73564e-05 0.00218513 -0.0018145
125 2 10 0.161395 0.188872 0.0540918 0.000550058 -0.000605929 -0.017204
126 2 10 0.143009 0.13607 0.952318 0.00365898 0.000425411 -0.0029882
127 1 11 0.324422 0.829097 0.324642 0.000577438 -0.00251549 0.00346945
128 2 11 0.329318 0.833857 0.410516 0.0254113 -0.000875013 -0.00582932
129 2 11 0.334419 0.872741 0.294894 0.00812631 -0.0223498 -0.0234569
130 1 12 0.571488 0.403712 0.0341637 -0.00432622 -0.00477893 0.00311394
131 2 12 0.56629 0.416975 0.122893 0.0126144 0.00290014 0.0132152
132 2 12 0.585838 0.40895 0.0322919 -0.00434261 -0.00247399 0.0126055
133 1 13 0.279026 0.0959875 0.20787 7.5809e-05 -0.000560243 -0.00162283
134 2 13 0.292432 0.077186 0.226331 -0.00126503 0.00139432 0.0086969
135 2 13 0.279792 0.092088 0.117207 -0.00816742 0.0160791 0.00666912
136 1 14 0.375207 0.967013 0.416478 -0.000324273 -0.00228233 0.00587129
137 2 14 0.362356 0.961308 0.453304 -0.00309704 -0.00759198 -0.00506056
138 2 14 0.373732 0.0489886 0.404727 0.0282696 0.000939303 0.00858149
139 1 15 0.432986 0.0794487 0.0849346 -0.00345232 -0.000592677 -0.000670438
140 2 15 0.431375 0.0509722 0.985867 -0.0156475 -0.0102882 -0.00164824
141 2 15 0.443752 0.0262197 0.0951119 -0.00447167 0.00191216 0.0241153
142 1 16 0.136839 0.810603 0.0257263 -0.00220117 -0.00245401 0.00284078
143 2 16 0.122938 0.815684 0.00577059 -0.003626 -0.00743136 0.0056056
144 2 16 0.141792 0.90663 0.0807946 -0.0111221 0.00189135 0.00231601
145 1 17 0.406755 0.200852 0.45644 -0.000139825 0.000876566 0.00259415
146 2 17 0.395874 0.229517 0.418167 0.0171414 0.0158492 -0.0109825
147 2 17 0.410341 0.104596 0.386818 -0.00626463 0.0230802 -0.0222387
148 1 18 0.535005 0.337152 0.602339 0.000935487 0.00461331 0.00318162
149 2 18 0.542649 0.372319 0.688802 0.0162751 -0.0348056 -0.0105747
150 2 18 0.524651 0.404165 0.614808 0.0223 0.0263403 0.00748848
151 1 19 0.225267 0.433682 0.171778 -0.00124581 -0.00302683 0.00529146
152 2 19 0.216611 0.422066 0.0956751 0.0190888 0.00516833 -0.00792652
153 2 19 0.227293 0.53262 0.241342 0.00962066 -0.00820578 0.008603
154 1 20 0.347158 0.596941 1.00402 0.0028764 0.00363528 0.00601238
155 2 20 0.35691 0.661969 0.00335766 0.0047848 0.00180147 -0.00625077
156 2 20 0.338101 0.587928 0.930881 0.0272045 -0.00585431 -0.01965
157 1 21 0.531414 0.742583 0.5474 0.00352589 0.00559195 -0.00222487
158 2 21 0.523501 0.739263 0.619935 -0.0123419 -0.00154059 -0.0190404
159 2 21 0.541598 0.813385 0.596334 -0.0130429 0.00182206 0.0264427
160 1 22 0.178198 0.52474 0.300415 -0.00260181 -0.000819069 -0.00120885
161 2 22 0.182902 0.436834 0.291999 -0.0270017 -0.00958877 0.00163773
162 2 22 0.189028 0.586312 0.307091 0.0157511 -0.0194405 -0.0274214
163 1 23 0.456942 0.728443 0.208686 0.00209032 -0.0046603 0.00467323
164 2 23 0.452966 0.788842 0.306433 0.0234804 -0.016448 0.0125834
165 2 23 0.46992 0.767579 0.21027 -0.00448537 0.0089508 0.00992324
166 1 24 0.464832 0.931584 0.0748413 0.00170919 -0.00163054 0.000979414
167 2 24 0.477474 0.953983 0.123792 0.00244779 -0.0183639 -0.00122032
168 2 24 0.466357 0.86004 0.976029 -0.00124883 -0.0202461 0.0054825
169 1 25 0.257617 0.931025 0.303589 -0.000582123 0.000772707 0.00743941
170 2 25 0.264362 0.989387 0.272667 -0.00374492 -0.00287105 -0.00743991
171 2 25 0.2521 0.850258 0.220221 -0.0268726 0.00274159 0.0188322
172 1 26 0.366653 0.214147 0.406717 0.00735055 -0.000815844 0.00589878
173 2 26 0.35684 0.158988 0.335052 -0.00913593 0.00765089 0.0193047
174 2 26 0.358702 0.281828 0.485865 -0.0136487 -0.0114651 -0.00473046
175 1 27 0.519035 0.106131 0.615568 0.00602096 0.00104341 0.00741102
176 2 27 0.525529 0.0484052 0.648309 -0.0080159 -0.0100489 -0.00159444
177 2 27 0.528655 0.150597 0.584065 0.0021598 -0.000480236 -0.00435859
178 1 28 0.231112 0.122094 0.991855 0.000710853 0.0066545 -0.0035284
179 2 28 0.233383 0.0735303 0.890523 -0.00875061 0.0265235 -0.00455351
180 2 28 0.231416 0.223352 0.0280128 0.0223169 0.00917638 -0.0115576
181 1 29 0.396405 0.7263 0.605607 -0.000331377 -0.00335653 0.00111689
182 2 29 0.392829 0.62764 0.545621 -0.00241581 -0.0133566 0.0152002
183 2 29 0.404882 0.749703 0.548388 -0.00287103 0.0158165 0.018537
184 1 30 0.467293 0.550143 0.875547 -0.00613467 -0.00311319 -0.00307294
185 2 30 0.479472 0.591691 0.865574 -0.0100568 0.00406429 0.00132153
186 2 30 0.457086 0.613164 0.876281 0.00634596 0.00914641 0.0308195
187 1 31 0.287521 0.974501 0.539814 0.00138046 -7.14935e-05 0.000474931
188 2 31 0.274598 0.990306 0.511106 0.00133217 0.00596413 0.0079189
189 2 31 0.294387 0.909472 0.453164 0.00944402 -0.0130648 0.00881448
190 1 32 0.3439 0.00229531 0.219977 -0.011401 -0.00169241 0.00152709
191 2 32 0.336776 0.94207 0.132905 -0.0288735 -0.0235421 0.0165596
192 2 32 0.333667 0.0666551 0.280404 -0.000462515 0.0147833 0.00399629
193 1 33 0.471882 0.208516 0.808607 -0.00613045 -0.00441276 9.51007e-05
194 2 33 0.471403 0.255693 0.911092 0.00609871 0.00313577 0.000841998
195 2 33 0.47822 0.118414 0.780299 -0.00937013 0.000345343 -0.0196311
196 1 34 0.226085 0.931405 0.0908568 0.00169438 -0.00650174 0.000942768
197 2 34 0.218866 7.42507e-05 0.173931 0.00813369 0.00521258 0.00048053
198 2 34 0.224695 0.95764 0.0184491 0.0226249 -0.00278043 0.00181224
199 1 35 0.320066 0.164997 0.401119 -0.00577321 -0.00478322 0.000382189
200 2 35 0.32083 0.137669 0.473025 -0.0242774 -0.00195496 0.0046572
201 2 35 0.308987 0.230243 0.428859 0.00527633 0.00552503 0.00980677
202 1 36 0.529348 0.464188 0.295409 0.000326306 0.00388253 0.00101557
203 2 36 0.543154 0.486431 0.322486 -0.000945532 -0.0159268 0.0130928
204 2 36 0.522691 0.547647 0.368539 0.0278431 -0.0016667 0.0230692
205 1 37 0.189272 0.268268 0.285347 -0.000314088 -0.00176239 0.00122657
206 2 37 0.183355 0.206416 0.315235 0.0153548 -0.0100925 -0.00139425
207 2 37 0.203445 0.256405 0.290725 0.000461376 0.000293734 -0.00675303
208 1 38 0.48997 0.108203 0.415224 -0.00211145 -0.00359907 -0.00190163
209 2 38 0.497952 0.15668 0.500348 0.0013329 4.54453e-05 -0.00447648
210 2 38 0.475852 0.102554 0.428805 -0.00687575 0.028621 -0.00355246
211 1 39 0.521047 0.256498 0.0236916 0.00370114 0.00716958 0.00601444
212 2 39 0.519462 0.315049 0.980595 0.0138309 0.00165764 -0.00852692
213 2 39 0.523374 0.316353 0.12439 -0.00422396 0.00414066 0.00765614
214 1 40 0.153865 0.45162 0.088955 -0.00636418 0.00491752 -0.00289011
215 2 40 0.165165 0.454605 0.145413 -0.0037213 0.0116939 -0.00317614
216 2 40 0.144511 0.386117 0.0928841 -0.00707607 0.00683879 0.0232542
217 1 41 0.414893 0.937988 0.229667 0.00118537 -0.00408695 0.00234118
218 2 41 0.423268 0.933736 0.155349 -0.00971447 0.0159392 0.0038389
219 2 41 0.407936 0.848192 0.182034 0.00336982 -0.00966413 0.00900592
220 1 42 0.566947 0.531648 0.32809 0.00298382 -0.00474731 -0.00234595
221 2 42 0.568681 0.624324 0.337723 -0.0113698 -0.0019745 -0.0135447
222 2 42 0.568437 0.555169 0.425895 -0.020621 -0.0172526 -0.00357057
223 1 43 0.292228 0.349933 0.505292 0.00206731 0.00047346 -0.00292941
224 2 43 0.282137 0.374161 0.5772 0.00857893 -0.00639247 0.00228578
225 2 43 0.297245 0.437786 0.515248 -0.0166445 0.00445997 0.0257487
226 1 44 0.369391 0.932162 0.693137 0.00584179 -0.00939975 0.00141458
227 2 44 0.373842 0.0143729 0.779811 -0.0091164 -0.00730283 0.00581597
228 2 44 0.380326 0.866071 0.652266 -0.00206749 -0.0449549 0.0322935
229 1 45 0.575613 0.10702 0.161065 -0.00340507 0.000444892 -0.00232963
230 2 45 0.570137 0.181045 0.249529 -0.00307932 -0.0268684 0.0084228
231 2 45 0.589593 0.108635 0.182819 -0.00497808 0.00619489 0.00782031
232 1 46 0.141266 0.368275 0.339672 -0.00085053 0.00272924 0.00226871
233 2 46 0.128079 0.389941 0.380699 0.00157875 0.0187085 0.00726502
234 2 46 0.13977 0.270909 0.264414 -0.00715362 -0.022606 0.0262745
235 1 47 0.379679 0.506599 0.412998 0.00218537 -0.000249305 0.00572842
236 2 47 0.376442 0.537937 0.346399 0.000825344 0.00656151 0.0138347
237 2 47 0.386122 0.416221 0.35398 0.0200846 0.0256166 -0.0111998
238 1 48 0.502182 0.507514 0.632545 -0.00172112 -0.00181837 0.00245838
239 2 48 0.49673 0.449118 0.538464 -0.00215484 -0.00530347 0.00313089
240 2 48 0.493507 0.588691 0.663767 -0.0304082 -0.0230266 -0.00265566
241 1 49 0.258093 0.347175 0.336497 -0.00044455 -0.0049821 -0.00140468
242 2 49 0.266849 0.278089 0.339332 0.0152381 0.00758373 0.0132246
243 2 49 0.260304 0.33261 0.242278 -0.0428424 0.0333999 0.00684534
244 1 50 0.328066 0.458639 0.350074 0.00648117 0.00254285 0.00327482
245 2 50 0.325041 0.359927 0.316386 -0.00767583 0.0128807 -0.0166098
246 2 50 0.320402 0.482084 0.289345 -0.00446037 -0.0287588 -0.0189906
247 1 51 0.574788 0.792164 0.384522 5.20206e-05 -0.00236363 -0.00887816
248 2 51 0.574347 0.782294 0.291137 -0.00950281 0.0151513 -0.000581292
249 2 51 0.588428 0.784108 0.407905 0.00313281 0.00528481 -0.0143463
250 1 52 0.139761 1.01203 0.52802 -0.00476571 0.002744 0.00627556
251 2 52 0.130169 0.938999 0.511238 -0.0103731 0.00434962 0.0217795
252 2 52 0.152458 0.971717 0.484885 0.00719694 0.00223882 0.0315342
253 1 53 0.278685 0.0186349 0.919381 -0.00274292 0.00115676 0.00298109
254 2 53 0.271157 0.931257 0.879315 -0.0044613 0.00645593 -0.00505505
255 2 53 0.290631 0.98992 0.862182 -0.00846066 -0.00952751 -0.00557191
256 1 54 0.534586 0.606277 0.0102852 0.00373694 0.00546223 0.00464243
257 2 54 0.526725 0.520686 0.960502 0.0255444 0.00353848 -0.0172414
258 2 54 0.529276 0.664803 0.104793 0.00331413 0.0178373 0.00278923
259 1 55 0.170682 0.858816 0.324179 0.000913149 0.00173463 0.00285429
260 2 55 0.166293 0.854576 0.237471 -0.00488644 0.00978017 0.00911124
261 2 55 0.180875 0.788591 0.304484 -0.0184537 -0.0154769 -0.00762794
262 1 56 0.396695 0.235674 0.184588 -0.00074124 -0.00166307 -0.0046739
263 2 56 0.405391 0.302776 0.177647 -0.00335853 -0.000667818 -0.0162799
264 2 56 0.405223 0.153924 0.154388 -0.00571573 -0.00286312 -0.0116451
265 1 57 0.42149 0.544596 0.380505 -0.000747103 0.00394423 0.00506059
266 2 57 0.428808 0.480734 0.295673 -0.00472396 0.00133695 0.00337248
267 2 57 0.414846 0.611787 0.360872 0.000771428 -0.00162508 -0.0235732
268 1 58 0.208467 0.704076 0.311415 -0.00495552 0.000387859 -0.000242438
269 2 58 0.217535 0.717588 0.386192 0.00100507 0.0281755 0.00476131
270 2 58 0.213849 0.756793 0.269113 0.00725586 -0.00742789 -0.00487368
271 1 59 0.427404 0.461755 0.619171 -0.000340058 -0.00140707 -0.0082564
272 2 59 0.429139 0.50578 0.561583 -0.0157469 -0.0040084 -0.0154942
273 2 59 0.415752 0.407245 0.569775 -0.00366807 0.012658 -0.0126251
274 1 60 0.565277 0.910041 0.664616 -0.00476533 0.00185534 0.00313087
275 2 60 0.566351 1.00809 0.739085 -0.000753363 0.00785467 -0.00297209
276 2 60 0.568219 0.891634 0.569863 0.01026 0.0182402 0.012341
277 1 61 0.267104 0.676075 0.308496 -0.000469791 -0.0027265 0.000333675
278 2 61 0.266182 0.598269 0.211895 -0.00245064 -0.00265016 0.000443957
279 2 61 0.265375 0.764575 0.308976 -0.00597646 -0.0034063 0.00186571
280 1 62 0.405359 0.0411884 0.610722 0.000206144 0.00391857 -0.000711136
281 2 62 0.394041 0.0285252 0.550612 0.00902817 0.0174997 -0.00798477
282 2 62 0.408257 0.139533 0.67799 -0.00500346 0.00488022 -0.000208895
283 1 63 0.570911 0.205116 0.67333 0.000234551 0.00229132 -0.00427607
284 2 63 0.565479 0.298378 0.704057 -0.0124055 -0.00697635 0.00692978
285 2 63 0.583679 0.222844 0.72018 -0.00609124 1.50425e-05 0.00773648
286 1 64 0.318663 0.188163 0.121831 -0.0036581 0.000693086 -0.00359179
287 2 64 0.318333 0.0859057 0.0781977 0.00691349 -0.00314106 0.00401831
288 2 64 0.328044 0.207554 0.0662462 -0.0115376 0.0133816 -0.000682703
289 1 65 0.303892 0.635581 0.645874 5.10759e-05 0.00173387 0.00466372
290 2 65 0.306105 0.737006 0.69701 0.00918394 -0.00573854 0.0146241
291 2 65 0.290419 0.626743 0.611227 -0.0103154 -0.00197688 0.0322362
292 1 66 0.143898 0.062536 0.29823 -0.000744899 0.000496288 -0.00792271
293 2 66 0.153074 0.141567 0.335861 0.00399595 -0.0120982 0.00708895
294 2 66 0.140272 0.0522023 0.378633 0.0146595 -0.0226576 -0.0197391
295 1 67 0.143476 0.330644 0.610508 0.00393701 0.00632883 0.00792336
296 2 67 0.152078 0.398481 0.604087 0.0156316 -0.00382477 -0.00963103
297 2 67 0.142214 0.372148 0.712192 0.0232483 0.0170902 0.0107907
298 1 68 0.443718 0.943182 0.469341 0.00147893 -0.0019533 0.00322743
299 2 68 0.446612 0.0302201 0.469241 -0.0226266 0.00307085 -0.00747772
300 2 68 0.429792 0.962559 0.49374 0.00236648 -0.0159562 0.0113724
301 1 69 0.57113 0.297471 0.427316 0.00209245 0.00181583 -0.00440856
302 2 69 0.57623 0.393442 0.473993 0.0257693 -0.0146801 0.00673132
303 2 69 0.557778 0.301459 0.462241 0.000549064 0.00155716 -0.00872454
304 1 70 0.239977 0.196866 0.534505 0.000702858 0.0111325 0.0030129
305 2 70 0.248263 0.280762 0.57794 -0.0194658 0.0176674 0.0197262
306 2 70 0.247829 0.116701 0.467428 -0.0025155 0.00764682 0.00312643
307 1 71 0.447755 0.195426 0.459423 0.0042236 -0.000863959 0.000378343
308 2 71 0.453518 0.284698 0.47841 0.00688836 -0.000308475 -0.00807536
309 2 71 0.433746 0.201617 0.442986 0.0100332 0.013138 -0.020895
310 1 72 0.484894 0.938 0.603541 -0.00222798 -0.00334986 -0.000757611
311 2 72 0.489411 0.842158 0.54033 -0.00272988 0.00161512 -0.00687196
312 2 72 0.494418 0.996383 0.589325 -0.0124193 0.00802881 0.01131
313 1 73 0.222941 0.199019 0.317743 0.00129741 0.00539913 -8.89004e-05
314 2 73 0.22557 0.191412 0.4011 -0.0236588 0.00579095 0.00570808
315 2 73 0.235931 0.225963 0.300954 -0.00363242 0.0276569 0.0266977
316 1 74 0.48368 0.758828 0.770274 0.0043927 0.00275836 -0.00121843
317 2 74 0.493604 0.804403 0.843901 0.00150923 -0.0270083 0.00571958
318 2 74 0.476353 0.823983 0.751176 0.0155533 0.00420109 -0.0253019
319 1 75 0.544543 0.940288 0.0752349 0.0060128 -0.00266424 0.00355193
320 2 75 0.556549 0.980185 0.0604451 0.00291603 0.00526046 0.0149316
321 2 75 0.53918 0.00962018 0.166455 -0.0200881 -0.00849148 -0.00565652
322 1 76 0.183489 0.124555 0.429024 0.00282486 0.000825333 0.00180571
323 2 76 0.177509 0.168394 0.522332 0.0010695 -0.00336924 0.000857433
324 2 76 0.182545 0.022714 0.387593 -0.00326512 -0.00407315 0.0139228
325 1 77 0.352097 0.714112 0.424228 -0.0107279 0.000863495 0.00131768
326 2 77 0.348618 0.620443 0.406737 -0.0120508 1.4848e-05 0.00795049
327 2 77 0.364044 0.746703 0.481227 -0.00570224 -0.0100845 -0.00529746
328 1 78 0.488431 0.379482 0.355141 -0.00742376 0.00289534 0.00479092
329 2 78 0.488864 0.474204 0.368335 -0.0127701 0.0028143 0.00675568
330 2 78 0.474967 0.354579 0.319967 -0.010979 0.0252698 0.00892733
331 1 79 0.144969 0.69856 0.409827 -0.00305136 0.0015066 0.00137632
332 2 79 0.158158 0.65953 0.401198 -0.000586071 0.00385852 0.0170708
333 2 79 0.138688 0.638451 0.319058 0.00288706 -0.00210272 -0.00087964
334 1 80 0.341803 0.0124709 0.591423 -0.00226659 -0.000170723 0.00356051
335 2 80 0.345782 0.110245 0.628972 0.0117328 -0.00448336 0.00349033
336 2 80 0.352211 0.969456 0.618703 0.00497872 0.00147052 -0.0120991
337 1 81 0.140427 0.207943 0.800749 -0.00112817 -0.00247176 -0.00286158
338 2 81 0.13248 0.289895 0.820394 -0.00691296 -0.00882695 0.00739571
339 2 81 0.139207 0.135819 0.701889 0.00435908 -0.0135737 -0.000433229
340 1 82 0.196266 0.990605 0.653705 -0.00277647 0.00192478 0.000208433
341 2 82 0.197263 0.890241 0.585938 0.00505886 -0.00566784 0.00964306
342 2 82 0.208289 0.0186115 0.710078 0.000438893 -0.0339537 -0.00480174
343 1 83 0.229725 0.522359 0.839167 -0.00104838 -0.00128963 -0.00555516
344 2 83 0.230952 0.613081 0.843619 -0.00954739 -0.000435035 -0.00896941
345 2 83 0.217573 0.480504 0.787415 -0.0111156 -0.00365943 0.0121989
346 1 84 0.565773 0.621874 0.603694 0.0056583 -0.00785153 0.00303782
347 2 84 0.565775 0.723188 0.640046 -0.00783073 -0.000228913 -0.0170521
348 2 84 0.553493 0.609285 0.642415 0.00959617 -0.00777368 0.0120132
349 1 85 0.267816 0.613005 0.516513 -0.00729301 0.00209803 2.90972e-05
350 2 85 0.267884 0.637565 0.442467 -0.0166778 -0.0150984 -0.0165249
351 2 85 0.262006 0.519416 0.476426 -0.0127954 0.00813085 -0.00702018
352 1 86 0.520473 0.964663 0.840883 0.0077346 0.00254218 0.00917743
353 2 86 0.528858 0.942126 0.899179 0.0276278 0.0205159 0.00719944
354 2 86 0.519902 0.0672253 0.891299 0.0187993 0.00753816 0.00124119
355 1 87 0.538267 0.694374 0.813601 -0.00451247 -0.00606386 0.00075625
356 2 87 0.542756 0.761388 0.908464 -0.00959037 0.00778259 -0.000839753
357 2 87 0.526552 0.649291 0.824813 -0.00835136 0.00102103 0.00910117
358 1 88 0.223349 0.505054 0.503034 0.00735621 0.00178649 -0.00714512
359 2 88 0.211798 0.451468 0.501849 0.00526727 0.00456393 -0.00555888
360 2 88 0.229386 0.458028 0.409865 -0.0105143 -0.0124394 -0.0153016
361 1 89 0.393677 0.324015 0.746848 -0.00266836 0.0009427 0.00523073
362 2 89 0.390701 0.42424 0.791422 0.0207728 0.00372865 0.0107414
363 2 89 0.403675 0.30685 0.676089 -0.00976822 0.010234 0.000830431
364 1 90 0.512293 0.38626 0.864128 -0.00181309 -2.42362e-05 -0.00694833
365 2 90 0.498824 0.421137 0.873506 -0.0115452 -0.0289831 0.00103089
366 2 90 0.511837 0.287438 0.790849 -0.0259693 -0.0119389 0.0057511
367 1 91 0.224477 0.253758 0.808135 -0.000357652 -0.00357696 0.00744892
368 2 91 0.227887 0.251986 0.720891 -0.0172781 0.0108611 0.0106967
369 2 91 0.215943 0.335814 0.857613 -0.00528947 -0.0167616 0.0189498
370 1 92 0.321388 0.471826 0.753067 0.00480241 -0.00110658 0.00299165
371 2 92 0.31505 0.545113 0.741318 -0.0157304 -0.00952569 0.0172612
372 2 92 0.331001 0.439653 0.67699 -0.0157916 -0.00496039 -0.0159452
373 1 93 0.437154 0.703386 0.854192 0.00899189 -0.00586758 -0.000970483
374 2 93 0.428046 0.779601 0.872815 0.0324375 0.0153269 -0.00688548
375 2 93 0.433877 0.63095 0.758335 -0.0214448 0.000419237 0.00456417
376 1 94 0.175025 0.228942 0.712475 0.00375749 -4.97183e-05 0.00052456
377 2 94 0.183124 0.146493 0.688583 0.0216041 0.0186499 -0.0198826
378 2 94 0.163057 0.210744 0.750142 -0.000721966 0.0123897 0.00438949
379 1 95 0.383656 0.588935 0.84535 0.00259515 0.00044711 -0.0018302
380 2 95 0.390289 0.661652 0.92921 0.015376 -0.00844053 -0.00525686
381 2 95 0.374965 0.632448 0.807105 -0.00329062 -0.0141787 -0.0200794
382 1 96 0.501829 0.813461 -0.00197697 0.00549253 0.00253777 -0.00198783
383 2 96 0.514339 0.859364 0.0396116 0.000808297 0.00522319 0.00620376
384 2 96 0.495874 0.790334 0.0648769 -0.00314974 -0.000704305 -0.0106272
385 1 97 0.282673 0.20431 0.796445 0.00529986 -0.00461328 -0.0033507
386 2 97 0.284636 0.118789 0.706049 -0.00500786 0.0059893 -0.010468
387 2 97 0.294901 0.247459 0.846251 0.00228068 -0.0112488 0.00479445
388 1 98 0.311772 0.536184 0.150335 0.00536212 -0.0073672 -0.00262823
389 2 98 0.298605 0.577541 0.170047 0.00300704 -0.0189232 0.0074141
390 2 98 0.32051 0.61554 0.173734 -0.00095115 0.000409444 -0.0117258
391 1 99 0.451304 0.346246 0.21011 0.000972701 0.00900337 0.00517041
392 2 99 0.443351 0.260722 0.168766 -0.00415898 0.00708221 0.0156946
393 2 99 0.456825 0.350023 0.129965 -0.00740724 0.0127307 0.00342155
394 1 100 0.234774 0.798657 0.528275 -0.00140225 0.000834785 0.00188441
395 2 100 0.243018 0.728145 0.532771 -0.0123491 -0.00815631 -0.0237052
396 2 100 0.239357 0.886697 0.608161 0.0162039 -0.00292105 -0.00269432
397 1 101 0.189161 0.43811 0.687192 0.00452025 0.000702435 0.00192999
398 2 101 0.185031 0.358246 0.69695 -0.00197238 0.00412183 0.0165864
399 2 101 0.177888 0.475977 0.661672 -0.00190822 -0.00934027 -0.000782362
400 1 102 0.145021 0.787744 0.696568 -0.00579633 0.00209231 0.00420464
401 2 102 0.144221 0.770476 0.600439 0.0135154 0.0134159 0.00726418
402 2 102 0.132453 0.833577 0.736724 -0.00259651 0.0194807 -0.00143478
403 1 103 0.146993 0.536518 0.901904 -0.00169012 0.00544624 0.00317072
404 2 103 0.144348 0.636366 0.964388 -0.00909782 0.00294925 0.00409476
405 2 103 0.149305 0.497952 0.96377 -0.0283862 0.00466468 0.00928033
406 1 104 0.31856 0.326124 0.893879 -0.00148843 -0.00762908 0.00691767
407 2 104 0.320231 0.380266 0.846119 -0.0165588 -0.00216281 0.0134681
408 2 104 0.315443 0.398558 0.990061 -0.0265726 -0.012017 0.00241094
409 1 105 0.549715 0.0302814 0.419596 0.00668808 -0.00260106 0.00834525
410 2 105 0.556984 0.023923 0.339894 0.0224001 -0.0254739 0.00747097
411 2 105 0.556363 0.10559 0.501534 0.00204072 0.014305 0.00288507
412 1 106 0.267237 0.402349 0.720618 -0.00140861 0.000102268 0.000821881
413 2 106 0.255215 0.44696 0.772782 -0.00207616 -0.0243096 0.00958605
414 2 106 0.275893 0.365474 0.765615 0.00473808 -0.00166706 -0.0102047
415 1 107 0.348558 0.482274 0.572906 0.000660455 -0.00128276 -0.00255181
416 2 107 0.361048 0.486719 0.53117 0.000244416 0.0283858 0.0173534
417 2 107 0.338738 0.46871 0.502223 0.017013 -0.010742 -0.0221672
418 1 108 0.567047 0.118827 0.91724 -0.00302957 -0.00340158 -0.000503259
419 2 108 0.567085 0.136673 0.0137106 -0.00753863 -0.00567763 -0.0013285
420 2 108 0.567233 0.216404 0.938438 -0.00511591 -0.00398798 0.00245349
421 1 109 0.249627 0.0209145 0.741122 0.00235873 0.000102378 -0.00427517
422 2 109 0.250886 0.107596 0.73747 0.00387019 -0.000539503 -0.0190261
423 2 109 0.261781 1.00617 0.779577 0.00507848 0.0221111 0.0118735
424 1 110 0.268815 0.453388 0.0291607 -0.00424125 0.00287691 -0.00143636
425 2 110 0.259127 0.389963 0.961362 -0.00397766 -0.00972469 0.00467647
426 2 110 0.277167 0.40054 0.0588283 -0.00627556 -0.00207327 -0.0104699
427 1 111 0.565272 0.48808 0.798311 0.00253258 0.00233778 0.000754982
428 2 111 0.566505 0.562274 0.774432 0.0222796 0.00307457 0.0110389
429 2 111 0.565277 0.536258 0.900897 -0.00865268 -0.0135006 0.000175203
430 1 112 0.182592 0.692445 -0.00894209 0.00018743 0.00054392 -0.0080901
431 2 112 0.186489 0.75181 0.952318 -0.0141356 0.00694655 -0.00334352
432 2 112 0.173063 0.623374 0.927244 -0.0282689 0.0103988 0.0156065
433 1 113 0.433284 0.0170505 0.819714 0.00174427 -0.000741209 0.00317459
434 2 113 0.443448 0.950016 0.761947 -0.0055782 0.00906524 -0.0133935
435 2 113 0.425381 0.0494631 0.767133 0.016081 0.00927209 0.000734369
436 1 114 0.436831 0.322867 0.781032 0.00475619 -0.00573116 0.000608182
437 2 114 0.449247 0.272077 0.764749 -0.00124324 -0.00646534 -0.029823
438 2 114 0.437558 0.377967 0.733697 0.0119388 -0.0102148 -0.00721032
439 1 115 0.315708 0.954837 0.760969 -0.00737938 -0.0112096 -0.00385277
440 2 115 0.324841 0.0198451 0.832811 0.00471832 -0.0126246 -0.0141953
441 2 115 0.31974 0.949525 0.673096 0.0109367 0.00120836 0.00846549
442 1 116 0.3186 0.911194 0.0206969 -0.0027289 -0.000844622 0.00475329
443 2 116 0.306073 0.865504 1.01645 -0.0085795 0.00760121 0.0272251
444 2 116 0.325827 0.852967 0.933569 -0.00537334 -0.0187653 0.00668572
445 1 117 0.416718 0.377792 0.0472635 -0.00230151 0.000406298 -0.00765529
446 2 117 0.423815 0.317527 0.960075 -0.00473085 0.00288534 -0.00961252
447 2 117 0.41291 0.462248 0.0447609 -0.00349482 0.000465664 0.00739803
448 1 118 0.161377 0.535105 0.582245 -0.000727734 -0.00595711 -0.00471748
449 2 118 0.158437 0.633511 0.613832 0.0211162 0.00273991 -0.0163336
450 2 118 0.157183 0.484276 0.484077 -0.0104953 -0.0109204 -0.00163146
451 1 119 0.352147 0.276117 0.708538 -0.00150835 0.00335044 0.000430781
452 2 119 0.34529 0.358087 0.782198 -0.00726528 -0.00226897 0.000575741
453 2 119 0.366118 0.300436 0.723347 -0.00319334 0.0157804 -0.0046258
454 1 120 0.460334 0.431541 0.0433652 0.00040982 -0.000453245 -0.00683074
455 2 120 0.458163 0.419502 0.950081 0.00732276 -0.00679667 -0.010694
456 2 120 0.458927 0.53267 0.106433 0.0198614 0.00113782 -0.00576961
457 1 121 0.197945 0.448256 0.958354 -0.00054315 0.00605621 0.00184229
458 2 121 0.186273 0.395499 0.907205 0.00531418 -0.00461726 -0.00109468
459 2 121 0.193405 0.545491 1.00198 0.0215731 0.00699257 0.0162702
460 1 122 0.402938 0.839226 0.878212 0.000297933 0.0108896 -0.00117657
461 2 122 0.392352 0.894721 0.942202 -0.00688378 0.00161477 -0.00573078
462 2 122 0.400288 0.810795 0.78016 -0.0196004 0.0321609 0.00786608
463 1 123 0.525211 0.143612 0.261501 -0.00437144 0.00182238 -0.00745898
464 2 123 0.523717 0.237324 0.273256 -0.00814574 -0.00108224 0.014332
465 2 123 0.512943 0.129942 0.299575 0.00248278 -0.00543387 0.00107259
466 1 124 0.183909 0.82855 0.802902 -0.00297613 -0.0009236 -0.00237824
467 2 124 0.184578 0.930489 0.863438 -0.00250085 -0.00677429 0.00557654
468 2 124 0.169908 0.813672 0.779579 8.12737e-05 -0.00649816 -0.0144636
469 1 125 0.380283 0.239023 0.918114 -0.000857591 0.0015577 0.00868513
470 2 125 0.383318 0.275642 0.855508 0.00549625 -0.00452666 0.00329231
471 2 125 0.389389 0.287277 0.996919 0.0138151 0.0107096 -0.00462258
472 1 126 0.480914 0.639393 0.43125 0.00335607 -0.0012876 -0.00230591
473 2 126 0.479064 0.686109 0.376267 -0.0108996 0.00324848 0.00817887
474 2 126 0.469456 0.660726 0.492407 0.00831622 -0.0421311 -0.0027489
475 1 127 0.184511 0.115379 0.000468514 -0.000101555 -0.00472825 -0.00606313
476 2 127 0.19628 0.128136 0.956911 -0.00589577 -0.0135123 -0.0253312
477 2 127 0.187027 0.15828 0.10117 -0.0130864 0.010287 -0.00247214
478 1 128 0.367742 0.505354 0.15736 -0.00405591 0.00688953 -0.00875637
479 2 128 0.358884 0.560871 0.134159 -0.0112501 -0.00334182 -0.0235328
480 2 128 0.36601 0.412695 0.0743176 0.01132 -0.0172572 0.00622361
481 1 129 0.450321 0.773483 0.587095 0.00539692 0.000670833 -0.00129157
482 2 129 0.452096 0.842401 0.556576 0.00819987 -0.000329927 -0.0033193
483 2 129 0.441235 0.703462 0.519334 0.00306407 0.00699276 -0.00296147
484 1 130 0.219582 0.706021 0.752741 -0.00484506 -0.0016652 -0.00610303
485 2 130 0.205537 0.728253 0.765085 -0.0076992 -0.00627244 -0.0222763
486 2 130 0.220699 0.622601 0.6597 0.0233347 0.00694708 -0.00760194
487 1 131 0.354786 0.75233 0.826292 -0.00325734 -0.000747046 -0.0015605
488 2 131 0.36332 0.831938 0.846869 -0.00397991 0.0033623 -0.0154388
489 2 131 0.351883 0.699591 0.725799 -0.00605041 0.0109404 -0.00131541
490 1 132 0.568828 0.750102 0.111397 -0.00343883 0.0004067 -0.00055196
491 2 132 0.571356 0.803468 0.0637512 -0.00696302 0.0135083 0.0226317
492 2 132 0.55626 0.702197 0.0751542 -0.00167664 0.0131917 -0.0170951
493 1 133 0.260381 0.772224 0.817143 0.00484433 0.0027579 0.000130852
494 2 133 0.263877 0.697068 0.723008 -0.00743708 0.00186921 -0.00281818
495 2 133 0.246 0.77505 0.817433 0.00463963 -0.00483633 0.00964617
496 1 134 0.375485 0.806589 0.121782 -0.00113764 0.00532217 -0.00167588
497 2 134 0.374578 0.866268 0.0794952 -0.0265136 0.00739143 0.00692363
498 2 134 0.370429 0.853353 0.217871 0.00535544 -0.0146429 0.000508802
499 1 135 0.415171 0.634787 0.0510084 -0.000600548 0.0056876 0.0100977
500 2 135 0.423303 0.6767 0.135685 0.0178199 -0.0216491 -0.00265371
501 2 135 0.424301 0.617028 0.975166 0.00705251 0.00414502 0.016181
ITEM: TIMESTEP
7000
ITEM: NUMBER OF ATOMS
501
ITEM: BOX BOUNDS xy xz yz pp pp pp
-9.9999999999999995e-07 6.9505939999999995e+01 -0.0000000000000000e+00
-5.6223000000000001e+00 1.1247999999999999e+01 -0.0000000000000000e+00
0.0000000000000000e+00 9.7420349999999996e+00 -5.6223000000000001e+00
ITEM: ATOMS id type mol xs ys zs vx vy vz
1 3 0 0.0339829 1.70746e-06 0.999998 0.00280087 -0.00150278 0.000666578
2 3 0 0.066066 0.166667 0.0833333 -0.000618612 0.000365109 -0.00127378
3 4 0 0.0981491 0.0833316 0.166668 -0.000455817 -2.12893e-06 0.00128803
4 3 0 0.0339829 0.250002 0.999998 -0.000774136 0.000215484 -0.0010131
5 3 0 0.066066 0.416667 0.0833333 0.000164072 0.000257832 0.000197404
6 4 0 0.0981491 0.333332 0.166668 -0.000131824 -9.30425e-05 -0.00143179
7 3 0 0.0339829 0.500002 0.999998 -0.00202914 -0.000597921 0.00103286
8 3 0 0.066066 0.666667 0.0833333 0.00125146 -0.0014591 0.000717843
9 4 0 0.0981491 0.583332 0.166668 1.38673e-05 -0.000338701 0.000838982
10 3 0 0.0339829 0.750002 0.999998 0.000484506 -0.000364579 0.000313948
11 3 0 0.066066 0.916667 0.0833333 -0.00100636 -0.000407269 0.00206746
12 4 0 0.0981491 0.833332 0.166668 0.000360278 0.000964371 -0.000524162
13 3 0 0.0339829 1.70746e-06 0.249998 -0.000491707 -0.000162265 0.000808866
14 3 0 0.066066 0.166667 0.333333 -0.00251404 -0.000147352 0.00079017
15 4 0 0.0981491 0.0833316 0.416668 -0.000107086 -0.000856599 -0.00133397
16 3 0 0.0339829 0.250002 0.249998 0.000356098 -0.00137704 -0.00109356
17 3 0 0.066066 0.416667 0.333333 0.0004611 0.00151107 -0.000619172
18 4 0 0.0981491 0.333332 0.416668 0.00019607 0.000829545 0.000500029
19 3 0 0.0339829 0.500002 0.249998 -0.00127047 -0.0016547 0.0016031
20 3 0 0.066066 0.666667 0.333333 -0.000672638 -0.00149068 0.00198008
21 4 0 0.0981491 0.583332 0.416668 0.000114618 0.00144077 -0.000172637
22 3 0 0.0339829 0.750002 0.249998 0.000109269 -0.00127707 -0.000954462
23 3 0 0.066066 0.916667 0.333333 -1.03553e-05 0.000451121 0.000177217
24 4 0 0.0981491 0.833332 0.416668 0.000327965 0.000182319 -0.000375611
25 3 0 0.0339829 1.70746e-06 0.499998 -0.000986754 -0.00151166 -0.000555629
26 3 0 0.066066 0.166667 0.583333 0.00111884 0.00207839 -0.00123317
27 4 0 0.0981491 0.0833316 0.666668 -0.00183036 -0.00206751 0.00210467
28 3 0 0.0339829 0.250002 0.499998 -0.00121512 -0.000367164 0.000705331
29 3 0 0.066066 0.416667 0.583333 0.000951521 -0.0012545 -0.000481598
30 4 0 0.0981491 0.333332 0.666668 -0.000234066 -0.00104889 -0.000501396
31 3 0 0.0339829 0.500002 0.499998 -0.000323364 -0.000979136 0.000780403
32 3 0 0.066066 0.666667 0.583333 0.000256865 0.00204122 0.000859051
33 4 0 0.0981491 0.583332 0.666668 0.0016599 -0.000151786 -0.000270087
34 3 0 0.0339829 0.750002 0.499998 9.16871e-05 0.0016711 -0.00159205
35 3 0 0.066066 0.916667 0.583333 0.000308244 -0.00230555 -0.000522083
36 4 0 0.0981491 0.833332 0.666668 -0.000537213 0.00103586 0.000784269
37 3 0 0.0339829 1.70746e-06 0.749998 -0.0010627 0.00216198 0.000860725
38 3 0 0.066066 0.166667 0.833333 0.00154734 0.00159206 0.00187336
39 4 0 0.0981491 0.0833316 0.916668 0.000149744 -0.000238321 0.00247685
40 3 0 0.0339829 0.250002 0.749998 -0.000391554 0.00196727 0.000680858
41 3 0 0.066066 0.416667 0.833333 -0.0014152 0.00208868 -9.96535e-06
42 4 0 0.0981491 0.333332 0.916668 -0.00105319 0.00057278 -8.94067e-05
43 3 0 0.0339829 0.500002 0.749998 -0.000962956 -0.00140844 -0.00249814
44 3 0 0.066066 0.666667 0.833333 -0.000157246 0.00139739 -0.000583521
45 4 0 0.0981491 0.583332 0.916668 0.000429576 -0.000244669 -0.00152565
46 3 0 0.0339829 0.750002 0.749998 0.000595671 0.00125079 -0.0013952
47 3 0 0.066066 0.916667 0.833333 0.00249275 0.000460135 0.00141013
48 4 0 0.0981491 0.833332 0.916668 -0.000157599 -0.000249847 0.0011701
49 3 0 0.614106 1.70746e-06 0.999998 -0.000277358 -0.000712135 -0.00126475
50 3 0 0.646189 0.166667 0.0833333 0.000331204 -0.00095876 -0.000356281
51 4 0 0.678272 0.0833316 0.166668 -0.00148266 -0.00117668 0.00158423
52 3 0 0.614106 0.250002 0.999998 0.00136734 -0.000714834 -0.000524463
53 3 0 0.646189 0.416667 0.0833333 -0.000593114 -0.00108142 0.0011709
54 4 0 0.678272 0.333332 0.166668 -0.000836903 -0.0010381 -0.0015441
55 3 0 0.614106 0.500002 0.999998 -0.00163959 8.90966e-05 -0.00125135
56 3 0 0.646189 0.666667 0.0833333 -0.000255654 0.000143509 0.0018051
57 4 0 0.678272 0.583332 0.166668 0.00161999 0.00202697 -0.00116678
58 3 0 0.614106 0.750002 0.999998 0.00088432 -0.00050697 -0.0027751
59 3 0 0.646189 0.916667 0.0833333 0.00091267 4.16311e-05 -0.000704408
60 4 0 0.678272 0.833332 0.166668 0.000832024 0.0011716 -0.00222013
61 3 0 0.614106 1.70746e-06 0.249998 -0.000889819 0.00098169 -0.000565525
62 3 0 0.646189 0.166667 0.333333 0.00166319 -0.00154178 -0.000834535
63 4 0 0.678272 0.0833316 0.416668 0.000909319 0.00116775 -0.00172752
64 3 0 0.614106 0.250002 0.249998 -0.000536545 -0.000205339 0.00163278
65 3 0 0.646189 0.416667 0.333333 -0.00065563 -0.00100697 0.00181886
66 4 0 0.678272 0.333332 0.416668 0.000844141 -0.000841443 0.000833031
67 3 0 0.614106 0.500002 0.249998 0.000588262 -0.0019956 -0.000456158
68 3 0 0.646189 0.666667 0.333333 0.000142262 -0.00277851 0.000218182
69 4 0 0.678272 0.583332 0.416668 0.00179486 0.00260848 0.000154854
70 3 0 0.614106 0.750002 0.249998 -0.00112048 -0.000347907 -0.00119675
71 3 0 0.646189 0.916667 0.333333 -0.00163579 -0.000228021 0.000710951
72 4 0 0.678272 0.833332 0.416668 0.000836841 0.000689015 0.000553132
73 3 0 0.614106 1.70746e-06 0.499998 0.000270824 0.000450954 0.000779982
74 3 0 0.646189 0.166667 0.583333 0.00023756 -7.13831e-06 0.00112305
75 4 0 0.678272 0.0833316 0.666668 -0.00084363 0.00059831 0.00232795
76 3 0 0.614106 0.250002 0.499998 0.00028487 -0.00118492 -0.000107505
77 3 0 0.646189 0.416667 0.583333 -0.000796224 0.00237105 -0.00152979
78 4 0 0.678272 0.333332 0.666668 0.000935202 0.000504837 -0.000963026
79 3 0 0.614106 0.500002 0.499998 -0.000103446 -0.000320019 -0.000598996
80 3 0 0.646189 0.666667 0.583333 -0.000147938 0.000836646 0.000224981
81 4 0 0.678272 0.583332 0.666668 -0.000218135 0.000325608 1.66404e-05
82 3 0 0.614106 0.750002 0.499998 4.71013e-05 -0.00148004 -0.00188053
83 3 0 0.646189 0.916667 0.583333 0.00151567 7.56857e-05 0.000678011
84 4 0 0.678272 0.833332 0.666668 0.000417033 -0.000276953 0.000201498
85 3 0 0.614106 1.70746e-06 0.749998 -0.001832 -0.00089877 -0.00159885
86 3 0 0.646189 0.166667 0.833333 -0.000296298 -0.000453157 -0.000559743
87 4 0 0.678272 0.0833316 0.916668 -1.59444e-05 0.000325056 0.000782495
88 3 0 0.614106 0.250002 0.749998 -0.000836725 -0.00148448 -0.00109179
89 3 0 0.646189 0.416667 0.833333 0.000240597 -0.000816023 -0.000587301
90 4 0 0.678272 0.333332 0.916668 0.0007638 -0.000265658 0.000271086
91 3 0 0.614106 0.500002 0.749998 -0.000880586 -0.000729027 0.000473001
92 3 0 0.646189 0.666667 0.833333 0.000666978 0.000327916 1.129e-05
93 4 0 0.678272 0.583332 0.916668 -0.000864502 0.00275405 -9.46344e-05
94 3 0 0.614106 0.750002 0.749998 0.000454928 0.000633472 -0.00156464
95 3 0 0.646189 0.916667 0.833333 -5.56329e-05 0.00162573 -0.000857852
96 4 0 0.678272 0.833332 0.916668 0.000999933 0.000291454 0.000408075
97 1 1 0.271325 0.368401 0.228618 -0.00175688 -0.00464941 -0.0030632
98 2 1 0.275886 0.272385 0.166695 0.00603939 -0.00451532 0.000873482
99 2 1 0.282132 0.419487 0.292714 -0.000342769 0.0222784 -0.0140742
100 1 2 0.381733 0.807614 0.375748 0.000860998 0.00222103 -0.00115298
101 2 2 0.383365 0.909595 0.426006 0.019696 0.00833154 -0.0162817
102 2 2 0.36751 0.793861 0.362682 0.00355972 -0.0185927 -0.00856944
103 1 3 0.569819 0.804611 0.0263709 0.00220065 0.00469963 -0.00320389
104 2 3 0.572067 0.797499 0.110413 -0.0203082 0.0232529 0.0135506
105 2 3 0.569042 0.90389 0.0539212 -0.00566697 -0.00108859 0.0159114
106 1 4 0.380382 0.12468 0.104859 0.00224264 -0.00136025 0.00489301
107 2 4 0.38956 0.197841 0.167349 0.00177225 0.0255211 -0.0154762
108 2 4 0.368521 0.135246 0.159625 -0.00910854 -0.0056483 -0.0142378
109 1 5 0.282191 0.70406 0.977747 0.00435443 -0.00443319 0.00374904
110 2 5 0.271404 0.771773 0.00697587 0.0153975 0.0150533 -0.00810288
111 2 5 0.277347 0.630617 0.995457 -0.00591511 -0.000917022 0.00265114
112 1 6 0.505919 0.710151 0.385922 0.000520332 0.000984084 0.00834909
113 2 6 0.511 0.802444 0.409066 0.00372075 -0.00158242 0.0135793
114 2 6 0.50842 0.690988 0.462307 0.00663906 0.00321755 0.00883201
115 1 7 0.232882 0.748632 0.100473 0.00351714 -0.000752716 0.00128712
116 2 7 0.233692 0.681547 -0.000164001 0.0181397 -0.0140741 0.00470997
117 2 7 0.218768 0.761351 0.120111 0.00255331 -0.00671979 -0.0025955
118 1 8 0.325418 0.13228 0.886804 0.00117065 -0.0018197 -0.00553519
119 2 8 0.339001 0.121885 0.853701 -0.00234525 -0.0112522 -0.0179247
120 2 8 0.320663 0.223173 0.903199 -0.0154985 -0.00636935 -0.0133032
121 1 9 0.475873 0.933509 0.294493 0.000685922 -0.000381446 0.00110367
122 2 9 0.487477 0.994003 0.320624 -0.00774556 0.00639085 0.0135598
123 2 9 0.472348 0.910654 0.199177 0.0271336 -0.0156894 -0.0105283
124 1 10 0.144528 0.376665 0.121481 0.00394594 0.00378975 0.000673998
125 2 10 0.151996 0.310975 0.139016 -0.0132863 -0.00544865 0.00783328
126 2 10 0.14032 0.323168 0.0234582 -0.00763533 -0.0166076 0.00532769
127 1 11 0.318095 0.696367 0.234787 0.00264965 -0.00319122 -0.00774729
128 2 11 0.327335 0.723259 0.312274 -0.00726795 0.000833055 0.00142009
129 2 11 0.324543 0.71116 0.163745 -0.0167611 0.0120479 -0.0079366
130 1 12 0.575451 0.374402 0.145571 0.00563068 -0.00349944 0.000188172
131 2 12 0.567929 0.450017 0.221505 -0.0334426 -0.00987779 -0.0236376
132 2 12 0.588368 0.36164 0.176753 0.00574336 -0.00248684 0.000912855
133 1 13 0.278632 0.0562848 0.310316 0.00186268 0.00839884 5.18623e-06
134 2 13 0.272914 0.0150208 0.216353 0.0172569 0.00196642 -0.00712958
135 2 13 0.269974 0.133784 0.372205 -0.0205261 0.00358959 -0.018207
136 1 14 0.37003 0.0910558 0.56068 0.00718941 -0.00207971 0.0100229
137 2 14 0.362853 0.136702 0.649636 0.00430162 0.0037716 0.00829196
138 2 14 0.360455 0.102545 0.50082 0.0107828 -0.0156735 -0.00486393
139 1 15 0.442584 0.146723 0.277876 0.00205751 -0.0015566 0.00101323
140 2 15 0.437336 0.199037 0.234747 -0.00867228 -0.00384596 0.00580459
141 2 15 0.44697 0.0604304 0.194946 0.0302654 -0.00377553 0.0131432
142 1 16 0.139451 0.968749 0.0806687 0.00480123 -0.00250313 0.00193997
143 2 16 0.12596 0.944084 0.0460308 0.0067435 -0.00536799 -0.00276116
144 2 16 0.138517 0.0605806 0.165872 0.00239102 0.0301361 -0.020005
145 1 17 0.389145 0.282791 0.453337 0.00125682 -0.00362815 -0.00310501
146 2 17 0.375431 0.25252 0.444075 0.00227275 -0.00737321 -0.00190958
147 2 17 0.396471 0.196135 0.39512 0.0199694 0.0187469 -0.011855
148 1 18 0.526548 0.4079 0.63158 -0.00508955 -0.00120475 -0.00519699
149 2 18 0.53553 0.477861 0.700491 0.00217361 -0.0192205 -0.00131647
150 2 18 0.514987 0.467404 0.649294 -0.000219175 -0.000256012 0.0147255
151 1 19 0.223799 0.372921 0.174252 0.00350448 -0.00777643 -0.000138781
152 2 19 0.212915 0.412912 0.147539 0.00214314 -0.00935227 0.000212671
153 2 19 0.234038 0.436233 0.176006 0.0204929 -0.0246149 -0.0188915
154 1 20 0.342506 0.693198 0.0554419 -0.00171505 -0.00161259 -0.00272998
155 2 20 0.354906 0.745173 0.0788973 0.000103692 -0.00636951 -0.000202517
156 2 20 0.338938 0.691116 0.968293 -0.031718 -0.00714371 0.0030938
157 1 21 0.524814 0.639754 0.571087 0.000440714 -6.53777e-05 -0.00169503
158 2 21 0.515387 0.624522 0.62933 0.00162546 0.000670545 0.000318228
159 2 21 0.533956 0.713162 0.63367 0.0111577 0.0138176 -0.0236342
160 1 22 0.169561 0.661799 0.389672 -0.00265051 -0.00689431 -0.00281973
161 2 22 0.172248 0.57375 0.388239 -0.0188414 -0.00992498 -0.00705415
162 2 22 0.1819 0.713626 0.406884 -0.0205418 0.0157411 0.0231922
163 1 23 0.447462 0.799859 0.376962 0.000648227 0.00357724 -0.00111644
164 2 23 0.438911 0.881505 0.428323 -0.00518552 0.0107083 -0.0169978
165 2 23 0.459812 0.82776 0.352229 0.00590529 0.00176674 0.0142051
166 1 24 0.461632 0.903379 0.0483758 -0.00198115 0.00239074 -0.000893796
167 2 24 0.467179 0.975146 0.0307192 -0.00799702 0.00798865 0.0153037
168 2 24 0.464594 0.817658 0.960177 -0.0324646 -0.0117336 -0.000418531
169 1 25 0.235583 0.98162 0.426902 0.00483668 -0.00420812 0.000536342
170 2 25 0.231371 1.00932 0.359194 -0.0121664 0.0112918 0.0243039
171 2 25 0.243001 0.065775 0.491105 0.00495365 0.011004 -0.0137357
172 1 26 0.350817 0.169452 0.399484 -0.00491445 -0.00248047 0.00064393
173 2 26 0.34415 0.15183 0.313384 -0.000139805 0.00708698 0.00127236
174 2 26 0.340885 0.230138 0.466896 -0.00233393 -0.001352 0.00282222
175 1 27 0.505602 0.176533 0.813486 -0.000440521 0.00451747 0.00854449
176 2 27 0.516263 0.156909 0.860904 0.0148324 0.00572475 -0.0146443
177 2 27 0.506087 0.278277 0.852955 -0.00839147 0.000779435 0.0181901
178 1 28 0.221871 0.0762982 0.968884 -0.00595516 0.00400952 0.00478292
179 2 28 0.226995 0.0593199 0.878633 0.0268329 0.0174887 0.0229602
180 2 28 0.220075 0.177254 0.0309762 -0.00640169 -0.00762602 0.0198277
181 1 29 0.3847 0.678873 0.562386 0.00133451 -0.00184192 -0.00442857
182 2 29 0.378111 0.592655 0.493404 -0.00105465 0.00628555 -0.00983398
183 2 29 0.387345 0.732894 0.515579 -0.00154758 0.00290165 0.0034601
184 1 30 0.47545 0.590975 0.962563 -0.00401028 0.00418506 0.00356158
185 2 30 0.471968 0.495139 0.938141 -0.00416537 0.00660018 -0.00575074
186 2 30 0.469386 0.615437 0.897001 -0.019369 0.000489778 0.00998367
187 1 31 0.289819 0.895092 0.459066 0.00516346 -0.00111455 0.00251302
188 2 31 0.284506 0.952748 0.422063 0.00986346 0.00609396 0.0148337
189 2 31 0.299023 0.829919 0.387976 0.0163776 0.016678 0.00432167
190 1 32 0.343735 0.0770954 0.139028 -0.00637888 0.00106142 -0.00285522
191 2 32 0.331215 0.0840187 0.0991071 -0.0172349 -0.0161992 0.00798196
192 2 32 0.346719 0.978748 0.0723025 -0.00203043 0.00881006 -0.0101904
193 1 33 0.46514 0.311001 0.870418 -0.00242925 0.0089069 -0.00251498
194 2 33 0.468339 0.229 0.879121 -0.0109326 0.00781697 0.00720832
195 2 33 0.451442 0.301272 0.839713 -0.00940344 -0.00997812 0.0157758
196 1 34 0.206272 0.0335186 0.170859 -0.00581094 0.00609582 -0.00636773
197 2 34 0.216499 0.0944834 0.234824 0.00323014 -0.0161036 -0.00505715
198 2 34 0.209268 0.0370733 0.0857351 -0.0145808 0.00240912 -0.0108722
199 1 35 0.310246 0.206091 0.450023 -0.00127695 -0.00286192 0.00100609
200 2 35 0.296459 0.186274 0.421382 -0.00317821 -0.0167384 0.0105674
201 2 35 0.316986 0.219864 0.379275 0.00612944 0.00626543 0.0133416
202 1 36 0.537446 0.306226 0.37019 0.000602082 -0.00565904 -0.00387718
203 2 36 0.533605 0.348795 0.468809 -0.0045044 -0.00129259 -0.00494514
204 2 36 0.546078 0.370762 0.358469 -0.00402505 -0.00293228 -0.00938696
205 1 37 0.181239 0.379179 0.315453 -0.00678072 -0.00709229 0.0021742
206 2 37 0.177475 0.339678 0.374403 -0.0238018 0.00417437 0.00976067
207 2 37 0.181938 0.299585 0.219694 -0.0185428 0.0145729 -0.00673508
208 1 38 0.476507 0.265279 0.6005 0.00721146 0.00041879 0.00154099
209 2 38 0.476131 0.300181 0.701522 -0.00124572 -0.0289583 -0.00393713
210 2 38 0.462688 0.273223 0.580713 0.00798673 0.0140831 0.0117685
211 1 39 0.530072 0.25776 0.106802 0.00498094 0.00525923 -0.000272866
212 2 39 0.535376 0.337267 0.100848 0.0344754 -0.00821733 -0.0298888
213 2 39 0.52907 0.280539 0.204654 0.00819341 0.000901171 -0.00138023
214 1 40 0.148081 0.640984 0.180192 -0.00245958 0.00390582 -0.0037504
215 2 40 0.158969 0.658926 0.245155 -0.0178425 0.0044985 0.0147711
216 2 40 0.142487 0.55315 0.166654 -0.0117509 0.0125045 -0.0356553
217 1 41 0.406328 0.0266093 0.313831 0.002689 -0.00257052 6.66944e-05
218 2 41 0.417814 0.0636336 0.375215 -0.00271607 -0.0146421 0.008735
219 2 41 0.406798 0.92667 0.283959 0.002901 0.00218451 -0.0156091
220 1 42 0.557172 0.5457 0.392902 0.000618765 -0.00483797 0.00317961
221 2 42 0.563527 0.555794 0.477229 0.0023763 -0.00692642 0.00131473
222 2 42 0.543507 0.572377 0.421709 -0.00239477 -0.0110342 -0.00395748
223 1 43 0.283382 0.44355 0.553692 -8.1714e-05 -0.00424656 0.00624592
224 2 43 0.270513 0.402371 0.550658 -0.00261055 0.000958681 0.00415855
225 2 43 0.284153 0.540194 0.631578 0.0160478 -0.0015174 0.00277877
226 1 44 0.36248 0.85057 0.790473 0.00445438 0.000607519 -0.00085367
227 2 44 0.358645 0.927256 0.774666 0.00336151 -0.000148933 -0.00366464
228 2 44 0.371233 0.788588 0.713701 0.00150611 0.00543431 -0.00495638
229 1 45 0.568129 0.0585397 0.340345 -0.00282817 -0.00154541 -0.000373957
230 2 45 0.56438 0.157045 0.380185 0.00258549 0.0125309 -0.0290702
231 2 45 0.570182 0.0562829 0.427191 0.014982 0.0258368 0.013322
232 1 46 0.138128 0.500016 0.415644 0.00285815 -0.00635153 0.00839992
233 2 46 0.126024 0.554261 0.452874 0.0099768 0.00506855 0.0123168
234 2 46 0.138847 0.481896 0.319191 -0.00640061 0.0177128 0.0165084
235 1 47 0.364101 0.426305 0.357655 -0.00178683 0.00203826 -0.00568509
236 2 47 0.356741 0.423771 0.280028 -0.00144038 0.0284004 0.00835329
237 2 47 0.377772 0.408407 0.325744 -0.00105783 -0.0124486 -0.00237007
238 1 48 0.493095 0.561426 0.67679 -2.84399e-05 -0.00116728 -0.00261609
239 2 48 0.48536 0.486953 0.60137 -0.00254693 0.00782548 -0.0058403
240 2 48 0.486669 0.647154 0.691106 0.0264766 0.00723305 0.0283053
241 1 49 0.246388 0.493681 0.465067 -0.00143045 -0.0031905 -8.87719e-05
242 2 49 0.258007 0.542832 0.520245 0.00978338 -0.0066203 -0.0152894
243 2 49 0.252049 0.453082 0.37099 0.00752432 -0.0251186 0.00200229
244 1 50 0.316429 0.31669 0.263192 0.0030594 -0.00236148 0.0036018
245 2 50 0.306372 0.275492 0.189978 0.00888247 0.00627245 -0.00272978
246 2 50 0.314632 0.416493 0.295502 -0.00874337 -0.00340668 0.00209132
247 1 51 0.567279 0.907715 0.501617 -0.00210045 0.00914871 0.00886655
248 2 51 0.553398 0.907391 0.478073 -0.0092565 0.00327634 0.0356122
249 2 51 0.574429 0.846835 0.414872 0.00379676 -0.0176662 0.0185808
250 1 52 0.145213 0.0673439 0.545473 0.00505472 -0.0012765 0.000846292
251 2 52 0.145632 0.163978 0.563902 -0.0354453 -0.00218425 0.0121026
252 2 52 0.150354 0.0112605 0.450095 0.00271309 0.00629582 -0.000825439
253 1 53 0.258323 0.937394 0.0592426 -0.00419102 0.00130833 0.00664421
254 2 53 0.255842 0.952858 0.98043 -0.0108404 -0.0032614 0.00447576
255 2 53 0.246072 0.899824 0.0738321 0.0145914 -0.0260496 0.0220011
256 1 54 0.533437 0.531817 0.176312 0.00271599 0.00120843 -0.00033315
257 2 54 0.527536 0.512429 0.0872948 -0.0103335 0.00238858 0.00618603
258 2 54 0.522486 0.577744 0.241017 0.0207708 0.0072139 0.019884
259 1 55 0.163957 0.920297 0.301948 -0.00332633 -0.00232356 -0.00316236
260 2 55 0.157086 0.832982 0.238746 -0.00667148 0.0295514 -0.0329148
261 2 55 0.177176 0.887308 0.305813 0.00139425 0.0103995 0.0137707
262 1 56 0.40364 0.391402 0.275769 0.000147623 0.00474038 -0.000665837
263 2 56 0.403457 0.48237 0.280068 -0.0108161 0.00394438 0.0149273
264 2 56 0.416604 0.354444 0.235808 -0.0133723 -0.0234668 -0.0180975
265 1 57 0.413381 0.643141 0.316113 0.0011673 0.00678248 -0.00108958
266 2 57 0.425788 0.695108 0.341515 0.00839768 0.00776313 -0.0279449
267 2 57 0.40247 0.707382 0.332027 -0.00680115 -0.00365186 0.00260514
268 1 58 0.202443 0.812035 0.37031 0.00234029 0.00068143 0.0035049
269 2 58 0.209623 0.726863 0.349963 0.00410882 0.00339711 -0.00357441
270 2 58 0.21062 0.876508 0.355284 -0.00810152 0.00701698 -0.00226169
271 1 59 0.419858 0.52713 0.562055 0.000841931 -0.0025063 -0.0035824
272 2 59 0.416758 0.622096 0.581743 -0.0124072 -0.00403137 -0.0108521
273 2 59 0.410402 0.464088 0.49171 -0.00492413 0.0208448 -0.00872969
274 1 60 0.552683 0.816293 0.719778 -0.000783689 -0.000764483 0.000578948
275 2 60 0.553545 0.874812 0.821877 0.00941394 -0.00812812 0.000585255
276 2 60 0.561172 0.845263 0.66701 -0.0056443 -0.000164132 -0.00431059
277 1 61 0.243318 0.609443 0.218019 0.0015287 0.00329165 0.00124165
278 2 61 0.255927 0.59254 0.169334 0.0056235 0.00871426 0.00971897
279 2 61 0.238485 0.681882 0.198768 0.0118815 0.0103971 0.0175354
280 1 62 0.398627 0.178651 0.749337 -0.00449638 -0.00085299 -0.000890592
281 2 62 0.393178 0.172598 0.664197 0.00625313 0.019118 0.00406288
282 2 62 0.407743 0.258025 0.791261 -0.0152322 0.0025242 0.0103461
283 1 63 0.567489 0.150046 0.817362 -0.00490291 0.00213054 -0.000313413
284 2 63 0.567283 0.0856005 0.715962 0.0109518 -0.00457479 0.000515865
285 2 63 0.569966 0.241761 0.826332 -0.0217047 0.00608949 -0.0116159
286 1 64 0.29376 0.168389 0.0469939 -0.00939495 6.04497e-05 -0.00505774
287 2 64 0.29503 0.0913177 0.0666642 -0.00567025 0.000222246 -0.0060287
288 2 64 0.302702 0.156592 0.972206 -0.0128383 0.0164224 -0.00158861
289 1 65 0.291403 0.698847 0.732752 0.00624891 -0.0028645 -0.00649921
290 2 65 0.294715 0.779828 0.722579 -0.0214439 0.00260896 -0.0173722
291 2 65 0.290172 0.744908 0.834862 -0.0245433 -0.0038511 -0.00924329
292 1 66 0.1425 0.210456 0.317699 0.001668 -0.00243078 -0.00588364
293 2 66 0.154423 0.220839 0.371824 0.00781885 -0.0157625 -0.0203158
294 2 66 0.133445 0.285914 0.377819 0.00288165 -0.0108632 0.00279375
295 1 67 0.142162 0.324522 0.645759 -0.00663713 0.0012431 0.00361793
296 2 67 0.128447 0.326274 0.619829 -0.0131138 0.00402823 0.0300411
297 2 67 0.145295 0.41591 0.726997 0.0230895 0.00147174 -0.00465912
298 1 68 0.423852 1.01536 0.531798 0.00130173 0.00942298 0.00306966
299 2 68 0.432541 0.0940793 0.55184 0.00935526 0.00720191 -0.0129502
300 2 68 0.414792 0.0481633 0.611142 0.0048232 -0.00590112 0.0044084
301 1 69 0.572049 0.260782 0.642545 0.00320947 -0.0037929 -0.00621286
302 2 69 0.585296 0.27048 0.613735 0.0079185 -0.00626998 0.00687207
303 2 69 0.570297 0.339305 0.738021 0.012937 0.00988357 -0.0100423
304 1 70 0.20653 0.175593 0.595043 -0.000891644 -0.00384049 0.00620052
305 2 70 0.215396 0.242676 0.667644 0.00558077 -0.00117594 -0.00073075
306 2 70 0.202046 0.1087 0.623085 -0.00417933 0.0066071 0.037129
307 1 71 0.43662 0.281362 0.558882 -0.00223104 -0.0052616 0.00190828
308 2 71 0.428835 0.367598 0.598623 0.0102774 0.00500135 -0.000425105
309 2 71 0.438804 0.248489 0.459316 -0.00546212 0.0177073 0.00591085
310 1 72 0.48032 0.976018 0.634337 -0.00869602 0.00242229 0.00368798
311 2 72 0.483078 0.943114 0.535419 0.000644718 -0.00597713 0.00391823
312 2 72 0.487259 0.0644027 0.692849 0.0207963 -0.00963206 -0.00725109
313 1 73 0.232622 0.196919 0.342282 -0.00223835 -0.000683537 -0.00096703
314 2 73 0.238443 0.229884 0.434884 -0.0243599 0.00848572 0.0104667
315 2 73 0.235116 0.278368 0.331131 0.00114837 0.000929236 0.0183931
316 1 74 0.487048 0.852121 0.811728 -0.00150365 0.00366119 -0.000597869
317 2 74 0.495775 0.872854 0.890456 -0.00498212 -0.00574146 -0.000450947
318 2 74 0.492518 0.9078 0.772954 0.0136752 0.00306233 0.0132168
319 1 75 0.530606 0.965574 0.252608 -0.00150351 -0.00152227 0.00484596
320 2 75 0.544257 0.989889 0.28334 -0.00645164 -0.0104001 0.0234865
321 2 75 0.521518 0.0420489 0.309873 -0.00988652 -0.00018046 -0.00586781
322 1 76 0.179181 0.192647 0.401568 -0.00361686 -0.00391781 0.000920058
323 2 76 0.186193 0.197252 0.481397 -0.0161957 -0.00469749 0.00844204
324 2 76 0.17546 0.0944912 0.340339 -0.000231932 -0.0110884 0.00858913
325 1 77 0.338496 0.819833 0.495822 0.00411488 -0.00217417 -0.00483962
326 2 77 0.329694 0.785451 0.542344 -0.00368872 -0.00315344 -0.0166974
327 2 77 0.339853 0.921942 0.543318 -0.0132451 0.00364296 -0.0124412
328 1 78 0.472506 0.42577 0.448177 -0.00554189 -0.00493019 0.000573806
329 2 78 0.475825 0.479381 0.401985 -0.00115899 -0.00821813 -0.00343083
330 2 78 0.468499 0.328409 0.386092 0.0145166 -0.00922469 -0.00333806
331 1 79 0.14557 0.851974 0.59396 0.00296184 0.000111293 0.00174714
332 2 79 0.152057 0.765361 0.524785 0.0125618 0.00674322 0.00243196
333 2 79 0.146428 0.915319 0.555867 0.00294248 0.0029694 0.00892015
334 1 80 0.323084 0.121522 0.623564 -0.00120754 -0.00604414 0.00477358
335 2 80 0.317192 0.123614 0.543524 -8.34982e-05 -0.00175826 0.00680517
336 2 80 0.330315 0.208237 0.683242 0.0218182 -0.00445622 -0.0169289
337 1 81 0.142174 0.135381 0.859621 0.00400665 -0.000873885 0.00174967
338 2 81 0.129837 0.114262 0.807134 0.00455544 -0.028935 -0.00231532
339 2 81 0.152161 0.0907137 0.78632 -0.0195347 0.0271094 -0.0247603
340 1 82 0.184429 0.078958 0.77518 0.000239469 0.00629761 -0.00158464
341 2 82 0.186562 0.977768 0.717588 0.00648055 -0.0120666 0.0268073
342 2 82 0.193821 0.119222 0.852922 0.00690082 -0.013915 -0.00696619
343 1 83 0.239707 0.619997 0.829599 -5.6033e-05 0.00528669 0.00157623
344 2 83 0.244315 0.686284 0.80111 0.000770926 -0.00392341 -0.0276393
345 2 83 0.226001 0.603277 0.798408 -0.00415536 -0.0187592 0.015571
346 1 84 0.572719 0.561982 0.652043 -0.00212314 0.000826048 0.00639211
347 2 84 0.581525 0.639352 0.711982 -0.00440846 0.000167367 0.00939919
348 2 84 0.559572 0.596766 0.689338 -0.00101725 -0.0101573 0.0146383
349 1 85 0.26091 0.74478 0.494428 0.000500455 -0.000566392 0.00634145
350 2 85 0.26976 0.799217 0.469772 0.00459391 -0.00592087 4.12282e-05
351 2 85 0.24946 0.72236 0.433012 -0.00223089 0.012984 0.0120624
352 1 86 0.493585 0.198018 0.166334 -0.000484681 0.00150032 0.00445175
353 2 86 0.490542 0.287148 0.170995 0.0185476 0.0054845 0.00816574
354 2 86 0.506444 0.175715 0.120306 0.00496164 0.0126918 0.0154798
355 1 87 0.539156 0.681562 0.86876 -0.00102378 -0.0021361 0.00192665
356 2 87 0.550806 0.737953 0.915288 0.00783047 -0.0111184 -0.00661139
357 2 87 0.528839 0.743936 0.930291 0.0126067 0.008788 0.0118713
358 1 88 0.20935 0.589682 0.468214 0.000378256 0.00337368 0.00245979
359 2 88 0.202875 0.510139 0.389001 0.00975514 -0.00974097 0.0046621
360 2 88 0.223197 0.565189 0.46749 0.00272905 0.0123592 -0.0231206
361 1 89 0.382129 0.44227 0.730252 -0.00524083 0.0061307 0.00428766
362 2 89 0.385818 0.541007 0.771161 0.0343711 0.0024063 -0.0128727
363 2 89 0.387033 0.401323 0.634102 0.0151863 -0.00142678 0.0110588
364 1 90 0.514423 0.482299 0.937188 0.00542945 -0.00133839 -0.00183008
365 2 90 0.501622 0.522149 0.935762 -0.000197223 -0.0124791 -0.0101491
366 2 90 0.518068 0.449432 0.839603 -0.00343778 0.0171982 -0.000767151
367 1 91 0.231525 0.337096 0.812638 -0.001893 0.000571898 -0.00083113
368 2 91 0.235956 0.288473 0.861689 0.00649583 0.0122849 0.0139623
369 2 91 0.226775 0.428948 0.885266 0.00339441 0.0109809 -0.00755582
370 1 92 0.3068 0.448027 0.777481 0.00624956 0.000189065 -0.000523587
371 2 92 0.305742 0.405508 0.675574 0.0188928 0.00555539 -0.000952853
372 2 92 0.301468 0.542934 0.817063 -0.016896 -0.0129445 0.00596328
373 1 93 0.45434 0.641943 0.772417 0.00598674 -0.00511562 -1.36795e-05
374 2 93 0.452925 0.551181 0.686454 0.00178485 -0.00133099 -0.0019359
375 2 93 0.454136 0.716807 0.749025 0.0143707 0.000403601 0.022793
376 1 94 0.178965 0.358403 0.821895 -0.00149183 0.00394279 0.00955072
377 2 94 0.177389 0.269439 0.820694 -0.00849381 0.0048075 0.00224032
378 2 94 0.166635 0.377116 0.7884 -0.0143874 -0.0308889 0.000931158
379 1 95 0.400762 0.704253 0.837427 -0.000203569 0.00475025 -0.00444198
380 2 95 0.397424 0.667008 0.738574 0.00712965 -0.0150575 -0.00905863
381 2 95 0.409006 0.787857 0.871132 -0.00277546 -0.00760141 0.0285541
382 1 96 0.504899 0.816685 0.0396574 -0.00177621 0.00391158 0.00250112
383 2 96 0.513694 0.855153 0.120857 -0.00598618 -0.00446047 0.00553584
384 2 96 0.494656 0.770641 0.0646764 -0.0105575 0.0200783 0.0206901
385 1 97 0.287148 0.209406 0.738271 -0.00221047 -0.0026192 -0.000153686
386 2 97 0.29834 0.157164 0.679399 0.00821226 -0.000512315 0.013031
387 2 97 0.293032 0.298857 0.807055 -0.00180137 -0.00868923 0.00521089
388 1 98 0.297923 0.567106 0.40019 -0.000962367 0.00466162 0.00713538
389 2 98 0.297313 0.562779 0.486773 -0.00645808 -0.0060789 -8.51902e-07
390 2 98 0.289587 0.649395 0.428247 -0.0152456 -0.00104906 -0.00725807
391 1 99 0.438497 0.309323 0.154058 0.00163501 0.00308814 0.00214281
392 2 99 0.442974 0.230077 0.0651739 -0.0240145 0.00299698 -0.00704634
393 2 99 0.439381 0.389489 0.138873 0.0158563 0.00343568 0.0104395
394 1 100 0.227475 0.0226741 0.705154 0.00072539 0.00305407 0.000480042
395 2 100 0.217741 0.950342 0.688003 0.00211886 0.00557011 -0.0159023
396 2 100 0.2313 1.01337 0.61518 -0.0219433 0.00777903 -0.00420357
397 1 101 0.202328 0.515447 0.749205 0.00243651 0.0021707 0.00829089
398 2 101 0.195792 0.443751 0.762529 -0.00395763 0.00293819 -0.00864901
399 2 101 0.192508 0.530751 0.693251 -0.0101718 -0.0176706 0.00624629
400 1 102 0.136077 0.729912 0.755585 -0.00447227 -0.00210274 0.00502921
401 2 102 0.136117 0.790213 0.71378 0.0212012 -0.0171387 -0.0283199
402 2 102 0.121973 0.712606 0.756089 -0.00353735 -0.0070252 -0.00563719
403 1 103 0.144598 0.572681 0.898176 0.00259842 0.00303763 -0.00268791
404 2 103 0.140764 0.656337 0.894242 0.0180921 0.00750411 0.00207741
405 2 103 0.141931 0.593161 0.993958 -0.00138445 0.00732455 -0.00205715
406 1 104 0.310244 0.409379 1.01006 -0.0090764 0.00334218 0.00586405
407 2 104 0.306537 0.494517 0.0966835 0.00545574 -0.0209035 0.023794
408 2 104 0.314576 0.4415 0.946033 -0.0461005 -0.00315691 -0.0194512
409 1 105 0.521267 0.992058 0.546824 0.00455345 -0.00081542 0.00263529
410 2 105 0.518715 0.0625181 0.644743 0.00316199 0.0185618 -0.00251943
411 2 105 0.518197 0.0401788 0.494673 0.00704226 -0.00473533 -0.00484044
412 1 106 0.254465 0.238725 0.574799 -0.00341062 0.00120801 -0.00281727
413 2 106 0.245978 0.308492 0.648433 -0.0136088 0.0185899 -0.0201888
414 2 106 0.264949 0.223549 0.626659 -0.000981398 0.00363999 -0.00409794
415 1 107 0.332496 0.515334 0.54225 0.00632827 0.00725735 -0.000552972
416 2 107 0.345136 0.492256 0.493257 0.00427483 -0.0335659 -0.00562861
417 2 107 0.322746 0.50693 0.473081 -0.0099959 -0.013728 0.00671812
418 1 108 0.561359 0.0651249 0.00592576 0.00396049 -0.00383864 -0.00291164
419 2 108 0.550211 0.106562 0.0698883 0.00647998 -0.0351492 0.00576369
420 2 108 0.564984 0.121607 0.963384 -0.0171849 0.0127344 0.0193358
421 1 109 0.26017 0.194418 0.917266 0.000219141 0.00766587 0.00512707
422 2 109 0.267782 0.149274 0.959224 -0.000462469 -0.00387041 -0.0148091
423 2 109 0.267515 0.164158 0.830326 0.00451546 -0.0254349 0.00182235
424 1 110 0.268137 0.47289 0.962734 0.00870255 0.00907585 -0.00169817
425 2 110 0.261602 0.464514 0.879678 -0.0187485 0.00797758 0.0132289
426 2 110 0.268076 0.382547 0.959782 -0.000960649 0.00972611 -0.0221509
427 1 111 0.569224 0.448351 0.898261 -0.00255827 -0.00401101 -0.00938789
428 2 111 0.56634 0.548908 0.949516 0.0012258 -0.0114708 0.00481482
429 2 111 0.572021 0.426534 -0.0275071 0.00829179 -0.00127157 -0.00979277
430 1 112 0.19383 0.773656 0.103024 0.00252878 -0.00201093 0.00250176
431 2 112 0.195216 0.869413 0.12003 -0.00656248 2.87981e-05 -0.00432138
432 2 112 0.192738 0.710221 0.00174664 0.0158333 -0.00905899 0.00248228
433 1 113 0.448907 0.062456 0.896219 -0.0049146 0.00029385 0.00479798
434 2 113 0.453535 0.97411 0.816966 0.00181401 0.00474403 0.00444175
435 2 113 0.437305 0.0376947 0.931838 -0.000133219 -0.0149162 -0.00510528
436 1 114 0.426324 0.395184 0.849509 0.00733175 -0.0111535 0.00758295
437 2 114 0.434655 0.468123 0.9215 0.0121699 0.0105526 -0.00922088
438 2 114 0.413575 0.442417 0.868198 0.0158393 0.00992816 -0.000252253
439 1 115 0.306005 0.894895 0.691981 -0.00429654 -0.00837348 -0.00400874
440 2 115 0.310863 0.988933 0.758195 -0.0111489 -0.00862303 -0.000146626
441 2 115 0.301032 0.902366 0.612542 0.00424689 0.00275274 -0.000205359
442 1 116 0.30576 0.945647 0.0535921 0.00427834 0.00129732 0.00256784
443 2 116 0.295979 0.886095 0.0637169 0.000902061 0.00329939 -0.00592279
444 2 116 0.316636 0.888618 0.994307 0.00435269 -0.00142046 0.00412491
445 1 117 0.388615 0.492287 0.0156215 -0.00127313 -0.0029693 0.00466212
446 2 117 0.383528 0.478785 0.926538 -0.00545162 -0.000567329 0.00733312
447 2 117 0.395016 0.583571 0.0706732 -0.0171653 -0.00166204 0.0160926
448 1 118 0.170211 0.590286 0.639676 0.00333958 0.0051554 -0.00123869
449 2 118 0.157428 0.636707 0.669837 -0.00120792 -0.0123918 0.00606296
450 2 118 0.168895 0.521789 0.539723 0.00724959 0.0138237 -0.00345867
451 1 119 0.347199 0.348061 0.773602 0.00275019 0.00558438 -0.00321426
452 2 119 0.338005 0.417194 0.775127 0.00103652 0.0045803 -0.0251525
453 2 119 0.359776 0.393149 0.777731 0.000257717 0.0106775 -0.0100625
454 1 120 0.445563 0.534534 0.10681 -0.00280262 -0.00115171 0.00410325
455 2 120 0.456054 0.592145 0.100803 -0.00436166 0.00194659 0.0204831
456 2 120 0.43533 0.602956 0.160848 0.00097193 -0.0123133 0.019073
457 1 121 0.199951 0.502418 0.0644989 -0.00168081 0.0040723 0.00520738
458 2 121 0.190846 0.46564 0.985094 0.0143446 0.0282604 -0.00689288
459 2 121 0.198594 0.604588 0.117352 -0.0208133 0.00976432 -0.00778823
460 1 122 0.412154 0.99059 0.939206 0.00143221 -0.0021945 -0.00223796
461 2 122 0.405498 0.0319026 0.030082 0.00713407 -0.00216753 0.000761654
462 2 122 0.403258 0.99155 0.869821 -0.000635074 0.0234435 0.0149312
463 1 123 0.505366 0.158515 0.428015 0.00681259 9.33773e-05 -0.00116372
464 2 123 0.506254 0.224337 0.392918 -0.00695842 -0.0025468 -0.0109725
465 2 123 0.494012 0.200014 0.489873 0.0028369 0.0152951 -0.00925723
466 1 124 0.173274 0.863638 0.914636 -0.000232874 0.00116934 -0.00405265
467 2 124 0.161788 0.910663 0.972892 -0.000866063 -0.0180977 0.0018771
468 2 124 0.169807 0.764829 0.854239 -0.00634994 0.00510022 -0.00669354
469 1 125 0.367282 0.125534 0.868121 0.000462966 0.00320441 -0.00575281
470 2 125 0.380216 0.155019 0.853464 -0.00526612 0.0191491 0.00446858
471 2 125 0.366132 0.146179 0.965238 -0.0146395 -0.00120484 -0.008448
472 1 126 0.483359 0.461761 0.204949 -0.0048922 0.00494803 0.0024239
473 2 126 0.470342 0.463779 0.168138 0.00050213 0.0138175 -0.00551032
474 2 126 0.488358 0.557728 0.246496 0.0151054 -0.00211695 -7.01389e-05
475 1 127 0.174337 0.150477 0.0617793 -4.76135e-05 0.00204696 -0.00377134
476 2 127 0.171548 0.115683 0.96254 -0.0150181 0.00820532 0.000290092
477 2 127 0.180192 0.0754515 0.0729827 0.0085788 0.00314772 -0.0270056
478 1 128 0.353982 0.497087 0.172303 0.00433291 0.00426503 -0.00486776
479 2 128 0.344343 0.515384 0.117382 0.00775415 -0.000656565 -0.0138964
480 2 128 0.366242 0.469757 0.118588 0.0044697 0.0265916 -0.00482684
481 1 129 0.452141 0.814639 0.642022 0.00508057 -0.00239669 0.00531087
482 2 129 0.465698 0.847767 0.650665 0.0027804 0.003161 0.00956854
483 2 129 0.448826 0.763162 0.542152 -0.0157781 -0.0194635 0.0105104
484 1 130 0.20429 0.827514 0.70272 0.00486741 -0.00158346 -0.000738606
485 2 130 0.196235 0.842059 0.78257 -0.00622623 0.00285702 -0.00709137
486 2 130 0.20371 0.729698 0.627111 -0.0116854 0.0205586 -0.0201515
487 1 131 0.330317 0.74142 0.850813 0.00600446 0.0037264 -0.000775053
488 2 131 0.342502 0.766516 0.821374 0.00357078 0.00269331 -0.00956346
489 2 131 0.322298 0.689647 0.766303 0.000354666 0.00586107 0.00276611
490 1 132 0.570534 0.704413 0.228022 0.00363619 -0.00428563 -0.00485737
491 2 132 0.584245 0.678965 0.19981 0.000706481 -0.0137946 -0.0105938
492 2 132 0.56305 0.620375 0.207633 0.000811735 -0.0043293 0.0027751
493 1 133 0.247279 0.813606 0.759484 0.00168397 0.00320139 0.00106829
494 2 133 0.253902 0.746761 0.672433 -0.0252507 -0.0009727 -0.0122982
495 2 133 0.240696 0.873308 0.729529 0.0127884 0.0160559 0.0208042
496 1 134 0.374213 0.856793 0.073099 0.000310336 0.0036124 0.00947473
497 2 134 0.379187 0.83627 0.981334 0.00435401 0.025576 0.0180218
498 2 134 0.377843 0.954294 0.13825 0.01241 0.0186681 -0.012642
499 1 135 0.419226 0.75344 0.0954673 0.0020826 -0.00110212 0.00200257
500 2 135 0.415645 0.852761 0.141331 -0.00553616 -0.00265877 0.000766096
501 2 135 0.416955 0.712001 -0.00536429 -0.0463187 -0.00422369 0.00946598
ITEM: TIMESTEP
8000
ITEM: NUMBER OF ATOMS
501
ITEM: BOX BOUNDS xy xz yz pp pp pp
-9.9999999999999995e-07 6.9505939999999995e+01 -0.0000000000000000e+00
-5.6223000000000001e+00 1.1247999999999999e+01 -0.0000000000000000e+00
0.0000000000000000e+00 9.7420349999999996e+00 -5.6223000000000001e+00
ITEM: ATOMS id type mol xs ys zs vx vy vz
1 3 0 0.0339829 1.70746e-06 0.999998 0.00280087 -0.00150278 0.000666578
2 3 0 0.066066 0.166667 0.0833333 -0.000618612 0.000365109 -0.00127378
3 4 0 0.0981491 0.0833316 0.166668 -0.000455817 -2.12893e-06 0.00128803
4 3 0 0.0339829 0.250002 0.999998 -0.000774136 0.000215484 -0.0010131
5 3 0 0.066066 0.416667 0.0833333 0.000164072 0.000257832 0.000197404
6 4 0 0.0981491 0.333332 0.166668 -0.000131824 -9.30425e-05 -0.00143179
7 3 0 0.0339829 0.500002 0.999998 -0.00202914 -0.000597921 0.00103286
8 3 0 0.066066 0.666667 0.0833333 0.00125146 -0.0014591 0.000717843
9 4 0 0.0981491 0.583332 0.166668 1.38673e-05 -0.000338701 0.000838982
10 3 0 0.0339829 0.750002 0.999998 0.000484506 -0.000364579 0.000313948
11 3 0 0.066066 0.916667 0.0833333 -0.00100636 -0.000407269 0.00206746
12 4 0 0.0981491 0.833332 0.166668 0.000360278 0.000964371 -0.000524162
13 3 0 0.0339829 1.70746e-06 0.249998 -0.000491707 -0.000162265 0.000808866
14 3 0 0.066066 0.166667 0.333333 -0.00251404 -0.000147352 0.00079017
15 4 0 0.0981491 0.0833316 0.416668 -0.000107086 -0.000856599 -0.00133397
16 3 0 0.0339829 0.250002 0.249998 0.000356098 -0.00137704 -0.00109356
17 3 0 0.066066 0.416667 0.333333 0.0004611 0.00151107 -0.000619172
18 4 0 0.0981491 0.333332 0.416668 0.00019607 0.000829545 0.000500029
19 3 0 0.0339829 0.500002 0.249998 -0.00127047 -0.0016547 0.0016031
20 3 0 0.066066 0.666667 0.333333 -0.000672638 -0.00149068 0.00198008
21 4 0 0.0981491 0.583332 0.416668 0.000114618 0.00144077 -0.000172637
22 3 0 0.0339829 0.750002 0.249998 0.000109269 -0.00127707 -0.000954462
23 3 0 0.066066 0.916667 0.333333 -1.03553e-05 0.000451121 0.000177217
24 4 0 0.0981491 0.833332 0.416668 0.000327965 0.000182319 -0.000375611
25 3 0 0.0339829 1.70746e-06 0.499998 -0.000986754 -0.00151166 -0.000555629
26 3 0 0.066066 0.166667 0.583333 0.00111884 0.00207839 -0.00123317
27 4 0 0.0981491 0.0833316 0.666668 -0.00183036 -0.00206751 0.00210467
28 3 0 0.0339829 0.250002 0.499998 -0.00121512 -0.000367164 0.000705331
29 3 0 0.066066 0.416667 0.583333 0.000951521 -0.0012545 -0.000481598
30 4 0 0.0981491 0.333332 0.666668 -0.000234066 -0.00104889 -0.000501396
31 3 0 0.0339829 0.500002 0.499998 -0.000323364 -0.000979136 0.000780403
32 3 0 0.066066 0.666667 0.583333 0.000256865 0.00204122 0.000859051
33 4 0 0.0981491 0.583332 0.666668 0.0016599 -0.000151786 -0.000270087
34 3 0 0.0339829 0.750002 0.499998 9.16871e-05 0.0016711 -0.00159205
35 3 0 0.066066 0.916667 0.583333 0.000308244 -0.00230555 -0.000522083
36 4 0 0.0981491 0.833332 0.666668 -0.000537213 0.00103586 0.000784269
37 3 0 0.0339829 1.70746e-06 0.749998 -0.0010627 0.00216198 0.000860725
38 3 0 0.066066 0.166667 0.833333 0.00154734 0.00159206 0.00187336
39 4 0 0.0981491 0.0833316 0.916668 0.000149744 -0.000238321 0.00247685
40 3 0 0.0339829 0.250002 0.749998 -0.000391554 0.00196727 0.000680858
41 3 0 0.066066 0.416667 0.833333 -0.0014152 0.00208868 -9.96535e-06
42 4 0 0.0981491 0.333332 0.916668 -0.00105319 0.00057278 -8.94067e-05
43 3 0 0.0339829 0.500002 0.749998 -0.000962956 -0.00140844 -0.00249814
44 3 0 0.066066 0.666667 0.833333 -0.000157246 0.00139739 -0.000583521
45 4 0 0.0981491 0.583332 0.916668 0.000429576 -0.000244669 -0.00152565
46 3 0 0.0339829 0.750002 0.749998 0.000595671 0.00125079 -0.0013952
47 3 0 0.066066 0.916667 0.833333 0.00249275 0.000460135 0.00141013
48 4 0 0.0981491 0.833332 0.916668 -0.000157599 -0.000249847 0.0011701
49 3 0 0.614106 1.70746e-06 0.999998 -0.000277358 -0.000712135 -0.00126475
50 3 0 0.646189 0.166667 0.0833333 0.000331204 -0.00095876 -0.000356281
51 4 0 0.678272 0.0833316 0.166668 -0.00148266 -0.00117668 0.00158423
52 3 0 0.614106 0.250002 0.999998 0.00136734 -0.000714834 -0.000524463
53 3 0 0.646189 0.416667 0.0833333 -0.000593114 -0.00108142 0.0011709
54 4 0 0.678272 0.333332 0.166668 -0.000836903 -0.0010381 -0.0015441
55 3 0 0.614106 0.500002 0.999998 -0.00163959 8.90966e-05 -0.00125135
56 3 0 0.646189 0.666667 0.0833333 -0.000255654 0.000143509 0.0018051
57 4 0 0.678272 0.583332 0.166668 0.00161999 0.00202697 -0.00116678
58 3 0 0.614106 0.750002 0.999998 0.00088432 -0.00050697 -0.0027751
59 3 0 0.646189 0.916667 0.0833333 0.00091267 4.16311e-05 -0.000704408
60 4 0 0.678272 0.833332 0.166668 0.000832024 0.0011716 -0.00222013
61 3 0 0.614106 1.70746e-06 0.249998 -0.000889819 0.00098169 -0.000565525
62 3 0 0.646189 0.166667 0.333333 0.00166319 -0.00154178 -0.000834535
63 4 0 0.678272 0.0833316 0.416668 0.000909319 0.00116775 -0.00172752
64 3 0 0.614106 0.250002 0.249998 -0.000536545 -0.000205339 0.00163278
65 3 0 0.646189 0.416667 0.333333 -0.00065563 -0.00100697 0.00181886
66 4 0 0.678272 0.333332 0.416668 0.000844141 -0.000841443 0.000833031
67 3 0 0.614106 0.500002 0.249998 0.000588262 -0.0019956 -0.000456158
68 3 0 0.646189 0.666667 0.333333 0.000142262 -0.00277851 0.000218182
69 4 0 0.678272 0.583332 0.416668 0.00179486 0.00260848 0.000154854
70 3 0 0.614106 0.750002 0.249998 -0.00112048 -0.000347907 -0.00119675
71 3 0 0.646189 0.916667 0.333333 -0.00163579 -0.000228021 0.000710951
72 4 0 0.678272 0.833332 0.416668 0.000836841 0.000689015 0.000553132
73 3 0 0.614106 1.70746e-06 0.499998 0.000270824 0.000450954 0.000779982
74 3 0 0.646189 0.166667 0.583333 0.00023756 -7.13831e-06 0.00112305
75 4 0 0.678272 0.0833316 0.666668 -0.00084363 0.00059831 0.00232795
76 3 0 0.614106 0.250002 0.499998 0.00028487 -0.00118492 -0.000107505
77 3 0 0.646189 0.416667 0.583333 -0.000796224 0.00237105 -0.00152979
78 4 0 0.678272 0.333332 0.666668 0.000935202 0.000504837 -0.000963026
79 3 0 0.614106 0.500002 0.499998 -0.000103446 -0.000320019 -0.000598996
80 3 0 0.646189 0.666667 0.583333 -0.000147938 0.000836646 0.000224981
81 4 0 0.678272 0.583332 0.666668 -0.000218135 0.000325608 1.66404e-05
82 3 0 0.614106 0.750002 0.499998 4.71013e-05 -0.00148004 -0.00188053
83 3 0 0.646189 0.916667 0.583333 0.00151567 7.56857e-05 0.000678011
84 4 0 0.678272 0.833332 0.666668 0.000417033 -0.000276953 0.000201498
85 3 0 0.614106 1.70746e-06 0.749998 -0.001832 -0.00089877 -0.00159885
86 3 0 0.646189 0.166667 0.833333 -0.000296298 -0.000453157 -0.000559743
87 4 0 0.678272 0.0833316 0.916668 -1.59444e-05 0.000325056 0.000782495
88 3 0 0.614106 0.250002 0.749998 -0.000836725 -0.00148448 -0.00109179
89 3 0 0.646189 0.416667 0.833333 0.000240597 -0.000816023 -0.000587301
90 4 0 0.678272 0.333332 0.916668 0.0007638 -0.000265658 0.000271086
91 3 0 0.614106 0.500002 0.749998 -0.000880586 -0.000729027 0.000473001
92 3 0 0.646189 0.666667 0.833333 0.000666978 0.000327916 1.129e-05
93 4 0 0.678272 0.583332 0.916668 -0.000864502 0.00275405 -9.46344e-05
94 3 0 0.614106 0.750002 0.749998 0.000454928 0.000633472 -0.00156464
95 3 0 0.646189 0.916667 0.833333 -5.56329e-05 0.00162573 -0.000857852
96 4 0 0.678272 0.833332 0.916668 0.000999933 0.000291454 0.000408075
97 1 1 0.289922 0.477608 0.340063 0.000765428 0.00575583 0.00152619
98 2 1 0.295688 0.548449 0.321903 -0.00962354 0.0125431 0.0124443
99 2 1 0.299484 0.474822 0.405055 -0.0042385 -0.0178921 -0.0081001
100 1 2 0.378148 0.837302 0.359124 -0.0016012 0.000871342 -0.00360984
101 2 2 0.386653 0.892458 0.44017 0.00193523 -0.0230884 -0.00122488
102 2 2 0.366045 0.832563 0.404651 0.0109288 -0.0111265 0.0118037
103 1 3 0.563364 0.707537 0.978682 -0.00327289 0.00179877 -0.00314034
104 2 3 0.563219 0.751284 0.0809703 0.0223847 -0.0186109 -0.00459033
105 2 3 0.569434 0.772278 0.953137 -0.00669948 -0.00210907 -0.0227833
106 1 4 0.400698 0.233325 0.146732 0.000316892 0.00374803 -0.00631816
107 2 4 0.413741 0.242275 0.187911 0.00170394 -0.0113339 -0.0143403
108 2 4 0.393205 0.318954 0.20566 -0.00968615 -0.0195963 0.0102862
109 1 5 0.295598 0.833728 0.0975212 0.00656768 -0.000623938 -0.00115783
110 2 5 0.281322 0.844388 0.108827 0.00708266 -0.00399827 0.00523496
111 2 5 0.299004 0.737389 0.0717057 0.00803038 0.0021444 -0.0100701
112 1 6 0.523787 0.927534 0.61328 0.00145676 0.00341512 -0.00099642
113 2 6 0.51693 0.00516272 0.691932 0.0149106 -0.0126808 0.0163726
114 2 6 0.537751 0.949705 0.633828 -0.00538324 0.00089423 0.0340204
115 1 7 0.256367 0.769496 0.135813 0.00299841 -0.00189632 0.00116841
116 2 7 0.250423 0.778235 0.0595745 0.011935 -0.00545032 -0.00628448
117 2 7 0.255609 0.672501 0.116049 0.00393116 0.00419524 -0.0296903
118 1 8 0.327895 0.369092 1.00392 0.00206071 -0.00252801 0.00939319
119 2 8 0.326847 0.376372 0.919111 -0.00256268 0.00355518 0.013906
120 2 8 0.329899 0.465454 0.0800997 0.0140973 -0.000617247 0.00543733
121 1 9 0.475307 0.94179 0.254053 0.00542513 0.00334792 0.00169469
122 2 9 0.47328 0.0344301 0.264177 0.00669565 0.00393473 -0.00245941
123 2 9 0.477473 0.870913 0.155725 0.0257386 -0.0235688 0.0117617
124 1 10 0.146782 0.428539 0.175798 0.0118626 -0.0011975 -0.00106963
125 2 10 0.151566 0.345393 0.0912967 0.00979909 -0.00795067 0.00186486
126 2 10 0.149485 0.410714 0.252833 0.0181064 0.0172829 0.0129388
127 1 11 0.308495 1.00728 0.376025 0.000868877 0.00878564 -0.000406792
128 2 11 0.304457 0.941756 0.279551 -0.0202591 0.0300184 0.00146069
129 2 11 0.296767 0.0651804 0.416641 -0.00559873 0.00216714 -0.00658058
130 1 12 0.574093 0.378677 0.139745 -0.00108432 0.00240692 0.00389534
131 2 12 0.572372 0.367874 0.222113 0.0280038 0.000818681 0.00705571
132 2 12 0.58605 0.327741 0.0919475 0.00542377 0.00470425 0.0140201
133 1 13 0.282484 0.241466 0.537189 0.00343642 -0.0018953 -0.001759
134 2 13 0.279949 0.234684 0.446482 0.00761977 0.0287461 0.0124744
135 2 13 0.27026 0.268919 0.59132 -0.00741854 0.00420456 -0.0193193
136 1 14 0.397665 0.0975397 0.649775 -0.00482645 -0.00603498 0.000410035
137 2 14 0.395721 0.0260966 0.676761 0.000528397 -0.00946768 -0.0094032
138 2 14 0.385587 0.15289 0.68337 0.00257713 0.00739058 0.00142789
139 1 15 0.433716 0.184034 0.282052 -0.00256034 0.00420059 0.00149668
140 2 15 0.447052 0.220397 0.289262 0.00345309 -0.00683902 -0.019879
141 2 15 0.434208 0.0859504 0.206986 0.0123899 0.017956 -0.0106397
142 1 16 0.144478 0.951749 0.0322285 0.00126568 0.0062397 -0.00699804
143 2 16 0.130455 0.929498 0.0260078 0.00328054 -0.00110988 -0.0131182
144 2 16 0.14554 0.0387729 0.122418 -0.0190193 0.00996474 -0.0072422
145 1 17 0.407068 0.326288 0.487496 0.00341015 -0.00494978 0.00235578
146 2 17 0.394122 0.281533 0.463746 0.0164556 -0.0228859 -0.0192829
147 2 17 0.416206 0.271611 0.410439 0.0253636 -0.0051982 0.0209456
148 1 18 0.524015 0.323348 0.46533 0.00205347 0.0024433 -0.00644068
149 2 18 0.513791 0.387219 0.526445 0.0204521 0.0147894 0.00785687
150 2 18 0.533175 0.385722 0.454296 0.00774265 -0.0035457 -0.0154224
151 1 19 0.248496 0.458824 0.336685 0.00323374 0.000393459 0.000844767
152 2 19 0.243812 0.525937 0.309506 -0.00528481 0.00155778 0.0153046
153 2 19 0.26274 0.473272 0.34461 0.00385844 -0.0102929 0.00887097
154 1 20 0.350935 0.804553 0.153531 -0.0025814 0.000861409 -0.00341172
155 2 20 0.36331 0.838869 0.204934 0.0150356 0.0188937 -0.0371948
156 2 20 0.346634 0.86924 0.122156 0.0261499 0.0122703 0.00226902
157 1 21 0.540825 0.572893 0.538826 -0.00490181 -0.00365465 -0.00326741
158 2 21 0.529569 0.620915 0.599388 -0.00563899 -0.00762852 -0.00288325
159 2 21 0.552097 0.63656 0.567272 -0.0149709 0.0144965 -0.0112457
160 1 22 0.184038 0.656238 0.381408 -0.00371195 -0.00237502 -1.75396e-05
161 2 22 0.185984 0.556866 0.350497 -0.0191666 0.000286824 -0.0153997
162 2 22 0.196197 0.710589 0.415083 0.00092676 0.00134713 -0.0167699
163 1 23 0.439246 0.864496 0.518981 -0.00277168 0.000420612 -0.00163706
164 2 23 0.429582 0.883031 0.592123 -0.0141264 0.000716762 -0.0122348
165 2 23 0.436866 0.941751 0.500933 -0.00622342 0.00424758 0.0224397
166 1 24 0.451379 0.0159439 0.999099 -0.00292038 -0.00338345 0.000376081
167 2 24 0.463834 0.987095 0.947851 0.000830883 0.0417742 0.0036315
168 2 24 0.451769 0.118518 0.0480055 -0.00483223 0.00775321 -0.0200997
169 1 25 0.231544 -0.00581749 0.360257 -0.00476293 -0.0017976 -0.00680291
170 2 25 0.233266 0.0726563 0.343168 -0.0162758 0.00319016 0.0141412
171 2 25 0.241221 0.921184 0.305578 -0.00405934 -0.0111172 0.00301144
172 1 26 0.373844 0.183378 0.39168 0.00233037 0.000830038 0.00119508
173 2 26 0.369532 0.171734 0.301642 -0.0129751 0.0172645 0.0134357
174 2 26 0.361491 0.17932 0.435096 0.0147032 -0.0103186 0.018609
175 1 27 0.511064 0.148082 0.830132 0.00188096 0.00520601 0.000959708
176 2 27 0.518259 0.194816 0.918983 0.00402981 0.0199784 -0.000699441
177 2 27 0.516077 0.194263 0.780108 -0.0323491 0.0275185 0.0130889
178 1 28 0.221805 0.235487 0.107667 0.000534403 0.00213929 0.00398167
179 2 28 0.208684 0.238765 0.0729455 -0.00451645 -0.0139146 0.00662244
180 2 28 0.225042 0.334306 0.170427 0.00188338 0.0202766 -0.018994
181 1 29 0.388783 0.846675 0.62533 0.00192734 0.000244954 0.00107464
182 2 29 0.375924 0.801375 0.595584 -0.0146724 0.026789 0.021376
183 2 29 0.397672 0.766236 0.579326 -0.00133222 -0.00184138 -0.000431845
184 1 30 0.494494 0.740261 0.0278739 0.00157406 0.00200896 0.00454972
185 2 30 0.497073 0.662643 0.0450303 -0.00325903 -0.00154261 -0.0108563
186 2 30 0.483559 0.712229 0.961436 0.00701164 0.0076085 -0.00131669
187 1 31 0.315798 0.916221 0.544174 0.000166415 -2.08314e-05 0.00094573
188 2 31 0.308404 0.979704 0.628757 0.0265351 0.0187133 0.011929
189 2 31 0.311455 0.951457 0.482713 0.0134291 0.0118215 0.00893668
190 1 32 0.35524 0.15901 0.162096 0.00516559 0.00412518 0.00512825
191 2 32 0.348007 0.0779127 0.0903759 0.0318993 -0.0173747 0.00154806
192 2 32 0.36262 0.190551 0.106599 0.0134341 0.00891023 0.0189322
193 1 33 0.48053 0.393886 0.827722 0.0056998 0.00377534 -0.002769
194 2 33 0.484905 0.395587 0.743891 0.00460654 0.0138466 0.00286408
195 2 33 0.466445 0.386387 0.840905 0.0036573 0.00418216 -0.0184898
196 1 34 0.215597 0.977766 0.0928231 0.00434181 0.000321168 0.00114041
197 2 34 0.221886 0.0668344 0.116296 -0.0021482 0.00529411 -0.00550919
198 2 34 0.206869 0.944715 0.0116854 -0.00193505 0.0304108 0.009228
199 1 35 0.339246 0.176706 0.492709 -0.00383838 -0.00149011 0.00245131
200 2 35 0.331233 0.0944324 0.432244 -0.0213989 -0.00738444 0.0250605
201 2 35 0.331946 0.250401 0.57191 -0.00756789 0.0170309 -0.00923495
202 1 36 0.535945 0.0820126 0.239122 -0.00010136 0.00242423 0.00598885
203 2 36 0.53704 0.0211777 0.280003 -0.00369969 0.0107454 0.0259388
204 2 36 0.533306 0.172042 0.323594 -0.00942939 -0.00282708 0.00734751
205 1 37 0.182995 0.382254 0.308213 0.00191742 0.00406199 -0.00525428
206 2 37 0.18255 0.318623 0.346115 0.000660617 -0.0036784 -0.0247814
207 2 37 0.179662 0.321588 0.209194 -0.00186817 0.0165996 -0.00596361
208 1 38 0.488064 0.459158 0.574197 -0.00281595 -0.00596716 -0.00232223
209 2 38 0.481674 0.475414 0.503925 -0.0125753 0.00996214 0.0173745
210 2 38 0.481772 0.535645 0.657187 0.0122941 0.0063382 -0.00014911
211 1 39 0.534956 0.23357 0.0646474 -4.38411e-05 0.003685 -0.00182861
212 2 39 0.54617 0.295279 0.079841 0.00672535 0.00122198 -0.0277986
213 2 39 0.537294 0.210758 0.138713 -0.00484638 0.0238847 0.0181662
214 1 40 0.139577 0.601046 0.0671349 -0.00431442 0.00197268 -0.00131072
215 2 40 0.12563 0.589914 0.0420089 -0.0050004 -0.0151049 0.000551372
216 2 40 0.144012 0.542058 0.10505 0.0109083 0.00191045 -0.0140028
217 1 41 0.417874 0.91079 0.296529 0.00577686 -0.0095056 0.00150318
218 2 41 0.406246 0.953863 0.281329 0.0251015 0.0167728 -0.00300518
219 2 41 0.424484 0.881501 0.207105 0.0280723 0.0105527 0.0172805
220 1 42 0.564356 0.331511 0.358067 0.00565664 -0.00523936 0.000611351
221 2 42 0.567008 0.330425 0.4449 -0.00777713 -0.00792354 0.00198496
222 2 42 0.553948 0.402168 0.388625 0.0215406 0.0194974 -0.0127993
223 1 43 0.282619 0.54802 0.767134 0.00289556 0.00761723 -0.00295812
224 2 43 0.272829 0.472911 0.726102 -0.00476895 0.0167094 -0.00385337
225 2 43 0.285606 0.573522 0.695764 -0.0261197 0.00141961 -0.017787
226 1 44 0.370682 0.824757 0.917961 -0.001986 0.00313829 0.00570425
227 2 44 0.365189 0.89173 0.893238 0.00353156 0.00459615 0.00244516
228 2 44 0.379833 0.757487 0.84812 0.000130114 0.00912213 0.00451145
229 1 45 0.573558 0.871639 0.250208 0.00861334 -0.00892546 0.000125185
230 2 45 0.570901 0.966783 0.326813 0.0117538 0.0036396 -0.00987401
231 2 45 0.58785 0.866301 0.25667 0.00902019 -0.00247555 0.0038755
232 1 46 0.140247 0.462228 0.470868 -0.00213917 0.000444699 -0.00484177
233 2 46 0.126795 0.47227 0.506191 -0.0103621 0.00548846 -0.0259618
234 2 46 0.143675 0.55053 0.474928 0.011242 -0.00295692 -0.00185696
235 1 47 0.382911 0.485364 0.28618 0.00486299 0.00123994 -0.00777111
236 2 47 0.378793 0.460706 0.19139 -0.00364032 -0.0254467 -0.0125693
237 2 47 0.392057 0.564567 0.323829 -0.0101379 0.0136715 -0.00478718
238 1 48 0.51329 0.721584 0.742435 -0.00342254 -0.00153644 0.00534341
239 2 48 0.499397 0.713942 0.760751 -0.000268668 -0.00878538 0.0148242
240 2 48 0.518327 0.787376 0.836051 0.0125732 -0.0249995 0.00475737
241 1 49 0.267712 0.69573 0.587484 0.000280204 -0.00108815 0.000673132
242 2 49 0.278262 0.63109 0.532389 0.0047594 -0.000442043 0.00629588
243 2 49 0.266238 0.759299 0.550051 -0.0014655 -0.00620134 -0.0117909
244 1 50 0.323236 0.318287 0.329001 0.000997199 0.00333749 0.00137575
245 2 50 0.333834 0.249974 0.28416 0.00859167 -0.0106268 0.0306765
246 2 50 0.311344 0.275242 0.27411 -0.00755917 0.0156964 0.0105589
247 1 51 0.571241 0.922378 0.553588 -0.0017276 -0.00697897 -0.00367369
248 2 51 0.569632 0.828721 0.47177 0.0291135 -0.022774 0.00375838
249 2 51 0.572171 -0.0106484 0.519936 0.00167408 -0.00431404 0.00466069
250 1 52 0.145623 0.969971 0.503512 0.00514933 -0.00705584 0.00371001
251 2 52 0.142354 0.0677254 0.534275 -0.00169127 -0.0108657 0.0102996
252 2 52 0.151316 0.930782 0.409664 0.00416755 0.0168673 0.00556606
253 1 53 0.267253 0.133075 0.227516 0.00460194 0.00230075 -0.000844299
254 2 53 0.266275 0.0977306 0.1266 -0.0173222 0.0106243 0.00218233
255 2 53 0.255149 0.177379 0.278588 0.0210616 0.0103483 0.0237112
256 1 54 0.52867 0.607402 0.250317 0.00264991 -0.00531603 -0.000572418
257 2 54 0.520771 0.551955 0.165899 -0.000162896 -0.0177584 0.00358386
258 2 54 0.524882 0.587138 0.324141 -4.43137e-05 -0.00104094 0.00226347
259 1 55 0.162074 0.859474 0.240761 0.00110841 -0.00526932 0.00160461
260 2 55 0.152239 0.813931 0.166475 0.00683178 -0.0203001 -0.00181271
261 2 55 0.174744 0.816077 0.200042 0.0117138 -0.0107262 0.028647
262 1 56 0.438716 0.428992 0.239865 0.00109028 -0.00037967 -0.00473213
263 2 56 0.427374 0.46725 0.215467 -0.0104811 -0.0221206 -0.0182972
264 2 56 0.445073 0.356216 0.154622 0.00190662 0.0183363 -0.0118935
265 1 57 0.415851 0.657864 0.293324 -0.00334871 -0.000403298 -0.00323554
266 2 57 0.423378 0.706064 0.380646 -0.0235004 -0.0245454 0.0105982
267 2 57 0.413139 0.737692 0.279908 -0.0168359 -0.00362552 -0.00764357
268 1 58 0.220524 0.811522 0.45081 0.00347803 -0.00156777 -9.64693e-05
269 2 58 0.216992 0.862941 0.550296 0.0127694 -0.0186091 0.0025501
270 2 58 0.22188 0.885381 0.426557 -0.0205559 -0.00484503 -0.0230577
271 1 59 0.414936 0.614385 0.534001 -0.00298472 0.00113339 -0.00120775
272 2 59 0.42294 0.565855 0.44899 0.0180665 0.0142843 0.0119047
273 2 59 0.411177 0.53572 0.546857 0.0283409 -0.00641477 0.00664644
274 1 60 0.570531 0.723913 0.686695 -0.000661412 -0.000530912 0.00790277
275 2 60 0.571595 0.807 0.780016 0.0151453 0.00494147 0.00417318
276 2 60 0.575881 0.753441 0.622989 0.0104959 0.00114667 0.016459
277 1 61 0.271622 0.827909 0.446583 0.00157494 0.000958503 -0.00211748
278 2 61 0.284145 0.781162 0.406597 0.00250869 0.00656866 -0.00438321
279 2 61 0.266425 0.847467 0.375207 0.00595225 0.00817128 0.00203674
280 1 62 0.414963 0.352082 0.958264 0.00201964 0.00803383 0.00283195
281 2 62 0.421829 0.43901 0.980841 0.0278325 -0.00639067 0.00278472
282 2 62 0.401605 0.368068 0.996217 0.00690393 -0.00535337 0.0139486
283 1 63 0.567695 0.109064 0.824713 0.00219535 -0.00630107 0.00131225
284 2 63 0.572157 0.0459034 0.728713 0.0212491 0.00718471 0.00519932
285 2 63 0.567668 0.207827 0.84985 0.0388526 -0.00927277 0.0133328
286 1 64 0.308 0.160238 0.0508342 -0.00430586 -0.00152847 -0.00897456
287 2 64 0.314905 0.0911345 0.0663029 -0.00292557 0.00280741 0.0115455
288 2 64 0.318218 0.21954 0.0447169 0.000593781 -0.00523883 0.00564174
289 1 65 0.298888 0.933155 0.813261 -0.000425322 -0.00671261 0.00273941
290 2 65 0.298885 0.0195102 0.904488 0.0103848 0.0195255 -0.0108027
291 2 65 0.286475 0.925061 0.76482 -0.00617114 -0.00382442 0.014403
292 1 66 0.14986 0.185887 0.284754 0.000916704 0.000323193 0.0049827
293 2 66 0.163098 0.169098 0.308001 -0.001854 0.00888323 0.0281452
294 2 66 0.144892 0.275228 0.360619 -0.000906388 -0.0192237 0.0194242
295 1 67 0.139814 0.271363 0.655548 0.00230118 -0.0077431 -0.00636206
296 2 67 0.126131 0.284179 0.687088 0.00556124 -0.0139811 0.00310824
297 2 67 0.144915 0.367341 0.702994 -0.00562102 -0.00906233 0.00208292
298 1 68 0.432378 0.150857 0.580426 -0.0043543 -0.00150144 -0.00207755
299 2 68 0.420393 0.116307 0.602188 -0.00607202 0.003831 0.00392457
300 2 68 0.430967 0.132448 0.484197 -0.0145965 -0.00639472 -0.00274362
301 1 69 0.566291 0.134339 0.49921 0.00032072 -0.0045358 -1.78188e-05
302 2 69 0.552353 0.116465 0.505975 -0.00613799 0.0214655 -0.00143338
303 2 69 0.569933 0.227885 0.574832 -0.00600391 -0.00790565 0.00501166
304 1 70 0.201217 0.3071 0.686078 -0.00122612 0.00245839 0.00692631
305 2 70 0.209512 0.249229 0.709727 0.00737188 0.0129428 0.0213079
306 2 70 0.208441 0.395841 0.728476 -4.05778e-05 -0.000529077 0.0110028
307 1 71 0.436229 0.527434 0.746123 -0.00100312 0.00141262 0.00108631
308 2 71 0.436072 0.540592 0.840866 0.007773 0.0284666 0.0124231
309 2 71 0.431323 0.431991 0.686107 0.015799 0.0114367 -0.0212662
310 1 72 0.491063 0.128703 0.547725 0.00802129 -0.000488201 -0.00262321
311 2 72 0.488775 0.0872337 0.446908 -0.019446 -0.000497088 0.00187898
312 2 72 0.499646 0.0603397 0.553364 -0.0224234 -0.0227734 0.00308237
313 1 73 0.232772 0.271946 0.397614 0.00338852 -0.00293756 0.00840238
314 2 73 0.21872 0.251716 0.3951 0.00547108 -0.00840146 -0.0266188
315 2 73 0.235885 0.344575 0.37411 0.019443 -0.00714185 0.00601358
316 1 74 0.489541 0.0407106 0.952037 0.00465675 -0.00393966 -0.000137921
317 2 74 0.497094 1.04837 1.03124 -0.000427744 0.00702651 0.00849333
318 2 74 0.49786 0.0656708 0.895273 0.00366175 0.0235385 0.0286989
319 1 75 0.529338 0.883167 0.33193 0.00610316 0.00225634 0.00225861
320 2 75 0.532812 0.783571 0.280678 -0.0144986 -0.0018215 -0.000985432
321 2 75 0.516473 0.880093 0.370106 0.00784917 0.000533486 0.0052945
322 1 76 0.188121 0.166889 0.391105 0.00383462 -0.00450382 0.00513261
323 2 76 0.192864 0.207773 0.48764 -0.00360993 0.00894127 0.00891752
324 2 76 0.188621 0.0650605 0.350981 -0.0129689 0.00715198 -0.0237524
325 1 77 0.352783 0.777456 0.517545 0.00340364 0.000976226 0.00156722
326 2 77 0.348169 0.700936 0.531248 -0.0133995 0.00836987 0.012876
327 2 77 0.342849 0.851427 0.548887 0.00292193 -0.011578 0.0272443
328 1 78 0.465213 0.569816 0.447702 0.00381323 -0.00148721 -0.00421118
329 2 78 0.455589 0.49995 0.386223 -0.0156732 0.0296591 -0.00529425
330 2 78 0.460509 0.660422 0.46298 -0.00591429 -0.00311761 -0.0152432
331 1 79 0.14437 0.717134 0.470272 0.000227641 0.000162103 -0.000828327
332 2 79 0.15548 0.698084 0.406733 0.00460228 0.00821339 0.00646261
333 2 79 0.13983 0.80626 0.480788 0.0216293 0.0095923 -0.0212903
334 1 80 0.346224 0.146133 0.746115 0.0063601 0.00437735 0.00453133
335 2 80 0.338941 0.114832 0.65875 -0.00958522 0.0138953 0.0155707
336 2 80 0.356824 0.206646 0.746923 0.0152272 -0.00527495 0.00513275
337 1 81 0.151148 0.0401531 0.809906 -0.00724666 0.00244022 0.00268579
338 2 81 0.15421 0.000680382 0.710319 -0.0201823 -0.000437381 -0.000503482
339 2 81 0.1485 0.957353 0.818453 0.0131805 -0.00130242 0.00375027
340 1 82 0.167937 0.32286 0.866255 0.00363976 -0.00300153 0.00604026
341 2 82 0.156678 0.291925 0.802365 -0.00183655 -0.0116564 0.0127937
342 2 82 0.179225 0.288578 0.802672 0.0123668 -0.0098723 0.017417
343 1 83 0.253264 0.779499 0.896486 -0.0049122 -0.00542938 0.00796151
344 2 83 0.24806 0.871543 0.919809 0.0137467 0.00861199 -0.0185393
345 2 83 0.262543 0.746372 0.818338 -0.0207987 0.0103041 -0.00409847
346 1 84 0.570581 0.425071 0.628098 -0.000755118 0.0036383 -0.00376704
347 2 84 0.584256 0.455439 0.651749 -0.00307701 0.0472158 -0.0335483
348 2 84 0.563296 0.50864 0.644606 -0.00633483 0.00470354 -0.0269498
349 1 85 0.264132 0.0672654 0.703654 -0.00438064 0.00147106 0.00510277
350 2 85 0.276736 0.116308 0.722327 0.00208916 -0.00175599 -0.017698
351 2 85 0.265999 0.995795 0.605167 -0.0209091 0.00867235 0.00102147
352 1 86 0.494397 0.418232 0.202439 -0.000719203 0.00870209 0.00114073
353 2 86 0.486084 0.501012 0.232659 0.0196895 0.0054866 0.0490464
354 2 86 0.500851 0.414129 0.121009 0.0349204 -0.0181701 0.00750134
355 1 87 0.532934 0.547658 0.82886 0.00591783 -0.00403253 0.000127765
356 2 87 0.541616 0.61301 0.904211 0.00816968 0.0131385 -0.00906021
357 2 87 0.52855 0.593963 0.77743 0.0155621 0.00696335 0.0120537
358 1 88 0.231059 0.627415 0.6116 0.00201993 0.00152519 -0.00446252
359 2 88 0.231989 0.536056 0.52581 -0.0173867 -0.00937284 0.00109776
360 2 88 0.243108 0.680068 0.621162 -0.00999953 0.0186569 0.00523673
361 1 89 0.392789 0.525929 0.757959 0.00057672 -0.00247873 -0.000739462
362 2 89 0.404802 0.5823 0.78311 -0.0098491 -0.00251485 0.0346452
363 2 89 0.395699 0.438784 0.670997 0.0169311 0.0117769 -0.00507529
364 1 90 0.512062 0.467181 0.99524 -0.000587595 -0.000902378 -0.00227716
365 2 90 0.502126 0.416491 0.922932 -0.00336868 -0.000725964 0.000413632
366 2 90 0.521303 0.506712 0.956084 0.0016254 -0.00170037 4.85581e-05
367 1 91 0.248113 0.435487 0.951647 0.00737461 0.00849753 -0.00197628
368 2 91 0.257586 0.378117 0.967788 0.00564235 0.00818176 0.00372528
369 2 91 0.238002 0.47151 0.0246681 0.00134809 0.00383149 -0.00795579
370 1 92 0.320903 0.40606 0.745674 0.00191518 -0.00025556 -0.00305029
371 2 92 0.307924 0.425566 0.720984 -0.00294379 -0.0282985 -0.0268254
372 2 92 0.329115 0.489142 0.774928 -0.00116161 0.00512483 -0.0114602
373 1 93 0.471165 0.671024 0.79835 0.000621916 0.000148815 0.00694115
374 2 93 0.459007 0.616241 0.773771 -0.00347015 0.0116805 -0.00154739
375 2 93 0.471569 0.72494 0.749687 -0.0244642 0.00724526 0.0187806
376 1 94 0.193773 0.488687 0.0705605 0.00559865 0.00357954 0.00697032
377 2 94 0.186228 0.430813 0.98491 0.0120233 -0.0288198 0.0095671
378 2 94 0.185742 0.573254 0.121574 0.00513832 0.00787383 0.000730304
379 1 95 0.410234 0.791037 0.837306 0.010789 0.00577933 0.00266859
380 2 95 0.414638 0.724915 0.741934 0.00849196 -0.0086934 0.00517552
381 2 95 0.410719 0.879568 0.836661 -0.012476 0.0064496 -0.0216575
382 1 96 0.517715 0.917473 0.0119381 -0.00166507 0.00822223 -0.0108372
383 2 96 0.524541 0.988973 0.0955291 0.0224037 -0.0120537 -0.0165414
384 2 96 0.511927 0.852121 0.0377626 -0.0021226 0.00460099 -0.0242636
385 1 97 0.301575 0.16212 0.738965 0.00465288 0.000991712 -0.00414872
386 2 97 0.298319 0.208991 0.685899 0.0247047 -0.00168062 -0.0171684
387 2 97 0.311774 0.218123 0.806691 -0.00848728 -0.00673574 0.012885
388 1 98 0.309059 0.634687 0.597926 0.00264326 -0.00288219 -0.00121898
389 2 98 0.3229 0.609009 0.594794 -0.00178328 -0.0169396 -0.0155518
390 2 98 0.30792 0.73178 0.674437 0.00268798 -0.0068941 0.00235182
391 1 99 0.46144 0.259128 0.0125539 0.00170758 -0.00195564 0.00246317
392 2 99 0.462845 0.218458 0.911059 -0.00133209 -0.00796463 0.00148126
393 2 99 0.474496 0.291827 0.0532566 -0.0074978 0.00773886 0.0201464
394 1 100 0.225143 0.119196 0.728857 -0.00425039 -0.00251917 -0.00569599
395 2 100 0.222485 0.0500659 0.757938 0.0156613 -0.00272454 0.00676783
396 2 100 0.239445 0.130256 0.733088 -0.00481402 0.00630862 -0.0136992
397 1 101 0.213151 0.602965 0.856476 2.62069e-06 0.00313884 -0.000211594
398 2 101 0.226773 0.60888 0.887575 0.000690288 -0.00204872 -0.00421287
399 2 101 0.212591 0.633587 0.786996 0.00636011 -0.00475821 -0.00913751
400 1 102 0.140408 0.739705 0.722306 -0.00637678 0.00300883 -0.00394705
401 2 102 0.145325 0.753082 0.646249 0.00548502 -0.00274757 -0.00290826
402 2 102 0.126606 0.766471 0.726074 -0.00851896 -0.0053591 0.00313443
403 1 103 0.146783 0.538212 0.787364 0.0045851 -0.00795364 0.0057319
404 2 103 0.143179 0.617672 0.775393 0.00419381 -0.00961861 -0.00735959
405 2 103 0.148745 0.565448 0.885833 0.0179003 0.0195969 0.0108739
406 1 104 0.301461 0.66495 0.266542 -0.00135992 -0.000123267 0.00790478
407 2 104 0.315442 0.686553 0.286871 0.00116799 0.0053994 -0.00787687
408 2 104 0.300781 0.64466 0.169351 -0.00977294 0.0199844 0.0150548
409 1 105 0.530296 0.247426 0.674418 -0.0011823 -0.00396209 -0.000963343
410 2 105 0.534252 0.345127 0.711167 0.00606347 -0.00776234 0.00293846
411 2 105 0.517266 0.238403 0.633027 0.000336355 -0.0114382 -0.00679753
412 1 106 0.252814 0.343072 0.679179 -0.00901362 0.00468783 0.00425668
413 2 106 0.247613 0.352747 0.766482 -0.0103364 -0.0238918 -0.00908183
414 2 106 0.244167 0.279505 0.602487 -0.0153255 -0.00829313 0.0142635
415 1 107 0.35645 0.497838 0.478109 -0.00474602 0.00891373 -0.00542557
416 2 107 0.366541 0.489923 0.411154 -0.00126891 0.00506563 -0.00337578
417 2 107 0.345638 0.436616 0.422431 -0.0173368 0.00123621 0.0173215
418 1 108 0.562889 0.954724 0.957601 -0.00131372 -0.000329861 5.89624e-05
419 2 108 0.562258 0.0276143 0.931558 -0.00549396 -0.00817678 -0.0290993
420 2 108 0.551198 0.961433 1.01244 0.0189271 -0.0229919 0.0210247
421 1 109 0.27882 0.328914 0.02144 -0.00312349 0.00284719 0.00443948
422 2 109 0.28235 0.391555 0.119718 -0.00245168 0.00754088 0.00351833
423 2 109 0.287349 0.249422 1.00135 0.00983057 0.0108943 0.0114206
424 1 110 0.289922 0.554723 1.00292 -0.00649563 -0.00308265 0.00629072
425 2 110 0.285705 0.560089 0.920726 0.0168928 -0.010214 -0.00688572
426 2 110 0.282299 0.474794 -0.00715778 -0.0119608 0.00497352 -0.0342009
427 1 111 0.570494 0.388532 0.85206 0.0070279 -0.00692586 0.000712363
428 2 111 0.565588 0.407595 0.77966 -0.0056575 -0.012166 0.00220503
429 2 111 0.567396 0.470457 0.943037 0.00289938 -0.00711399 -0.000199961
430 1 112 0.195255 0.775717 0.117509 -0.00103117 -0.000314551 0.00127267
431 2 112 0.203624 0.857265 0.142759 -0.00977831 0.0125703 -0.0187541
432 2 112 0.202539 0.696018 0.044307 -0.011367 -0.0261483 0.0114907
433 1 113 0.464845 0.132617 0.739177 -0.00333612 0.00460565 0.000311994
434 2 113 0.477234 0.141988 0.699398 -0.00186906 0.00940654 0.00767824
435 2 113 0.455299 0.121256 0.667713 0.00997067 -0.00510367 -0.0162728
436 1 114 0.441491 0.553308 1.00438 -0.0023972 -0.00164086 0.00364293
437 2 114 0.452815 0.534094 0.0470269 0.00682165 0.0208472 0.0107517
438 2 114 0.436521 0.648543 0.0645254 0.00585855 -0.00671761 0.0148335
439 1 115 0.340124 0.922922 0.787701 0.000600349 -0.00832115 0.00354858
440 2 115 0.343301 0.00270905 0.775207 0.0137086 -0.0118721 -0.000808657
441 2 115 0.325835 0.926896 0.799455 0.00211468 -0.0134797 0.015722
442 1 116 0.328211 0.930055 0.0396644 -0.000513618 0.00148853 0.00604985
443 2 116 0.315295 0.904153 0.0588158 0.00172763 -0.0144406 -0.0174627
444 2 116 0.333383 0.850455 0.953728 0.017434 0.000633774 0.0141551
445 1 117 0.381851 0.590921 0.0911924 -0.00236013 -0.00202234 -0.000579586
446 2 117 0.367677 0.588418 0.0748673 -0.0016895 0.0044843 -0.00207835
447 2 117 0.384966 0.671805 0.182868 0.0101515 0.0150572 -0.0111612
448 1 118 0.177936 0.5924 0.649785 0.00287743 -0.000741443 -0.00450933
449 2 118 0.168404 0.549835 0.683971 -0.00922423 0.0135047 9.13528e-05
450 2 118 0.179056 0.528001 0.548711 0.01218 0.0171746 -0.00659394
451 1 119 0.375329 0.323871 0.787083 -0.00504199 -0.000688206 0.00413237
452 2 119 0.372033 0.374295 0.737576 0.0160059 -0.00276632 -0.00958091
453 2 119 0.387023 0.377912 0.836277 0.0122915 -0.0184514 -0.0130209
454 1 120 0.482303 0.655298 0.227257 0.00026612 0.0101239 0.000664457
455 2 120 0.471118 0.719282 0.266713 -0.00558465 0.0205714 -0.0246261
456 2 120 0.492824 0.686844 0.297161 -0.005315 -0.00839924 0.00558758
457 1 121 0.22713 0.566064 0.206503 -0.00583399 -0.0045103 -0.000555562
458 2 121 0.214325 0.536086 0.160408 -0.0128014 0.00777446 0.0111729
459 2 121 0.225119 0.647263 0.300039 0.026012 -0.00339228 0.00391438
460 1 122 0.420209 0.0558354 0.857815 -0.00682308 -0.000715347 -0.00127863
461 2 122 0.429565 0.0539123 0.924372 -0.00683698 -0.00997839 -0.00695995
462 2 122 0.41894 0.156321 0.89167 0.0102247 -0.00589585 0.0182346
463 1 123 0.476075 0.202709 0.252535 0.000449926 0.000522961 -0.000429386
464 2 123 0.482111 0.187697 0.165385 0.0132771 0.0212349 0.0137068
465 2 123 0.48298 0.285799 0.324138 -0.0026124 0.000920646 0.00137025
466 1 124 0.179917 0.870186 0.880442 -0.000635846 -0.00144585 -0.00163488
467 2 124 0.167901 0.88172 0.934064 0.000894176 0.00406519 0.00262146
468 2 124 0.179706 0.773369 0.80254 -0.00317362 0.00127532 -0.00391775
469 1 125 0.368776 0.251545 0.0144177 0.000280779 0.0024155 -0.00861862
470 2 125 0.381321 0.202786 1.00061 0.00104821 0.000954586 0.00156452
471 2 125 0.364854 0.236276 0.922277 0.0315088 0.0115222 -0.0146451
472 1 126 0.497914 0.731312 0.48362 -0.00334328 -0.00274131 -0.00636394
473 2 126 0.488412 0.764257 0.560442 0.00860954 -0.0197306 0.00280469
474 2 126 0.508821 0.795876 0.531206 0.00735628 -0.00985682 -0.0169044
475 1 127 0.176136 0.171966 0.0338064 -0.00373204 0.00153385 -0.00199128
476 2 127 0.16657 0.156453 0.961021 0.0109335 -0.0123665 -0.0202677
477 2 127 0.181524 0.0810997 1.01292 -0.00428651 -0.00722746 0.035631
478 1 128 0.341014 0.611876 0.233057 0.00518484 -0.00322217 -0.00214186
479 2 128 0.350076 0.644675 0.312394 0.00699729 -0.00933144 -0.00423642
480 2 128 0.344104 0.669094 0.190357 -0.000989281 0.00127412 0.00424094
481 1 129 0.470921 0.8575 0.684861 -0.000363029 0.000931439 0.0041386
482 2 129 0.477435 0.945333 0.751047 0.00606312 -0.0100011 0.0100707
483 2 129 0.458978 0.884371 0.654514 -0.000743231 0.00493675 0.0116002
484 1 130 0.212868 0.891612 0.736941 -0.00315988 0.00568348 0.0060839
485 2 130 0.200339 0.906843 0.786213 -0.00988298 0.00363668 -0.0065958
486 2 130 0.219402 0.811249 0.73458 -0.0157296 -0.000850477 0.0111524
487 1 131 0.345681 0.615219 0.769353 -0.00259974 -0.000106213 0.00114172
488 2 131 0.35592 0.677909 0.831549 -0.00164245 -0.000621316 0.000316511
489 2 131 0.349734 0.571737 0.671078 0.0062292 -0.000568896 0.00373857
490 1 132 0.566057 0.635477 0.343528 0.00185355 0.00193652 -0.00596302
491 2 132 0.573338 0.550876 0.278652 -0.0131221 -0.0116093 -0.0053583
492 2 132 0.553698 0.638276 0.29947 0.00454116 0.0192661 -0.000147814
493 1 133 0.251961 0.0787119 0.951752 -0.00205355 0.000314886 0.00580086
494 2 133 0.25452 0.0922085 0.871796 0.0211042 -0.027545 -0.0104301
495 2 133 0.240889 0.137636 0.00608798 -0.00604568 0.0160683 -0.0106906
496 1 134 0.395706 0.992 0.150259 0.00387266 -0.00154298 -0.0037881
497 2 134 0.384387 0.934354 0.098671 -0.00118623 0.00668483 -0.00176361
498 2 134 0.395348 0.0718131 0.134291 -0.000472878 -0.00296761 -0.012255
499 1 135 0.433995 0.821054 0.0459274 -0.00566982 0.00616201 -0.00685332
500 2 135 0.444303 0.86803 0.022596 0.00518143 0.00254272 0.0169492
501 2 135 0.422831 0.828003 -0.00635613 -0.0102783 -0.00537997 -0.00820362
ITEM: TIMESTEP
9000
ITEM: NUMBER OF ATOMS
501
ITEM: BOX BOUNDS xy xz yz pp pp pp
-9.9999999999999995e-07 6.9505939999999995e+01 -0.0000000000000000e+00
-5.6223000000000001e+00 1.1247999999999999e+01 -0.0000000000000000e+00
0.0000000000000000e+00 9.7420349999999996e+00 -5.6223000000000001e+00
ITEM: ATOMS id type mol xs ys zs vx vy vz
1 3 0 0.0339829 1.70746e-06 0.999998 0.00280087 -0.00150278 0.000666578
2 3 0 0.066066 0.166667 0.0833333 -0.000618612 0.000365109 -0.00127378
3 4 0 0.0981491 0.0833316 0.166668 -0.000455817 -2.12893e-06 0.00128803
4 3 0 0.0339829 0.250002 0.999998 -0.000774136 0.000215484 -0.0010131
5 3 0 0.066066 0.416667 0.0833333 0.000164072 0.000257832 0.000197404
6 4 0 0.0981491 0.333332 0.166668 -0.000131824 -9.30425e-05 -0.00143179
7 3 0 0.0339829 0.500002 0.999998 -0.00202914 -0.000597921 0.00103286
8 3 0 0.066066 0.666667 0.0833333 0.00125146 -0.0014591 0.000717843
9 4 0 0.0981491 0.583332 0.166668 1.38673e-05 -0.000338701 0.000838982
10 3 0 0.0339829 0.750002 0.999998 0.000484506 -0.000364579 0.000313948
11 3 0 0.066066 0.916667 0.0833333 -0.00100636 -0.000407269 0.00206746
12 4 0 0.0981491 0.833332 0.166668 0.000360278 0.000964371 -0.000524162
13 3 0 0.0339829 1.70746e-06 0.249998 -0.000491707 -0.000162265 0.000808866
14 3 0 0.066066 0.166667 0.333333 -0.00251404 -0.000147352 0.00079017
15 4 0 0.0981491 0.0833316 0.416668 -0.000107086 -0.000856599 -0.00133397
16 3 0 0.0339829 0.250002 0.249998 0.000356098 -0.00137704 -0.00109356
17 3 0 0.066066 0.416667 0.333333 0.0004611 0.00151107 -0.000619172
18 4 0 0.0981491 0.333332 0.416668 0.00019607 0.000829545 0.000500029
19 3 0 0.0339829 0.500002 0.249998 -0.00127047 -0.0016547 0.0016031
20 3 0 0.066066 0.666667 0.333333 -0.000672638 -0.00149068 0.00198008
21 4 0 0.0981491 0.583332 0.416668 0.000114618 0.00144077 -0.000172637
22 3 0 0.0339829 0.750002 0.249998 0.000109269 -0.00127707 -0.000954462
23 3 0 0.066066 0.916667 0.333333 -1.03553e-05 0.000451121 0.000177217
24 4 0 0.0981491 0.833332 0.416668 0.000327965 0.000182319 -0.000375611
25 3 0 0.0339829 1.70746e-06 0.499998 -0.000986754 -0.00151166 -0.000555629
26 3 0 0.066066 0.166667 0.583333 0.00111884 0.00207839 -0.00123317
27 4 0 0.0981491 0.0833316 0.666668 -0.00183036 -0.00206751 0.00210467
28 3 0 0.0339829 0.250002 0.499998 -0.00121512 -0.000367164 0.000705331
29 3 0 0.066066 0.416667 0.583333 0.000951521 -0.0012545 -0.000481598
30 4 0 0.0981491 0.333332 0.666668 -0.000234066 -0.00104889 -0.000501396
31 3 0 0.0339829 0.500002 0.499998 -0.000323364 -0.000979136 0.000780403
32 3 0 0.066066 0.666667 0.583333 0.000256865 0.00204122 0.000859051
33 4 0 0.0981491 0.583332 0.666668 0.0016599 -0.000151786 -0.000270087
34 3 0 0.0339829 0.750002 0.499998 9.16871e-05 0.0016711 -0.00159205
35 3 0 0.066066 0.916667 0.583333 0.000308244 -0.00230555 -0.000522083
36 4 0 0.0981491 0.833332 0.666668 -0.000537213 0.00103586 0.000784269
37 3 0 0.0339829 1.70746e-06 0.749998 -0.0010627 0.00216198 0.000860725
38 3 0 0.066066 0.166667 0.833333 0.00154734 0.00159206 0.00187336
39 4 0 0.0981491 0.0833316 0.916668 0.000149744 -0.000238321 0.00247685
40 3 0 0.0339829 0.250002 0.749998 -0.000391554 0.00196727 0.000680858
41 3 0 0.066066 0.416667 0.833333 -0.0014152 0.00208868 -9.96535e-06
42 4 0 0.0981491 0.333332 0.916668 -0.00105319 0.00057278 -8.94067e-05
43 3 0 0.0339829 0.500002 0.749998 -0.000962956 -0.00140844 -0.00249814
44 3 0 0.066066 0.666667 0.833333 -0.000157246 0.00139739 -0.000583521
45 4 0 0.0981491 0.583332 0.916668 0.000429576 -0.000244669 -0.00152565
46 3 0 0.0339829 0.750002 0.749998 0.000595671 0.00125079 -0.0013952
47 3 0 0.066066 0.916667 0.833333 0.00249275 0.000460135 0.00141013
48 4 0 0.0981491 0.833332 0.916668 -0.000157599 -0.000249847 0.0011701
49 3 0 0.614106 1.70746e-06 0.999998 -0.000277358 -0.000712135 -0.00126475
50 3 0 0.646189 0.166667 0.0833333 0.000331204 -0.00095876 -0.000356281
51 4 0 0.678272 0.0833316 0.166668 -0.00148266 -0.00117668 0.00158423
52 3 0 0.614106 0.250002 0.999998 0.00136734 -0.000714834 -0.000524463
53 3 0 0.646189 0.416667 0.0833333 -0.000593114 -0.00108142 0.0011709
54 4 0 0.678272 0.333332 0.166668 -0.000836903 -0.0010381 -0.0015441
55 3 0 0.614106 0.500002 0.999998 -0.00163959 8.90966e-05 -0.00125135
56 3 0 0.646189 0.666667 0.0833333 -0.000255654 0.000143509 0.0018051
57 4 0 0.678272 0.583332 0.166668 0.00161999 0.00202697 -0.00116678
58 3 0 0.614106 0.750002 0.999998 0.00088432 -0.00050697 -0.0027751
59 3 0 0.646189 0.916667 0.0833333 0.00091267 4.16311e-05 -0.000704408
60 4 0 0.678272 0.833332 0.166668 0.000832024 0.0011716 -0.00222013
61 3 0 0.614106 1.70746e-06 0.249998 -0.000889819 0.00098169 -0.000565525
62 3 0 0.646189 0.166667 0.333333 0.00166319 -0.00154178 -0.000834535
63 4 0 0.678272 0.0833316 0.416668 0.000909319 0.00116775 -0.00172752
64 3 0 0.614106 0.250002 0.249998 -0.000536545 -0.000205339 0.00163278
65 3 0 0.646189 0.416667 0.333333 -0.00065563 -0.00100697 0.00181886
66 4 0 0.678272 0.333332 0.416668 0.000844141 -0.000841443 0.000833031
67 3 0 0.614106 0.500002 0.249998 0.000588262 -0.0019956 -0.000456158
68 3 0 0.646189 0.666667 0.333333 0.000142262 -0.00277851 0.000218182
69 4 0 0.678272 0.583332 0.416668 0.00179486 0.00260848 0.000154854
70 3 0 0.614106 0.750002 0.249998 -0.00112048 -0.000347907 -0.00119675
71 3 0 0.646189 0.916667 0.333333 -0.00163579 -0.000228021 0.000710951
72 4 0 0.678272 0.833332 0.416668 0.000836841 0.000689015 0.000553132
73 3 0 0.614106 1.70746e-06 0.499998 0.000270824 0.000450954 0.000779982
74 3 0 0.646189 0.166667 0.583333 0.00023756 -7.13831e-06 0.00112305
75 4 0 0.678272 0.0833316 0.666668 -0.00084363 0.00059831 0.00232795
76 3 0 0.614106 0.250002 0.499998 0.00028487 -0.00118492 -0.000107505
77 3 0 0.646189 0.416667 0.583333 -0.000796224 0.00237105 -0.00152979
78 4 0 0.678272 0.333332 0.666668 0.000935202 0.000504837 -0.000963026
79 3 0 0.614106 0.500002 0.499998 -0.000103446 -0.000320019 -0.000598996
80 3 0 0.646189 0.666667 0.583333 -0.000147938 0.000836646 0.000224981
81 4 0 0.678272 0.583332 0.666668 -0.000218135 0.000325608 1.66404e-05
82 3 0 0.614106 0.750002 0.499998 4.71013e-05 -0.00148004 -0.00188053
83 3 0 0.646189 0.916667 0.583333 0.00151567 7.56857e-05 0.000678011
84 4 0 0.678272 0.833332 0.666668 0.000417033 -0.000276953 0.000201498
85 3 0 0.614106 1.70746e-06 0.749998 -0.001832 -0.00089877 -0.00159885
86 3 0 0.646189 0.166667 0.833333 -0.000296298 -0.000453157 -0.000559743
87 4 0 0.678272 0.0833316 0.916668 -1.59444e-05 0.000325056 0.000782495
88 3 0 0.614106 0.250002 0.749998 -0.000836725 -0.00148448 -0.00109179
89 3 0 0.646189 0.416667 0.833333 0.000240597 -0.000816023 -0.000587301
90 4 0 0.678272 0.333332 0.916668 0.0007638 -0.000265658 0.000271086
91 3 0 0.614106 0.500002 0.749998 -0.000880586 -0.000729027 0.000473001
92 3 0 0.646189 0.666667 0.833333 0.000666978 0.000327916 1.129e-05
93 4 0 0.678272 0.583332 0.916668 -0.000864502 0.00275405 -9.46344e-05
94 3 0 0.614106 0.750002 0.749998 0.000454928 0.000633472 -0.00156464
95 3 0 0.646189 0.916667 0.833333 -5.56329e-05 0.00162573 -0.000857852
96 4 0 0.678272 0.833332 0.916668 0.000999933 0.000291454 0.000408075
97 1 1 0.291837 0.628476 0.450409 0.00185365 -0.0032412 -0.00220739
98 2 1 0.299096 0.689509 0.425262 0.00760576 -0.00758617 -0.00500306
99 2 1 0.297524 0.628257 0.531964 0.0121597 0.00720652 -0.00130977
100 1 2 0.366901 0.956112 0.261931 0.0021995 -0.000633854 -0.00019694
101 2 2 0.373734 0.00237332 0.217853 0.0286693 -0.0225927 -0.0101101
102 2 2 0.372955 0.00492691 0.355011 -0.00463123 -0.0251341 0.00359814
103 1 3 0.564894 0.541183 0.0141883 0.00121754 -0.00582674 0.00021261
104 2 3 0.55697 0.588801 0.0996797 -0.0124444 -0.0290696 -0.00730596
105 2 3 0.560299 0.578623 0.955145 -0.012921 -0.0101054 0.00243328
106 1 4 0.408392 0.411438 0.296143 -0.000572054 0.00568205 -0.0062998
107 2 4 0.420075 0.452833 0.279319 0.0176309 -0.0177196 0.00396929
108 2 4 0.399523 0.38313 0.216426 -0.00931345 -0.0197509 -0.00365961
109 1 5 0.312562 0.854963 0.0896372 0.00607353 0.000652812 -0.000611617
110 2 5 0.306207 0.881725 0.0266941 -0.0261167 0.0114343 0.0341941
111 2 5 0.307259 0.768361 0.0810487 -0.0077071 0.00578447 0.00334875
112 1 6 0.526759 0.894483 0.551764 -0.0055634 0.00446084 0.00105785
113 2 6 0.529743 0.994578 0.594841 -0.00454933 0.00315728 0.00327988
114 2 6 0.53476 0.846649 0.589035 0.0104323 0.0188638 0.006022
115 1 7 0.245084 0.800081 0.284472 0.00316888 -0.00038527 0.00265843
116 2 7 0.23807 0.889694 0.33026 0.00156152 -0.0106923 0.0183015
117 2 7 0.247756 0.774825 0.187272 -0.00370806 -0.0066755 -0.000448513
118 1 8 0.329163 0.425262 0.0441846 0.00627772 0.00334327 0.00224787
119 2 8 0.337761 0.355487 0.971501 -0.0209853 0.00549233 -0.0218914
120 2 8 0.337864 0.484774 0.122474 0.00474382 0.00828956 0.00198074
121 1 9 0.484291 0.98803 0.23845 -0.00377357 -0.0016139 -0.000109894
122 2 9 0.484584 0.0746313 0.234043 0.0209445 -0.00119149 0.0210955
123 2 9 0.4886 0.915974 0.144983 0.0383982 0.00171568 0.0126974
124 1 10 0.145973 0.425021 0.14484 0.00240168 -0.00397502 0.000414654
125 2 10 0.154405 0.381699 0.0616906 0.0065744 -0.0261147 0.00398622
126 2 10 0.153525 0.425779 0.220889 0.0214657 -0.00503071 -0.0136629
127 1 11 0.311036 0.0395353 0.366963 0.00584091 -0.00596436 -0.000365341
128 2 11 0.30887 0.985404 0.265562 0.00951578 0.00282821 -0.00125701
129 2 11 0.30534 0.132835 0.401962 -0.017606 -0.0101541 -0.017063
130 1 12 0.570642 0.317529 0.163669 0.00331295 0.00287928 -0.00449666
131 2 12 0.556454 0.324293 0.153515 -0.00150766 -0.00890107 0.0265645
132 2 12 0.578234 0.288726 0.0779931 -0.0231577 -0.0177765 -0.0250322
133 1 13 0.272106 0.142516 0.499527 -0.000317887 -0.00136539 0.00036146
134 2 13 0.273002 0.143019 0.411047 -0.0187026 0.0074075 0.00413994
135 2 13 0.262074 0.212599 0.553951 -0.019552 -0.00837123 -0.0185418
136 1 14 0.389021 0.0846096 0.503105 -0.0058485 -0.00435367 -0.000622551
137 2 14 0.382072 0.0179675 0.52203 -0.0117749 0.00178768 0.0122987
138 2 14 0.393363 0.161952 0.593697 0.0134359 -0.0170499 -0.00204117
139 1 15 0.440453 0.136795 0.233915 -0.00349561 0.00282759 0.000632071
140 2 15 0.427686 0.104229 0.187891 -0.00374822 -0.0130267 0.00500539
141 2 15 0.447872 0.146604 0.163119 0.0087741 -0.026592 -0.0118481
142 1 16 0.13974 0.0111311 0.0145242 -0.00710168 -0.000741522 -0.0014845
143 2 16 0.126651 0.969815 1.0029 -0.0231649 0.026545 0.0318427
144 2 16 0.143408 0.0546594 0.113541 0.0199183 0.0232695 -0.0069882
145 1 17 0.408175 0.440937 0.552712 0.00209832 0.00133122 -0.00482907
146 2 17 0.398848 0.375054 0.556204 -0.00505232 0.00769211 0.00107507
147 2 17 0.407202 0.43258 0.460129 0.0167184 -0.0148021 -0.0135
148 1 18 0.513491 0.24843 0.486832 -0.000479361 0.00111113 0.00306469
149 2 18 0.508247 0.205007 0.391375 -0.00367492 -0.0179804 0.00342085
150 2 18 0.520255 0.325715 0.484517 0.0113598 -0.00556332 -0.0130458
151 1 19 0.26088 0.465648 0.352985 -0.00495703 0.00109538 -0.00809263
152 2 19 0.251332 0.541882 0.399036 -0.0240082 -0.0286297 0.003217
153 2 19 0.273151 0.519195 0.381417 0.00879258 -0.0166834 -0.0222893
154 1 20 0.344111 0.747978 0.185402 -0.000888653 0.00249952 -0.00488629
155 2 20 0.353362 0.826076 0.21666 0.00610339 -0.0172108 0.0254621
156 2 20 0.337417 0.756281 0.111185 0.0142957 0.0106574 -0.00896484
157 1 21 0.528477 0.465034 0.477915 -0.0023439 0.00634307 -0.00144807
158 2 21 0.542128 0.496924 0.488837 0.00349994 -0.00420052 -0.0241251
159 2 21 0.522527 0.520781 0.57075 -0.00935531 0.00363489 -0.0043339
160 1 22 0.186586 0.643858 0.415608 0.00434316 -0.000934502 -0.00226167
161 2 22 0.184088 0.604949 0.31535 0.0111743 -0.00426651 -0.00389128
162 2 22 0.189399 0.743543 0.453295 0.00875651 0.00353565 -0.0157204
163 1 23 0.426192 0.0221607 0.676704 -0.00252151 -0.00302202 -0.00407961
164 2 23 0.417597 0.103894 0.726023 -0.0182593 -0.000906201 -0.0264447
165 2 23 0.429897 0.0151883 0.587525 0.0134368 -0.00572006 -0.000678247
166 1 24 0.464713 0.0661851 0.962531 0.00868245 0.000241879 -0.000777597
167 2 24 0.472185 0.036374 0.876178 0.017154 -0.0210724 0.000610677
168 2 24 0.473765 0.120144 0.0404012 0.00755983 -0.02109 0.00491076
169 1 25 0.221775 0.0217719 0.35845 0.00235263 -0.001306 0.00195798
170 2 25 0.223647 0.123136 0.401208 0.015454 -0.000176887 -0.0045809
171 2 25 0.217952 0.987682 0.260947 0.00251213 -0.0025802 0.00168987
172 1 26 0.36831 0.367685 0.5799 6.45122e-05 0.00520582 -0.00268909
173 2 26 0.369423 0.350193 0.483824 -0.0151857 0.00634144 -0.00350453
174 2 26 0.362398 0.282254 0.57028 -0.0346563 0.0186041 0.0197869
175 1 27 0.516401 0.269185 0.921561 0.000906716 -0.00654082 -0.00248203
176 2 27 0.508998 0.181973 0.888255 -0.00109634 -0.0103165 0.00988249
177 2 27 0.514415 0.320415 0.023225 0.00256589 0.0030957 -0.00230238
178 1 28 0.218759 0.321316 0.198098 -0.00304283 -0.00153667 -0.000268286
179 2 28 0.216631 0.321184 0.110106 0.00837095 -0.0143484 -0.00960536
180 2 28 0.206633 0.359088 0.251899 -0.00174332 0.00349646 0.000659076
181 1 29 0.375521 0.944829 0.667128 0.000411347 0.00134902 0.000571133
182 2 29 0.362841 0.904486 0.62365 0.0117867 -0.00611533 -0.0194736
183 2 29 0.384032 0.862134 0.628645 0.0136223 0.0104535 0.00414101
184 1 30 0.49905 0.811712 0.972661 0.00197211 0.0038474 -0.00261265
185 2 30 0.501167 0.735112 -0.0079083 -0.006862 -0.00485137 -0.0415247
186 2 30 0.494072 0.785158 0.879207 0.00412672 0.0232267 0.00130577
187 1 31 0.309341 0.953432 0.657035 -0.00199173 -0.00798448 -0.0027332
188 2 31 0.302947 0.0451683 0.697434 0.0171803 -0.0016065 0.00596583
189 2 31 0.301912 0.885612 0.574697 0.0185382 0.0304388 -0.0302156
190 1 32 0.364057 0.31345 0.31521 -0.00679721 -0.00221689 0.00218442
191 2 32 0.353718 0.248787 0.256703 -0.00855601 0.00337017 0.000537712
192 2 32 0.368486 0.379565 0.286001 -0.00324925 -0.00222311 0.00591256
193 1 33 0.490004 0.37111 0.715482 0.00392585 -0.00148777 -0.00769142
194 2 33 0.477854 0.320436 0.671678 -0.00836689 0.0213448 -0.000607985
195 2 33 0.499042 0.35532 0.639784 0.0176414 -0.0195997 -0.00209053
196 1 34 0.208866 0.975632 0.109763 0.00519313 0.00447228 0.00375616
197 2 34 0.201234 0.0311866 0.0795236 -0.0274748 -0.0214996 -0.00740556
198 2 34 0.220279 0.941709 0.0473456 -0.00168357 -0.0116507 -0.00443957
199 1 35 0.345915 0.138903 0.530515 -0.00423089 -0.000471806 -0.00563093
200 2 35 0.337603 0.0665298 0.457778 -0.0297078 -0.00136471 0.0156942
201 2 35 0.337484 0.218085 0.59214 0.00544747 0.00438833 -0.000538669
202 1 36 0.524791 0.0170383 0.133625 -0.0067889 0.00482679 0.00308182
203 2 36 0.531658 1.00292 0.203731 -0.00734018 0.010058 0.00768988
204 2 36 0.517349 0.929908 0.080368 0.00617988 -0.00645814 0.00487943
205 1 37 0.185232 0.349553 0.336589 0.00284937 0.00889466 0.00108922
206 2 37 0.178801 0.343737 0.413051 0.010925 -0.0200299 -0.0133177
207 2 37 0.179905 0.274523 0.248122 -0.00184011 0.00287809 0.00553144
208 1 38 0.469257 0.38239 0.467401 0.00305587 0.00352761 -4.43782e-05
209 2 38 0.465722 0.454574 0.444168 -0.00589556 0.00219167 0.00412767
210 2 38 0.460282 0.40391 0.545098 0.00037763 -0.00391227 -0.00417272
211 1 39 0.527082 0.282849 0.185243 -0.00323694 0.000342659 0.00407296
212 2 39 0.526607 0.326614 0.287485 -0.0138125 -0.0241373 0.00179196
213 2 39 0.524264 0.185082 0.157122 0.0179172 0.00198198 -0.0164509
214 1 40 0.14149 0.688706 0.163826 0.000915087 0.000212216 -0.00135026
215 2 40 0.129961 0.745924 0.211739 0.00370817 -0.0103582 0.0118999
216 2 40 0.141894 0.60762 0.177752 0.000542051 -0.000522882 -0.00666576
217 1 41 0.420557 0.835536 0.0704984 -0.00117192 -0.00240938 -0.000325932
218 2 41 0.41313 0.923155 0.108061 0.00646238 -0.00249786 0.0106659
219 2 41 0.431698 0.837781 0.0153956 -5.97786e-05 -0.000189819 0.00266642
220 1 42 0.568479 0.003826 0.0992683 0.00113426 0.00275913 0.00132547
221 2 42 0.556608 0.0516679 0.151567 0.001152 -0.00827306 0.00664676
222 2 42 0.569534 0.0236947 0.0222206 -0.0260236 -0.0104572 -0.0128728
223 1 43 0.284608 0.462285 0.782507 0.00385929 -0.00367432 0.00121451
224 2 43 0.271439 0.427867 0.745469 0.00981084 0.0331563 -0.0320004
225 2 43 0.286783 0.544316 0.771784 -0.0104287 0.000707417 0.0215351
226 1 44 0.378884 0.106979 0.978365 0.00137899 0.00168024 0.0010759
227 2 44 0.380858 0.205458 0.00567868 -0.0209934 0.00791734 -0.0097849
228 2 44 0.382126 0.0479075 0.878945 -0.0100031 0.0118787 -0.00265066
229 1 45 0.573669 0.840351 0.269882 -0.00514258 -0.00382772 -0.00505529
230 2 45 0.573419 0.942923 0.318106 -0.0224374 -0.0108495 0.00747638
231 2 45 0.587367 0.811449 0.244852 0.00492822 0.0166522 0.0187749
232 1 46 0.13905 0.431285 0.40328 0.00166755 0.00679983 0.00685087
233 2 46 0.127108 0.454136 0.369239 0.00687674 0.0046367 -0.00917543
234 2 46 0.147139 0.514227 0.460372 0.0184781 0.0123639 -0.0162433
235 1 47 0.393282 0.703246 0.397209 0.00232537 5.29046e-05 0.0091845
236 2 47 0.392154 0.600925 0.347351 -0.0134953 -0.0116454 0.0326032
237 2 47 0.405837 0.730171 0.374042 0.00479151 -0.00342038 0.0120455
238 1 48 0.536566 0.666825 0.794713 0.00827278 0.00232672 0.00245571
239 2 48 0.530915 0.748638 0.794823 0.00374801 0.000385293 0.0114984
240 2 48 0.550673 0.68663 0.807883 0.00984382 -0.00358932 -0.00277955
241 1 49 0.266328 0.843803 0.747562 0.0019428 0.000214557 0.000930215
242 2 49 0.275486 0.765621 0.719276 0.00638949 0.000245896 0.0110875
243 2 49 0.265695 0.867935 0.6733 -0.000493616 0.0256344 0.025231
244 1 50 0.312831 0.28232 0.363164 -0.00641825 0.00996512 0.00244924
245 2 50 0.32262 0.236893 0.288526 -0.000552649 0.00230767 0.00890272
246 2 50 0.300056 0.267006 0.316828 -0.00472872 -0.0106223 -0.00489745
247 1 51 0.571021 0.916584 0.594006 0.00539378 0.002838 0.00299666
248 2 51 0.583791 0.878469 0.550712 0.00280755 -0.0242908 0.0093694
249 2 51 0.564571 0.959543 0.545258 -0.015184 -0.00415179 0.0111503
250 1 52 0.142276 0.941298 0.464332 -0.00193955 0.000714449 0.00641863
251 2 52 0.145488 0.0215479 0.556203 0.012006 0.0103734 -0.00116972
252 2 52 0.150712 0.958793 0.402675 0.0022343 0.00918147 0.0180738
253 1 53 0.274036 0.188796 0.274775 0.00215935 0.00216711 -0.00378761
254 2 53 0.271935 0.115702 0.177185 0.0112239 -0.00662897 -0.00265554
255 2 53 0.265535 0.267983 0.293358 -0.00771865 0.000419716 -0.0283539
256 1 54 0.535141 0.625649 0.205393 0.00407844 0.000632401 0.0066777
257 2 54 0.526807 0.598859 0.123347 -0.000264998 0.0201845 0.0137624
258 2 54 0.527003 0.672994 0.289835 -0.0320422 0.0049808 -0.0185514
259 1 55 0.172631 0.967408 0.328067 -0.00522873 0.00168194 0.00112348
260 2 55 0.177201 0.904704 0.23225 -0.00503179 0.0194127 -0.00197928
261 2 55 0.18301 0.967289 0.389573 -0.0037555 0.0108348 0.00466572
262 1 56 0.437685 0.497502 0.188407 0.00155111 0.00327048 8.83083e-05
263 2 56 0.426928 0.509003 0.135965 0.00124418 -0.00618502 -0.00730207
264 2 56 0.44977 0.466765 0.132815 0.00337536 0.0129911 0.00231183
265 1 57 0.424283 0.805378 0.323006 -0.0031001 0.00398176 -0.000598355
266 2 57 0.438653 0.810135 0.324086 -0.00301863 0.00589403 -0.0184731
267 2 57 0.419039 0.878446 0.306153 -0.0165057 0.00477604 0.0333108
268 1 58 0.198051 0.905522 0.497541 0.00183804 -0.00342848 -0.000818136
269 2 58 0.203656 0.915787 0.584068 0.00489112 0.00574941 0.00179396
270 2 58 0.206271 0.949179 0.456962 -0.0161417 -0.00201035 -0.024463
271 1 59 0.385114 0.670553 0.635539 0.00735098 -0.000267939 0.00124488
272 2 59 0.393088 0.586596 0.607305 0.00614831 0.00516185 -0.0168255
273 2 59 0.379357 0.654438 0.547211 -0.00186904 -0.0154694 -6.94956e-05
274 1 60 0.572816 0.623156 0.600506 -0.00286836 0.00521119 -0.00226196
275 2 60 0.581174 0.697333 0.670887 -0.0185119 0.0334688 -0.0071179
276 2 60 0.572974 0.622566 0.511314 0.00824623 0.00988771 0.000576124
277 1 61 0.263668 0.906254 0.5448 0.00413485 0.00779768 0.00208276
278 2 61 0.265717 0.965106 0.502486 -0.00190101 0.0106845 0.00629346
279 2 61 0.257059 0.820895 0.474372 0.00250754 0.00541156 0.00512331
280 1 62 0.429554 0.546211 0.958269 0.00334984 0.0068858 -0.00102937
281 2 62 0.443813 0.558986 0.968867 0.00489514 -0.0114082 -0.000953602
282 2 62 0.423847 0.635697 0.977439 0.0216517 0.0150515 -0.0014585
283 1 63 0.564608 0.0423135 0.880689 0.00440761 -0.00244174 0.00311716
284 2 63 0.56977 0.971573 0.789362 0.0028588 -0.0026406 0.00255633
285 2 63 0.568097 0.135008 0.895498 0.0121349 -0.00447637 0.00369118
286 1 64 0.300487 0.241254 0.0186087 1.08586e-05 0.00543604 -0.00306806
287 2 64 0.302183 0.34312 0.0663602 0.00694845 -0.00593878 0.0166009
288 2 64 0.313593 0.19983 -0.00966941 0.00214365 0.0225577 -0.0150444
289 1 65 0.289658 1.00129 0.983585 0.000343999 0.00438147 -0.00437066
290 2 65 0.293211 0.0919037 -0.00666575 -0.00035586 0.0042667 -0.00142024
291 2 65 0.279272 0.963895 0.912585 0.00570629 0.0123087 -0.0102072
292 1 66 0.151434 0.151799 0.276334 0.00301503 -0.00508544 0.000344396
293 2 66 0.155696 0.101604 0.324187 0.000640919 -0.00521281 0.00162261
294 2 66 0.146055 0.245642 0.33713 -0.0197863 -0.0148882 -0.00221601
295 1 67 0.139914 0.285611 0.69378 -0.00329289 0.000722417 0.00130612
296 2 67 0.126577 0.323357 0.719237 -0.00514931 -0.00896075 0.00529315
297 2 67 0.147708 0.371573 0.743158 -0.0185858 0.0130467 0.00088287
298 1 68 0.429332 0.118528 0.465724 1.91876e-05 0.00153153 0.000700487
299 2 68 0.415036 0.113459 0.454214 0.000978445 -0.0127736 -0.0086788
300 2 68 0.434304 0.157469 0.408882 0.0213625 -0.0217005 -0.0176594
301 1 69 0.568222 0.0981126 0.486896 -0.00434931 0.00397117 0.00219823
302 2 69 0.558002 0.150813 0.556049 0.00973579 -0.00317367 0.0191179
303 2 69 0.56844 0.153806 0.440066 0.00417735 0.00197445 -0.00134108
304 1 70 0.20298 0.350445 0.743194 -0.00121544 0.00239678 -0.00121674
305 2 70 0.208516 0.29214 0.778731 0.0152813 0.00819584 -0.00516344
306 2 70 0.207576 0.445451 0.808749 -0.0012155 0.0108687 -0.0105262
307 1 71 0.441883 0.500381 0.684516 0.0017743 -0.00562681 -0.00548115
308 2 71 0.435932 0.495692 0.763013 -0.0145357 -0.00374858 -0.0129899
309 2 71 0.4299 0.497828 0.634084 0.0158851 0.00397488 -0.0242458
310 1 72 0.484064 0.0610795 0.528651 -0.00608182 -0.0025964 -0.00645906
311 2 72 0.49508 0.118512 0.529148 -0.0153006 0.00826438 0.0102131
312 2 72 0.477774 0.021512 0.436631 0.0100026 -0.0125241 -0.015102
313 1 73 0.224742 0.300025 0.446695 -0.00212942 0.000133801 -0.00805946
314 2 73 0.210753 0.322225 0.449944 -0.00341497 -0.00762043 0.00922996
315 2 73 0.229771 0.295572 0.36126 0.0222046 0.0131231 0.0088871
316 1 74 0.49212 0.0431058 0.771443 0.00146618 0.00569437 -0.00303205
317 2 74 0.504875 0.996109 0.753839 -0.00775399 -0.00600166 -0.0213229
318 2 74 0.486961 0.018768 0.679006 0.0226109 0.00934327 -0.0104719
319 1 75 0.534796 0.964158 0.324156 -0.00093643 0.00110679 0.00103756
320 2 75 0.523642 0.922578 0.346451 -0.0197424 0.0306484 0.0147232
321 2 75 0.546634 0.909408 0.314241 0.00437489 0.00562537 0.0200591
322 1 76 0.17213 0.344985 0.58113 -0.00130799 0.000418003 -0.00620182
323 2 76 0.181747 0.303747 0.61617 -0.00894261 -0.00549775 -0.0025969
324 2 76 0.159903 0.304856 0.592492 -0.00156771 0.00313808 0.00447961
325 1 77 0.343072 0.782354 0.530443 -0.00774196 0.00320617 -0.00334313
326 2 77 0.334798 0.766844 0.594174 -0.000105952 -0.0163923 -0.0130672
327 2 77 0.33407 0.804764 0.475066 0.0071984 0.0131885 -0.0102683
328 1 78 0.454407 0.582739 0.437514 0.0056046 0.00671254 -0.0017727
329 2 78 0.451614 0.567551 0.343707 0.0175561 -0.0153153 -0.0129871
330 2 78 0.455416 0.682546 0.507216 0.0351259 0.00532481 -0.00323234
331 1 79 0.14759 0.713958 0.480355 0.00694203 0.003215 -0.00181082
332 2 79 0.161138 0.698331 0.445871 0.00104548 0.0101307 -0.0180634
333 2 79 0.143368 0.791743 0.467422 0.00824407 0.000943826 -0.022053
334 1 80 0.358821 0.272027 0.833897 -0.00578568 0.00663605 0.00326349
335 2 80 0.356413 0.35521 0.825555 -0.0057633 0.0066573 0.00347192
336 2 80 0.362072 0.192466 0.741669 -0.0120695 0.00600672 0.00194811
337 1 81 0.14039 0.0890841 0.805745 0.00146946 0.00587638 0.0023567
338 2 81 0.127146 0.102542 0.779761 -0.00807741 -0.0017497 0.028022
339 2 81 0.138268 0.0418297 0.859952 0.00476983 -0.00151829 -0.00841754
340 1 82 0.168334 0.28158 0.916583 -0.00446108 0.00503454 -0.00150044
341 2 82 0.157165 0.21929 0.8703 -0.0147469 0.0136163 0.00781057
342 2 82 0.178447 0.256292 0.844619 -0.00864503 -0.0172639 -0.00951798
343 1 83 0.2613 0.775461 0.0283485 0.00161185 -0.00168214 0.00185881
344 2 83 0.261773 0.848089 1.00189 -0.0100667 0.00555429 0.0275019
345 2 83 0.274026 0.763184 0.0623003 -0.014534 -0.0144959 0.0324106
346 1 84 0.574764 0.282299 0.377839 -0.00298028 -0.00738082 0.00274083
347 2 84 0.589034 0.2748 0.383342 -0.00113164 -0.0142822 -0.0432946
348 2 84 0.574542 0.273665 0.284945 0.0115177 0.00653307 0.00898849
349 1 85 0.252549 0.170825 0.823937 0.00392577 0.00286317 0.00433644
350 2 85 0.257221 0.245377 0.80734 0.00172362 0.00341731 0.00310273
351 2 85 0.260075 0.0862093 0.762406 0.0014776 0.00415661 0.000897517
352 1 86 0.497023 0.464124 0.201098 0.00158547 0.00410514 0.00397762
353 2 86 0.494354 0.559286 0.277626 -0.0151442 0.00291334 0.000857024
354 2 86 0.510541 0.440784 0.212184 0.0019878 0.0102123 0.0186757
355 1 87 0.571841 0.391882 0.682208 0.00414567 -0.00367994 0.00115163
356 2 87 0.581736 0.465015 0.731126 0.0145741 -0.0233299 0.00863175
357 2 87 0.569723 0.388712 0.592731 -0.00764028 -0.00672597 0.00151591
358 1 88 0.23357 0.714909 0.696642 -0.00439128 0.002388 0.00707259
359 2 88 0.237122 0.672017 0.59747 -0.00365816 -0.0321973 0.00460815
360 2 88 0.244996 0.774131 0.743208 -0.00950332 -0.00033982 0.0184311
361 1 89 0.371232 0.827792 0.919819 -0.000828861 -0.000142735 -0.00533129
362 2 89 0.382446 0.817806 0.859802 -0.00197958 -0.0187255 -0.0140086
363 2 89 0.36568 0.921667 0.955977 0.00665064 -0.00612354 0.0174036
364 1 90 0.515668 0.581177 0.969346 -0.00572368 -0.0041497 -0.00184371
365 2 90 0.511186 0.483696 0.923553 0.00607609 -0.0104719 0.00180352
366 2 90 0.522497 0.592624 0.897447 -0.00603149 0.0124262 0.0105707
367 1 91 0.235466 0.4645 0.967184 0.000322647 0.00228495 0.0107431
368 2 91 0.2461 0.466803 0.0281848 0.000546875 0.0248301 0.022546
369 2 91 0.231536 0.562181 0.00348671 0.00275558 0.00770309 -0.00109846
370 1 92 0.321974 0.39432 0.704234 -0.0050907 -0.00176682 0.00142772
371 2 92 0.309672 0.417852 0.757348 -0.0135723 0.0112809 -0.0118326
372 2 92 0.331511 0.462489 0.769045 0.0288213 -0.0320203 -0.0148964
373 1 93 0.485059 0.712653 0.692392 0.00229414 -0.00132136 -0.000580892
374 2 93 0.477636 0.63328 0.685494 0.022633 -0.0135991 -0.0012215
375 2 93 0.484736 0.714986 0.604699 -0.0203893 0.0134148 0.00896139
376 1 94 0.188631 0.565503 0.146968 -0.00256346 0.00204937 0.00117454
377 2 94 0.185131 0.472302 0.0700484 0.00232211 0.00325705 -0.00140048
378 2 94 0.187226 0.63587 0.117998 0.0156651 0.00437526 0.00262849
379 1 95 0.416925 0.826221 0.770043 -0.00529322 -0.00133214 -0.00127208
380 2 95 0.410123 0.735858 0.721454 0.00149539 -0.00960222 0.00484134
381 2 95 0.416165 0.878026 0.719329 -0.0200721 -3.13111e-05 0.00260566
382 1 96 0.52733 0.929381 0.825157 0.000585235 0.00228175 -0.00681432
383 2 96 0.537298 1.00083 0.844122 -0.00159921 0.00589694 -0.012347
384 2 96 0.525837 0.944238 0.920067 0.0180791 -0.0130858 -0.0109222
385 1 97 0.291553 0.193152 0.724248 -0.0048252 -0.00784444 0.00168537
386 2 97 0.287387 0.167402 0.629255 0.019979 -0.0132745 -0.00751715
387 2 97 0.290405 0.295293 0.78055 -0.0329557 -0.00938506 -5.25346e-05
388 1 98 0.297151 0.676846 0.739423 -0.00662194 0.0063032 0.000566833
389 2 98 0.30877 0.631316 0.68211 -0.00522228 -0.023236 0.012693
390 2 98 0.30089 0.771618 0.81195 0.00293474 -0.0210641 0.0225435
391 1 99 0.467547 0.383577 0.0125844 -0.00420717 0.00518129 0.00769867
392 2 99 0.46799 0.327832 0.910118 0.00897384 -0.0108264 0.00890459
393 2 99 0.48045 0.427938 0.0431131 0.000389938 -0.00922359 0.00965041
394 1 100 0.211258 0.195437 0.868169 -0.00707302 0.00901234 -0.00428491
395 2 100 0.209539 0.0936673 0.821986 -0.0164415 0.0161948 -0.0159516
396 2 100 0.224939 0.215236 0.856556 -0.00651059 0.000793218 -0.0204242
397 1 101 0.217446 0.626967 0.873769 0.00495953 -0.00621839 -0.00339493
398 2 101 0.230071 0.6762 0.898066 0.00339081 -0.0145719 0.0174234
399 2 101 0.212752 0.613131 0.783672 -0.0299038 0.0112962 0.0165389
400 1 102 0.138442 0.723146 0.721203 0.00378991 0.000811705 0.000974551
401 2 102 0.137617 0.735946 0.639538 0.0070461 0.0164809 0.0126268
402 2 102 0.125172 0.693846 0.729718 0.00497858 0.000892691 0.0144157
403 1 103 0.149634 0.55534 0.84296 -0.00026796 -0.00215694 0.000817057
404 2 103 0.154386 0.600863 0.791639 0.00133328 -0.014047 -0.017225
405 2 103 0.15643 0.593255 0.93306 -0.00743071 -0.0345016 0.00176932
406 1 104 0.310891 0.785737 0.364423 -0.00507584 -0.00559758 0.00441854
407 2 104 0.310327 0.878679 0.373306 0.00688772 -0.00369275 -0.0124089
408 2 104 0.318512 0.723097 0.280736 -0.0255734 -0.0029759 -0.0096168
409 1 105 0.533918 0.178115 0.668316 0.000627134 -0.00226168 -0.00142878
410 2 105 0.526286 0.179586 0.5937 -0.0019165 -0.0140469 -0.00667102
411 2 105 0.525527 0.225153 0.751454 0.00449299 -0.00974312 0.00190089
412 1 106 0.247124 0.371288 0.685449 -0.000476446 0.0018422 0.00415484
413 2 106 0.241232 0.402558 0.777531 -0.00191425 -0.00925177 0.00145332
414 2 106 0.235809 0.360761 0.62604 0.00311228 -0.00733121 -0.00411184
415 1 107 0.32889 0.554995 0.571867 0.000685793 -0.00235044 0.00435586
416 2 107 0.342704 0.571423 0.559722 0.00312052 -0.00849955 0.0109611
417 2 107 0.327609 0.456286 0.545602 -0.00796081 -0.00421662 0.0143863
418 1 108 0.572395 0.733514 0.901403 0.00281365 0.00272546 -3.7164e-05
419 2 108 0.586641 0.722759 0.904206 0.0036738 0.00616142 -0.0140494
420 2 108 0.569383 0.820474 0.988288 0.0141915 0.0190174 -0.00665695
421 1 109 0.268139 0.427545 0.0787941 0.00613594 -0.000291485 0.00335294
422 2 109 0.274364 0.337011 0.0169369 -0.00981935 -0.0234384 0.0176621
423 2 109 0.264363 0.425323 0.163451 0.0105688 0.00121348 0.00567262
424 1 110 0.302943 0.606284 0.0528366 -0.00383033 0.00177633 0.000856747
425 2 110 0.291513 0.554339 -0.00297933 0.00120281 0.00139507 -0.00628453
426 2 110 0.314265 0.544726 0.0349672 -0.00152551 0.00437147 0.00238599
427 1 111 0.572693 0.260684 0.874987 0.0062304 0.00128012 0.00591643
428 2 111 0.573633 0.227731 0.774517 0.00449651 -0.01007 0.00355244
429 2 111 0.568593 0.358541 0.915026 -0.0106097 0.000846263 -0.00535399
430 1 112 0.182639 0.742891 0.0443102 -0.00310874 -0.00354131 0.00431042
431 2 112 0.19578 0.720994 1.00254 0.00198436 -0.0103574 0.0157862
432 2 112 0.174214 0.793024 0.0118534 0.00915114 -0.00517911 -0.0219027
433 1 113 0.455231 0.232822 0.700644 -0.000168647 -0.00195367 0.000995048
434 2 113 0.46714 0.179496 0.65514 -0.00795348 -0.0300233 0.00838753
435 2 113 0.445598 0.210787 0.626417 0.00777097 -0.000813955 -0.00609239
436 1 114 0.468971 0.610907 0.942718 -0.000634192 -0.00321504 -0.00403719
437 2 114 0.478601 0.553548 0.870517 0.00196309 -0.0213111 0.0045652
438 2 114 0.463676 0.684612 0.927042 0.00413748 0.00143561 0.0121985
439 1 115 0.336323 0.0759793 0.881335 -0.00219825 0.00282432 -0.00308978
440 2 115 0.346199 0.139994 0.880075 -0.0133958 0.0138066 0.0175637
441 2 115 0.326989 0.0499872 0.804548 -0.00424173 0.00590474 -0.000754184
442 1 116 0.336476 0.121446 0.139598 0.00300197 -0.0101004 0.00946636
443 2 116 0.340974 0.033082 0.131125 0.0213307 -0.00277762 -0.00528311
444 2 116 0.335831 0.109559 0.04544 0.000243688 0.0061143 0.0165632
445 1 117 0.383258 0.611255 0.068399 -0.010687 -0.00305365 -0.00149176
446 2 117 0.37324 0.63641 0.0209979 -0.00866846 0.0145305 0.016671
447 2 117 0.390094 0.687593 0.148365 -0.0181446 -0.00304061 0.00302958
448 1 118 0.191148 0.595023 0.640714 -0.00244205 -0.000150269 -0.00504123
449 2 118 0.182843 0.513038 0.614833 -0.00312413 0.00384664 -0.0157949
450 2 118 0.192268 0.606925 0.55863 0.0348145 0.00882116 0.0052256
451 1 119 0.40027 0.272986 0.747936 0.00238116 -0.00108388 -0.00053991
452 2 119 0.389259 0.328155 0.806997 -0.00230704 -0.0169185 0.00116172
453 2 119 0.411535 0.335529 0.768076 0.00100783 0.00889759 -0.0249046
454 1 120 0.466197 0.779332 0.272974 0.00260678 -0.00475047 -0.0014923
455 2 120 0.471422 0.870115 0.292289 -0.0133345 -1.91733e-05 0.00662688
456 2 120 0.464967 0.707238 0.174109 -0.000379374 0.021844 -0.00816032
457 1 121 0.23041 0.650769 0.39288 -0.00546955 -0.000906561 -0.000118556
458 2 121 0.216385 0.628318 0.385608 -0.00423048 -0.00839602 0.00495701
459 2 121 0.234128 0.680836 0.326067 0.00312472 -0.0184321 -0.0159649
460 1 122 0.424176 0.232119 0.959597 0.00922967 0.00180839 0.000493741
461 2 122 0.426857 0.213811 0.0363418 -0.00141187 0.0010814 0.00258775
462 2 122 0.435908 0.237764 0.911198 0.00411621 -0.0250407 -0.0274839
463 1 123 0.486272 0.206139 0.2061 -0.00324444 -0.00369478 0.00121095
464 2 123 0.491498 0.26566 0.171019 -0.00792333 0.00114428 0.0085244
465 2 123 0.477768 0.268227 0.284583 0.00950157 -0.00128322 0.0102384
466 1 124 0.17265 0.831536 0.841227 0.00392145 -0.00238973 -0.00354662
467 2 124 0.158293 0.835775 0.847827 0.00441378 -0.00440368 0.0045996
468 2 124 0.175999 0.748798 0.751491 -0.00522925 -0.0145748 -3.33797e-05
469 1 125 0.390649 0.363747 0.0655252 -0.00408291 0.009369 0.00634675
470 2 125 0.387496 0.446648 0.0582909 0.013752 0.014814 0.0261743
471 2 125 0.402268 0.317575 0.00853862 -0.00886004 -0.0439838 0.0183876
472 1 126 0.49855 0.732162 0.403183 0.00376927 0.000777892 0.00199477
473 2 126 0.4855 0.774965 0.419379 0.0061765 2.93958e-05 0.0178523
474 2 126 0.507374 0.804231 0.471376 0.001349 0.00498148 0.0015305
475 1 127 0.183815 0.131386 0.0470244 -0.000313072 -0.000296879 -0.00252006
476 2 127 0.18627 0.19056 0.00555961 0.011728 -0.00161135 -0.000420797
477 2 127 0.172701 0.0683882 0.00102967 0.0130527 -0.0195672 -0.00625898
478 1 128 0.357172 0.57559 0.292849 0.00337764 0.0087177 0.0101854
479 2 128 0.352934 0.652797 0.38385 0.00387581 0.0138579 0.00829353
480 2 128 0.356352 0.618502 0.233694 -0.0149337 -0.0215782 -0.0308776
481 1 129 0.455116 0.858688 0.625743 -0.000625743 0.00410728 0.00367394
482 2 129 0.460832 0.863277 0.709525 0.0205447 -0.0111962 -0.0143586
483 2 129 0.44302 0.913233 0.643743 0.00719618 0.0112615 0.0198904
484 1 130 0.204253 0.906388 0.748789 0.000699021 -8.29862e-05 -0.00323388
485 2 130 0.193631 0.891748 0.800085 0.00183818 0.00660285 0.00451117
486 2 130 0.213815 0.832197 0.728541 0.00931586 0.00692725 0.000168439
487 1 131 0.351846 0.572039 0.83919 0.000462937 -0.00150149 0.00144028
488 2 131 0.356365 0.668923 0.878518 0.00319909 0.00392057 -0.013066
489 2 131 0.357958 0.52527 0.746267 -0.0138193 -0.000769408 -0.00526026
490 1 132 0.572732 0.629091 0.343142 -0.00578689 0.0001421 -0.00287689
491 2 132 0.577414 0.538689 0.267354 -0.0211256 -0.0153829 0.00279167
492 2 132 0.560893 0.666659 0.323279 -0.000998097 0.015315 0.0180749
493 1 133 0.243241 0.0612154 0.033847 -0.00102684 0.0056989 0.000165406
494 2 133 0.245459 0.0414073 0.937795 0.0135665 -0.0122009 -0.0034904
495 2 133 0.236176 0.150626 0.0795354 0.0163473 0.0083663 0.0148082
496 1 134 0.396519 0.0825501 0.166749 0.00361091 -0.00195528 -0.00183525
497 2 134 0.391109 0.0692423 0.078529 0.0236795 0.00974243 -0.00588317
498 2 134 0.389684 0.170396 0.228868 0.0149503 0.0108156 -0.00640254
499 1 135 0.452366 0.818829 0.901345 -0.00615504 -0.0001727 -0.00130735
500 2 135 0.45979 0.906474 0.951257 -0.00866906 0.00233782 -0.00230335
501 2 135 0.442388 0.827423 0.842026 -0.0175932 -0.00688237 0.0074298
ITEM: TIMESTEP
10000
ITEM: NUMBER OF ATOMS
501
ITEM: BOX BOUNDS xy xz yz pp pp pp
-9.9999999999999995e-07 6.9505939999999995e+01 -0.0000000000000000e+00
-5.6223000000000001e+00 1.1247999999999999e+01 -0.0000000000000000e+00
0.0000000000000000e+00 9.7420349999999996e+00 -5.6223000000000001e+00
ITEM: ATOMS id type mol xs ys zs vx vy vz
1 3 0 0.0339829 1.70746e-06 0.999998 0.00280087 -0.00150278 0.000666578
2 3 0 0.066066 0.166667 0.0833333 -0.000618612 0.000365109 -0.00127378
3 4 0 0.0981491 0.0833316 0.166668 -0.000455817 -2.12893e-06 0.00128803
4 3 0 0.0339829 0.250002 0.999998 -0.000774136 0.000215484 -0.0010131
5 3 0 0.066066 0.416667 0.0833333 0.000164072 0.000257832 0.000197404
6 4 0 0.0981491 0.333332 0.166668 -0.000131824 -9.30425e-05 -0.00143179
7 3 0 0.0339829 0.500002 0.999998 -0.00202914 -0.000597921 0.00103286
8 3 0 0.066066 0.666667 0.0833333 0.00125146 -0.0014591 0.000717843
9 4 0 0.0981491 0.583332 0.166668 1.38673e-05 -0.000338701 0.000838982
10 3 0 0.0339829 0.750002 0.999998 0.000484506 -0.000364579 0.000313948
11 3 0 0.066066 0.916667 0.0833333 -0.00100636 -0.000407269 0.00206746
12 4 0 0.0981491 0.833332 0.166668 0.000360278 0.000964371 -0.000524162
13 3 0 0.0339829 1.70746e-06 0.249998 -0.000491707 -0.000162265 0.000808866
14 3 0 0.066066 0.166667 0.333333 -0.00251404 -0.000147352 0.00079017
15 4 0 0.0981491 0.0833316 0.416668 -0.000107086 -0.000856599 -0.00133397
16 3 0 0.0339829 0.250002 0.249998 0.000356098 -0.00137704 -0.00109356
17 3 0 0.066066 0.416667 0.333333 0.0004611 0.00151107 -0.000619172
18 4 0 0.0981491 0.333332 0.416668 0.00019607 0.000829545 0.000500029
19 3 0 0.0339829 0.500002 0.249998 -0.00127047 -0.0016547 0.0016031
20 3 0 0.066066 0.666667 0.333333 -0.000672638 -0.00149068 0.00198008
21 4 0 0.0981491 0.583332 0.416668 0.000114618 0.00144077 -0.000172637
22 3 0 0.0339829 0.750002 0.249998 0.000109269 -0.00127707 -0.000954462
23 3 0 0.066066 0.916667 0.333333 -1.03553e-05 0.000451121 0.000177217
24 4 0 0.0981491 0.833332 0.416668 0.000327965 0.000182319 -0.000375611
25 3 0 0.0339829 1.70746e-06 0.499998 -0.000986754 -0.00151166 -0.000555629
26 3 0 0.066066 0.166667 0.583333 0.00111884 0.00207839 -0.00123317
27 4 0 0.0981491 0.0833316 0.666668 -0.00183036 -0.00206751 0.00210467
28 3 0 0.0339829 0.250002 0.499998 -0.00121512 -0.000367164 0.000705331
29 3 0 0.066066 0.416667 0.583333 0.000951521 -0.0012545 -0.000481598
30 4 0 0.0981491 0.333332 0.666668 -0.000234066 -0.00104889 -0.000501396
31 3 0 0.0339829 0.500002 0.499998 -0.000323364 -0.000979136 0.000780403
32 3 0 0.066066 0.666667 0.583333 0.000256865 0.00204122 0.000859051
33 4 0 0.0981491 0.583332 0.666668 0.0016599 -0.000151786 -0.000270087
34 3 0 0.0339829 0.750002 0.499998 9.16871e-05 0.0016711 -0.00159205
35 3 0 0.066066 0.916667 0.583333 0.000308244 -0.00230555 -0.000522083
36 4 0 0.0981491 0.833332 0.666668 -0.000537213 0.00103586 0.000784269
37 3 0 0.0339829 1.70746e-06 0.749998 -0.0010627 0.00216198 0.000860725
38 3 0 0.066066 0.166667 0.833333 0.00154734 0.00159206 0.00187336
39 4 0 0.0981491 0.0833316 0.916668 0.000149744 -0.000238321 0.00247685
40 3 0 0.0339829 0.250002 0.749998 -0.000391554 0.00196727 0.000680858
41 3 0 0.066066 0.416667 0.833333 -0.0014152 0.00208868 -9.96535e-06
42 4 0 0.0981491 0.333332 0.916668 -0.00105319 0.00057278 -8.94067e-05
43 3 0 0.0339829 0.500002 0.749998 -0.000962956 -0.00140844 -0.00249814
44 3 0 0.066066 0.666667 0.833333 -0.000157246 0.00139739 -0.000583521
45 4 0 0.0981491 0.583332 0.916668 0.000429576 -0.000244669 -0.00152565
46 3 0 0.0339829 0.750002 0.749998 0.000595671 0.00125079 -0.0013952
47 3 0 0.066066 0.916667 0.833333 0.00249275 0.000460135 0.00141013
48 4 0 0.0981491 0.833332 0.916668 -0.000157599 -0.000249847 0.0011701
49 3 0 0.614106 1.70746e-06 0.999998 -0.000277358 -0.000712135 -0.00126475
50 3 0 0.646189 0.166667 0.0833333 0.000331204 -0.00095876 -0.000356281
51 4 0 0.678272 0.0833316 0.166668 -0.00148266 -0.00117668 0.00158423
52 3 0 0.614106 0.250002 0.999998 0.00136734 -0.000714834 -0.000524463
53 3 0 0.646189 0.416667 0.0833333 -0.000593114 -0.00108142 0.0011709
54 4 0 0.678272 0.333332 0.166668 -0.000836903 -0.0010381 -0.0015441
55 3 0 0.614106 0.500002 0.999998 -0.00163959 8.90966e-05 -0.00125135
56 3 0 0.646189 0.666667 0.0833333 -0.000255654 0.000143509 0.0018051
57 4 0 0.678272 0.583332 0.166668 0.00161999 0.00202697 -0.00116678
58 3 0 0.614106 0.750002 0.999998 0.00088432 -0.00050697 -0.0027751
59 3 0 0.646189 0.916667 0.0833333 0.00091267 4.16311e-05 -0.000704408
60 4 0 0.678272 0.833332 0.166668 0.000832024 0.0011716 -0.00222013
61 3 0 0.614106 1.70746e-06 0.249998 -0.000889819 0.00098169 -0.000565525
62 3 0 0.646189 0.166667 0.333333 0.00166319 -0.00154178 -0.000834535
63 4 0 0.678272 0.0833316 0.416668 0.000909319 0.00116775 -0.00172752
64 3 0 0.614106 0.250002 0.249998 -0.000536545 -0.000205339 0.00163278
65 3 0 0.646189 0.416667 0.333333 -0.00065563 -0.00100697 0.00181886
66 4 0 0.678272 0.333332 0.416668 0.000844141 -0.000841443 0.000833031
67 3 0 0.614106 0.500002 0.249998 0.000588262 -0.0019956 -0.000456158
68 3 0 0.646189 0.666667 0.333333 0.000142262 -0.00277851 0.000218182
69 4 0 0.678272 0.583332 0.416668 0.00179486 0.00260848 0.000154854
70 3 0 0.614106 0.750002 0.249998 -0.00112048 -0.000347907 -0.00119675
71 3 0 0.646189 0.916667 0.333333 -0.00163579 -0.000228021 0.000710951
72 4 0 0.678272 0.833332 0.416668 0.000836841 0.000689015 0.000553132
73 3 0 0.614106 1.70746e-06 0.499998 0.000270824 0.000450954 0.000779982
74 3 0 0.646189 0.166667 0.583333 0.00023756 -7.13831e-06 0.00112305
75 4 0 0.678272 0.0833316 0.666668 -0.00084363 0.00059831 0.00232795
76 3 0 0.614106 0.250002 0.499998 0.00028487 -0.00118492 -0.000107505
77 3 0 0.646189 0.416667 0.583333 -0.000796224 0.00237105 -0.00152979
78 4 0 0.678272 0.333332 0.666668 0.000935202 0.000504837 -0.000963026
79 3 0 0.614106 0.500002 0.499998 -0.000103446 -0.000320019 -0.000598996
80 3 0 0.646189 0.666667 0.583333 -0.000147938 0.000836646 0.000224981
81 4 0 0.678272 0.583332 0.666668 -0.000218135 0.000325608 1.66404e-05
82 3 0 0.614106 0.750002 0.499998 4.71013e-05 -0.00148004 -0.00188053
83 3 0 0.646189 0.916667 0.583333 0.00151567 7.56857e-05 0.000678011
84 4 0 0.678272 0.833332 0.666668 0.000417033 -0.000276953 0.000201498
85 3 0 0.614106 1.70746e-06 0.749998 -0.001832 -0.00089877 -0.00159885
86 3 0 0.646189 0.166667 0.833333 -0.000296298 -0.000453157 -0.000559743
87 4 0 0.678272 0.0833316 0.916668 -1.59444e-05 0.000325056 0.000782495
88 3 0 0.614106 0.250002 0.749998 -0.000836725 -0.00148448 -0.00109179
89 3 0 0.646189 0.416667 0.833333 0.000240597 -0.000816023 -0.000587301
90 4 0 0.678272 0.333332 0.916668 0.0007638 -0.000265658 0.000271086
91 3 0 0.614106 0.500002 0.749998 -0.000880586 -0.000729027 0.000473001
92 3 0 0.646189 0.666667 0.833333 0.000666978 0.000327916 1.129e-05
93 4 0 0.678272 0.583332 0.916668 -0.000864502 0.00275405 -9.46344e-05
94 3 0 0.614106 0.750002 0.749998 0.000454928 0.000633472 -0.00156464
95 3 0 0.646189 0.916667 0.833333 -5.56329e-05 0.00162573 -0.000857852
96 4 0 0.678272 0.833332 0.916668 0.000999933 0.000291454 0.000408075
97 1 1 0.30017 0.585712 0.412044 0.00733397 0.00666058 -0.00103423
98 2 1 0.305967 0.507942 0.418821 -0.0117019 -0.00233666 -0.00896069
99 2 1 0.306301 0.596946 0.337822 0.0324355 -0.0150623 -0.00247162
100 1 2 0.381252 0.93469 0.305231 -0.00890915 -0.0019085 -0.00294737
101 2 2 0.390387 0.971767 0.263046 -0.0025161 -0.0168007 -0.0166452
102 2 2 0.382515 1.0023 0.405465 -0.008431 0.0206478 -0.00751212
103 1 3 0.563966 0.497999 0.0017235 0.00957744 0.00175578 -0.00137646
104 2 3 0.549593 0.493404 0.999366 0.00964527 0.00136431 -0.00352044
105 2 3 0.565946 0.598361 0.0378047 0.0283223 -0.00575175 0.0109273
106 1 4 0.398141 0.265005 0.336628 -0.000665752 -0.00476438 4.21471e-05
107 2 4 0.397739 0.367136 0.379119 -0.00733278 -0.000909129 -0.00888667
108 2 4 0.401482 0.233469 0.238818 0.00877717 0.00756113 0.00485871
109 1 5 0.298921 0.968579 0.139924 3.23846e-05 2.71401e-05 0.00136452
110 2 5 0.287832 0.998537 0.104544 0.00303665 0.00210232 -0.00208548
111 2 5 0.294641 0.877686 0.126231 -0.00541577 0.00410318 -0.0154727
112 1 6 0.52657 0.0243048 0.569775 -0.0053746 0.00401859 0.00228278
113 2 6 0.521525 -0.010492 0.474769 0.0119141 -0.00911144 -0.00625052
114 2 6 0.540554 1.00223 0.567196 -0.00424559 0.008867 0.00069505
115 1 7 0.234015 0.87045 0.309024 -0.00208198 0.001163 0.00493213
116 2 7 0.221176 0.914137 0.344194 0.00259837 0.0184807 0.00222372
117 2 7 0.236431 0.881568 0.22747 -0.00463453 -0.00218502 0.00192305
118 1 8 0.323962 0.609567 0.198872 -0.00183499 -0.00504855 0.00400075
119 2 8 0.329662 0.546401 0.106718 0.0184354 0.0263816 0.00629598
120 2 8 0.32616 0.707838 0.226197 0.0111079 0.00656714 -0.0453937
121 1 9 0.468281 0.0475847 0.310479 -0.00283314 -0.00776767 -8.40212e-05
122 2 9 0.455654 0.0958152 0.326171 -0.00705673 -0.0092942 -0.0194301
123 2 9 0.472083 0.0422799 0.222206 0.00338932 0.00594764 0.00876998
124 1 10 0.145083 0.470678 0.126744 -0.00317027 0.00426343 -0.0082042
125 2 10 0.145205 0.380533 0.0391685 0.0124251 -0.0180517 0.00558029
126 2 10 0.148376 0.449768 0.200921 -0.0126749 0.0183061 0.00745834
127 1 11 0.299321 0.153643 0.423824 -0.00252383 0.00401389 0.00432626
128 2 11 0.299282 0.0860702 0.323125 -0.00277409 -0.00442837 0.00599165
129 2 11 0.285555 0.153738 0.449713 -0.0037463 -0.0273732 -0.0183004
130 1 12 0.558267 0.293139 0.101659 -0.000705735 -0.00069712 0.00387425
131 2 12 0.544534 0.314149 0.0928694 -0.00226957 -0.00725158 -0.000733438
132 2 12 0.562773 0.252527 1.0046 0.0309938 -0.0193485 0.012695
133 1 13 0.256177 0.173243 0.499065 0.00260245 -0.0010951 0.0012443
134 2 13 0.251525 0.127398 0.40198 -0.0164428 -0.00728934 0.00753881
135 2 13 0.251563 0.270207 0.541349 -0.0178328 -0.00574717 -0.00498874
136 1 14 0.387255 0.136229 0.583097 0.00452835 0.0032144 0.003246
137 2 14 0.395773 0.135124 0.654187 -0.0159601 -0.00952549 0.0132061
138 2 14 0.389813 0.221573 0.578953 0.0236694 0.000464501 0.0225634
139 1 15 0.431059 0.156139 0.391441 0.00460332 -0.00117457 -0.00039307
140 2 15 0.417641 0.138919 0.354431 0.00611993 -0.00774266 -0.00455348
141 2 15 0.432648 0.255829 0.422491 0.00264574 -0.00196272 0.00279836
142 1 16 0.139369 0.946447 0.938733 0.00659638 -0.00152379 -0.00187105
143 2 16 0.125088 0.955548 0.950613 0.0100511 0.0133667 0.0234016
144 2 16 0.144925 0.0109125 0.031022 0.00289291 0.00152081 -0.000982706
145 1 17 0.398316 0.405816 0.638384 -0.00274293 -0.00218337 0.00538242
146 2 17 0.393143 0.50033 0.699089 -0.00378092 -0.022547 0.0296706
147 2 17 0.390902 0.365793 0.550529 0.0047467 -0.00587282 0.000687009
148 1 18 0.500303 0.208444 0.446962 -0.00139845 -0.00386919 -0.00518081
149 2 18 0.489241 0.15149 0.39025 -0.00931655 -0.00340033 0.00556715
150 2 18 0.510424 0.209281 0.384194 -0.00271236 -0.0165946 -0.0142006
151 1 19 0.260471 0.477635 0.367431 -0.00195043 -0.00177351 0.00402222
152 2 19 0.249027 0.538443 0.386431 -0.00433865 -0.0010092 -0.00857298
153 2 19 0.270886 0.535082 0.432014 -0.00524685 0.00798776 0.00343375
154 1 20 0.335363 0.877976 0.236127 -0.00369049 0.0014611 -0.00555483
155 2 20 0.348975 0.909337 0.261334 -0.000652753 0.00363628 -0.0188578
156 2 20 0.334946 0.893689 0.156162 0.0100714 0.000754326 -0.00672639
157 1 21 0.523785 0.473689 0.587997 -0.00224672 3.40546e-05 0.0105356
158 2 21 0.521246 0.384893 0.585363 -0.0101924 0.00133325 0.017298
159 2 21 0.513287 0.542534 0.634257 -0.0028718 0.00998772 -0.00180044
160 1 22 0.179127 0.768672 0.449034 0.00189655 0.000781377 0.0043345
161 2 22 0.189548 0.701055 0.397141 -0.011603 0.00039928 -0.0146834
162 2 22 0.184092 0.864119 0.485392 -0.00186771 -0.000883362 0.0120978
163 1 23 0.412981 0.146254 0.770093 -0.00196749 -0.00035216 0.00345185
164 2 23 0.413842 0.24867 0.818568 -0.0175151 0.007244 -0.00876911
165 2 23 0.426189 0.110067 0.735876 -0.00767019 -0.0357535 0.0104745
166 1 24 0.478152 0.0657067 0.829824 -0.00295158 0.00224066 -0.003578
167 2 24 0.491091 0.110482 0.84951 -0.00423586 -0.0135982 0.0354361
168 2 24 0.47035 0.135534 0.908566 -0.0115777 -0.0105639 -0.00398199
169 1 25 0.208741 0.106359 0.371626 0.00162703 0.00182374 -0.00467039
170 2 25 0.214209 0.200829 0.410627 -0.00705892 0.00440727 -0.00172489
171 2 25 0.207376 0.0746508 0.271642 -0.000694404 -0.000313375 -0.00489425
172 1 26 0.337873 0.335521 0.606961 -0.00363323 -0.00567875 -0.00556501
173 2 26 0.342289 0.299836 0.510357 0.0074348 -0.00276095 -0.0014994
174 2 26 0.340032 0.26114 0.629581 0.0121381 0.00021327 0.00963817
175 1 27 0.526228 0.415301 -0.0062874 -0.00337161 2.30996e-05 -0.00319881
176 2 27 0.515386 0.351596 0.981146 -0.0122047 0.00776615 0.010205
177 2 27 0.522912 0.50694 0.0739366 0.00237034 0.010108 -0.00898205
178 1 28 0.206741 0.449171 0.0692572 -8.86841e-05 0.00086662 0.00177573
179 2 28 0.201282 0.541335 0.0954784 -0.00335112 0.00232386 -0.00815549
180 2 28 0.199269 0.382484 0.986567 0.00336693 0.00608454 -0.00230062
181 1 29 0.377632 0.893392 0.652176 -0.00207054 -0.000753423 -0.0029058
182 2 29 0.365338 0.852313 0.602209 0.00128763 -0.0161142 -0.00310099
183 2 29 0.38812 0.864616 0.582272 0.00701153 0.0180985 0.00868854
184 1 30 0.488347 0.991016 0.0450275 -0.000574751 0.00683777 0.00470813
185 2 30 0.495884 0.927866 0.065837 0.00501894 0.0130198 0.0154946
186 2 30 0.490544 0.955434 0.944962 0.00332414 0.00468153 0.00495261
187 1 31 0.292096 0.814764 0.636306 0.00114177 0.00452162 -0.00177434
188 2 31 0.293875 0.884687 0.607105 0.00313949 0.000250684 -0.0153991
189 2 31 0.293767 0.73238 0.543106 0.00525425 -0.00875916 0.00473437
190 1 32 0.358082 0.225663 0.344895 0.000419077 -0.00129391 0.00252219
191 2 32 0.351068 0.229801 0.269424 -0.0134094 0.00821076 0.0178029
192 2 32 0.371919 0.227782 0.321663 0.00595846 -0.0183007 0.0146772
193 1 33 0.485432 0.263866 0.698104 -0.000355029 5.31503e-05 -0.00314596
194 2 33 0.474341 0.20103 0.651045 -0.0142496 0.0122901 0.00835392
195 2 33 0.49517 0.254739 0.628574 -0.00488053 -0.00839787 -0.0112382
196 1 34 0.205594 0.0750083 0.114241 0.00167698 -0.00357297 -0.000385782
197 2 34 0.194649 0.130014 0.109177 -0.00296251 -0.00772319 0.0167857
198 2 34 0.217212 0.109109 0.0879524 -0.008658 0.00840998 -0.00815012
199 1 35 0.346975 0.126223 0.632172 0.000588055 0.00583976 -0.00141866
200 2 35 0.360447 0.129042 0.602462 0.0097346 -0.0110874 0.0166341
201 2 35 0.344964 0.0311479 0.615774 0.0392637 -0.00199991 0.0124921
202 1 36 0.52382 0.151888 0.191468 0.00150198 -0.00225265 -0.00530792
203 2 36 0.531375 0.0957368 0.22136 -0.0164274 -0.00976745 0.00642041
204 2 36 0.519718 0.0920043 0.093922 0.00867929 -0.0205588 -0.0050028
205 1 37 0.182681 0.455187 0.324439 0.000675897 0.00213671 -0.00576535
206 2 37 0.174112 0.402698 0.353281 -0.0160391 0.0153845 -0.00565934
207 2 37 0.181794 0.414669 0.222684 0.00391405 0.00506731 -0.00563025
208 1 38 0.455617 0.398426 0.473426 0.00282163 -0.0110346 -0.00584707
209 2 38 0.454286 0.479291 0.459707 -0.0265328 -0.011862 0.00807153
210 2 38 0.469007 0.360917 0.452982 0.0131924 0.0143746 0.00373263
211 1 39 0.522351 0.444367 0.336106 -0.00358808 0.000765484 -0.000201342
212 2 39 0.52387 0.445084 0.42487 0.00662077 -0.00431699 -0.00431345
213 2 39 0.52094 0.345343 0.26488 -0.000334101 -0.0150512 0.0156224
214 1 40 0.137216 0.706911 0.114187 2.72457e-05 -0.00494605 0.00238184
215 2 40 0.123055 0.722848 0.114656 -0.000155105 -0.0058035 -0.00353492
216 2 40 0.138305 0.640446 0.14838 -0.023103 -0.0086122 -0.00261717
217 1 41 0.401408 0.983453 0.120129 -0.00350701 0.00141658 -0.000486508
218 2 41 0.415333 0.960073 0.0989713 -0.00366819 0.007589 -0.00559906
219 2 41 0.397575 0.0275176 0.0654316 0.010948 0.0135329 0.010562
220 1 42 0.567266 0.0605857 0.107502 -3.86594e-05 -0.00573283 -0.000279471
221 2 42 0.574684 0.0226258 0.019813 -0.0249418 0.0111492 -0.0138968
222 2 42 0.561906 0.153819 0.137183 0.0182063 -0.00371061 0.0171328
223 1 43 0.261115 0.765765 0.805104 5.5684e-05 0.0040429 -0.000361075
224 2 43 0.253941 0.789382 0.742612 0.010713 0.00170546 -0.0114626
225 2 43 0.272892 0.714179 0.754577 0.00596889 0.0313284 -0.00691446
226 1 44 0.374282 0.065318 0.926869 0.00124244 -0.0026034 0.00337393
227 2 44 0.367443 0.147042 0.934438 -0.0291934 -0.0173234 -0.0163598
228 2 44 0.375145 0.0152927 0.824415 -0.0157516 -0.027734 0.00208636
229 1 45 0.568462 0.783649 0.113024 -0.0086736 -0.00546649 0.00689223
230 2 45 0.569722 0.885889 0.162652 0.0171422 -0.0141866 0.0178418
231 2 45 0.569539 0.767817 1.01752 0.0134117 0.00491953 0.0126118
232 1 46 0.137561 0.453421 0.366605 -0.00220591 0.00596969 -0.00588398
233 2 46 0.123425 0.467141 0.384978 0.00285159 0.00823784 0.021313
234 2 46 0.143377 0.54713 0.418426 0.0158 -0.00711591 -0.000484247
235 1 47 0.385748 0.528662 0.433209 0.000732987 0.00155444 -0.000844719
236 2 47 0.373619 0.509116 0.378714 0.00265073 0.022025 -0.000493346
237 2 47 0.393129 0.599609 0.42342 -0.0145504 0.00963076 -0.0106015
238 1 48 0.535069 0.632388 0.872953 0.00180615 -0.00144136 0.000919858
239 2 48 0.530563 0.541709 0.796633 -0.014375 0.0207821 -0.00995693
240 2 48 0.548463 0.64973 0.85285 -0.00157044 0.00639917 -0.00286076
241 1 49 0.257968 0.0697877 0.668999 6.51252e-05 0.0056635 -0.00274908
242 2 49 0.259659 0.10771 0.606003 0.00994994 0.00473946 -0.00201867
243 2 49 0.265123 0.128552 0.756328 0.0081695 -0.0239258 -0.0015292
244 1 50 0.318616 0.345229 0.382038 -0.00646843 -0.00198672 -0.000570352
245 2 50 0.317851 0.280975 0.419092 0.0288259 -0.0115261 -0.0199855
246 2 50 0.323918 0.294222 0.286692 -0.0124673 0.000873332 -0.00307049
247 1 51 0.564751 0.91251 0.542601 0.000750461 0.00297111 -2.47221e-05
248 2 51 0.569896 0.821493 0.471047 0.0152169 0.00997044 0.00114187
249 2 51 0.569483 0.986955 0.526039 -0.00872761 0.00159375 -0.0269753
250 1 52 0.144992 0.0390519 0.605464 0.00290146 -0.000183545 0.00256392
251 2 52 0.139618 0.0893342 0.560564 -0.0195637 -0.0138412 -0.00386327
252 2 52 0.159353 0.041395 0.60172 0.00239903 0.0155431 0.00962294
253 1 53 0.263589 0.188603 0.234774 0.000694183 -0.00415454 -0.00392414
254 2 53 0.272472 0.168018 0.156859 0.0151894 -0.000644784 0.00882949
255 2 53 0.261052 0.289623 0.286982 0.00608849 -0.00883469 0.00570235
256 1 54 0.526082 0.664246 0.265645 -0.00179501 -0.00155742 -0.00128315
257 2 54 0.515194 0.731199 0.295351 0.00610056 -0.00683752 0.0302405
258 2 54 0.524531 0.615141 0.31858 -0.0279124 -0.0032351 -0.00948347
259 1 55 0.15679 0.966156 0.270799 -0.013518 0.00305353 -0.00231759
260 2 55 0.157423 0.875257 0.184247 -0.00760886 -0.00372025 0.00228037
261 2 55 0.162871 0.952698 0.343798 -0.0248825 -4.67272e-06 0.00201975
262 1 56 0.429089 0.511305 0.0733595 0.0072876 -0.00326912 -0.000940366
263 2 56 0.434097 0.554015 0.0200249 0.0257447 -0.0148436 -0.0060472
264 2 56 0.417746 0.450026 0.0295077 0.0166779 -0.0048042 -0.0166249
265 1 57 0.400796 0.741805 0.425298 0.00289333 -0.00245837 -0.00504051
266 2 57 0.393985 0.743416 0.347805 -0.00498514 0.00286182 0.00305423
267 2 57 0.414563 0.714453 0.401355 0.00408975 -0.0181913 0.0113333
268 1 58 0.185087 0.0635021 0.555223 0.00119213 0.00384931 0.00229572
269 2 58 0.188768 0.0913559 0.651635 0.0331639 0.000314916 -0.00729384
270 2 58 0.195575 0.098276 0.519721 -0.000278721 0.0190458 0.0251
271 1 59 0.374993 0.657337 0.71392 0.00214581 0.00553448 0.000926086
272 2 59 0.363501 0.603845 0.660458 -0.00494988 0.0237763 0.00132099
273 2 59 0.379431 0.717015 0.676814 0.0018645 0.0123652 0.017246
274 1 60 0.559781 0.660597 0.589417 0.00139466 0.000984644 -0.000215696
275 2 60 0.566615 0.623207 0.499506 -0.00259332 0.00104725 -0.00236799
276 2 60 0.547877 0.603723 0.569116 0.00721667 -0.010341 0.00550697
277 1 61 0.271776 0.867213 0.370059 -0.00327711 -0.00149417 -0.00319556
278 2 61 0.258529 0.896004 0.360344 -0.00870424 -0.015579 -0.00651005
279 2 61 0.272313 0.764679 0.316235 -0.0244208 -0.0167332 0.0200684
280 1 62 0.397395 0.65401 0.947006 0.00393037 0.0052908 -0.000290754
281 2 62 0.38761 0.68322 0.901541 -0.0153213 -0.0296629 -0.016971
282 2 62 0.406482 0.731796 0.000465579 0.00731408 0.0125184 -0.0123517
283 1 63 0.568129 0.943493 0.815904 0.00081393 -0.000288459 -0.00965011
284 2 63 0.566105 0.867811 0.719329 -0.0118795 -0.0259233 0.000605113
285 2 63 0.573657 0.0243704 0.813549 0.00164236 0.000146646 0.0194598
286 1 64 0.297553 0.338382 0.0942275 -0.00357942 -0.00252963 0.000436896
287 2 64 0.306039 0.378514 0.177105 0.0245164 -0.0258156 -0.0205718
288 2 64 0.305343 0.278987 0.0103145 -0.00245439 -0.00450819 0.00166337
289 1 65 0.277391 0.0286414 0.968625 -0.00593447 -9.91233e-05 -0.000504886
290 2 65 0.271933 0.101478 0.95224 -0.0025027 0.00411014 0.01549
291 2 65 0.272843 0.941025 0.888009 0.000416038 0.0184738 -0.0156871
292 1 66 0.147892 0.164392 0.200156 -0.00355159 0.00761344 -0.00187298
293 2 66 0.153337 0.11678 0.247571 -0.00509509 0.00185374 -0.0106473
294 2 66 0.145617 0.260388 0.276311 0.0273088 -0.00011128 0.0115523
295 1 67 0.13967 0.297193 0.555432 -7.01763e-05 -0.00148779 0.00553244
296 2 67 0.127053 0.305561 0.517505 -0.00788207 -0.023405 0.00582472
297 2 67 0.140293 0.362254 0.656611 -0.0110498 0.00481154 0.00494261
298 1 68 0.448266 0.1404 0.598457 0.00143347 0.00113225 -0.0029846
299 2 68 0.444938 0.239225 0.660301 -0.0097572 0.00155018 -0.00776346
300 2 68 0.442866 0.133162 0.512673 0.0120446 -0.00433557 -0.0103242
301 1 69 0.572927 0.047915 0.382034 -0.00144642 0.0031864 -0.000880735
302 2 69 0.569984 0.141016 0.461297 -0.0336815 0.0113817 -0.0158192
303 2 69 0.586122 0.0511598 0.348337 0.00478771 -0.0301328 -0.00645271
304 1 70 0.194797 0.4384 0.752683 -0.00267038 0.00375544 -0.00607666
305 2 70 0.20434 0.361582 0.71364 -0.0204789 -0.0174934 -0.0010147
306 2 70 0.202246 0.516065 0.827008 -0.00786019 -0.0124956 0.00785051
307 1 71 0.435443 0.404326 0.719506 -0.000784924 0.00147345 0.00357701
308 2 71 0.442741 0.428634 0.657991 0.00256175 -0.00169491 0.00313363
309 2 71 0.421427 0.415403 0.707393 -0.000337532 0.00618092 0.00751874
310 1 72 0.490724 0.829207 0.351119 0.00734215 -0.00674642 -7.59309e-06
311 2 72 0.480291 0.871045 0.421379 0.0103465 -0.00245167 0.00270234
312 2 72 0.489322 0.870691 0.290997 0.0246184 -0.00234595 0.003173
313 1 73 0.216102 0.379772 0.393527 0.00283901 -0.00217515 -0.00616861
314 2 73 0.202959 0.403287 0.3754 0.00915671 0.0169356 0.000735905
315 2 73 0.224316 0.385942 0.323816 -0.0140663 0.00785299 -0.0136257
316 1 74 0.51888 0.129434 0.852164 0.00133991 -0.000962162 -0.000676498
317 2 74 0.523222 0.0470436 0.856718 -0.00261708 -0.00206413 0.00271779
318 2 74 0.52224 0.119243 0.761076 0.0148304 0.0243992 0.0141624
319 1 75 0.537869 0.963326 0.268258 -0.00497029 -0.00111471 -0.00854524
320 2 75 0.550346 0.973062 0.316575 -0.0245564 0.00877005 0.0312538
321 2 75 0.538105 0.888748 0.169909 0.00154405 -0.0270365 -0.00061779
322 1 76 0.174566 0.274664 0.441049 -0.00371544 -0.00240554 -0.0029475
323 2 76 0.179747 0.183171 0.419805 0.00637743 -0.000666822 0.00697513
324 2 76 0.162324 0.296818 0.494699 1.39938e-05 0.015752 0.00505382
325 1 77 0.341547 0.771085 0.492318 -0.0006639 -0.00193208 0.00567545
326 2 77 0.341449 0.6974 0.51738 0.00063145 -0.00769971 -0.01714
327 2 77 0.328007 0.801761 0.493605 -0.000591089 -0.00175146 0.00628817
328 1 78 0.438974 0.612383 0.351645 0.00322171 0.00128967 0.00294712
329 2 78 0.43337 0.559526 0.257337 0.0430941 0.00182081 -0.0139407
330 2 78 0.451524 0.650295 0.342103 0.00658379 -0.0073954 -0.0102376
331 1 79 0.141118 0.742609 0.518352 -0.00208546 -0.0029469 0.00628253
332 2 79 0.154728 0.762828 0.505563 -0.00341006 0.000156422 0.00370329
333 2 79 0.135241 0.835678 0.574213 -0.00341789 0.0152727 -0.0193267
334 1 80 0.329975 0.417462 0.885703 -0.00290205 0.0060676 -0.0018645
335 2 80 0.319033 0.480782 0.899343 -0.00970449 -0.00189968 -0.00261274
336 2 80 0.332996 0.370879 0.785426 0.00190552 -0.00203644 -0.00117505
337 1 81 0.141065 0.205266 0.889637 -0.00240086 -0.00457702 0.00164423
338 2 81 0.128165 0.191929 0.920603 -0.0108323 0.00572585 -0.0123882
339 2 81 0.142267 0.133398 0.790671 0.0378 0.00346583 0.00303364
340 1 82 0.176731 0.289493 0.840248 0.000735044 0.00634219 -0.00212502
341 2 82 0.162366 0.292568 0.846038 0.00152662 -0.00208814 0.0125462
342 2 82 0.181443 0.345798 0.799997 0.00565699 -0.00173543 -0.015755
343 1 83 0.249536 0.928591 0.11479 0.00464261 0.00062424 -0.00406273
344 2 83 0.251978 0.0279911 0.148208 -0.00783541 -0.000624694 0.00597746
345 2 83 0.252108 0.884281 0.014038 0.0200343 -0.00044598 -0.00132056
346 1 84 0.573259 0.354533 0.341424 0.00561629 0.000737897 -0.00610301
347 2 84 0.587357 0.357814 0.325581 0.00686003 -0.00775052 -0.00514817
348 2 84 0.565945 0.357594 0.266438 0.00240404 -0.0178831 -0.015469
349 1 85 0.264748 0.264502 0.956043 -0.00226081 0.00479103 0.000586468
350 2 85 0.264858 0.320369 0.909387 0.0240126 0.000626465 -0.0071732
351 2 85 0.276007 0.301 0.0197251 0.00623611 0.0174366 -0.0111841
352 1 86 0.476856 0.55138 0.179569 0.00151429 0.00852688 0.00152636
353 2 86 0.476098 0.547443 0.0888854 0.00757405 0.0276736 0.0112681
354 2 86 0.479461 0.64795 0.253321 -0.00967187 0.0102379 0.0027658
355 1 87 0.566368 0.327401 0.580147 0.00271255 -0.000299099 0.00502508
356 2 87 0.568565 0.355169 0.509521 -0.0107158 0.00167639 0.00411203
357 2 87 0.552875 0.349697 0.615354 -0.000606076 -0.00209956 -0.00376961
358 1 88 0.237457 0.864402 0.677199 0.00534767 -0.00117097 -0.00953724
359 2 88 0.233621 0.795651 0.58122 0.00912481 0.0125281 -0.0140357
360 2 88 0.246225 0.931314 0.670518 0.0135899 -0.00769939 -0.0117146
361 1 89 0.351083 0.886584 0.958786 -0.00166347 -0.00444118 0.00621964
362 2 89 0.352581 0.788281 0.885792 0.0133755 0.0113776 -0.00701913
363 2 89 0.360845 0.938878 0.93787 0.00520057 -0.00534371 0.0260649
364 1 90 0.502421 0.746573 0.0633298 0.00337008 0.00807709 -0.00768806
365 2 90 0.492115 0.674945 0.0273889 -0.0185669 0.0252843 0.00741259
366 2 90 0.512814 0.714665 -0.00753276 0.014965 0.0115671 0.00464605
367 1 91 0.23676 0.633877 0.992126 0.00214742 -0.000823541 0.001502
368 2 91 0.243683 0.69986 0.078098 0.0113283 -0.0026437 -0.00320115
369 2 91 0.229933 0.683675 0.951716 0.0095408 0.00342132 0.00110113
370 1 92 0.261391 0.449964 0.839794 -0.00751069 0.00333906 0.000338297
371 2 92 0.250284 0.514308 0.881291 -0.0070427 -0.000804493 0.0062419
372 2 92 0.264117 0.44214 0.748853 0.0183111 0.00851187 0.00832499
373 1 93 0.489798 0.600775 0.621237 -0.000864752 0.000517202 -0.000559763
374 2 93 0.475762 0.594897 0.59947 0.00106942 -0.00492665 -0.0110088
375 2 93 0.495352 0.675461 0.60815 -0.0186147 0.00699064 -0.00775635
376 1 94 0.186997 0.694258 0.12216 -0.00301031 0.00181014 8.62953e-05
377 2 94 0.174473 0.68181 0.158353 0.00293361 -0.0105872 0.00255982
378 2 94 0.182812 0.7522 0.0824407 -0.00396692 -0.00202965 -0.00784789
379 1 95 0.410875 0.862654 0.781782 0.00521161 0.00281492 0.00453309
380 2 95 0.40898 0.853282 0.689342 0.0088832 0.00924117 0.00694709
381 2 95 0.400232 0.926781 0.836066 -0.00101745 -0.03205 0.0231441
382 1 96 0.529855 0.911989 0.897753 -0.00375173 0.00452416 0.00451206
383 2 96 0.544097 0.914742 0.88675 -0.0006385 -0.0106794 0.019848
384 2 96 0.5283 0.809943 0.846363 0.0138101 0.00361194 0.00213508
385 1 97 0.297481 0.2298 0.707019 -0.00587346 0.00480811 -0.00209167
386 2 97 0.302131 0.152204 0.617621 0.0068627 0.0123486 -0.000546778
387 2 97 0.296772 0.317777 0.705401 -0.0186547 0.00436909 0.00861961
388 1 98 0.287571 0.423544 0.610863 0.00148672 -0.00386375 -0.00849666
389 2 98 0.291866 0.328972 0.541451 0.0165137 -0.00922139 0.00346942
390 2 98 0.297038 0.494551 0.619903 -0.00854928 0.000349997 0.0315604
391 1 99 0.475766 0.521779 0.911007 -0.00288708 0.00189421 0.00447535
392 2 99 0.477241 0.423928 0.836831 0.0145747 0.00344351 0.00551613
393 2 99 0.463386 0.556476 0.894454 0.00301458 0.00385767 -0.0211665
394 1 100 0.22058 0.257126 0.746798 0.00366539 0.00704733 0.000233929
395 2 100 0.216763 0.213458 0.801895 0.0148908 -0.00572494 -0.0134172
396 2 100 0.233097 0.221392 0.697904 -0.0061913 0.00672815 -0.017739
397 1 101 0.219199 0.696143 0.78328 -0.00461747 -0.00157859 -0.00145514
398 2 101 0.225363 0.77532 0.781014 0.0116172 -0.00963542 -0.0153111
399 2 101 0.207372 0.671256 0.725035 -0.00749995 -0.000291285 0.00283197
400 1 102 0.147599 0.601144 0.663022 0.00036825 -0.00189739 0.000514437
401 2 102 0.160702 0.585771 0.62113 -0.000439213 0.00479556 -0.000296891
402 2 102 0.141393 0.67075 0.644907 0.0138386 0.0030463 -0.00768657
403 1 103 0.140833 0.499553 0.834848 -0.00087175 0.00232479 -4.59749e-06
404 2 103 0.146541 0.56003 0.802496 -0.0155225 0.015253 0.0165828
405 2 103 0.140667 0.570938 0.934407 0.030931 -0.00705967 0.00275557
406 1 104 0.30943 0.906949 0.441229 -0.00188788 -0.00308434 0.0056739
407 2 104 0.295581 0.913757 0.421265 -0.00378361 0.0088394 0.0263809
408 2 104 0.318318 0.909877 0.372828 -0.0120927 0.00178077 -0.000683278
409 1 105 0.526384 0.316443 0.714591 0.00081074 -0.000923172 -0.00464869
410 2 105 0.525749 0.215918 0.64679 -0.0101304 -0.00628307 0.00221207
411 2 105 0.527461 0.333644 0.810583 -0.000560503 0.00158483 -0.00360966
412 1 106 0.240309 0.427782 0.61529 -0.00114069 0.00669066 0.00503124
413 2 106 0.23714 0.507312 0.70773 0.0117562 -0.000818083 0.0113294
414 2 106 0.229692 0.419236 0.551476 0.00303003 0.00956209 0.00130873
415 1 107 0.336482 0.596662 0.611242 -0.00219945 0.00159534 0.000310396
416 2 107 0.331716 0.609717 0.700887 -0.000675163 0.0150206 0.00633103
417 2 107 0.332304 0.499766 0.548869 -0.00926663 -0.0141562 0.0227007
418 1 108 0.573193 0.661514 0.812731 0.00331178 -0.0012351 -8.7725e-05
419 2 108 0.57127 0.683597 0.737763 0.00992137 0.00605909 0.00536774
420 2 108 0.586314 0.619557 0.794725 -0.00200058 -0.0230672 0.0186114
421 1 109 0.25917 0.564603 0.164743 -0.00173559 0.00590361 0.00151149
422 2 109 0.261554 0.495799 0.194662 0.013558 0.0174851 0.0300972
423 2 109 0.24953 0.521548 0.0887742 -0.00629843 -0.0136625 0.00711752
424 1 110 0.286811 0.696828 0.0687116 -0.00884753 -0.000744644 0.00304147
425 2 110 0.278402 0.636809 0.988693 0.0170321 0.00696146 -0.0185797
426 2 110 0.285528 0.652633 0.12647 0.0329981 -0.0254519 -0.0263517
427 1 111 0.573335 0.228456 0.831676 -0.000781329 -0.0141438 0.000242967
428 2 111 0.586814 0.233567 0.803474 -0.00351898 -0.0276113 -0.0196149
429 2 111 0.56899 0.326311 0.880006 0.000503976 -0.00311054 -0.0183271
430 1 112 0.182152 0.828627 0.974891 -0.0020389 -0.00134058 -0.00577041
431 2 112 0.19245 0.89604 -0.0125253 0.000154884 -0.00134782 -0.0184999
432 2 112 0.173002 0.82068 0.902659 -0.010268 -0.00922128 -0.00190216
433 1 113 0.462948 0.902578 0.549583 -0.00605015 0.000227834 0.00262288
434 2 113 0.468141 0.930942 0.642949 -0.0103612 0.00200918 0.00475198
435 2 113 0.454432 0.982438 0.570784 0.0130455 0.0196676 -0.0164448
436 1 114 0.446168 0.696047 0.953596 0.000706822 0.00816002 -0.00359438
437 2 114 0.437208 0.653989 0.873318 -0.0273878 0.0312919 0.018115
438 2 114 0.451502 0.779504 0.955404 0.0130537 0.00275092 0.0221058
439 1 115 0.321502 0.159813 0.861801 -0.000550349 0.00518059 -0.00252628
440 2 115 0.310682 0.15458 0.80076 -0.0109605 -0.00414139 0.00624805
441 2 115 0.327521 0.244082 0.869375 0.00585348 0.00278827 -0.00970016
442 1 116 0.334559 0.180813 0.120994 -0.00378743 -0.00328516 -0.00552815
443 2 116 0.337743 0.0953862 0.123486 -0.0164538 -0.00584118 0.00860787
444 2 116 0.330627 0.153637 0.0251927 0.0275975 -0.0226414 -0.0195197
445 1 117 0.380556 0.661816 0.170345 -0.000930765 -0.00627787 0.00328985
446 2 117 0.377168 0.761423 0.215328 -0.0150509 -0.018546 0.0200244
447 2 117 0.387031 0.641513 0.0827746 -0.0148709 -0.0075675 -0.00447918
448 1 118 0.186618 0.595131 0.614943 0.00447746 -0.0013622 -0.00233353
449 2 118 0.191958 0.520252 0.628593 -0.00361009 -0.00580567 -0.0104649
450 2 118 0.186502 0.554043 0.512937 -0.0123956 0.00840767 -0.0010874
451 1 119 0.397907 0.392177 0.925205 -0.00175193 0.00111891 0.00793854
452 2 119 0.384818 0.372073 0.947709 -0.00667332 0.0155217 0.0105928
453 2 119 0.397306 0.470604 0.907169 0.000719166 -0.0024432 -0.0126835
454 1 120 0.428743 0.831442 0.203676 -0.00488735 -0.000964639 0.0061689
455 2 120 0.434434 0.891088 0.296725 0.00670819 0.00792622 -0.000337773
456 2 120 0.438586 0.822928 0.135 -0.00664044 0.00580396 0.00729423
457 1 121 0.227131 0.645344 0.379606 0.000536922 -0.000966377 0.000945123
458 2 121 0.223499 0.569055 0.286388 -0.0256419 -0.00315905 0.00903958
459 2 121 0.229622 0.725771 0.366752 -0.00200016 0.000130024 0.00595902
460 1 122 0.448225 0.253471 0.0195987 0.00640541 0.000366053 0.00540903
461 2 122 0.445229 0.340402 0.0195493 0.0349104 0.00641242 0.00658967
462 2 122 0.455535 0.277832 0.105385 -0.0190224 -0.0324549 0.0127739
463 1 123 0.480007 0.29501 0.184387 -0.00481218 -0.00739907 0.00140858
464 2 123 0.484064 0.385166 0.195128 0.0195785 -0.0143625 -0.000640102
465 2 123 0.4918 0.238275 0.169394 0.0124765 0.0125349 0.02267
466 1 124 0.171835 0.888056 0.760986 0.0016749 0.000291603 0.00137487
467 2 124 0.159053 0.915711 0.80785 -0.00800842 -0.0152339 -0.0156594
468 2 124 0.17061 0.786138 0.717448 -0.0173247 0.00568719 -0.0064448
469 1 125 0.36038 0.328594 0.973871 -0.00159357 0.00028602 -0.000293543
470 2 125 0.350527 0.358155 0.929138 0.0110152 0.0204753 0.00695081
471 2 125 0.357824 0.383545 0.0747503 -0.000824071 0.00236941 -0.00026143
472 1 126 0.505243 0.804991 0.566148 0.000461875 0.00646642 0.00211287
473 2 126 0.501992 0.800452 0.477363 -0.0039472 -0.000513353 -0.000344339
474 2 126 0.514221 0.884735 0.613457 -0.00449994 0.00723299 0.00777769
475 1 127 0.176319 0.2423 0.0677802 0.00212487 -0.00128316 0.00188205
476 2 127 0.173809 0.210592 0.968809 0.00515179 0.00331107 0.00230981
477 2 127 0.167727 0.180486 0.0839829 -0.0184828 0.014372 0.00172877
478 1 128 0.356423 0.525277 0.263816 0.00370216 0.000740069 -0.00410856
479 2 128 0.343329 0.567406 0.27977 0.00756606 0.0115214 -0.0083481
480 2 128 0.365731 0.57569 0.237159 0.00410986 0.00326072 0.00389253
481 1 129 0.449569 0.695691 0.654676 0.00155478 -0.00104511 0.000647373
482 2 129 0.438437 0.745664 0.715692 -0.00297602 0.0138044 -0.0106708
483 2 129 0.448278 0.714565 0.577086 -0.0413843 0.0060636 0.0117539
484 1 130 0.206783 0.0403041 0.781556 0.000477417 0.000922881 0.00341576
485 2 130 0.195804 0.988292 0.791224 -0.00997197 0.0144287 0.010577
486 2 130 0.218872 0.986385 0.766524 -0.000544928 0.00364502 -0.0120682
487 1 131 0.314929 0.675564 0.884912 -0.00398735 0.0030985 0.000393539
488 2 131 0.321433 0.766898 0.924998 2.58855e-05 -0.0042781 0.0108952
489 2 131 0.303541 0.68315 0.942635 -0.000219863 -0.0105095 -6.0393e-05
490 1 132 0.571456 0.647293 0.316184 0.000321572 -0.00411571 0.00251773
491 2 132 0.584317 0.64768 0.276532 0.00796772 -0.0194305 0.0111735
492 2 132 0.561233 0.63807 0.24953 0.00753146 0.0208933 0.00505132
493 1 133 0.231697 0.238861 0.0563041 0.00144751 0.00223186 0.0067933
494 2 133 0.243407 0.250956 0.0117721 0.000675062 0.00744353 0.00999022
495 2 133 0.220309 0.283378 0.0402774 0.00726256 0.00494284 -0.0123033
496 1 134 0.408984 0.217567 0.0924885 0.00518053 0.00630636 0.00387218
497 2 134 0.422947 0.233261 0.0837646 0.0120074 -0.0209406 0.00900892
498 2 134 0.401353 0.211181 0.0141307 0.0186442 0.0164973 -0.00051854
499 1 135 0.443941 0.937658 0.953493 0.00132189 -0.00809998 -0.00081097
500 2 135 0.454524 0.991784 0.94274 -0.0156273 0.012302 0.0101547
501 2 135 0.433604 0.943035 0.894523 -0.000269767 -0.00733303 0.00170811
ITEM: TIMESTEP
11000
ITEM: NUMBER OF ATOMS
501
ITEM: BOX BOUNDS xy xz yz pp pp pp
-9.9999999999999995e-07 6.9505939999999995e+01 -0.0000000000000000e+00
-5.6223000000000001e+00 1.1247999999999999e+01 -0.0000000000000000e+00
0.0000000000000000e+00 9.7420349999999996e+00 -5.6223000000000001e+00
ITEM: ATOMS id type mol xs ys zs vx vy vz
1 3 0 0.0339829 1.70746e-06 0.999998 0.00280087 -0.00150278 0.000666578
2 3 0 0.066066 0.166667 0.0833333 -0.000618612 0.000365109 -0.00127378
3 4 0 0.0981491 0.0833316 0.166668 -0.000455817 -2.12893e-06 0.00128803
4 3 0 0.0339829 0.250002 0.999998 -0.000774136 0.000215484 -0.0010131
5 3 0 0.066066 0.416667 0.0833333 0.000164072 0.000257832 0.000197404
6 4 0 0.0981491 0.333332 0.166668 -0.000131824 -9.30425e-05 -0.00143179
7 3 0 0.0339829 0.500002 0.999998 -0.00202914 -0.000597921 0.00103286
8 3 0 0.066066 0.666667 0.0833333 0.00125146 -0.0014591 0.000717843
9 4 0 0.0981491 0.583332 0.166668 1.38673e-05 -0.000338701 0.000838982
10 3 0 0.0339829 0.750002 0.999998 0.000484506 -0.000364579 0.000313948
11 3 0 0.066066 0.916667 0.0833333 -0.00100636 -0.000407269 0.00206746
12 4 0 0.0981491 0.833332 0.166668 0.000360278 0.000964371 -0.000524162
13 3 0 0.0339829 1.70746e-06 0.249998 -0.000491707 -0.000162265 0.000808866
14 3 0 0.066066 0.166667 0.333333 -0.00251404 -0.000147352 0.00079017
15 4 0 0.0981491 0.0833316 0.416668 -0.000107086 -0.000856599 -0.00133397
16 3 0 0.0339829 0.250002 0.249998 0.000356098 -0.00137704 -0.00109356
17 3 0 0.066066 0.416667 0.333333 0.0004611 0.00151107 -0.000619172
18 4 0 0.0981491 0.333332 0.416668 0.00019607 0.000829545 0.000500029
19 3 0 0.0339829 0.500002 0.249998 -0.00127047 -0.0016547 0.0016031
20 3 0 0.066066 0.666667 0.333333 -0.000672638 -0.00149068 0.00198008
21 4 0 0.0981491 0.583332 0.416668 0.000114618 0.00144077 -0.000172637
22 3 0 0.0339829 0.750002 0.249998 0.000109269 -0.00127707 -0.000954462
23 3 0 0.066066 0.916667 0.333333 -1.03553e-05 0.000451121 0.000177217
24 4 0 0.0981491 0.833332 0.416668 0.000327965 0.000182319 -0.000375611
25 3 0 0.0339829 1.70746e-06 0.499998 -0.000986754 -0.00151166 -0.000555629
26 3 0 0.066066 0.166667 0.583333 0.00111884 0.00207839 -0.00123317
27 4 0 0.0981491 0.0833316 0.666668 -0.00183036 -0.00206751 0.00210467
28 3 0 0.0339829 0.250002 0.499998 -0.00121512 -0.000367164 0.000705331
29 3 0 0.066066 0.416667 0.583333 0.000951521 -0.0012545 -0.000481598
30 4 0 0.0981491 0.333332 0.666668 -0.000234066 -0.00104889 -0.000501396
31 3 0 0.0339829 0.500002 0.499998 -0.000323364 -0.000979136 0.000780403
32 3 0 0.066066 0.666667 0.583333 0.000256865 0.00204122 0.000859051
33 4 0 0.0981491 0.583332 0.666668 0.0016599 -0.000151786 -0.000270087
34 3 0 0.0339829 0.750002 0.499998 9.16871e-05 0.0016711 -0.00159205
35 3 0 0.066066 0.916667 0.583333 0.000308244 -0.00230555 -0.000522083
36 4 0 0.0981491 0.833332 0.666668 -0.000537213 0.00103586 0.000784269
37 3 0 0.0339829 1.70746e-06 0.749998 -0.0010627 0.00216198 0.000860725
38 3 0 0.066066 0.166667 0.833333 0.00154734 0.00159206 0.00187336
39 4 0 0.0981491 0.0833316 0.916668 0.000149744 -0.000238321 0.00247685
40 3 0 0.0339829 0.250002 0.749998 -0.000391554 0.00196727 0.000680858
41 3 0 0.066066 0.416667 0.833333 -0.0014152 0.00208868 -9.96535e-06
42 4 0 0.0981491 0.333332 0.916668 -0.00105319 0.00057278 -8.94067e-05
43 3 0 0.0339829 0.500002 0.749998 -0.000962956 -0.00140844 -0.00249814
44 3 0 0.066066 0.666667 0.833333 -0.000157246 0.00139739 -0.000583521
45 4 0 0.0981491 0.583332 0.916668 0.000429576 -0.000244669 -0.00152565
46 3 0 0.0339829 0.750002 0.749998 0.000595671 0.00125079 -0.0013952
47 3 0 0.066066 0.916667 0.833333 0.00249275 0.000460135 0.00141013
48 4 0 0.0981491 0.833332 0.916668 -0.000157599 -0.000249847 0.0011701
49 3 0 0.614106 1.70746e-06 0.999998 -0.000277358 -0.000712135 -0.00126475
50 3 0 0.646189 0.166667 0.0833333 0.000331204 -0.00095876 -0.000356281
51 4 0 0.678272 0.0833316 0.166668 -0.00148266 -0.00117668 0.00158423
52 3 0 0.614106 0.250002 0.999998 0.00136734 -0.000714834 -0.000524463
53 3 0 0.646189 0.416667 0.0833333 -0.000593114 -0.00108142 0.0011709
54 4 0 0.678272 0.333332 0.166668 -0.000836903 -0.0010381 -0.0015441
55 3 0 0.614106 0.500002 0.999998 -0.00163959 8.90966e-05 -0.00125135
56 3 0 0.646189 0.666667 0.0833333 -0.000255654 0.000143509 0.0018051
57 4 0 0.678272 0.583332 0.166668 0.00161999 0.00202697 -0.00116678
58 3 0 0.614106 0.750002 0.999998 0.00088432 -0.00050697 -0.0027751
59 3 0 0.646189 0.916667 0.0833333 0.00091267 4.16311e-05 -0.000704408
60 4 0 0.678272 0.833332 0.166668 0.000832024 0.0011716 -0.00222013
61 3 0 0.614106 1.70746e-06 0.249998 -0.000889819 0.00098169 -0.000565525
62 3 0 0.646189 0.166667 0.333333 0.00166319 -0.00154178 -0.000834535
63 4 0 0.678272 0.0833316 0.416668 0.000909319 0.00116775 -0.00172752
64 3 0 0.614106 0.250002 0.249998 -0.000536545 -0.000205339 0.00163278
65 3 0 0.646189 0.416667 0.333333 -0.00065563 -0.00100697 0.00181886
66 4 0 0.678272 0.333332 0.416668 0.000844141 -0.000841443 0.000833031
67 3 0 0.614106 0.500002 0.249998 0.000588262 -0.0019956 -0.000456158
68 3 0 0.646189 0.666667 0.333333 0.000142262 -0.00277851 0.000218182
69 4 0 0.678272 0.583332 0.416668 0.00179486 0.00260848 0.000154854
70 3 0 0.614106 0.750002 0.249998 -0.00112048 -0.000347907 -0.00119675
71 3 0 0.646189 0.916667 0.333333 -0.00163579 -0.000228021 0.000710951
72 4 0 0.678272 0.833332 0.416668 0.000836841 0.000689015 0.000553132
73 3 0 0.614106 1.70746e-06 0.499998 0.000270824 0.000450954 0.000779982
74 3 0 0.646189 0.166667 0.583333 0.00023756 -7.13831e-06 0.00112305
75 4 0 0.678272 0.0833316 0.666668 -0.00084363 0.00059831 0.00232795
76 3 0 0.614106 0.250002 0.499998 0.00028487 -0.00118492 -0.000107505
77 3 0 0.646189 0.416667 0.583333 -0.000796224 0.00237105 -0.00152979
78 4 0 0.678272 0.333332 0.666668 0.000935202 0.000504837 -0.000963026
79 3 0 0.614106 0.500002 0.499998 -0.000103446 -0.000320019 -0.000598996
80 3 0 0.646189 0.666667 0.583333 -0.000147938 0.000836646 0.000224981
81 4 0 0.678272 0.583332 0.666668 -0.000218135 0.000325608 1.66404e-05
82 3 0 0.614106 0.750002 0.499998 4.71013e-05 -0.00148004 -0.00188053
83 3 0 0.646189 0.916667 0.583333 0.00151567 7.56857e-05 0.000678011
84 4 0 0.678272 0.833332 0.666668 0.000417033 -0.000276953 0.000201498
85 3 0 0.614106 1.70746e-06 0.749998 -0.001832 -0.00089877 -0.00159885
86 3 0 0.646189 0.166667 0.833333 -0.000296298 -0.000453157 -0.000559743
87 4 0 0.678272 0.0833316 0.916668 -1.59444e-05 0.000325056 0.000782495
88 3 0 0.614106 0.250002 0.749998 -0.000836725 -0.00148448 -0.00109179
89 3 0 0.646189 0.416667 0.833333 0.000240597 -0.000816023 -0.000587301
90 4 0 0.678272 0.333332 0.916668 0.0007638 -0.000265658 0.000271086
91 3 0 0.614106 0.500002 0.749998 -0.000880586 -0.000729027 0.000473001
92 3 0 0.646189 0.666667 0.833333 0.000666978 0.000327916 1.129e-05
93 4 0 0.678272 0.583332 0.916668 -0.000864502 0.00275405 -9.46344e-05
94 3 0 0.614106 0.750002 0.749998 0.000454928 0.000633472 -0.00156464
95 3 0 0.646189 0.916667 0.833333 -5.56329e-05 0.00162573 -0.000857852
96 4 0 0.678272 0.833332 0.916668 0.000999933 0.000291454 0.000408075
97 1 1 0.318293 0.679578 0.385111 0.000590151 0.00439219 0.00327739
98 2 1 0.31781 0.577082 0.337676 0.0100981 0.0110215 -0.0102325
99 2 1 0.319717 0.692036 0.303531 0.00056036 0.00358143 0.00265852
100 1 2 0.371953 0.0610448 0.303654 -1.14668e-05 0.00456515 0.000528751
101 2 2 0.361352 0.119557 0.365219 -0.0104089 -0.00412209 -0.00767081
102 2 2 0.384195 0.0807012 0.356968 -0.00594656 0.00111437 0.00973304
103 1 3 0.56758 0.406187 0.875438 -0.00175893 -0.00138693 0.00342581
104 2 3 0.554248 0.379285 0.838047 -0.000878264 -0.00482486 0.00205968
105 2 3 0.573023 0.431857 0.809032 0.00540883 0.00409948 0.0133023
106 1 4 0.399627 0.356005 0.399443 -0.00106352 -0.00685151 -0.00137748
107 2 4 0.396 0.437182 0.390437 0.0148444 -0.00289356 -0.00347968
108 2 4 0.409555 0.302567 0.328035 -0.000507729 0.00665372 -0.00467079
109 1 5 0.297879 0.0373458 0.9805 0.000147174 0.00123855 -0.00647248
110 2 5 0.285225 0.0582354 0.952697 0.00759622 0.0248058 0.00353331
111 2 5 0.30292 0.965934 0.889054 0.0186211 -0.0166426 0.00669836
112 1 6 0.527754 0.0702201 0.825366 0.00443885 0.0110662 0.00501256
113 2 6 0.524472 0.121213 0.776409 -0.0155197 0.0142008 0.0201751
114 2 6 0.53919 1.01228 0.776618 0.00183452 -0.0119283 0.0189981
115 1 7 0.211658 0.748736 0.137842 -0.00247563 0.00541547 0.00458393
116 2 7 0.199509 0.756278 0.0944397 -0.00662228 0.00754006 0.0145224
117 2 7 0.219284 0.831558 0.156048 -0.0105233 0.0144807 -0.0137025
118 1 8 0.321001 0.720102 0.155356 0.0019973 0.00324205 -0.00395699
119 2 8 0.30671 0.729525 0.153844 0.00121898 -0.00501898 -0.0137352
120 2 8 0.325761 0.812577 0.176604 0.00674437 0.000392289 0.00112868
121 1 9 0.485629 0.00991981 0.424794 0.000863282 2.24851e-05 -0.00260519
122 2 9 0.486276 0.91534 0.3432 0.0200983 -0.010093 0.00622636
123 2 9 0.486866 0.0698819 0.383012 0.0051542 -0.00225042 -0.00679304
124 1 10 0.152108 0.517935 0.099531 0.00327268 -0.00225714 0.000930727
125 2 10 0.164693 0.56767 0.124267 0.0075228 -0.00586444 -0.00822792
126 2 10 0.150805 0.45311 0.13559 0.025472 0.00660511 0.0298945
127 1 11 0.301825 0.183557 0.312422 0.00852176 0.00451093 -0.00122481
128 2 11 0.298941 0.102625 0.220269 -0.0215713 0.0213773 -0.00186559
129 2 11 0.29226 0.182486 0.378288 0.00372109 0.0160995 0.000698526
130 1 12 0.555681 0.287237 0.182457 -0.0111789 -0.00683628 0.00381062
131 2 12 0.5435 0.341288 0.202697 -0.0165331 -0.0128241 -0.00407357
132 2 12 0.558846 0.258826 0.0850922 0.00514768 0.000505615 0.0093846
133 1 13 0.254652 0.128535 0.277503 -0.00198785 0.00847982 -0.00398586
134 2 13 0.256395 0.192362 0.240616 0.0179738 0.00797881 0.00149127
135 2 13 0.249588 0.184577 0.373107 0.00240257 -0.0289686 0.00144237
136 1 14 0.389336 0.0691975 0.59489 0.00692411 -0.00241509 -0.00153545
137 2 14 0.376438 0.0944458 0.574754 0.00944192 0.0054661 0.00297375
138 2 14 0.394992 0.153156 0.674203 -0.00328773 0.00466101 -0.000923033
139 1 15 0.435299 0.109388 0.328704 0.00821898 3.06733e-05 0.00407489
140 2 15 0.428582 0.138922 0.269123 -0.00202948 0.00122693 0.0136585
141 2 15 0.439979 0.195426 0.410629 0.0186067 -0.00353894 0.0020804
142 1 16 0.141374 0.860856 0.743382 -0.00275844 0.00838516 -0.00250128
143 2 16 0.127883 0.837165 0.708442 -0.00956393 -0.00854482 0.0197338
144 2 16 0.142644 0.962536 0.784888 0.0182344 0.00242404 0.00629208
145 1 17 0.39467 0.375719 0.656036 0.00104322 -0.00827165 -0.00343741
146 2 17 0.394089 0.478122 0.702243 0.00405378 -0.00464872 -0.0103442
147 2 17 0.399946 0.34712 0.562824 0.000712144 -0.00673963 -0.00322917
148 1 18 0.50375 0.175466 0.654366 -0.00719013 -0.000510597 0.00541159
149 2 18 0.491968 0.234057 0.678308 -0.00409675 0.00768895 -0.00214984
150 2 18 0.500079 0.100813 0.560403 0.00131813 -0.0214884 0.0102165
151 1 19 0.280776 0.534754 0.402953 0.00565458 4.36196e-05 -0.00286076
152 2 19 0.277539 0.59265 0.502528 -0.0121699 -0.00929217 -0.00606111
153 2 19 0.268072 0.488217 0.368858 0.00394538 0.00295172 -0.00125357
154 1 20 0.333308 0.967862 0.204451 0.00180469 0.0027219 0.0015627
155 2 20 0.347548 0.955425 0.204974 -0.000469744 -0.0121513 0.03371
156 2 20 0.331268 0.995516 0.133588 0.00946359 0.00480728 0.00213534
[truncated: 35,015,398 more chars]
