# Supplementary material for: Developing Interface Force Fields for Water and Oxygen on Pt, and Pt 3 Ni, Pt 3 Co Alloy Surfaces for Proton-Exchange Membrane Fuel Cell (PEMFC) Applications
Source: ACS Omega. 2026 Feb 6;11(6):10649–63. doi: 10.1021/acsomega.5c11427 (PMC12917792; doi:10.1021/acsomega.5c11427)
Supplement: Supplementary file 1 [file ao5c11427_si_001.zip › Supporting_material/01.Cycle01_config_generation_and_DFT_calculations/QE/SCF/SCF_DO001/forces.out]

   -0.01489574   -0.00015598   -0.00011001
   -0.00178297    0.00115059   -0.00117687
    0.01254739   -0.00251288    0.00538444
   -0.01554407   -0.00097384    0.00021924
   -0.00177072   -0.00101318   -0.00039079
    0.01408338    0.00152017    0.00018972
   -0.01389665   -0.00032125   -0.00005808
   -0.00090573   -0.00024444   -0.00003465
    0.01010072   -0.00204899    0.00058263
   -0.01449641    0.00062131    0.00006531
   -0.00140136   -0.00048639   -0.00016543
    0.01452012    0.00091185   -0.00040749
   -0.01422735    0.00020968   -0.00052826
   -0.00201143   -0.00114967    0.00063895
    0.01812557    0.00058643   -0.00370614
   -0.01385012   -0.00041327   -0.00039726
   -0.00176153    0.00109607    0.00051133
    0.01827261    0.00098990   -0.00547677
   -0.01425061   -0.00021243   -0.00018408
   -0.00203171   -0.00051062    0.00141802
    0.01604821    0.00119145   -0.00103525
   -0.01382559    0.00034729   -0.00015794
   -0.00153752   -0.00000355    0.00087558
    0.01538334   -0.00157221   -0.00001367
   -0.01456240   -0.00039818   -0.00011933
   -0.00314875   -0.00120081    0.00175463
    0.00063819   -0.00764662    0.00687683
   -0.01415916    0.00009321   -0.00023280
   -0.00128194    0.00042711   -0.00082772
   -0.00050509   -0.00497429    0.00708664
   -0.01450551    0.00001143    0.00004340
   -0.00293120    0.00103021   -0.00082046
    0.00754429    0.00670198    0.00350049
   -0.01587384   -0.00029077    0.00032990
   -0.00171342   -0.00104744   -0.00089406
    0.01777763   -0.00067400   -0.00056588
   -0.01351920    0.00007534    0.00000082
   -0.00486755    0.00331684    0.00049412
   -0.00352748    0.00776387   -0.00843690
   -0.01588664    0.00095610   -0.00016892
   -0.00265933   -0.00041464   -0.00000223
    0.01596236   -0.00109500    0.00069723
   -0.01426852   -0.00012155   -0.00038209
   -0.00236148    0.00009451   -0.00057005
    0.01870321    0.00166293    0.00075014
   -0.01503302    0.00006756    0.00016161
   -0.00182612    0.00012552   -0.00100525
    0.01386766   -0.00327936   -0.00163301
    0.01480150    0.04981720   -0.03516074
   -0.03666575   -0.01974304    0.02044225
    0.02060802   -0.01820457    0.01586036
    0.02191152   -0.02060102   -0.01154739
   -0.00275933    0.01220516    0.01068740
    0.01369754    0.00013369    0.00770816
    0.04790662   -0.01612322   -0.01864910
   -0.03994777   -0.01446617   -0.02215016
   -0.00226330    0.03400226    0.03008933
    0.01987252    0.00666888   -0.01223178
    0.02850891    0.01109715    0.02224646
   -0.04588315   -0.02987063   -0.01462197
    0.01659711    0.00149846   -0.03886367
   -0.01634848    0.01082917    0.02844249
    0.01617681    0.00886675   -0.01121833
    0.00193516   -0.00277152    0.00819955
    0.00641390   -0.01648081    0.04215321
   -0.01589269    0.02769633   -0.03301498
   -0.01228433    0.01048196   -0.00973764
    0.02178678   -0.02374025    0.03376941
    0.00617607    0.00923435   -0.04135016
   -0.00841859    0.01876730   -0.03791322
   -0.00489063   -0.01867984    0.02007357
    0.00383794   -0.02337326    0.01602346
    0.03002386   -0.01181486   -0.00952410
   -0.04738022   -0.01622161    0.02332058
    0.02141205    0.02564662    0.00670984
    0.03437165   -0.05993394   -0.01438725
   -0.01548510    0.01336774    0.01373030
   -0.02678711    0.04116824    0.01090230
    0.00208319   -0.03429301    0.00462493
   -0.01152745   -0.00334553   -0.02552611
    0.00336566    0.03731795    0.00368561
   -0.00996072   -0.02420445    0.00360894
    0.01424900    0.00180674    0.00327162
    0.01528100    0.01707086    0.00444759
    0.02976831    0.03320732   -0.01525624
   -0.04164427    0.00977021    0.02990209
    0.02459929   -0.02497662   -0.01082630
