# Supplementary material for: Developing Interface Force Fields for Water and Oxygen on Pt, and Pt 3 Ni, Pt 3 Co Alloy Surfaces for Proton-Exchange Membrane Fuel Cell (PEMFC) Applications
Source: ACS Omega. 2026 Feb 6;11(6):10649–63. doi: 10.1021/acsomega.5c11427 (PMC12917792; doi:10.1021/acsomega.5c11427)
Supplement: Supplementary file 1 [file ao5c11427_si_001.zip › Supporting_material/01.Cycle01_config_generation_and_DFT_calculations/QE/SCF/SCF_DO001/MDforces.out]

   0.0000000000000000        0.0000000000000000        0.0000000000000000     
   0.0000000000000000        0.0000000000000000        0.0000000000000000     
   0.0000000000000000        0.0000000000000000        0.0000000000000000     
   0.0000000000000000        0.0000000000000000        0.0000000000000000     
   0.0000000000000000        0.0000000000000000        0.0000000000000000     
   0.0000000000000000        0.0000000000000000        0.0000000000000000     
   0.0000000000000000        0.0000000000000000        0.0000000000000000     
   0.0000000000000000        0.0000000000000000        0.0000000000000000     
   0.0000000000000000        0.0000000000000000        0.0000000000000000     
   0.0000000000000000        0.0000000000000000        0.0000000000000000     
   0.0000000000000000        0.0000000000000000        0.0000000000000000     
   0.0000000000000000        0.0000000000000000        0.0000000000000000     
   0.0000000000000000        0.0000000000000000        0.0000000000000000     
   0.0000000000000000        0.0000000000000000        0.0000000000000000     
   0.0000000000000000        0.0000000000000000        0.0000000000000000     
   0.0000000000000000        0.0000000000000000        0.0000000000000000     
   0.0000000000000000        0.0000000000000000        0.0000000000000000     
   0.0000000000000000        0.0000000000000000        0.0000000000000000     
   0.0000000000000000        0.0000000000000000        0.0000000000000000     
   0.0000000000000000        0.0000000000000000        0.0000000000000000     
   0.0000000000000000        0.0000000000000000        0.0000000000000000     
   0.0000000000000000        0.0000000000000000        0.0000000000000000     
   0.0000000000000000        0.0000000000000000        0.0000000000000000     
   0.0000000000000000        0.0000000000000000        0.0000000000000000     
   0.0000000000000000        0.0000000000000000        0.0000000000000000     
   0.0000000000000000        0.0000000000000000        0.0000000000000000     
   0.0000000000000000        0.0000000000000000        0.0000000000000000     
   0.0000000000000000        0.0000000000000000        0.0000000000000000     
   0.0000000000000000        0.0000000000000000        0.0000000000000000     
   0.0000000000000000        0.0000000000000000        0.0000000000000000     
   0.0000000000000000        0.0000000000000000        0.0000000000000000     
   0.0000000000000000        0.0000000000000000        0.0000000000000000     
   0.0000000000000000        0.0000000000000000        0.0000000000000000     
   0.0000000000000000        0.0000000000000000        0.0000000000000000     
   0.0000000000000000        0.0000000000000000        0.0000000000000000     
   0.0000000000000000        0.0000000000000000        0.0000000000000000     
   0.0000000000000000        0.0000000000000000        0.0000000000000000     
   0.0000000000000000        0.0000000000000000        0.0000000000000000     
   0.0000000000000000        0.0000000000000000        0.0000000000000000     
   0.0000000000000000        0.0000000000000000        0.0000000000000000     
   0.0000000000000000        0.0000000000000000        0.0000000000000000     
   0.0000000000000000        0.0000000000000000        0.0000000000000000     
   0.0000000000000000        0.0000000000000000        0.0000000000000000     
   0.0000000000000000        0.0000000000000000        0.0000000000000000     
   0.0000000000000000        0.0000000000000000        0.0000000000000000     
   0.0000000000000000        0.0000000000000000        0.0000000000000000     
   0.0000000000000000        0.0000000000000000        0.0000000000000000     
   0.0000000000000000        0.0000000000000000        0.0000000000000000     
  -1.0186849087823191E-005   3.9729311049896410E-006   2.5623270036145840E-004
   2.5623264679808244E-005  -4.1385009316829979E-005  -1.0064251176800099E-004
  -8.9519972057416908E-006  -9.3523961860686455E-005  -1.2353142168741726E-004
   5.2287595160294131E-006   2.2615373861079036E-004  -1.9067194883692906E-004
  -3.0102289894529122E-005  -4.6902300839590794E-005   5.4035762000026466E-005
  -3.7258729472355867E-005  -1.1002606433763162E-004   6.3097791571209427E-005
  -5.0560998047899375E-005   1.1805263469888416E-004   1.2135484112718586E-004
   2.3635265888444223E-005  -4.9292447178217458E-005  -1.0129875532172150E-005
   1.6822516157422029E-005  -1.1044139878269021E-004  -7.5649172861957936E-005
  -8.3048830466836421E-005   3.4938145009988375E-005   1.2289866422321438E-004
  -4.3356362589008768E-006   5.3408860345882658E-005  -7.7023086392458140E-005
   3.7655355717092220E-005   2.3186499858773857E-005  -8.1830573916974458E-005
  -6.3578269445585534E-005   3.4033737968286459E-005   2.2119593254643632E-004
   2.1266822384014006E-005   2.2530099014872462E-005  -1.5200632329204211E-004
  -3.6177590574393292E-005  -1.5632545240062967E-005  -1.1051398418615577E-006
  -6.1058626599219679E-006   2.8569379838216946E-004  -6.9660028803042451E-006
  -3.4673378950245137E-006  -8.4442672793727525E-005   1.6238585372363445E-004
   2.0875243025297863E-005   2.4976952520461282E-005  -1.6875190543252927E-004
   4.0796447427382532E-005   2.9500602000354093E-005   7.4298154373764191E-005
  -3.5127138252155632E-005   7.9143387534230669E-005   1.5169783598167896E-006
   1.2536090730153049E-005  -1.3619012115384521E-005   4.1640765946482361E-006
   1.3136265740953945E-005  -8.0600286256782283E-005  -1.6126674897165572E-004
   1.9586124901493918E-005  -4.2262990369579256E-005   7.9094073662133724E-005
  -3.1008704857171665E-006  -4.3323823398111472E-005  -4.8903363619956508E-005
   6.9660739210775091E-005  -1.6335286310109609E-004   2.5727000400621591E-004
  -5.3551452694478030E-007  -4.4098162458539036E-005  -1.6260398994916159E-004
  -2.2605296004840625E-005   9.7363427286722981E-005  -1.0373662998386379E-004
   6.9195653030540427E-005   2.2511330435293075E-004   7.6242237879498020E-005
   4.6582849400067516E-007  -5.0280412464687174E-005  -1.5595183659300460E-004
   9.9083048494819081E-006  -1.5836918409917189E-004   9.5460223203502892E-005
   2.8295538588629654E-005   3.6461518794439485E-005  -2.8854614718909488E-005
  -2.0496472896425200E-005  -6.5595744429991498E-005   1.4535914217006507E-004
  -1.5547799407933383E-005  -7.2731477781751153E-005  -1.3806530166249331E-005
   9.0942163232909934E-005  -6.3726868422264715E-006   2.5513638517438153E-005
  -4.4664204564170973E-005  -1.3084500043447633E-005   3.0162625318297387E-005
  -1.9975852794118509E-007  -1.0524092317609757E-006   2.5663527267738573E-006
  -1.3106240173144101E-005   7.5371763976761486E-006  -2.7746133985928623E-005
   2.0833976677181454E-005   1.8706754545405602E-006  -9.2635726904433113E-005
  -3.7306674436798914E-005   2.4524636081935114E-006  -9.0355150144105778E-006
