# Supplementary material for: Developing Interface Force Fields for Water and Oxygen on Pt, and Pt 3 Ni, Pt 3 Co Alloy Surfaces for Proton-Exchange Membrane Fuel Cell (PEMFC) Applications
Source: ACS Omega. 2026 Feb 6;11(6):10649–63. doi: 10.1021/acsomega.5c11427 (PMC12917792; doi:10.1021/acsomega.5c11427)
Supplement: Supplementary file 1 [file ao5c11427_si_001.zip › Supporting_material/01.Cycle01_config_generation_and_DFT_calculations/QE/SCF/SCF_DO001/Pt-H2O-Ref.dump]

ITEM: TIMESTEP
0
ITEM: NUMBER OF ATOMS
  87
ITEM: BOX BOUNDS xy xz yz
 -0.000001 69.505940 -0.000000
 -5.622300 11.248000 -0.000000
  0.000000  9.742035 -5.622300
ITEM: ATOMS id type mol xs ys zs fx fy fz
1     3    0      0.033982900000      0.000001707455      0.999998000000     -0.343603513309     -0.102128839673     -0.064218140058
2     3    0      0.066066000000      0.166667000000      0.083333300000     -1.058689193288      0.676748084778     -0.697452520664
3     4    0      0.098149100000      0.083331600000      0.166668000000     -1.036935305754     -1.485270535986      3.203110229369
4     3    0      0.033982900000      0.250001999996      0.999998000000     -0.737296108624     -0.589548732379      0.139428841437
5     3    0      0.066066000000      0.416667000000      0.083333300000     -1.061766398965     -0.598987868098     -0.231412981855
6     4    0      0.098149100000      0.333332000000      0.166668000000     -0.131525344004      0.902071875437      0.122750268085
7     3    0      0.033982900000      0.500001999996      0.999998000000      0.236909262515     -0.193543785977     -0.030855064247
8     3    0      0.066066000000      0.666667000000      0.083333300000     -0.540681046075     -0.149532036956     -0.032420348060
9     4    0      0.098149100000      0.583332000000      0.166668000000     -2.476047756581     -1.201218956823      0.366566938334
10    3    0      0.033982900000      0.750002000000      0.999998000000     -0.114811196019      0.375158211988      0.040311987282
11    3    0      0.066066000000      0.916667000000      0.083333300000     -0.849812740873     -0.272056999037     -0.106006474573
12    4    0      0.098149100000      0.833332000000      0.166668000000      0.144913263887      0.542021023885     -0.223574704581
13    3    0      0.033982900000      0.000001707459      0.249998000000      0.037726897349      0.116447629096     -0.317141916127
14    3    0      0.066066000000      0.166667000000      0.333333000000     -1.181309021054     -0.671945509444      0.378608951302
15    4    0      0.098149100000      0.083331599998      0.416668000000      2.270663547218      0.345518614337     -2.203795097068
16    3    0      0.033982900000      0.250002000000      0.249998000000      0.277837876754     -0.243579506035     -0.236096975082
17    3    0      0.066066000000      0.416667000000      0.333333000000     -1.066070929450      0.641606277362      0.323302256587
18    4    0      0.098149100000      0.333332000000      0.416668000000      2.360459847761      0.582813268700     -3.249564769795
19    3    0      0.033982900000      0.500002000000      0.249998000000      0.023437753453     -0.135165814690     -0.082888892809
20    3    0      0.066066000000      0.666667000000      0.333333000000     -1.209377405787     -0.303469399187      0.843563463832
21    4    0      0.098149100000      0.583332000000      0.416668000000      1.054604039701      0.714640997077     -0.614699997279
22    3    0      0.033982900000      0.750002000000      0.249998000000      0.279741119572      0.195802775116     -0.088236945836
23    3    0      0.066066000000      0.916667000000      0.333333000000     -0.907959477051     -0.007701907851      0.527672588935
24    4    0      0.098149100000      0.833332000000      0.416668000000      0.665506501033     -0.933116671056     -0.010328501522
25    3    0      0.033982900000      0.000001707458      0.499998000000     -0.152004473887     -0.241095210893     -0.089399050484
26    3    0      0.066066000000      0.166666999998      0.583333000000     -1.854120179880     -0.717813068440      1.036502481064
27    4    0      0.098149100000      0.083331600000      0.666668000000     -8.099673741813     -4.547185050523      4.052905182926
28    3    0      0.033982900000      0.250002000000      0.499998000000      0.083238710025      0.064645035643     -0.144261062298
29    3    0      0.066066000000      0.416667000000      0.583333000000     -0.773042684786      0.269448192682     -0.500576577480
30    4    0      0.098149100000      0.333332000000      0.666668000000     -8.765962884752     -2.942816575349      4.175548727114
31    3    0      0.033982900000      0.500002000000      0.499998000000     -0.110026408001      0.026520888236      0.030534892558
32    3    0      0.066066000000      0.666667000000      0.583333000000     -1.762918681368      0.605420947404     -0.476569629913
33    4    0      0.098149100000      0.583332000000      0.666668000000     -3.997473976998      3.988449878654      2.069672804920
34    3    0      0.033982900000      0.750002000000      0.499998000000     -0.939798772787     -0.205834821370      0.193680155400
35    3    0      0.066066000000      0.916667000000      0.583333000000     -1.010574503363     -0.627939689528     -0.523053815866
36    4    0      0.098149100000      0.833332000000      0.666668000000      2.061899747805     -0.391320953175     -0.344101558158
37    3    0      0.033982900000      0.000001707457      0.749998000000      0.456968007623      0.009765236513      0.010393721681
38    3    0      0.066066000000      0.166666999997      0.833333000000     -2.890741243050      1.966097263541      0.294142916470
39    4    0      0.098149100000      0.083331600000      0.916668000000    -10.566312008202      4.598388804335     -5.016100205428
40    3    0      0.033982900000      0.250001999998      0.749998000000     -0.941055743121      0.575188439219     -0.085746721588
41    3    0      0.066066000000      0.416666999997      0.833333000000     -1.584173942348     -0.244071621779     -0.002579160828
42    4    0      0.098149100000      0.333331999998      0.916668000000      0.977383371608     -0.634171179252      0.412813960073
43    3    0      0.033982900000      0.500002000000      0.749998000000      0.009041885660     -0.051102959021     -0.229782477883
44    3    0      0.066066000000      0.666667000000      0.833333000000     -1.418372440309      0.060132986471     -0.345536401653
45    4    0      0.098149100000      0.583332000000      0.916668000000      2.610709597316      0.987735589551      0.451649600123
46    3    0      0.033982900000      0.750002000000      0.749998000000     -0.437324881594      0.030973646354      0.088503755576
47    3    0      0.066066000000      0.916667000000      0.833333000000     -1.091293343613      0.079550806496     -0.603250894846
48    4    0      0.098149100000      0.833332000000      0.916668000000     -0.239939035350     -1.937661274277     -0.978972371842
100   1    2      0.146219820048      0.439898756693      0.235223381134      6.257937791650     -4.067245732596      2.996272108025
101   2    2      0.157939233051      0.462347406326      0.198679246284      0.465426934115      0.019613361773      0.090679584961
102   2    2      0.136168336292      0.439744830707      0.171537451543     -7.526753127052      1.677223980005      0.442049398768
169   1   25      0.137405508858      0.049669009853      0.006482656586     41.292721298829     -1.263119664425      8.326717913602
170   2   25      0.142281930721      0.955890627765      0.939635001849     -0.258775346287     -0.367729573525      1.286152717165
171   2   25      0.123438671800      0.042649544808      0.982523310877    -19.651342084223     -0.265359736927     -2.926367114738
178   1   28      0.148591671338      0.864621122470      0.511110424700     -1.182622154287      0.932127039935      1.707834519922
179   2   28      0.162087203520      0.893270500883      0.543698586823      0.292186392859     -0.146055721615     -0.540712419937
180   2   28      0.148822080790      0.762553254190      0.450761542625     -1.477798898443      0.726431776018     -1.428168751545
181   1   29      0.142512748854      0.382653052362      0.939372581195      0.163957591630     -2.470011290847     -1.417605973170
182   2   29      0.141015843000      0.286784582872      0.861055122351     -0.668526009125      0.268203033646     -0.092553389814
183   2   29      0.155793263257      0.417845520077      0.941465075605      0.498137634457      1.401101486342      0.558520547176
205   1   37      0.136179978364      0.133286776412      0.562914263879     22.878554169052     14.586537503327    -12.665845606705
206   2   37      0.141255068290      0.046127661418      0.484392925438      1.825834867848     -1.711891614394     -3.227961260312
207   2   37      0.126880769244      0.107634532647      0.614188467255    -12.369441279103     -9.730464465202     10.362351889263
235   1   47      0.144248041346      0.075655518934      0.768642390146      2.225987915155      2.211146090962     -0.216014058360
236   2   47      0.142520634296      0.999691441169      0.671838804403     -1.878989309490     -0.745298965650     -1.443407423110
237   2   47      0.146654370666      0.038695654206      0.831765881392     -0.861033696124     -1.101302933977      1.637669067781
244   1   50      0.142705816476      0.600831915301      0.533390869949      3.113231628641      2.049804517813      3.874518970441
245   2   50      0.137039315515      0.557827130815      0.439158368382     -2.368820333800      0.450479501350     -5.287494661644
246   2   50      0.139751520996      0.545879238805      0.578761474458     -1.216309207822     -2.257955713649      0.890796482088
262   1   56      0.146441514869      0.229930254129      0.284036536129     -1.093316446593     -2.970353747789      4.251821919255
263   2   56      0.148706422805      0.317543426391      0.283671622097     -1.111347376720      3.880357118250     -1.045042408473
264   2   56      0.142962955317      0.176931003237      0.184504682407     -1.531816841227     -0.451855298724     -2.907815595941
283   1   63      0.142472633369      0.670698449484      0.163366297790     26.245310836527      5.782825730928      0.151320308298
284   2   63      0.145331724578      0.765862273508      0.182677479104      0.026432487170     -3.120313607821     -0.499222223315
285   2   63      0.128525894330      0.645808313251      0.147478036377    -18.488599887245     -5.211668314071     -1.296858413404
355   1   87      0.151970579492      0.814187909152      0.791672549794     -0.911663214284      0.992550215795     -1.547110268666
356   2   87      0.152499356857      0.753706441806      0.833199644509     -0.624471628726      0.228071814006      0.064362233684
357   2   87      0.156307938280      0.740760198994      0.698923869228      0.155795122112     -0.025147052455      0.670100963142
397   1  101      0.145795692176      0.642470904736      0.903975273817     -1.252848256233      2.294159704838     -3.673674466474
398   2  101      0.147121615145      0.668397437708      0.002565645727     -1.251121527407     -1.455927018017      3.719271364204
399   2  101      0.143567890448      0.541277996352      0.859136719324     -0.732904881076     -0.661953384714     -0.639481709327
433   1  113      0.137932547446      0.411117526891      0.617049468475     34.265038956783     -3.158250174701     -5.060487285304
434   2  113      0.123957039808      0.433734475507      0.636242412643    -16.879139968088      4.612631741678      3.606478607519
435   2  113      0.137442840548      0.308963372661      0.574155267038      0.994109577562      1.453841400928     -0.408191824251
448   1  118      0.148043991733      0.934061037982      0.241127717461      0.923162951201      0.335994863072      1.894898667092
449   2  118      0.160102886558      0.926467330433      0.189289988661      0.113094637912     -0.638862972260     -0.534540722890
450   2  118      0.141075090884      0.017239883732      0.253387674346     -2.599596721846     -1.009177686964     -0.906314008459
