# Supplementary material for: Developing Interface Force Fields for Water and Oxygen on Pt, and Pt 3 Ni, Pt 3 Co Alloy Surfaces for Proton-Exchange Membrane Fuel Cell (PEMFC) Applications
Source: ACS Omega. 2026 Feb 6;11(6):10649–63. doi: 10.1021/acsomega.5c11427 (PMC12917792; doi:10.1021/acsomega.5c11427)
Supplement: Supplementary file 1 [file ao5c11427_si_001.zip › Supporting_material/01.Cycle01_config_generation_and_DFT_calculations/QE/SCF/SCF_DO001/Pt-H2O-RefC.dump]

ITEM: TIMESTEP
0
ITEM: NUMBER OF ATOMS
  87
ITEM: BOX BOUNDS xy xz yz
 -0.000001 69.505940 -0.000000
 -5.622300 11.248000 -0.000000
  0.000000  9.742035 -5.622300
ITEM: ATOMS id type mol xs ys zs fx fy fz
1     3    0      0.033982900000      0.000001707455      0.999998000000     -0.000000000000     -0.000000000000     -0.000000000000
2     3    0      0.066066000000      0.166667000000      0.083333300000     -0.000000000000     -0.000000000000     -0.000000000000
3     4    0      0.098149100000      0.083331600000      0.166668000000     -0.000000000000     -0.000000000000     -0.000000000000
4     3    0      0.033982900000      0.250001999996      0.999998000000     -0.000000000000     -0.000000000000     -0.000000000000
5     3    0      0.066066000000      0.416667000000      0.083333300000     -0.000000000000     -0.000000000000     -0.000000000000
6     4    0      0.098149100000      0.333332000000      0.166668000000     -0.000000000000     -0.000000000000     -0.000000000000
7     3    0      0.033982900000      0.500001999996      0.999998000000     -0.000000000000     -0.000000000000     -0.000000000000
8     3    0      0.066066000000      0.666667000000      0.083333300000     -0.000000000000     -0.000000000000     -0.000000000000
9     4    0      0.098149100000      0.583332000000      0.166668000000     -0.000000000000     -0.000000000000     -0.000000000000
10    3    0      0.033982900000      0.750002000000      0.999998000000     -0.000000000000     -0.000000000000     -0.000000000000
11    3    0      0.066066000000      0.916667000000      0.083333300000     -0.000000000000     -0.000000000000     -0.000000000000
12    4    0      0.098149100000      0.833332000000      0.166668000000     -0.000000000000     -0.000000000000     -0.000000000000
13    3    0      0.033982900000      0.000001707459      0.249998000000     -0.000000000000     -0.000000000000     -0.000000000000
14    3    0      0.066066000000      0.166667000000      0.333333000000     -0.000000000000     -0.000000000000     -0.000000000000
15    4    0      0.098149100000      0.083331599998      0.416668000000     -0.000000000000     -0.000000000000     -0.000000000000
16    3    0      0.033982900000      0.250002000000      0.249998000000     -0.000000000000     -0.000000000000     -0.000000000000
17    3    0      0.066066000000      0.416667000000      0.333333000000     -0.000000000000     -0.000000000000     -0.000000000000
18    4    0      0.098149100000      0.333332000000      0.416668000000     -0.000000000000     -0.000000000000     -0.000000000000
19    3    0      0.033982900000      0.500002000000      0.249998000000     -0.000000000000     -0.000000000000     -0.000000000000
20    3    0      0.066066000000      0.666667000000      0.333333000000     -0.000000000000     -0.000000000000     -0.000000000000
21    4    0      0.098149100000      0.583332000000      0.416668000000     -0.000000000000     -0.000000000000     -0.000000000000
22    3    0      0.033982900000      0.750002000000      0.249998000000     -0.000000000000     -0.000000000000     -0.000000000000
23    3    0      0.066066000000      0.916667000000      0.333333000000     -0.000000000000     -0.000000000000     -0.000000000000
24    4    0      0.098149100000      0.833332000000      0.416668000000     -0.000000000000     -0.000000000000     -0.000000000000
25    3    0      0.033982900000      0.000001707458      0.499998000000     -0.000000000000     -0.000000000000     -0.000000000000
26    3    0      0.066066000000      0.166666999998      0.583333000000     -0.000000000000     -0.000000000000     -0.000000000000
27    4    0      0.098149100000      0.083331600000      0.666668000000     -0.000000000000     -0.000000000000     -0.000000000000
28    3    0      0.033982900000      0.250002000000      0.499998000000     -0.000000000000     -0.000000000000     -0.000000000000
29    3    0      0.066066000000      0.416667000000      0.583333000000     -0.000000000000     -0.000000000000     -0.000000000000
30    4    0      0.098149100000      0.333332000000      0.666668000000     -0.000000000000     -0.000000000000     -0.000000000000
31    3    0      0.033982900000      0.500002000000      0.499998000000     -0.000000000000     -0.000000000000     -0.000000000000
32    3    0      0.066066000000      0.666667000000      0.583333000000     -0.000000000000     -0.000000000000     -0.000000000000
33    4    0      0.098149100000      0.583332000000      0.666668000000     -0.000000000000     -0.000000000000     -0.000000000000
34    3    0      0.033982900000      0.750002000000      0.499998000000     -0.000000000000     -0.000000000000     -0.000000000000
35    3    0      0.066066000000      0.916667000000      0.583333000000     -0.000000000000     -0.000000000000     -0.000000000000
36    4    0      0.098149100000      0.833332000000      0.666668000000     -0.000000000000     -0.000000000000     -0.000000000000
37    3    0      0.033982900000      0.000001707457      0.749998000000     -0.000000000000     -0.000000000000     -0.000000000000
38    3    0      0.066066000000      0.166666999997      0.833333000000     -0.000000000000     -0.000000000000     -0.000000000000
39    4    0      0.098149100000      0.083331600000      0.916668000000     -0.000000000000     -0.000000000000     -0.000000000000
40    3    0      0.033982900000      0.250001999998      0.749998000000     -0.000000000000     -0.000000000000     -0.000000000000
41    3    0      0.066066000000      0.416666999997      0.833333000000     -0.000000000000     -0.000000000000     -0.000000000000
42    4    0      0.098149100000      0.333331999998      0.916668000000     -0.000000000000     -0.000000000000     -0.000000000000
43    3    0      0.033982900000      0.500002000000      0.749998000000     -0.000000000000     -0.000000000000     -0.000000000000
44    3    0      0.066066000000      0.666667000000      0.833333000000     -0.000000000000     -0.000000000000     -0.000000000000
45    4    0      0.098149100000      0.583332000000      0.916668000000     -0.000000000000     -0.000000000000     -0.000000000000
46    3    0      0.033982900000      0.750002000000      0.749998000000     -0.000000000000     -0.000000000000     -0.000000000000
47    3    0      0.066066000000      0.916667000000      0.833333000000     -0.000000000000     -0.000000000000     -0.000000000000
48    4    0      0.098149100000      0.833332000000      0.916668000000     -0.000000000000     -0.000000000000     -0.000000000000
100   1    2      0.146219820048      0.439898756693      0.235223381134      0.000010186849     -0.000003972931     -0.000256232700
101   2    2      0.157939233051      0.462347406326      0.198679246284     -0.000025623265      0.000041385009      0.000100642512
102   2    2      0.136168336292      0.439744830707      0.171537451543      0.000008951997      0.000093523962      0.000123531422
169   1   25      0.137405508858      0.049669009853      0.006482656586     -0.000005228760     -0.000226153739      0.000190671949
170   2   25      0.142281930721      0.955890627765      0.939635001849      0.000030102290      0.000046902301     -0.000054035762
171   2   25      0.123438671800      0.042649544808      0.982523310877      0.000037258729      0.000110026064     -0.000063097792
178   1   28      0.148591671338      0.864621122470      0.511110424700      0.000050560998     -0.000118052635     -0.000121354841
179   2   28      0.162087203520      0.893270500883      0.543698586823     -0.000023635266      0.000049292447      0.000010129876
180   2   28      0.148822080790      0.762553254190      0.450761542625     -0.000016822516      0.000110441399      0.000075649173
181   1   29      0.142512748854      0.382653052362      0.939372581195      0.000083048830     -0.000034938145     -0.000122898664
182   2   29      0.141015843000      0.286784582872      0.861055122351      0.000004335636     -0.000053408860      0.000077023086
183   2   29      0.155793263257      0.417845520077      0.941465075605     -0.000037655356     -0.000023186500      0.000081830574
205   1   37      0.136179978364      0.133286776412      0.562914263879      0.000063578269     -0.000034033738     -0.000221195933
206   2   37      0.141255068290      0.046127661418      0.484392925438     -0.000021266822     -0.000022530099      0.000152006323
207   2   37      0.126880769244      0.107634532647      0.614188467255      0.000036177591      0.000015632545      0.000001105140
235   1   47      0.144248041346      0.075655518934      0.768642390146      0.000006105863     -0.000285693798      0.000006966003
236   2   47      0.142520634296      0.999691441169      0.671838804403      0.000003467338      0.000084442673     -0.000162385854
237   2   47      0.146654370666      0.038695654206      0.831765881392     -0.000020875243     -0.000024976953      0.000168751905
244   1   50      0.142705816476      0.600831915301      0.533390869949     -0.000040796447     -0.000029500602     -0.000074298154
245   2   50      0.137039315515      0.557827130815      0.439158368382      0.000035127138     -0.000079143388     -0.000001516978
246   2   50      0.139751520996      0.545879238805      0.578761474458     -0.000012536091      0.000013619012     -0.000004164077
262   1   56      0.146441514869      0.229930254129      0.284036536129     -0.000013136266      0.000080600286      0.000161266749
263   2   56      0.148706422805      0.317543426391      0.283671622097     -0.000019586125      0.000042262990     -0.000079094074
264   2   56      0.142962955317      0.176931003237      0.184504682407      0.000003100870      0.000043323823      0.000048903364
283   1   63      0.142472633369      0.670698449484      0.163366297790     -0.000069660739      0.000163352863     -0.000257270004
284   2   63      0.145331724578      0.765862273508      0.182677479104      0.000000535515      0.000044098162      0.000162603990
285   2   63      0.128525894330      0.645808313251      0.147478036377      0.000022605296     -0.000097363427      0.000103736630
355   1   87      0.151970579492      0.814187909152      0.791672549794     -0.000069195653     -0.000225113304     -0.000076242238
356   2   87      0.152499356857      0.753706441806      0.833199644509     -0.000000465828      0.000050280412      0.000155951837
357   2   87      0.156307938280      0.740760198994      0.698923869228     -0.000009908305      0.000158369184     -0.000095460223
397   1  101      0.145795692176      0.642470904736      0.903975273817     -0.000028295539     -0.000036461519      0.000028854615
398   2  101      0.147121615145      0.668397437708      0.002565645727      0.000020496473      0.000065595744     -0.000145359142
399   2  101      0.143567890448      0.541277996352      0.859136719324      0.000015547799      0.000072731478      0.000013806530
433   1  113      0.137932547446      0.411117526891      0.617049468475     -0.000090942163      0.000006372687     -0.000025513639
434   2  113      0.123957039808      0.433734475507      0.636242412643      0.000044664205      0.000013084500     -0.000030162625
435   2  113      0.137442840548      0.308963372661      0.574155267038      0.000000199759      0.000001052409     -0.000002566353
448   1  118      0.148043991733      0.934061037982      0.241127717461      0.000013106240     -0.000007537176      0.000027746134
449   2  118      0.160102886558      0.926467330433      0.189289988661     -0.000020833977     -0.000001870675      0.000092635727
450   2  118      0.141075090884      0.017239883732      0.253387674346      0.000037306674     -0.000002452464      0.000009035515
