# Supplementary material for: Developing Interface Force Fields for Water and Oxygen on Pt, and Pt 3 Ni, Pt 3 Co Alloy Surfaces for Proton-Exchange Membrane Fuel Cell (PEMFC) Applications
Source: ACS Omega. 2026 Feb 6;11(6):10649–63. doi: 10.1021/acsomega.5c11427 (PMC12917792; doi:10.1021/acsomega.5c11427)
Supplement: Supplementary file 1 [file ao5c11427_si_001.zip › Supporting_material/01.Cycle01_config_generation_and_DFT_calculations/QE/SCF/SCF_DO001/Pt-H2O.scf.out]

[0] MPI startup(): I_MPI_RETURN_WIN_MEM_NUMA environment variable is not supported.
[0] MPI startup(): Similar variables:
	 I_MPI_RETURN_INTERNAL_MEM_NUMA
[0] MPI startup(): To check the list of supported variables, use the impi_info utility or refer to https://software.intel.com/en-us/mpi-library/documentation/get-started.

     Program PWSCF v.7.1 starts on  2Oct2024 at 11:16: 8 

     This program is part of the open-source Quantum ESPRESSO suite
     for quantum simulation of materials; please cite
         "P. Giannozzi et al., J. Phys.:Condens. Matter 21 395502 (2009);
         "P. Giannozzi et al., J. Phys.:Condens. Matter 29 465901 (2017);
         "P. Giannozzi et al., J. Chem. Phys. 152 154105 (2020);
          URL http://www.quantum-espresso.org", 
     in publications or presentations arising from this work. More details at
     http://www.quantum-espresso.org/quote

     Parallel version (MPI), running on  3840 processors

     MPI processes distributed on    40 nodes
     372633 MiB available memory on the printing compute node when the environment starts
 
     Reading input from ./Pt-H2O.scf.in

     Current dimensions of program PWSCF are:
     Max number of different atomic species (ntypx) = 10
     Max number of k-points (npk) =  40000
     Max angular momentum in pseudopotentials (lmaxx) =  4
     file Pt.pbe-n-rrkjus_psl.1.0.0.UPF: wavefunction(s)  6S renormalized
 
     K-points division:     npool     =       5
     R & G space division:  proc/nbgrp/npool/nimage =     768
     WARNING: too many processors for an effective parallelization!
     Subspace diagonalization in iterative solution of the eigenvalue problem:
     one sub-group per band group will be used
     ELPA distributed-memory algorithm (size of sub-group:  4*  4 procs)

 
     Parallelization info
     --------------------
     sticks:   dense  smooth     PW     G-vecs:    dense   smooth      PW
     Min         173      57     15                16607     3192     432
     Max         174      58     16                16613     3200     437
     Sum      133257   44421  11727             12755969  2454831  333393
 
     Using Pencil Decomposition
 


     bravais-lattice index     =           14
     lattice parameter (alat)  =     131.3472  a.u.
     unit-cell volume          =   51397.6837 (a.u.)^3
     number of atoms/cell      =           87
     number of atomic types    =            3
     number of electrons       =       584.00
     number of Kohn-Sham states=          350
     kinetic-energy cutoff     =      50.0000  Ry
     charge density cutoff     =     600.0000  Ry
     scf convergence threshold =      1.0E-04
     mixing beta               =       0.2000
     number of iterations used =            8  local-TF  mixing
     Exchange-correlation= PBE
                           (   1   4   3   4   0   0   0)

     celldm(1)= 131.347195  celldm(2)=   0.161828  celldm(3)=   0.161828
     celldm(4)=  -0.499849  celldm(5)=   0.000000  celldm(6)=   0.000000

     crystal axes: (cart. coord. in units of alat)
               a(1) = (   1.000000   0.000000   0.000000 )  
               a(2) = (   0.000000   0.161828   0.000000 )  
               a(3) = (   0.000000  -0.080889   0.140161 )  

     reciprocal axes: (cart. coord. in units 2 pi/alat)
               b(1) = (  1.000000  0.000000  0.000000 )  
               b(2) = (  0.000000  6.179404  3.566243 )  
               b(3) = (  0.000000  0.000000  7.134643 )  


     PseudoPot. # 1 for O  read from file:
     /scratch/usr/niiadi11/Pseudo/O.pbe-n-rrkjus_psl.1.0.0.UPF
     MD5 check sum: 91400c9766925bcf19f520983a725ff0
     Pseudo is Ultrasoft + core correction, Zval =  6.0
     Generated using &quot;atomic&quot; code by A. Dal Corso  v.6.3MaX
     Using radial grid of 1095 points,  4 beta functions with: 
                l(1) =   0
                l(2) =   0
                l(3) =   1
                l(4) =   1
     Q(r) pseudized with 0 coefficients 


     PseudoPot. # 2 for H  read from file:
     /scratch/usr/niiadi11/Pseudo/H.pbe-rrkjus_psl.1.0.0.UPF
     MD5 check sum: 027d7c5d0f474e55d371f51e357e2a94
     Pseudo is Ultrasoft, Zval =  1.0
     Generated using &quot;atomic&quot; code by A. Dal Corso  v.6.3MaX
     Using radial grid of  929 points,  2 beta functions with: 
                l(1) =   0
                l(2) =   0
     Q(r) pseudized with 0 coefficients 


     PseudoPot. # 3 for Pt read from file:
     /scratch/usr/niiadi11/Pseudo/Pt.pbe-n-rrkjus_psl.1.0.0.UPF
     MD5 check sum: 6bc887cfe28d63a5fc1f72d35a7d3ef7
     Pseudo is Ultrasoft + core correction, Zval = 10.0
     Generated using &quot;atomic&quot; code by A. Dal Corso  v.6.3
     Using radial grid of 1277 points,  6 beta functions with: 
                l(1) =   0
                l(2) =   0
                l(3) =   1
                l(4) =   1
                l(5) =   2
                l(6) =   2
     Q(r) pseudized with 0 coefficients 


     atomic species   valence    mass     pseudopotential
        O              6.00    15.99900     O ( 1.00)
        H              1.00     1.00800     H ( 1.00)
        Pt            10.00   195.08000     Pt( 1.00)

     No symmetry found


   Cartesian axes

     site n.     atom                  positions (alat units)
         1           Pt  tau(   1) = (   0.0339829  -0.0808891   0.1401609  )
         2           Pt  tau(   2) = (   0.0660660   0.0202306   0.0116801  )
         3           Pt  tau(   3) = (   0.0981491   0.0000037   0.0233604  )
         4           Pt  tau(   4) = (   0.0339829  -0.0404320   0.1401609  )
         5           Pt  tau(   5) = (   0.0660660   0.0606876   0.0116801  )
         6           Pt  tau(   6) = (   0.0981491   0.0404607   0.0233604  )
         7           Pt  tau(   7) = (   0.0339829   0.0000249   0.1401609  )
         8           Pt  tau(   8) = (   0.0660660   0.1011445   0.0116801  )
         9           Pt  tau(   9) = (   0.0981491   0.0809177   0.0233604  )
        10           Pt  tau(  10) = (   0.0339829   0.0404819   0.1401609  )
        11           Pt  tau(  11) = (   0.0660660   0.1416015   0.0116801  )
        12           Pt  tau(  12) = (   0.0981491   0.1213747   0.0233604  )
        13           Pt  tau(  13) = (   0.0339829  -0.0202219   0.0350400  )
        14           Pt  tau(  14) = (   0.0660660   0.0000082   0.0467203  )
        15           Pt  tau(  15) = (   0.0981491  -0.0202187   0.0584007  )
        16           Pt  tau(  16) = (   0.0339829   0.0202351   0.0350400  )
        17           Pt  tau(  17) = (   0.0660660   0.0404652   0.0467203  )
        18           Pt  tau(  18) = (   0.0981491   0.0202384   0.0584007  )
        19           Pt  tau(  19) = (   0.0339829   0.0606921   0.0350400  )
        20           Pt  tau(  20) = (   0.0660660   0.0809222   0.0467203  )
        21           Pt  tau(  21) = (   0.0981491   0.0606953   0.0584007  )
        22           Pt  tau(  22) = (   0.0339829   0.1011490   0.0350400  )
        23           Pt  tau(  23) = (   0.0660660   0.1213792   0.0467203  )
        24           Pt  tau(  24) = (   0.0981491   0.1011523   0.0584007  )
        25           Pt  tau(  25) = (   0.0339829  -0.0404443   0.0700803  )
        26           Pt  tau(  26) = (   0.0660660  -0.0202141   0.0817606  )
        27           Pt  tau(  27) = (   0.0981491  -0.0404411   0.0934410  )
        28           Pt  tau(  28) = (   0.0339829   0.0000127   0.0700803  )
        29           Pt  tau(  29) = (   0.0660660   0.0202428   0.0817606  )
        30           Pt  tau(  30) = (   0.0981491   0.0000160   0.0934410  )
        31           Pt  tau(  31) = (   0.0339829   0.0404697   0.0700803  )
        32           Pt  tau(  32) = (   0.0660660   0.0606998   0.0817606  )
        33           Pt  tau(  33) = (   0.0981491   0.0404730   0.0934410  )
        34           Pt  tau(  34) = (   0.0339829   0.0809267   0.0700803  )
        35           Pt  tau(  35) = (   0.0660660   0.1011568   0.0817606  )
        36           Pt  tau(  36) = (   0.0981491   0.0809299   0.0934410  )
        37           Pt  tau(  37) = (   0.0339829  -0.0606667   0.1051206  )
        38           Pt  tau(  38) = (   0.0660660  -0.0404365   0.1168009  )
        39           Pt  tau(  39) = (   0.0981491  -0.0606634   0.1284813  )
        40           Pt  tau(  40) = (   0.0339829  -0.0202097   0.1051206  )
        41           Pt  tau(  41) = (   0.0660660   0.0000205   0.1168009  )
        42           Pt  tau(  42) = (   0.0981491  -0.0202064   0.1284813  )
        43           Pt  tau(  43) = (   0.0339829   0.0202473   0.1051206  )
        44           Pt  tau(  44) = (   0.0660660   0.0404774   0.1168009  )
        45           Pt  tau(  45) = (   0.0981491   0.0202506   0.1284813  )
        46           Pt  tau(  46) = (   0.0339829   0.0607043   0.1051206  )
        47           Pt  tau(  47) = (   0.0660660   0.0809344   0.1168009  )
        48           Pt  tau(  48) = (   0.0981491   0.0607076   0.1284813  )
        49           O   tau(  49) = (   0.1462198   0.0521608   0.0329692  )
        50           H   tau(  50) = (   0.1579392   0.0587496   0.0278471  )
        51           H   tau(  51) = (   0.1361683   0.0572874   0.0240429  )
        52           O   tau(  52) = (   0.1374055   0.0075135   0.0009086  )
        53           H   tau(  53) = (   0.1422819   0.0786832   0.1317004  )
        54           H   tau(  54) = (   0.1234387  -0.0725739   0.1377116  )
        55           O   tau(  55) = (   0.1485917   0.0985764   0.0716378  )
        56           H   tau(  56) = (   0.1620872   0.1005766   0.0762054  )
        57           H   tau(  57) = (   0.1488221   0.0869405   0.0631793  )
        58           O   tau(  58) = (   0.1425127  -0.0140614   0.1316636  )
        59           H   tau(  59) = (   0.1410158  -0.0232406   0.1206865  )
        60           H   tau(  60) = (   0.1557933  -0.0085356   0.1319569  )
        61           O   tau(  61) = (   0.1361800  -0.0239643   0.0788987  )
        62           H   tau(  62) = (   0.1412551  -0.0317176   0.0678931  )
        63           H   tau(  63) = (   0.1268808  -0.0322631   0.0860854  )
        64           O   tau(  64) = (   0.1442480  -0.0499319   0.1077338  )
        65           H   tau(  65) = (   0.1425206   0.1074333   0.0941657  )
        66           H   tau(  66) = (   0.1466544  -0.0610191   0.1165813  )
        67           O   tau(  67) = (   0.1427058   0.0540856   0.0747607  )
        68           H   tau(  68) = (   0.1370393   0.0547487   0.0615530  )
        69           H   tau(  69) = (   0.1397515   0.0415228   0.0811199  )
        70           O   tau(  70) = (   0.1464415   0.0142336   0.0398109  )
        71           H   tau(  71) = (   0.1487064   0.0284413   0.0397598  )
        72           H   tau(  72) = (   0.1429630   0.0137079   0.0258604  )
        73           O   tau(  73) = (   0.1424726   0.0953231   0.0228976  )
        74           H   tau(  74) = (   0.1453317   0.1091612   0.0256043  )
        75           H   tau(  75) = (   0.1285259   0.0925804   0.0206707  )
        76           O   tau(  76) = (   0.1519706   0.0677203   0.1109618  )
        77           H   tau(  77) = (   0.1524994   0.0545736   0.1167822  )
        78           H   tau(  78) = (   0.1563079   0.0633401   0.0979620  )
        79           O   tau(  79) = (   0.1457957   0.0308476   0.1267022  )
        80           H   tau(  80) = (   0.1471216   0.1079578   0.0003596  )
        81           H   tau(  81) = (   0.1435679   0.0180987   0.1204176  )
        82           O   tau(  82) = (   0.1379325   0.0166175   0.0864864  )
        83           H   tau(  83) = (   0.1239570   0.0187250   0.0891765  )
        84           H   tau(  84) = (   0.1374428   0.0035558   0.0804743  )
        85           O   tau(  85) = (   0.1480440   0.1316524   0.0337967  )
        86           H   tau(  86) = (   0.1601029   0.1346167   0.0265311  )
        87           H   tau(  87) = (   0.1410751  -0.0177065   0.0355151  )

     --------------------------------------------
     DFT-D3 Dispersion Correction (3-body terms):
     --------------------------------------------
       Reference C6 values for interpolation: 

         atom   Coordination number   C6
         H          0.912             6.05
         H          0.000            15.18
         O          0.000            31.01
         O          0.993            25.63
         O          1.989            20.74
         Pt         0.000           782.29
         Pt         1.919           692.72
         Pt         6.667           673.75

       Values used:

         atom   Coordination number  R0_AB[au]  C6      C8
         Pt         6.856            3.168    673.75  70061.90
         Pt         9.291            3.168    673.75  70061.90
         Pt         6.895            3.168    673.75  70061.90
         Pt         6.856            3.168    673.75  70061.90
         Pt         9.291            3.168    673.75  70061.90
         Pt         6.873            3.168    673.75  70061.90
         Pt         6.856            3.168    673.75  70061.90
         Pt         9.291            3.168    673.75  70061.90
         Pt         6.954            3.168    673.75  70061.90
         Pt         6.856            3.168    673.75  70061.90
         Pt         9.291            3.168    673.75  70061.90
         Pt         6.873            3.168    673.75  70061.90
         Pt         6.856            3.168    673.75  70061.90
         Pt         9.291            3.168    673.75  70061.90
         Pt         6.895            3.168    673.75  70061.90
         Pt         6.856            3.168    673.75  70061.90
         Pt         9.291            3.168    673.75  70061.90
         Pt         6.879            3.168    673.75  70061.90
         Pt         6.856            3.168    673.75  70061.90
         Pt         9.291            3.168    673.75  70061.90
         Pt         6.879            3.168    673.75  70061.90
         Pt         6.856            3.168    673.75  70061.90
         Pt         9.291            3.168    673.75  70061.90
         Pt         6.868            3.168    673.75  70061.90
         Pt         6.856            3.168    673.75  70061.90
         Pt         9.291            3.168    673.75  70061.90
         Pt         7.054            3.168    673.75  70061.90
         Pt         6.856            3.168    673.75  70061.90
         Pt         9.291            3.168    673.75  70061.90
         Pt         6.996            3.168    673.75  70061.90
         Pt         6.856            3.168    673.75  70061.90
         Pt         9.291            3.168    673.75  70061.90
         Pt         6.926            3.168    673.75  70061.90
         Pt         6.856            3.168    673.75  70061.90
         Pt         9.291            3.168    673.75  70061.90
         Pt         6.866            3.168    673.75  70061.90
         Pt         6.856            3.168    673.75  70061.90
         Pt         9.291            3.168    673.75  70061.90
         Pt         7.164            3.168    673.75  70061.90
         Pt         6.856            3.168    673.75  70061.90
         Pt         9.291            3.168    673.75  70061.90
         Pt         6.882            3.168    673.75  70061.90
         Pt         6.856            3.168    673.75  70061.90
         Pt         9.291            3.168    673.75  70061.90
         Pt         6.875            3.168    673.75  70061.90
         Pt         6.856            3.168    673.75  70061.90
         Pt         9.291            3.168    673.75  70061.90
         Pt         6.877            3.168    673.75  70061.90
         O          2.006            2.345     20.81    420.05
         H          0.989            2.062      6.19     74.85
         H          0.998            2.062      6.18     74.74
         O          2.042            2.345     20.80    419.69
         H          1.003            2.062      6.18     74.69
         H          1.289            2.062      6.07     73.37
         O          2.001            2.345     20.82    420.11
         H          0.989            2.062      6.19     74.85
         H          0.990            2.062      6.19     74.83
         O          2.004            2.345     20.82    420.08
         H          0.994            2.062      6.19     74.78
         H          0.989            2.062      6.19     74.85
         O          2.048            2.345     20.79    419.64
         H          0.993            2.062      6.19     74.80
         H          1.162            2.062      6.09     73.65
         O          1.999            2.345     20.82    420.14
         H          1.005            2.062      6.18     74.66
         H          0.993            2.062      6.19     74.80
         O          2.003            2.345     20.82    420.10
         H          1.000            2.062      6.18     74.72
         H          1.003            2.062      6.18     74.68
         O          1.991            2.345     20.82    420.24
         H          1.004            2.062      6.18     74.67
         H          0.999            2.062      6.18     74.73
         O          2.009            2.345     20.81    420.02
         H          1.010            2.062      6.17     74.61
         H          1.075            2.062      6.13     74.07
         O          1.997            2.345     20.82    420.16
         H          0.996            2.062      6.18     74.76
         H          0.993            2.062      6.19     74.80
         O          1.999            2.345     20.82    420.14
         H          0.998            2.062      6.18     74.74
         H          0.992            2.062      6.19     74.81
         O          2.036            2.345     20.80    419.75
         H          1.140            2.062      6.10     73.74
         H          1.000            2.062      6.18     74.72
         O          2.007            2.345     20.81    420.04
         H          0.989            2.062      6.19     74.85
         H          0.993            2.062      6.19     74.80

         Molecular C6 ( Ry / a.u.^6 ) =   1867809.39


     number of k points=     5  Marzari-Vanderbilt smearing, width (Ry)=  0.0073
                       cart. coord. in units 2pi/alat
        k(    1) = (   0.0000000   0.0000000   0.0000000), wk =   0.2222222
        k(    2) = (   0.0000000   0.0000000   2.3782143), wk =   0.4444444
        k(    3) = (   0.0000000   2.0598015   1.1887477), wk =   0.4444444
        k(    4) = (   0.0000000   2.0598015   3.5669620), wk =   0.4444444
        k(    5) = (   0.0000000   2.0598015  -1.1894666), wk =   0.4444444

     Dense  grid: 12755969 G-vectors     FFT dimensions: (1080, 180, 180)

     Smooth grid:  2454831 G-vectors     FFT dimensions: ( 600,  96,  96)

     Estimated max dynamical RAM per process >     194.64 MB

     Estimated total dynamical RAM >     194.22 GB

     Initial potential from superposition of free atoms

     starting charge     583.9916, renormalised to     584.0000

     negative rho (up, down):  5.649E-03 0.000E+00
     Starting wfcs are  510 randomized atomic wfcs

     total cpu time spent up to now is       17.6 secs

     Self-consistent Calculation

     iteration #  1     ecut=    50.00 Ry     beta= 0.20
     Davidson diagonalization with overlap
     ethr =  1.00E-02,  avg # of iterations =  4.0

     negative rho (up, down):  1.341E-02 0.000E+00

     total cpu time spent up to now is       47.4 secs

     total energy              =   -3589.73433992 Ry
     estimated scf accuracy    <       9.70891159 Ry

     iteration #  2     ecut=    50.00 Ry     beta= 0.20
     Davidson diagonalization with overlap
     ethr =  1.66E-03,  avg # of iterations =  3.6

     negative rho (up, down):  6.372E-02 0.000E+00

     total cpu time spent up to now is       70.1 secs

     total energy              =   -3588.11186866 Ry
     estimated scf accuracy    <       7.29116716 Ry

     iteration #  3     ecut=    50.00 Ry     beta= 0.20
     Davidson diagonalization with overlap
     ethr =  1.25E-03,  avg # of iterations =  5.4

     negative rho (up, down):  4.216E-02 0.000E+00

     total cpu time spent up to now is       99.3 secs

     total energy              =   -3589.45392835 Ry
     estimated scf accuracy    <       1.18767995 Ry

     iteration #  4     ecut=    50.00 Ry     beta= 0.20
     Davidson diagonalization with overlap
     ethr =  2.03E-04,  avg # of iterations = 11.6

     negative rho (up, down):  3.855E-02 0.000E+00

     total cpu time spent up to now is      148.0 secs

     total energy              =   -3589.63665936 Ry
     estimated scf accuracy    <       1.04911274 Ry

     iteration #  5     ecut=    50.00 Ry     beta= 0.20
     Davidson diagonalization with overlap
     ethr =  1.80E-04,  avg # of iterations =  2.0

     negative rho (up, down):  3.862E-02 0.000E+00

     total cpu time spent up to now is      177.3 secs

     total energy              =   -3589.45698319 Ry
     estimated scf accuracy    <       0.87627113 Ry

     iteration #  6     ecut=    50.00 Ry     beta= 0.20
     Davidson diagonalization with overlap
     ethr =  1.50E-04,  avg # of iterations =  2.4

     negative rho (up, down):  3.124E-02 0.000E+00

     total cpu time spent up to now is      207.6 secs

     total energy              =   -3589.51590881 Ry
     estimated scf accuracy    <       0.27261012 Ry

     iteration #  7     ecut=    50.00 Ry     beta= 0.20
     Davidson diagonalization with overlap
     ethr =  4.67E-05,  avg # of iterations = 17.8

     negative rho (up, down):  1.807E-02 0.000E+00

     total cpu time spent up to now is      239.4 secs

     total energy              =   -3589.49656311 Ry
     estimated scf accuracy    <       0.20441315 Ry

     iteration #  8     ecut=    50.00 Ry     beta= 0.20
     Davidson diagonalization with overlap
     ethr =  3.50E-05,  avg # of iterations =  9.2

     negative rho (up, down):  2.053E-02 0.000E+00

     total cpu time spent up to now is      277.4 secs

     total energy              =   -3589.49526926 Ry
     estimated scf accuracy    <       0.16365774 Ry

     iteration #  9     ecut=    50.00 Ry     beta= 0.20
     Davidson diagonalization with overlap
     ethr =  2.80E-05,  avg # of iterations =  8.8

     negative rho (up, down):  3.606E-02 0.000E+00

     total cpu time spent up to now is      318.0 secs

     total energy              =   -3589.49352156 Ry
     estimated scf accuracy    <       0.07774368 Ry

     iteration # 10     ecut=    50.00 Ry     beta= 0.20
     Davidson diagonalization with overlap
     ethr =  1.33E-05,  avg # of iterations = 17.2

     negative rho (up, down):  4.539E-02 0.000E+00

     total cpu time spent up to now is      344.4 secs

     total energy              =   -3589.51342984 Ry
     estimated scf accuracy    <       0.07251624 Ry

     iteration # 11     ecut=    50.00 Ry     beta= 0.20
     Davidson diagonalization with overlap
     ethr =  1.24E-05,  avg # of iterations =  2.0

     negative rho (up, down):  7.297E-02 0.000E+00

     total cpu time spent up to now is      371.7 secs

     total energy              =   -3589.49381665 Ry
     estimated scf accuracy    <       0.06222195 Ry

     iteration # 12     ecut=    50.00 Ry     beta= 0.20
     Davidson diagonalization with overlap
     ethr =  1.07E-05,  avg # of iterations =  9.4

     negative rho (up, down):  8.814E-02 0.000E+00

     total cpu time spent up to now is      407.8 secs

     total energy              =   -3589.49665539 Ry
     estimated scf accuracy    <       0.01261421 Ry

     iteration # 13     ecut=    50.00 Ry     beta= 0.20
     Davidson diagonalization with overlap
     ethr =  2.16E-06,  avg # of iterations = 14.6

     negative rho (up, down):  7.451E-02 0.000E+00

     total cpu time spent up to now is      438.5 secs

     total energy              =   -3589.50013453 Ry
     estimated scf accuracy    <       0.00691450 Ry

     iteration # 14     ecut=    50.00 Ry     beta= 0.20
     Davidson diagonalization with overlap
     ethr =  1.18E-06,  avg # of iterations = 12.2

     negative rho (up, down):  4.029E-02 0.000E+00

     total cpu time spent up to now is      469.9 secs

     total energy              =   -3589.49939826 Ry
     estimated scf accuracy    <       0.00396227 Ry

     iteration # 15     ecut=    50.00 Ry     beta= 0.20
     Davidson diagonalization with overlap
     ethr =  6.78E-07,  avg # of iterations = 19.2

     negative rho (up, down):  5.184E-02 0.000E+00

     total cpu time spent up to now is      503.0 secs

     total energy              =   -3589.49941507 Ry
     estimated scf accuracy    <       0.00385091 Ry

     iteration # 16     ecut=    50.00 Ry     beta= 0.20
     Davidson diagonalization with overlap
     ethr =  6.59E-07,  avg # of iterations = 13.4

     negative rho (up, down):  5.224E-02 0.000E+00

     total cpu time spent up to now is      534.6 secs

     total energy              =   -3589.49930638 Ry
     estimated scf accuracy    <       0.00158354 Ry

     iteration # 17     ecut=    50.00 Ry     beta= 0.20
     Davidson diagonalization with overlap
     ethr =  2.71E-07,  avg # of iterations = 14.6

     negative rho (up, down):  3.768E-02 0.000E+00

     total cpu time spent up to now is      565.8 secs

     total energy              =   -3589.49907900 Ry
     estimated scf accuracy    <       0.00200363 Ry

     iteration # 18     ecut=    50.00 Ry     beta= 0.20
     Davidson diagonalization with overlap
     ethr =  2.71E-07,  avg # of iterations = 12.8

     negative rho (up, down):  2.767E-02 0.000E+00

     total cpu time spent up to now is      593.3 secs

     total energy              =   -3589.49912399 Ry
     estimated scf accuracy    <       0.00063532 Ry

     iteration # 19     ecut=    50.00 Ry     beta= 0.20
     Davidson diagonalization with overlap
     ethr =  1.09E-07,  avg # of iterations = 10.4

     negative rho (up, down):  2.144E-02 0.000E+00

     total cpu time spent up to now is      617.0 secs

     total energy              =   -3589.49897864 Ry
     estimated scf accuracy    <       0.00055179 Ry

     iteration # 20     ecut=    50.00 Ry     beta= 0.20
     Davidson diagonalization with overlap
     c_bands:  1 eigenvalues not converged
     ethr =  9.45E-08,  avg # of iterations = 17.8

     negative rho (up, down):  2.067E-02 0.000E+00

     total cpu time spent up to now is      639.1 secs

     total energy              =   -3589.49894577 Ry
     estimated scf accuracy    <       0.00037884 Ry

     iteration # 21     ecut=    50.00 Ry     beta= 0.20
     Davidson diagonalization with overlap
     c_bands:  1 eigenvalues not converged
     ethr =  6.49E-08,  avg # of iterations =  7.4

     negative rho (up, down):  1.748E-02 0.000E+00

     total cpu time spent up to now is      666.7 secs

     total energy              =   -3589.49892473 Ry
     estimated scf accuracy    <       0.00032132 Ry

     iteration # 22     ecut=    50.00 Ry     beta= 0.20
     Davidson diagonalization with overlap
     ethr =  5.50E-08,  avg # of iterations =  4.0

     negative rho (up, down):  9.352E-03 0.000E+00

     total cpu time spent up to now is      694.0 secs

     total energy              =   -3589.49881057 Ry
     estimated scf accuracy    <       0.00029135 Ry

     iteration # 23     ecut=    50.00 Ry     beta= 0.20
     Davidson diagonalization with overlap
     c_bands:  1 eigenvalues not converged
     ethr =  4.99E-08,  avg # of iterations = 20.0

     negative rho (up, down):  7.632E-03 0.000E+00

     total cpu time spent up to now is      722.1 secs

     total energy              =   -3589.49879378 Ry
     estimated scf accuracy    <       0.00024030 Ry

     iteration # 24     ecut=    50.00 Ry     beta= 0.20
     Davidson diagonalization with overlap
     ethr =  4.11E-08,  avg # of iterations = 15.4

     negative rho (up, down):  3.176E-03 0.000E+00

     total cpu time spent up to now is      748.7 secs

     total energy              =   -3589.49876528 Ry
     estimated scf accuracy    <       0.00022904 Ry

     iteration # 25     ecut=    50.00 Ry     beta= 0.20
     Davidson diagonalization with overlap
     ethr =  3.92E-08,  avg # of iterations = 16.0

     negative rho (up, down):  2.687E-03 0.000E+00

     total cpu time spent up to now is      777.6 secs

     total energy              =   -3589.49874258 Ry
     estimated scf accuracy    <       0.00020359 Ry

     iteration # 26     ecut=    50.00 Ry     beta= 0.20
     Davidson diagonalization with overlap
     ethr =  3.49E-08,  avg # of iterations = 10.4

     negative rho (up, down):  2.136E-03 0.000E+00

     total cpu time spent up to now is      804.3 secs

     total energy              =   -3589.49874607 Ry
     estimated scf accuracy    <       0.00019632 Ry

     iteration # 27     ecut=    50.00 Ry     beta= 0.20
     Davidson diagonalization with overlap
     ethr =  3.36E-08,  avg # of iterations =  2.0

     negative rho (up, down):  1.731E-03 0.000E+00

     total cpu time spent up to now is      840.8 secs

     total energy              =   -3589.49874780 Ry
     estimated scf accuracy    <       0.00019046 Ry

     iteration # 28     ecut=    50.00 Ry     beta= 0.20
     Davidson diagonalization with overlap
     ethr =  3.26E-08,  avg # of iterations =  9.6

     negative rho (up, down):  4.475E-03 0.000E+00

     total cpu time spent up to now is      868.3 secs

     total energy              =   -3589.49870666 Ry
     estimated scf accuracy    <       0.00017019 Ry

     iteration # 29     ecut=    50.00 Ry     beta= 0.20
     Davidson diagonalization with overlap
     ethr =  2.91E-08,  avg # of iterations =  9.4

     negative rho (up, down):  6.355E-03 0.000E+00

     total cpu time spent up to now is      890.5 secs

     total energy              =   -3589.49868280 Ry
     estimated scf accuracy    <       0.00014881 Ry

     iteration # 30     ecut=    50.00 Ry     beta= 0.20
     Davidson diagonalization with overlap
     ethr =  2.55E-08,  avg # of iterations =  4.6

     negative rho (up, down):  5.985E-03 0.000E+00

     total cpu time spent up to now is      912.6 secs

     total energy              =   -3589.49867842 Ry
     estimated scf accuracy    <       0.00013915 Ry

     iteration # 31     ecut=    50.00 Ry     beta= 0.20
     Davidson diagonalization with overlap
     ethr =  2.38E-08,  avg # of iterations = 14.8

     negative rho (up, down):  8.352E-03 0.000E+00

     total cpu time spent up to now is      940.2 secs

     total energy              =   -3589.49867635 Ry
     estimated scf accuracy    <       0.00010821 Ry

     iteration # 32     ecut=    50.00 Ry     beta= 0.20
     Davidson diagonalization with overlap
     ethr =  1.85E-08,  avg # of iterations = 10.8

     negative rho (up, down):  5.518E-03 0.000E+00

     total cpu time spent up to now is      951.2 secs

     End of self-consistent calculation

          k = 0.0000 0.0000 0.0000 (306713 PWs)   bands (ev):

   -23.6014 -23.4688 -23.3604 -23.1453 -23.1078 -22.9429 -22.8450 -22.6882
   -22.5897 -22.4116 -22.2287 -22.1849 -21.9627 -12.3448 -11.8137 -11.5902
   -11.3807 -11.2348 -11.1045 -11.0612 -10.9884 -10.8486 -10.6449 -10.5805
   -10.5739 -10.5716 -10.5628 -10.5600 -10.5039 -10.4145 -10.3278 -10.2340
    -9.9772  -9.9108  -9.7361  -9.6826  -9.6809  -9.6785  -9.4293  -9.4267
    -9.4237  -9.1304  -9.1148  -9.1105  -9.1054  -9.1027  -9.0955  -8.9857
    -8.9817  -8.9802  -8.8078  -8.8018  -8.8004  -8.8000  -8.7984  -8.7967
    -8.7350  -8.7193  -8.7032  -8.7000  -8.6975  -8.6958  -8.6950  -8.6945
    -8.6936  -8.6906  -8.6897  -8.6889  -8.6873  -8.6869  -8.6845  -8.5119
    -8.3058  -8.1941  -8.1587  -8.1556  -8.1524  -8.1506  -8.1469  -8.1210
    -8.0076  -7.9073  -7.8525  -7.8482  -7.8449  -7.8430  -7.8369  -7.8081
    -7.7582  -7.7570  -7.7555  -7.7548  -7.7537  -7.7480  -7.5503  -7.5040
    -7.4987  -7.4942  -7.4901  -7.4812  -7.4453  -7.4433  -7.4376  -7.4343
    -7.4296  -7.4126  -7.3700  -7.3177  -7.3001  -7.2673  -7.2274  -7.1563
    -7.1026  -7.0983  -7.0956  -7.0904  -7.0878  -7.0625  -6.9608  -6.8386
    -6.7981  -6.7786  -6.7685  -6.7400  -6.7367  -6.7314  -6.6046  -6.5897
    -6.5737  -6.5717  -6.5703  -6.5672  -6.5618  -6.5244  -6.4238  -6.4205
    -6.3923  -6.3906  -6.3870  -6.3788  -6.3708  -6.3683  -6.3666  -6.3633
    -6.3608  -6.3427  -6.3271  -6.3232  -6.3187  -6.3155  -6.3112  -6.2973
    -6.2312  -6.1960  -6.1860  -6.1631  -6.1544  -6.1494  -6.1184  -6.0884
    -6.0835  -6.0774  -6.0744  -6.0737  -6.0718  -6.0712  -6.0700  -6.0296
    -5.9941  -5.9681  -5.9592  -5.9570  -5.9519  -5.9491  -5.9482  -5.9466
    -5.9440  -5.9370  -5.9318  -5.9257  -5.9168  -5.9087  -5.9082  -5.9041
    -5.8909  -5.8063  -5.7780  -5.7514  -5.7419  -5.7365  -5.7153  -5.7064
    -5.6652  -5.6364  -5.6205  -5.5096  -5.4565  -5.3701  -5.3676  -5.3671
    -5.3666  -5.3647  -5.3615  -5.3414  -5.2988  -5.2435  -5.1434  -5.0792
    -5.0096  -4.9389  -4.9168  -4.8776  -4.8648  -4.8587  -4.8508  -4.8457
    -4.8326  -4.8295  -4.8138  -4.7990  -4.7677  -4.7401  -4.7084  -4.6996
    -4.6926  -4.6889  -4.6815  -4.6800  -4.6743  -4.6715  -4.6704  -4.6683
    -4.6680  -4.6645  -4.6633  -4.6613  -4.6603  -4.6574  -4.6553  -4.6423
    -4.5260  -4.4973  -4.4932  -4.4913  -4.4883  -4.4866  -4.4848  -4.4821
    -4.4468  -4.3952  -4.3141  -4.0152  -4.0083  -3.9959  -3.9944  -3.9917
    -3.9887  -3.9874  -3.9834  -3.9661  -3.9622  -3.9444  -3.9412  -3.9355
    -3.9292  -3.7810  -3.7274  -3.7027  -3.6918  -3.6839  -3.6546  -3.6195
    -3.3700  -3.3679  -3.3635  -3.3374  -3.3209  -3.3097  -3.3003  -3.2970
    -3.2915  -3.2901  -3.2866  -3.2759  -3.2026  -3.1997  -3.1358  -3.1348
    -3.1310  -3.1296  -3.1289  -3.1258  -3.1222  -3.1196  -3.1177  -2.9550
    -2.9503  -2.9493  -2.9471  -2.9456  -2.9422  -2.7699  -2.7692  -2.7669
    -2.6864  -2.6848  -2.6837  -2.1639  -2.1076  -2.0975  -2.0858  -1.4246
    -1.3716  -1.3601  -1.3568  -1.3252  -1.3123  -1.1927  -1.1879  -1.1873
    -1.1854  -1.1838  -1.1803  -0.4378  -0.4304  -0.4214  -0.3548  -0.3523
    -0.3448  -0.3244  -0.3081  -0.2957  -0.2792  -0.2746  -0.2696   0.7681
     1.3682   1.4225   1.5263   1.5557   1.5936   1.6347   1.6983   1.7375
     1.7590   1.7699   1.8003   1.8138   1.9176   1.9723

          k = 0.0000 0.0000 2.3782 (306814 PWs)   bands (ev):

   -23.5999 -23.4700 -23.3607 -23.1487 -23.1069 -22.9417 -22.8433 -22.6884
   -22.5862 -22.4156 -22.2295 -22.1839 -21.9626 -12.1182 -11.8140 -11.5906
   -11.4926 -11.3625 -11.2108 -11.1017 -11.0473 -10.9890 -10.8650 -10.8380
   -10.8258 -10.5311 -10.3758 -10.3030 -10.1331 -10.0327 -10.0257  -9.9319
    -9.8849  -9.7667  -9.7370  -9.6912  -9.5790  -9.5117  -9.5094  -9.3451
    -9.3389  -9.3366  -9.2749  -9.2740  -9.2067  -9.1647  -9.1479  -9.1383
    -9.0811  -9.0778  -8.9409  -8.9326  -8.9212  -8.9190  -8.9169  -8.8861
    -8.8832  -8.7731  -8.7619  -8.7604  -8.7510  -8.7486  -8.6607  -8.6533
    -8.6163  -8.5898  -8.5856  -8.5679  -8.5663  -8.5572  -8.5473  -8.5109
    -8.4763  -8.4665  -8.3629  -8.3588  -8.2941  -8.2417  -8.1620  -8.1499
    -8.1435  -8.0543  -7.9262  -7.9146  -7.9086  -7.9004  -7.8785  -7.8712
    -7.8463  -7.7802  -7.7688  -7.6859  -7.6773  -7.5386  -7.4719  -7.4637
    -7.4244  -7.4154  -7.4113  -7.4086  -7.4060  -7.4017  -7.3903  -7.3807
    -7.3539  -7.3240  -7.2913  -7.2707  -7.2366  -7.1972  -7.1758  -7.1548
    -7.1472  -7.1234  -7.0148  -7.0106  -7.0028  -6.9938  -6.9660  -6.9210
    -6.8754  -6.8635  -6.7917  -6.7717  -6.7490  -6.7291  -6.7200  -6.7124
    -6.7010  -6.6950  -6.6697  -6.6460  -6.6255  -6.5704  -6.5631  -6.5489
    -6.5357  -6.5096  -6.4887  -6.4830  -6.4702  -6.4466  -6.4402  -6.4003
    -6.3879  -6.3748  -6.3621  -6.3417  -6.3307  -6.3054  -6.2889  -6.2807
    -6.2674  -6.2429  -6.2347  -6.2247  -6.2214  -6.2028  -6.1720  -6.1375
    -6.1294  -6.1016  -6.0930  -6.0852  -6.0729  -6.0615  -6.0489  -6.0354
    -6.0324  -6.0010  -5.9536  -5.9218  -5.9106  -5.8826  -5.8732  -5.8627
    -5.8154  -5.7905  -5.7718  -5.7402  -5.7338  -5.7018  -5.6960  -5.6778
    -5.6721  -5.6643  -5.6482  -5.6348  -5.6182  -5.5833  -5.5226  -5.4825
    -5.4584  -5.4345  -5.4122  -5.4091  -5.3844  -5.3625  -5.3424  -5.2775
    -5.2441  -5.2259  -5.1927  -5.1456  -5.1024  -5.0666  -5.0457  -5.0265
    -5.0133  -4.9864  -4.9537  -4.9366  -4.9174  -4.9076  -4.9036  -4.8918
    -4.8823  -4.8664  -4.8504  -4.8430  -4.8374  -4.8309  -4.8224  -4.7985
    -4.7839  -4.7791  -4.7629  -4.7346  -4.7078  -4.6794  -4.6695  -4.6595
    -4.6394  -4.6293  -4.5977  -4.5687  -4.5452  -4.5046  -4.4875  -4.4585
    -4.4505  -4.4179  -4.3172  -4.2345  -4.2321  -4.2144  -4.2091  -4.1779
    -4.1596  -4.1532  -4.0538  -4.0074  -4.0016  -3.9962  -3.9895  -3.9598
    -3.9213  -3.9110  -3.8816  -3.8799  -3.8120  -3.8041  -3.8004  -3.7735
    -3.7298  -3.7240  -3.6714  -3.6456  -3.6446  -3.6407  -3.6105  -3.6003
    -3.5625  -3.5596  -3.5408  -3.4442  -3.4411  -3.4003  -3.3957  -3.3573
    -3.3510  -3.3448  -3.3377  -3.3100  -3.2971  -3.2862  -3.2774  -3.2742
    -3.2721  -3.2448  -3.2307  -3.1927  -3.1679  -3.1659  -3.1623  -3.1488
    -3.1473  -3.1426  -3.1379  -3.1126  -3.0874  -3.0177  -3.0032  -2.9729
    -2.9661  -2.9468  -2.9441  -2.9076  -2.5427  -2.5418  -2.2543  -2.1786
    -2.0911  -2.0870  -1.6137  -1.6026  -1.5339  -1.5286  -1.2664  -1.2588
    -1.2477  -0.7938  -0.7796  -0.7186  -0.7137  -0.5245  -0.4239  -0.4062
     0.1215   0.2090   0.2338   0.3141   0.3217   0.4132   0.7875   0.8054
     0.9196   1.0488   1.1478   1.4997   1.5739   1.6140   1.6367   1.6783
     1.8109   2.0759   2.0875   2.0923   2.2686   2.3741

          k = 0.0000 2.0598 1.1887 (306814 PWs)   bands (ev):

   -23.5997 -23.4677 -23.3632 -23.1501 -23.1109 -22.9332 -22.8453 -22.6874
   -22.5907 -22.4106 -22.2338 -22.1815 -21.9633 -12.1174 -11.8089 -11.5818
   -11.4979 -11.3605 -11.2215 -11.1087 -11.0532 -10.9709 -10.8765 -10.8482
   -10.8235 -10.5108 -10.3705 -10.3056 -10.1441 -10.0336 -10.0280  -9.9253
    -9.8912  -9.7678  -9.7379  -9.6907  -9.5781  -9.5110  -9.5096  -9.3458
    -9.3377  -9.3362  -9.2755  -9.2733  -9.2072  -9.1557  -9.1455  -9.1381
    -9.0812  -9.0784  -8.9454  -8.9334  -8.9212  -8.9189  -8.9183  -8.8854
    -8.8831  -8.7682  -8.7643  -8.7579  -8.7509  -8.7487  -8.6575  -8.6548
    -8.6150  -8.5941  -8.5859  -8.5715  -8.5664  -8.5599  -8.5490  -8.5145
    -8.4737  -8.4615  -8.3673  -8.3609  -8.3177  -8.2615  -8.1659  -8.1499
    -8.1490  -8.0262  -7.9282  -7.9144  -7.9073  -7.8994  -7.8761  -7.8715
    -7.8308  -7.7760  -7.7707  -7.6827  -7.6728  -7.5144  -7.4755  -7.4671
    -7.4324  -7.4154  -7.4109  -7.4075  -7.4050  -7.4036  -7.3902  -7.3864
    -7.3651  -7.3316  -7.2953  -7.2709  -7.2384  -7.1899  -7.1741  -7.1581
    -7.1357  -7.1274  -7.0188  -7.0088  -6.9990  -6.9915  -6.9666  -6.9094
    -6.8700  -6.8476  -6.8008  -6.7711  -6.7400  -6.7231  -6.7167  -6.7040
    -6.7012  -6.6897  -6.6620  -6.6457  -6.6298  -6.5727  -6.5699  -6.5459
    -6.5431  -6.5036  -6.4937  -6.4801  -6.4700  -6.4412  -6.4356  -6.3968
    -6.3903  -6.3811  -6.3577  -6.3389  -6.3243  -6.3060  -6.2958  -6.2915
    -6.2665  -6.2484  -6.2368  -6.2276  -6.2221  -6.2029  -6.1719  -6.1395
    -6.1238  -6.1154  -6.0973  -6.0825  -6.0769  -6.0637  -6.0526  -6.0431
    -6.0344  -6.0015  -5.9585  -5.9292  -5.9113  -5.8784  -5.8734  -5.8463
    -5.8133  -5.7969  -5.7614  -5.7303  -5.7128  -5.7047  -5.6982  -5.6808
    -5.6667  -5.6610  -5.6514  -5.6328  -5.6265  -5.5692  -5.5491  -5.4990
    -5.4612  -5.4273  -5.4120  -5.4042  -5.3893  -5.3675  -5.3340  -5.2941
    -5.2552  -5.2167  -5.2033  -5.1489  -5.1173  -5.0784  -5.0300  -5.0140
    -4.9969  -4.9811  -4.9485  -4.9374  -4.9277  -4.9157  -4.8976  -4.8930
    -4.8820  -4.8605  -4.8430  -4.8370  -4.8325  -4.8212  -4.8094  -4.8059
    -4.7923  -4.7798  -4.7512  -4.7347  -4.7173  -4.6827  -4.6741  -4.6657
    -4.6451  -4.6313  -4.6072  -4.5682  -4.5581  -4.4926  -4.4775  -4.4562
    -4.4491  -4.4178  -4.3238  -4.2499  -4.2311  -4.2130  -4.2075  -4.1731
    -4.1691  -4.1460  -4.0542  -4.0137  -4.0045  -3.9990  -3.9926  -3.9545
    -3.9199  -3.9100  -3.8819  -3.8803  -3.8070  -3.8029  -3.7967  -3.7786
    -3.7311  -3.7226  -3.6742  -3.6449  -3.6440  -3.6405  -3.6194  -3.5979
    -3.5622  -3.5542  -3.5410  -3.4448  -3.4366  -3.4031  -3.3893  -3.3625
    -3.3488  -3.3455  -3.3411  -3.3178  -3.2956  -3.2823  -3.2767  -3.2730
    -3.2709  -3.2448  -3.2318  -3.1917  -3.1660  -3.1646  -3.1625  -3.1538
    -3.1473  -3.1452  -3.1401  -3.1106  -3.0865  -3.0180  -3.0010  -2.9713
    -2.9651  -2.9460  -2.9432  -2.9073  -2.5434  -2.5424  -2.2638  -2.1771
    -2.0953  -2.0858  -1.6237  -1.6005  -1.5348  -1.5221  -1.2611  -1.2577
    -1.2473  -0.8018  -0.7793  -0.7136  -0.7075  -0.5150  -0.4171  -0.4004
     0.1249   0.2113   0.2310   0.3088   0.3193   0.4193   0.7815   0.8099
     0.9004   1.0736   1.1389   1.5137   1.5736   1.6123   1.6447   1.6788
     1.8088   2.0666   2.0857   2.0913   2.2684   2.3472

          k = 0.0000 2.0598 3.5670 (307006 PWs)   bands (ev):

   -23.5988 -23.4690 -23.3628 -23.1512 -23.1098 -22.9378 -22.8398 -22.6874
   -22.5890 -22.4146 -22.2328 -22.1813 -21.9633 -11.8293 -11.7104 -11.6785
   -11.6463 -11.5738 -11.3423 -11.1872 -11.1045 -11.0432 -10.9754 -10.8479
   -10.5107 -10.3713 -10.2945 -10.0549 -10.0450 -10.0394  -9.9406  -9.7740
    -9.7663  -9.7181  -9.7099  -9.5874  -9.5826  -9.5815  -9.5801  -9.5787
    -9.5737  -9.3728  -9.3684  -9.3652  -9.1282  -9.1213  -9.1189  -9.1147
    -9.1131  -9.1101  -9.0601  -9.0566  -9.0554  -8.9896  -8.9864  -8.9851
    -8.7708  -8.7620  -8.7587  -8.7577  -8.7564  -8.7549  -8.7455  -8.7345
    -8.7248  -8.6343  -8.6261  -8.6254  -8.5391  -8.4145  -8.3790  -8.2981
    -8.2823  -8.2792  -8.2765  -8.2728  -8.2692  -8.2584  -8.2226  -8.2091
    -8.2074  -8.2047  -8.1258  -8.0578  -7.9894  -7.9875  -7.9813  -7.9768
    -7.9717  -7.9578  -7.8296  -7.6617  -7.6582  -7.5170  -7.4705  -7.4579
    -7.4345  -7.3773  -7.3617  -7.3607  -7.3229  -7.3114  -7.2940  -7.2900
    -7.2743  -7.2583  -7.2541  -7.2518  -7.2370  -7.2040  -7.1506  -7.0675
    -7.0608  -7.0506  -6.9880  -6.9858  -6.9848  -6.9471  -6.8913  -6.8702
    -6.8547  -6.8509  -6.8393  -6.8253  -6.8012  -6.7970  -6.7928  -6.7672
    -6.7300  -6.7227  -6.7184  -6.7137  -6.6959  -6.6690  -6.6598  -6.6187
    -6.6132  -6.5915  -6.5651  -6.5515  -6.5464  -6.5331  -6.4968  -6.4709
    -6.4687  -6.4670  -6.4647  -6.4606  -6.4480  -6.3239  -6.3081  -6.3046
    -6.3034  -6.2039  -6.1996  -6.1985  -6.1639  -6.1602  -6.1531  -6.1078
    -6.0803  -6.0610  -6.0307  -6.0149  -6.0139  -6.0100  -6.0001  -5.9971
    -5.9927  -5.9901  -5.9869  -5.9804  -5.9237  -5.9076  -5.9008  -5.8386
    -5.8220  -5.8201  -5.7928  -5.7577  -5.7308  -5.7072  -5.6255  -5.5618
    -5.5485  -5.5463  -5.5446  -5.4986  -5.4428  -5.4179  -5.3380  -5.3194
    -5.2930  -5.2811  -5.2674  -5.2590  -5.2537  -5.2409  -5.2070  -5.1832
    -5.1697  -5.1462  -5.1152  -5.0826  -5.0404  -5.0360  -5.0029  -4.9610
    -4.9485  -4.9426  -4.9378  -4.9277  -4.9145  -4.9069  -4.8983  -4.8868
    -4.8755  -4.8622  -4.8333  -4.8221  -4.8157  -4.7860  -4.7701  -4.7638
    -4.7607  -4.7587  -4.7509  -4.7473  -4.7405  -4.7292  -4.7245  -4.7190
    -4.6684  -4.6420  -4.6259  -4.5833  -4.5313  -4.4825  -4.4776  -4.4763
    -4.4691  -4.4301  -4.3867  -4.3686  -4.3324  -4.2805  -4.1954  -4.1250
    -4.1204  -4.1178  -4.1141  -4.1089  -4.1016  -3.9099  -3.9078  -3.9051
    -3.8431  -3.8427  -3.8405  -3.7499  -3.7466  -3.7435  -3.7429  -3.7364
    -3.7336  -3.7076  -3.6892  -3.6773  -3.6055  -3.6043  -3.6022  -3.5745
    -3.5525  -3.5109  -3.5012  -3.4947  -3.4269  -3.4214  -3.4187  -3.4172
    -3.3968  -3.3934  -3.3891  -3.3579  -3.3462  -3.3413  -3.3364  -3.3313
    -3.3245  -3.2972  -3.2915  -3.2849  -3.2232  -3.1997  -3.1800  -3.1659
    -3.1629  -3.1621  -3.1592  -3.1576  -3.1545  -3.0879  -3.0858  -3.0831
    -2.7288  -2.7257  -2.7245  -2.7241  -2.7216  -2.7197  -2.4096  -2.3694
    -2.3442  -2.2914  -2.2763  -2.2677  -2.2674  -2.2590  -2.2365  -0.8967
    -0.8274  -0.8131  -0.2986  -0.2273  -0.2010   0.1247   0.1276   0.1368
     0.1687   0.2075   0.2236   0.2491   0.2724   0.3006   0.5983   0.6051
     0.6100   1.0868   1.2448   1.2520   1.2571   1.3997   1.5496   1.6746
     1.7597   1.8252   2.2212   2.3219   2.3889   2.4366

          k = 0.0000 2.0598-1.1895 (306816 PWs)   bands (ev):

   -23.5993 -23.4692 -23.3622 -23.1482 -23.1104 -22.9433 -22.8358 -22.6873
   -22.5909 -22.4146 -22.2308 -22.1821 -21.9634 -12.1164 -11.8107 -11.5820
   -11.5060 -11.3417 -11.2090 -11.1169 -11.0679 -10.9951 -10.8618 -10.8388
   -10.8257 -10.5130 -10.3724 -10.3051 -10.1373 -10.0298 -10.0257  -9.9191
    -9.8996  -9.7637  -9.7324  -9.6933  -9.5881  -9.5104  -9.5094  -9.3446
    -9.3386  -9.3367  -9.2761  -9.2727  -9.2071  -9.1508  -9.1463  -9.1355
    -9.0807  -9.0781  -8.9488  -8.9328  -8.9214  -8.9192  -8.9170  -8.8863
    -8.8821  -8.7761  -8.7622  -8.7581  -8.7510  -8.7491  -8.6699  -8.6546
    -8.6050  -8.5865  -8.5835  -8.5676  -8.5651  -8.5630  -8.5491  -8.5204
    -8.4767  -8.4701  -8.3658  -8.3603  -8.3163  -8.2502  -8.1899  -8.1513
    -8.1389  -8.0539  -7.9305  -7.9184  -7.9037  -7.8961  -7.8767  -7.8695
    -7.8209  -7.7758  -7.7365  -7.6852  -7.6787  -7.4998  -7.4775  -7.4591
    -7.4227  -7.4173  -7.4136  -7.4126  -7.4052  -7.4037  -7.3876  -7.3852
    -7.3744  -7.3242  -7.3144  -7.2767  -7.2265  -7.1931  -7.1707  -7.1550
    -7.1428  -7.1174  -7.0153  -7.0101  -6.9995  -6.9903  -6.9563  -6.9071
    -6.8736  -6.8559  -6.8230  -6.7735  -6.7444  -6.7341  -6.7227  -6.7140
    -6.7022  -6.6918  -6.6797  -6.6486  -6.6286  -6.5725  -6.5654  -6.5500
    -6.5439  -6.5042  -6.4967  -6.4779  -6.4715  -6.4449  -6.4391  -6.3948
    -6.3870  -6.3793  -6.3551  -6.3383  -6.3108  -6.3073  -6.2908  -6.2669
    -6.2522  -6.2413  -6.2361  -6.2252  -6.2140  -6.2020  -6.1731  -6.1413
    -6.1276  -6.1116  -6.0914  -6.0869  -6.0771  -6.0636  -6.0518  -6.0450
    -6.0316  -6.0031  -5.9593  -5.9345  -5.9143  -5.8827  -5.8752  -5.8638
    -5.8060  -5.7822  -5.7397  -5.7343  -5.7297  -5.7150  -5.7025  -5.6848
    -5.6708  -5.6639  -5.6574  -5.6303  -5.6124  -5.5660  -5.5337  -5.4724
    -5.4456  -5.4362  -5.4185  -5.4132  -5.3952  -5.3825  -5.3253  -5.2878
    -5.2527  -5.2096  -5.2023  -5.1363  -5.1200  -5.0714  -5.0512  -5.0259
    -5.0143  -4.9775  -4.9615  -4.9360  -4.9230  -4.9156  -4.9031  -4.8934
    -4.8841  -4.8583  -4.8503  -4.8410  -4.8320  -4.8293  -4.8180  -4.8000
    -4.7848  -4.7802  -4.7490  -4.7344  -4.7071  -4.6858  -4.6708  -4.6588
    -4.6412  -4.6227  -4.6008  -4.5849  -4.5346  -4.5243  -4.4816  -4.4532
    -4.4491  -4.4129  -4.3201  -4.2409  -4.2349  -4.2146  -4.2119  -4.1745
    -4.1658  -4.1496  -4.0532  -4.0069  -4.0028  -3.9958  -3.9939  -3.9512
    -3.9196  -3.9126  -3.8822  -3.8804  -3.8101  -3.8027  -3.7994  -3.7792
    -3.7312  -3.7202  -3.6729  -3.6458  -3.6438  -3.6405  -3.6158  -3.6065
    -3.5617  -3.5571  -3.5398  -3.4479  -3.4315  -3.4010  -3.3910  -3.3579
    -3.3537  -3.3473  -3.3387  -3.3152  -3.2998  -3.2830  -3.2784  -3.2754
    -3.2694  -3.2448  -3.2363  -3.1897  -3.1673  -3.1637  -3.1608  -3.1549
    -3.1487  -3.1446  -3.1383  -3.1044  -3.0858  -3.0176  -2.9999  -2.9708
    -2.9677  -2.9471  -2.9453  -2.9071  -2.5433  -2.5416  -2.2582  -2.1744
    -2.0956  -2.0840  -1.6270  -1.6007  -1.5320  -1.5280  -1.2659  -1.2597
    -1.2443  -0.8037  -0.7729  -0.7180  -0.7091  -0.5112  -0.4106  -0.4075
     0.1323   0.1937   0.2368   0.3128   0.3208   0.4293   0.7934   0.8003
     0.9182   1.0807   1.1076   1.4994   1.5837   1.6113   1.6395   1.6604
     1.8183   2.0627   2.0860   2.0904   2.2609   2.3129

     the Fermi energy is    -3.2010 ev

!    total energy              =   -3589.49868481 Ry
     estimated scf accuracy    <       0.00008748 Ry
     smearing contrib. (-TS)   =       0.00204039 Ry
     internal energy E=F+TS    =   -3589.50072520 Ry

     The total energy is F=E-TS. E is the sum of the following terms:
     one-electron contribution = -180180.49346747 Ry
     hartree contribution      =   90346.36006365 Ry
     xc contribution           =   -1258.67943318 Ry
     ewald contribution        =   87505.17991014 Ry
     DFT-D3 Dispersion         =      -1.86779833 Ry

     convergence has been achieved in  32 iterations

     negative rho (up, down):  5.518E-03 0.000E+00

     Forces acting on atoms (cartesian axes, Ry/au):

     atom    1 type  3   force =    -0.01489574   -0.00015598   -0.00011001
     atom    2 type  3   force =    -0.00178297    0.00115059   -0.00117687
     atom    3 type  3   force =     0.01254739   -0.00251288    0.00538444
     atom    4 type  3   force =    -0.01554407   -0.00097384    0.00021924
     atom    5 type  3   force =    -0.00177072   -0.00101318   -0.00039079
     atom    6 type  3   force =     0.01408338    0.00152017    0.00018972
     atom    7 type  3   force =    -0.01389665   -0.00032125   -0.00005808
     atom    8 type  3   force =    -0.00090573   -0.00024444   -0.00003465
     atom    9 type  3   force =     0.01010072   -0.00204899    0.00058263
     atom   10 type  3   force =    -0.01449641    0.00062131    0.00006531
     atom   11 type  3   force =    -0.00140136   -0.00048639   -0.00016543
     atom   12 type  3   force =     0.01452012    0.00091185   -0.00040749
     atom   13 type  3   force =    -0.01422735    0.00020968   -0.00052826
     atom   14 type  3   force =    -0.00201143   -0.00114967    0.00063895
     atom   15 type  3   force =     0.01812557    0.00058643   -0.00370614
     atom   16 type  3   force =    -0.01385012   -0.00041327   -0.00039726
     atom   17 type  3   force =    -0.00176153    0.00109607    0.00051133
     atom   18 type  3   force =     0.01827261    0.00098990   -0.00547677
     atom   19 type  3   force =    -0.01425061   -0.00021243   -0.00018408
     atom   20 type  3   force =    -0.00203171   -0.00051062    0.00141802
     atom   21 type  3   force =     0.01604821    0.00119145   -0.00103525
     atom   22 type  3   force =    -0.01382559    0.00034729   -0.00015794
     atom   23 type  3   force =    -0.00153752   -0.00000355    0.00087558
     atom   24 type  3   force =     0.01538334   -0.00157221   -0.00001367
     atom   25 type  3   force =    -0.01456240   -0.00039818   -0.00011933
     atom   26 type  3   force =    -0.00314875   -0.00120081    0.00175463
     atom   27 type  3   force =     0.00063819   -0.00764662    0.00687683
     atom   28 type  3   force =    -0.01415916    0.00009321   -0.00023280
     atom   29 type  3   force =    -0.00128194    0.00042711   -0.00082772
     atom   30 type  3   force =    -0.00050509   -0.00497429    0.00708664
     atom   31 type  3   force =    -0.01450551    0.00001143    0.00004340
     atom   32 type  3   force =    -0.00293120    0.00103021   -0.00082046
     atom   33 type  3   force =     0.00754429    0.00670198    0.00350049
     atom   34 type  3   force =    -0.01587384   -0.00029077    0.00032990
     atom   35 type  3   force =    -0.00171342   -0.00104744   -0.00089406
     atom   36 type  3   force =     0.01777763   -0.00067400   -0.00056588
     atom   37 type  3   force =    -0.01351920    0.00007534    0.00000082
     atom   38 type  3   force =    -0.00486755    0.00331684    0.00049412
     atom   39 type  3   force =    -0.00352748    0.00776387   -0.00843690
     atom   40 type  3   force =    -0.01588664    0.00095610   -0.00016892
     atom   41 type  3   force =    -0.00265933   -0.00041464   -0.00000223
     atom   42 type  3   force =     0.01596236   -0.00109500    0.00069723
     atom   43 type  3   force =    -0.01426852   -0.00012155   -0.00038209
     atom   44 type  3   force =    -0.00236148    0.00009451   -0.00057005
     atom   45 type  3   force =     0.01870321    0.00166293    0.00075014
     atom   46 type  3   force =    -0.01503302    0.00006756    0.00016161
     atom   47 type  3   force =    -0.00182612    0.00012552   -0.00100525
     atom   48 type  3   force =     0.01386766   -0.00327936   -0.00163301
     atom   49 type  1   force =     0.01480150    0.04981720   -0.03516074
     atom   50 type  2   force =    -0.03666575   -0.01974304    0.02044225
     atom   51 type  2   force =     0.02060802   -0.01820457    0.01586036
     atom   52 type  1   force =     0.02191152   -0.02060102   -0.01154739
     atom   53 type  2   force =    -0.00275933    0.01220516    0.01068740
     atom   54 type  2   force =     0.01369754    0.00013369    0.00770816
     atom   55 type  1   force =     0.04790662   -0.01612322   -0.01864910
     atom   56 type  2   force =    -0.03994777   -0.01446617   -0.02215016
     atom   57 type  2   force =    -0.00226330    0.03400226    0.03008933
     atom   58 type  1   force =     0.01987252    0.00666888   -0.01223178
     atom   59 type  2   force =     0.02850891    0.01109715    0.02224646
     atom   60 type  2   force =    -0.04588315   -0.02987063   -0.01462197
     atom   61 type  1   force =     0.01659711    0.00149846   -0.03886367
     atom   62 type  2   force =    -0.01634848    0.01082917    0.02844249
     atom   63 type  2   force =     0.01617681    0.00886675   -0.01121833
     atom   64 type  1   force =     0.00193516   -0.00277152    0.00819955
     atom   65 type  2   force =     0.00641390   -0.01648081    0.04215321
     atom   66 type  2   force =    -0.01589269    0.02769633   -0.03301498
     atom   67 type  1   force =    -0.01228433    0.01048196   -0.00973764
     atom   68 type  2   force =     0.02178678   -0.02374025    0.03376941
     atom   69 type  2   force =     0.00617607    0.00923435   -0.04135016
     atom   70 type  1   force =    -0.00841859    0.01876730   -0.03791322
     atom   71 type  2   force =    -0.00489063   -0.01867984    0.02007357
     atom   72 type  2   force =     0.00383794   -0.02337326    0.01602346
     atom   73 type  1   force =     0.03002386   -0.01181486   -0.00952410
     atom   74 type  2   force =    -0.04738022   -0.01622161    0.02332058
     atom   75 type  2   force =     0.02141205    0.02564662    0.00670984
     atom   76 type  1   force =     0.03437165   -0.05993394   -0.01438725
     atom   77 type  2   force =    -0.01548510    0.01336774    0.01373030
     atom   78 type  2   force =    -0.02678711    0.04116824    0.01090230
     atom   79 type  1   force =     0.00208319   -0.03429301    0.00462493
     atom   80 type  2   force =    -0.01152745   -0.00334553   -0.02552611
     atom   81 type  2   force =     0.00336566    0.03731795    0.00368561
     atom   82 type  1   force =    -0.00996072   -0.02420445    0.00360894
     atom   83 type  2   force =     0.01424900    0.00180674    0.00327162
     atom   84 type  2   force =     0.01528100    0.01707086    0.00444759
     atom   85 type  1   force =     0.02976831    0.03320732   -0.01525624
     atom   86 type  2   force =    -0.04164427    0.00977021    0.02990209
     atom   87 type  2   force =     0.02459929   -0.02497662   -0.01082630

     Total force =     0.261405     Total SCF correction =     0.013072

     Writing all to output data dir ./Pt-H2O.save/
 
     init_run     :     16.12s CPU     16.62s WALL (       1 calls)
     electrons    :    922.66s CPU    934.70s WALL (       1 calls)
     forces       :      3.85s CPU      3.91s WALL (       1 calls)
     force_dftd3  :      1.27s CPU      1.29s WALL (       1 calls)

     Called by init_run:
     wfcinit      :      4.92s CPU      5.12s WALL (       1 calls)
     potinit      :      0.91s CPU      0.96s WALL (       1 calls)
     hinit0       :      1.02s CPU      1.11s WALL (       1 calls)

     Called by electrons:
     c_bands      :    279.59s CPU    285.12s WALL (      32 calls)
     sum_band     :     65.83s CPU     67.43s WALL (      32 calls)
     v_of_rho     :     19.35s CPU     19.89s WALL (      33 calls)
     newd         :      4.66s CPU      4.75s WALL (      33 calls)
     mix_rho      :    549.04s CPU    552.79s WALL (      32 calls)
     energy_dftd3 :      0.10s CPU      0.10s WALL (       1 calls)

     Called by c_bands:
     init_us_2    :      0.22s CPU      0.25s WALL (      65 calls)
     init_us_2:cp :      0.22s CPU      0.25s WALL (      65 calls)
     cegterg      :    260.57s CPU    265.95s WALL (      32 calls)

     Called by *egterg:
     cdiaghg      :     11.81s CPU     12.02s WALL (     285 calls)
     h_psi        :    240.56s CPU    245.66s WALL (     286 calls)
     s_psi        :      2.29s CPU      2.31s WALL (     286 calls)
     g_psi        :      0.03s CPU      0.03s WALL (     253 calls)

     Called by h_psi:
     h_psi:calbec :     17.35s CPU     17.51s WALL (     286 calls)
     vloc_psi     :    220.83s CPU    225.62s WALL (     286 calls)
     add_vuspsi   :      2.32s CPU      2.43s WALL (     286 calls)

     General routines
     calbec       :     25.64s CPU     25.87s WALL (     322 calls)
     fft          :     27.24s CPU     27.66s WALL (     438 calls)
     ffts         :    515.29s CPU    518.65s WALL (   34668 calls)
     fftw         :    267.62s CPU    273.63s WALL (   62552 calls)
     interpolate  :      2.58s CPU      2.60s WALL (      33 calls)
 
     Parallel routines
     fft_scatt_xy :     15.66s CPU     15.86s WALL (   97658 calls)
     fft_scatt_yz :    761.30s CPU    770.46s WALL (   97658 calls)
 
     PWSCF        :  15m49.89s CPU  16m 5.07s WALL

 
   This run was terminated on:  11:32:13   2Oct2024            

=------------------------------------------------------------------------------=
   JOB DONE.
=------------------------------------------------------------------------------=
