# Supplementary material for: Developing Interface Force Fields for Water and Oxygen on Pt, and Pt 3 Ni, Pt 3 Co Alloy Surfaces for Proton-Exchange Membrane Fuel Cell (PEMFC) Applications
Source: ACS Omega. 2026 Feb 6;11(6):10649–63. doi: 10.1021/acsomega.5c11427 (PMC12917792; doi:10.1021/acsomega.5c11427)
Supplement: Supplementary file 1 [file ao5c11427_si_001.zip › Supporting_material/01.Cycle01_config_generation_and_DFT_calculations/QE/SCF/SCF_DO001/Pt-H2O.xml]

<?xml version="1.0" encoding="UTF-8"?>
<qes:espresso xsi:schemaLocation="http://www.quantum-espresso.org/ns/qes/qes-1.0 http://www.quantum-espresso.org/ns/qes/qes_220603.xsd" Units="Hartree atomic units" xmlns:xsi="http://www.w3.org/2001/XMLSchema-instance" xmlns:qes="http://www.quantum-espresso.org/ns/qes/qes-1.0">
  <!--All quantities are in Hartree atomic units unless otherwise specified-->
  <general_info>
    <xml_format NAME="QEXSD" VERSION="21.11.01">QEXSD_21.11.01</xml_format>
    <creator NAME="PWSCF" VERSION="7.1">XML file generated by PWSCF</creator>
    <created DATE=" 2Oct2024" TIME="11:32: 4">This run was terminated on:  11:32: 4   2 Oct 2024</created>
    <job></job>
  </general_info>
  <parallel_info>
    <nprocs>3840</nprocs>
    <nthreads>1</nthreads>
    <ntasks>1</ntasks>
    <nbgrp>1</nbgrp>
    <npool>5</npool>
    <ndiag>768</ndiag>
  </parallel_info>
  <input>
    <control_variables>
      <title></title>
      <calculation>scf</calculation>
      <restart_mode>from_scratch</restart_mode>
      <prefix>Pt-H2O</prefix>
      <pseudo_dir>/scratch/usr/niiadi11/Pseudo/</pseudo_dir>
      <outdir>.</outdir>
      <stress>false</stress>
      <forces>true</forces>
      <wf_collect>true</wf_collect>
      <disk_io>low</disk_io>
      <max_seconds>171000</max_seconds>
      <nstep>1</nstep>
      <etot_conv_thr>5.000000000000000e-5</etot_conv_thr>
      <forc_conv_thr>5.000000000000000e-4</forc_conv_thr>
      <press_conv_thr>5.000000000000000e-1</press_conv_thr>
      <verbosity>low</verbosity>
      <print_every>100000</print_every>
      <fcp>false</fcp>
      <rism>false</rism>
    </control_variables>
    <atomic_species ntyp="3">
      <species name="O">
        <mass>1.599900000000000e1</mass>
        <pseudo_file>O.pbe-n-rrkjus_psl.1.0.0.UPF</pseudo_file>
      </species>
      <species name="H">
        <mass>1.008000000000000e0</mass>
        <pseudo_file>H.pbe-rrkjus_psl.1.0.0.UPF</pseudo_file>
      </species>
      <species name="Pt">
        <mass>1.950800000000001e2</mass>
        <pseudo_file>Pt.pbe-n-rrkjus_psl.1.0.0.UPF</pseudo_file>
      </species>
    </atomic_species>
    <atomic_structure nat="87" alat="1.313471951191e2" bravais_index="14">
      <atomic_positions>
        <atom name="Pt" index="1">4.463558597013709e0 -1.062454985811189e1 1.840974159064187e1</atom>
        <atom name="Pt" index="2">8.677583792740103e0 2.657230134284391e0 1.534147587190610e0</atom>
        <atom name="Pt" index="3">1.289160898846650e1 4.844131602465196e-4 3.068320948070995e0</atom>
        <atom name="Pt" index="4">4.463558597013709e0 -5.310633672543481e0 1.840974159064187e1</atom>
        <atom name="Pt" index="5">8.677583792740103e0 7.971140101706876e0 1.534147587190610e0</atom>
        <atom name="Pt" index="6">1.289160898846650e1 5.314402882838680e0 3.068320948070995e0</atom>
        <atom name="Pt" index="7">4.463558597013709e0 3.276294879005650e-3 1.840974159064187e1</atom>
        <atom name="Pt" index="8">8.677583792740103e0 1.328505006912936e1 1.534147587190610e0</atom>
        <atom name="Pt" index="9">1.289160898846650e1 1.062831285026117e1 3.068320948070995e0</atom>
        <atom name="Pt" index="10">4.463558597013709e0 5.317186262392348e0 1.840974159064187e1</atom>
        <atom name="Pt" index="11">8.677583792740103e0 1.859896003655196e1 1.534147587190610e0</atom>
        <atom name="Pt" index="12">1.289160898846650e1 1.594222281768365e1 3.068320948070995e0</atom>
        <atom name="Pt" index="13">4.463558597013709e0 -2.656094307743166e0 4.602407782992851e0</atom>
        <atom name="Pt" index="14">8.677583792740103e0 1.081471574195942e-3 6.136586666806759e0</atom>
        <atom name="Pt" index="15">1.289160898846650e1 -2.655667436964475e0 7.670765550620667e0</atom>
        <atom name="Pt" index="16">4.463558597013709e0 2.657821877824615e0 4.602407782992851e0</atom>
        <atom name="Pt" index="17">8.677583792740103e0 5.314991438996684e0 6.136586666806759e0</atom>
        <atom name="Pt" index="18">1.289160898846650e1 2.658251032746267e0 7.670765550620667e0</atom>
        <atom name="Pt" index="19">4.463558597013709e0 7.971731845247098e0 4.602407782992851e0</atom>
        <atom name="Pt" index="20">8.677583792740103e0 1.062890140641917e1 6.136586666806759e0</atom>
        <atom name="Pt" index="21">1.289160898846650e1 7.972161000168754e0 7.670765550620667e0</atom>
        <atom name="Pt" index="22">4.463558597013709e0 1.328564181266959e1 4.602407782992851e0</atom>
        <atom name="Pt" index="23">8.677583792740103e0 1.594281137384166e1 6.136586666806759e0</atom>
        <atom name="Pt" index="24">1.289160898846650e1 1.328607096759124e1 7.670765550620667e0</atom>
        <atom name="Pt" index="25">4.463558597013709e0 -5.312246157847782e0 9.204852385542523e0</atom>
        <atom name="Pt" index="26">8.677583792740103e0 -2.655070378555330e0 1.073903126935643e1</atom>
        <atom name="Pt" index="27">1.289160898846650e1 -5.311819287024576e0 1.227321015317034e1</atom>
        <atom name="Pt" index="28">4.463558597013709e0 1.670027732203194e-3 9.204852385542523e0</atom>
        <atom name="Pt" index="29">8.677583792740103e0 2.658839588904273e0 1.073903126935643e1</atom>
        <atom name="Pt" index="30">1.289160898846650e1 2.099182653857236e-3 1.227321015317034e1</atom>
        <atom name="Pt" index="31">4.463558597013709e0 5.315579995154686e0 9.204852385542523e0</atom>
        <atom name="Pt" index="32">8.677583792740103e0 7.972749556326755e0 1.073903126935643e1</atom>
        <atom name="Pt" index="33">1.289160898846650e1 5.316009150076342e0 1.227321015317034e1</atom>
        <atom name="Pt" index="34">4.463558597013709e0 1.062948996257717e1 9.204852385542523e0</atom>
        <atom name="Pt" index="35">8.677583792740103e0 1.328665952374924e1 1.073903126935643e1</atom>
        <atom name="Pt" index="36">1.289160898846650e1 1.062991911749883e1 1.227321015317034e1</atom>
        <atom name="Pt" index="37">4.463558597013709e0 -7.968398007972204e0 1.380729698809220e1</atom>
        <atom name="Pt" index="38">8.677583792740103e0 -5.311222228675247e0 1.534147587190610e1</atom>
        <atom name="Pt" index="39">1.289160898846650e1 -7.967971137117076e0 1.687565475572001e1</atom>
        <atom name="Pt" index="40">4.463558597013709e0 -2.654481822406565e0 1.380729698809220e1</atom>
        <atom name="Pt" index="41">8.677583792740103e0 2.687738747240138e-3 1.534147587190610e1</atom>
        <atom name="Pt" index="42">1.289160898846650e1 -2.654052667485100e0 1.687565475572001e1</atom>
        <atom name="Pt" index="43">4.463558597013709e0 2.659428145062275e0 1.380729698809220e1</atom>
        <atom name="Pt" index="44">8.677583792740103e0 5.316597706234344e0 1.534147587190610e1</atom>
        <atom name="Pt" index="45">1.289160898846650e1 2.659857299983929e0 1.687565475572001e1</atom>
        <atom name="Pt" index="46">4.463558597013709e0 7.973338112484764e0 1.380729698809220e1</atom>
        <atom name="Pt" index="47">8.677583792740103e0 1.063050767365683e1 1.534147587190610e1</atom>
        <atom name="Pt" index="48">1.289160898846650e1 7.973767267406414e0 1.687565475572001e1</atom>
        <atom name="O" index="49">1.920556323415164e1 6.851173475441726e0 4.330410323579733e0</atom>
        <atom name="H" index="50">2.074487526048056e1 7.716600973189094e0 3.657640898794519e0</atom>
        <atom name="H" index="51">1.788532903601782e1 7.524539678961841e0 3.157966471952364e0</atom>
        <atom name="O" index="52">1.804782818244694e1 9.868709049739607e-1 1.193442712597497e-1</atom>
        <atom name="H" index="53">1.868833251631178e1 1.033481394428879e1 1.729847217051206e1</atom>
        <atom name="H" index="54">1.621332331009564e1 -9.532381074740778e0 1.808803643610285e1</atom>
        <atom name="O" index="55">1.951709924830467e1 1.294772760227023e1 9.409429661875702e0</atom>
        <atom name="H" index="56">2.128969954710542e1 1.321045204385463e1 1.000937050535076e1</atom>
        <atom name="H" index="57">1.954736288358236e1 1.141939293093968e1 8.298420115574366e0</atom>
        <atom name="O" index="58">1.871864983069779e1 -1.846929401823093e0 1.729364106441238e1</atom>
        <atom name="H" index="59">1.852203544544583e1 -3.052582811346698e0 1.585183400145284e1</atom>
        <atom name="H" index="60">2.046300814729062e1 -1.121122913550024e0 1.733216342282970e1</atom>
        <atom name="O" index="61">1.788685818952085e1 -3.147647334969335e0 1.036312686194963e1</atom>
        <atom name="H" index="62">1.855345701622669e1 -4.166011701159936e0 8.917566420774103e0</atom>
        <atom name="H" index="63">1.666543315469427e1 -4.237670470924707e0 1.130707358426230e1</atom>
        <atom name="O" index="64">1.894657563217839e1 -6.558417161965549e0 1.415053607926989e1</atom>
        <atom name="H" index="65">1.871968556143002e1 1.411105772118981e1 1.236840351642822e1</atom>
        <atom name="H" index="66">1.926264023891589e1 -8.014685048491682e0 1.531262556559376e1</atom>
        <atom name="O" index="67">1.874400872133529e1 7.103998229703203e0 9.819607721777356e0</atom>
        <atom name="H" index="68">1.799972971387496e1 7.191087351508727e0 8.084808248898380e0</atom>
        <atom name="H" index="69">1.835597029643778e1 5.453899067802223e0 1.065487049712458e1</atom>
        <atom name="O" index="70">1.923468222710111e1 1.869537993182339e0 5.229049690534054e0</atom>
        <atom name="H" index="71">1.953217153162035e1 3.735689098944818e0 5.222331704072259e0</atom>
        <atom name="H" index="72">1.877778318677718e1 1.800491872476003e0 3.396690318753946e0</atom>
        <atom name="O" index="73">1.871338077420418e1 1.252042192691853e1 3.007537342016985e0</atom>
        <atom name="H" index="74">1.908891438518478e1 1.433801617910052e1 3.363051910836256e0</atom>
        <atom name="H" index="75">1.688151572043121e1 1.216017269463605e1 2.715037970070231e0</atom>
        <atom name="O" index="76">1.996090935689134e1 8.894874951981583e0 1.457451621513619e1</atom>
        <atom name="H" index="77">2.003036278065469e1 7.168093585460358e0 1.533902082685993e1</atom>
        <atom name="H" index="78">2.053060926788987e1 8.319540306324011e0 1.286703355809446e1</atom>
        <atom name="O" index="79">1.914985522775657e1 4.051747793877260e0 1.664198447926433e1</atom>
        <atom name="H" index="80">1.932401149063489e1 1.417995624717215e1 4.723296931459876e-2</atom>
        <atom name="H" index="81">1.885723971954654e1 2.377219813784225e0 1.581651662681672e1</atom>
        <atom name="O" index="82">1.811705322271431e1 2.182657746556352e0 1.135974398275421e1</atom>
        <atom name="H" index="83">1.628140949410667e1 2.459477964645359e0 1.171308183193613e1</atom>
        <atom name="H" index="84">1.805273159517789e1 4.670398830677788e-1 1.057007123921170e1</atom>
        <atom name="O" index="85">1.944516306841972e1 1.729217770827233e1 4.439107847022568e0</atom>
        <atom name="H" index="86">2.102906507988796e1 1.768152411237395e1 3.484786746520235e0</atom>
        <atom name="H" index="87">1.852981748879316e1 -2.325699800020821e0 4.664810936576543e0</atom>
      </atomic_positions>
      <cell>
        <a1>1.313471951191249e2 0.000000000000000e0 0.000000000000000e0</a1>
        <a2>0.000000000000000e0 2.125563986968994e1 0.000000000000000e0</a2>
        <a3>0.000000000000000e0 -1.062460740036965e1 1.840977841019869e1</a3>
      </cell>
    </atomic_structure>
    <dft>
      <functional>PBE</functional>
      <vdW>
        <vdw_corr>DFT-D3</vdw_corr>
        <dftd3_version>4</dftd3_version>
        <dftd3_threebody>true</dftd3_threebody>
      </vdW>
    </dft>
    <spin>
      <lsda>false</lsda>
      <noncolin>false</noncolin>
      <spinorbit>false</spinorbit>
    </spin>
    <bands>
      <smearing degauss="3.675000000000e-3">mv</smearing>
      <tot_charge>0.000000000000000e0</tot_charge>
      <occupations>smearing</occupations>
    </bands>
    <basis>
      <gamma_only>false</gamma_only>
      <ecutwfc>2.500000000000000e1</ecutwfc>
      <ecutrho>3.000000000000000e2</ecutrho>
    </basis>
    <electron_control>
      <diagonalization>davidson</diagonalization>
      <mixing_mode>local-TF</mixing_mode>
      <mixing_beta>2.000000000000000e-1</mixing_beta>
      <conv_thr>5.000000000000000e-5</conv_thr>
      <mixing_ndim>8</mixing_ndim>
      <max_nstep>1000</max_nstep>
      <real_space_q>false</real_space_q>
      <real_space_beta>false</real_space_beta>
      <tq_smoothing>false</tq_smoothing>
      <tbeta_smoothing>false</tbeta_smoothing>
      <diago_thr_init>0.000000000000000e0</diago_thr_init>
      <diago_full_acc>false</diago_full_acc>
      <diago_cg_maxiter>20</diago_cg_maxiter>
      <diago_ppcg_maxiter>20</diago_ppcg_maxiter>
      <diago_rmm_ndim>4</diago_rmm_ndim>
      <diago_gs_nblock>16</diago_gs_nblock>
      <diago_rmm_conv>false</diago_rmm_conv>
    </electron_control>
    <k_points_IBZ>
      <monkhorst_pack nk1="1" nk2="3" nk3="3" k1="0" k2="0" k3="0">Monkhorst-Pack</monkhorst_pack>
    </k_points_IBZ>
    <ion_control>
      <ion_dynamics>none</ion_dynamics>
      <upscale>1.000000000000000e2</upscale>
      <remove_rigid_rot>false</remove_rigid_rot>
      <refold_pos>false</refold_pos>
    </ion_control>
    <cell_control>
      <cell_dynamics>none</cell_dynamics>
      <pressure>0.000000000000000e0</pressure>
      <wmass>9.598035000000003e3</wmass>
      <cell_do_free>all</cell_do_free>
    </cell_control>
    <symmetry_flags>
      <nosym>false</nosym>
      <nosym_evc>false</nosym_evc>
      <noinv>false</noinv>
      <no_t_rev>false</no_t_rev>
      <force_symmorphic>false</force_symmorphic>
      <use_all_frac>false</use_all_frac>
    </symmetry_flags>
  </input>
  <output>
    <convergence_info>
      <scf_conv>
        <convergence_achieved>true</convergence_achieved>
        <n_scf_steps>32</n_scf_steps>
        <scf_error>4.373958876750695e-5</scf_error>
      </scf_conv>
    </convergence_info>
    <algorithmic_info>
      <real_space_q>false</real_space_q>
      <real_space_beta>false</real_space_beta>
      <uspp>true</uspp>
      <paw>false</paw>
    </algorithmic_info>
    <atomic_species ntyp="3" pseudo_dir="/scratch/usr/niiadi11/Pseudo/">
      <species name="O">
        <mass>1.599900000000000e1</mass>
        <pseudo_file>O.pbe-n-rrkjus_psl.1.0.0.UPF</pseudo_file>
      </species>
      <species name="H">
        <mass>1.008000000000000e0</mass>
        <pseudo_file>H.pbe-rrkjus_psl.1.0.0.UPF</pseudo_file>
      </species>
      <species name="Pt">
        <mass>1.950800000000001e2</mass>
        <pseudo_file>Pt.pbe-n-rrkjus_psl.1.0.0.UPF</pseudo_file>
      </species>
    </atomic_species>
    <atomic_structure nat="87" alat="1.313471951191e2" bravais_index="14">
      <atomic_positions>
        <atom name="Pt" index="1">4.463558597013709e0 -1.062454985811189e1 1.840974159064187e1</atom>
        <atom name="Pt" index="2">8.677583792740100e0 2.657230134284391e0 1.534147587190610e0</atom>
        <atom name="Pt" index="3">1.289160898846650e1 4.844131602465196e-4 3.068320948070995e0</atom>
        <atom name="Pt" index="4">4.463558597013709e0 -5.310633672543479e0 1.840974159064187e1</atom>
        <atom name="Pt" index="5">8.677583792740100e0 7.971140101706874e0 1.534147587190610e0</atom>
        <atom name="Pt" index="6">1.289160898846650e1 5.314402882838678e0 3.068320948070995e0</atom>
        <atom name="Pt" index="7">4.463558597013709e0 3.276294879005650e-3 1.840974159064187e1</atom>
        <atom name="Pt" index="8">8.677583792740100e0 1.328505006912936e1 1.534147587190610e0</atom>
        <atom name="Pt" index="9">1.289160898846650e1 1.062831285026116e1 3.068320948070995e0</atom>
        <atom name="Pt" index="10">4.463558597013709e0 5.317186262392346e0 1.840974159064187e1</atom>
        <atom name="Pt" index="11">8.677583792740100e0 1.859896003655196e1 1.534147587190610e0</atom>
        <atom name="Pt" index="12">1.289160898846650e1 1.594222281768365e1 3.068320948070995e0</atom>
        <atom name="Pt" index="13">4.463558597013709e0 -2.656094307743166e0 4.602407782992851e0</atom>
        <atom name="Pt" index="14">8.677583792740100e0 1.081471574195941e-3 6.136586666806759e0</atom>
        <atom name="Pt" index="15">1.289160898846650e1 -2.655667436964475e0 7.670765550620665e0</atom>
        <atom name="Pt" index="16">4.463558597013709e0 2.657821877824615e0 4.602407782992851e0</atom>
        <atom name="Pt" index="17">8.677583792740100e0 5.314991438996683e0 6.136586666806759e0</atom>
        <atom name="Pt" index="18">1.289160898846650e1 2.658251032746266e0 7.670765550620665e0</atom>
        <atom name="Pt" index="19">4.463558597013709e0 7.971731845247098e0 4.602407782992851e0</atom>
        <atom name="Pt" index="20">8.677583792740100e0 1.062890140641917e1 6.136586666806759e0</atom>
        <atom name="Pt" index="21">1.289160898846650e1 7.972161000168754e0 7.670765550620665e0</atom>
        <atom name="Pt" index="22">4.463558597013709e0 1.328564181266958e1 4.602407782992851e0</atom>
        <atom name="Pt" index="23">8.677583792740100e0 1.594281137384166e1 6.136586666806759e0</atom>
        <atom name="Pt" index="24">1.289160898846650e1 1.328607096759123e1 7.670765550620665e0</atom>
        <atom name="Pt" index="25">4.463558597013709e0 -5.312246157847780e0 9.204852385542523e0</atom>
        <atom name="Pt" index="26">8.677583792740100e0 -2.655070378555329e0 1.073903126935643e1</atom>
        <atom name="Pt" index="27">1.289160898846650e1 -5.311819287024576e0 1.227321015317034e1</atom>
        <atom name="Pt" index="28">4.463558597013709e0 1.670027732203194e-3 9.204852385542523e0</atom>
        <atom name="Pt" index="29">8.677583792740100e0 2.658839588904272e0 1.073903126935643e1</atom>
        <atom name="Pt" index="30">1.289160898846650e1 2.099182653857235e-3 1.227321015317034e1</atom>
        <atom name="Pt" index="31">4.463558597013709e0 5.315579995154684e0 9.204852385542523e0</atom>
        <atom name="Pt" index="32">8.677583792740100e0 7.972749556326753e0 1.073903126935643e1</atom>
        <atom name="Pt" index="33">1.289160898846650e1 5.316009150076340e0 1.227321015317034e1</atom>
        <atom name="Pt" index="34">4.463558597013709e0 1.062948996257717e1 9.204852385542523e0</atom>
        <atom name="Pt" index="35">8.677583792740100e0 1.328665952374924e1 1.073903126935643e1</atom>
        <atom name="Pt" index="36">1.289160898846650e1 1.062991911749883e1 1.227321015317034e1</atom>
        <atom name="Pt" index="37">4.463558597013709e0 -7.968398007972202e0 1.380729698809220e1</atom>
        <atom name="Pt" index="38">8.677583792740100e0 -5.311222228675247e0 1.534147587190610e1</atom>
        <atom name="Pt" index="39">1.289160898846650e1 -7.967971137117074e0 1.687565475572000e1</atom>
        <atom name="Pt" index="40">4.463558597013709e0 -2.654481822406564e0 1.380729698809220e1</atom>
        <atom name="Pt" index="41">8.677583792740100e0 2.687738747240138e-3 1.534147587190610e1</atom>
        <atom name="Pt" index="42">1.289160898846650e1 -2.654052667485099e0 1.687565475572000e1</atom>
        <atom name="Pt" index="43">4.463558597013709e0 2.659428145062274e0 1.380729698809220e1</atom>
        <atom name="Pt" index="44">8.677583792740100e0 5.316597706234342e0 1.534147587190610e1</atom>
        <atom name="Pt" index="45">1.289160898846650e1 2.659857299983929e0 1.687565475572000e1</atom>
        <atom name="Pt" index="46">4.463558597013709e0 7.973338112484764e0 1.380729698809220e1</atom>
        <atom name="Pt" index="47">8.677583792740100e0 1.063050767365683e1 1.534147587190610e1</atom>
        <atom name="Pt" index="48">1.289160898846650e1 7.973767267406412e0 1.687565475572000e1</atom>
        <atom name="O" index="49">1.920556323415164e1 6.851173475441724e0 4.330410323579733e0</atom>
        <atom name="H" index="50">2.074487526048056e1 7.716600973189093e0 3.657640898794519e0</atom>
        <atom name="H" index="51">1.788532903601782e1 7.524539678961841e0 3.157966471952364e0</atom>
        <atom name="O" index="52">1.804782818244694e1 9.868709049739605e-1 1.193442712597497e-1</atom>
        <atom name="H" index="53">1.868833251631178e1 1.033481394428879e1 1.729847217051206e1</atom>
        <atom name="H" index="54">1.621332331009564e1 -9.532381074740774e0 1.808803643610285e1</atom>
        <atom name="O" index="55">1.951709924830467e1 1.294772760227023e1 9.409429661875702e0</atom>
        <atom name="H" index="56">2.128969954710541e1 1.321045204385463e1 1.000937050535076e1</atom>
        <atom name="H" index="57">1.954736288358236e1 1.141939293093967e1 8.298420115574366e0</atom>
        <atom name="O" index="58">1.871864983069778e1 -1.846929401823092e0 1.729364106441237e1</atom>
        <atom name="H" index="59">1.852203544544583e1 -3.052582811346698e0 1.585183400145284e1</atom>
        <atom name="H" index="60">2.046300814729062e1 -1.121122913550024e0 1.733216342282970e1</atom>
        <atom name="O" index="61">1.788685818952084e1 -3.147647334969335e0 1.036312686194963e1</atom>
        <atom name="H" index="62">1.855345701622669e1 -4.166011701159936e0 8.917566420774103e0</atom>
        <atom name="H" index="63">1.666543315469427e1 -4.237670470924707e0 1.130707358426230e1</atom>
        <atom name="O" index="64">1.894657563217839e1 -6.558417161965547e0 1.415053607926989e1</atom>
        <atom name="H" index="65">1.871968556143001e1 1.411105772118981e1 1.236840351642822e1</atom>
        <atom name="H" index="66">1.926264023891589e1 -8.014685048491682e0 1.531262556559376e1</atom>
        <atom name="O" index="67">1.874400872133529e1 7.103998229703203e0 9.819607721777356e0</atom>
        <atom name="H" index="68">1.799972971387496e1 7.191087351508726e0 8.084808248898376e0</atom>
        <atom name="H" index="69">1.835597029643777e1 5.453899067802223e0 1.065487049712458e1</atom>
        <atom name="O" index="70">1.923468222710111e1 1.869537993182339e0 5.229049690534054e0</atom>
        <atom name="H" index="71">1.953217153162034e1 3.735689098944817e0 5.222331704072259e0</atom>
        <atom name="H" index="72">1.877778318677717e1 1.800491872476002e0 3.396690318753945e0</atom>
        <atom name="O" index="73">1.871338077420418e1 1.252042192691853e1 3.007537342016985e0</atom>
        <atom name="H" index="74">1.908891438518478e1 1.433801617910052e1 3.363051910836255e0</atom>
        <atom name="H" index="75">1.688151572043121e1 1.216017269463605e1 2.715037970070231e0</atom>
        <atom name="O" index="76">1.996090935689133e1 8.894874951981583e0 1.457451621513619e1</atom>
        <atom name="H" index="77">2.003036278065469e1 7.168093585460356e0 1.533902082685993e1</atom>
        <atom name="H" index="78">2.053060926788987e1 8.319540306324011e0 1.286703355809446e1</atom>
        <atom name="O" index="79">1.914985522775657e1 4.051747793877259e0 1.664198447926433e1</atom>
        <atom name="H" index="80">1.932401149063488e1 1.417995624717215e1 4.723296931459876e-2</atom>
        <atom name="H" index="81">1.885723971954654e1 2.377219813784224e0 1.581651662681672e1</atom>
        <atom name="O" index="82">1.811705322271431e1 2.182657746556352e0 1.135974398275421e1</atom>
        <atom name="H" index="83">1.628140949410667e1 2.459477964645358e0 1.171308183193613e1</atom>
        <atom name="H" index="84">1.805273159517788e1 4.670398830677787e-1 1.057007123921170e1</atom>
        <atom name="O" index="85">1.944516306841972e1 1.729217770827233e1 4.439107847022568e0</atom>
        <atom name="H" index="86">2.102906507988795e1 1.768152411237394e1 3.484786746520235e0</atom>
        <atom name="H" index="87">1.852981748879316e1 -2.325699800020821e0 4.664810936576543e0</atom>
      </atomic_positions>
      <cell>
        <a1>1.313471951191249e2 0.000000000000000e0 0.000000000000000e0</a1>
        <a2>0.000000000000000e0 2.125563986968994e1 0.000000000000000e0</a2>
        <a3>0.000000000000000e0 -1.062460740036965e1 1.840977841019869e1</a3>
      </cell>
    </atomic_structure>
    <symmetries>
      <nsym>1</nsym>
      <nrot>4</nrot>
      <space_group>0</space_group>
      <symmetry>
        <info name="identity">crystal_symmetry</info>
        <rotation rank="2" dims="3 3">
          1.000000000000000e0 0.000000000000000e0 0.000000000000000e0
          0.000000000000000e0 1.000000000000000e0 0.000000000000000e0
          0.000000000000000e0 0.000000000000000e0 1.000000000000000e0
          </rotation>
        <fractional_translation>0.000000000000000e0 0.000000000000000e0 0.000000000000000e0</fractional_translation>
        <equivalent_atoms size="87" nat="87">
          1 2 3 4 5 6 7 8
          9 10 11 12 13 14 15 16
          17 18 19 20 21 22 23 24
          25 26 27 28 29 30 31 32
          33 34 35 36 37 38 39 40
          41 42 43 44 45 46 47 48
          49 50 51 52 53 54 55 56
          57 58 59 60 61 62 63 64
          65 66 67 68 69 70 71 72
          73 74 75 76 77 78 79 80
          81 82 83 84 85 86 87
          </equivalent_atoms>
      </symmetry>
      <symmetry>
        <info name="180 deg rotation - cart. axis [1,0,0]">lattice_symmetry</info>
        <rotation rank="2" dims="3 3">
          1.000000000000000e0 0.000000000000000e0 0.000000000000000e0
          0.000000000000000e0 -1.000000000000000e0 0.000000000000000e0
          0.000000000000000e0 0.000000000000000e0 -1.000000000000000e0
          </rotation>
      </symmetry>
      <symmetry>
        <info name="inversion">lattice_symmetry</info>
        <rotation rank="2" dims="3 3">
          -1.000000000000000e0 0.000000000000000e0 0.000000000000000e0
          0.000000000000000e0 -1.000000000000000e0 0.000000000000000e0
          0.000000000000000e0 0.000000000000000e0 -1.000000000000000e0
          </rotation>
      </symmetry>
      <symmetry>
        <info name="inv. 180 deg rotation - cart. axis [1,0,0]">lattice_symmetry</info>
        <rotation rank="2" dims="3 3">
          -1.000000000000000e0 0.000000000000000e0 0.000000000000000e0
          0.000000000000000e0 1.000000000000000e0 0.000000000000000e0
          0.000000000000000e0 0.000000000000000e0 1.000000000000000e0
          </rotation>
      </symmetry>
    </symmetries>
    <basis_set>
      <gamma_only>false</gamma_only>
      <ecutwfc>2.500000000000000e1</ecutwfc>
      <ecutrho>3.000000000000000e2</ecutrho>
      <fft_grid nr1="1080" nr2="180" nr3="180"></fft_grid>
      <fft_smooth nr1="600" nr2="96" nr3="96"></fft_smooth>
      <fft_box nr1="1080" nr2="180" nr3="180"></fft_box>
      <ngm>12755969</ngm>
      <ngms>2454831</ngms>
      <npwx>307006</npwx>
      <reciprocal_lattice>
        <b1>1.000000000000000e0 0.000000000000000e0 0.000000000000000e0</b1>
        <b2>0.000000000000000e0 6.179404427453769e0 3.566243142472115e0</b2>
        <b3>0.000000000000000e0 0.000000000000000e0 7.134642915982133e0</b3>
      </reciprocal_lattice>
    </basis_set>
    <dft>
      <functional>PBE</functional>
      <vdW>
        <vdw_corr>DFT-D3</vdw_corr>
        <dftd3_version>4</dftd3_version>
        <dftd3_threebody>true</dftd3_threebody>
        <total_energy_term>-9.338991671162727e-1</total_energy_term>
      </vdW>
    </dft>
    <magnetization>
      <lsda>false</lsda>
      <noncolin>false</noncolin>
      <spinorbit>false</spinorbit>
      <absolute>0.000000000000000e0</absolute>
    </magnetization>
    <total_energy>
      <etot>-1.794749342405877e3</etot>
      <eband>-1.547646293627046e2</eband>
      <ehart>4.517318003182276e4</ehart>
      <vtxc>-4.085287167403487e2</vtxc>
      <etxc>-6.293397165906698e2</etxc>
      <ewald>4.375258995506830e4</ewald>
      <demet>1.020193687500711e-3</demet>
      <vdW_term>-9.338991671162727e-1</vdW_term>
    </total_energy>
    <band_structure>
      <lsda>false</lsda>
      <noncolin>false</noncolin>
      <spinorbit>false</spinorbit>
      <nbnd>350</nbnd>
      <nelec>5.840000000000001e2</nelec>
      <num_of_atomic_wfc>510</num_of_atomic_wfc>
      <wf_collected>true</wf_collected>
      <fermi_energy>-1.176327756999799e-1</fermi_energy>
      <starting_k_points>
        <monkhorst_pack nk1="1" nk2="3" nk3="3" k1="0" k2="0" k3="0">Monkhorst-Pack</monkhorst_pack>
      </starting_k_points>
      <nks>5</nks>
      <occupations_kind>smearing</occupations_kind>
      <smearing degauss="3.675000000000e-3">mv</smearing>
      <ks_energies>
        <k_point weight="2.222222222222e-1">0.000000000000000e0 0.000000000000000e0 0.000000000000000e0</k_point>
        <npw>306713</npw>
        <eigenvalues size="350">
          -8.673339787660501e-1 -8.624609394616581e-1 -8.584805084402271e-1 -8.505724323224822e-1 -8.491948690875388e-1
          -8.431369669267058e-1 -8.395377020054283e-1 -8.337748140980436e-1 -8.301551153717808e-1 -8.236109665924369e-1
          -8.168910730783788e-1 -8.152794157947609e-1 -8.071156789151473e-1 -4.536629355750915e-1 -4.341458356319468e-1
          -4.259307873819166e-1 -4.182335608670929e-1 -4.128697722840286e-1 -4.080813761839629e-1 -4.064897719965865e-1
          -4.038160588307910e-1 -3.986800477637514e-1 -3.911916788341995e-1 -3.888277360022355e-1 -3.885820666518607e-1
          -3.884981021666110e-1 -3.881753534633557e-1 -3.880745136612656e-1 -3.860096467707554e-1 -3.827255188374663e-1
          -3.795398646420640e-1 -3.760930774919152e-1 -3.666560973042947e-1 -3.642160458742973e-1 -3.577943320177088e-1
          -3.558283514569641e-1 -3.557683283456866e-1 -3.556798667405533e-1 -3.465210989460917e-1 -3.464232333066436e-1
          -3.463135640833246e-1 -3.355351237441383e-1 -3.349636924540313e-1 -3.348039594837371e-1 -3.346181781129769e-1
          -3.345198126347049e-1 -3.342544915116196e-1 -3.302193083531598e-1 -3.300700228261344e-1 -3.300149722693793e-1
          -3.236795611864598e-1 -3.234602822309560e-1 -3.234096694990370e-1 -3.233923732922979e-1 -3.233365776381127e-1
          -3.232712919801134e-1 -3.210062522629523e-1 -3.204296012350956e-1 -3.198353947966341e-1 -3.197202950152621e-1
          -3.196264910744826e-1 -3.195643458826984e-1 -3.195369967869589e-1 -3.195152357968354e-1 -3.194856864100996e-1
          -3.193749911344408e-1 -3.193408064067270e-1 -3.193128725711533e-1 -3.192529648920737e-1 -3.192380175853355e-1
          -3.191512979078470e-1 -3.128078493708568e-1 -3.052311523524061e-1 -3.011284851340100e-1 -2.998252038358287e-1
          -2.997139974143794e-1 -2.995969424189209e-1 -2.995273859057710e-1 -2.993947208896572e-1 -2.984408222877828e-1
          -2.942732699713360e-1 -2.905884377354992e-1 -2.885748035864886e-1 -2.884166180804035e-1 -2.882932986673025e-1
          -2.882240709519838e-1 -2.880024565344938e-1 -2.869436472998860e-1 -2.851088718073944e-1 -2.850647131694066e-1
          -2.850102927620838e-1 -2.849828927861344e-1 -2.849428250305724e-1 -2.847343228716131e-1 -2.774696526069194e-1
          -2.757687202292610e-1 -2.755738838276637e-1 -2.754074988848119e-1 -2.752561249488750e-1 -2.749302616091514e-1
          -2.736114685165519e-1 -2.735355455362401e-1 -2.733276805428172e-1 -2.732071830277091e-1 -2.730327395071061e-1
          -2.724080612351318e-1 -2.708414455816679e-1 -2.689202679009784e-1 -2.682745770842675e-1 -2.670673965114283e-1
          -2.656013979673749e-1 -2.629878237136522e-1 -2.610165099396879e-1 -2.608593794242673e-1 -2.607592557514792e-1
          -2.605667945214200e-1 -2.604732270893367e-1 -2.595420088857883e-1 -2.558032737011094e-1 -2.513145892420207e-1
          -2.498258901716298e-1 -2.491080765588165e-1 -2.487390184472948e-1 -2.476915117068155e-1 -2.475700889751798e-1
          -2.473751549574378e-1 -2.427133311726813e-1 -2.421674055289247e-1 -2.415795598881580e-1 -2.415051160868715e-1
          -2.414546486258495e-1 -2.413395828048430e-1 -2.411415780755692e-1 -2.397680689964547e-1 -2.360690790660098e-1
          -2.359491005706271e-1 -2.349142493573714e-1 -2.348505983959571e-1 -2.347167863323811e-1 -2.344170484333668e-1
          -2.341234311560095e-1 -2.340319031872115e-1 -2.339682938222295e-1 -2.338484344644666e-1 -2.337535286048540e-1
          -2.330911441226161e-1 -2.325170495079795e-1 -2.323736482089148e-1 -2.322097131255345e-1 -2.320889824804315e-1
          -2.319324043185219e-1 -2.314197052857084e-1 -2.289940314159602e-1 -2.276995061017260e-1 -2.273306564230282e-1
          -2.264881777004196e-1 -2.261691599445228e-1 -2.259848486181383e-1 -2.248477887666568e-1 -2.237456402433885e-1
          -2.235656708202087e-1 -2.233413500257938e-1 -2.232318199148087e-1 -2.232032061844416e-1 -2.231360602969834e-1
          -2.231127470757286e-1 -2.230686547906312e-1 -2.215846247591077e-1 -2.202794040687998e-1 -2.193231874305089e-1
          -2.189963173793591e-1 -2.189150922651093e-1 -2.187297919659891e-1 -2.186270544801932e-1 -2.185931556758623e-1
          -2.185327450932236e-1 -2.184388757678427e-1 -2.181821948589827e-1 -2.179908921026460e-1 -2.177651188051040e-1
          -2.174378721152669e-1 -2.171407514275043e-1 -2.171241811812266e-1 -2.169700580081269e-1 -2.164847951540336e-1
          -2.133774125730883e-1 -2.123387396104263e-1 -2.113593680734175e-1 -2.110119626056160e-1 -2.108114456511017e-1
          -2.100346894026954e-1 -2.097048640279078e-1 -2.081916876599226e-1 -2.071343833059660e-1 -2.065499584080138e-1
          -2.024751404456390e-1 -2.005221141915242e-1 -1.973465634020264e-1 -1.972562615664389e-1 -1.972365345354481e-1
          -1.972203671366546e-1 -1.971503055177170e-1 -1.970330785265700e-1 -1.962919482511932e-1 -1.947282455471106e-1
          -1.926932641816182e-1 -1.890153091980081e-1 -1.866578236074348e-1 -1.840989350273583e-1 -1.815007193441179e-1
          -1.806891114096436e-1 -1.792470173944231e-1 -1.787780189300376e-1 -1.785524802863478e-1 -1.782619320737036e-1
          -1.780761415548755e-1 -1.775963208633214e-1 -1.774809134372454e-1 -1.769056239684326e-1 -1.763613778073885e-1
          -1.752111497749945e-1 -1.741945518474521e-1 -1.730314815149433e-1 -1.727055209028161e-1 -1.724516637252699e-1
          -1.723140923771650e-1 -1.720416823423193e-1 -1.719858395817473e-1 -1.717772900209953e-1 -1.716734084976563e-1
          -1.716323985563836e-1 -1.715556001638624e-1 -1.715452294260543e-1 -1.714174094403369e-1 -1.713713182222661e-1
          -1.712994259108131e-1 -1.712633301368793e-1 -1.711549127167026e-1 -1.710775158641729e-1 -1.706022112941964e-1
          -1.663261636796744e-1 -1.652727025360931e-1 -1.651221770827470e-1 -1.650538482265096e-1 -1.649401642224141e-1
          -1.648809540043118e-1 -1.648118108041904e-1 -1.647151208497793e-1 -1.634167051179327e-1 -1.615192628966037e-1
          -1.585420622843765e-1 -1.475570061883932e-1 -1.473035786334005e-1 -1.468476867344812e-1 -1.467905797181443e-1
          -1.466936085142615e-1 -1.465826254163950e-1 -1.465337300247360e-1 -1.463871060628097e-1 -1.457504711387158e-1
          -1.456088904457530e-1 -1.449523079018987e-1 -1.448369128069294e-1 -1.446268685626160e-1 -1.443962747926565e-1
          -1.389477384502012e-1 -1.369803911318719e-1 -1.360709976896960e-1 -1.356703984912024e-1 -1.353791781155855e-1
          -1.343047048775194e-1 -1.330138213042691e-1 -1.238462516007699e-1 -1.237695012164218e-1 -1.236058725853723e-1
          -1.226483272162414e-1 -1.220391098478321e-1 -1.216304564299305e-1 -1.212829681943439e-1 -1.211616260771868e-1
          -1.209586628643534e-1 -1.209077643851188e-1 -1.207799473109513e-1 -1.203871674353722e-1 -1.176921675969958e-1
          -1.175874909638589e-1 -1.152380188560926e-1 -1.152015520924341e-1 -1.150626302347060e-1 -1.150113517571538e-1
          -1.149852370234642e-1 -1.148693733321278e-1 -1.147385690740800e-1 -1.146419266670004e-1 -1.145746150953406e-1
          -1.085942423447708e-1 -1.084226183671451e-1 -1.083842646132433e-1 -1.083035697041414e-1 -1.082496917891568e-1
          -1.081249045048180e-1 -1.017923286354002e-1 -1.017650535420432e-1 -1.016806349772549e-1 -9.872378707942218e-2
          -9.866394825263377e-2 -9.862380541283846e-2 -7.952130900351705e-2 -7.745332957331803e-2 -7.708152133989753e-2
          -7.665194053296876e-2 -5.235185094534035e-2 -5.040411465120876e-2 -4.998357814855115e-2 -4.986219039481202e-2
          -4.869931609928446e-2 -4.822553535955552e-2 -4.383106557270276e-2 -4.365407914572982e-2 -4.363317169103445e-2
          -4.356417462437379e-2 -4.350203643995207e-2 -4.337573928008521e-2 -1.608757899680597e-2 -1.581826570026994e-2
          -1.548673871618099e-2 -1.303807575751083e-2 -1.294720115364496e-2 -1.267131507227427e-2 -1.192257662989898e-2
          -1.132383938149189e-2 -1.086854664992122e-2 -1.026221057773440e-2 -1.009074796951995e-2 -9.909366843521552e-3
          2.822617268015130e-2 5.028010014362434e-2 5.227645711762692e-2 5.609080577209726e-2 5.717062704766549e-2
          5.856231557376565e-2 6.007530323970977e-2 6.241249854863705e-2 6.385024620936722e-2 6.464067726663983e-2
          6.504407504555121e-2 6.616159577457704e-2 6.665739827305782e-2 7.047198690102416e-2 7.248034110271682e-2
          </eigenvalues>
        <occupations size="350">
          1.000000000000000e0 1.000000000000000e0 1.000000000000000e0 1.000000000000000e0 1.000000000000000e0
          1.000000000000000e0 1.000000000000000e0 1.000000000000000e0 1.000000000000000e0 1.000000000000000e0
          1.000000000000000e0 1.000000000000000e0 1.000000000000000e0 1.000000000000000e0 1.000000000000000e0
          1.000000000000000e0 1.000000000000000e0 1.000000000000000e0 1.000000000000000e0 1.000000000000000e0
          1.000000000000000e0 1.000000000000000e0 1.000000000000000e0 1.000000000000000e0 1.000000000000000e0
          1.000000000000000e0 1.000000000000000e0 1.000000000000000e0 1.000000000000000e0 1.000000000000000e0
          1.000000000000000e0 1.000000000000000e0 1.000000000000000e0 1.000000000000000e0 1.000000000000000e0
          1.000000000000000e0 1.000000000000000e0 1.000000000000000e0 1.000000000000000e0 1.000000000000000e0
          1.000000000000000e0 1.000000000000000e0 1.000000000000000e0 1.000000000000000e0 1.000000000000000e0
          1.000000000000000e0 1.000000000000000e0 1.000000000000000e0 1.000000000000000e0 1.000000000000000e0
          1.000000000000000e0 1.000000000000000e0 1.000000000000000e0 1.000000000000000e0 1.000000000000000e0
          1.000000000000000e0 1.000000000000000e0 1.000000000000000e0 1.000000000000000e0 1.000000000000000e0
          1.000000000000000e0 1.000000000000000e0 1.000000000000000e0 1.000000000000000e0 1.000000000000000e0
          1.000000000000000e0 1.000000000000000e0 1.000000000000000e0 1.000000000000000e0 1.000000000000000e0
          1.000000000000000e0 1.000000000000000e0 1.000000000000000e0 1.000000000000000e0 1.000000000000000e0
          1.000000000000000e0 1.000000000000000e0 1.000000000000000e0 1.000000000000000e0 1.000000000000000e0
          1.000000000000000e0 1.000000000000000e0 1.000000000000000e0 1.000000000000000e0 1.000000000000000e0
          1.000000000000000e0 1.000000000000000e0 1.000000000000000e0 1.000000000000000e0 1.000000000000000e0
          1.000000000000000e0 1.000000000000000e0 1.000000000000000e0 1.000000000000000e0 1.000000000000000e0
          1.000000000000000e0 1.000000000000000e0 1.000000000000000e0 1.000000000000000e0 1.000000000000000e0
          1.000000000000000e0 1.000000000000000e0 1.000000000000000e0 1.000000000000000e0 1.000000000000000e0
          1.000000000000000e0 1.000000000000000e0 1.000000000000000e0 1.000000000000000e0 1.000000000000000e0
          1.000000000000000e0 1.000000000000000e0 1.000000000000000e0 1.000000000000000e0 1.000000000000000e0
          1.000000000000000e0 1.000000000000000e0 1.000000000000000e0 1.000000000000000e0 1.000000000000000e0
          1.000000000000000e0 1.000000000000000e0 1.000000000000000e0 1.000000000000000e0 1.000000000000000e0
          1.000000000000000e0 1.000000000000000e0 1.000000000000000e0 1.000000000000000e0 1.000000000000000e0
          1.000000000000000e0 1.000000000000000e0 1.000000000000000e0 1.000000000000000e0 1.000000000000000e0
          1.000000000000000e0 1.000000000000000e0 1.000000000000000e0 1.000000000000000e0 1.000000000000000e0
          1.000000000000000e0 1.000000000000000e0 1.000000000000000e0 1.000000000000000e0 1.000000000000000e0
          1.000000000000000e0 1.000000000000000e0 1.000000000000000e0 1.000000000000000e0 1.000000000000000e0
          1.000000000000000e0 1.000000000000000e0 1.000000000000000e0 1.000000000000000e0 1.000000000000000e0
          1.000000000000000e0 1.000000000000000e0 1.000000000000000e0 1.000000000000000e0 1.000000000000000e0
          1.000000000000000e0 1.000000000000000e0 1.000000000000000e0 1.000000000000000e0 1.000000000000000e0
          1.000000000000000e0 1.000000000000000e0 1.000000000000000e0 1.000000000000000e0 1.000000000000000e0
          1.000000000000000e0 1.000000000000000e0 1.000000000000000e0 1.000000000000000e0 1.000000000000000e0
          1.000000000000000e0 1.000000000000000e0 1.000000000000000e0 1.000000000000000e0 1.000000000000000e0
          1.000000000000000e0 1.000000000000000e0 1.000000000000000e0 1.000000000000000e0 1.000000000000000e0
          1.000000000000000e0 1.000000000000000e0 1.000000000000000e0 1.000000000000000e0 1.000000000000000e0
          1.000000000000000e0 1.000000000000000e0 1.000000000000000e0 1.000000000000000e0 1.000000000000000e0
          1.000000000000000e0 1.000000000000000e0 1.000000000000000e0 1.000000000000000e0 1.000000000000000e0
          1.000000000000000e0 1.000000000000000e0 1.000000000000000e0 1.000000000000000e0 1.000000000000000e0
          1.000000000000000e0 1.000000000000000e0 1.000000000000000e0 1.000000000000000e0 1.000000000000000e0
          1.000000000000000e0 1.000000000000000e0 1.000000000000000e0 1.000000000000000e0 1.000000000000000e0
          1.000000000000000e0 1.000000000000000e0 1.000000000000000e0 1.000000000000000e0 1.000000000000000e0
          1.000000000000000e0 1.000000000000000e0 1.000000000000000e0 1.000000000000000e0 1.000000000000000e0
          1.000000000000000e0 1.000000000000000e0 1.000000000000000e0 1.000000000000000e0 1.000000000000000e0
          1.000000000000000e0 1.000000000000000e0 1.000000000000000e0 1.000000000000000e0 1.000000000000000e0
          1.000000000000000e0 1.000000000000000e0 1.000000000000000e0 1.000000000000000e0 1.000000000000000e0
          1.000000000000000e0 1.000000000000000e0 1.000000000000000e0 1.000000000000000e0 1.000000000000000e0
          1.000000000000000e0 1.000000000000000e0 1.000000000000000e0 1.000000000000000e0 1.000000000000000e0
          1.000000000000000e0 1.000000000000000e0 1.000000000000000e0 1.000000000000000e0 1.000000000000000e0
          1.000000000000000e0 1.000000000000000e0 1.000000000000000e0 1.000000000000000e0 1.000000000000000e0
          1.000000000000000e0 1.000000000000000e0 1.000000000000000e0 1.000000000000000e0 1.000000000000000e0
          1.000000000001874e0 1.000000000322578e0 1.000000002866500e0 1.000000007214981e0 1.000000013903176e0
          1.000000140098756e0 1.000001787377289e0 1.069502968871756e0 1.071222308916463e0 1.074641658738901e0
          1.082696536944765e0 1.069878788526003e0 1.049963167214126e0 1.024718170773525e0 1.014000849345116e0
          9.938310653316050e-1 9.883317206909133e-1 9.737452339548256e-1 9.221264518274486e-1 4.117487766104478e-1
          3.922297500774521e-1 9.029994591736866e-2 8.774680923281755e-2 7.853202990013408e-2 7.532992472854051e-2
          7.373935317095155e-2 6.700117772018631e-2 5.999618445516427e-2 5.521081927864273e-2 5.206501019993475e-2
          2.138997220135518e-5 1.584136836936741e-5 1.480443642366507e-5 1.283005602621553e-5 1.165449367793181e-5
          9.313691913623256e-6 5.296101524012232e-12 4.914915266525240e-12 3.897576315892814e-12 5.876436889747446e-16
          4.951887386478876e-16 4.422355639027247e-16 2.029953260848286e-54 5.696373331474953e-60 5.348569131970359e-61
          3.389786950857008e-62 5.520948362159764e-88 5.520948362159764e-88 5.520948362159764e-88 5.520948362159764e-88
          5.520948362159764e-88 5.520948362159764e-88 5.520948362159764e-88 5.520948362159764e-88 5.520948362159764e-88
          5.520948362159764e-88 5.520948362159764e-88 5.520948362159764e-88 5.520948362159764e-88 5.520948362159764e-88
          5.520948362159764e-88 5.520948362159764e-88 5.520948362159764e-88 5.520948362159764e-88 5.520948362159764e-88
          5.520948362159764e-88 5.520948362159764e-88 5.520948362159764e-88 5.520948362159764e-88 5.520948362159764e-88
          5.520948362159764e-88 5.520948362159764e-88 5.520948362159764e-88 5.520948362159764e-88 5.520948362159764e-88
          5.520948362159764e-88 5.520948362159764e-88 5.520948362159764e-88 5.520948362159764e-88 5.520948362159764e-88
          5.520948362159764e-88 5.520948362159764e-88 5.520948362159764e-88 5.520948362159764e-88 5.520948362159764e-88
          </occupations>
      </ks_energies>
      <ks_energies>
        <k_point weight="4.444444444444e-1">0.000000000000000e0 0.000000000000000e0 2.378214305327377e0</k_point>
        <npw>306814</npw>
        <eigenvalues size="350">
          -8.672805943031671e-1 -8.625064512120165e-1 -8.584881731764483e-1 -8.506995901476804e-1 -8.491633645572286e-1
          -8.430902613152757e-1 -8.394772696768094e-1 -8.337825991489053e-1 -8.300261772166737e-1 -8.237578296761654e-1
          -8.169203953226397e-1 -8.152427281502764e-1 -8.071103864756026e-1 -4.453361020821122e-1 -4.341563049232931e-1
          -4.259462982286594e-1 -4.223435181456703e-1 -4.175627413915045e-1 -4.119896182509969e-1 -4.079808802530478e-1
          -4.059793371086699e-1 -4.038370775237278e-1 -3.992820974098498e-1 -3.982892049670791e-1 -3.978406664804475e-1
          -3.870123287706400e-1 -3.813031092500852e-1 -3.786270134161558e-1 -3.723856769983592e-1 -3.686934863395209e-1
          -3.684361953938229e-1 -3.649917905685176e-1 -3.632651083994825e-1 -3.589212520025326e-1 -3.578274351381990e-1
          -3.561454019806494e-1 -3.520225305485163e-1 -3.495469781095444e-1 -3.494644800676609e-1 -3.434252824864005e-1
          -3.431999257389087e-1 -3.431143164805557e-1 -3.408455065167808e-1 -3.408125877777457e-1 -3.383381850779696e-1
          -3.367955175510110e-1 -3.361800356419424e-1 -3.358265329441368e-1 -3.337245825240122e-1 -3.336041994979513e-1
          -3.285706211898853e-1 -3.282652801323331e-1 -3.278494467645106e-1 -3.277658145941786e-1 -3.276903314533008e-1
          -3.265584743442949e-1 -3.264512578389809e-1 -3.224052413393585e-1 -3.219955241596331e-1 -3.219378975782540e-1
          -3.215933696501505e-1 -3.215033155808898e-1 -3.182744054538411e-1 -3.180029758290164e-1 -3.166441490025271e-1
          -3.156705044392842e-1 -3.155161529723221e-1 -3.148645091117008e-1 -3.148040873941938e-1 -3.144704567955456e-1
          -3.141075150047624e-1 -3.127679724105490e-1 -3.114977487640973e-1 -3.111371054252274e-1 -3.073313072010610e-1
          -3.071806269489189e-1 -3.048009517920857e-1 -3.028758976898903e-1 -2.999474434266498e-1 -2.995026987790841e-1
          -2.992681557619455e-1 -2.959889036898317e-1 -2.912820076255422e-1 -2.908563737384524e-1 -2.906372416434367e-1
          -2.903337447207518e-1 -2.895289356341743e-1 -2.892618451329547e-1 -2.883470125493333e-1 -2.859170279629817e-1
          -2.854969713476825e-1 -2.824502333395947e-1 -2.821349949908800e-1 -2.770386303921090e-1 -2.745890595357436e-1
          -2.742872984517710e-1 -2.728426938832676e-1 -2.725091479151121e-1 -2.723592374482778e-1 -2.722619829873655e-1
          -2.721644687389485e-1 -2.720063478652640e-1 -2.715883194660544e-1 -2.712342685713667e-1 -2.702505284568890e-1
          -2.691517933012690e-1 -2.679490776940204e-1 -2.671922703833761e-1 -2.659398810671426e-1 -2.644928181294277e-1
          -2.637060441960106e-1 -2.629327986511677e-1 -2.626536181722551e-1 -2.617796440842989e-1 -2.577890517607464e-1
          -2.576364394460476e-1 -2.573478193233885e-1 -2.570158010444292e-1 -2.559949409192058e-1 -2.543420508104438e-1
          -2.526664130818162e-1 -2.522283305187556e-1 -2.495904605744815e-1 -2.488549069693465e-1 -2.480217558786063e-1
          -2.472882413668856e-1 -2.469566089915952e-1 -2.466777809686171e-1 -2.462579739298261e-1 -2.460364563579532e-1
          -2.451064635813248e-1 -2.442351850409472e-1 -2.434833268234070e-1 -2.414567167091540e-1 -2.411885212307627e-1
          -2.406673925986484e-1 -2.401810798933407e-1 -2.392233520310397e-1 -2.384569227742151e-1 -2.382447312972878e-1
          -2.377759593851358e-1 -2.369088622932397e-1 -2.366727318878365e-1 -2.352060542770025e-1 -2.347493507810944e-1
          -2.342694724591841e-1 -2.338028730832892e-1 -2.330519875684073e-1 -2.326485778843938e-1 -2.317174451578136e-1
          -2.311140008285862e-1 -2.308118089953191e-1 -2.303233828278411e-1 -2.294223771397687e-1 -2.291212725725428e-1
          -2.287523795160725e-1 -2.286332421395404e-1 -2.279476581340191e-1 -2.268180079839482e-1 -2.255474917970303e-1
          -2.252504167602454e-1 -2.242295044577630e-1 -2.239130357319815e-1 -2.236281909764684e-1 -2.231751382005686e-1
          -2.227569904586141e-1 -2.222924759062658e-1 -2.217967011361996e-1 -2.216856658569978e-1 -2.205329503376171e-1
          -2.187920120990761e-1 -2.176226929107260e-1 -2.172092762375295e-1 -2.161801197239338e-1 -2.158362614471078e-1
          -2.154489316410695e-1 -2.137105644036429e-1 -2.127970221002914e-1 -2.121081900619648e-1 -2.109501119908605e-1
          -2.107146145411816e-1 -2.095375946655134e-1 -2.093226039030860e-1 -2.086557684180504e-1 -2.084458410400863e-1
          -2.081574017854689e-1 -2.075686618839329e-1 -2.070744794915171e-1 -2.064634214902974e-1 -2.051819631784868e-1
          -2.029499780096708e-1 -2.014780793378125e-1 -2.005912465526599e-1 -1.997153106224203e-1 -1.988960687543215e-1
          -1.987795244051403e-1 -1.978717688822910e-1 -1.970673264402453e-1 -1.963306123029054e-1 -1.939437248115441e-1
          -1.927155287578364e-1 -1.920477109166936e-1 -1.908267352656334e-1 -1.890987502424295e-1 -1.875088416064917e-1
          -1.861930072535649e-1 -1.854265009720298e-1 -1.847198179504417e-1 -1.842355411328987e-1 -1.832463336594233e-1
          -1.820448462932669e-1 -1.814184789697695e-1 -1.807108337501670e-1 -1.803498995777631e-1 -1.802044938124887e-1
          -1.797704340198090e-1 -1.794221774908478e-1 -1.788367663630803e-1 -1.782498638379170e-1 -1.779773634449438e-1
          -1.777719208774936e-1 -1.775305781087006e-1 -1.772204052044329e-1 -1.763423200768312e-1 -1.758036742726441e-1
          -1.756268629114289e-1 -1.750318402893582e-1 -1.739933204484030e-1 -1.730072573009727e-1 -1.719665419952896e-1
          -1.716002054096294e-1 -1.712343111513386e-1 -1.704958650240332e-1 -1.701251211748915e-1 -1.689615288477965e-1
          -1.678959744698542e-1 -1.670342671169754e-1 -1.655413218509889e-1 -1.649118574076609e-1 -1.638463578476107e-1
          -1.635526277016101e-1 -1.623553553516271e-1 -1.586524765468206e-1 -1.556158156306057e-1 -1.555279054721820e-1
          -1.548779724715052e-1 -1.546804833538328e-1 -1.535338655808544e-1 -1.528614268502808e-1 -1.526276822972870e-1
          -1.489743111128543e-1 -1.472707479562030e-1 -1.470572005450148e-1 -1.468578528792891e-1 -1.466123188123253e-1
          -1.455190821020851e-1 -1.441061584293428e-1 -1.437277426296451e-1 -1.426470560197636e-1 -1.425849875804566e-1
          -1.400898366610092e-1 -1.397974602437027e-1 -1.396617154547594e-1 -1.386736159021500e-1 -1.370669514006522e-1
          -1.368557268322359e-1 -1.349223316028786e-1 -1.339723423296224e-1 -1.339352244629151e-1 -1.337926677924780e-1
          -1.326831521950287e-1 -1.323101867985206e-1 -1.309179338805291e-1 -1.308136363638553e-1 -1.301221452410704e-1
          -1.265710807897429e-1 -1.264591864082339e-1 -1.249593648372951e-1 -1.247884408180172e-1 -1.233785541190543e-1
          -1.231483164787462e-1 -1.229194739657508e-1 -1.226564545593701e-1 -1.216404521941247e-1 -1.211648053017789e-1
          -1.207657664270439e-1 -1.204406535837560e-1 -1.203263581273214e-1 -1.202461652783636e-1 -1.192440332791263e-1
          -1.187265419981846e-1 -1.173302282061156e-1 -1.164186552875273e-1 -1.163461429827747e-1 -1.162136141571284e-1
          -1.157159326366176e-1 -1.156601031065221e-1 -1.154896304654088e-1 -1.153153805210279e-1 -1.143876684785525e-1
          -1.134613493018632e-1 -1.108988756989846e-1 -1.103664978366510e-1 -1.092528092363632e-1 -1.090037152584641e-1
          -1.082919570884129e-1 -1.081933821640167e-1 -1.068530362023729e-1 -9.344152503843068e-2 -9.340996595958750e-2
          -8.284279453330662e-2 -8.006178563098198e-2 -7.684714983834461e-2 -7.669683406263000e-2 -5.930321475909134e-2
          -5.889557003303073e-2 -5.636872595751933e-2 -5.617636713693154e-2 -4.654115883582145e-2 -4.625921761541223e-2
          -4.585065423068239e-2 -2.917238863893166e-2 -2.865056697479351e-2 -2.640944378606241e-2 -2.622877379430554e-2
          -1.927538825336304e-2 -1.557728262719111e-2 -1.492652986196115e-2 4.466085269442886e-3 7.679770434280313e-3
          8.592074282710701e-3 1.154116455292973e-2 1.182104707546869e-2 1.518584801549941e-2 2.894099789310491e-2
          2.959679594577156e-2 3.379566431887654e-2 3.854313369625407e-2 4.217978617671222e-2 5.511446706680673e-2
          5.783898895559195e-2 5.931484568071102e-2 6.014687225520663e-2 6.167754830955727e-2 6.654804174696421e-2
          7.628762860495765e-2 7.671413214250010e-2 7.689102357100504e-2 8.336954903253107e-2 8.724625235602113e-2
          </eigenvalues>
        <occupations size="350">
          1.000000000000000e0 1.000000000000000e0 1.000000000000000e0 1.000000000000000e0 1.000000000000000e0
          1.000000000000000e0 1.000000000000000e0 1.000000000000000e0 1.000000000000000e0 1.000000000000000e0
          1.000000000000000e0 1.000000000000000e0 1.000000000000000e0 1.000000000000000e0 1.000000000000000e0
          1.000000000000000e0 1.000000000000000e0 1.000000000000000e0 1.000000000000000e0 1.000000000000000e0
          1.000000000000000e0 1.000000000000000e0 1.000000000000000e0 1.000000000000000e0 1.000000000000000e0
          1.000000000000000e0 1.000000000000000e0 1.000000000000000e0 1.000000000000000e0 1.000000000000000e0
          1.000000000000000e0 1.000000000000000e0 1.000000000000000e0 1.000000000000000e0 1.000000000000000e0
          1.000000000000000e0 1.000000000000000e0 1.000000000000000e0 1.000000000000000e0 1.000000000000000e0
          1.000000000000000e0 1.000000000000000e0 1.000000000000000e0 1.000000000000000e0 1.000000000000000e0
          1.000000000000000e0 1.000000000000000e0 1.000000000000000e0 1.000000000000000e0 1.000000000000000e0
          1.000000000000000e0 1.000000000000000e0 1.000000000000000e0 1.000000000000000e0 1.000000000000000e0
          1.000000000000000e0 1.000000000000000e0 1.000000000000000e0 1.000000000000000e0 1.000000000000000e0
          1.000000000000000e0 1.000000000000000e0 1.000000000000000e0 1.000000000000000e0 1.000000000000000e0
          1.000000000000000e0 1.000000000000000e0 1.000000000000000e0 1.000000000000000e0 1.000000000000000e0
          1.000000000000000e0 1.000000000000000e0 1.000000000000000e0 1.000000000000000e0 1.000000000000000e0
          1.000000000000000e0 1.000000000000000e0 1.000000000000000e0 1.000000000000000e0 1.000000000000000e0
          1.000000000000000e0 1.000000000000000e0 1.000000000000000e0 1.000000000000000e0 1.000000000000000e0
          1.000000000000000e0 1.000000000000000e0 1.000000000000000e0 1.000000000000000e0 1.000000000000000e0
          1.000000000000000e0 1.000000000000000e0 1.000000000000000e0 1.000000000000000e0 1.000000000000000e0
          1.000000000000000e0 1.000000000000000e0 1.000000000000000e0 1.000000000000000e0 1.000000000000000e0
          1.000000000000000e0 1.000000000000000e0 1.000000000000000e0 1.000000000000000e0 1.000000000000000e0
          1.000000000000000e0 1.000000000000000e0 1.000000000000000e0 1.000000000000000e0 1.000000000000000e0
          1.000000000000000e0 1.000000000000000e0 1.000000000000000e0 1.000000000000000e0 1.000000000000000e0
          1.000000000000000e0 1.000000000000000e0 1.000000000000000e0 1.000000000000000e0 1.000000000000000e0
          1.000000000000000e0 1.000000000000000e0 1.000000000000000e0 1.000000000000000e0 1.000000000000000e0
          1.000000000000000e0 1.000000000000000e0 1.000000000000000e0 1.000000000000000e0 1.000000000000000e0
          1.000000000000000e0 1.000000000000000e0 1.000000000000000e0 1.000000000000000e0 1.000000000000000e0
          1.000000000000000e0 1.000000000000000e0 1.000000000000000e0 1.000000000000000e0 1.000000000000000e0
          1.000000000000000e0 1.000000000000000e0 1.000000000000000e0 1.000000000000000e0 1.000000000000000e0
          1.000000000000000e0 1.000000000000000e0 1.000000000000000e0 1.000000000000000e0 1.000000000000000e0
          1.000000000000000e0 1.000000000000000e0 1.000000000000000e0 1.000000000000000e0 1.000000000000000e0
          1.000000000000000e0 1.000000000000000e0 1.000000000000000e0 1.000000000000000e0 1.000000000000000e0
          1.000000000000000e0 1.000000000000000e0 1.000000000000000e0 1.000000000000000e0 1.000000000000000e0
          1.000000000000000e0 1.000000000000000e0 1.000000000000000e0 1.000000000000000e0 1.000000000000000e0
          1.000000000000000e0 1.000000000000000e0 1.000000000000000e0 1.000000000000000e0 1.000000000000000e0
          1.000000000000000e0 1.000000000000000e0 1.000000000000000e0 1.000000000000000e0 1.000000000000000e0
          1.000000000000000e0 1.000000000000000e0 1.000000000000000e0 1.000000000000000e0 1.000000000000000e0
          1.000000000000000e0 1.000000000000000e0 1.000000000000000e0 1.000000000000000e0 1.000000000000000e0
          1.000000000000000e0 1.000000000000000e0 1.000000000000000e0 1.000000000000000e0 1.000000000000000e0
          1.000000000000000e0 1.000000000000000e0 1.000000000000000e0 1.000000000000000e0 1.000000000000000e0
          1.000000000000000e0 1.000000000000000e0 1.000000000000000e0 1.000000000000000e0 1.000000000000000e0
          1.000000000000000e0 1.000000000000000e0 1.000000000000000e0 1.000000000000000e0 1.000000000000000e0
          1.000000000000000e0 1.000000000000000e0 1.000000000000000e0 1.000000000000000e0 1.000000000000000e0
          1.000000000000000e0 1.000000000000000e0 1.000000000000000e0 1.000000000000000e0 1.000000000000000e0
          1.000000000000000e0 1.000000000000000e0 1.000000000000000e0 1.000000000000000e0 1.000000000000000e0
          1.000000000000000e0 1.000000000000000e0 1.000000000000000e0 1.000000000000000e0 1.000000000000000e0
          1.000000000000000e0 1.000000000000000e0 1.000000000000000e0 1.000000000000000e0 1.000000000000000e0
          1.000000000000000e0 1.000000000000000e0 1.000000000000000e0 1.000000000000000e0 1.000000000000000e0
          1.000000000000000e0 1.000000000000000e0 1.000000000000000e0 1.000000000000000e0 1.000000000000000e0
          1.000000000000000e0 1.000000000000000e0 1.000000000000000e0 1.000000000000000e0 1.000000000000000e0
          1.000000000000000e0 1.000000000000000e0 1.000000000000000e0 1.000000000000000e0 1.000000000000000e0
          1.000000000000000e0 1.000000000000000e0 1.000000000000000e0 1.000000000000000e0 1.000000000000000e0
          1.000000000000073e0 1.000000000000170e0 1.000000000000251e0 1.000000000003975e0 1.000000000260336e0
          1.000000000438394e0 1.000000037922407e0 1.000000276406215e0 1.000000297891512e0 1.000000396353218e0
          1.000003295507552e0 1.000006441723302e0 1.000065253518756e0 1.000076695828858e0 1.000214616918740e0
          1.012995303913806e0 1.014304543924299e0 1.041800106457476e0 1.045982599898746e0 1.078676684367925e0
          1.081648017220995e0 1.083175364284721e0 1.082751794640852e0 1.050572781810838e0 1.014294416465441e0
          9.720588074368733e-1 9.297420482643478e-1 9.132518524492809e-1 9.012036583717302e-1 7.231492097635312e-1
          6.186183973824823e-1 3.460421445294734e-1 2.071309022790923e-1 1.979084940230519e-1 1.817692515992480e-1
          1.292943269780170e-1 1.241853822083448e-1 1.095116740904843e-1 9.590653484753819e-2 4.408989226584905e-2
          1.798907735245072e-2 7.957478674614295e-4 3.696435458807790e-4 6.505967938852755e-5 4.303475662025162e-5
          1.256749521852068e-5 1.053604233223189e-5 8.321287858329319e-7 3.328435967121109e-24 2.936525487990968e-24
          4.456723485875864e-46 5.166121607395659e-53 1.191423501029309e-61 4.528267497153594e-62 5.520948362159764e-88
          5.520948362159764e-88 5.520948362159764e-88 5.520948362159764e-88 5.520948362159764e-88 5.520948362159764e-88
          5.520948362159764e-88 5.520948362159764e-88 5.520948362159764e-88 5.520948362159764e-88 5.520948362159764e-88
          5.520948362159764e-88 5.520948362159764e-88 5.520948362159764e-88 5.520948362159764e-88 5.520948362159764e-88
          5.520948362159764e-88 5.520948362159764e-88 5.520948362159764e-88 5.520948362159764e-88 5.520948362159764e-88
          5.520948362159764e-88 5.520948362159764e-88 5.520948362159764e-88 5.520948362159764e-88 5.520948362159764e-88
          5.520948362159764e-88 5.520948362159764e-88 5.520948362159764e-88 5.520948362159764e-88 5.520948362159764e-88
          5.520948362159764e-88 5.520948362159764e-88 5.520948362159764e-88 5.520948362159764e-88 5.520948362159764e-88
          </occupations>
      </ks_energies>
      <ks_energies>
        <k_point weight="4.444444444444e-1">0.000000000000000e0 2.059801475817923e0 1.188747714157372e0</k_point>
        <npw>306814</npw>
        <eigenvalues size="350">
          -8.672716099595034e-1 -8.624211584709744e-1 -8.585828087958083e-1 -8.507498404371960e-1 -8.493086597159984e-1
          -8.427793027982888e-1 -8.395506801136056e-1 -8.337466248406876e-1 -8.301919562032209e-1 -8.235743922241896e-1
          -8.170786918751361e-1 -8.151555111051408e-1 -8.071363834481124e-1 -4.453045731450535e-1 -4.339677174502385e-1
          -4.256239836462293e-1 -4.225383700784117e-1 -4.174913340226682e-1 -4.123840408959829e-1 -4.082358753672599e-1
          -4.061993044029989e-1 -4.031719725382674e-1 -3.997039484196691e-1 -3.986628163005197e-1 -3.977574735510468e-1
          -3.862655670302288e-1 -3.811103903678654e-1 -3.787254546907892e-1 -3.727873958101061e-1 -3.687277588492601e-1
          -3.685229852774445e-1 -3.647466284592444e-1 -3.634940113991636e-1 -3.589597375031329e-1 -3.578608687834501e-1
          -3.561273311684040e-1 -3.519889140142750e-1 -3.495241387705461e-1 -3.494712109627915e-1 -3.434511564402618e-1
          -3.431543736190949e-1 -3.430997753342990e-1 -3.408690105679042e-1 -3.407871356205124e-1 -3.383589058259160e-1
          -3.364664789651022e-1 -3.360920704042007e-1 -3.358206770497066e-1 -3.337269395920242e-1 -3.336266927861236e-1
          -3.287371042313704e-1 -3.282981629685865e-1 -3.278497759788237e-1 -3.277642882761525e-1 -3.277410672320398e-1
          -3.265312858236421e-1 -3.264467823726880e-1 -3.222266182355895e-1 -3.220823348744383e-1 -3.218471518127783e-1
          -3.215884861850495e-1 -3.215106272260036e-1 -3.181559466134392e-1 -3.180582198454443e-1 -3.165960282701343e-1
          -3.158272159808930e-1 -3.155246414349601e-1 -3.149966611750296e-1 -3.148094537725323e-1 -3.145707887413239e-1
          -3.141703783896566e-1 -3.129030006239380e-1 -3.114043158730201e-1 -3.109536768199242e-1 -3.074912942559251e-1
          -3.072562374976406e-1 -3.056682086736653e-1 -3.036044093968635e-1 -3.000930514116908e-1 -2.995019611495513e-1
          -2.994691351052694e-1 -2.949556527380789e-1 -2.913555848699509e-1 -2.908499728347336e-1 -2.905871521007434e-1
          -2.902975788081550e-1 -2.894415928167427e-1 -2.892717323237477e-1 -2.877771683098625e-1 -2.857630958116352e-1
          -2.855680218082647e-1 -2.823353278276723e-1 -2.819684367574425e-1 -2.761502911060828e-1 -2.747197724739711e-1
          -2.744098233256458e-1 -2.731358993748022e-1 -2.725102355070612e-1 -2.723470306978217e-1 -2.722197220760153e-1
          -2.721303344865285e-1 -2.720782248932987e-1 -2.715853331388338e-1 -2.714435360770934e-1 -2.706637932351368e-1
          -2.694300503592300e-1 -2.680960873002053e-1 -2.672020362771130e-1 -2.660071130049903e-1 -2.642256429779457e-1
          -2.636440286492571e-1 -2.630544910329267e-1 -2.622320030464335e-1 -2.619267128212371e-1 -2.579374844570235e-1
          -2.575684405637912e-1 -2.572093926471354e-1 -2.569322227942630e-1 -2.560178684055367e-1 -2.539171651528304e-1
          -2.524676812494706e-1 -2.516462210399706e-1 -2.499260203604272e-1 -2.488341221131146e-1 -2.476910020927775e-1
          -2.470698606008608e-1 -2.468335897504234e-1 -2.463668569177849e-1 -2.462643495906822e-1 -2.458415990244466e-1
          -2.448235470226237e-1 -2.442265737591068e-1 -2.436397087834361e-1 -2.415416480955697e-1 -2.414404609756115e-1
          -2.405573652635753e-1 -2.404530196116708e-1 -2.390029513496431e-1 -2.386394549112489e-1 -2.381375891167890e-1
          -2.377676429542202e-1 -2.367090818688967e-1 -2.365031716950676e-1 -2.350786205655489e-1 -2.348407225768954e-1
          -2.344998186939658e-1 -2.336399084763015e-1 -2.329489381485957e-1 -2.324155245284720e-1 -2.317427920915651e-1
          -2.313674814917366e-1 -2.312093887746530e-1 -2.302898318066998e-1 -2.296226400239389e-1 -2.291976180289045e-1
          -2.288601116391566e-1 -2.286573324223843e-1 -2.279516877661693e-1 -2.268119015373493e-1 -2.256240997300612e-1
          -2.250455643473842e-1 -2.247382620132039e-1 -2.240727282332855e-1 -2.235272447032348e-1 -2.233226549052469e-1
          -2.228351384767119e-1 -2.224286662323524e-1 -2.220792256803570e-1 -2.217597129599534e-1 -2.205501596030025e-1
          -2.189709965706454e-1 -2.178939301710306e-1 -2.172355501669358e-1 -2.160285874341023e-1 -2.158438231518431e-1
          -2.148492129409595e-1 -2.136358416334119e-1 -2.130339274318678e-1 -2.117285753368599e-1 -2.105854974046142e-1
          -2.099425752673021e-1 -2.096427483094004e-1 -2.094053504929704e-1 -2.087639039774607e-1 -2.082476157281373e-1
          -2.080368311581603e-1 -2.076854742561774e-1 -2.070006426162974e-1 -2.067716065429102e-1 -2.046632455070673e-1
          -2.039261330862728e-1 -2.020839570164683e-1 -2.006949541526136e-1 -1.994499867060296e-1 -1.988859432040942e-1
          -1.986014624510244e-1 -1.980546499554339e-1 -1.972515764589648e-1 -1.960207028320493e-1 -1.945538231866970e-1
          -1.931258876418386e-1 -1.917086522291989e-1 -1.912177862476021e-1 -1.892198575815727e-1 -1.880588210193524e-1
          -1.866263523934204e-1 -1.848492413817978e-1 -1.842612275256764e-1 -1.836332412905813e-1 -1.830502896749623e-1
          -1.818546019511639e-1 -1.814473127979229e-1 -1.810878351808855e-1 -1.806480672096933e-1 -1.799819138744248e-1
          -1.798149063290695e-1 -1.794117244283200e-1 -1.786202546536106e-1 -1.779770852525872e-1 -1.777575499514880e-1
          -1.775894211141318e-1 -1.771762493389997e-1 -1.767419401569003e-1 -1.766143913578121e-1 -1.761146431314260e-1
          -1.756554798092261e-1 -1.746016027613711e-1 -1.739954833128193e-1 -1.733583240441341e-1 -1.720864354089062e-1
          -1.717710482716971e-1 -1.714625642519563e-1 -1.707031050151111e-1 -1.701960323376533e-1 -1.693127559426245e-1
          -1.678784950702472e-1 -1.675087169690774e-1 -1.651000282371617e-1 -1.645436628902497e-1 -1.637636434836693e-1
          -1.634998659321965e-1 -1.623494435277067e-1 -1.588964226196632e-1 -1.561799972265389e-1 -1.554901153901681e-1
          -1.548262541966808e-1 -1.546210212823035e-1 -1.533599654593615e-1 -1.532100863225430e-1 -1.523638106843654e-1
          -1.489885412607648e-1 -1.475006377632467e-1 -1.471631323764954e-1 -1.469591180470740e-1 -1.467239219107687e-1
          -1.453264976043760e-1 -1.440526695310336e-1 -1.436915360634838e-1 -1.426558813924541e-1 -1.425983108035214e-1
          -1.399035014995048e-1 -1.397545117167454e-1 -1.395246566694556e-1 -1.388609735737619e-1 -1.371170876346948e-1
          -1.368023725909096e-1 -1.350237410092108e-1 -1.339481546920979e-1 -1.339150049191822e-1 -1.337871620727439e-1
          -1.330118514819648e-1 -1.322212912485305e-1 -1.309096403963968e-1 -1.306134023970511e-1 -1.301278932160747e-1
          -1.265955442926137e-1 -1.262930506717506e-1 -1.250606246340982e-1 -1.245549010020846e-1 -1.235691923028901e-1
          -1.230657944206223e-1 -1.229442889911375e-1 -1.227839633415624e-1 -1.219255299297122e-1 -1.211104520521539e-1
          -1.206221255864544e-1 -1.204167785375970e-1 -1.202795732503058e-1 -1.202035560297938e-1 -1.192425812460419e-1
          -1.187663310284920e-1 -1.172942088043447e-1 -1.163485683423411e-1 -1.162961508229049e-1 -1.162189192808426e-1
          -1.159000851812615e-1 -1.156621808071540e-1 -1.155840289165966e-1 -1.153951225389745e-1 -1.143106890398268e-1
          -1.134266905613245e-1 -1.109094488206971e-1 -1.102841476436167e-1 -1.091921725557796e-1 -1.089648555554396e-1
          -1.082629176477956e-1 -1.081612243238737e-1 -1.068427754124707e-1 -9.346872018644980e-2 -9.343233431843228e-2
          -8.319140274598519e-2 -8.000574210236273e-2 -7.699999830730701e-2 -7.665252777866111e-2 -5.967151317562223e-2
          -5.881755796377811e-2 -5.640283994139848e-2 -5.593436001667698e-2 -4.634587188332048e-2 -4.622051979935671e-2
          -4.583779045635874e-2 -2.946507023095929e-2 -2.863820880458591e-2 -2.622325826635496e-2 -2.600189229260751e-2
          -1.892676586570623e-2 -1.532729457108366e-2 -1.471440824546504e-2 4.590200520672519e-3 7.764374103883011e-3
          8.490581346878518e-3 1.134716330559520e-2 1.173273179844450e-2 1.540759420818842e-2 2.871931616979407e-2
          2.976337274830127e-2 3.308948511293178e-2 3.945520275145405e-2 4.185270291295192e-2 5.562688021327070e-2
          5.782797902994699e-2 5.925233506154854e-2 6.044052964801995e-2 6.169538220428141e-2 6.647249854164443e-2
          7.594559407975391e-2 7.664773991874911e-2 7.685260727957929e-2 8.336079763381322e-2 8.625920725335870e-2
          </eigenvalues>
        <occupations size="350">
          1.000000000000000e0 1.000000000000000e0 1.000000000000000e0 1.000000000000000e0 1.000000000000000e0
          1.000000000000000e0 1.000000000000000e0 1.000000000000000e0 1.000000000000000e0 1.000000000000000e0
          1.000000000000000e0 1.000000000000000e0 1.000000000000000e0 1.000000000000000e0 1.000000000000000e0
          1.000000000000000e0 1.000000000000000e0 1.000000000000000e0 1.000000000000000e0 1.000000000000000e0
          1.000000000000000e0 1.000000000000000e0 1.000000000000000e0 1.000000000000000e0 1.000000000000000e0
          1.000000000000000e0 1.000000000000000e0 1.000000000000000e0 1.000000000000000e0 1.000000000000000e0
          1.000000000000000e0 1.000000000000000e0 1.000000000000000e0 1.000000000000000e0 1.000000000000000e0
          1.000000000000000e0 1.000000000000000e0 1.000000000000000e0 1.000000000000000e0 1.000000000000000e0
          1.000000000000000e0 1.000000000000000e0 1.000000000000000e0 1.000000000000000e0 1.000000000000000e0
          1.000000000000000e0 1.000000000000000e0 1.000000000000000e0 1.000000000000000e0 1.000000000000000e0
          1.000000000000000e0 1.000000000000000e0 1.000000000000000e0 1.000000000000000e0 1.000000000000000e0
          1.000000000000000e0 1.000000000000000e0 1.000000000000000e0 1.000000000000000e0 1.000000000000000e0
          1.000000000000000e0 1.000000000000000e0 1.000000000000000e0 1.000000000000000e0 1.000000000000000e0
          1.000000000000000e0 1.000000000000000e0 1.000000000000000e0 1.000000000000000e0 1.000000000000000e0
          1.000000000000000e0 1.000000000000000e0 1.000000000000000e0 1.000000000000000e0 1.000000000000000e0
          1.000000000000000e0 1.000000000000000e0 1.000000000000000e0 1.000000000000000e0 1.000000000000000e0
          1.000000000000000e0 1.000000000000000e0 1.000000000000000e0 1.000000000000000e0 1.000000000000000e0
          1.000000000000000e0 1.000000000000000e0 1.000000000000000e0 1.000000000000000e0 1.000000000000000e0
          1.000000000000000e0 1.000000000000000e0 1.000000000000000e0 1.000000000000000e0 1.000000000000000e0
          1.000000000000000e0 1.000000000000000e0 1.000000000000000e0 1.000000000000000e0 1.000000000000000e0
          1.000000000000000e0 1.000000000000000e0 1.000000000000000e0 1.000000000000000e0 1.000000000000000e0
          1.000000000000000e0 1.000000000000000e0 1.000000000000000e0 1.000000000000000e0 1.000000000000000e0
          1.000000000000000e0 1.000000000000000e0 1.000000000000000e0 1.000000000000000e0 1.000000000000000e0
          1.000000000000000e0 1.000000000000000e0 1.000000000000000e0 1.000000000000000e0 1.000000000000000e0
          1.000000000000000e0 1.000000000000000e0 1.000000000000000e0 1.000000000000000e0 1.000000000000000e0
          1.000000000000000e0 1.000000000000000e0 1.000000000000000e0 1.000000000000000e0 1.000000000000000e0
          1.000000000000000e0 1.000000000000000e0 1.000000000000000e0 1.000000000000000e0 1.000000000000000e0
          1.000000000000000e0 1.000000000000000e0 1.000000000000000e0 1.000000000000000e0 1.000000000000000e0
          1.000000000000000e0 1.000000000000000e0 1.000000000000000e0 1.000000000000000e0 1.000000000000000e0
          1.000000000000000e0 1.000000000000000e0 1.000000000000000e0 1.000000000000000e0 1.000000000000000e0
          1.000000000000000e0 1.000000000000000e0 1.000000000000000e0 1.000000000000000e0 1.000000000000000e0
          1.000000000000000e0 1.000000000000000e0 1.000000000000000e0 1.000000000000000e0 1.000000000000000e0
          1.000000000000000e0 1.000000000000000e0 1.000000000000000e0 1.000000000000000e0 1.000000000000000e0
          1.000000000000000e0 1.000000000000000e0 1.000000000000000e0 1.000000000000000e0 1.000000000000000e0
          1.000000000000000e0 1.000000000000000e0 1.000000000000000e0 1.000000000000000e0 1.000000000000000e0
          1.000000000000000e0 1.000000000000000e0 1.000000000000000e0 1.000000000000000e0 1.000000000000000e0
          1.000000000000000e0 1.000000000000000e0 1.000000000000000e0 1.000000000000000e0 1.000000000000000e0
          1.000000000000000e0 1.000000000000000e0 1.000000000000000e0 1.000000000000000e0 1.000000000000000e0
          1.000000000000000e0 1.000000000000000e0 1.000000000000000e0 1.000000000000000e0 1.000000000000000e0
          1.000000000000000e0 1.000000000000000e0 1.000000000000000e0 1.000000000000000e0 1.000000000000000e0
          1.000000000000000e0 1.000000000000000e0 1.000000000000000e0 1.000000000000000e0 1.000000000000000e0
          1.000000000000000e0 1.000000000000000e0 1.000000000000000e0 1.000000000000000e0 1.000000000000000e0
          1.000000000000000e0 1.000000000000000e0 1.000000000000000e0 1.000000000000000e0 1.000000000000000e0
          1.000000000000000e0 1.000000000000000e0 1.000000000000000e0 1.000000000000000e0 1.000000000000000e0
          1.000000000000000e0 1.000000000000000e0 1.000000000000000e0 1.000000000000000e0 1.000000000000000e0
          1.000000000000000e0 1.000000000000000e0 1.000000000000000e0 1.000000000000000e0 1.000000000000000e0
          1.000000000000000e0 1.000000000000000e0 1.000000000000000e0 1.000000000000000e0 1.000000000000000e0
          1.000000000000000e0 1.000000000000000e0 1.000000000000000e0 1.000000000000000e0 1.000000000000000e0
          1.000000000000000e0 1.000000000000000e0 1.000000000000000e0 1.000000000000000e0 1.000000000000000e0
          1.000000000000000e0 1.000000000000000e0 1.000000000000000e0 1.000000000000000e0 1.000000000000000e0
          1.000000000000000e0 1.000000000000000e0 1.000000000000000e0 1.000000000000000e0 1.000000000000000e0
          1.000000000000000e0 1.000000000000000e0 1.000000000000000e0 1.000000000000000e0 1.000000000000000e0
          1.000000000000125e0 1.000000000000192e0 1.000000000000371e0 1.000000000002381e0 1.000000000229820e0
          1.000000000499546e0 1.000000030432344e0 1.000000290230584e0 1.000000310262945e0 1.000000400724352e0
          1.000001793991143e0 1.000007534093859e0 1.000066101292246e0 1.000104101152467e0 1.000212853484703e0
          1.012721812890343e0 1.016430563790204e0 1.039395939912972e0 1.051878775770218e0 1.075354549110911e0
          1.082379584291916e0 1.083088348732232e0 1.083277033131305e0 1.065344549498907e0 1.009180639476056e0
          9.542182661827503e-1 9.263648100820227e-1 9.062699534463457e-1 8.946458955719898e-1 7.228629881428585e-1
          6.267713497998485e-1 3.397947390863947e-1 1.982124765604640e-1 1.917118264346024e-1 1.823975480426178e-1
          1.472390218451945e-1 1.243727947064401e-1 1.174665686754264e-1 1.019620589340535e-1 4.111377115366938e-2
          1.735472606817348e-2 8.076216444407171e-4 3.270985006070855e-4 5.888170250320243e-5 4.031466776661817e-5
          1.193316266697602e-5 9.944073302181877e-6 8.152851359326768e-7 3.707422121239320e-24 3.209241720813541e-24
          3.043429848476463e-45 3.700657752083921e-53 3.175331536719078e-61 3.402657871030705e-62 5.520948362159764e-88
          5.520948362159764e-88 5.520948362159764e-88 5.520948362159764e-88 5.520948362159764e-88 5.520948362159764e-88
          5.520948362159764e-88 5.520948362159764e-88 5.520948362159764e-88 5.520948362159764e-88 5.520948362159764e-88
          5.520948362159764e-88 5.520948362159764e-88 5.520948362159764e-88 5.520948362159764e-88 5.520948362159764e-88
          5.520948362159764e-88 5.520948362159764e-88 5.520948362159764e-88 5.520948362159764e-88 5.520948362159764e-88
          5.520948362159764e-88 5.520948362159764e-88 5.520948362159764e-88 5.520948362159764e-88 5.520948362159764e-88
          5.520948362159764e-88 5.520948362159764e-88 5.520948362159764e-88 5.520948362159764e-88 5.520948362159764e-88
          5.520948362159764e-88 5.520948362159764e-88 5.520948362159764e-88 5.520948362159764e-88 5.520948362159764e-88
          </occupations>
      </ks_energies>
      <ks_energies>
        <k_point weight="4.444444444444e-1">0.000000000000000e0 2.059801475817923e0 3.566962019484749e0</k_point>
        <npw>307006</npw>
        <eigenvalues size="350">
          -8.672382209504734e-1 -8.624705963664089e-1 -8.585678894535587e-1 -8.507921542103936e-1 -8.492682074682282e-1
          -8.429470467592148e-1 -8.393463096486748e-1 -8.337460400107201e-1 -8.301294394591272e-1 -8.237210119853192e-1
          -8.170385127468187e-1 -8.151484203839006e-1 -8.071348757641534e-1 -4.347194145070349e-1 -4.303489538220585e-1
          -4.291779435364732e-1 -4.279929176272218e-1 -4.253289882243109e-1 -4.168209586026748e-1 -4.111219606157682e-1
          -4.080818449643236e-1 -4.058287556428853e-1 -4.033399006888440e-1 -3.986512156743374e-1 -3.862605367442251e-1
          -3.811372735324899e-1 -3.783153741666012e-1 -3.695121132367860e-1 -3.691454390223276e-1 -3.689397941224098e-1
          -3.653102345247909e-1 -3.591879169651946e-1 -3.589062909596110e-1 -3.571325739059546e-1 -3.568338105449369e-1
          -3.523312620207124e-1 -3.521550457268267e-1 -3.521143100493918e-1 -3.520622242011968e-1 -3.520120241905507e-1
          -3.518285040353429e-1 -3.444422365756270e-1 -3.442817743531569e-1 -3.441637175271868e-1 -3.354561423265880e-1
          -3.352021778101013e-1 -3.351143536558909e-1 -3.349575213951520e-1 -3.348987395048831e-1 -3.347903063854259e-1
          -3.329526203175852e-1 -3.328246708117995e-1 -3.327790332105389e-1 -3.303630425369924e-1 -3.302425704632161e-1
          -3.301960608789822e-1 -3.223210704622099e-1 -3.219992491806088e-1 -3.218768645145600e-1 -3.218405737573305e-1
          -3.217933853412314e-1 -3.217351536138072e-1 -3.213907396098310e-1 -3.209857121468544e-1 -3.206301542518504e-1
          -3.173041079459373e-1 -3.170037405146351e-1 -3.169783993106868e-1 -3.138043346077390e-1 -3.092288727687904e-1
          -3.079224173468757e-1 -3.049498505014689e-1 -3.043700956565740e-1 -3.042541677053998e-1 -3.041573144221391e-1
          -3.040186588816749e-1 -3.038890346502193e-1 -3.034906222341273e-1 -3.021749121778535e-1 -3.016790505115490e-1
          -3.016162611130313e-1 -3.015167563182961e-1 -2.986193626793762e-1 -2.961180777424826e-1 -2.936033221446824e-1
          -2.935349255824919e-1 -2.933077484995462e-1 -2.931432675176140e-1 -2.929529434295935e-1 -2.924453867246735e-1
          -2.877338187195229e-1 -2.815633766536910e-1 -2.814338149166140e-1 -2.762447908554299e-1 -2.745339924926830e-1
          -2.740745479088089e-1 -2.732121416480326e-1 -2.711124553627648e-1 -2.705360660920847e-1 -2.705009293582040e-1
          -2.691112745604214e-1 -2.686881472536569e-1 -2.680502684578921e-1 -2.679032626922446e-1 -2.673273658325155e-1
          -2.667376613558041e-1 -2.665834247083909e-1 -2.664996313613798e-1 -2.659531718366694e-1 -2.647426279745313e-1
          -2.627807188664794e-1 -2.597259205280494e-1 -2.594781929625829e-1 -2.591057614084659e-1 -2.568037759283033e-1
          -2.567250036127616e-1 -2.566873262338923e-1 -2.553027740024470e-1 -2.532505246809662e-1 -2.524739059937315e-1
          -2.519048558781808e-1 -2.517644675004249e-1 -2.513395094390852e-1 -2.508238666861844e-1 -2.499383459479431e-1
          -2.497866931303437e-1 -2.496289636962330e-1 -2.486905267638652e-1 -2.473244763363641e-1 -2.470532331525606e-1
          -2.468960493678050e-1 -2.467250765712337e-1 -2.460707257726628e-1 -2.450807257042718e-1 -2.447416288068132e-1
          -2.432336166113277e-1 -2.430300255739984e-1 -2.422322891570024e-1 -2.412634014203234e-1 -2.407637067203994e-1
          -2.405755626509117e-1 -2.400868740723830e-1 -2.387524071443389e-1 -2.378009586318717e-1 -2.377216922995448e-1
          -2.376569739000747e-1 -2.375735828360488e-1 -2.374235075464871e-1 -2.369607460937998e-1 -2.323983971889798e-1
          -2.318190028245683e-1 -2.316896505445322e-1 -2.316461639592527e-1 -2.279893541031661e-1 -2.278314733246595e-1
          -2.277916673069962e-1 -2.265203628034041e-1 -2.263818334456419e-1 -2.261205732978490e-1 -2.244581315985831e-1
          -2.234462255389537e-1 -2.227368840798510e-1 -2.216226251673240e-1 -2.210435511811411e-1 -2.210053344449845e-1
          -2.208624790158139e-1 -2.204984601703362e-1 -2.203885132880548e-1 -2.202291641028695e-1 -2.201303836218949e-1
          -2.200133407093382e-1 -2.197769457412044e-1 -2.176921527441594e-1 -2.170986212175089e-1 -2.168504337329081e-1
          -2.145654079432867e-1 -2.139562548203037e-1 -2.138865100175832e-1 -2.128824325856530e-1 -2.115923408009897e-1
          -2.106012298477940e-1 -2.097347509330309e-1 -2.067345976058530e-1 -2.043918259698622e-1 -2.039025531144092e-1
          -2.038244921378674e-1 -2.037599140333378e-1 -2.020714864125273e-1 -2.000176179933677e-1 -1.991023757181956e-1
          -1.961694475437265e-1 -1.954850030550383e-1 -1.945154766392644e-1 -1.940780385429136e-1 -1.935732757884785e-1
          -1.932648599262956e-1 -1.930704285481963e-1 -1.925982782317666e-1 -1.913541172991028e-1 -1.904804869696660e-1
          -1.899838230091004e-1 -1.891196103596380e-1 -1.879785993107495e-1 -1.867820096052036e-1 -1.852329485958749e-1
          -1.850693810848021e-1 -1.838528909901065e-1 -1.823128948996189e-1 -1.818541894965353e-1 -1.816382333318472e-1
          -1.814601030712608e-1 -1.810900471734244e-1 -1.806045683486838e-1 -1.803269067105134e-1 -1.800076932867252e-1
          -1.795853393259138e-1 -1.791718330242794e-1 -1.786819750209873e-1 -1.776202125020827e-1 -1.772088178008687e-1
          -1.769741243423137e-1 -1.758812930949353e-1 -1.752970528335130e-1 -1.750652468391410e-1 -1.749526824766547e-1
          -1.748779229796439e-1 -1.745921571284294e-1 -1.744583590732398e-1 -1.742104326585081e-1 -1.737947573226494e-1
          -1.736223900102132e-1 -1.734201052324368e-1 -1.715614238309930e-1 -1.705897955018684e-1 -1.699981640968038e-1
          -1.684326329880319e-1 -1.665237275023194e-1 -1.647297377263397e-1 -1.645487773690315e-1 -1.645028190652294e-1
          -1.642363150626144e-1 -1.628035103355882e-1 -1.612078944251796e-1 -1.605432440352710e-1 -1.592134288233417e-1
          -1.573037895481517e-1 -1.541777018161453e-1 -1.515922746046268e-1 -1.514230379315523e-1 -1.513274140939815e-1
          -1.511904033478821e-1 -1.509980817980659e-1 -1.507328309490911e-1 -1.436870749951448e-1 -1.436084528564223e-1
          -1.435103424903543e-1 -1.412320199280324e-1 -1.412157537575702e-1 -1.411372505514759e-1 -1.378073018277511e-1
          -1.376861182246698e-1 -1.375693643024946e-1 -1.375480937465737e-1 -1.373095417983495e-1 -1.372065281854771e-1
          -1.362526803496297e-1 -1.355770427003650e-1 -1.351378837449156e-1 -1.324987999602838e-1 -1.324551209373882e-1
          -1.323766489439071e-1 -1.313602576346686e-1 -1.305531826978595e-1 -1.290221527045347e-1 -1.286672738851881e-1
          -1.284279269184394e-1 -1.259366702773153e-1 -1.257342665390538e-1 -1.256363016595944e-1 -1.255805647424912e-1
          -1.248297561751408e-1 -1.247052353510264e-1 -1.245486214507793e-1 -1.234007618825484e-1 -1.229695489503279e-1
          -1.227897768816397e-1 -1.226103001799502e-1 -1.224233910941239e-1 -1.221724818561491e-1 -1.211681898681698e-1
          -1.209611352972361e-1 -1.207167226050867e-1 -1.184496110349321e-1 -1.175870907447631e-1 -1.168615397713363e-1
          -1.163452156486508e-1 -1.162348000644978e-1 -1.162035663808587e-1 -1.160998897188579e-1 -1.160396872447164e-1
          -1.159269947971293e-1 -1.134796042388251e-1 -1.134016377227695e-1 -1.133016640999640e-1 -1.002815922495080e-1
          -1.001689228098338e-1 -1.001234915828108e-1 -1.001103489396322e-1 -1.000161252223288e-1 -9.994543972806076e-2
          -8.855015089835428e-2 -8.707217764451075e-2 -8.614708580229479e-2 -8.420848919158846e-2 -8.365241085115271e-2
          -8.333657224872054e-2 -8.332631467253329e-2 -8.301580424035601e-2 -8.219088289395474e-2 -3.295345483394314e-2
          -3.040653860023991e-2 -2.988197348715522e-2 -1.097418322529503e-2 -8.353102141950416e-3 -7.386193469758556e-3
          4.581946477376354e-3 4.688300262656583e-3 5.027762876762256e-3 6.201150993172706e-3 7.627163144375360e-3
          8.216855987736190e-3 9.155367188592615e-3 1.001179476619947e-2 1.104662224915875e-2 2.198576395338474e-2
          2.223743831323741e-2 2.241598180292551e-2 3.993948433810603e-2 4.574614464695465e-2 4.601180048076032e-2
          4.619801895929481e-2 5.143699291634585e-2 5.694728620503879e-2 6.153913759922681e-2 6.466685468538803e-2
          6.707669790832965e-2 8.162676519038021e-2 8.532670136756524e-2 8.779061079690333e-2 8.954171757667027e-2
          </eigenvalues>
        <occupations size="350">
          1.000000000000000e0 1.000000000000000e0 1.000000000000000e0 1.000000000000000e0 1.000000000000000e0
          1.000000000000000e0 1.000000000000000e0 1.000000000000000e0 1.000000000000000e0 1.000000000000000e0
          1.000000000000000e0 1.000000000000000e0 1.000000000000000e0 1.000000000000000e0 1.000000000000000e0
          1.000000000000000e0 1.000000000000000e0 1.000000000000000e0 1.000000000000000e0 1.000000000000000e0
          1.000000000000000e0 1.000000000000000e0 1.000000000000000e0 1.000000000000000e0 1.000000000000000e0
          1.000000000000000e0 1.000000000000000e0 1.000000000000000e0 1.000000000000000e0 1.000000000000000e0
          1.000000000000000e0 1.000000000000000e0 1.000000000000000e0 1.000000000000000e0 1.000000000000000e0
          1.000000000000000e0 1.000000000000000e0 1.000000000000000e0 1.000000000000000e0 1.000000000000000e0
          1.000000000000000e0 1.000000000000000e0 1.000000000000000e0 1.000000000000000e0 1.000000000000000e0
          1.000000000000000e0 1.000000000000000e0 1.000000000000000e0 1.000000000000000e0 1.000000000000000e0
          1.000000000000000e0 1.000000000000000e0 1.000000000000000e0 1.000000000000000e0 1.000000000000000e0
          1.000000000000000e0 1.000000000000000e0 1.000000000000000e0 1.000000000000000e0 1.000000000000000e0
          1.000000000000000e0 1.000000000000000e0 1.000000000000000e0 1.000000000000000e0 1.000000000000000e0
          1.000000000000000e0 1.000000000000000e0 1.000000000000000e0 1.000000000000000e0 1.000000000000000e0
          1.000000000000000e0 1.000000000000000e0 1.000000000000000e0 1.000000000000000e0 1.000000000000000e0
          1.000000000000000e0 1.000000000000000e0 1.000000000000000e0 1.000000000000000e0 1.000000000000000e0
          1.000000000000000e0 1.000000000000000e0 1.000000000000000e0 1.000000000000000e0 1.000000000000000e0
          1.000000000000000e0 1.000000000000000e0 1.000000000000000e0 1.000000000000000e0 1.000000000000000e0
          1.000000000000000e0 1.000000000000000e0 1.000000000000000e0 1.000000000000000e0 1.000000000000000e0
          1.000000000000000e0 1.000000000000000e0 1.000000000000000e0 1.000000000000000e0 1.000000000000000e0
          1.000000000000000e0 1.000000000000000e0 1.000000000000000e0 1.000000000000000e0 1.000000000000000e0
          1.000000000000000e0 1.000000000000000e0 1.000000000000000e0 1.000000000000000e0 1.000000000000000e0
          1.000000000000000e0 1.000000000000000e0 1.000000000000000e0 1.000000000000000e0 1.000000000000000e0
          1.000000000000000e0 1.000000000000000e0 1.000000000000000e0 1.000000000000000e0 1.000000000000000e0
          1.000000000000000e0 1.000000000000000e0 1.000000000000000e0 1.000000000000000e0 1.000000000000000e0
          1.000000000000000e0 1.000000000000000e0 1.000000000000000e0 1.000000000000000e0 1.000000000000000e0
          1.000000000000000e0 1.000000000000000e0 1.000000000000000e0 1.000000000000000e0 1.000000000000000e0
          1.000000000000000e0 1.000000000000000e0 1.000000000000000e0 1.000000000000000e0 1.000000000000000e0
          1.000000000000000e0 1.000000000000000e0 1.000000000000000e0 1.000000000000000e0 1.000000000000000e0
          1.000000000000000e0 1.000000000000000e0 1.000000000000000e0 1.000000000000000e0 1.000000000000000e0
          1.000000000000000e0 1.000000000000000e0 1.000000000000000e0 1.000000000000000e0 1.000000000000000e0
          1.000000000000000e0 1.000000000000000e0 1.000000000000000e0 1.000000000000000e0 1.000000000000000e0
          1.000000000000000e0 1.000000000000000e0 1.000000000000000e0 1.000000000000000e0 1.000000000000000e0
          1.000000000000000e0 1.000000000000000e0 1.000000000000000e0 1.000000000000000e0 1.000000000000000e0
          1.000000000000000e0 1.000000000000000e0 1.000000000000000e0 1.000000000000000e0 1.000000000000000e0
          1.000000000000000e0 1.000000000000000e0 1.000000000000000e0 1.000000000000000e0 1.000000000000000e0
          1.000000000000000e0 1.000000000000000e0 1.000000000000000e0 1.000000000000000e0 1.000000000000000e0
          1.000000000000000e0 1.000000000000000e0 1.000000000000000e0 1.000000000000000e0 1.000000000000000e0
          1.000000000000000e0 1.000000000000000e0 1.000000000000000e0 1.000000000000000e0 1.000000000000000e0
          1.000000000000000e0 1.000000000000000e0 1.000000000000000e0 1.000000000000000e0 1.000000000000000e0
          1.000000000000000e0 1.000000000000000e0 1.000000000000000e0 1.000000000000000e0 1.000000000000000e0
          1.000000000000000e0 1.000000000000000e0 1.000000000000000e0 1.000000000000000e0 1.000000000000000e0
          1.000000000000000e0 1.000000000000000e0 1.000000000000000e0 1.000000000000000e0 1.000000000000000e0
          1.000000000000000e0 1.000000000000000e0 1.000000000000000e0 1.000000000000000e0 1.000000000000000e0
          1.000000000000000e0 1.000000000000000e0 1.000000000000000e0 1.000000000000000e0 1.000000000000000e0
          1.000000000000000e0 1.000000000000000e0 1.000000000000000e0 1.000000000000000e0 1.000000000000000e0
          1.000000000000000e0 1.000000000000000e0 1.000000000000000e0 1.000000000000000e0 1.000000000000000e0
          1.000000000000000e0 1.000000000000000e0 1.000000000000000e0 1.000000000000000e0 1.000000000000000e0
          1.000000000000000e0 1.000000000000000e0 1.000000000000000e0 1.000000000000000e0 1.000000000000000e0
          1.000000000000000e0 1.000000000000000e0 1.000000000000000e0 1.000000000000000e0 1.000000000000000e0
          1.000000000000000e0 1.000000000000000e0 1.000000000000000e0 1.000000000000000e0 1.000000000000000e0
          1.000000000000000e0 1.000000000000002e0 1.000000000000003e0 1.000000000000003e0 1.000000000039757e0
          1.000000000054378e0 1.000000000073379e0 1.000000000077480e0 1.000000000141915e0 1.000000000183819e0
          1.000000001871131e0 1.000000008915765e0 1.000000023712379e0 1.000004601947357e0 1.000004977076743e0
          1.000005725338452e0 1.000032285272320e0 1.000113982409461e0 1.000947292995209e0 1.001469022242699e0
          1.001952873538943e0 1.021763089472563e0 1.025275843322883e0 1.027102421237001e0 1.028177977582308e0
          1.044958983503084e0 1.048064511793130e0 1.052039138333572e0 1.078325867551300e0 1.082979104009588e0
          1.083286169297866e0 1.082401925626902e0 1.080045745781278e0 1.074280309416341e0 1.014606187851981e0
          9.940936994923010e-1 9.661222130464616e-1 5.618325859299857e-1 3.921558807091082e-1 2.694372235333077e-1
          1.977923485732567e-1 1.842871778148934e-1 1.805833225313694e-1 1.686551192712435e-1 1.619857324758738e-1
          1.500040278511965e-1 1.833120456346322e-2 1.690836595387579e-2 1.522503900812791e-2 7.166004325005447e-14
          5.125165971402359e-14 4.478171455297081e-14 4.303437321931186e-14 3.249765472019788e-14 2.626830690237190e-14
          2.115105692519347e-33 1.752626843835448e-36 1.751234601935334e-38 7.463776732819403e-43 3.755978165311181e-44
          6.737553899108639e-45 6.370293968762803e-45 1.158959990366948e-45 1.168899974313159e-47 5.520948362159764e-88
          5.520948362159764e-88 5.520948362159764e-88 5.520948362159764e-88 5.520948362159764e-88 5.520948362159764e-88
          5.520948362159764e-88 5.520948362159764e-88 5.520948362159764e-88 5.520948362159764e-88 5.520948362159764e-88
          5.520948362159764e-88 5.520948362159764e-88 5.520948362159764e-88 5.520948362159764e-88 5.520948362159764e-88
          5.520948362159764e-88 5.520948362159764e-88 5.520948362159764e-88 5.520948362159764e-88 5.520948362159764e-88
          5.520948362159764e-88 5.520948362159764e-88 5.520948362159764e-88 5.520948362159764e-88 5.520948362159764e-88
          5.520948362159764e-88 5.520948362159764e-88 5.520948362159764e-88 5.520948362159764e-88 5.520948362159764e-88
          </occupations>
      </ks_energies>
      <ks_energies>
        <k_point weight="4.444444444444e-1">0.000000000000000e0 2.059801475817923e0 -1.189466591170006e0</k_point>
        <npw>306816</npw>
        <eigenvalues size="350">
          -8.672583790683570e-1 -8.624760535044814e-1 -8.585438288949172e-1 -8.506792046151805e-1 -8.492932859360936e-1
          -8.431512586728292e-1 -8.391988332714361e-1 -8.337413887385564e-1 -8.301990550367425e-1 -8.237214013226501e-1
          -8.169680985150885e-1 -8.151780289310977e-1 -8.071385110975681e-1 -4.452702215039920e-1 -4.340351685720401e-1
          -4.256324530217396e-1 -4.228375112985868e-1 -4.167988836857107e-1 -4.119216201996712e-1 -4.085380723211111e-1
          -4.067364163662371e-1 -4.040630603151852e-1 -3.991621789303283e-1 -3.983177146807490e-1 -3.978386447736526e-1
          -3.863474441635297e-1 -3.811775886854960e-1 -3.787036177471316e-1 -3.725375618608963e-1 -3.685874880417058e-1
          -3.684377718395404e-1 -3.645200009410881e-1 -3.638033557743089e-1 -3.588111492893523e-1 -3.576594128416366e-1
          -3.562204030144989e-1 -3.523563560676876e-1 -3.494997440067756e-1 -3.494635383757966e-1 -3.434093245119290e-1
          -3.431873365908136e-1 -3.431177194904698e-1 -3.408892290395457e-1 -3.407657929100673e-1 -3.383550533980205e-1
          -3.362858717978152e-1 -3.361187475532559e-1 -3.357230197292911e-1 -3.337105566097836e-1 -3.336132399962119e-1
          -3.288608259647275e-1 -3.282736214835303e-1 -3.278536285761757e-1 -3.277741154876448e-1 -3.276935585622577e-1
          -3.265650518795707e-1 -3.264125877581910e-1 -3.225147129015917e-1 -3.220065607429830e-1 -3.218532136970421e-1
          -3.215928791773798e-1 -3.215233202943987e-1 -3.186131693261657e-1 -3.180513273122038e-1 -3.162280638530773e-1
          -3.155474688509379e-1 -3.154377579413332e-1 -3.148539992868353e-1 -3.147607471321355e-1 -3.146832426796323e-1
          -3.141720549448992e-1 -3.131173973969123e-1 -3.115127534476519e-1 -3.112695000814489e-1 -3.074374591394178e-1
          -3.072342638768382e-1 -3.056191755283455e-1 -3.031875128081826e-1 -3.009728298620265e-1 -2.995548978744594e-1
          -2.991007160099157e-1 -2.959752774960006e-1 -2.914398056889599e-1 -2.909943109313156e-1 -2.904553363031741e-1
          -2.901755014222885e-1 -2.894647683625155e-1 -2.892005008572148e-1 -2.874132116721282e-1 -2.857553667390621e-1
          -2.843116534004962e-1 -2.824276175378276e-1 -2.821865927774479e-1 -2.756137517956313e-1 -2.747917172975080e-1
          -2.741174818459380e-1 -2.727782303732406e-1 -2.725811574200845e-1 -2.724439822214672e-1 -2.724084511173456e-1
          -2.721349348198666e-1 -2.720802277652242e-1 -2.714897046665331e-1 -2.714000710985899e-1 -2.710042488357617e-1
          -2.691599672315344e-1 -2.687985701980861e-1 -2.674125305682559e-1 -2.655699566941334e-1 -2.643413675800346e-1
          -2.635170001738982e-1 -2.629407887254277e-1 -2.624944208995739e-1 -2.615609565723759e-1 -2.578060707571282e-1
          -2.576179999409345e-1 -2.572286964657428e-1 -2.568901603277619e-1 -2.556386805931480e-1 -2.538298451928270e-1
          -2.526009651110801e-1 -2.519508077458493e-1 -2.507396171456246e-1 -2.489223330199581e-1 -2.478535963371809e-1
          -2.474754397825973e-1 -2.470531635065152e-1 -2.467348736528036e-1 -2.463019950133016e-1 -2.459200839255724e-1
          -2.454738914905723e-1 -2.443301479282445e-1 -2.435959605891438e-1 -2.415348115002404e-1 -2.412757835765247e-1
          -2.407094678728264e-1 -2.404833220504788e-1 -2.390264241249783e-1 -2.387508645108390e-1 -2.380591635287981e-1
          -2.378248477270803e-1 -2.368456832329888e-1 -2.366323363425767e-1 -2.350060944936355e-1 -2.347183110186566e-1
          -2.344340839157262e-1 -2.335459788778873e-1 -2.329267287846064e-1 -2.319181107684009e-1 -2.317888853579049e-1
          -2.311822606936083e-1 -2.303053827811760e-1 -2.297629436913708e-1 -2.293645485902032e-1 -2.291741914961016e-1
          -2.287720806983146e-1 -2.283595623859083e-1 -2.279208297890773e-1 -2.268564242383846e-1 -2.256883612961774e-1
          -2.251851029827645e-1 -2.245980312802478e-1 -2.238543462275541e-1 -2.236897152154252e-1 -2.233275483040899e-1
          -2.228332967936069e-1 -2.223986623548829e-1 -2.221497272829075e-1 -2.216579366408602e-1 -2.206098805894910e-1
          -2.190009431262552e-1 -2.180875885372827e-1 -2.173476679437321e-1 -2.161845504336860e-1 -2.159109128023263e-1
          -2.154894146567209e-1 -2.133671780929207e-1 -2.124927909129811e-1 -2.109292453017582e-1 -2.107330140241180e-1
          -2.105631974436465e-1 -2.100223862849598e-1 -2.095647570339093e-1 -2.089117364039472e-1 -2.083979266794989e-1
          -2.081457838968028e-1 -2.079042877319824e-1 -2.069088511644918e-1 -2.062512993951075e-1 -2.045462075732342e-1
          -2.033583591265412e-1 -2.011059594793951e-1 -2.001233814305405e-1 -1.997760031261645e-1 -1.991248782481128e-1
          -1.989304780013256e-1 -1.982698922205766e-1 -1.978020331271394e-1 -1.957018602305300e-1 -1.943226022224509e-1
          -1.930338284941566e-1 -1.914501722849329e-1 -1.911820129498354e-1 -1.887570953110585e-1 -1.881556620680461e-1
          -1.863698556092776e-1 -1.856283344304521e-1 -1.846980000131493e-1 -1.842728247498231e-1 -1.829214013669567e-1
          -1.823300979337970e-1 -1.813948062942895e-1 -1.809162538359522e-1 -1.806459011182799e-1 -1.801871701085456e-1
          -1.798296610446802e-1 -1.794886124060057e-1 -1.785387963461509e-1 -1.782464399588862e-1 -1.779036771190099e-1
          -1.775732213615991e-1 -1.774720628447768e-1 -1.770596225716105e-1 -1.763968308076211e-1 -1.758373809207339e-1
          -1.756679709403594e-1 -1.745228634883684e-1 -1.739866449454229e-1 -1.729825623857896e-1 -1.721984174683515e-1
          -1.716502521729439e-1 -1.712083938473977e-1 -1.705625642354551e-1 -1.698823357247761e-1 -1.690746672016881e-1
          -1.684921647581305e-1 -1.666427104008373e-1 -1.662653204830788e-1 -1.646958488748639e-1 -1.636536517225676e-1
          -1.634999160901330e-1 -1.621693121790915e-1 -1.587592441979646e-1 -1.558515677248021e-1 -1.556280399102316e-1
          -1.548848569265616e-1 -1.547827953254129e-1 -1.534104421515520e-1 -1.530890869869598e-1 -1.524939164524388e-1
          -1.489533800873737e-1 -1.472510108061020e-1 -1.471008841674409e-1 -1.468435997302031e-1 -1.467736513853144e-1
          -1.452050768825772e-1 -1.440422017270487e-1 -1.437869547981430e-1 -1.426676901380523e-1 -1.426029775398838e-1
          -1.400199178121084e-1 -1.397454833732907e-1 -1.396257252732581e-1 -1.388841302007917e-1 -1.371199355216055e-1
          -1.367149097201259e-1 -1.349773771136290e-1 -1.339797497372987e-1 -1.339079759157182e-1 -1.337856528779562e-1
          -1.328767927717272e-1 -1.325379193966187e-1 -1.308886794104842e-1 -1.307211332053925e-1 -1.300864746680352e-1
          -1.267096040830770e-1 -1.261060100035862e-1 -1.249848535260530e-1 -1.246174266873076e-1 -1.234022810974597e-1
          -1.232451595812148e-1 -1.230109468960157e-1 -1.226961743501434e-1 -1.218304676645307e-1 -1.212646633779453e-1
          -1.206477039616985e-1 -1.204771532245479e-1 -1.203697027945204e-1 -1.201494764004132e-1 -1.192445079088467e-1
          -1.189333942121263e-1 -1.172185528844108e-1 -1.163961739449432e-1 -1.162645629742345e-1 -1.161581016829411e-1
          -1.159420163078007e-1 -1.157140980739990e-1 -1.155614189763257e-1 -1.153297073066706e-1 -1.140836574142288e-1
          -1.133998466795724e-1 -1.108965405013619e-1 -1.102452235384682e-1 -1.091749016870860e-1 -1.090626169352455e-1
          -1.083041700433147e-1 -1.082388914650235e-1 -1.068334523828609e-1 -9.346579933652759e-2 -9.340369688243886e-2
          -8.298865118897156e-2 -7.990813341346365e-2 -7.701085120579716e-2 -7.658662781487827e-2 -5.979274996713302e-2
          -5.882625790061312e-2 -5.629943943216783e-2 -5.615323975773777e-2 -4.652086254156459e-2 -4.629432633984319e-2
          -4.572620344430798e-2 -2.953375791984491e-2 -2.840328825143930e-2 -2.638710195001619e-2 -2.605741468324416e-2
          -1.878490667252075e-2 -1.508871082144687e-2 -1.497534538995786e-2 4.863766180719956e-3 7.119721054679089e-3
          8.701126637571464e-3 1.149683968104742e-2 1.178947635765504e-2 1.577650140065239e-2 2.915755090277088e-2
          2.941031308573950e-2 3.374444997531828e-2 3.971599814876773e-2 4.070476217903841e-2 5.510058737923587e-2
          5.819921649463677e-2 5.921454444293520e-2 6.025181889020308e-2 6.101968070720568e-2 6.682205095983557e-2
          7.580165566655306e-2 7.665953855260856e-2 7.681967242944861e-2 8.308678400843473e-2 8.499781983357392e-2
          </eigenvalues>
        <occupations size="350">
          1.000000000000000e0 1.000000000000000e0 1.000000000000000e0 1.000000000000000e0 1.000000000000000e0
          1.000000000000000e0 1.000000000000000e0 1.000000000000000e0 1.000000000000000e0 1.000000000000000e0
          1.000000000000000e0 1.000000000000000e0 1.000000000000000e0 1.000000000000000e0 1.000000000000000e0
          1.000000000000000e0 1.000000000000000e0 1.000000000000000e0 1.000000000000000e0 1.000000000000000e0
          1.000000000000000e0 1.000000000000000e0 1.000000000000000e0 1.000000000000000e0 1.000000000000000e0
          1.000000000000000e0 1.000000000000000e0 1.000000000000000e0 1.000000000000000e0 1.000000000000000e0
          1.000000000000000e0 1.000000000000000e0 1.000000000000000e0 1.000000000000000e0 1.000000000000000e0
          1.000000000000000e0 1.000000000000000e0 1.000000000000000e0 1.000000000000000e0 1.000000000000000e0
          1.000000000000000e0 1.000000000000000e0 1.000000000000000e0 1.000000000000000e0 1.000000000000000e0
          1.000000000000000e0 1.000000000000000e0 1.000000000000000e0 1.000000000000000e0 1.000000000000000e0
          1.000000000000000e0 1.000000000000000e0 1.000000000000000e0 1.000000000000000e0 1.000000000000000e0
          1.000000000000000e0 1.000000000000000e0 1.000000000000000e0 1.000000000000000e0 1.000000000000000e0
          1.000000000000000e0 1.000000000000000e0 1.000000000000000e0 1.000000000000000e0 1.000000000000000e0
          1.000000000000000e0 1.000000000000000e0 1.000000000000000e0 1.000000000000000e0 1.000000000000000e0
          1.000000000000000e0 1.000000000000000e0 1.000000000000000e0 1.000000000000000e0 1.000000000000000e0
          1.000000000000000e0 1.000000000000000e0 1.000000000000000e0 1.000000000000000e0 1.000000000000000e0
          1.000000000000000e0 1.000000000000000e0 1.000000000000000e0 1.000000000000000e0 1.000000000000000e0
          1.000000000000000e0 1.000000000000000e0 1.000000000000000e0 1.000000000000000e0 1.000000000000000e0
          1.000000000000000e0 1.000000000000000e0 1.000000000000000e0 1.000000000000000e0 1.000000000000000e0
          1.000000000000000e0 1.000000000000000e0 1.000000000000000e0 1.000000000000000e0 1.000000000000000e0
          1.000000000000000e0 1.000000000000000e0 1.000000000000000e0 1.000000000000000e0 1.000000000000000e0
          1.000000000000000e0 1.000000000000000e0 1.000000000000000e0 1.000000000000000e0 1.000000000000000e0
          1.000000000000000e0 1.000000000000000e0 1.000000000000000e0 1.000000000000000e0 1.000000000000000e0
          1.000000000000000e0 1.000000000000000e0 1.000000000000000e0 1.000000000000000e0 1.000000000000000e0
          1.000000000000000e0 1.000000000000000e0 1.000000000000000e0 1.000000000000000e0 1.000000000000000e0
          1.000000000000000e0 1.000000000000000e0 1.000000000000000e0 1.000000000000000e0 1.000000000000000e0
          1.000000000000000e0 1.000000000000000e0 1.000000000000000e0 1.000000000000000e0 1.000000000000000e0
          1.000000000000000e0 1.000000000000000e0 1.000000000000000e0 1.000000000000000e0 1.000000000000000e0
          1.000000000000000e0 1.000000000000000e0 1.000000000000000e0 1.000000000000000e0 1.000000000000000e0
          1.000000000000000e0 1.000000000000000e0 1.000000000000000e0 1.000000000000000e0 1.000000000000000e0
          1.000000000000000e0 1.000000000000000e0 1.000000000000000e0 1.000000000000000e0 1.000000000000000e0
          1.000000000000000e0 1.000000000000000e0 1.000000000000000e0 1.000000000000000e0 1.000000000000000e0
          1.000000000000000e0 1.000000000000000e0 1.000000000000000e0 1.000000000000000e0 1.000000000000000e0
          1.000000000000000e0 1.000000000000000e0 1.000000000000000e0 1.000000000000000e0 1.000000000000000e0
          1.000000000000000e0 1.000000000000000e0 1.000000000000000e0 1.000000000000000e0 1.000000000000000e0
          1.000000000000000e0 1.000000000000000e0 1.000000000000000e0 1.000000000000000e0 1.000000000000000e0
          1.000000000000000e0 1.000000000000000e0 1.000000000000000e0 1.000000000000000e0 1.000000000000000e0
          1.000000000000000e0 1.000000000000000e0 1.000000000000000e0 1.000000000000000e0 1.000000000000000e0
          1.000000000000000e0 1.000000000000000e0 1.000000000000000e0 1.000000000000000e0 1.000000000000000e0
          1.000000000000000e0 1.000000000000000e0 1.000000000000000e0 1.000000000000000e0 1.000000000000000e0
          1.000000000000000e0 1.000000000000000e0 1.000000000000000e0 1.000000000000000e0 1.000000000000000e0
          1.000000000000000e0 1.000000000000000e0 1.000000000000000e0 1.000000000000000e0 1.000000000000000e0
          1.000000000000000e0 1.000000000000000e0 1.000000000000000e0 1.000000000000000e0 1.000000000000000e0
          1.000000000000000e0 1.000000000000000e0 1.000000000000000e0 1.000000000000000e0 1.000000000000000e0
          1.000000000000000e0 1.000000000000000e0 1.000000000000000e0 1.000000000000000e0 1.000000000000000e0
          1.000000000000000e0 1.000000000000000e0 1.000000000000000e0 1.000000000000000e0 1.000000000000000e0
          1.000000000000000e0 1.000000000000000e0 1.000000000000000e0 1.000000000000000e0 1.000000000000000e0
          1.000000000000000e0 1.000000000000000e0 1.000000000000000e0 1.000000000000000e0 1.000000000000000e0
          1.000000000000000e0 1.000000000000000e0 1.000000000000000e0 1.000000000000000e0 1.000000000000000e0
          1.000000000000000e0 1.000000000000000e0 1.000000000000000e0 1.000000000000000e0 1.000000000000000e0
          1.000000000000000e0 1.000000000000000e0 1.000000000000000e0 1.000000000000000e0 1.000000000000000e0
          1.000000000000000e0 1.000000000000000e0 1.000000000000000e0 1.000000000000000e0 1.000000000000000e0
          1.000000000000089e0 1.000000000000197e0 1.000000000000278e0 1.000000000002234e0 1.000000000228196e0
          1.000000000618220e0 1.000000033659549e0 1.000000272300933e0 1.000000314678427e0 1.000000401930617e0
          1.000002307779517e0 1.000004288991448e0 1.000068290179412e0 1.000088389325633e0 1.000225866042723e0
          1.011505324227415e0 1.019095115924168e0 1.041189291614433e0 1.050285850940496e0 1.078301494785239e0
          1.080554873714445e0 1.082756128162615e0 1.082983538783088e0 1.060969744664395e0 1.023165382009565e0
          9.574955548084690e-1 9.348353315468040e-1 9.196010277984449e-1 8.861702605216767e-1 7.232427557992569e-1
          6.608690357056521e-1 3.268591335412637e-1 2.042419602970778e-1 1.878643320831312e-1 1.752833324568971e-1
          1.515635477726051e-1 1.291240273768317e-1 1.155229992095117e-1 9.697361724424148e-2 3.329389456257909e-2
          1.687684094346735e-2 7.931472985009418e-4 3.086234159151216e-4 5.722631713672354e-5 4.749171686597463e-5
          1.284377093130249e-5 1.143154755813377e-5 8.002659636091176e-7 3.664750573919380e-24 2.864300257212067e-24
          9.978269756147618e-46 2.067546216965372e-53 3.403769196290331e-61 2.223213971463943e-62 5.520948362159764e-88
          5.520948362159764e-88 5.520948362159764e-88 5.520948362159764e-88 5.520948362159764e-88 5.520948362159764e-88
          5.520948362159764e-88 5.520948362159764e-88 5.520948362159764e-88 5.520948362159764e-88 5.520948362159764e-88
          5.520948362159764e-88 5.520948362159764e-88 5.520948362159764e-88 5.520948362159764e-88 5.520948362159764e-88
          5.520948362159764e-88 5.520948362159764e-88 5.520948362159764e-88 5.520948362159764e-88 5.520948362159764e-88
          5.520948362159764e-88 5.520948362159764e-88 5.520948362159764e-88 5.520948362159764e-88 5.520948362159764e-88
          5.520948362159764e-88 5.520948362159764e-88 5.520948362159764e-88 5.520948362159764e-88 5.520948362159764e-88
          5.520948362159764e-88 5.520948362159764e-88 5.520948362159764e-88 5.520948362159764e-88 5.520948362159764e-88
          </occupations>
      </ks_energies>
    </band_structure>
    <forces rank="2" dims="3 87">
      -7.447868381818178e-3 -7.798808797159629e-5 -5.500304544905451e-5
      -8.914830121709237e-4 5.752940243293349e-4 -5.884374392223537e-4
      6.273696430791471e-3 -1.256439254645640e-3 2.692218471706537e-3
      -7.772036145492722e-3 -4.869179976280915e-4 1.096219575845597e-4
      -8.853617703733281e-4 -5.065899948500958e-4 -1.953961815356104e-4
      7.041689549727859e-3 7.600845488863313e-4 9.486152003174547e-5
      -6.948327290682172e-3 -1.606226352054351e-4 -2.904174767781568e-5
      -4.528665169002896e-4 -1.222193390965309e-4 -1.732416913689088e-5
      5.050358579262478e-3 -1.024494428235331e-3 2.913168064887688e-4
      -7.248204254336242e-3 3.106530836366477e-4 3.265331710357203e-5
      -7.006804220191601e-4 -2.431968470408585e-4 -8.271531226226211e-5
      7.260061244317908e-3 4.559262690055000e-4 -2.037460849517310e-4
      -7.113672672387833e-3 1.048409550366328e-4 -2.641306914309086e-4
      -1.005716394277997e-3 -5.748343889349457e-4 3.194733397581516e-4
      9.062787274877360e-3 2.932133535298110e-4 -1.853068879697566e-3
      -6.925061127023072e-3 -2.066351448722233e-4 -1.986324586214678e-4
      -8.807632309462555e-4 5.480367155525366e-4 2.556635971434349e-4
      9.136302995502350e-3 4.949500734595834e-4 -2.738384822540872e-3
      -7.125302621919968e-3 -1.062128248025119e-4 -9.204136591347151e-5
      -1.015856955783684e-3 -2.553109050738718e-4 7.090081211564843e-4
      8.024103748770814e-3 5.957236133206253e-4 -5.176242974842757e-4
      -6.912792858496265e-3 1.736436224860101e-4 -7.897146579325891e-5
      -7.687596698398493e-4 -1.775004301463454e-6 4.377875039453383e-4
      7.691668636684116e-3 -7.861030015915399e-4 -6.835321390777948e-6
      -7.281202208185904e-3 -1.990917831723162e-4 -5.966289007761465e-5
      -1.574374171236087e-3 -6.004056412989517e-4 8.773135853853162e-4
      3.190926656958758e-4 -3.823310947444249e-3 3.438413345583185e-3
      -7.079579699172944e-3 4.660727542461079e-5 -1.163977707599620e-4
      -6.409712458683873e-4 2.135543391890437e-4 -4.138609634848646e-4
      -2.525425804232389e-4 -2.487143180344495e-3 3.543320501781628e-3
      -7.252752697883547e-3 5.714842458284445e-6 2.170039653675650e-5
      -1.465601885733285e-3 5.151030481544872e-4 -4.102277057774388e-4
      3.772145923383297e-3 3.350989693572177e-3 1.750245498726095e-3
      -7.936921732169361e-3 -1.453837971207028e-4 1.649514970695399e-4
      -8.567075022589405e-4 -5.237183148338527e-4 -4.470288378906436e-4
      8.888815118569026e-3 -3.370004405652972e-4 -2.829399076646295e-4
      -6.759602138334699e-3 3.767130303551369e-5 4.118214179962710e-7
      -2.433776704435862e-3 1.658419117130660e-3 2.470614073206664e-4
      -1.763740129462841e-3 3.881932592593086e-3 -4.218447549611867e-3
      -7.943321035863817e-3 4.780484976279069e-4 -8.445889099568937e-5
      -1.329666355641348e-3 -2.073205711341506e-4 -1.114924580285234e-6
      7.981177792802531e-3 -5.474998569625082e-4 3.486155620931879e-4
      -7.134260048902708e-3 -6.077506453923626e-5 -1.910430847233741e-4
      -1.180738457011107e-3 4.725691091116927e-5 -2.850230744901042e-4
      9.351605343343872e-3 8.314661450574627e-4 3.750713442130575e-4
      -7.516508830719330e-3 3.378208595937540e-5 8.080355464335341e-5
      -9.130607460765065e-4 6.276086825506309e-5 -5.026225596887382e-4
      6.933828249580636e-3 -1.639678517387019e-3 -8.165030615267654e-4
      7.400749007374132e-3 2.490859954845017e-2 -1.758036896566534e-2
      -1.833287528687676e-2 -9.871522435353137e-3 1.022112741218789e-2
      1.030400760108235e-2 -9.102285043313337e-3 7.930179709092520e-3
      1.095575765455105e-2 -1.030051191208935e-2 -5.773695772569758e-3
      -1.379662883986752e-3 6.102581537333001e-3 5.343697584891219e-3
      6.848772470284968e-3 6.684385602514909e-5 3.854079018534202e-3
      2.395330758068718e-2 -8.061607655799527e-3 -9.324547699196762e-3
      -1.997388620206595e-2 -7.233084009733461e-3 -1.107508231781136e-2
      -1.131651933982125e-3 1.700113193168461e-2 1.504466583748740e-2
      9.936261936026989e-3 3.334442488868004e-3 -6.115888039699842e-3
      1.425445251393128e-2 5.548573615453845e-3 1.112323205977903e-2
      -2.294157696725030e-2 -1.493531682011417e-2 -7.310985935318008e-3
      8.298555493914355e-3 7.492287988983149e-4 -1.943183439299755e-2
      -8.174242083819260e-3 5.414585758418444e-3 1.422124373228589e-2
      8.088403200252312e-3 4.433377167430243e-3 -5.609162851372295e-3
      9.675817493434392e-4 -1.385757842584875e-3 4.099775013089749e-3
      3.206951750555890e-3 -8.240403505463327e-3 2.107660513572368e-2
      -7.946342877297583e-3 1.384816664248717e-2 -1.650748840777757e-2
      -6.142166984391138e-3 5.240979616634660e-3 -4.868818397249716e-3
      1.089338895534675e-2 -1.187012593913568e-2 1.688470605710973e-2
      3.088036283440860e-3 4.617175679906445e-3 -2.067508055230612e-2
      -4.209295509877741e-3 9.383647902567356e-3 -1.895661234196623e-2
      -2.445316511338162e-3 -9.339919428086251e-3 1.003678710765099e-2
      1.918968591184086e-3 -1.168663026885299e-2 8.011729426606625e-3
      1.501193066396285e-2 -5.907428329107939e-3 -4.762048779670350e-3
      -2.369011230130368e-2 -8.110804982428171e-3 1.166029249106443e-2
      1.070602307841517e-2 1.282331070338041e-2 3.354919356791691e-3
      1.718582597363811e-2 -2.996697200094211e-2 -7.193623668275727e-3
      -7.742549169157717e-3 6.683869674367190e-3 6.865148184630169e-3
      -1.339355278081468e-2 2.058411852468462e-2 5.451148740190700e-3
      1.041594257529724e-3 -1.714650736712361e-2 2.312467188802348e-3
      -5.763724315780086e-3 -1.672763522435434e-3 -1.276305714342780e-2
      1.682832133724828e-3 1.865897411889543e-2 1.842806291830213e-3
      -4.980357822607547e-3 -1.210222455594512e-2 1.804471421362658e-3
      7.124499406426642e-3 9.033677031142339e-4 1.635808554619995e-3
      7.640497834426465e-3 8.535431800732592e-3 2.223796914262409e-3
      1.488415360171505e-2 1.660365845849881e-2 -7.628118180075593e-3
      -2.082213285942137e-2 4.885105006341413e-3 1.495104701167826e-2
      1.229964269269459e-2 -1.248830992522255e-2 -5.413149449600846e-3
      </forces>
  </output>
  <exit_status>0</exit_status>
  <timing_info>
    <total label="PWSCF">
      <cpu>9.432955020000003e2</cpu>
      <wall>9.564394559860231e2</wall>
    </total>
    <partial label="init_run" calls="1">
      <cpu>1.612236800000000e1</cpu>
      <wall>1.662416982650757e1</wall>
    </partial>
    <partial label="hinit0" calls="1">
      <cpu>1.023643999999999e0</cpu>
      <wall>1.108455896377563e0</wall>
    </partial>
    <partial label="init_vloc" calls="1">
      <cpu>1.236780000000000e-1</cpu>
      <wall>1.242501735687256e-1</wall>
    </partial>
    <partial label="init_us_1" calls="1">
      <cpu>3.185790000000015e-1</cpu>
      <wall>3.252699375152588e-1</wall>
    </partial>
    <partial label="fft" calls="438">
      <cpu>2.724478600000009e1</cpu>
      <wall>2.766320085525513e1</wall>
    </partial>
    <partial label="fft_scatt_yz" calls="97658">
      <cpu>7.613015899999928e2</cpu>
      <wall>7.704645652770997e2</wall>
    </partial>
    <partial label="fft_scatt_xy" calls="97658">
      <cpu>1.565889099999242e1</cpu>
      <wall>1.585767483711243e1</wall>
    </partial>
    <partial label="potinit" calls="1">
      <cpu>9.131879999999999e-1</cpu>
      <wall>9.599688053131104e-1</wall>
    </partial>
    <partial label="v_of_rho" calls="33">
      <cpu>1.935487700000022e1</cpu>
      <wall>1.989403176307678e1</wall>
    </partial>
    <partial label="v_xc" calls="34">
      <cpu>1.802740800000004e1</cpu>
      <wall>1.856167292594910e1</wall>
    </partial>
    <partial label="v_h" calls="33">
      <cpu>1.850889000000279e0</cpu>
      <wall>1.866630077362061e0</wall>
    </partial>
    <partial label="interpolate" calls="33">
      <cpu>2.583926999999562e0</cpu>
      <wall>2.599442958831787e0</wall>
    </partial>
    <partial label="ffts" calls="34668">
      <cpu>5.152865269999912e2</cpu>
      <wall>5.186467380523682e2</wall>
    </partial>
    <partial label="newd" calls="33">
      <cpu>4.655094000000304e0</cpu>
      <wall>4.752947330474854e0</wall>
    </partial>
    <partial label="wfcinit" calls="1">
      <cpu>4.922653000000000e0</cpu>
      <wall>5.118669033050537e0</wall>
    </partial>
    <partial label="init_us_2" calls="65">
      <cpu>2.227259999999660e-1</cpu>
      <wall>2.461855411529541e-1</wall>
    </partial>
    <partial label="init_us_2:cp" calls="65">
      <cpu>2.223490000000083e-1</cpu>
      <wall>2.458944320678711e-1</wall>
    </partial>
    <partial label="wfcinit:atom" calls="1">
      <cpu>1.937999999999107e-3</cpu>
      <wall>1.971960067749023e-3</wall>
    </partial>
    <partial label="atomic_wfc" calls="1">
      <cpu>1.933999999998548e-3</cpu>
      <wall>1.969099044799805e-3</wall>
    </partial>
    <partial label="wfcinit:wfcr" calls="1">
      <cpu>4.910801000000001e0</cpu>
      <wall>5.094044923782349e0</wall>
    </partial>
    <partial label="wfcrot" calls="1">
      <cpu>4.910798000000000e0</cpu>
      <wall>5.094043016433716e0</wall>
    </partial>
    <partial label="protwfck" calls="1">
      <cpu>4.910787999999998e0</cpu>
      <wall>5.094033956527710e0</wall>
    </partial>
    <partial label="protwfck:hps" calls="1">
      <cpu>4.752106000000001e0</cpu>
      <wall>4.909554958343506e0</wall>
    </partial>
    <partial label="h_psi_bgrp" calls="286">
      <cpu>2.405606839999995e2</cpu>
      <wall>2.456569221019745e2</wall>
    </partial>
    <partial label="h_psi" calls="286">
      <cpu>2.405597609999996e2</cpu>
      <wall>2.456561183929444e2</wall>
    </partial>
    <partial label="h_psi:pot" calls="286">
      <cpu>2.405029319999993e2</cpu>
      <wall>2.455553746223450e2</wall>
    </partial>
    <partial label="vloc_psi" calls="286">
      <cpu>2.208259100000002e2</cpu>
      <wall>2.256168496608735e2</wall>
    </partial>
    <partial label="fftw" calls="62552">
      <cpu>2.676223670000003e2</cpu>
      <wall>2.736343657970429e2</wall>
    </partial>
    <partial label="h_psi:calbec" calls="286">
      <cpu>1.735320400000001e1</cpu>
      <wall>1.751146841049194e1</wall>
    </partial>
    <partial label="calbec" calls="322">
      <cpu>2.564156799999933e1</cpu>
      <wall>2.587416100502014e1</wall>
    </partial>
    <partial label="add_vuspsi" calls="286">
      <cpu>2.321252999999047e0</cpu>
      <wall>2.425114393234253e0</wall>
    </partial>
    <partial label="protwfck:hc" calls="1">
      <cpu>8.219799999999822e-2</cpu>
      <wall>8.488512039184570e-2</wall>
    </partial>
    <partial label="s_psi_bgrp" calls="286">
      <cpu>2.359665999999947e0</cpu>
      <wall>2.452432394027710e0</wall>
    </partial>
    <partial label="s_psi" calls="286">
      <cpu>2.285462999999481e0</cpu>
      <wall>2.305407047271729e0</wall>
    </partial>
    <partial label="protwfck:dia" calls="1">
      <cpu>4.978399999999894e-2</cpu>
      <wall>7.070088386535645e-2</wall>
    </partial>
    <partial label="cdiaghg" calls="285">
      <cpu>1.180900400000087e1</cpu>
      <wall>1.202078151702881e1</wall>
    </partial>
    <partial label="cdiaghg:chol" calls="285">
      <cpu>9.540670000003502e-1</cpu>
      <wall>9.720468521118164e-1</wall>
    </partial>
    <partial label="cdiaghg:inve" calls="285">
      <cpu>3.999300000003814e-1</cpu>
      <wall>4.087095260620117e-1</wall>
    </partial>
    <partial label="cdiaghg:para" calls="570">
      <cpu>2.300379999999677e0</cpu>
      <wall>2.353235006332397e0</wall>
    </partial>
    <partial label="protwfck:evc" calls="1">
      <cpu>2.654900000000282e-2</cpu>
      <wall>2.775406837463379e-2</wall>
    </partial>
    <partial label="electrons" calls="1">
      <cpu>9.226648980000002e2</cpu>
      <wall>9.347000689506533e2</wall>
    </partial>
    <partial label="energy_dftd3" calls="1">
      <cpu>9.587500000000304e-2</cpu>
      <wall>9.653592109680176e-2</wall>
    </partial>
    <partial label="c_bands" calls="32">
      <cpu>2.795885449999998e2</cpu>
      <wall>2.851205241680146e2</wall>
    </partial>
    <partial label="cegterg" calls="32">
      <cpu>2.605743880000002e2</cpu>
      <wall>2.659466931819916e2</wall>
    </partial>
    <partial label="cegterg:init" calls="32">
      <cpu>6.283369999999877e-1</cpu>
      <wall>6.333527565002441e-1</wall>
    </partial>
    <partial label="cegterg:upda" calls="253">
      <cpu>2.950304000000756e0</cpu>
      <wall>2.971735239028931e0</wall>
    </partial>
    <partial label="g_psi" calls="253">
      <cpu>2.651800000023741e-2</cpu>
      <wall>2.767682075500488e-2</wall>
    </partial>
    <partial label="cegterg:over" calls="253">
      <cpu>2.526248999998529e0</cpu>
      <wall>2.561326742172241e0</wall>
    </partial>
    <partial label="cegterg:diag" calls="284">
      <cpu>1.176011500000050e1</cpu>
      <wall>1.195099878311157e1</wall>
    </partial>
    <partial label="cegterg:last" calls="66">
      <cpu>4.394247000000178e0</cpu>
      <wall>4.442488670349121e0</wall>
    </partial>
    <partial label="sum_band" calls="32">
      <cpu>6.582735200000013e1</cpu>
      <wall>6.742598342895509e1</wall>
    </partial>
    <partial label="sum_band:wei" calls="32">
      <cpu>1.545629999999392e-1</cpu>
      <wall>1.577386856079102e-1</wall>
    </partial>
    <partial label="sum_band:loo" calls="32">
      <cpu>6.123386300000016e1</cpu>
      <wall>6.261367416381836e1</wall>
    </partial>
    <partial label="sum_band:buf" calls="32">
      <cpu>3.600000002279558e-5</cpu>
      <wall>4.577636718750000e-5</wall>
    </partial>
    <partial label="sum_band:ini" calls="32">
      <cpu>1.200200000001814e-1</cpu>
      <wall>1.243674755096436e-1</wall>
    </partial>
    <partial label="sum_band:cal" calls="32">
      <cpu>7.373797999999738e0</cpu>
      <wall>7.438823461532593e0</wall>
    </partial>
    <partial label="sum_band:bec" calls="32">
      <cpu>8.143700000005083e-2</cpu>
      <wall>8.205366134643555e-2</wall>
    </partial>
    <partial label="addusdens" calls="32">
      <cpu>7.428519999997434e-1</cpu>
      <wall>8.513283729553223e-1</wall>
    </partial>
    <partial label="addusd:skk" calls="96">
      <cpu>4.367100000047230e-2</cpu>
      <wall>4.924488067626953e-2</wall>
    </partial>
    <partial label="addusd:dgemm" calls="96">
      <cpu>1.888019999994413e-1</cpu>
      <wall>2.801177501678467e-1</wall>
    </partial>
    <partial label="addusd:qvan2" calls="96">
      <cpu>3.409600000004502e-1</cpu>
      <wall>3.475100994110107e-1</wall>
    </partial>
    <partial label="sum_band:sym" calls="32">
      <cpu>1.782174000000623e0</cpu>
      <wall>1.813657522201538e0</wall>
    </partial>
    <partial label="mix_rho" calls="32">
      <cpu>5.490363670000005e2</cpu>
      <wall>5.527874641418459e2</wall>
    </partial>
    <partial label="ions" calls="1">
      <cpu>3.848085000000083e0</cpu>
      <wall>3.907904863357544e0</wall>
    </partial>
    <partial label="forces" calls="1">
      <cpu>3.848074999999994e0</cpu>
      <wall>3.907897949218750e0</wall>
    </partial>
    <partial label="frc_us" calls="1">
      <cpu>1.190804999999955e0</cpu>
      <wall>1.203879117965698e0</wall>
    </partial>
    <partial label="frc_lc" calls="1">
      <cpu>1.002260000000206e-1</cpu>
      <wall>1.018700599670410e-1</wall>
    </partial>
    <partial label="frc_cc" calls="1">
      <cpu>9.576030000000628e-1</cpu>
      <wall>9.806158542633057e-1</wall>
    </partial>
    <partial label="force_dftd3" calls="1">
      <cpu>1.273269999999911e0</cpu>
      <wall>1.290275096893311e0</wall>
    </partial>
    <partial label="frc_scc" calls="1">
      <cpu>3.189760000000206e-1</cpu>
      <wall>3.224251270294189e-1</wall>
    </partial>
  </timing_info>
  <closed DATE=" 2 Oct 2024" TIME="11:32: 4"></closed>
</qes:espresso>
