# Supplementary material for: Developing Interface Force Fields for Water and Oxygen on Pt, and Pt 3 Ni, Pt 3 Co Alloy Surfaces for Proton-Exchange Membrane Fuel Cell (PEMFC) Applications
Source: ACS Omega. 2026 Feb 6;11(6):10649–63. doi: 10.1021/acsomega.5c11427 (PMC12917792; doi:10.1021/acsomega.5c11427)
Supplement: Supplementary file 1 [file ao5c11427_si_001.zip › Supporting_material/01.Cycle01_config_generation_and_DFT_calculations/QE/SCF/SCF_DO002/forces.out]

   -0.01549237    0.00093413   -0.00063958
   -0.00142300   -0.00040365    0.00035044
    0.01797944   -0.00048559    0.00027834
   -0.01528971    0.00048731    0.00010687
   -0.00194188    0.00012483   -0.00069387
    0.01472486    0.00058654    0.00200560
   -0.01613744   -0.00007203    0.00032014
   -0.00338679   -0.00003774    0.00118610
    0.01783290   -0.00153225    0.00125431
   -0.01493418   -0.00063965    0.00051825
   -0.00226989    0.00048506   -0.00073745
    0.00775274    0.00356414   -0.00134896
   -0.01482410   -0.00011141   -0.00006267
   -0.00186830   -0.00082018   -0.00009681
    0.01663809    0.00186838   -0.00090530
   -0.01472140    0.00056881   -0.00003712
   -0.00167198    0.00074796   -0.00065209
    0.01471880    0.00012542   -0.00340238
   -0.01568542    0.00002549   -0.00030248
   -0.00321717    0.00003563   -0.00058358
    0.01592599    0.00122723   -0.00444452
   -0.01645267   -0.00003241    0.00046121
   -0.00196089    0.00056418   -0.00111929
    0.01008031   -0.00322325   -0.00375721
   -0.01532394   -0.00002771    0.00010685
   -0.00187670   -0.00011309   -0.00035101
    0.00978696    0.00270336    0.00601457
   -0.01485050   -0.00006958    0.00059860
   -0.00106153    0.00048925    0.00027055
    0.01016975   -0.00275656    0.00194348
   -0.01473857   -0.00015830   -0.00016531
   -0.00192417    0.00036225   -0.00019255
    0.01110091   -0.00073987    0.00295979
   -0.01550663    0.00033550   -0.00037208
   -0.00186691   -0.00044176   -0.00028703
    0.01645381   -0.00022006    0.00128975
   -0.01529902   -0.00017457   -0.00088947
   -0.00379203   -0.00069808    0.00021069
    0.01561160    0.00036041   -0.00224025
   -0.01462291   -0.00049995   -0.00015467
   -0.00267536    0.00043181    0.00135508
    0.00907435   -0.00056360   -0.00411937
   -0.01487690    0.00002112   -0.00023390
   -0.00316766    0.00061027    0.00072494
   -0.00905736   -0.00593598    0.00139793
   -0.01467499    0.00034485   -0.00033396
   -0.00151732   -0.00025770    0.00055525
    0.01514193    0.00212378    0.00060171
    0.01577992    0.01969444    0.00034959
    0.03058165    0.00754998    0.00478564
   -0.04292453   -0.03275661    0.00174985
   -0.02265867   -0.00753760   -0.01349095
    0.01504032    0.01058117   -0.00486829
    0.01734024    0.01329004    0.01765718
    0.00975653   -0.01537903    0.00654952
   -0.03701160    0.03324213   -0.00406607
    0.03412068   -0.01003352    0.00533371
    0.02549369   -0.02137156   -0.01107504
   -0.03761657   -0.01569138    0.01658639
    0.02229456    0.02611384   -0.00720611
    0.03292148    0.03374266   -0.00426139
   -0.04140397   -0.01897980   -0.01059465
    0.00990091   -0.00949999    0.01292910
    0.00785751   -0.00618175   -0.00763711
   -0.02403549    0.02747165    0.00841678
    0.00566339   -0.01215187    0.01834767
   -0.00899823   -0.01422126    0.00632809
   -0.02035810   -0.01061849    0.00415225
    0.01997518    0.00555883   -0.03347136
    0.03474264   -0.03608476    0.00073067
   -0.04260065    0.02545144   -0.01756907
    0.02730781    0.00907808    0.02217697
   -0.00041825    0.01189551    0.01343853
    0.02594517   -0.00417269   -0.00346834
    0.00001240   -0.00833345   -0.00575716
    0.02412963    0.00799986   -0.00946180
   -0.02079025   -0.02586320   -0.00606985
    0.02882864    0.01854290    0.00184688
    0.05239718    0.01388276   -0.00543920
   -0.00905491   -0.00933066   -0.01394432
   -0.04555200    0.00602212    0.02115494
    0.07776907    0.03130038    0.02862797
   -0.03804020   -0.02738623   -0.01230497
   -0.04224321   -0.01118685   -0.02748222
    0.00896093    0.00530398   -0.01181056
    0.02633237    0.02475921    0.01217894
   -0.03432801   -0.03381305    0.01025026
