# Supplementary material for: Developing Interface Force Fields for Water and Oxygen on Pt, and Pt 3 Ni, Pt 3 Co Alloy Surfaces for Proton-Exchange Membrane Fuel Cell (PEMFC) Applications
Source: ACS Omega. 2026 Feb 6;11(6):10649–63. doi: 10.1021/acsomega.5c11427 (PMC12917792; doi:10.1021/acsomega.5c11427)
Supplement: Supplementary file 1 [file ao5c11427_si_001.zip › Supporting_material/01.Cycle01_config_generation_and_DFT_calculations/QE/SCF/SCF_DO002/MDforces.out]

   0.0000000000000000        0.0000000000000000        0.0000000000000000     
   0.0000000000000000        0.0000000000000000        0.0000000000000000     
   0.0000000000000000        0.0000000000000000        0.0000000000000000     
   0.0000000000000000        0.0000000000000000        0.0000000000000000     
   0.0000000000000000        0.0000000000000000        0.0000000000000000     
   0.0000000000000000        0.0000000000000000        0.0000000000000000     
   0.0000000000000000        0.0000000000000000        0.0000000000000000     
   0.0000000000000000        0.0000000000000000        0.0000000000000000     
   0.0000000000000000        0.0000000000000000        0.0000000000000000     
   0.0000000000000000        0.0000000000000000        0.0000000000000000     
   0.0000000000000000        0.0000000000000000        0.0000000000000000     
   0.0000000000000000        0.0000000000000000        0.0000000000000000     
   0.0000000000000000        0.0000000000000000        0.0000000000000000     
   0.0000000000000000        0.0000000000000000        0.0000000000000000     
   0.0000000000000000        0.0000000000000000        0.0000000000000000     
   0.0000000000000000        0.0000000000000000        0.0000000000000000     
   0.0000000000000000        0.0000000000000000        0.0000000000000000     
   0.0000000000000000        0.0000000000000000        0.0000000000000000     
   0.0000000000000000        0.0000000000000000        0.0000000000000000     
   0.0000000000000000        0.0000000000000000        0.0000000000000000     
   0.0000000000000000        0.0000000000000000        0.0000000000000000     
   0.0000000000000000        0.0000000000000000        0.0000000000000000     
   0.0000000000000000        0.0000000000000000        0.0000000000000000     
   0.0000000000000000        0.0000000000000000        0.0000000000000000     
   0.0000000000000000        0.0000000000000000        0.0000000000000000     
   0.0000000000000000        0.0000000000000000        0.0000000000000000     
   0.0000000000000000        0.0000000000000000        0.0000000000000000     
   0.0000000000000000        0.0000000000000000        0.0000000000000000     
   0.0000000000000000        0.0000000000000000        0.0000000000000000     
   0.0000000000000000        0.0000000000000000        0.0000000000000000     
   0.0000000000000000        0.0000000000000000        0.0000000000000000     
   0.0000000000000000        0.0000000000000000        0.0000000000000000     
   0.0000000000000000        0.0000000000000000        0.0000000000000000     
   0.0000000000000000        0.0000000000000000        0.0000000000000000     
   0.0000000000000000        0.0000000000000000        0.0000000000000000     
   0.0000000000000000        0.0000000000000000        0.0000000000000000     
   0.0000000000000000        0.0000000000000000        0.0000000000000000     
   0.0000000000000000        0.0000000000000000        0.0000000000000000     
   0.0000000000000000        0.0000000000000000        0.0000000000000000     
   0.0000000000000000        0.0000000000000000        0.0000000000000000     
   0.0000000000000000        0.0000000000000000        0.0000000000000000     
   0.0000000000000000        0.0000000000000000        0.0000000000000000     
   0.0000000000000000        0.0000000000000000        0.0000000000000000     
   0.0000000000000000        0.0000000000000000        0.0000000000000000     
   0.0000000000000000        0.0000000000000000        0.0000000000000000     
   0.0000000000000000        0.0000000000000000        0.0000000000000000     
   0.0000000000000000        0.0000000000000000        0.0000000000000000     
   0.0000000000000000        0.0000000000000000        0.0000000000000000     
   3.5822816528696677E-005  -2.7636059924418532E-004   1.8366289049520645E-004
   3.1217458917431884E-005   9.7264103603666996E-005  -6.2127268626088750E-005
  -2.4217829414752146E-005  -2.3711924482583413E-005  -1.3670234995721842E-004
   1.8281768110028906E-005   2.2431922399235305E-004   4.0460815238674286E-005
  -3.0217955078626346E-005   7.5164479273581719E-005   4.7385005283118176E-005
  -1.3885094571008949E-005  -1.5633290981842407E-004  -7.7345019970920248E-006
   7.5926889139044107E-005   1.6623351493816330E-004  -1.2531805589111045E-004
  -8.8863028511187991E-006  -3.2488629429394678E-005   1.5337591784847504E-005
  -4.1825413007678947E-005  -2.3703159005794561E-005  -3.3252980462084025E-005
   6.9428463945087060E-005  -1.5342367102277876E-004   7.4260130854542084E-005
  -1.9821059840552380E-005   1.4376497306045621E-004  -7.8027569295979760E-005
  -2.2404058980463049E-005   6.8061533561092347E-005  -2.7928233924168211E-005
  -6.3533513750879678E-005  -1.8716683390263000E-004   9.2732192072730868E-005
   2.3451660751572234E-005   1.4603426890769100E-004   3.5399472189112657E-006
   2.5871828272627795E-005   5.1675462984235310E-006  -6.9310706962255608E-005
  -2.1189240282382116E-006  -2.5998645103442186E-006   1.5834703548023299E-004
   3.8240460120686492E-006   8.0929049509848028E-005  -2.0408694399876026E-004
   9.3231495137402476E-006  -1.0994643663764236E-004  -2.6647963434101030E-005
   4.1166167434880663E-006   1.8615604485461290E-005   2.2405707639450156E-005
   2.1052327911164070E-005   1.2500956383654227E-004  -1.1179726008592183E-004
  -4.8103347509709238E-006  -1.2205868923942376E-004   1.8005080393734829E-004
  -3.9510682613652648E-005   1.2867909441016678E-004   2.7240855450472168E-005
   1.1337241109021789E-005  -9.4498831997302801E-005   3.2578323885257277E-005
  -1.3945913681645550E-005  -8.8613116956626214E-005   3.0071324431446556E-005
   3.6569657957841173E-005   1.3548185588518891E-005  -7.2816233059214142E-005
  -4.2741682279689996E-005  -5.3371227295428980E-006   2.2518858235009986E-005
  -2.2119231338990630E-005   1.0817693457276789E-004  -1.0278520248263590E-004
   2.5257359218322506E-005   2.0391334214764356E-004   1.6204016949572519E-005
  -1.6698385779001512E-005   6.5261092256463371E-005  -8.6030934010494775E-005
  -3.3501731406815338E-006  -1.2274146005530895E-004   6.0798506806847286E-006
  -7.6402466309133388E-005   9.4856811742261016E-005   2.6820250909054266E-006
   1.7875302384950942E-005  -9.8952898375692655E-005   8.6326681218551471E-005
   2.4612920812572270E-005   9.3948246711050842E-006  -4.3745309871390248E-005
  -6.7136774340781358E-005  -1.4126620392929112E-004   2.6611103644924583E-004
   4.7112888459821534E-005  -4.6921078293848950E-005  -5.1594537556098885E-005
   2.8582633563090099E-005   4.6675099703463729E-005   2.8934137894509604E-006
   3.0379908700250979E-005  -1.9995086302593279E-004  -1.0550807314047006E-005
  -2.3654340719936329E-005  -4.2051771185214193E-006  -2.8275756376316963E-005
  -2.7648015659131886E-006   6.9210223209381638E-005  -3.2155890870910753E-005
