# Supplementary material for: Developing Interface Force Fields for Water and Oxygen on Pt, and Pt 3 Ni, Pt 3 Co Alloy Surfaces for Proton-Exchange Membrane Fuel Cell (PEMFC) Applications
Source: ACS Omega. 2026 Feb 6;11(6):10649–63. doi: 10.1021/acsomega.5c11427 (PMC12917792; doi:10.1021/acsomega.5c11427)
Supplement: Supplementary file 1 [file ao5c11427_si_001.zip › Supporting_material/01.Cycle01_config_generation_and_DFT_calculations/QE/SCF/SCF_DO002/Pt-H2O-Ref.dump]

ITEM: TIMESTEP
0
ITEM: NUMBER OF ATOMS
  87
ITEM: BOX BOUNDS xy xz yz
 -0.000001 69.505940 -0.000000
 -5.622300 11.248000 -0.000000
  0.000000  9.742035 -5.622300
ITEM: ATOMS id type mol xs ys zs fx fy fz
1     3    0      0.033982900000      0.000001707452      0.999998000000     -0.697351725873      0.544208863759     -0.378205772138
2     3    0      0.066066000000      0.166667000000      0.083333300000     -0.845259187963     -0.244777185316      0.208105668719
3     4    0      0.098149100000      0.083331600000      0.166668000000      2.183784366508     -0.283268937256      0.175649746027
4     3    0      0.033982900000      0.250001999994      0.999998000000     -0.586483384913      0.276782496002      0.072803484607
5     3    0      0.066066000000      0.416667000000      0.083333300000     -1.163248966155      0.075750249966     -0.411112306837
6     4    0      0.098149100000      0.333332000000      0.166668000000      0.248814906060      0.348512812540      1.199404650586
7     3    0      0.033982900000      0.500001999994      0.999998000000     -1.091678735461     -0.045778622416      0.193395558343
8     3    0      0.066066000000      0.666667000000      0.083333300000     -2.011727658323     -0.026977429348      0.691375187680
9     4    0      0.098149100000      0.583332000000      0.166668000000      2.108443224811     -0.894838366909      0.764813086559
10    3    0      0.033982900000      0.750002000000      0.999998000000     -0.374369640976     -0.372478256369      0.308864885057
11    3    0      0.066066000000      0.916667000000      0.083333300000     -1.364773327934      0.303925940299     -0.445163158868
12    4    0      0.098149100000      0.833332000000      0.166668000000     -3.867537633228      2.114591707060     -0.781782186074
13    3    0      0.033982900000      0.000001707459      0.249998000000     -0.316092464480     -0.073930014623     -0.041088700083
14    3    0      0.066066000000      0.166667000000      0.333333000000     -1.096445736164     -0.476587417229     -0.057630904013
15    4    0      0.098149100000      0.083331599998      0.416668000000      1.388720984448      1.105600274826     -0.543147553901
16    3    0      0.033982900000      0.250002000000      0.249998000000     -0.238753214279      0.338706072289     -0.022566174966
17    3    0      0.066066000000      0.416667000000      0.333333000000     -1.012975791030      0.435208190984     -0.366501718175
18    4    0      0.098149100000      0.333332000000      0.416668000000      0.253368458970      0.070253969306     -2.019637084862
19    3    0      0.033982900000      0.500002000000      0.249998000000     -0.827276211433      0.005899459824     -0.153089500166
20    3    0      0.066066000000      0.666667000000      0.333333000000     -1.912249128742      0.020407980619     -0.343206263250
21    4    0      0.098149100000      0.583332000000      0.416668000000      0.982138514099      0.735855336024     -2.636092097324
22    3    0      0.033982900000      0.750002000000      0.249998000000     -1.277882289014     -0.029325355067      0.278863611980
23    3    0      0.066066000000      0.916667000000      0.333333000000     -1.158980010302      0.328911190249     -0.655106850247
24    4    0      0.098149100000      0.833332000000      0.416668000000     -2.478715853989     -1.912035680949     -2.229912806140
25    3    0      0.033982900000      0.000001707458      0.499998000000     -0.603529562797     -0.021439644950      0.044705454348
26    3    0      0.066066000000      0.166666999997      0.583333000000     -1.099908333689     -0.072892421187     -0.211953658092
27    4    0      0.098149100000      0.083331600000      0.666668000000     -2.675271625485      1.589427129689      3.541662144919
28    3    0      0.033982900000      0.250002000000      0.499998000000     -0.326664059321     -0.031874870368      0.348684756595
29    3    0      0.066066000000      0.416667000000      0.583333000000     -0.642359273742      0.306291653334      0.150599275919
30    4    0      0.098149100000      0.333332000000      0.666668000000     -2.436737788103     -1.627901094312      1.126114979341
31    3    0      0.033982900000      0.500002000000      0.499998000000     -0.248210137314     -0.074113816889     -0.093211465225
32    3    0      0.066066000000      0.666667000000      0.583333000000     -1.165839985193      0.209380426370     -0.104275175810
33    4    0      0.098149100000      0.583332000000      0.666668000000     -1.888716509603     -0.423901387079      1.749086078584
34    3    0      0.033982900000      0.750002000000      0.499998000000     -0.722076095188      0.165487259455     -0.222531182039
35    3    0      0.066066000000      0.916667000000      0.583333000000     -1.101580341398     -0.268825636620     -0.163139333736
36    4    0      0.098149100000      0.833332000000      0.666668000000      1.276992923211     -0.122175144865      0.756121018114
37    3    0      0.033982900000      0.000001707455      0.749998000000     -0.598306020983     -0.138409035317     -0.517468598625
38    3    0      0.066066000000      0.166666999995      0.833333000000     -2.253054104325     -0.414391102096      0.126094283503
39    4    0      0.098149100000      0.083331600000      0.916668000000      0.781450156174      0.208799374045     -1.342041138018
40    3    0      0.033982900000      0.250001999997      0.749998000000     -0.191776912582     -0.288118945433     -0.077297746463
41    3    0      0.066066000000      0.416666999995      0.833333000000     -1.593678298226      0.257797500667      0.802184237587
42    4    0      0.098149100000      0.333331999997      0.916668000000     -3.106590323358     -0.319098520893     -2.442998923354
43    3    0      0.033982900000      0.500002000000      0.749998000000     -0.351673025692      0.033487587023     -0.141919065685
44    3    0      0.066066000000      0.666667000000      0.833333000000     -1.896365055506      0.365932524061      0.422276812213
45    4    0      0.098149100000      0.583332000000      0.916668000000    -13.848824816434     -3.517738204827      0.835731115664
46    3    0      0.033982900000      0.750002000000      0.749998000000     -0.225045122708      0.195381808636     -0.205324918310
47    3    0      0.066066000000      0.916667000000      0.833333000000     -0.908202570370     -0.147664368770      0.321985995199
48    4    0      0.098149100000      0.833332000000      0.916668000000      0.515589072229      1.265917354415      0.346016659187
97    1    1      0.141440181808      0.783571779847      0.220309706238     22.608389948327     -3.758681566333      1.157984059978
98    2    1      0.127204517253      0.794975009474      0.217755066339    -17.419369205450      0.655614354889     -0.255251078257
99    2    1      0.147500996722      0.876463383400      0.261410289856      1.455708518113      1.134178558121      0.547458346418
154   1   20      0.139630226120      0.623188703169      0.571715123298     14.255442366962      8.402693515773      3.286521926371
155   2   20      0.141505684097      0.635822492067      0.490565859719     -0.749153746898      0.016372173765      2.407050805448
156   2   20      0.128102543491      0.561863171502      0.538138109640     -8.355826853414     -8.883511151273     -3.839010901987
172   1   26      0.141395994923      0.416519683290      0.022922539625     14.824199372808      0.085171379804      8.543082692341
173   2   26      0.145789100906      0.331193179518      0.021570284838      1.083950139281     -2.723496125308      0.754273586969
174   2   26      0.128675791235      0.396631029063      0.975181269580    -13.077690981895      3.655904133562     -8.157348471215
220   1   42      0.140549746464      0.362666883526      0.559796089257     29.713938494006      3.479287223557     -1.703903477570
221   2   42      0.146269954787      0.433543612508      0.541500364401      0.879051193103     -4.613349403581      0.465364569999
222   2   42      0.126164228961      0.361419685649      0.560035115232    -21.240884863373     -1.873706856229      0.652982513238
238   1   48      0.145929285922      0.248810947057      0.729099031340      2.564063638874     -2.144222011037      1.797226618424
239   2   48      0.157600148711      0.303560218891      0.777780436708      0.860360884053      0.225112536231     -0.315034694569
240   2   48      0.142406882397      0.292112434812      0.673130653415     -2.994609465998      2.211005650734     -1.978277484489
253   1   53      0.147453148076      0.623592640827      0.335136961131     -2.684115731745      1.061585196563      1.031019797423
254   2   53      0.152366326370      0.527115718724      0.287058552355      0.308600180375     -4.380142287040     -0.788171264280
255   2   53      0.145764315341      0.659176138377      0.270187061837     -0.905798747642      3.611522086706     -1.378116812538
271   1   59      0.141280284073      0.170190439661      0.037516473869     10.785672931367      5.126078352298     -5.105569094463
272   2   59      0.144408145035      0.094218881350      0.942966324144      0.584843686824      0.150444620828      0.243750594349
273   2   59      0.131015268652      0.140407477155      0.079330925409     -9.446073891035     -5.175233916470      5.024214973010
319   1   75      0.149404965874      0.372123749912      0.291614104670      1.482766460473      2.662312362410     -1.065048718658
320   2   75      0.160902880130      0.333354019071      0.313808607419     -0.110838174464     -0.670937928388      0.785016544798
321   2   75      0.144675441276      0.297271670170      0.200842829089     -1.619331449377     -0.992520701032      0.490425523321
334   1   80      0.139293695810      0.977012825419      0.540104769849     24.961917925091     -1.170353724340      0.359827212518
335   2   80      0.124915940180      0.975462680497      0.542268045715    -15.237675003254     -0.257276331379     -0.987426078509
336   2   80      0.142344546780      0.076374158224      0.601713246360      0.824428643674      2.424599456411      0.374970471028
355   1   87      0.139798621364      0.626009493226      0.902330204754     34.194987041704      5.334336682284      1.821535400169
356   2   87      0.142640196811      0.724667343313      0.934491509935      1.198176236848      2.656725343013      2.040955242058
357   2   87      0.125652346590      0.607610589641      0.896069531445    -16.394346479346     -6.142762432213     -5.432044883871
358   1   88      0.145843995529      0.086746397214      0.328856432162      0.473438386385     -1.337268199337     -0.241945754983
359   2   88      0.146804532358      0.179030873409      0.413458126611     -1.735034186888      1.840682985261      2.018418299058
360   2   88      0.159076290454      0.069595479742      0.288701614702      0.554791420311     -0.101486032909     -0.517614584687
442   1  116      0.152805811420      0.897225945088      0.017117922705     -0.406290027571     -0.604414031819     -0.524458315130
443   2  116      0.159813645407      0.952757757353      0.983920675094     -0.187732942779      0.199691756462      0.181926901184
444   2  116      0.162775344691      0.904157108685      0.084400130535      0.053149563261      0.126486362199      0.509076021140
445   1  117      0.147961461069      0.945111285337      0.775630643667      1.388121410425      0.108761869842      0.109776078173
446   2  117      0.140307053777      0.859017138664      0.722276127663     -1.954333980605     -0.652078801340      0.172452588473
447   2  117      0.153138386395      0.970769409458      0.708538383458     -0.069990323869      0.838940700700     -0.344223559007
