# Supplementary material for: Developing Interface Force Fields for Water and Oxygen on Pt, and Pt 3 Ni, Pt 3 Co Alloy Surfaces for Proton-Exchange Membrane Fuel Cell (PEMFC) Applications
Source: ACS Omega. 2026 Feb 6;11(6):10649–63. doi: 10.1021/acsomega.5c11427 (PMC12917792; doi:10.1021/acsomega.5c11427)
Supplement: Supplementary file 1 [file ao5c11427_si_001.zip › Supporting_material/01.Cycle01_config_generation_and_DFT_calculations/QE/SCF/SCF_DO002/Pt-H2O-RefC.dump]

ITEM: TIMESTEP
0
ITEM: NUMBER OF ATOMS
  87
ITEM: BOX BOUNDS xy xz yz
 -0.000001 69.505940 -0.000000
 -5.622300 11.248000 -0.000000
  0.000000  9.742035 -5.622300
ITEM: ATOMS id type mol xs ys zs fx fy fz
1     3    0      0.033982900000      0.000001707452      0.999998000000     -0.000000000000     -0.000000000000     -0.000000000000
2     3    0      0.066066000000      0.166667000000      0.083333300000     -0.000000000000     -0.000000000000     -0.000000000000
3     4    0      0.098149100000      0.083331600000      0.166668000000     -0.000000000000     -0.000000000000     -0.000000000000
4     3    0      0.033982900000      0.250001999994      0.999998000000     -0.000000000000     -0.000000000000     -0.000000000000
5     3    0      0.066066000000      0.416667000000      0.083333300000     -0.000000000000     -0.000000000000     -0.000000000000
6     4    0      0.098149100000      0.333332000000      0.166668000000     -0.000000000000     -0.000000000000     -0.000000000000
7     3    0      0.033982900000      0.500001999994      0.999998000000     -0.000000000000     -0.000000000000     -0.000000000000
8     3    0      0.066066000000      0.666667000000      0.083333300000     -0.000000000000     -0.000000000000     -0.000000000000
9     4    0      0.098149100000      0.583332000000      0.166668000000     -0.000000000000     -0.000000000000     -0.000000000000
10    3    0      0.033982900000      0.750002000000      0.999998000000     -0.000000000000     -0.000000000000     -0.000000000000
11    3    0      0.066066000000      0.916667000000      0.083333300000     -0.000000000000     -0.000000000000     -0.000000000000
12    4    0      0.098149100000      0.833332000000      0.166668000000     -0.000000000000     -0.000000000000     -0.000000000000
13    3    0      0.033982900000      0.000001707459      0.249998000000     -0.000000000000     -0.000000000000     -0.000000000000
14    3    0      0.066066000000      0.166667000000      0.333333000000     -0.000000000000     -0.000000000000     -0.000000000000
15    4    0      0.098149100000      0.083331599998      0.416668000000     -0.000000000000     -0.000000000000     -0.000000000000
16    3    0      0.033982900000      0.250002000000      0.249998000000     -0.000000000000     -0.000000000000     -0.000000000000
17    3    0      0.066066000000      0.416667000000      0.333333000000     -0.000000000000     -0.000000000000     -0.000000000000
18    4    0      0.098149100000      0.333332000000      0.416668000000     -0.000000000000     -0.000000000000     -0.000000000000
19    3    0      0.033982900000      0.500002000000      0.249998000000     -0.000000000000     -0.000000000000     -0.000000000000
20    3    0      0.066066000000      0.666667000000      0.333333000000     -0.000000000000     -0.000000000000     -0.000000000000
21    4    0      0.098149100000      0.583332000000      0.416668000000     -0.000000000000     -0.000000000000     -0.000000000000
22    3    0      0.033982900000      0.750002000000      0.249998000000     -0.000000000000     -0.000000000000     -0.000000000000
23    3    0      0.066066000000      0.916667000000      0.333333000000     -0.000000000000     -0.000000000000     -0.000000000000
24    4    0      0.098149100000      0.833332000000      0.416668000000     -0.000000000000     -0.000000000000     -0.000000000000
25    3    0      0.033982900000      0.000001707458      0.499998000000     -0.000000000000     -0.000000000000     -0.000000000000
26    3    0      0.066066000000      0.166666999997      0.583333000000     -0.000000000000     -0.000000000000     -0.000000000000
27    4    0      0.098149100000      0.083331600000      0.666668000000     -0.000000000000     -0.000000000000     -0.000000000000
28    3    0      0.033982900000      0.250002000000      0.499998000000     -0.000000000000     -0.000000000000     -0.000000000000
29    3    0      0.066066000000      0.416667000000      0.583333000000     -0.000000000000     -0.000000000000     -0.000000000000
30    4    0      0.098149100000      0.333332000000      0.666668000000     -0.000000000000     -0.000000000000     -0.000000000000
31    3    0      0.033982900000      0.500002000000      0.499998000000     -0.000000000000     -0.000000000000     -0.000000000000
32    3    0      0.066066000000      0.666667000000      0.583333000000     -0.000000000000     -0.000000000000     -0.000000000000
33    4    0      0.098149100000      0.583332000000      0.666668000000     -0.000000000000     -0.000000000000     -0.000000000000
34    3    0      0.033982900000      0.750002000000      0.499998000000     -0.000000000000     -0.000000000000     -0.000000000000
35    3    0      0.066066000000      0.916667000000      0.583333000000     -0.000000000000     -0.000000000000     -0.000000000000
36    4    0      0.098149100000      0.833332000000      0.666668000000     -0.000000000000     -0.000000000000     -0.000000000000
37    3    0      0.033982900000      0.000001707455      0.749998000000     -0.000000000000     -0.000000000000     -0.000000000000
38    3    0      0.066066000000      0.166666999995      0.833333000000     -0.000000000000     -0.000000000000     -0.000000000000
39    4    0      0.098149100000      0.083331600000      0.916668000000     -0.000000000000     -0.000000000000     -0.000000000000
40    3    0      0.033982900000      0.250001999997      0.749998000000     -0.000000000000     -0.000000000000     -0.000000000000
41    3    0      0.066066000000      0.416666999995      0.833333000000     -0.000000000000     -0.000000000000     -0.000000000000
42    4    0      0.098149100000      0.333331999997      0.916668000000     -0.000000000000     -0.000000000000     -0.000000000000
43    3    0      0.033982900000      0.500002000000      0.749998000000     -0.000000000000     -0.000000000000     -0.000000000000
44    3    0      0.066066000000      0.666667000000      0.833333000000     -0.000000000000     -0.000000000000     -0.000000000000
45    4    0      0.098149100000      0.583332000000      0.916668000000     -0.000000000000     -0.000000000000     -0.000000000000
46    3    0      0.033982900000      0.750002000000      0.749998000000     -0.000000000000     -0.000000000000     -0.000000000000
47    3    0      0.066066000000      0.916667000000      0.833333000000     -0.000000000000     -0.000000000000     -0.000000000000
48    4    0      0.098149100000      0.833332000000      0.916668000000     -0.000000000000     -0.000000000000     -0.000000000000
97    1    1      0.141440181808      0.783571779847      0.220309706238     -0.000035822817      0.000276360599     -0.000183662890
98    2    1      0.127204517253      0.794975009474      0.217755066339     -0.000031217459     -0.000097264104      0.000062127269
99    2    1      0.147500996722      0.876463383400      0.261410289856      0.000024217829      0.000023711924      0.000136702350
154   1   20      0.139630226120      0.623188703169      0.571715123298     -0.000018281768     -0.000224319224     -0.000040460815
155   2   20      0.141505684097      0.635822492067      0.490565859719      0.000030217955     -0.000075164479     -0.000047385005
156   2   20      0.128102543491      0.561863171502      0.538138109640      0.000013885095      0.000156332910      0.000007734502
172   1   26      0.141395994923      0.416519683290      0.022922539625     -0.000075926889     -0.000166233515      0.000125318056
173   2   26      0.145789100906      0.331193179518      0.021570284838      0.000008886303      0.000032488629     -0.000015337592
174   2   26      0.128675791235      0.396631029063      0.975181269580      0.000041825413      0.000023703159      0.000033252980
220   1   42      0.140549746464      0.362666883526      0.559796089257     -0.000069428464      0.000153423671     -0.000074260131
221   2   42      0.146269954787      0.433543612508      0.541500364401      0.000019821060     -0.000143764973      0.000078027569
222   2   42      0.126164228961      0.361419685649      0.560035115232      0.000022404059     -0.000068061534      0.000027928234
238   1   48      0.145929285922      0.248810947057      0.729099031340      0.000063533514      0.000187166834     -0.000092732192
239   2   48      0.157600148711      0.303560218891      0.777780436708     -0.000023451661     -0.000146034269     -0.000003539947
240   2   48      0.142406882397      0.292112434812      0.673130653415     -0.000025871828     -0.000005167546      0.000069310707
253   1   53      0.147453148076      0.623592640827      0.335136961131      0.000002118924      0.000002599865     -0.000158347035
254   2   53      0.152366326370      0.527115718724      0.287058552355     -0.000003824046     -0.000080929050      0.000204086944
255   2   53      0.145764315341      0.659176138377      0.270187061837     -0.000009323150      0.000109946437      0.000026647963
271   1   59      0.141280284073      0.170190439661      0.037516473869     -0.000004116617     -0.000018615604     -0.000022405708
272   2   59      0.144408145035      0.094218881350      0.942966324144     -0.000021052328     -0.000125009564      0.000111797260
273   2   59      0.131015268652      0.140407477155      0.079330925409      0.000004810335      0.000122058689     -0.000180050804
319   1   75      0.149404965874      0.372123749912      0.291614104670      0.000039510683     -0.000128679094     -0.000027240855
320   2   75      0.160902880130      0.333354019071      0.313808607419     -0.000011337241      0.000094498832     -0.000032578324
321   2   75      0.144675441276      0.297271670170      0.200842829089      0.000013945914      0.000088613117     -0.000030071324
334   1   80      0.139293695810      0.977012825419      0.540104769849     -0.000036569658     -0.000013548186      0.000072816233
335   2   80      0.124915940180      0.975462680497      0.542268045715      0.000042741682      0.000005337123     -0.000022518858
336   2   80      0.142344546780      0.076374158224      0.601713246360      0.000022119231     -0.000108176935      0.000102785202
355   1   87      0.139798621364      0.626009493226      0.902330204754     -0.000025257359     -0.000203913342     -0.000016204017
356   2   87      0.142640196811      0.724667343313      0.934491509935      0.000016698386     -0.000065261092      0.000086030934
357   2   87      0.125652346590      0.607610589641      0.896069531445      0.000003350173      0.000122741460     -0.000006079851
358   1   88      0.145843995529      0.086746397214      0.328856432162      0.000076402466     -0.000094856812     -0.000002682025
359   2   88      0.146804532358      0.179030873409      0.413458126611     -0.000017875302      0.000098952898     -0.000086326681
360   2   88      0.159076290454      0.069595479742      0.288701614702     -0.000024612921     -0.000009394825      0.000043745310
442   1  116      0.152805811420      0.897225945088      0.017117922705      0.000067136774      0.000141266204     -0.000266111036
443   2  116      0.159813645407      0.952757757353      0.983920675094     -0.000047112888      0.000046921078      0.000051594538
444   2  116      0.162775344691      0.904157108685      0.084400130535     -0.000028582634     -0.000046675100     -0.000002893414
445   1  117      0.147961461069      0.945111285337      0.775630643667     -0.000030379909      0.000199950863      0.000010550807
446   2  117      0.140307053777      0.859017138664      0.722276127663      0.000023654341      0.000004205177      0.000028275756
447   2  117      0.153138386395      0.970769409458      0.708538383458      0.000002764802     -0.000069210223      0.000032155891
