# Supplementary material for: Developing Interface Force Fields for Water and Oxygen on Pt, and Pt 3 Ni, Pt 3 Co Alloy Surfaces for Proton-Exchange Membrane Fuel Cell (PEMFC) Applications
Source: ACS Omega. 2026 Feb 6;11(6):10649–63. doi: 10.1021/acsomega.5c11427 (PMC12917792; doi:10.1021/acsomega.5c11427)
Supplement: Supplementary file 1 [file ao5c11427_si_001.zip › Supporting_material/01.Cycle01_config_generation_and_DFT_calculations/QE/SCF/SCF_DO002/Pt-H2O.scf.in]

 &control
 calculation = 'scf' 
 restart_mode = 'from_scratch' 
 max_seconds = 171000, 
 pseudo_dir = '../../../../Pseudo/', 
 prefix =  'Pt-H2O',
 tprnfor = .true., 
 outdir = ./out, 
 /
 &system
 ibrav = 14, 
 celldm(1) =    131.34719511912488     
 celldm(2) =   0.16182789324440627     
 celldm(3) =   0.16182789275273818     
 celldm(4) =  -0.49984886353856350     
 celldm(5) =   -0.0000000000000000     
 celldm(6) =   -0.0000000000000000     
 nat =            87
 ntyp =            3
 ecutwfc = 50.0, 
 ecutrho = 600.0, 
 occupations = 'smearing', 
 degauss = 0.00735, 
 smearing = 'marzari-vanderbilt', 
 vdw_corr = 'DFT-D3', 
 dftd3_version = 4, 
 /
 &electrons
 electron_maxstep = 1000, 
 mixing_mode = 'local-TF', 
 mixing_beta = 0.2, 
 conv_thr = 1.0D-4, 
 /
 ATOMIC_SPECIES
 O 15.999 O.pbe-n-rrkjus_psl.1.0.0.UPF             
 H 1.008 H.pbe-rrkjus_psl.1.0.0.UPF                
 Pt 195.08 Pt.pbe-n-rrkjus_psl.1.0.0.UPF           
 ATOMIC_POSITIONS (crystal)
 Pt   3.3982900000000003E-002   1.7074521085902461E-006  0.99999800000000005     
 Pt   6.6066000000000000E-002  0.16666700000000004        8.3333299999999999E-002
 Pt   9.8149100000000003E-002   8.3331600000000020E-002  0.16666800000000001     
 Pt   3.3982900000000003E-002  0.25000199999359207       0.99999800000000005     
 Pt   6.6066000000000000E-002  0.41666700000000001        8.3333299999999999E-002
 Pt   9.8149100000000003E-002  0.33333200000000002       0.16666800000000001     
 Pt   3.3982900000000003E-002  0.50000199999359207       0.99999800000000005     
 Pt   6.6066000000000000E-002  0.66666700000000001        8.3333299999999999E-002
 Pt   9.8149100000000003E-002  0.58333200000000007       0.16666800000000001     
 Pt   3.3982900000000003E-002  0.75000199999999995       0.99999800000000005     
 Pt   6.6066000000000000E-002  0.91666700000000556        8.3333299999999999E-002
 Pt   9.8149100000000003E-002  0.83333199999999996       0.16666800000000001     
 Pt   3.3982900000000003E-002   1.7074585606929871E-006  0.24999800000000000     
 Pt   6.6066000000000000E-002  0.16666699999999987       0.33333299999999999     
 Pt   9.8149100000000003E-002   8.3331599997721273E-002  0.41666800000000004     
 Pt   3.3982900000000003E-002  0.25000200000000000       0.24999800000000000     
 Pt   6.6066000000000000E-002  0.41666700000000007       0.33333299999999999     
 Pt   9.8149100000000003E-002  0.33333199999999996       0.41666800000000004     
 Pt   3.3982900000000003E-002  0.50000199999999995       0.24999800000000000     
 Pt   6.6066000000000000E-002  0.66666700000000012       0.33333299999999999     
 Pt   9.8149100000000003E-002  0.58333199999999996       0.41666800000000004     
 Pt   3.3982900000000003E-002  0.75000200000000006       0.24999800000000000     
 Pt   6.6066000000000000E-002  0.91666699999999990       0.33333299999999999     
 Pt   9.8149100000000003E-002  0.83333199999999996       0.41666800000000004     
 Pt   3.3982900000000003E-002   1.7074576999509539E-006  0.49999800000000000     
 Pt   6.6066000000000000E-002  0.16666699999738244       0.58333299999999999     
 Pt   9.8149100000000003E-002   8.3331600000000006E-002  0.66666800000000004     
 Pt   3.3982900000000003E-002  0.25000200000000000       0.49999800000000000     
 Pt   6.6066000000000000E-002  0.41666700000000001       0.58333299999999999     
 Pt   9.8149100000000003E-002  0.33333200000000002       0.66666800000000004     
 Pt   3.3982900000000003E-002  0.50000199999999995       0.49999800000000000     
 Pt   6.6066000000000000E-002  0.66666699999999990       0.58333299999999999     
 Pt   9.8149100000000003E-002  0.58333199999999996       0.66666800000000004     
 Pt   3.3982900000000003E-002  0.75000199999999995       0.49999800000000000     
 Pt   6.6066000000000000E-002  0.91666699999999990       0.58333299999999999     
 Pt   9.8149100000000003E-002  0.83333199999999996       0.66666800000000004     
 Pt   3.3982900000000003E-002   1.7074554424789667E-006  0.74999800000000005     
 Pt   6.6066000000000000E-002  0.16666699999544246       0.83333299999999999     
 Pt   9.8149100000000003E-002   8.3331599999995898E-002  0.91666800000000015     
 Pt   3.3982900000000003E-002  0.25000199999673073       0.74999800000000005     
 Pt   6.6066000000000000E-002  0.41666699999544254       0.83333299999999999     
 Pt   9.8149100000000003E-002  0.33333199999671737       0.91666800000000015     
 Pt   3.3982900000000003E-002  0.50000199999999995       0.74999800000000005     
 Pt   6.6066000000000000E-002  0.66666699999999990       0.83333299999999999     
 Pt   9.8149100000000003E-002  0.58333199999999996       0.91666800000000015     
 Pt   3.3982900000000003E-002  0.75000200000000006       0.74999800000000005     
 Pt   6.6066000000000000E-002  0.91666699999999990       0.83333299999999999     
 Pt   9.8149100000000003E-002  0.83333199999999996       0.91666800000000015     
 O   0.14144018180796322       0.78357177984731319       0.22030970623815760     
 H   0.12720451725339729       0.79497500947407673       0.21775506633857547     
 H   0.14750099672198949       0.87646338340031882       0.26141028985603754     
 O   0.13963022612018020       0.62318870316888475       0.57171512329774687     
 H   0.14150568409653949       0.63582249206673858       0.49056585971930544     
 H   0.12810254349071407       0.56186317150155274       0.53813810963965691     
 O   0.14139599492321042       0.41651968329033734        2.2922539625358063E-002
 H   0.14578910090614852       0.33119317951775606        2.1570284838076326E-002
 H   0.12867579123479975       0.39663102906251513       0.97518126957980578     
 O   0.14054974646351304       0.36266688352597387       0.55979608925675495     
 H   0.14626995478745980       0.43354361250751583       0.54150036440125826     
 H   0.12616422896102836       0.36141968564942850       0.56003511523155669     
 O   0.14592928592213217       0.24881094705737034       0.72909903133977561     
 H   0.15760014871116196       0.30356021889139306       0.77778043670816766     
 H   0.14240688239652094       0.29211243481176208       0.67313065341548606     
 O   0.14745314807580484       0.62359264082671340       0.33513696113076141     
 H   0.15236632636965791       0.52711571872431962       0.28705855235532729     
 H   0.14576431534077269       0.65917613837733890       0.27018706183659935     
 O   0.14128028407300269       0.17019043966147329        3.7516473868893563E-002
 H   0.14440814503476290        9.4218881350366490E-002  0.94296632414358239     
 H   0.13101526865195656       0.14040747715506274        7.9330925408958031E-002
 O   0.14940496587372493       0.37212374991230002       0.29161410467031645     
 H   0.16090288013049744       0.33335401907106021       0.31380860741918992     
 H   0.14467544127590365       0.29727167016972711       0.20084282908888706     
 O   0.13929369581047399       0.97701282541850598       0.54010476984919809     
 H   0.12491594018038379       0.97546268049679563       0.54226804571519072     
 H   0.14234454677982117        7.6374158223785349E-002  0.60171324636009338     
 O   0.13979862136377944       0.62600949322550925       0.90233020475361592     
 H   0.14264019681105258       0.72466734331292804       0.93449150993517360     
 H   0.12565234658993957       0.60761058964103931       0.89606953144506363     
 O   0.14584399552919247        8.6746397213629714E-002  0.32885643216245164     
 H   0.14680453235830176       0.17903087340916443       0.41345812661124359     
 H   0.15907629045413807        6.9595479741676167E-002  0.28870161470241307     
 O   0.15280581142038843       0.89722594508787568        1.7117922705286226E-002
 H   0.15981364540685314       0.95275775735345114       0.98392067509412584     
 H   0.16277534469075194       0.90415710868514820        8.4400130535128071E-002
 O   0.14796146106904420       0.94511128533689814       0.77563064366678436     
 H   0.14030705377692740       0.85901713866372831       0.72227612766343574     
 H   0.15313838639541366       0.97076940945782986       0.70853838345803455     
 K_POINTS automatic
           1           3           3           0           0           0
