# Supplementary material for: Developing Interface Force Fields for Water and Oxygen on Pt, and Pt 3 Ni, Pt 3 Co Alloy Surfaces for Proton-Exchange Membrane Fuel Cell (PEMFC) Applications
Source: ACS Omega. 2026 Feb 6;11(6):10649–63. doi: 10.1021/acsomega.5c11427 (PMC12917792; doi:10.1021/acsomega.5c11427)
Supplement: Supplementary file 1 [file ao5c11427_si_001.zip › Supporting_material/01.Cycle01_config_generation_and_DFT_calculations/QE/SCF/SCF_DO002/Pt-H2O.scf.out]

[0] MPI startup(): I_MPI_RETURN_WIN_MEM_NUMA environment variable is not supported.
[0] MPI startup(): Similar variables:
	 I_MPI_RETURN_INTERNAL_MEM_NUMA
[0] MPI startup(): To check the list of supported variables, use the impi_info utility or refer to https://software.intel.com/en-us/mpi-library/documentation/get-started.

     Program PWSCF v.7.1 starts on  2Oct2024 at 11:16:24 

     This program is part of the open-source Quantum ESPRESSO suite
     for quantum simulation of materials; please cite
         "P. Giannozzi et al., J. Phys.:Condens. Matter 21 395502 (2009);
         "P. Giannozzi et al., J. Phys.:Condens. Matter 29 465901 (2017);
         "P. Giannozzi et al., J. Chem. Phys. 152 154105 (2020);
          URL http://www.quantum-espresso.org", 
     in publications or presentations arising from this work. More details at
     http://www.quantum-espresso.org/quote

     Parallel version (MPI), running on  3840 processors

     MPI processes distributed on    40 nodes
     372545 MiB available memory on the printing compute node when the environment starts
 
     Reading input from ./Pt-H2O.scf.in

     Current dimensions of program PWSCF are:
     Max number of different atomic species (ntypx) = 10
     Max number of k-points (npk) =  40000
     Max angular momentum in pseudopotentials (lmaxx) =  4
     file Pt.pbe-n-rrkjus_psl.1.0.0.UPF: wavefunction(s)  6S renormalized
 
     K-points division:     npool     =       5
     R & G space division:  proc/nbgrp/npool/nimage =     768
     WARNING: too many processors for an effective parallelization!
     Subspace diagonalization in iterative solution of the eigenvalue problem:
     one sub-group per band group will be used
     ELPA distributed-memory algorithm (size of sub-group:  4*  4 procs)

 
     Parallelization info
     --------------------
     sticks:   dense  smooth     PW     G-vecs:    dense   smooth      PW
     Min         173      57     15                16607     3192     432
     Max         174      58     16                16613     3200     437
     Sum      133257   44421  11727             12755969  2454831  333393
 
     Using Pencil Decomposition
 


     bravais-lattice index     =           14
     lattice parameter (alat)  =     131.3472  a.u.
     unit-cell volume          =   51397.6837 (a.u.)^3
     number of atoms/cell      =           87
     number of atomic types    =            3
     number of electrons       =       584.00
     number of Kohn-Sham states=          350
     kinetic-energy cutoff     =      50.0000  Ry
     charge density cutoff     =     600.0000  Ry
     scf convergence threshold =      1.0E-04
     mixing beta               =       0.2000
     number of iterations used =            8  local-TF  mixing
     Exchange-correlation= PBE
                           (   1   4   3   4   0   0   0)

     celldm(1)= 131.347195  celldm(2)=   0.161828  celldm(3)=   0.161828
     celldm(4)=  -0.499849  celldm(5)=   0.000000  celldm(6)=   0.000000

     crystal axes: (cart. coord. in units of alat)
               a(1) = (   1.000000   0.000000   0.000000 )  
               a(2) = (   0.000000   0.161828   0.000000 )  
               a(3) = (   0.000000  -0.080889   0.140161 )  

     reciprocal axes: (cart. coord. in units 2 pi/alat)
               b(1) = (  1.000000  0.000000  0.000000 )  
               b(2) = (  0.000000  6.179404  3.566243 )  
               b(3) = (  0.000000  0.000000  7.134643 )  


     PseudoPot. # 1 for O  read from file:
     /scratch/usr/niiadi11/Pseudo/O.pbe-n-rrkjus_psl.1.0.0.UPF
     MD5 check sum: 91400c9766925bcf19f520983a725ff0
     Pseudo is Ultrasoft + core correction, Zval =  6.0
     Generated using &quot;atomic&quot; code by A. Dal Corso  v.6.3MaX
     Using radial grid of 1095 points,  4 beta functions with: 
                l(1) =   0
                l(2) =   0
                l(3) =   1
                l(4) =   1
     Q(r) pseudized with 0 coefficients 


     PseudoPot. # 2 for H  read from file:
     /scratch/usr/niiadi11/Pseudo/H.pbe-rrkjus_psl.1.0.0.UPF
     MD5 check sum: 027d7c5d0f474e55d371f51e357e2a94
     Pseudo is Ultrasoft, Zval =  1.0
     Generated using &quot;atomic&quot; code by A. Dal Corso  v.6.3MaX
     Using radial grid of  929 points,  2 beta functions with: 
                l(1) =   0
                l(2) =   0
     Q(r) pseudized with 0 coefficients 


     PseudoPot. # 3 for Pt read from file:
     /scratch/usr/niiadi11/Pseudo/Pt.pbe-n-rrkjus_psl.1.0.0.UPF
     MD5 check sum: 6bc887cfe28d63a5fc1f72d35a7d3ef7
     Pseudo is Ultrasoft + core correction, Zval = 10.0
     Generated using &quot;atomic&quot; code by A. Dal Corso  v.6.3
     Using radial grid of 1277 points,  6 beta functions with: 
                l(1) =   0
                l(2) =   0
                l(3) =   1
                l(4) =   1
                l(5) =   2
                l(6) =   2
     Q(r) pseudized with 0 coefficients 


     atomic species   valence    mass     pseudopotential
        O              6.00    15.99900     O ( 1.00)
        H              1.00     1.00800     H ( 1.00)
        Pt            10.00   195.08000     Pt( 1.00)

     No symmetry found


   Cartesian axes

     site n.     atom                  positions (alat units)
         1           Pt  tau(   1) = (   0.0339829  -0.0808891   0.1401609  )
         2           Pt  tau(   2) = (   0.0660660   0.0202306   0.0116801  )
         3           Pt  tau(   3) = (   0.0981491   0.0000037   0.0233604  )
         4           Pt  tau(   4) = (   0.0339829  -0.0404320   0.1401609  )
         5           Pt  tau(   5) = (   0.0660660   0.0606876   0.0116801  )
         6           Pt  tau(   6) = (   0.0981491   0.0404607   0.0233604  )
         7           Pt  tau(   7) = (   0.0339829   0.0000249   0.1401609  )
         8           Pt  tau(   8) = (   0.0660660   0.1011445   0.0116801  )
         9           Pt  tau(   9) = (   0.0981491   0.0809177   0.0233604  )
        10           Pt  tau(  10) = (   0.0339829   0.0404819   0.1401609  )
        11           Pt  tau(  11) = (   0.0660660   0.1416015   0.0116801  )
        12           Pt  tau(  12) = (   0.0981491   0.1213747   0.0233604  )
        13           Pt  tau(  13) = (   0.0339829  -0.0202219   0.0350400  )
        14           Pt  tau(  14) = (   0.0660660   0.0000082   0.0467203  )
        15           Pt  tau(  15) = (   0.0981491  -0.0202187   0.0584007  )
        16           Pt  tau(  16) = (   0.0339829   0.0202351   0.0350400  )
        17           Pt  tau(  17) = (   0.0660660   0.0404652   0.0467203  )
        18           Pt  tau(  18) = (   0.0981491   0.0202384   0.0584007  )
        19           Pt  tau(  19) = (   0.0339829   0.0606921   0.0350400  )
        20           Pt  tau(  20) = (   0.0660660   0.0809222   0.0467203  )
        21           Pt  tau(  21) = (   0.0981491   0.0606953   0.0584007  )
        22           Pt  tau(  22) = (   0.0339829   0.1011490   0.0350400  )
        23           Pt  tau(  23) = (   0.0660660   0.1213792   0.0467203  )
        24           Pt  tau(  24) = (   0.0981491   0.1011523   0.0584007  )
        25           Pt  tau(  25) = (   0.0339829  -0.0404443   0.0700803  )
        26           Pt  tau(  26) = (   0.0660660  -0.0202141   0.0817606  )
        27           Pt  tau(  27) = (   0.0981491  -0.0404411   0.0934410  )
        28           Pt  tau(  28) = (   0.0339829   0.0000127   0.0700803  )
        29           Pt  tau(  29) = (   0.0660660   0.0202428   0.0817606  )
        30           Pt  tau(  30) = (   0.0981491   0.0000160   0.0934410  )
        31           Pt  tau(  31) = (   0.0339829   0.0404697   0.0700803  )
        32           Pt  tau(  32) = (   0.0660660   0.0606998   0.0817606  )
        33           Pt  tau(  33) = (   0.0981491   0.0404730   0.0934410  )
        34           Pt  tau(  34) = (   0.0339829   0.0809267   0.0700803  )
        35           Pt  tau(  35) = (   0.0660660   0.1011568   0.0817606  )
        36           Pt  tau(  36) = (   0.0981491   0.0809299   0.0934410  )
        37           Pt  tau(  37) = (   0.0339829  -0.0606667   0.1051206  )
        38           Pt  tau(  38) = (   0.0660660  -0.0404365   0.1168009  )
        39           Pt  tau(  39) = (   0.0981491  -0.0606634   0.1284813  )
        40           Pt  tau(  40) = (   0.0339829  -0.0202097   0.1051206  )
        41           Pt  tau(  41) = (   0.0660660   0.0000205   0.1168009  )
        42           Pt  tau(  42) = (   0.0981491  -0.0202064   0.1284813  )
        43           Pt  tau(  43) = (   0.0339829   0.0202473   0.1051206  )
        44           Pt  tau(  44) = (   0.0660660   0.0404774   0.1168009  )
        45           Pt  tau(  45) = (   0.0981491   0.0202506   0.1284813  )
        46           Pt  tau(  46) = (   0.0339829   0.0607043   0.1051206  )
        47           Pt  tau(  47) = (   0.0660660   0.0809344   0.1168009  )
        48           Pt  tau(  48) = (   0.0981491   0.0607076   0.1284813  )
        49           O   tau(  49) = (   0.1414402   0.1089830   0.0308789  )
        50           H   tau(  50) = (   0.1272045   0.1110350   0.0305208  )
        51           H   tau(  51) = (   0.1475010   0.1206909   0.0366396  )
        52           O   tau(  52) = (   0.1396302   0.0546036   0.0801323  )
        53           H   tau(  53) = (   0.1415057   0.0632122   0.0687583  )
        54           H   tau(  54) = (   0.1281025   0.0473954   0.0754261  )
        55           O   tau(  55) = (   0.1413960   0.0655503   0.0032129  )
        56           H   tau(  56) = (   0.1457891   0.0518515   0.0030233  )
        57           H   tau(  57) = (   0.1286758  -0.0146960   0.1366826  )
        58           O   tau(  58) = (   0.1405497   0.0134080   0.0784617  )
        59           H   tau(  59) = (   0.1462700   0.0263578   0.0758973  )
        60           H   tau(  60) = (   0.1261642   0.0131868   0.0784952  )
        61           O   tau(  61) = (   0.1459293  -0.0187119   0.1021914  )
        62           H   tau(  62) = (   0.1576001  -0.0137898   0.1090146  )
        63           H   tau(  63) = (   0.1424069  -0.0071773   0.0943468  )
        64           O   tau(  64) = (   0.1474531   0.0738056   0.0469732  )
        65           H   tau(  65) = (   0.1523663   0.0620820   0.0402345  )
        66           H   tau(  66) = (   0.1457643   0.0848178   0.0378697  )
        67           O   tau(  67) = (   0.1412803   0.0245069   0.0052584  )
        68           H   tau(  68) = (   0.1444081  -0.0610288   0.1321673  )
        69           H   tau(  69) = (   0.1310153   0.0163048   0.0111191  )
        70           O   tau(  70) = (   0.1494050   0.0366315   0.0408730  )
        71           H   tau(  71) = (   0.1609029   0.0285622   0.0439838  )
        72           H   tau(  72) = (   0.1446754   0.0318608   0.0281504  )
        73           O   tau(  73) = (   0.1392937   0.1144191   0.0757017  )
        74           H   tau(  74) = (   0.1249159   0.1139933   0.0760049  )
        75           H   tau(  75) = (   0.1423445  -0.0363128   0.0843368  )
        76           O   tau(  76) = (   0.1397986   0.0283168   0.1264717  )
        77           H   tau(  77) = (   0.1426402   0.0416808   0.1309794  )
        78           H   tau(  78) = (   0.1256523   0.0258457   0.1255942  )
        79           O   tau(  79) = (   0.1458440  -0.0125630   0.0460929  )
        80           H   tau(  80) = (   0.1468045  -0.0044722   0.0579508  )
        81           H   tau(  81) = (   0.1590763  -0.0120904   0.0404648  )
        82           O   tau(  82) = (   0.1528058   0.1438115   0.0023993  )
        83           H   tau(  83) = (   0.1598136   0.0745939   0.1379075  )
        84           H   tau(  84) = (   0.1627753   0.1394908   0.0118296  )
        85           O   tau(  85) = (   0.1479615   0.0902050   0.1087133  )
        86           H   tau(  86) = (   0.1403071   0.0805884   0.1012351  )
        87           H   tau(  87) = (   0.1531384   0.0997843   0.0993096  )

     --------------------------------------------
     DFT-D3 Dispersion Correction (3-body terms):
     --------------------------------------------
       Reference C6 values for interpolation: 

         atom   Coordination number   C6
         H          0.912             6.05
         H          0.000            15.18
         O          0.000            31.01
         O          0.993            25.63
         O          1.989            20.74
         Pt         0.000           782.29
         Pt         1.919           692.72
         Pt         6.667           673.75

       Values used:

         atom   Coordination number  R0_AB[au]  C6      C8
         Pt         6.856            3.168    673.75  70061.90
         Pt         9.291            3.168    673.75  70061.90
         Pt         6.875            3.168    673.75  70061.90
         Pt         6.856            3.168    673.75  70061.90
         Pt         9.291            3.168    673.75  70061.90
         Pt         6.875            3.168    673.75  70061.90
         Pt         6.856            3.168    673.75  70061.90
         Pt         9.291            3.168    673.75  70061.90
         Pt         6.877            3.168    673.75  70061.90
         Pt         6.856            3.168    673.75  70061.90
         Pt         9.291            3.168    673.75  70061.90
         Pt         6.992            3.168    673.75  70061.90
         Pt         6.856            3.168    673.75  70061.90
         Pt         9.291            3.168    673.75  70061.90
         Pt         6.875            3.168    673.75  70061.90
         Pt         6.856            3.168    673.75  70061.90
         Pt         9.291            3.168    673.75  70061.90
         Pt         6.906            3.168    673.75  70061.90
         Pt         6.856            3.168    673.75  70061.90
         Pt         9.291            3.168    673.75  70061.90
         Pt         6.893            3.168    673.75  70061.90
         Pt         6.856            3.168    673.75  70061.90
         Pt         9.291            3.168    673.75  70061.90
         Pt         6.920            3.168    673.75  70061.90
         Pt         6.856            3.168    673.75  70061.90
         Pt         9.291            3.168    673.75  70061.90
         Pt         6.954            3.168    673.75  70061.90
         Pt         6.856            3.168    673.75  70061.90
         Pt         9.291            3.168    673.75  70061.90
         Pt         6.919            3.168    673.75  70061.90
         Pt         6.856            3.168    673.75  70061.90
         Pt         9.291            3.168    673.75  70061.90
         Pt         6.911            3.168    673.75  70061.90
         Pt         6.856            3.168    673.75  70061.90
         Pt         9.291            3.168    673.75  70061.90
         Pt         6.874            3.168    673.75  70061.90
         Pt         6.856            3.168    673.75  70061.90
         Pt         9.291            3.168    673.75  70061.90
         Pt         6.881            3.168    673.75  70061.90
         Pt         6.856            3.168    673.75  70061.90
         Pt         9.291            3.168    673.75  70061.90
         Pt         6.974            3.168    673.75  70061.90
         Pt         6.856            3.168    673.75  70061.90
         Pt         9.291            3.168    673.75  70061.90
         Pt         7.314            3.168    673.75  70061.90
         Pt         6.856            3.168    673.75  70061.90
         Pt         9.291            3.168    673.75  70061.90
         Pt         6.868            3.168    673.75  70061.90
         O          2.014            2.345     20.81    419.96
         H          1.114            2.062      6.11     73.85
         H          0.992            2.062      6.19     74.81
         O          2.014            2.345     20.81    419.96
         H          1.006            2.062      6.18     74.66
         H          1.038            2.062      6.15     74.35
         O          2.004            2.345     20.82    420.08
         H          0.994            2.062      6.19     74.78
         H          1.093            2.062      6.12     73.96
         O          2.019            2.345     20.81    419.92
         H          0.993            2.062      6.19     74.81
         H          1.068            2.062      6.13     74.12
         O          2.002            2.345     20.82    420.10
         H          0.989            2.062      6.19     74.85
         H          1.000            2.062      6.18     74.72
         O          2.005            2.345     20.82    420.07
         H          0.999            2.062      6.18     74.73
         H          1.000            2.062      6.18     74.72
         O          2.027            2.345     20.80    419.83
         H          0.999            2.062      6.18     74.73
         H          1.011            2.062      6.17     74.61
         O          1.999            2.345     20.82    420.14
         H          0.989            2.062      6.19     74.85
         H          1.009            2.062      6.17     74.62
         O          2.015            2.345     20.81    419.95
         H          1.109            2.062      6.11     73.88
         H          1.003            2.062      6.18     74.69
         O          2.022            2.345     20.81    419.88
         H          0.998            2.062      6.18     74.74
         H          1.413            2.062      6.06     73.25
         O          1.992            2.345     20.82    420.23
         H          0.994            2.062      6.19     74.79
         H          0.989            2.062      6.19     74.85
         O          1.991            2.345     20.82    420.24
         H          0.990            2.062      6.19     74.84
         H          0.989            2.062      6.19     74.85
         O          1.996            2.345     20.82    420.18
         H          0.994            2.062      6.19     74.79
         H          0.990            2.062      6.19     74.83

         Molecular C6 ( Ry / a.u.^6 ) =   1867773.69


     number of k points=     5  Marzari-Vanderbilt smearing, width (Ry)=  0.0073
                       cart. coord. in units 2pi/alat
        k(    1) = (   0.0000000   0.0000000   0.0000000), wk =   0.2222222
        k(    2) = (   0.0000000   0.0000000   2.3782143), wk =   0.4444444
        k(    3) = (   0.0000000   2.0598015   1.1887477), wk =   0.4444444
        k(    4) = (   0.0000000   2.0598015   3.5669620), wk =   0.4444444
        k(    5) = (   0.0000000   2.0598015  -1.1894666), wk =   0.4444444

     Dense  grid: 12755969 G-vectors     FFT dimensions: (1080, 180, 180)

     Smooth grid:  2454831 G-vectors     FFT dimensions: ( 600,  96,  96)

     Estimated max dynamical RAM per process >     194.64 MB

     Estimated total dynamical RAM >     194.22 GB

     Initial potential from superposition of free atoms

     starting charge     583.9916, renormalised to     584.0000

     negative rho (up, down):  5.630E-03 0.000E+00
     Starting wfcs are  510 randomized atomic wfcs

     total cpu time spent up to now is       17.7 secs

     Self-consistent Calculation

     iteration #  1     ecut=    50.00 Ry     beta= 0.20
     Davidson diagonalization with overlap
     ethr =  1.00E-02,  avg # of iterations =  4.0

     negative rho (up, down):  1.315E-02 0.000E+00

     total cpu time spent up to now is       49.5 secs

     total energy              =   -3589.84202446 Ry
     estimated scf accuracy    <      10.49375105 Ry

     iteration #  2     ecut=    50.00 Ry     beta= 0.20
     Davidson diagonalization with overlap
     ethr =  1.80E-03,  avg # of iterations =  2.8

     negative rho (up, down):  6.594E-02 0.000E+00

     total cpu time spent up to now is       78.1 secs

     total energy              =   -3587.97851803 Ry
     estimated scf accuracy    <       8.00072524 Ry

     iteration #  3     ecut=    50.00 Ry     beta= 0.20
     Davidson diagonalization with overlap
     ethr =  1.37E-03,  avg # of iterations =  5.2

     negative rho (up, down):  4.203E-02 0.000E+00

     total cpu time spent up to now is      118.1 secs

     total energy              =   -3589.41691113 Ry
     estimated scf accuracy    <       1.40008448 Ry

     iteration #  4     ecut=    50.00 Ry     beta= 0.20
     Davidson diagonalization with overlap
     ethr =  2.40E-04,  avg # of iterations =  9.8

     negative rho (up, down):  3.803E-02 0.000E+00

     total cpu time spent up to now is      152.7 secs

     total energy              =   -3589.62230871 Ry
     estimated scf accuracy    <       1.25002190 Ry

     iteration #  5     ecut=    50.00 Ry     beta= 0.20
     Davidson diagonalization with overlap
     ethr =  2.14E-04,  avg # of iterations =  2.0

     negative rho (up, down):  3.729E-02 0.000E+00

     total cpu time spent up to now is      183.8 secs

     total energy              =   -3589.41515273 Ry
     estimated scf accuracy    <       1.05432196 Ry

     iteration #  6     ecut=    50.00 Ry     beta= 0.20
     Davidson diagonalization with overlap
     ethr =  1.81E-04,  avg # of iterations =  3.6

     negative rho (up, down):  2.902E-02 0.000E+00

     total cpu time spent up to now is      211.0 secs

     total energy              =   -3589.48877092 Ry
     estimated scf accuracy    <       0.34997279 Ry

     iteration #  7     ecut=    50.00 Ry     beta= 0.20
     Davidson diagonalization with overlap
     ethr =  5.99E-05,  avg # of iterations = 15.6

     negative rho (up, down):  1.948E-02 0.000E+00

     total cpu time spent up to now is      244.3 secs

     total energy              =   -3589.46005107 Ry
     estimated scf accuracy    <       0.26827077 Ry

     iteration #  8     ecut=    50.00 Ry     beta= 0.20
     Davidson diagonalization with overlap
     ethr =  4.59E-05,  avg # of iterations = 14.8

     negative rho (up, down):  3.416E-02 0.000E+00

     total cpu time spent up to now is      275.1 secs

     total energy              =   -3589.45487761 Ry
     estimated scf accuracy    <       0.20754534 Ry

     iteration #  9     ecut=    50.00 Ry     beta= 0.20
     Davidson diagonalization with overlap
     ethr =  3.55E-05,  avg # of iterations =  2.4

     negative rho (up, down):  3.976E-02 0.000E+00

     total cpu time spent up to now is      305.2 secs

     total energy              =   -3589.45499799 Ry
     estimated scf accuracy    <       0.08698798 Ry

     iteration # 10     ecut=    50.00 Ry     beta= 0.20
     Davidson diagonalization with overlap
     ethr =  1.49E-05,  avg # of iterations = 14.0

     negative rho (up, down):  5.659E-02 0.000E+00

     total cpu time spent up to now is      345.1 secs

     total energy              =   -3589.47867178 Ry
     estimated scf accuracy    <       0.05888950 Ry

     iteration # 11     ecut=    50.00 Ry     beta= 0.20
     Davidson diagonalization with overlap
     ethr =  1.01E-05,  avg # of iterations =  2.2

     negative rho (up, down):  5.047E-02 0.000E+00

     total cpu time spent up to now is      374.4 secs

     total energy              =   -3589.46271657 Ry
     estimated scf accuracy    <       0.06196263 Ry

     iteration # 12     ecut=    50.00 Ry     beta= 0.20
     Davidson diagonalization with overlap
     ethr =  1.01E-05,  avg # of iterations =  5.6

     negative rho (up, down):  8.717E-02 0.000E+00

     total cpu time spent up to now is      406.2 secs

     total energy              =   -3589.45910719 Ry
     estimated scf accuracy    <       0.02835755 Ry

     iteration # 13     ecut=    50.00 Ry     beta= 0.20
     Davidson diagonalization with overlap
     ethr =  4.86E-06,  avg # of iterations = 17.6

     negative rho (up, down):  7.881E-02 0.000E+00

     total cpu time spent up to now is      436.8 secs

     total energy              =   -3589.46371621 Ry
     estimated scf accuracy    <       0.00784567 Ry

     iteration # 14     ecut=    50.00 Ry     beta= 0.20
     Davidson diagonalization with overlap
     ethr =  1.34E-06,  avg # of iterations = 12.2

     negative rho (up, down):  5.459E-02 0.000E+00

     total cpu time spent up to now is      467.9 secs

     total energy              =   -3589.46329317 Ry
     estimated scf accuracy    <       0.00577990 Ry

     iteration # 15     ecut=    50.00 Ry     beta= 0.20
     Davidson diagonalization with overlap
     c_bands:  4 eigenvalues not converged
     ethr =  9.90E-07,  avg # of iterations = 18.6

     negative rho (up, down):  6.240E-02 0.000E+00

     total cpu time spent up to now is      497.2 secs

     total energy              =   -3589.46259387 Ry
     estimated scf accuracy    <       0.00408834 Ry

     iteration # 16     ecut=    50.00 Ry     beta= 0.20
     Davidson diagonalization with overlap
     c_bands:  2 eigenvalues not converged
     ethr =  7.00E-07,  avg # of iterations = 18.2

     negative rho (up, down):  5.019E-02 0.000E+00

     total cpu time spent up to now is      529.2 secs

     total energy              =   -3589.46260875 Ry
     estimated scf accuracy    <       0.00180214 Ry

     iteration # 17     ecut=    50.00 Ry     beta= 0.20
     Davidson diagonalization with overlap
     ethr =  3.09E-07,  avg # of iterations = 12.4

     negative rho (up, down):  3.569E-02 0.000E+00

     total cpu time spent up to now is      554.4 secs

     total energy              =   -3589.46226129 Ry
     estimated scf accuracy    <       0.00117032 Ry

     iteration # 18     ecut=    50.00 Ry     beta= 0.20
     Davidson diagonalization with overlap
     ethr =  2.00E-07,  avg # of iterations = 15.6

     negative rho (up, down):  3.295E-02 0.000E+00

     total cpu time spent up to now is      580.8 secs

     total energy              =   -3589.46223739 Ry
     estimated scf accuracy    <       0.00089992 Ry

     iteration # 19     ecut=    50.00 Ry     beta= 0.20
     Davidson diagonalization with overlap
     ethr =  1.54E-07,  avg # of iterations =  2.2

     negative rho (up, down):  2.530E-02 0.000E+00

     total cpu time spent up to now is      605.2 secs

     total energy              =   -3589.46207626 Ry
     estimated scf accuracy    <       0.00057001 Ry

     iteration # 20     ecut=    50.00 Ry     beta= 0.20
     Davidson diagonalization with overlap
     ethr =  9.76E-08,  avg # of iterations = 17.6

     negative rho (up, down):  2.233E-02 0.000E+00

     total cpu time spent up to now is      634.0 secs

     total energy              =   -3589.46201911 Ry
     estimated scf accuracy    <       0.00067091 Ry

     iteration # 21     ecut=    50.00 Ry     beta= 0.20
     Davidson diagonalization with overlap
     ethr =  9.76E-08,  avg # of iterations =  4.8

     negative rho (up, down):  1.358E-02 0.000E+00

     total cpu time spent up to now is      659.4 secs

     total energy              =   -3589.46192677 Ry
     estimated scf accuracy    <       0.00036688 Ry

     iteration # 22     ecut=    50.00 Ry     beta= 0.20
     Davidson diagonalization with overlap
     ethr =  6.28E-08,  avg # of iterations = 18.2

     negative rho (up, down):  1.207E-02 0.000E+00

     total cpu time spent up to now is      684.8 secs

     total energy              =   -3589.46191178 Ry
     estimated scf accuracy    <       0.00032353 Ry

     iteration # 23     ecut=    50.00 Ry     beta= 0.20
     Davidson diagonalization with overlap
     ethr =  5.54E-08,  avg # of iterations = 12.6

     negative rho (up, down):  9.938E-03 0.000E+00

     total cpu time spent up to now is      715.2 secs

     total energy              =   -3589.46189211 Ry
     estimated scf accuracy    <       0.00027982 Ry

     iteration # 24     ecut=    50.00 Ry     beta= 0.20
     Davidson diagonalization with overlap
     ethr =  4.79E-08,  avg # of iterations = 16.8

     negative rho (up, down):  5.301E-03 0.000E+00

     total cpu time spent up to now is      743.3 secs

     total energy              =   -3589.46184235 Ry
     estimated scf accuracy    <       0.00026899 Ry

     iteration # 25     ecut=    50.00 Ry     beta= 0.20
     Davidson diagonalization with overlap
     ethr =  4.61E-08,  avg # of iterations = 18.4

     negative rho (up, down):  5.407E-03 0.000E+00

     total cpu time spent up to now is      780.9 secs

     total energy              =   -3589.46182762 Ry
     estimated scf accuracy    <       0.00022982 Ry

     iteration # 26     ecut=    50.00 Ry     beta= 0.20
     Davidson diagonalization with overlap
     ethr =  3.94E-08,  avg # of iterations = 11.2

     negative rho (up, down):  4.988E-03 0.000E+00

     total cpu time spent up to now is      808.0 secs

     total energy              =   -3589.46182933 Ry
     estimated scf accuracy    <       0.00022485 Ry

     iteration # 27     ecut=    50.00 Ry     beta= 0.20
     Davidson diagonalization with overlap
     ethr =  3.85E-08,  avg # of iterations =  5.2

     negative rho (up, down):  4.459E-03 0.000E+00

     total cpu time spent up to now is      835.1 secs

     total energy              =   -3589.46182566 Ry
     estimated scf accuracy    <       0.00022514 Ry

     iteration # 28     ecut=    50.00 Ry     beta= 0.20
     Davidson diagonalization with overlap
     ethr =  3.85E-08,  avg # of iterations =  5.6

     negative rho (up, down):  3.675E-03 0.000E+00

     total cpu time spent up to now is      862.5 secs

     total energy              =   -3589.46180965 Ry
     estimated scf accuracy    <       0.00020902 Ry

     iteration # 29     ecut=    50.00 Ry     beta= 0.20
     Davidson diagonalization with overlap
     ethr =  3.58E-08,  avg # of iterations = 17.0

     negative rho (up, down):  5.092E-03 0.000E+00

     total cpu time spent up to now is      893.6 secs

     total energy              =   -3589.46176944 Ry
     estimated scf accuracy    <       0.00017506 Ry

     iteration # 30     ecut=    50.00 Ry     beta= 0.20
     Davidson diagonalization with overlap
     ethr =  3.00E-08,  avg # of iterations =  7.0

     negative rho (up, down):  6.083E-03 0.000E+00

     total cpu time spent up to now is      918.2 secs

     total energy              =   -3589.46175835 Ry
     estimated scf accuracy    <       0.00014779 Ry

     iteration # 31     ecut=    50.00 Ry     beta= 0.20
     Davidson diagonalization with overlap
     ethr =  2.53E-08,  avg # of iterations =  4.4

     negative rho (up, down):  6.444E-03 0.000E+00

     total cpu time spent up to now is      948.5 secs

     total energy              =   -3589.46175774 Ry
     estimated scf accuracy    <       0.00013375 Ry

     iteration # 32     ecut=    50.00 Ry     beta= 0.20
     Davidson diagonalization with overlap
     ethr =  2.29E-08,  avg # of iterations =  1.6

     negative rho (up, down):  6.359E-03 0.000E+00

     total cpu time spent up to now is      974.2 secs

     total energy              =   -3589.46175782 Ry
     estimated scf accuracy    <       0.00012378 Ry

     iteration # 33     ecut=    50.00 Ry     beta= 0.20
     Davidson diagonalization with overlap
     ethr =  2.12E-08,  avg # of iterations = 12.4

     negative rho (up, down):  6.985E-03 0.000E+00

     total cpu time spent up to now is      998.3 secs

     total energy              =   -3589.46175318 Ry
     estimated scf accuracy    <       0.00010598 Ry

     iteration # 34     ecut=    50.00 Ry     beta= 0.20
     Davidson diagonalization with overlap
     ethr =  1.81E-08,  avg # of iterations =  7.4

     negative rho (up, down):  5.502E-03 0.000E+00

     total cpu time spent up to now is     1009.3 secs

     End of self-consistent calculation

          k = 0.0000 0.0000 0.0000 (306713 PWs)   bands (ev):

   -23.4680 -23.2996 -23.1663 -22.8205 -22.7898 -22.6892 -22.6825 -22.5000
   -22.2653 -22.0827 -21.9593 -21.6890 -21.4549 -12.3959 -11.8433 -11.6220
   -11.0327 -10.8137 -10.7765 -10.7295 -10.6856 -10.6570 -10.6438 -10.6279
   -10.6197 -10.5908 -10.5194 -10.3968 -10.3729 -10.3249 -10.2648 -10.1538
   -10.0830 -10.0315  -9.8700  -9.7338  -9.7280  -9.7215  -9.4775  -9.4764
    -9.4752  -9.1617  -9.1586  -9.1536  -9.1515  -9.1405  -9.1319  -9.0331
    -9.0313  -9.0296  -8.8539  -8.8522  -8.8510  -8.8506  -8.8498  -8.8490
    -8.7558  -8.7524  -8.7513  -8.7490  -8.7482  -8.7474  -8.7464  -8.7454
    -8.7450  -8.7430  -8.7400  -8.7395  -8.7387  -8.7353  -8.7342  -8.2555
    -8.2183  -8.2079  -8.2068  -8.2061  -8.2031  -8.1622  -8.0904  -8.0092
    -7.9105  -7.9021  -7.8997  -7.8937  -7.8895  -7.8714  -7.8093  -7.8083
    -7.8080  -7.8059  -7.8052  -7.8041  -7.6468  -7.6172  -7.5578  -7.5446
    -7.5398  -7.5358  -7.5173  -7.5033  -7.4943  -7.4860  -7.4784  -7.4762
    -7.4523  -7.4333  -7.3611  -7.3514  -7.3352  -7.3099  -7.1574  -7.1514
    -7.1474  -7.1454  -7.1452  -7.1385  -7.0522  -6.8958  -6.8455  -6.8351
    -6.8334  -6.7892  -6.7858  -6.7643  -6.6494  -6.6324  -6.6275  -6.6250
    -6.6217  -6.6196  -6.6161  -6.5106  -6.4755  -6.4722  -6.4450  -6.4407
    -6.4393  -6.4348  -6.4266  -6.4195  -6.4187  -6.4153  -6.4117  -6.3948
    -6.3893  -6.3800  -6.3714  -6.3685  -6.3534  -6.3351  -6.2893  -6.2543
    -6.2346  -6.2180  -6.2147  -6.1946  -6.1709  -6.1392  -6.1355  -6.1278
    -6.1262  -6.1251  -6.1244  -6.1232  -6.1214  -6.0769  -6.0240  -6.0157
    -6.0104  -6.0074  -6.0027  -6.0023  -6.0007  -5.9986  -5.9913  -5.9891
    -5.9842  -5.9787  -5.9707  -5.9609  -5.9572  -5.9465  -5.9379  -5.8683
    -5.8197  -5.8002  -5.7978  -5.7809  -5.7697  -5.7519  -5.6922  -5.6774
    -5.6313  -5.5867  -5.5762  -5.5182  -5.4212  -5.4196  -5.4183  -5.4158
    -5.4149  -5.4142  -5.2932  -5.1974  -5.0996  -5.0871  -5.0284  -4.9535
    -4.9338  -4.9126  -4.9080  -4.9046  -4.9019  -4.8932  -4.8862  -4.8816
    -4.8722  -4.8489  -4.8407  -4.7627  -4.7547  -4.7516  -4.7483  -4.7433
    -4.7407  -4.7253  -4.7239  -4.7219  -4.7206  -4.7196  -4.7179  -4.7149
    -4.7143  -4.7138  -4.7125  -4.7095  -4.6940  -4.6507  -4.5473  -4.5464
    -4.5448  -4.5409  -4.5389  -4.5379  -4.5307  -4.5028  -4.4725  -4.2869
    -4.2261  -4.0641  -4.0613  -4.0500  -4.0459  -4.0435  -4.0430  -4.0396
    -4.0374  -4.0323  -4.0198  -4.0101  -4.0034  -3.9958  -3.9881  -3.9203
    -3.8724  -3.8038  -3.7959  -3.7502  -3.7319  -3.7225  -3.6712  -3.6217
    -3.4203  -3.4197  -3.4161  -3.3689  -3.3659  -3.3570  -3.3552  -3.3479
    -3.3451  -3.3425  -3.3415  -3.3380  -3.2535  -3.2523  -3.1871  -3.1855
    -3.1831  -3.1819  -3.1807  -3.1787  -3.1748  -3.1709  -3.1691  -3.0032
    -3.0025  -3.0015  -2.9995  -2.9978  -2.9968  -2.8218  -2.8203  -2.8188
    -2.7377  -2.7368  -2.7355  -2.2216  -2.1647  -2.1504  -2.1287  -1.4646
    -1.4357  -1.4044  -1.4009  -1.3819  -1.3771  -1.2443  -1.2404  -1.2398
    -1.2371  -1.2351  -1.2345  -0.4964  -0.4855  -0.4724  -0.4120  -0.4003
    -0.3972  -0.3852  -0.3557  -0.3468  -0.3402  -0.3332  -0.3245   0.5079
     1.4110   1.4579   1.4903   1.5384   1.5758   1.5884   1.6259   1.7053
     1.7108   1.7159   1.7315   1.7502   1.8735   1.9737

          k = 0.0000 0.0000 2.3782 (306814 PWs)   bands (ev):

   -23.4668 -23.2995 -23.1699 -22.8128 -22.7952 -22.7129 -22.6525 -22.5057
   -22.2664 -22.0814 -21.9604 -21.6889 -21.4548 -12.1680 -11.8403 -11.6450
   -11.4898 -11.0342 -10.9508 -10.9247 -10.7787 -10.7162 -10.6251 -10.5481
   -10.4224 -10.3645 -10.3316 -10.2336 -10.1518 -10.1178 -10.0654 -10.0233
    -9.9477  -9.9080  -9.7911  -9.7413  -9.6080  -9.5584  -9.5549  -9.3948
    -9.3877  -9.3853  -9.3255  -9.3236  -9.2546  -9.2001  -9.1884  -9.1667
    -9.1300  -9.1272  -8.9849  -8.9788  -8.9712  -8.9699  -8.9684  -8.9347
    -8.9329  -8.8137  -8.8107  -8.8037  -8.8027  -8.8003  -8.7077  -8.7052
    -8.6398  -8.6381  -8.6319  -8.6176  -8.6168  -8.6014  -8.6001  -8.5287
    -8.5229  -8.4139  -8.4121  -8.3322  -8.2260  -8.2087  -8.1941  -8.0927
    -8.0335  -7.9741  -7.9644  -7.9550  -7.9291  -7.9235  -7.9142  -7.8382
    -7.8258  -7.7378  -7.7287  -7.5835  -7.5717  -7.5272  -7.5090  -7.4723
    -7.4660  -7.4615  -7.4591  -7.4559  -7.4485  -7.4447  -7.4317  -7.4167
    -7.3843  -7.3648  -7.3494  -7.2809  -7.2469  -7.2259  -7.2048  -7.1860
    -7.1277  -7.0634  -7.0611  -7.0538  -7.0278  -7.0035  -6.9205  -6.9101
    -6.8664  -6.8192  -6.7945  -6.7830  -6.7724  -6.7652  -6.7550  -6.7521
    -6.7307  -6.6946  -6.6751  -6.6222  -6.6051  -6.6007  -6.5699  -6.5540
    -6.5391  -6.5335  -6.5050  -6.4909  -6.4715  -6.4522  -6.4396  -6.4202
    -6.3996  -6.3892  -6.3606  -6.3571  -6.3478  -6.3283  -6.3037  -6.2955
    -6.2823  -6.2752  -6.2555  -6.2464  -6.2234  -6.1975  -6.1796  -6.1563
    -6.1455  -6.1368  -6.1313  -6.1146  -6.1015  -6.0940  -6.0750  -6.0529
    -6.0284  -5.9865  -5.9631  -5.9398  -5.9253  -5.9175  -5.8739  -5.8338
    -5.7962  -5.7828  -5.7730  -5.7555  -5.7443  -5.7333  -5.7168  -5.7087
    -5.6884  -5.6795  -5.6675  -5.6251  -5.6096  -5.5557  -5.5157  -5.4797
    -5.4759  -5.4638  -5.4499  -5.4281  -5.3663  -5.3031  -5.2879  -5.2761
    -5.2103  -5.1681  -5.1250  -5.0944  -5.0800  -5.0657  -5.0387  -5.0086
    -4.9871  -4.9785  -4.9608  -4.9537  -4.9482  -4.9360  -4.9245  -4.9137
    -4.8980  -4.8882  -4.8838  -4.8824  -4.8708  -4.8497  -4.8325  -4.8166
    -4.7862  -4.7780  -4.7392  -4.7319  -4.7166  -4.7051  -4.6913  -4.6565
    -4.6467  -4.5964  -4.5889  -4.5714  -4.5103  -4.5073  -4.4992  -4.3281
    -4.3070  -4.2896  -4.2700  -4.2606  -4.2503  -4.2280  -4.2090  -4.1656
    -4.1052  -4.0788  -4.0568  -4.0542  -4.0460  -4.0223  -3.9783  -3.9561
    -3.9365  -3.9328  -3.9213  -3.8774  -3.8566  -3.8533  -3.8401  -3.8010
    -3.7691  -3.7577  -3.7084  -3.6968  -3.6944  -3.6920  -3.6643  -3.6326
    -3.6122  -3.6096  -3.5923  -3.4903  -3.4851  -3.4567  -3.4364  -3.4067
    -3.4033  -3.3992  -3.3908  -3.3565  -3.3527  -3.3345  -3.3302  -3.3271
    -3.3211  -3.2950  -3.2889  -3.2421  -3.2182  -3.2159  -3.2131  -3.2039
    -3.2005  -3.1973  -3.1880  -3.1580  -3.1381  -3.0697  -3.0537  -3.0234
    -3.0208  -2.9981  -2.9970  -2.9592  -2.5951  -2.5943  -2.3113  -2.2293
    -2.1508  -2.1342  -1.6753  -1.6491  -1.5842  -1.5812  -1.3210  -1.3102
    -1.2851  -0.8536  -0.8275  -0.7723  -0.7669  -0.5676  -0.4694  -0.4622
     0.0821   0.1486   0.1800   0.2587   0.2681   0.3683   0.5801   0.7373
     0.7456   1.0522   1.1143   1.5190   1.5465   1.5781   1.5947   1.6181
     1.9440   2.0153   2.0385   2.1413   2.3049   2.3431

          k = 0.0000 2.0598 1.1887 (306814 PWs)   bands (ev):

   -23.4669 -23.3001 -23.1668 -22.8224 -22.8043 -22.6885 -22.6568 -22.5085
   -22.2682 -22.0807 -21.9600 -21.6891 -21.4548 -12.1687 -11.8423 -11.6398
   -11.4924 -11.0266 -10.9496 -10.9305 -10.7880 -10.7289 -10.5925 -10.5380
   -10.4202 -10.3711 -10.3594 -10.2382 -10.1601 -10.0977 -10.0631 -10.0265
    -9.9482  -9.9040  -9.7917  -9.7396  -9.6070  -9.5603  -9.5554  -9.3954
    -9.3873  -9.3852  -9.3254  -9.3228  -9.2551  -9.2025  -9.1817  -9.1733
    -9.1300  -9.1277  -8.9822  -8.9797  -8.9718  -8.9694  -8.9679  -8.9342
    -8.9335  -8.8123  -8.8112  -8.8044  -8.8019  -8.8006  -8.7076  -8.7052
    -8.6394  -8.6386  -8.6354  -8.6171  -8.6164  -8.6017  -8.5992  -8.5242
    -8.5227  -8.4133  -8.4129  -8.3388  -8.2299  -8.2055  -8.1946  -8.0902
    -8.0238  -7.9764  -7.9616  -7.9542  -7.9388  -7.9260  -7.9148  -7.8324
    -7.8240  -7.7408  -7.7276  -7.6304  -7.5697  -7.5285  -7.5191  -7.4748
    -7.4640  -7.4595  -7.4590  -7.4554  -7.4481  -7.4417  -7.4316  -7.4003
    -7.3832  -7.3555  -7.3099  -7.2747  -7.2621  -7.2293  -7.2082  -7.1939
    -7.0907  -7.0666  -7.0599  -7.0484  -7.0329  -7.0050  -6.9255  -6.9119
    -6.8725  -6.8304  -6.8081  -6.7799  -6.7777  -6.7656  -6.7559  -6.7503
    -6.7088  -6.6909  -6.6699  -6.6222  -6.6159  -6.6029  -6.5920  -6.5665
    -6.5431  -6.5332  -6.5061  -6.4925  -6.4896  -6.4479  -6.4354  -6.4191
    -6.3974  -6.3875  -6.3575  -6.3478  -6.3413  -6.3264  -6.3008  -6.2885
    -6.2829  -6.2729  -6.2563  -6.2413  -6.2229  -6.2017  -6.1778  -6.1550
    -6.1456  -6.1359  -6.1248  -6.1037  -6.0987  -6.0923  -6.0727  -6.0531
    -6.0164  -5.9659  -5.9623  -5.9530  -5.9263  -5.9164  -5.8786  -5.8353
    -5.8014  -5.7893  -5.7708  -5.7544  -5.7472  -5.7274  -5.7150  -5.7050
    -5.6970  -5.6785  -5.6575  -5.6474  -5.6116  -5.5953  -5.4960  -5.4836
    -5.4727  -5.4630  -5.4505  -5.4230  -5.3524  -5.3161  -5.2829  -5.2734
    -5.1832  -5.1758  -5.1283  -5.0943  -5.0784  -5.0677  -5.0460  -5.0129
    -4.9908  -4.9834  -4.9758  -4.9599  -4.9539  -4.9305  -4.9213  -4.9141
    -4.8996  -4.8899  -4.8868  -4.8829  -4.8678  -4.8510  -4.8322  -4.8078
    -4.7862  -4.7594  -4.7463  -4.7323  -4.7190  -4.7138  -4.6984  -4.6756
    -4.6517  -4.6106  -4.5783  -4.5507  -4.5091  -4.5050  -4.4968  -4.3287
    -4.3085  -4.2760  -4.2690  -4.2623  -4.2514  -4.2289  -4.1994  -4.1705
    -4.1057  -4.0634  -4.0614  -4.0552  -4.0478  -4.0124  -3.9901  -3.9629
    -3.9341  -3.9324  -3.9204  -3.8732  -3.8544  -3.8467  -3.8301  -3.8022
    -3.7750  -3.7670  -3.7233  -3.6960  -3.6945  -3.6922  -3.6580  -3.6300
    -3.6114  -3.6057  -3.5924  -3.4919  -3.4850  -3.4487  -3.4409  -3.4041
    -3.4016  -3.3976  -3.3906  -3.3571  -3.3493  -3.3388  -3.3283  -3.3265
    -3.3215  -3.2907  -3.2887  -3.2434  -3.2187  -3.2162  -3.2142  -3.2009
    -3.1995  -3.1972  -3.1931  -3.1654  -3.1387  -3.0695  -3.0561  -3.0219
    -3.0204  -2.9977  -2.9966  -2.9592  -2.5954  -2.5931  -2.3147  -2.2298
    -2.1461  -2.1399  -1.6736  -1.6501  -1.5845  -1.5789  -1.3175  -1.3103
    -1.2910  -0.8578  -0.8290  -0.7704  -0.7625  -0.5705  -0.4769  -0.4578
     0.0833   0.1493   0.1790   0.2608   0.2637   0.3632   0.5798   0.7353
     0.7520   1.0743   1.0872   1.5189   1.5534   1.5826   1.6137   1.6561
     1.9723   2.0250   2.0300   2.1443   2.3040   2.3257

          k = 0.0000 2.0598 3.5670 (307006 PWs)   bands (ev):

   -23.4664 -23.3001 -23.1690 -22.8116 -22.8034 -22.7172 -22.6371 -22.5093
   -22.2683 -22.0808 -21.9604 -21.6890 -21.4549 -11.8690 -11.7708 -11.7224
   -11.6896 -11.5638 -11.0149 -10.7938 -10.7276 -10.6087 -10.5082 -10.4420
   -10.3966 -10.3446 -10.2161 -10.1477 -10.0886 -10.0747 -10.0410  -9.9477
    -9.7955  -9.7455  -9.7235  -9.6346  -9.6330  -9.6314  -9.6278  -9.6230
    -9.6185  -9.4190  -9.4166  -9.4104  -9.1723  -9.1705  -9.1661  -9.1655
    -9.1621  -9.1612  -9.1085  -9.1056  -9.1038  -9.0394  -9.0382  -9.0350
    -8.8114  -8.8106  -8.8095  -8.8083  -8.8077  -8.8067  -8.7793  -8.7738
    -8.7685  -8.6778  -8.6776  -8.6760  -8.4667  -8.3561  -8.3389  -8.3352
    -8.3321  -8.3294  -8.3267  -8.3225  -8.3205  -8.2623  -8.2604  -8.2577
    -8.2080  -8.0950  -8.0657  -8.0400  -8.0350  -8.0280  -8.0233  -8.0139
    -7.9541  -7.7141  -7.7100  -7.6321  -7.5764  -7.5112  -7.4944  -7.4793
    -7.4392  -7.4133  -7.4075  -7.3721  -7.3557  -7.3452  -7.3355  -7.3204
    -7.3099  -7.3084  -7.3041  -7.2845  -7.2590  -7.1694  -7.1142  -7.1048
    -7.0754  -7.0390  -7.0375  -7.0356  -6.9622  -6.9294  -6.9168  -6.9030
    -6.9002  -6.8872  -6.8548  -6.8492  -6.8465  -6.8411  -6.8047  -6.7738
    -6.7702  -6.7640  -6.7507  -6.7152  -6.6909  -6.6745  -6.6660  -6.6618
    -6.6185  -6.6073  -6.6003  -6.5864  -6.5311  -6.5223  -6.5205  -6.5187
    -6.5165  -6.5077  -6.4058  -6.3595  -6.3578  -6.3569  -6.2719  -6.2569
    -6.2526  -6.2457  -6.2334  -6.2082  -6.1846  -6.1597  -6.1314  -6.1271
    -6.0863  -6.0670  -6.0651  -6.0594  -6.0517  -6.0493  -6.0446  -6.0406
    -6.0262  -6.0163  -5.9776  -5.9594  -5.9479  -5.9041  -5.8761  -5.8727
    -5.8625  -5.8002  -5.7731  -5.7584  -5.7190  -5.6620  -5.6013  -5.5991
    -5.5968  -5.5674  -5.4355  -5.4117  -5.3920  -5.3626  -5.3400  -5.3281
    -5.3199  -5.3020  -5.2918  -5.2777  -5.2395  -5.2258  -5.2053  -5.1863
    -5.1400  -5.1233  -5.1031  -5.0526  -5.0385  -5.0081  -4.9942  -4.9919
    -4.9823  -4.9731  -4.9711  -4.9625  -4.9476  -4.9286  -4.9110  -4.8919
    -4.8855  -4.8651  -4.8462  -4.8271  -4.8188  -4.8159  -4.8110  -4.8084
    -4.8007  -4.7960  -4.7841  -4.7743  -4.7701  -4.7558  -4.7026  -4.6872
    -4.6649  -4.5855  -4.5393  -4.5330  -4.5288  -4.5221  -4.4936  -4.4751
    -4.4512  -4.4191  -4.3496  -4.2411  -4.1906  -4.1759  -4.1734  -4.1706
    -4.1651  -4.1505  -4.1207  -3.9637  -3.9612  -3.9594  -3.9333  -3.8984
    -3.8950  -3.8919  -3.8586  -3.8005  -3.7986  -3.7944  -3.7887  -3.7841
    -3.7694  -3.7544  -3.7368  -3.6983  -3.6570  -3.6539  -3.6528  -3.6166
    -3.6042  -3.5591  -3.5502  -3.5449  -3.4743  -3.4716  -3.4691  -3.4651
    -3.4477  -3.4451  -3.4432  -3.4005  -3.3973  -3.3915  -3.3897  -3.3844
    -3.3762  -3.3502  -3.3434  -3.3387  -3.2689  -3.2470  -3.2319  -3.2187
    -3.2154  -3.2140  -3.2125  -3.2104  -3.2081  -3.1392  -3.1378  -3.1367
    -2.7789  -2.7769  -2.7764  -2.7756  -2.7739  -2.7722  -2.4509  -2.4286
    -2.3978  -2.3438  -2.3292  -2.3219  -2.3150  -2.3061  -2.3025  -0.9195
    -0.9017  -0.8752  -0.3336  -0.2792  -0.2332   0.0673   0.0790   0.0818
     0.1235   0.1581   0.1749   0.1939   0.2091   0.2275   0.5468   0.5495
     0.5547   0.6460   1.1947   1.1987   1.2033   1.6159   1.6210   1.6948
     1.7511   1.7720   2.2301   2.2805   2.3285   2.4116

          k = 0.0000 2.0598-1.1895 (306816 PWs)   bands (ev):

   -23.4671 -23.3001 -23.1676 -22.8117 -22.7892 -22.7362 -22.6384 -22.5038
   -22.2674 -22.0822 -21.9597 -21.6889 -21.4549 -12.1682 -11.8422 -11.6419
   -11.4902 -11.0357 -10.9597 -10.9096 -10.7990 -10.6996 -10.6246 -10.5179
   -10.4398 -10.3833 -10.3407 -10.2417 -10.1442 -10.1071 -10.0695 -10.0271
    -9.9408  -9.9029  -9.7915  -9.7348  -9.6058  -9.5619  -9.5563  -9.3921
    -9.3891  -9.3860  -9.3253  -9.3239  -9.2540  -9.1969  -9.1873  -9.1729
    -9.1307  -9.1273  -8.9841  -8.9807  -8.9725  -8.9688  -8.9679  -8.9341
    -8.9328  -8.8135  -8.8118  -8.8043  -8.8024  -8.8007  -8.7082  -8.7076
    -8.6396  -8.6376  -8.6318  -8.6176  -8.6159  -8.6018  -8.6002  -8.5277
    -8.5219  -8.4140  -8.4124  -8.3338  -8.2291  -8.2067  -8.1952  -8.0969
    -8.0236  -7.9747  -7.9590  -7.9554  -7.9404  -7.9234  -7.9191  -7.8325
    -7.8258  -7.7424  -7.7239  -7.6219  -7.5685  -7.5263  -7.5119  -7.4753
    -7.4679  -7.4611  -7.4588  -7.4552  -7.4503  -7.4337  -7.4245  -7.4138
    -7.3678  -7.3606  -7.3414  -7.2842  -7.2368  -7.2262  -7.2075  -7.1903
    -7.0944  -7.0649  -7.0618  -7.0571  -7.0321  -6.9966  -6.9284  -6.9140
    -6.8864  -6.8379  -6.8036  -6.7780  -6.7741  -6.7635  -6.7582  -6.7502
    -6.7162  -6.6980  -6.6811  -6.6239  -6.6064  -6.5960  -6.5739  -6.5643
    -6.5394  -6.5302  -6.4988  -6.4966  -6.4629  -6.4533  -6.4363  -6.4263
    -6.3945  -6.3777  -6.3603  -6.3546  -6.3438  -6.3245  -6.3026  -6.2846
    -6.2808  -6.2683  -6.2617  -6.2513  -6.2246  -6.2173  -6.1766  -6.1578
    -6.1411  -6.1325  -6.1248  -6.1100  -6.1006  -6.0906  -6.0751  -6.0549
    -6.0138  -5.9720  -5.9652  -5.9595  -5.9272  -5.9224  -5.8897  -5.8182
    -5.8018  -5.7833  -5.7740  -5.7646  -5.7465  -5.7267  -5.7182  -5.7159
    -5.6966  -5.6813  -5.6647  -5.6497  -5.6167  -5.5529  -5.5037  -5.4848
    -5.4663  -5.4543  -5.4427  -5.4225  -5.3620  -5.2943  -5.2806  -5.2740
    -5.2186  -5.1664  -5.1438  -5.0870  -5.0785  -5.0642  -5.0501  -5.0172
    -4.9886  -4.9815  -4.9693  -4.9547  -4.9415  -4.9316  -4.9243  -4.9146
    -4.9040  -4.8886  -4.8846  -4.8832  -4.8641  -4.8517  -4.8340  -4.8106
    -4.7872  -4.7816  -4.7486  -4.7247  -4.7185  -4.7061  -4.6909  -4.6666
    -4.6357  -4.6130  -4.5811  -4.5399  -4.5084  -4.5071  -4.5009  -4.3274
    -4.3059  -4.2880  -4.2664  -4.2626  -4.2449  -4.2258  -4.2000  -4.1813
    -4.1060  -4.0715  -4.0595  -4.0491  -4.0440  -4.0262  -3.9885  -3.9667
    -3.9373  -3.9321  -3.9173  -3.8715  -3.8554  -3.8474  -3.8433  -3.7949
    -3.7773  -3.7453  -3.7201  -3.6958  -3.6946  -3.6916  -3.6624  -3.6477
    -3.6102  -3.6090  -3.5917  -3.4902  -3.4833  -3.4486  -3.4416  -3.4053
    -3.4030  -3.3959  -3.3903  -3.3566  -3.3537  -3.3350  -3.3288  -3.3257
    -3.3210  -3.2951  -3.2891  -3.2430  -3.2177  -3.2158  -3.2139  -3.2037
    -3.1991  -3.1983  -3.1890  -3.1591  -3.1385  -3.0692  -3.0548  -3.0229
    -3.0210  -2.9981  -2.9976  -2.9591  -2.5945  -2.5934  -2.3143  -2.2235
    -2.1499  -2.1366  -1.6778  -1.6529  -1.5859  -1.5805  -1.3152  -1.3130
    -1.2911  -0.8552  -0.8314  -0.7728  -0.7609  -0.5672  -0.4724  -0.4611
     0.0921   0.1494   0.1731   0.2606   0.2658   0.3693   0.5880   0.7326
     0.7500   1.0400   1.1015   1.5170   1.5536   1.5896   1.6001   1.6733
     1.8751   2.0196   2.0301   2.1412   2.3035   2.3510

     the Fermi energy is    -3.2527 ev

!    total energy              =   -3589.46174745 Ry
     estimated scf accuracy    <       0.00008311 Ry
     smearing contrib. (-TS)   =       0.00226464 Ry
     internal energy E=F+TS    =   -3589.46401209 Ry

     The total energy is F=E-TS. E is the sum of the following terms:
     one-electron contribution = -180130.87234364 Ry
     hartree contribution      =   90321.70763988 Ry
     xc contribution           =   -1258.66476892 Ry
     ewald contribution        =   87480.23331414 Ry
     DFT-D3 Dispersion         =      -1.86785356 Ry

     convergence has been achieved in  34 iterations

     negative rho (up, down):  5.502E-03 0.000E+00

     Forces acting on atoms (cartesian axes, Ry/au):

     atom    1 type  3   force =    -0.01549237    0.00093413   -0.00063958
     atom    2 type  3   force =    -0.00142300   -0.00040365    0.00035044
     atom    3 type  3   force =     0.01797944   -0.00048559    0.00027834
     atom    4 type  3   force =    -0.01528971    0.00048731    0.00010687
     atom    5 type  3   force =    -0.00194188    0.00012483   -0.00069387
     atom    6 type  3   force =     0.01472486    0.00058654    0.00200560
     atom    7 type  3   force =    -0.01613744   -0.00007203    0.00032014
     atom    8 type  3   force =    -0.00338679   -0.00003774    0.00118610
     atom    9 type  3   force =     0.01783290   -0.00153225    0.00125431
     atom   10 type  3   force =    -0.01493418   -0.00063965    0.00051825
     atom   11 type  3   force =    -0.00226989    0.00048506   -0.00073745
     atom   12 type  3   force =     0.00775274    0.00356414   -0.00134896
     atom   13 type  3   force =    -0.01482410   -0.00011141   -0.00006267
     atom   14 type  3   force =    -0.00186830   -0.00082018   -0.00009681
     atom   15 type  3   force =     0.01663809    0.00186838   -0.00090530
     atom   16 type  3   force =    -0.01472140    0.00056881   -0.00003712
     atom   17 type  3   force =    -0.00167198    0.00074796   -0.00065209
     atom   18 type  3   force =     0.01471880    0.00012542   -0.00340238
     atom   19 type  3   force =    -0.01568542    0.00002549   -0.00030248
     atom   20 type  3   force =    -0.00321717    0.00003563   -0.00058358
     atom   21 type  3   force =     0.01592599    0.00122723   -0.00444452
     atom   22 type  3   force =    -0.01645267   -0.00003241    0.00046121
     atom   23 type  3   force =    -0.00196089    0.00056418   -0.00111929
     atom   24 type  3   force =     0.01008031   -0.00322325   -0.00375721
     atom   25 type  3   force =    -0.01532394   -0.00002771    0.00010685
     atom   26 type  3   force =    -0.00187670   -0.00011309   -0.00035101
     atom   27 type  3   force =     0.00978696    0.00270336    0.00601457
     atom   28 type  3   force =    -0.01485050   -0.00006958    0.00059860
     atom   29 type  3   force =    -0.00106153    0.00048925    0.00027055
     atom   30 type  3   force =     0.01016975   -0.00275656    0.00194348
     atom   31 type  3   force =    -0.01473857   -0.00015830   -0.00016531
     atom   32 type  3   force =    -0.00192417    0.00036225   -0.00019255
     atom   33 type  3   force =     0.01110091   -0.00073987    0.00295979
     atom   34 type  3   force =    -0.01550663    0.00033550   -0.00037208
     atom   35 type  3   force =    -0.00186691   -0.00044176   -0.00028703
     atom   36 type  3   force =     0.01645381   -0.00022006    0.00128975
     atom   37 type  3   force =    -0.01529902   -0.00017457   -0.00088947
     atom   38 type  3   force =    -0.00379203   -0.00069808    0.00021069
     atom   39 type  3   force =     0.01561160    0.00036041   -0.00224025
     atom   40 type  3   force =    -0.01462291   -0.00049995   -0.00015467
     atom   41 type  3   force =    -0.00267536    0.00043181    0.00135508
     atom   42 type  3   force =     0.00907435   -0.00056360   -0.00411937
     atom   43 type  3   force =    -0.01487690    0.00002112   -0.00023390
     atom   44 type  3   force =    -0.00316766    0.00061027    0.00072494
     atom   45 type  3   force =    -0.00905736   -0.00593598    0.00139793
     atom   46 type  3   force =    -0.01467499    0.00034485   -0.00033396
     atom   47 type  3   force =    -0.00151732   -0.00025770    0.00055525
     atom   48 type  3   force =     0.01514193    0.00212378    0.00060171
     atom   49 type  1   force =     0.01577992    0.01969444    0.00034959
     atom   50 type  2   force =     0.03058165    0.00754998    0.00478564
     atom   51 type  2   force =    -0.04292453   -0.03275661    0.00174985
     atom   52 type  1   force =    -0.02265867   -0.00753760   -0.01349095
     atom   53 type  2   force =     0.01504032    0.01058117   -0.00486829
     atom   54 type  2   force =     0.01734024    0.01329004    0.01765718
     atom   55 type  1   force =     0.00975653   -0.01537903    0.00654952
     atom   56 type  2   force =    -0.03701160    0.03324213   -0.00406607
     atom   57 type  2   force =     0.03412068   -0.01003352    0.00533371
     atom   58 type  1   force =     0.02549369   -0.02137156   -0.01107504
     atom   59 type  2   force =    -0.03761657   -0.01569138    0.01658639
     atom   60 type  2   force =     0.02229456    0.02611384   -0.00720611
     atom   61 type  1   force =     0.03292148    0.03374266   -0.00426139
     atom   62 type  2   force =    -0.04140397   -0.01897980   -0.01059465
     atom   63 type  2   force =     0.00990091   -0.00949999    0.01292910
     atom   64 type  1   force =     0.00785751   -0.00618175   -0.00763711
     atom   65 type  2   force =    -0.02403549    0.02747165    0.00841678
     atom   66 type  2   force =     0.00566339   -0.01215187    0.01834767
     atom   67 type  1   force =    -0.00899823   -0.01422126    0.00632809
     atom   68 type  2   force =    -0.02035810   -0.01061849    0.00415225
     atom   69 type  2   force =     0.01997518    0.00555883   -0.03347136
     atom   70 type  1   force =     0.03474264   -0.03608476    0.00073067
     atom   71 type  2   force =    -0.04260065    0.02545144   -0.01756907
     atom   72 type  2   force =     0.02730781    0.00907808    0.02217697
     atom   73 type  1   force =    -0.00041825    0.01189551    0.01343853
     atom   74 type  2   force =     0.02594517   -0.00417269   -0.00346834
     atom   75 type  2   force =     0.00001240   -0.00833345   -0.00575716
     atom   76 type  1   force =     0.02412963    0.00799986   -0.00946180
     atom   77 type  2   force =    -0.02079025   -0.02586320   -0.00606985
     atom   78 type  2   force =     0.02882864    0.01854290    0.00184688
     atom   79 type  1   force =     0.05239718    0.01388276   -0.00543920
     atom   80 type  2   force =    -0.00905491   -0.00933066   -0.01394432
     atom   81 type  2   force =    -0.04555200    0.00602212    0.02115494
     atom   82 type  1   force =     0.07776907    0.03130038    0.02862797
     atom   83 type  2   force =    -0.03804020   -0.02738623   -0.01230497
     atom   84 type  2   force =    -0.04224321   -0.01118685   -0.02748222
     atom   85 type  1   force =     0.00896093    0.00530398   -0.01181056
     atom   86 type  2   force =     0.02633237    0.02475921    0.01217894
     atom   87 type  2   force =    -0.03432801   -0.03381305    0.01025026

     Total force =     0.254941     Total SCF correction =     0.018719

     Writing all to output data dir ./Pt-H2O.save/
 
     init_run     :     16.14s CPU     16.65s WALL (       1 calls)
     electrons    :    980.13s CPU    992.70s WALL (       1 calls)
     forces       :      4.06s CPU      4.12s WALL (       1 calls)
     force_dftd3  :      1.31s CPU      1.33s WALL (       1 calls)

     Called by init_run:
     wfcinit      :      4.98s CPU      5.20s WALL (       1 calls)
     potinit      :      0.93s CPU      0.97s WALL (       1 calls)
     hinit0       :      1.10s CPU      1.18s WALL (       1 calls)

     Called by electrons:
     c_bands      :    294.89s CPU    300.58s WALL (      34 calls)
     sum_band     :     71.20s CPU     72.83s WALL (      34 calls)
     v_of_rho     :     20.66s CPU     21.33s WALL (      35 calls)
     newd         :      4.98s CPU      5.03s WALL (      35 calls)
     mix_rho      :    583.62s CPU    587.62s WALL (      34 calls)
     energy_dftd3 :      0.10s CPU      0.10s WALL (       1 calls)

     Called by c_bands:
     init_us_2    :      0.23s CPU      0.27s WALL (      69 calls)
     init_us_2:cp :      0.23s CPU      0.27s WALL (      69 calls)
     cegterg      :    271.98s CPU    277.47s WALL (      34 calls)

     Called by *egterg:
     cdiaghg      :     10.71s CPU     10.91s WALL (     281 calls)
     h_psi        :    253.14s CPU    258.36s WALL (     282 calls)
     s_psi        :      2.28s CPU      2.31s WALL (     282 calls)
     g_psi        :      0.03s CPU      0.03s WALL (     247 calls)

     Called by h_psi:
     h_psi:calbec :     17.96s CPU     18.15s WALL (     282 calls)
     vloc_psi     :    232.80s CPU    237.68s WALL (     282 calls)
     add_vuspsi   :      2.32s CPU      2.41s WALL (     282 calls)

     General routines
     calbec       :     26.77s CPU     27.05s WALL (     320 calls)
     fft          :     28.85s CPU     29.28s WALL (     464 calls)
     ffts         :    547.24s CPU    550.86s WALL (   36626 calls)
     fftw         :    282.81s CPU    289.03s WALL (   65168 calls)
     interpolate  :      2.77s CPU      2.79s WALL (      35 calls)
 
     Parallel routines
     fft_scatt_xy :     16.58s CPU     16.79s WALL (  102258 calls)
     fft_scatt_yz :    807.95s CPU    817.53s WALL (  102258 calls)
 
     PWSCF        :  16m47.66s CPU  17m 3.38s WALL

 
   This run was terminated on:  11:33:27   2Oct2024            

=------------------------------------------------------------------------------=
   JOB DONE.
=------------------------------------------------------------------------------=
