# Supplementary material for: Developing Interface Force Fields for Water and Oxygen on Pt, and Pt 3 Ni, Pt 3 Co Alloy Surfaces for Proton-Exchange Membrane Fuel Cell (PEMFC) Applications
Source: ACS Omega. 2026 Feb 6;11(6):10649–63. doi: 10.1021/acsomega.5c11427 (PMC12917792; doi:10.1021/acsomega.5c11427)
Supplement: Supplementary file 1 [file ao5c11427_si_001.zip › Supporting_material/01.Cycle01_config_generation_and_DFT_calculations/QE/SCF/SCF_DO002/Pt-H2O.xml]

<?xml version="1.0" encoding="UTF-8"?>
<qes:espresso xsi:schemaLocation="http://www.quantum-espresso.org/ns/qes/qes-1.0 http://www.quantum-espresso.org/ns/qes/qes_220603.xsd" Units="Hartree atomic units" xmlns:xsi="http://www.w3.org/2001/XMLSchema-instance" xmlns:qes="http://www.quantum-espresso.org/ns/qes/qes-1.0">
  <!--All quantities are in Hartree atomic units unless otherwise specified-->
  <general_info>
    <xml_format NAME="QEXSD" VERSION="21.11.01">QEXSD_21.11.01</xml_format>
    <creator NAME="PWSCF" VERSION="7.1">XML file generated by PWSCF</creator>
    <created DATE=" 2Oct2024" TIME="11:33:19">This run was terminated on:  11:33:19   2 Oct 2024</created>
    <job></job>
  </general_info>
  <parallel_info>
    <nprocs>3840</nprocs>
    <nthreads>1</nthreads>
    <ntasks>1</ntasks>
    <nbgrp>1</nbgrp>
    <npool>5</npool>
    <ndiag>768</ndiag>
  </parallel_info>
  <input>
    <control_variables>
      <title></title>
      <calculation>scf</calculation>
      <restart_mode>from_scratch</restart_mode>
      <prefix>Pt-H2O</prefix>
      <pseudo_dir>/scratch/usr/niiadi11/Pseudo/</pseudo_dir>
      <outdir>.</outdir>
      <stress>false</stress>
      <forces>true</forces>
      <wf_collect>true</wf_collect>
      <disk_io>low</disk_io>
      <max_seconds>171000</max_seconds>
      <nstep>1</nstep>
      <etot_conv_thr>5.000000000000000e-5</etot_conv_thr>
      <forc_conv_thr>5.000000000000000e-4</forc_conv_thr>
      <press_conv_thr>5.000000000000000e-1</press_conv_thr>
      <verbosity>low</verbosity>
      <print_every>100000</print_every>
      <fcp>false</fcp>
      <rism>false</rism>
    </control_variables>
    <atomic_species ntyp="3">
      <species name="O">
        <mass>1.599900000000000e1</mass>
        <pseudo_file>O.pbe-n-rrkjus_psl.1.0.0.UPF</pseudo_file>
      </species>
      <species name="H">
        <mass>1.008000000000000e0</mass>
        <pseudo_file>H.pbe-rrkjus_psl.1.0.0.UPF</pseudo_file>
      </species>
      <species name="Pt">
        <mass>1.950800000000001e2</mass>
        <pseudo_file>Pt.pbe-n-rrkjus_psl.1.0.0.UPF</pseudo_file>
      </species>
    </atomic_species>
    <atomic_structure nat="87" alat="1.313471951191e2" bravais_index="14">
      <atomic_positions>
        <atom name="Pt" index="1">4.463558597013709e0 -1.062454985816773e1 1.840974159064187e1</atom>
        <atom name="Pt" index="2">8.677583792740103e0 2.657230134284391e0 1.534147587190610e0</atom>
        <atom name="Pt" index="3">1.289160898846650e1 4.844131602465196e-4 3.068320948070995e0</atom>
        <atom name="Pt" index="4">4.463558597013709e0 -5.310633672588825e0 1.840974159064187e1</atom>
        <atom name="Pt" index="5">8.677583792740103e0 7.971140101706876e0 1.534147587190610e0</atom>
        <atom name="Pt" index="6">1.289160898846650e1 5.314402882838680e0 3.068320948070995e0</atom>
        <atom name="Pt" index="7">4.463558597013709e0 3.276294833659642e-3 1.840974159064187e1</atom>
        <atom name="Pt" index="8">8.677583792740103e0 1.328505006912936e1 1.534147587190610e0</atom>
        <atom name="Pt" index="9">1.289160898846650e1 1.062831285026117e1 3.068320948070995e0</atom>
        <atom name="Pt" index="10">4.463558597013709e0 5.317186262392348e0 1.840974159064187e1</atom>
        <atom name="Pt" index="11">8.677583792740103e0 1.859896003655196e1 1.534147587190610e0</atom>
        <atom name="Pt" index="12">1.289160898846650e1 1.594222281768365e1 3.068320948070995e0</atom>
        <atom name="Pt" index="13">4.463558597013709e0 -2.656094307753352e0 4.602407782992851e0</atom>
        <atom name="Pt" index="14">8.677583792740103e0 1.081471574195942e-3 6.136586666806759e0</atom>
        <atom name="Pt" index="15">1.289160898846650e1 -2.655667436980601e0 7.670765550620667e0</atom>
        <atom name="Pt" index="16">4.463558597013709e0 2.657821877824615e0 4.602407782992851e0</atom>
        <atom name="Pt" index="17">8.677583792740103e0 5.314991438996684e0 6.136586666806759e0</atom>
        <atom name="Pt" index="18">1.289160898846650e1 2.658251032746267e0 7.670765550620667e0</atom>
        <atom name="Pt" index="19">4.463558597013709e0 7.971731845247098e0 4.602407782992851e0</atom>
        <atom name="Pt" index="20">8.677583792740103e0 1.062890140641917e1 6.136586666806759e0</atom>
        <atom name="Pt" index="21">1.289160898846650e1 7.972161000168754e0 7.670765550620667e0</atom>
        <atom name="Pt" index="22">4.463558597013709e0 1.328564181266959e1 4.602407782992851e0</atom>
        <atom name="Pt" index="23">8.677583792740103e0 1.594281137384166e1 6.136586666806759e0</atom>
        <atom name="Pt" index="24">1.289160898846650e1 1.328607096759124e1 7.670765550620667e0</atom>
        <atom name="Pt" index="25">4.463558597013709e0 -5.312246157864060e0 9.204852385542523e0</atom>
        <atom name="Pt" index="26">8.677583792740103e0 -2.655070378573851e0 1.073903126935643e1</atom>
        <atom name="Pt" index="27">1.289160898846650e1 -5.311819287024576e0 1.227321015317034e1</atom>
        <atom name="Pt" index="28">4.463558597013709e0 1.670027732203194e-3 9.204852385542523e0</atom>
        <atom name="Pt" index="29">8.677583792740103e0 2.658839588904273e0 1.073903126935643e1</atom>
        <atom name="Pt" index="30">1.289160898846650e1 2.099182653857236e-3 1.227321015317034e1</atom>
        <atom name="Pt" index="31">4.463558597013709e0 5.315579995154686e0 9.204852385542523e0</atom>
        <atom name="Pt" index="32">8.677583792740103e0 7.972749556326755e0 1.073903126935643e1</atom>
        <atom name="Pt" index="33">1.289160898846650e1 5.316009150076342e0 1.227321015317034e1</atom>
        <atom name="Pt" index="34">4.463558597013709e0 1.062948996257717e1 9.204852385542523e0</atom>
        <atom name="Pt" index="35">8.677583792740103e0 1.328665952374924e1 1.073903126935643e1</atom>
        <atom name="Pt" index="36">1.289160898846650e1 1.062991911749883e1 1.227321015317034e1</atom>
        <atom name="Pt" index="37">4.463558597013709e0 -7.968398008004455e0 1.380729698809220e1</atom>
        <atom name="Pt" index="38">8.677583792740103e0 -5.311222228707497e0 1.534147587190610e1</atom>
        <atom name="Pt" index="39">1.289160898846650e1 -7.967971137117076e0 1.687565475572001e1</atom>
        <atom name="Pt" index="40">4.463558597013709e0 -2.654481822429700e0 1.380729698809220e1</atom>
        <atom name="Pt" index="41">8.677583792740103e0 2.687738714989186e-3 1.534147587190610e1</atom>
        <atom name="Pt" index="42">1.289160898846650e1 -2.654052667508331e0 1.687565475572001e1</atom>
        <atom name="Pt" index="43">4.463558597013709e0 2.659428145062275e0 1.380729698809220e1</atom>
        <atom name="Pt" index="44">8.677583792740103e0 5.316597706234344e0 1.534147587190610e1</atom>
        <atom name="Pt" index="45">1.289160898846650e1 2.659857299983929e0 1.687565475572001e1</atom>
        <atom name="Pt" index="46">4.463558597013709e0 7.973338112484764e0 1.380729698809220e1</atom>
        <atom name="Pt" index="47">8.677583792740103e0 1.063050767365683e1 1.534147587190610e1</atom>
        <atom name="Pt" index="48">1.289160898846650e1 7.973767267406414e0 1.687565475572001e1</atom>
        <atom name="O" index="49">1.857777115761504e1 1.431461542921527e1 4.055852873460449e0</atom>
        <atom name="H" index="50">1.670795654771606e1 1.458414041749551e1 4.008822518991289e0</atom>
        <atom name="H" index="51">1.937384219670855e1 1.585240833638992e1 4.812505510395461e0</atom>
        <atom name="O" index="52">1.834003855473484e1 7.172025915524431e0 1.052514873367094e1</atom>
        <atom name="H" index="53">1.858637469949342e1 8.302744248876955e0 9.031208773041026e0</atom>
        <atom name="H" index="54">1.682590977513100e1 6.225255087380410e0 9.907003352549289e0</atom>
        <atom name="O" index="55">1.857196733424171e1 8.609849402517877e0 4.219988751018407e-1</atom>
        <atom name="H" index="56">1.914898948296168e1 6.810547143208287e0 3.971041641138536e-1</atom>
        <atom name="H" index="57">1.690120425842502e1 -1.930271818582124e0 1.795287108274046e1</atom>
        <atom name="O" index="58">1.846081497268658e1 1.761102996275583e0 1.030572195811266e1</atom>
        <atom name="H" index="59">1.921214829153406e1 3.462018116343692e0 9.968901717669008e0</atom>
        <atom name="H" index="60">1.657131759839814e1 1.732053450224734e0 1.031012237334305e1</atom>
        <atom name="O" index="61">1.916740239160886e1 -2.457755077686966e0 1.342255160605578e1</atom>
        <atom name="H" index="62">2.070033748356809e1 -1.811245092192632e0 1.431876549158493e1</atom>
        <atom name="H" index="63">1.870474456844211e1 -9.427122058767342e-1 1.239218617049135e1</atom>
        <atom name="O" index="64">1.936755741124195e1 9.694161961434247e0 6.169797191484689e0</atom>
        <atom name="H" index="65">2.001288959925972e1 8.154297467163110e0 5.284684339613993e0</atom>
        <atom name="H" index="66">1.914573396847012e1 1.114057915136835e1 4.974083937714444e0</atom>
        <atom name="O" index="67">1.855676903862208e1 3.218908888805251e0 6.906699706583400e-1</atom>
        <atom name="H" index="68">1.896760480267189e1 -8.015964374886831e0 1.735980107576294e1</atom>
        <atom name="H" index="69">1.720848805521310e1 2.141590832241543e0 1.460464757854918e0</atom>
        <atom name="O" index="70">1.962392320438234e1 4.811443040562000e0 5.368551048269012e0</atom>
        <atom name="H" index="71">2.113414199172961e1 3.751559725802591e0 5.777146925800317e0</atom>
        <atom name="H" index="72">1.900271341421161e1 4.184823356340003e0 3.697471978803818e0</atom>
        <atom name="O" index="73">1.829583624248236e1 1.502863163044928e1 9.943209131215099e0</atom>
        <atom name="H" index="74">1.640735836836180e1 1.497269835147271e1 9.983034560548152e0</atom>
        <atom name="H" index="75">1.869655696003257e1 -4.769585407622391e0 1.107740753197061e1</atom>
        <atom name="O" index="76">1.836215679765300e1 3.719328172006205e0 1.661169912234328e1</atom>
        <atom name="H" index="77">1.873538976237170e1 5.474662662744712e0 1.720378162411853e1</atom>
        <atom name="H" index="78">1.650408328472470e1 3.394764899382906e0 1.649644151403419e1</atom>
        <atom name="O" index="79">1.915619973772562e1 -1.650120303646354e0 6.054174044879272e0</atom>
        <atom name="H" index="80">1.928236355603774e1 -5.874145009955400e-1 7.611672492808867e0</atom>
        <atom name="H" index="81">2.089422456110626e1 -1.588044858118553e0 5.314932753337984e0</atom>
        <atom name="O" index="82">2.007061472796996e1 1.888924036227655e1 3.151371638472282e-1</atom>
        <atom name="H" index="83">2.099107406595258e1 9.797704887376645e0 1.811376160169595e1</atom>
        <atom name="H" index="84">2.138008495967900e1 1.832171963635593e1 1.553787700943552e0</atom>
        <atom name="O" index="85">1.943432289714655e1 1.184817404124529e1 1.427918827806528e1</atom>
        <atom name="H" index="86">1.842893796902763e1 1.058505865024445e1 1.329694346126023e1</atom>
        <atom name="H" index="87">2.011429751810634e1 1.310638281161303e1 1.304403463458280e1</atom>
      </atomic_positions>
      <cell>
        <a1>1.313471951191249e2 0.000000000000000e0 0.000000000000000e0</a1>
        <a2>0.000000000000000e0 2.125563986968994e1 0.000000000000000e0</a2>
        <a3>0.000000000000000e0 -1.062460740036965e1 1.840977841019869e1</a3>
      </cell>
    </atomic_structure>
    <dft>
      <functional>PBE</functional>
      <vdW>
        <vdw_corr>DFT-D3</vdw_corr>
        <dftd3_version>4</dftd3_version>
        <dftd3_threebody>true</dftd3_threebody>
      </vdW>
    </dft>
    <spin>
      <lsda>false</lsda>
      <noncolin>false</noncolin>
      <spinorbit>false</spinorbit>
    </spin>
    <bands>
      <smearing degauss="3.675000000000e-3">mv</smearing>
      <tot_charge>0.000000000000000e0</tot_charge>
      <occupations>smearing</occupations>
    </bands>
    <basis>
      <gamma_only>false</gamma_only>
      <ecutwfc>2.500000000000000e1</ecutwfc>
      <ecutrho>3.000000000000000e2</ecutrho>
    </basis>
    <electron_control>
      <diagonalization>davidson</diagonalization>
      <mixing_mode>local-TF</mixing_mode>
      <mixing_beta>2.000000000000000e-1</mixing_beta>
      <conv_thr>5.000000000000000e-5</conv_thr>
      <mixing_ndim>8</mixing_ndim>
      <max_nstep>1000</max_nstep>
      <real_space_q>false</real_space_q>
      <real_space_beta>false</real_space_beta>
      <tq_smoothing>false</tq_smoothing>
      <tbeta_smoothing>false</tbeta_smoothing>
      <diago_thr_init>0.000000000000000e0</diago_thr_init>
      <diago_full_acc>false</diago_full_acc>
      <diago_cg_maxiter>20</diago_cg_maxiter>
      <diago_ppcg_maxiter>20</diago_ppcg_maxiter>
      <diago_rmm_ndim>4</diago_rmm_ndim>
      <diago_gs_nblock>16</diago_gs_nblock>
      <diago_rmm_conv>false</diago_rmm_conv>
    </electron_control>
    <k_points_IBZ>
      <monkhorst_pack nk1="1" nk2="3" nk3="3" k1="0" k2="0" k3="0">Monkhorst-Pack</monkhorst_pack>
    </k_points_IBZ>
    <ion_control>
      <ion_dynamics>none</ion_dynamics>
      <upscale>1.000000000000000e2</upscale>
      <remove_rigid_rot>false</remove_rigid_rot>
      <refold_pos>false</refold_pos>
    </ion_control>
    <cell_control>
      <cell_dynamics>none</cell_dynamics>
      <pressure>0.000000000000000e0</pressure>
      <wmass>9.598035000000003e3</wmass>
      <cell_do_free>all</cell_do_free>
    </cell_control>
    <symmetry_flags>
      <nosym>false</nosym>
      <nosym_evc>false</nosym_evc>
      <noinv>false</noinv>
      <no_t_rev>false</no_t_rev>
      <force_symmorphic>false</force_symmorphic>
      <use_all_frac>false</use_all_frac>
    </symmetry_flags>
  </input>
  <output>
    <convergence_info>
      <scf_conv>
        <convergence_achieved>true</convergence_achieved>
        <n_scf_steps>34</n_scf_steps>
        <scf_error>4.155262581293172e-5</scf_error>
      </scf_conv>
    </convergence_info>
    <algorithmic_info>
      <real_space_q>false</real_space_q>
      <real_space_beta>false</real_space_beta>
      <uspp>true</uspp>
      <paw>false</paw>
    </algorithmic_info>
    <atomic_species ntyp="3" pseudo_dir="/scratch/usr/niiadi11/Pseudo/">
      <species name="O">
        <mass>1.599900000000000e1</mass>
        <pseudo_file>O.pbe-n-rrkjus_psl.1.0.0.UPF</pseudo_file>
      </species>
      <species name="H">
        <mass>1.008000000000000e0</mass>
        <pseudo_file>H.pbe-rrkjus_psl.1.0.0.UPF</pseudo_file>
      </species>
      <species name="Pt">
        <mass>1.950800000000001e2</mass>
        <pseudo_file>Pt.pbe-n-rrkjus_psl.1.0.0.UPF</pseudo_file>
      </species>
    </atomic_species>
    <atomic_structure nat="87" alat="1.313471951191e2" bravais_index="14">
      <atomic_positions>
        <atom name="Pt" index="1">4.463558597013709e0 -1.062454985816773e1 1.840974159064187e1</atom>
        <atom name="Pt" index="2">8.677583792740100e0 2.657230134284391e0 1.534147587190610e0</atom>
        <atom name="Pt" index="3">1.289160898846650e1 4.844131602465196e-4 3.068320948070995e0</atom>
        <atom name="Pt" index="4">4.463558597013709e0 -5.310633672588823e0 1.840974159064187e1</atom>
        <atom name="Pt" index="5">8.677583792740100e0 7.971140101706874e0 1.534147587190610e0</atom>
        <atom name="Pt" index="6">1.289160898846650e1 5.314402882838678e0 3.068320948070995e0</atom>
        <atom name="Pt" index="7">4.463558597013709e0 3.276294833659641e-3 1.840974159064187e1</atom>
        <atom name="Pt" index="8">8.677583792740100e0 1.328505006912936e1 1.534147587190610e0</atom>
        <atom name="Pt" index="9">1.289160898846650e1 1.062831285026116e1 3.068320948070995e0</atom>
        <atom name="Pt" index="10">4.463558597013709e0 5.317186262392346e0 1.840974159064187e1</atom>
        <atom name="Pt" index="11">8.677583792740100e0 1.859896003655196e1 1.534147587190610e0</atom>
        <atom name="Pt" index="12">1.289160898846650e1 1.594222281768365e1 3.068320948070995e0</atom>
        <atom name="Pt" index="13">4.463558597013709e0 -2.656094307753352e0 4.602407782992851e0</atom>
        <atom name="Pt" index="14">8.677583792740100e0 1.081471574195941e-3 6.136586666806759e0</atom>
        <atom name="Pt" index="15">1.289160898846650e1 -2.655667436980600e0 7.670765550620665e0</atom>
        <atom name="Pt" index="16">4.463558597013709e0 2.657821877824615e0 4.602407782992851e0</atom>
        <atom name="Pt" index="17">8.677583792740100e0 5.314991438996683e0 6.136586666806759e0</atom>
        <atom name="Pt" index="18">1.289160898846650e1 2.658251032746266e0 7.670765550620665e0</atom>
        <atom name="Pt" index="19">4.463558597013709e0 7.971731845247098e0 4.602407782992851e0</atom>
        <atom name="Pt" index="20">8.677583792740100e0 1.062890140641917e1 6.136586666806759e0</atom>
        <atom name="Pt" index="21">1.289160898846650e1 7.972161000168754e0 7.670765550620665e0</atom>
        <atom name="Pt" index="22">4.463558597013709e0 1.328564181266958e1 4.602407782992851e0</atom>
        <atom name="Pt" index="23">8.677583792740100e0 1.594281137384166e1 6.136586666806759e0</atom>
        <atom name="Pt" index="24">1.289160898846650e1 1.328607096759123e1 7.670765550620665e0</atom>
        <atom name="Pt" index="25">4.463558597013709e0 -5.312246157864060e0 9.204852385542523e0</atom>
        <atom name="Pt" index="26">8.677583792740100e0 -2.655070378573851e0 1.073903126935643e1</atom>
        <atom name="Pt" index="27">1.289160898846650e1 -5.311819287024576e0 1.227321015317034e1</atom>
        <atom name="Pt" index="28">4.463558597013709e0 1.670027732203194e-3 9.204852385542523e0</atom>
        <atom name="Pt" index="29">8.677583792740100e0 2.658839588904272e0 1.073903126935643e1</atom>
        <atom name="Pt" index="30">1.289160898846650e1 2.099182653857235e-3 1.227321015317034e1</atom>
        <atom name="Pt" index="31">4.463558597013709e0 5.315579995154684e0 9.204852385542523e0</atom>
        <atom name="Pt" index="32">8.677583792740100e0 7.972749556326753e0 1.073903126935643e1</atom>
        <atom name="Pt" index="33">1.289160898846650e1 5.316009150076340e0 1.227321015317034e1</atom>
        <atom name="Pt" index="34">4.463558597013709e0 1.062948996257717e1 9.204852385542523e0</atom>
        <atom name="Pt" index="35">8.677583792740100e0 1.328665952374924e1 1.073903126935643e1</atom>
        <atom name="Pt" index="36">1.289160898846650e1 1.062991911749883e1 1.227321015317034e1</atom>
        <atom name="Pt" index="37">4.463558597013709e0 -7.968398008004455e0 1.380729698809220e1</atom>
        <atom name="Pt" index="38">8.677583792740100e0 -5.311222228707497e0 1.534147587190610e1</atom>
        <atom name="Pt" index="39">1.289160898846650e1 -7.967971137117074e0 1.687565475572000e1</atom>
        <atom name="Pt" index="40">4.463558597013709e0 -2.654481822429700e0 1.380729698809220e1</atom>
        <atom name="Pt" index="41">8.677583792740100e0 2.687738714989186e-3 1.534147587190610e1</atom>
        <atom name="Pt" index="42">1.289160898846650e1 -2.654052667508331e0 1.687565475572000e1</atom>
        <atom name="Pt" index="43">4.463558597013709e0 2.659428145062274e0 1.380729698809220e1</atom>
        <atom name="Pt" index="44">8.677583792740100e0 5.316597706234342e0 1.534147587190610e1</atom>
        <atom name="Pt" index="45">1.289160898846650e1 2.659857299983929e0 1.687565475572000e1</atom>
        <atom name="Pt" index="46">4.463558597013709e0 7.973338112484764e0 1.380729698809220e1</atom>
        <atom name="Pt" index="47">8.677583792740100e0 1.063050767365683e1 1.534147587190610e1</atom>
        <atom name="Pt" index="48">1.289160898846650e1 7.973767267406412e0 1.687565475572000e1</atom>
        <atom name="O" index="49">1.857777115761504e1 1.431461542921527e1 4.055852873460449e0</atom>
        <atom name="H" index="50">1.670795654771606e1 1.458414041749551e1 4.008822518991289e0</atom>
        <atom name="H" index="51">1.937384219670855e1 1.585240833638992e1 4.812505510395461e0</atom>
        <atom name="O" index="52">1.834003855473484e1 7.172025915524429e0 1.052514873367094e1</atom>
        <atom name="H" index="53">1.858637469949342e1 8.302744248876955e0 9.031208773041026e0</atom>
        <atom name="H" index="54">1.682590977513100e1 6.225255087380408e0 9.907003352549285e0</atom>
        <atom name="O" index="55">1.857196733424170e1 8.609849402517877e0 4.219988751018406e-1</atom>
        <atom name="H" index="56">1.914898948296167e1 6.810547143208285e0 3.971041641138535e-1</atom>
        <atom name="H" index="57">1.690120425842502e1 -1.930271818582123e0 1.795287108274046e1</atom>
        <atom name="O" index="58">1.846081497268657e1 1.761102996275582e0 1.030572195811266e1</atom>
        <atom name="H" index="59">1.921214829153406e1 3.462018116343692e0 9.968901717669008e0</atom>
        <atom name="H" index="60">1.657131759839814e1 1.732053450224734e0 1.031012237334305e1</atom>
        <atom name="O" index="61">1.916740239160886e1 -2.457755077686966e0 1.342255160605577e1</atom>
        <atom name="H" index="62">2.070033748356809e1 -1.811245092192632e0 1.431876549158493e1</atom>
        <atom name="H" index="63">1.870474456844211e1 -9.427122058767340e-1 1.239218617049135e1</atom>
        <atom name="O" index="64">1.936755741124195e1 9.694161961434247e0 6.169797191484689e0</atom>
        <atom name="H" index="65">2.001288959925971e1 8.154297467163110e0 5.284684339613992e0</atom>
        <atom name="H" index="66">1.914573396847012e1 1.114057915136835e1 4.974083937714444e0</atom>
        <atom name="O" index="67">1.855676903862208e1 3.218908888805250e0 6.906699706583400e-1</atom>
        <atom name="H" index="68">1.896760480267188e1 -8.015964374886831e0 1.735980107576293e1</atom>
        <atom name="H" index="69">1.720848805521310e1 2.141590832241543e0 1.460464757854918e0</atom>
        <atom name="O" index="70">1.962392320438233e1 4.811443040561998e0 5.368551048269012e0</atom>
        <atom name="H" index="71">2.113414199172961e1 3.751559725802590e0 5.777146925800316e0</atom>
        <atom name="H" index="72">1.900271341421161e1 4.184823356340002e0 3.697471978803817e0</atom>
        <atom name="O" index="73">1.829583624248236e1 1.502863163044928e1 9.943209131215099e0</atom>
        <atom name="H" index="74">1.640735836836180e1 1.497269835147271e1 9.983034560548152e0</atom>
        <atom name="H" index="75">1.869655696003257e1 -4.769585407622391e0 1.107740753197061e1</atom>
        <atom name="O" index="76">1.836215679765300e1 3.719328172006204e0 1.661169912234328e1</atom>
        <atom name="H" index="77">1.873538976237169e1 5.474662662744710e0 1.720378162411853e1</atom>
        <atom name="H" index="78">1.650408328472469e1 3.394764899382905e0 1.649644151403419e1</atom>
        <atom name="O" index="79">1.915619973772561e1 -1.650120303646354e0 6.054174044879272e0</atom>
        <atom name="H" index="80">1.928236355603774e1 -5.874145009955399e-1 7.611672492808867e0</atom>
        <atom name="H" index="81">2.089422456110626e1 -1.588044858118553e0 5.314932753337984e0</atom>
        <atom name="O" index="82">2.007061472796996e1 1.888924036227654e1 3.151371638472281e-1</atom>
        <atom name="H" index="83">2.099107406595258e1 9.797704887376641e0 1.811376160169594e1</atom>
        <atom name="H" index="84">2.138008495967900e1 1.832171963635593e1 1.553787700943551e0</atom>
        <atom name="O" index="85">1.943432289714654e1 1.184817404124529e1 1.427918827806528e1</atom>
        <atom name="H" index="86">1.842893796902762e1 1.058505865024444e1 1.329694346126023e1</atom>
        <atom name="H" index="87">2.011429751810634e1 1.310638281161303e1 1.304403463458280e1</atom>
      </atomic_positions>
      <cell>
        <a1>1.313471951191249e2 0.000000000000000e0 0.000000000000000e0</a1>
        <a2>0.000000000000000e0 2.125563986968994e1 0.000000000000000e0</a2>
        <a3>0.000000000000000e0 -1.062460740036965e1 1.840977841019869e1</a3>
      </cell>
    </atomic_structure>
    <symmetries>
      <nsym>1</nsym>
      <nrot>4</nrot>
      <space_group>0</space_group>
      <symmetry>
        <info name="identity">crystal_symmetry</info>
        <rotation rank="2" dims="3 3">
          1.000000000000000e0 0.000000000000000e0 0.000000000000000e0
          0.000000000000000e0 1.000000000000000e0 0.000000000000000e0
          0.000000000000000e0 0.000000000000000e0 1.000000000000000e0
          </rotation>
        <fractional_translation>0.000000000000000e0 0.000000000000000e0 0.000000000000000e0</fractional_translation>
        <equivalent_atoms size="87" nat="87">
          1 2 3 4 5 6 7 8
          9 10 11 12 13 14 15 16
          17 18 19 20 21 22 23 24
          25 26 27 28 29 30 31 32
          33 34 35 36 37 38 39 40
          41 42 43 44 45 46 47 48
          49 50 51 52 53 54 55 56
          57 58 59 60 61 62 63 64
          65 66 67 68 69 70 71 72
          73 74 75 76 77 78 79 80
          81 82 83 84 85 86 87
          </equivalent_atoms>
      </symmetry>
      <symmetry>
        <info name="180 deg rotation - cart. axis [1,0,0]">lattice_symmetry</info>
        <rotation rank="2" dims="3 3">
          1.000000000000000e0 0.000000000000000e0 0.000000000000000e0
          0.000000000000000e0 -1.000000000000000e0 0.000000000000000e0
          0.000000000000000e0 0.000000000000000e0 -1.000000000000000e0
          </rotation>
      </symmetry>
      <symmetry>
        <info name="inversion">lattice_symmetry</info>
        <rotation rank="2" dims="3 3">
          -1.000000000000000e0 0.000000000000000e0 0.000000000000000e0
          0.000000000000000e0 -1.000000000000000e0 0.000000000000000e0
          0.000000000000000e0 0.000000000000000e0 -1.000000000000000e0
          </rotation>
      </symmetry>
      <symmetry>
        <info name="inv. 180 deg rotation - cart. axis [1,0,0]">lattice_symmetry</info>
        <rotation rank="2" dims="3 3">
          -1.000000000000000e0 0.000000000000000e0 0.000000000000000e0
          0.000000000000000e0 1.000000000000000e0 0.000000000000000e0
          0.000000000000000e0 0.000000000000000e0 1.000000000000000e0
          </rotation>
      </symmetry>
    </symmetries>
    <basis_set>
      <gamma_only>false</gamma_only>
      <ecutwfc>2.500000000000000e1</ecutwfc>
      <ecutrho>3.000000000000000e2</ecutrho>
      <fft_grid nr1="1080" nr2="180" nr3="180"></fft_grid>
      <fft_smooth nr1="600" nr2="96" nr3="96"></fft_smooth>
      <fft_box nr1="1080" nr2="180" nr3="180"></fft_box>
      <ngm>12755969</ngm>
      <ngms>2454831</ngms>
      <npwx>307006</npwx>
      <reciprocal_lattice>
        <b1>1.000000000000000e0 0.000000000000000e0 0.000000000000000e0</b1>
        <b2>0.000000000000000e0 6.179404427453769e0 3.566243142472115e0</b2>
        <b3>0.000000000000000e0 0.000000000000000e0 7.134642915982133e0</b3>
      </reciprocal_lattice>
    </basis_set>
    <dft>
      <functional>PBE</functional>
      <vdW>
        <vdw_corr>DFT-D3</vdw_corr>
        <dftd3_version>4</dftd3_version>
        <dftd3_threebody>true</dftd3_threebody>
        <total_energy_term>-9.339267807569799e-1</total_energy_term>
      </vdW>
    </dft>
    <magnetization>
      <lsda>false</lsda>
      <noncolin>false</noncolin>
      <spinorbit>false</spinorbit>
      <absolute>0.000000000000000e0</absolute>
    </magnetization>
    <total_energy>
      <etot>-1.794730873727194e3</etot>
      <eband>-1.546259650199704e2</eband>
      <ehart>4.516085381994140e4</ehart>
      <vtxc>-4.085163408038310e2</vtxc>
      <etxc>-6.293323844581433e2</etxc>
      <ewald>4.374011665706980e4</ewald>
      <demet>1.132318263144762e-3</demet>
      <vdW_term>-9.339267807569799e-1</vdW_term>
    </total_energy>
    <band_structure>
      <lsda>false</lsda>
      <noncolin>false</noncolin>
      <spinorbit>false</spinorbit>
      <nbnd>350</nbnd>
      <nelec>5.840000000000001e2</nelec>
      <num_of_atomic_wfc>510</num_of_atomic_wfc>
      <wf_collected>true</wf_collected>
      <fermi_energy>-1.195349145025820e-1</fermi_energy>
      <starting_k_points>
        <monkhorst_pack nk1="1" nk2="3" nk3="3" k1="0" k2="0" k3="0">Monkhorst-Pack</monkhorst_pack>
      </starting_k_points>
      <nks>5</nks>
      <occupations_kind>smearing</occupations_kind>
      <smearing degauss="3.675000000000e-3">mv</smearing>
      <ks_energies>
        <k_point weight="2.222222222222e-1">0.000000000000000e0 0.000000000000000e0 0.000000000000000e0</k_point>
        <npw>306713</npw>
        <eigenvalues size="350">
          -8.624336546404940e-1 -8.562433270001831e-1 -8.513474946159867e-1 -8.386390634530017e-1 -8.375081238907965e-1
          -8.338141698859856e-1 -8.335658919722702e-1 -8.268580918717610e-1 -8.182364848657636e-1 -8.115257725049101e-1
          -8.069908848900832e-1 -7.970558008152624e-1 -7.884514164070938e-1 -4.555418422245586e-1 -4.352333716099997e-1
          -4.271000401836798e-1 -4.054431836496954e-1 -3.973956705325687e-1 -3.960289279397750e-1 -3.943017285034280e-1
          -3.926873005817222e-1 -3.916363810680691e-1 -3.911529419480055e-1 -3.905691807937938e-1 -3.902667507069888e-1
          -3.892063984841876e-1 -3.865807789948662e-1 -3.820765551852405e-1 -3.811983715061592e-1 -3.794340534656084e-1
          -3.772252044277774e-1 -3.731446406678473e-1 -3.705446968330684e-1 -3.686494963268071e-1 -3.627140952170536e-1
          -3.577112902815082e-1 -3.574965134882183e-1 -3.572580220579719e-1 -3.482915642110619e-1 -3.482510218472746e-1
          -3.482083671931540e-1 -3.366856768021044e-1 -3.365735580949305e-1 -3.363893457503269e-1 -3.363100534093929e-1
          -3.359059047294827e-1 -3.355921134061121e-1 -3.319607444682215e-1 -3.318942270317446e-1 -3.318298535083166e-1
          -3.253739756768603e-1 -3.253126106984182e-1 -3.252678916604135e-1 -3.252520975072594e-1 -3.252253038834623e-1
          -3.251940807341280e-1 -3.217707393179726e-1 -3.216431479872497e-1 -3.216032534460383e-1 -3.215184453247868e-1
          -3.214893891799372e-1 -3.214602548775089e-1 -3.214236933844073e-1 -3.213883626122907e-1 -3.213717192184793e-1
          -3.213004422092607e-1 -3.211906771906956e-1 -3.211690174102391e-1 -3.211401372404760e-1 -3.210169241285566e-1
          -3.209777064761192e-1 -3.033839372965137e-1 -3.020179889145893e-1 -3.016363725513230e-1 -3.015951608027236e-1
          -3.015694673997114e-1 -3.014567956237346e-1 -2.999571124531151e-1 -2.973184443246595e-1 -2.943337011089158e-1
          -2.907039907214028e-1 -2.903973033011614e-1 -2.903099817768029e-1 -2.900875876631479e-1 -2.899348827239945e-1
          -2.892683124888887e-1 -2.869848730833333e-1 -2.869507013614682e-1 -2.869388309059140e-1 -2.868609784448306e-1
          -2.868348330532232e-1 -2.867965456048811e-1 -2.810151104263491e-1 -2.799254473395779e-1 -2.777455173802397e-1
          -2.772585322941662e-1 -2.770811669531246e-1 -2.769346328343380e-1 -2.762570370028592e-1 -2.757409927487821e-1
          -2.754107209751817e-1 -2.751067484728859e-1 -2.748244718999296e-1 -2.747470300596642e-1 -2.738687740927919e-1
          -2.731691234031437e-1 -2.705146800883218e-1 -2.701573359881051e-1 -2.695620488889308e-1 -2.686338202705357e-1
          -2.630287007324061e-1 -2.628096684580482e-1 -2.626615701673670e-1 -2.625902400943014e-1 -2.625810703837180e-1
          -2.623359946933010e-1 -2.591640703732681e-1 -2.534161666277488e-1 -2.515675754510498e-1 -2.511852961700432e-1
          -2.511213750698444e-1 -2.494985920280935e-1 -2.493725750548863e-1 -2.485823143101570e-1 -2.443591533017297e-1
          -2.437374343949828e-1 -2.435546596674568e-1 -2.434629184094884e-1 -2.433437279304613e-1 -2.432669200605718e-1
          -2.431366376918707e-1 -2.392596140084952e-1 -2.379691115265099e-1 -2.378499150756416e-1 -2.368491741003796e-1
          -2.366929667445165e-1 -2.366406131598695e-1 -2.364748762119605e-1 -2.361748738500300e-1 -2.359135488172681e-1
          -2.358812797396956e-1 -2.357583012470175e-1 -2.356243636694033e-1 -2.350034578659744e-1 -2.348020624328533e-1
          -2.344610503018307e-1 -2.341460941634261e-1 -2.340365134301992e-1 -2.334816813347619e-1 -2.328120132374340e-1
          -2.311266440195540e-1 -2.298415836892191e-1 -2.291162434983377e-1 -2.285088050732597e-1 -2.283852395586548e-1
          -2.276478173994887e-1 -2.267746169289848e-1 -2.256130984300063e-1 -2.254749314095343e-1 -2.251942319868388e-1
          -2.251347362877377e-1 -2.250940254261411e-1 -2.250692359761684e-1 -2.250228041253771e-1 -2.249573570028193e-1
          -2.233219073896639e-1 -2.213791638369162e-1 -2.210718936202756e-1 -2.208762966730889e-1 -2.207674047742624e-1
          -2.205940527967415e-1 -2.205817389953038e-1 -2.205208481941127e-1 -2.204448499712100e-1 -2.201767750287807e-1
          -2.200941023003425e-1 -2.199156260800235e-1 -2.197147188415830e-1 -2.194199013839213e-1 -2.190595088266280e-1
          -2.189223149916534e-1 -2.185299286457319e-1 -2.182126702370734e-1 -2.156577443935717e-1 -2.138713423347547e-1
          -2.131520865422460e-1 -2.130660767799734e-1 -2.124456262227737e-1 -2.120335037639439e-1 -2.113772460640287e-1
          -2.091841620638636e-1 -2.086421276061085e-1 -2.069458373423231e-1 -2.053064033085188e-1 -2.049223516090993e-1
          -2.027889616076690e-1 -1.992238774341816e-1 -1.991679790330944e-1 -1.991204850940427e-1 -1.990277066461043e-1
          -1.989926486630118e-1 -1.989690796254071e-1 -1.945226779884526e-1 -1.910003448510423e-1 -1.874070131465466e-1
          -1.869471186048083e-1 -1.847891672829966e-1 -1.820381855399714e-1 -1.813140233354730e-1 -1.805349469499989e-1
          -1.803651012756983e-1 -1.802407090031791e-1 -1.801418899679260e-1 -1.798201593750370e-1 -1.795640557173553e-1
          -1.793956792050095e-1 -1.790511590434637e-1 -1.781925954462106e-1 -1.778915070950779e-1 -1.750248745506011e-1
          -1.747312027590513e-1 -1.746185389007075e-1 -1.744955736264738e-1 -1.743137764692291e-1 -1.742159815546061e-1
          -1.736498286799249e-1 -1.735998106145332e-1 -1.735263140913468e-1 -1.734802792320006e-1 -1.734409920379084e-1
          -1.733790914605471e-1 -1.732700018043976e-1 -1.732482991674190e-1 -1.732279191904265e-1 -1.731809513836650e-1
          -1.730725705864267e-1 -1.724998829436566e-1 -1.709105548685735e-1 -1.671113010361923e-1 -1.670772842590306e-1
          -1.670171261577442e-1 -1.668765862951378e-1 -1.668009286740664e-1 -1.667658804061480e-1 -1.665008631653009e-1
          -1.654747060704798e-1 -1.643603096483641e-1 -1.575402280580029e-1 -1.553047043472581e-1 -1.493511359378901e-1
          -1.492509210325115e-1 -1.488360382829262e-1 -1.486843521851786e-1 -1.485943968121501e-1 -1.485793177453045e-1
          -1.484532960357264e-1 -1.483713974878939e-1 -1.481835288131089e-1 -1.477257606646616e-1 -1.473688782865544e-1
          -1.471214935383722e-1 -1.468446710025085e-1 -1.465609670633392e-1 -1.440700133736160e-1 -1.423070779728290e-1
          -1.397873500765072e-1 -1.394975534422631e-1 -1.378190775278054e-1 -1.371456321940697e-1 -1.368005505807150e-1
          -1.349135578525392e-1 -1.330931903406487e-1 -1.256928515603609e-1 -1.256699434642289e-1 -1.255380531618082e-1
          -1.238046689493475e-1 -1.236939313464349e-1 -1.233668290843440e-1 -1.233029225518979e-1 -1.230335506578658e-1
          -1.229314964898279e-1 -1.228349291168607e-1 -1.227992854890796e-1 -1.226694806681984e-1 -1.195631730797482e-1
          -1.195204951125527e-1 -1.171247581524832e-1 -1.170648414010877e-1 -1.169767264056922e-1 -1.169330883344303e-1
          -1.168872246342134e-1 -1.168137349471168e-1 -1.166718618193384e-1 -1.165266699280568e-1 -1.164636742883996e-1
          -1.103668786604640e-1 -1.103403843999299e-1 -1.103030469196180e-1 -1.102311528644474e-1 -1.101688493027305e-1
          -1.101319814009141e-1 -1.036997890784290e-1 -1.036454875162638e-1 -1.035899626005315e-1 -1.006086304949020e-1
          -1.005752828861178e-1 -1.005295641627732e-1 -8.164132851360238e-2 -7.955033753614593e-2 -7.902440174169902e-2
          -7.822676368422584e-2 -5.382445344960388e-2 -5.276085687329055e-2 -5.161008744106115e-2 -5.148288126466904e-2
          -5.078421149999142e-2 -5.060691556338707e-2 -4.572744787857218e-2 -4.558216841551260e-2 -4.556095025161107e-2
          -4.546329835882928e-2 -4.539024837011403e-2 -4.536674967600075e-2 -1.824343772525962e-2 -1.784319553719459e-2
          -1.735975739936717e-2 -1.514206576141896e-2 -1.471134912251322e-2 -1.459701915194793e-2 -1.415754093276121e-2
          -1.307058327033736e-2 -1.274371725247372e-2 -1.250255296467099e-2 -1.224667218829729e-2 -1.192518521316426e-2
          1.866357611781888e-2 5.185313975723703e-2 5.357831124782871e-2 5.476870866131941e-2 5.653663347381754e-2
          5.791119937796982e-2 5.837240673243939e-2 5.974954923231293e-2 6.266687731494231e-2 6.287193777515271e-2
          6.305954490529185e-2 6.363003599055944e-2 6.431708127302431e-2 6.884978490771722e-2 7.253176538242213e-2
          </eigenvalues>
        <occupations size="350">
          1.000000000000000e0 1.000000000000000e0 1.000000000000000e0 1.000000000000000e0 1.000000000000000e0
          1.000000000000000e0 1.000000000000000e0 1.000000000000000e0 1.000000000000000e0 1.000000000000000e0
          1.000000000000000e0 1.000000000000000e0 1.000000000000000e0 1.000000000000000e0 1.000000000000000e0
          1.000000000000000e0 1.000000000000000e0 1.000000000000000e0 1.000000000000000e0 1.000000000000000e0
          1.000000000000000e0 1.000000000000000e0 1.000000000000000e0 1.000000000000000e0 1.000000000000000e0
          1.000000000000000e0 1.000000000000000e0 1.000000000000000e0 1.000000000000000e0 1.000000000000000e0
          1.000000000000000e0 1.000000000000000e0 1.000000000000000e0 1.000000000000000e0 1.000000000000000e0
          1.000000000000000e0 1.000000000000000e0 1.000000000000000e0 1.000000000000000e0 1.000000000000000e0
          1.000000000000000e0 1.000000000000000e0 1.000000000000000e0 1.000000000000000e0 1.000000000000000e0
          1.000000000000000e0 1.000000000000000e0 1.000000000000000e0 1.000000000000000e0 1.000000000000000e0
          1.000000000000000e0 1.000000000000000e0 1.000000000000000e0 1.000000000000000e0 1.000000000000000e0
          1.000000000000000e0 1.000000000000000e0 1.000000000000000e0 1.000000000000000e0 1.000000000000000e0
          1.000000000000000e0 1.000000000000000e0 1.000000000000000e0 1.000000000000000e0 1.000000000000000e0
          1.000000000000000e0 1.000000000000000e0 1.000000000000000e0 1.000000000000000e0 1.000000000000000e0
          1.000000000000000e0 1.000000000000000e0 1.000000000000000e0 1.000000000000000e0 1.000000000000000e0
          1.000000000000000e0 1.000000000000000e0 1.000000000000000e0 1.000000000000000e0 1.000000000000000e0
          1.000000000000000e0 1.000000000000000e0 1.000000000000000e0 1.000000000000000e0 1.000000000000000e0
          1.000000000000000e0 1.000000000000000e0 1.000000000000000e0 1.000000000000000e0 1.000000000000000e0
          1.000000000000000e0 1.000000000000000e0 1.000000000000000e0 1.000000000000000e0 1.000000000000000e0
          1.000000000000000e0 1.000000000000000e0 1.000000000000000e0 1.000000000000000e0 1.000000000000000e0
          1.000000000000000e0 1.000000000000000e0 1.000000000000000e0 1.000000000000000e0 1.000000000000000e0
          1.000000000000000e0 1.000000000000000e0 1.000000000000000e0 1.000000000000000e0 1.000000000000000e0
          1.000000000000000e0 1.000000000000000e0 1.000000000000000e0 1.000000000000000e0 1.000000000000000e0
          1.000000000000000e0 1.000000000000000e0 1.000000000000000e0 1.000000000000000e0 1.000000000000000e0
          1.000000000000000e0 1.000000000000000e0 1.000000000000000e0 1.000000000000000e0 1.000000000000000e0
          1.000000000000000e0 1.000000000000000e0 1.000000000000000e0 1.000000000000000e0 1.000000000000000e0
          1.000000000000000e0 1.000000000000000e0 1.000000000000000e0 1.000000000000000e0 1.000000000000000e0
          1.000000000000000e0 1.000000000000000e0 1.000000000000000e0 1.000000000000000e0 1.000000000000000e0
          1.000000000000000e0 1.000000000000000e0 1.000000000000000e0 1.000000000000000e0 1.000000000000000e0
          1.000000000000000e0 1.000000000000000e0 1.000000000000000e0 1.000000000000000e0 1.000000000000000e0
          1.000000000000000e0 1.000000000000000e0 1.000000000000000e0 1.000000000000000e0 1.000000000000000e0
          1.000000000000000e0 1.000000000000000e0 1.000000000000000e0 1.000000000000000e0 1.000000000000000e0
          1.000000000000000e0 1.000000000000000e0 1.000000000000000e0 1.000000000000000e0 1.000000000000000e0
          1.000000000000000e0 1.000000000000000e0 1.000000000000000e0 1.000000000000000e0 1.000000000000000e0
          1.000000000000000e0 1.000000000000000e0 1.000000000000000e0 1.000000000000000e0 1.000000000000000e0
          1.000000000000000e0 1.000000000000000e0 1.000000000000000e0 1.000000000000000e0 1.000000000000000e0
          1.000000000000000e0 1.000000000000000e0 1.000000000000000e0 1.000000000000000e0 1.000000000000000e0
          1.000000000000000e0 1.000000000000000e0 1.000000000000000e0 1.000000000000000e0 1.000000000000000e0
          1.000000000000000e0 1.000000000000000e0 1.000000000000000e0 1.000000000000000e0 1.000000000000000e0
          1.000000000000000e0 1.000000000000000e0 1.000000000000000e0 1.000000000000000e0 1.000000000000000e0
          1.000000000000000e0 1.000000000000000e0 1.000000000000000e0 1.000000000000000e0 1.000000000000000e0
          1.000000000000000e0 1.000000000000000e0 1.000000000000000e0 1.000000000000000e0 1.000000000000000e0
          1.000000000000000e0 1.000000000000000e0 1.000000000000000e0 1.000000000000000e0 1.000000000000000e0
          1.000000000000000e0 1.000000000000000e0 1.000000000000000e0 1.000000000000000e0 1.000000000000000e0
          1.000000000000000e0 1.000000000000000e0 1.000000000000000e0 1.000000000000000e0 1.000000000000000e0
          1.000000000000000e0 1.000000000000000e0 1.000000000000000e0 1.000000000000000e0 1.000000000000000e0
          1.000000000000000e0 1.000000000000000e0 1.000000000000000e0 1.000000000000000e0 1.000000000000000e0
          1.000000000000000e0 1.000000000000000e0 1.000000000000000e0 1.000000000000000e0 1.000000000000000e0
          1.000000000000000e0 1.000000000000000e0 1.000000000000000e0 1.000000000000000e0 1.000000000000000e0
          1.000000000000000e0 1.000000000000000e0 1.000000000000000e0 1.000000000000000e0 1.000000000000000e0
          1.000000000000000e0 1.000000000000000e0 1.000000000000000e0 1.000000000000000e0 1.000000000000000e0
          1.000000000000000e0 1.000000000000000e0 1.000000000000000e0 1.000000000000000e0 1.000000000000000e0
          1.000000000000000e0 1.000000000000000e0 1.000000000000000e0 1.000000000000000e0 1.000000000000029e0
          1.000000000032468e0 1.000000000068645e0 1.000000004099719e0 1.000000018791455e0 1.000000039933605e0
          1.000001795446204e0 1.000042407174017e0 1.070753713720623e0 1.071259560420049e0 1.074042134697729e0
          1.064335306114085e0 1.059034476027961e0 1.038913533471366e0 1.034172718049569e0 1.011176498991285e0
          1.001175913779229e0 9.910577320792788e-1 9.871622708980833e-1 9.722468311317677e-1 4.059027860754767e-1
          3.979443891790634e-1 8.921484649929608e-2 8.508900145693548e-2 7.929391551285430e-2 7.654130163070828e-2
          7.373022266215560e-2 6.939725261295854e-2 6.160841956511438e-2 5.438337306288683e-2 5.147107350861599e-2
          1.705980663811713e-5 1.628340642669275e-5 1.524620496054196e-5 1.342376259880438e-5 1.201424388164433e-5
          1.124789512624454e-5 5.373798099680316e-12 4.630879267006618e-12 3.975507454662974e-12 5.591124562280838e-16
          5.082907685253736e-16 4.467406853472396e-16 7.523383424584810e-54 1.952088983283114e-59 6.938193019648250e-61
          4.067706652638132e-63 5.520948362159764e-88 5.520948362159764e-88 5.520948362159764e-88 5.520948362159764e-88
          5.520948362159764e-88 5.520948362159764e-88 5.520948362159764e-88 5.520948362159764e-88 5.520948362159764e-88
          5.520948362159764e-88 5.520948362159764e-88 5.520948362159764e-88 5.520948362159764e-88 5.520948362159764e-88
          5.520948362159764e-88 5.520948362159764e-88 5.520948362159764e-88 5.520948362159764e-88 5.520948362159764e-88
          5.520948362159764e-88 5.520948362159764e-88 5.520948362159764e-88 5.520948362159764e-88 5.520948362159764e-88
          5.520948362159764e-88 5.520948362159764e-88 5.520948362159764e-88 5.520948362159764e-88 5.520948362159764e-88
          5.520948362159764e-88 5.520948362159764e-88 5.520948362159764e-88 5.520948362159764e-88 5.520948362159764e-88
          5.520948362159764e-88 5.520948362159764e-88 5.520948362159764e-88 5.520948362159764e-88 5.520948362159764e-88
          </occupations>
      </ks_energies>
      <ks_energies>
        <k_point weight="4.444444444444e-1">0.000000000000000e0 0.000000000000000e0 2.378214305327377e0</k_point>
        <npw>306814</npw>
        <eigenvalues size="350">
          -8.623873213249787e-1 -8.562423705764630e-1 -8.514772366592341e-1 -8.383560881737655e-1 -8.377096672892938e-1
          -8.346831958226204e-1 -8.324636319655557e-1 -8.270696245096435e-1 -8.182734250840539e-1 -8.114767099000813e-1
          -8.070316430120169e-1 -7.970506771427743e-1 -7.884494576980348e-1 -4.471672413441824e-1 -4.351236602281547e-1
          -4.279443241370039e-1 -4.222406297474732e-1 -4.055010756228018e-1 -4.024348076477186e-1 -4.014744039242556e-1
          -3.961082809206109e-1 -3.938144389952950e-1 -3.904643953522711e-1 -3.876354045265413e-1 -3.830176486497608e-1
          -3.808893443380124e-1 -3.796779737617785e-1 -3.760779155140002e-1 -3.730703111309009e-1 -3.718219374080847e-1
          -3.698969082169180e-1 -3.683486782898800e-1 -3.655727586420619e-1 -3.641137036384906e-1 -3.598166543938853e-1
          -3.579875104791521e-1 -3.530862377348434e-1 -3.512658274222106e-1 -3.511370621941631e-1 -3.452536852274646e-1
          -3.449914844324716e-1 -3.449023970848760e-1 -3.427060949136315e-1 -3.426377681395851e-1 -3.400990963935258e-1
          -3.380980644452673e-1 -3.376663467214470e-1 -3.368701846036102e-1 -3.355226226250664e-1 -3.354171683197899e-1
          -3.301890386022813e-1 -3.299638414800974e-1 -3.296867197572099e-1 -3.296373226518802e-1 -3.295808502368842e-1
          -3.283434543752613e-1 -3.282789585371432e-1 -3.238960536346235e-1 -3.237867989172798e-1 -3.235308334631448e-1
          -3.234920214599461e-1 -3.234049987891151e-1 -3.200030991174019e-1 -3.199092972934810e-1 -3.175080748063690e-1
          -3.174445366694141e-1 -3.172168873617697e-1 -3.166893595155960e-1 -3.166625046429421e-1 -3.160965005939584e-1
          -3.160489059882821e-1 -3.134224402988186e-1 -3.132108285245500e-1 -3.092067832099797e-1 -3.091386849047598e-1
          -3.062037729892304e-1 -3.023000576068449e-1 -3.016624525794174e-1 -3.011285753233055e-1 -2.974026805754015e-1
          -2.952271503974631e-1 -2.930431069322239e-1 -2.926869421004819e-1 -2.923422688470508e-1 -2.913889694097645e-1
          -2.911850821730265e-1 -2.908432061891016e-1 -2.880488161090789e-1 -2.875914777916967e-1 -2.843602844848268e-1
          -2.840257759097114e-1 -2.786882993482354e-1 -2.782563511752763e-1 -2.766192960316101e-1 -2.759512149192545e-1
          -2.746006472166671e-1 -2.743715995845035e-1 -2.742062319435181e-1 -2.741178826165871e-1 -2.739997805457928e-1
          -2.737277056396819e-1 -2.735868905176626e-1 -2.731109475445152e-1 -2.725600055667346e-1 -2.713696294659894e-1
          -2.706521738158815e-1 -2.700858224997210e-1 -2.675690191358674e-1 -2.663203013700368e-1 -2.655463271929137e-1
          -2.647702756902757e-1 -2.640807718833481e-1 -2.619395416212775e-1 -2.595736231370668e-1 -2.594911162104574e-1
          -2.592222361678891e-1 -2.582685903321926e-1 -2.573723583320151e-1 -2.543223121302085e-1 -2.539404280256258e-1
          -2.523345210247576e-1 -2.506025172852191e-1 -2.496944523275342e-1 -2.492723907510111e-1 -2.488828566602105e-1
          -2.486178755059995e-1 -2.482426554832194e-1 -2.481333419565615e-1 -2.473483332812869e-1 -2.460218039091412e-1
          -2.453069129642650e-1 -2.433610185704298e-1 -2.427338109354607e-1 -2.425723556776894e-1 -2.414378379590026e-1
          -2.408540910778044e-1 -2.403061140278797e-1 -2.401017645488972e-1 -2.390552342928382e-1 -2.385351708944853e-1
          -2.378214148513015e-1 -2.371128093460471e-1 -2.366521991913722e-1 -2.359387306842510e-1 -2.351792273269245e-1
          -2.347990921604538e-1 -2.337482305503800e-1 -2.336191140289157e-1 -2.332765179242971e-1 -2.325614145089336e-1
          -2.316572202647786e-1 -2.313566796193276e-1 -2.308715813284524e-1 -2.306076595726523e-1 -2.298839982576109e-1
          -2.295492071939142e-1 -2.287039983229490e-1 -2.277543260858339e-1 -2.270954698287968e-1 -2.262398064365773e-1
          -2.258446353549572e-1 -2.255227106202968e-1 -2.253195611326442e-1 -2.247079176797108e-1 -2.242242506139946e-1
          -2.239494803291865e-1 -2.232512736917000e-1 -2.224414460199892e-1 -2.215412440385325e-1 -2.200012315525871e-1
          -2.191390622227806e-1 -2.182852033000250e-1 -2.177498998703945e-1 -2.174649284949543e-1 -2.158618939531441e-1
          -2.143867135717255e-1 -2.130067406242415e-1 -2.125135695231673e-1 -2.121555312549921e-1 -2.115090735565995e-1
          -2.110991740872861e-1 -2.106959649166114e-1 -2.100892393970326e-1 -2.097905508467096e-1 -2.090448287160005e-1
          -2.087176616039804e-1 -2.082750355030723e-1 -2.067199326479369e-1 -2.061482133844433e-1 -2.041690712315116e-1
          -2.026974903283550e-1 -2.013765832186353e-1 -2.012340446050103e-1 -2.007905544054002e-1 -2.002801085815453e-1
          -1.994785933568228e-1 -1.972073139347664e-1 -1.948859420728347e-1 -1.943276713710314e-1 -1.938945820903044e-1
          -1.914732711016054e-1 -1.899237499914501e-1 -1.883419357993383e-1 -1.872142004951875e-1 -1.866849952380476e-1
          -1.861627207802380e-1 -1.851672178809718e-1 -1.840640666008064e-1 -1.832739196070192e-1 -1.829580284420003e-1
          -1.823045970769280e-1 -1.820451316240563e-1 -1.818412059609861e-1 -1.813946292806052e-1 -1.809730957194896e-1
          -1.805759932830276e-1 -1.799969450262694e-1 -1.796392367020267e-1 -1.794766612360704e-1 -1.794240993279872e-1
          -1.789982519493748e-1 -1.782222937619054e-1 -1.775929206401089e-1 -1.770055596429764e-1 -1.758884743065327e-1
          -1.755887395957932e-1 -1.741622294528754e-1 -1.738928697603693e-1 -1.733336128994253e-1 -1.729098677272185e-1
          -1.724034178705534e-1 -1.711229446574940e-1 -1.707614516502122e-1 -1.689160982936812e-1 -1.686380882327571e-1
          -1.679953307653657e-1 -1.657507868196265e-1 -1.656411438365058e-1 -1.653442836624881e-1 -1.590541602196803e-1
          -1.582791756053173e-1 -1.576387097185859e-1 -1.569186745603183e-1 -1.565746025143393e-1 -1.561953239219867e-1
          -1.553772378085277e-1 -1.546790422837595e-1 -1.530811973958623e-1 -1.508631255274441e-1 -1.498913883068649e-1
          -1.490842155303572e-1 -1.489901252352078e-1 -1.486892816875614e-1 -1.478177076960760e-1 -1.461991576843335e-1
          -1.453854323321625e-1 -1.446627119059897e-1 -1.445294266352294e-1 -1.441057989505993e-1 -1.424906726473121e-1
          -1.417287376747156e-1 -1.416051708804052e-1 -1.411217440252805e-1 -1.396838365479886e-1 -1.385129375507919e-1
          -1.380923820730742e-1 -1.362820633956606e-1 -1.358538428545843e-1 -1.357653712476948e-1 -1.356786764999683e-1
          -1.346590850250293e-1 -1.334939711021783e-1 -1.327450254667355e-1 -1.326486111181104e-1 -1.320154097940820e-1
          -1.282667527190127e-1 -1.280745886811831e-1 -1.270311978643742e-1 -1.262854236172001e-1 -1.251930592731171e-1
          -1.250679865547824e-1 -1.249175172740066e-1 -1.246105000432155e-1 -1.233482101091899e-1 -1.232101091559842e-1
          -1.225400599422993e-1 -1.223843267824239e-1 -1.222674114206648e-1 -1.220495863052785e-1 -1.210872716542971e-1
          -1.208652069886748e-1 -1.191447591500530e-1 -1.182662581483945e-1 -1.181835714711415e-1 -1.180810106091661e-1
          -1.177407915840355e-1 -1.176172190102163e-1 -1.174978370155917e-1 -1.171557708659218e-1 -1.160545632494126e-1
          -1.153246538288409e-1 -1.128083356791567e-1 -1.122216750280707e-1 -1.111091277559541e-1 -1.110127295347769e-1
          -1.101798311392649e-1 -1.101378856296291e-1 -1.087489539339503e-1 -9.536974157193013e-2 -9.533932420228295e-2
          -8.493974209263767e-2 -8.192458098132327e-2 -7.903915761502714e-2 -7.843114877529428e-2 -6.156555803107927e-2
          -6.060440461297805e-2 -5.821844958104356e-2 -5.810908438645270e-2 -4.854584295226610e-2 -4.815032676745624e-2
          -4.722562961006330e-2 -3.137098719543010e-2 -3.040824998115666e-2 -2.838296523103774e-2 -2.818457363169978e-2
          -2.086020741578283e-2 -1.725017386046795e-2 -1.698390432696277e-2 3.017049646025396e-3 5.459762571151476e-3
          6.615245802204996e-3 9.506526135116820e-3 9.853574633377686e-3 1.353621626346103e-2 2.131850971046634e-2
          2.709468456557160e-2 2.740166673309893e-2 3.866938925971423e-2 4.095139535162767e-2 5.582374475009110e-2
          5.683265510960032e-2 5.799484227341544e-2 5.860474142850122e-2 5.946531792731037e-2 7.144225944194335e-2
          7.405945870365864e-2 7.491249272038101e-2 7.869055724099827e-2 8.470436843476943e-2 8.610759210882685e-2
          </eigenvalues>
        <occupations size="350">
          1.000000000000000e0 1.000000000000000e0 1.000000000000000e0 1.000000000000000e0 1.000000000000000e0
          1.000000000000000e0 1.000000000000000e0 1.000000000000000e0 1.000000000000000e0 1.000000000000000e0
          1.000000000000000e0 1.000000000000000e0 1.000000000000000e0 1.000000000000000e0 1.000000000000000e0
          1.000000000000000e0 1.000000000000000e0 1.000000000000000e0 1.000000000000000e0 1.000000000000000e0
          1.000000000000000e0 1.000000000000000e0 1.000000000000000e0 1.000000000000000e0 1.000000000000000e0
          1.000000000000000e0 1.000000000000000e0 1.000000000000000e0 1.000000000000000e0 1.000000000000000e0
          1.000000000000000e0 1.000000000000000e0 1.000000000000000e0 1.000000000000000e0 1.000000000000000e0
          1.000000000000000e0 1.000000000000000e0 1.000000000000000e0 1.000000000000000e0 1.000000000000000e0
          1.000000000000000e0 1.000000000000000e0 1.000000000000000e0 1.000000000000000e0 1.000000000000000e0
          1.000000000000000e0 1.000000000000000e0 1.000000000000000e0 1.000000000000000e0 1.000000000000000e0
          1.000000000000000e0 1.000000000000000e0 1.000000000000000e0 1.000000000000000e0 1.000000000000000e0
          1.000000000000000e0 1.000000000000000e0 1.000000000000000e0 1.000000000000000e0 1.000000000000000e0
          1.000000000000000e0 1.000000000000000e0 1.000000000000000e0 1.000000000000000e0 1.000000000000000e0
          1.000000000000000e0 1.000000000000000e0 1.000000000000000e0 1.000000000000000e0 1.000000000000000e0
          1.000000000000000e0 1.000000000000000e0 1.000000000000000e0 1.000000000000000e0 1.000000000000000e0
          1.000000000000000e0 1.000000000000000e0 1.000000000000000e0 1.000000000000000e0 1.000000000000000e0
          1.000000000000000e0 1.000000000000000e0 1.000000000000000e0 1.000000000000000e0 1.000000000000000e0
          1.000000000000000e0 1.000000000000000e0 1.000000000000000e0 1.000000000000000e0 1.000000000000000e0
          1.000000000000000e0 1.000000000000000e0 1.000000000000000e0 1.000000000000000e0 1.000000000000000e0
          1.000000000000000e0 1.000000000000000e0 1.000000000000000e0 1.000000000000000e0 1.000000000000000e0
          1.000000000000000e0 1.000000000000000e0 1.000000000000000e0 1.000000000000000e0 1.000000000000000e0
          1.000000000000000e0 1.000000000000000e0 1.000000000000000e0 1.000000000000000e0 1.000000000000000e0
          1.000000000000000e0 1.000000000000000e0 1.000000000000000e0 1.000000000000000e0 1.000000000000000e0
          1.000000000000000e0 1.000000000000000e0 1.000000000000000e0 1.000000000000000e0 1.000000000000000e0
          1.000000000000000e0 1.000000000000000e0 1.000000000000000e0 1.000000000000000e0 1.000000000000000e0
          1.000000000000000e0 1.000000000000000e0 1.000000000000000e0 1.000000000000000e0 1.000000000000000e0
          1.000000000000000e0 1.000000000000000e0 1.000000000000000e0 1.000000000000000e0 1.000000000000000e0
          1.000000000000000e0 1.000000000000000e0 1.000000000000000e0 1.000000000000000e0 1.000000000000000e0
          1.000000000000000e0 1.000000000000000e0 1.000000000000000e0 1.000000000000000e0 1.000000000000000e0
          1.000000000000000e0 1.000000000000000e0 1.000000000000000e0 1.000000000000000e0 1.000000000000000e0
          1.000000000000000e0 1.000000000000000e0 1.000000000000000e0 1.000000000000000e0 1.000000000000000e0
          1.000000000000000e0 1.000000000000000e0 1.000000000000000e0 1.000000000000000e0 1.000000000000000e0
          1.000000000000000e0 1.000000000000000e0 1.000000000000000e0 1.000000000000000e0 1.000000000000000e0
          1.000000000000000e0 1.000000000000000e0 1.000000000000000e0 1.000000000000000e0 1.000000000000000e0
          1.000000000000000e0 1.000000000000000e0 1.000000000000000e0 1.000000000000000e0 1.000000000000000e0
          1.000000000000000e0 1.000000000000000e0 1.000000000000000e0 1.000000000000000e0 1.000000000000000e0
          1.000000000000000e0 1.000000000000000e0 1.000000000000000e0 1.000000000000000e0 1.000000000000000e0
          1.000000000000000e0 1.000000000000000e0 1.000000000000000e0 1.000000000000000e0 1.000000000000000e0
          1.000000000000000e0 1.000000000000000e0 1.000000000000000e0 1.000000000000000e0 1.000000000000000e0
          1.000000000000000e0 1.000000000000000e0 1.000000000000000e0 1.000000000000000e0 1.000000000000000e0
          1.000000000000000e0 1.000000000000000e0 1.000000000000000e0 1.000000000000000e0 1.000000000000000e0
          1.000000000000000e0 1.000000000000000e0 1.000000000000000e0 1.000000000000000e0 1.000000000000000e0
          1.000000000000000e0 1.000000000000000e0 1.000000000000000e0 1.000000000000000e0 1.000000000000000e0
          1.000000000000000e0 1.000000000000000e0 1.000000000000000e0 1.000000000000000e0 1.000000000000000e0
          1.000000000000000e0 1.000000000000000e0 1.000000000000000e0 1.000000000000000e0 1.000000000000000e0
          1.000000000000000e0 1.000000000000000e0 1.000000000000000e0 1.000000000000000e0 1.000000000000000e0
          1.000000000000000e0 1.000000000000000e0 1.000000000000000e0 1.000000000000000e0 1.000000000000000e0
          1.000000000000000e0 1.000000000000000e0 1.000000000000000e0 1.000000000000000e0 1.000000000000000e0
          1.000000000000000e0 1.000000000000000e0 1.000000000000000e0 1.000000000000000e0 1.000000000000000e0
          1.000000000000000e0 1.000000000000000e0 1.000000000000000e0 1.000000000000000e0 1.000000000000000e0
          1.000000000000000e0 1.000000000000000e0 1.000000000000000e0 1.000000000000000e0 1.000000000000000e0
          1.000000000000000e0 1.000000000000000e0 1.000000000000000e0 1.000000000000000e0 1.000000000000017e0
          1.000000000000156e0 1.000000000000223e0 1.000000000000880e0 1.000000000042484e0 1.000000000795578e0
          1.000000002167745e0 1.000000119851790e0 1.000000288161065e0 1.000000344236630e0 1.000000409290777e0
          1.000002879038693e0 1.000022072184083e0 1.000073310478478e0 1.000085030514417e0 1.000217366028636e0
          1.015487567616211e0 1.018115081751315e0 1.037806991115455e0 1.056272536560223e0 1.079956703846561e0
          1.081468288284837e0 1.082729091152463e0 1.083042064527188e0 1.037560238101913e0 1.026802531403242e0
          9.562472102862444e-1 9.355312401129108e-1 9.189574055858367e-1 8.858490054207035e-1 7.114960522723004e-1
          6.668930037537653e-1 3.309464023011796e-1 2.001689365578328e-1 1.899125725533142e-1 1.776911480213869e-1
          1.410641674573866e-1 1.292151767889099e-1 1.184791812240021e-1 9.141051987076931e-2 3.551808537131817e-2
          1.727962868928264e-2 8.039523038005912e-4 3.447877082830408e-4 6.033784694264820e-5 5.144149317830224e-5
          1.225198146317335e-5 1.136740309560277e-5 8.218769922376200e-7 3.691039631258136e-24 3.271618556787772e-24
          1.306857146019855e-45 4.087649742581292e-53 7.623418871883288e-61 1.531599390274740e-62 5.520948362159764e-88
          5.520948362159764e-88 5.520948362159764e-88 5.520948362159764e-88 5.520948362159764e-88 5.520948362159764e-88
          5.520948362159764e-88 5.520948362159764e-88 5.520948362159764e-88 5.520948362159764e-88 5.520948362159764e-88
          5.520948362159764e-88 5.520948362159764e-88 5.520948362159764e-88 5.520948362159764e-88 5.520948362159764e-88
          5.520948362159764e-88 5.520948362159764e-88 5.520948362159764e-88 5.520948362159764e-88 5.520948362159764e-88
          5.520948362159764e-88 5.520948362159764e-88 5.520948362159764e-88 5.520948362159764e-88 5.520948362159764e-88
          5.520948362159764e-88 5.520948362159764e-88 5.520948362159764e-88 5.520948362159764e-88 5.520948362159764e-88
          5.520948362159764e-88 5.520948362159764e-88 5.520948362159764e-88 5.520948362159764e-88 5.520948362159764e-88
          </occupations>
      </ks_energies>
      <ks_energies>
        <k_point weight="4.444444444444e-1">0.000000000000000e0 2.059801475817923e0 1.188747714157372e0</k_point>
        <npw>306814</npw>
        <eigenvalues size="350">
          -8.623941186427434e-1 -8.562627198790651e-1 -8.513645927432114e-1 -8.387077125890155e-1 -8.380430906106396e-1
          -8.337865783691470e-1 -8.326205335252819e-1 -8.271721164574323e-1 -8.183427022481659e-1 -8.114515674494685e-1
          -8.070141881624199e-1 -7.970610187564131e-1 -7.884508529838979e-1 -4.471902326590682e-1 -4.351961111217074e-1
          -4.277542403635150e-1 -4.223392941122913e-1 -4.052209734498952e-1 -4.023913324764506e-1 -4.016878573037507e-1
          -3.964499109488868e-1 -3.942809162551348e-1 -3.892664559973479e-1 -3.872642110869519e-1 -3.829352107468805e-1
          -3.811297181598814e-1 -3.807015742214948e-1 -3.762482259588509e-1 -3.733758903532076e-1 -3.710819018137623e-1
          -3.698135153865878e-1 -3.684652448229027e-1 -3.655907039908521e-1 -3.639651267925441e-1 -3.598377904613693e-1
          -3.579237133355020e-1 -3.530519859482483e-1 -3.513339965640897e-1 -3.511547577230595e-1 -3.452748372055741e-1
          -3.449780253859517e-1 -3.448999836326422e-1 -3.427036282932182e-1 -3.426081327848745e-1 -3.401202161952731e-1
          -3.381859117291882e-1 -3.374214972205028e-1 -3.371121481755561e-1 -3.355216487993506e-1 -3.354354443684004e-1
          -3.300894573351073e-1 -3.299986154475612e-1 -3.297075708501538e-1 -3.296208524250301e-1 -3.295659909896874e-1
          -3.283274762711097e-1 -3.282986946305958e-1 -3.238459663227213e-1 -3.238059868099353e-1 -3.235571754779691e-1
          -3.234648579200401e-1 -3.234178656555172e-1 -3.199993309193699e-1 -3.199084820719932e-1 -3.174936363349786e-1
          -3.174612006886886e-1 -3.173466621577512e-1 -3.166740578050713e-1 -3.166486542418470e-1 -3.161066307893921e-1
          -3.160164995530246e-1 -3.132580028249144e-1 -3.132046460959101e-1 -3.091817496460197e-1 -3.091673596301910e-1
          -3.064445959835330e-1 -3.024414566423808e-1 -3.015453886905315e-1 -3.011442380161757e-1 -2.973088394666602e-1
          -2.948696339753702e-1 -2.931273973849704e-1 -2.925829911791247e-1 -2.923097139311346e-1 -2.917440023833051e-1
          -2.912754822369389e-1 -2.908621006132685e-1 -2.878355085943175e-1 -2.875280457170119e-1 -2.844680102526350e-1
          -2.839850259949721e-1 -2.804103508233596e-1 -2.781800373375678e-1 -2.766681047852917e-1 -2.763201358084499e-1
          -2.746949525893893e-1 -2.742955506889185e-1 -2.741321318066973e-1 -2.741138214737395e-1 -2.739812549404617e-1
          -2.737110279954065e-1 -2.734767327419043e-1 -2.731057133939907e-1 -2.719571966435818e-1 -2.713277752788561e-1
          -2.703093127457529e-1 -2.686347281751103e-1 -2.673401776609541e-1 -2.668789797948310e-1 -2.656727286609815e-1
          -2.648971916491419e-1 -2.643715158940690e-1 -2.605770301375021e-1 -2.596939539253369e-1 -2.594455542915561e-1
          -2.590239663875686e-1 -2.584552375679334e-1 -2.574286892776911e-1 -2.545064163401288e-1 -2.540073713467633e-1
          -2.525592452877978e-1 -2.510131175083103e-1 -2.501914918883133e-1 -2.491576756112742e-1 -2.490773366486030e-1
          -2.486327245823533e-1 -2.482765642627727e-1 -2.480706021789476e-1 -2.465452461526478e-1 -2.458862544689603e-1
          -2.451136891018657e-1 -2.433623647546435e-1 -2.431306583446790e-1 -2.426529476566454e-1 -2.422516298635839e-1
          -2.413152424842765e-1 -2.404555380815312e-1 -2.400896309231135e-1 -2.390961956399962e-1 -2.385961750678031e-1
          -2.384895339563886e-1 -2.369574294988662e-1 -2.364971863725112e-1 -2.358964948699856e-1 -2.351002245037772e-1
          -2.347380795485603e-1 -2.336332432469023e-1 -2.332787578828404e-1 -2.330399762591532e-1 -2.324899966104231e-1
          -2.315511769382024e-1 -2.310972962913171e-1 -2.308930015445131e-1 -2.305231864651099e-1 -2.299134600331726e-1
          -2.293651797867537e-1 -2.286890397452690e-1 -2.279077689412982e-1 -2.270303024453588e-1 -2.261930040871196e-1
          -2.258466864283728e-1 -2.254897272074934e-1 -2.250818284520843e-1 -2.243064444646525e-1 -2.241220501880708e-1
          -2.238885419959881e-1 -2.231667669480057e-1 -2.224460380379054e-1 -2.211001140081432e-1 -2.192440420146944e-1
          -2.191107385326840e-1 -2.187694080871485e-1 -2.177874648764329e-1 -2.174220728974017e-1 -2.160341210723937e-1
          -2.144426990508085e-1 -2.131983022949871e-1 -2.127518032461511e-1 -2.120745306193988e-1 -2.114701153057644e-1
          -2.112046713910082e-1 -2.104789853817739e-1 -2.100208392597534e-1 -2.096542771574307e-1 -2.093622402242854e-1
          -2.086822553564356e-1 -2.079083752203299e-1 -2.075363327095590e-1 -2.062207380293795e-1 -2.056224016125793e-1
          -2.019753725190478e-1 -2.015202214650770e-1 -2.011167923936563e-1 -2.007601382860639e-1 -2.003018266248373e-1
          -1.992906700660048e-1 -1.966980101701024e-1 -1.953621842381059e-1 -1.941417333800133e-1 -1.937953664142454e-1
          -1.904803554044460e-1 -1.902088949152607e-1 -1.884610619271788e-1 -1.872123071971954e-1 -1.866285374756404e-1
          -1.862343269137100e-1 -1.854380532874975e-1 -1.842200705120955e-1 -1.834079962046497e-1 -1.831349848155807e-1
          -1.828582409465568e-1 -1.822729816448904e-1 -1.820539950491868e-1 -1.811910975639343e-1 -1.808538536563076e-1
          -1.805881104618491e-1 -1.800580166765118e-1 -1.797002557461093e-1 -1.795863829879109e-1 -1.794435002575609e-1
          -1.788878172705628e-1 -1.782693349418648e-1 -1.775793143440247e-1 -1.766824743780056e-1 -1.758890455400346e-1
          -1.749061102908489e-1 -1.744249346313198e-1 -1.739093411569490e-1 -1.734210047661093e-1 -1.732277147614170e-1
          -1.726613736079849e-1 -1.718242147498892e-1 -1.709475529779486e-1 -1.694347722923606e-1 -1.682509357194879e-1
          -1.672362049701437e-1 -1.657047198579656e-1 -1.655563659316230e-1 -1.652534263229112e-1 -1.590754901605742e-1
          -1.583338282444840e-1 -1.571418289772837e-1 -1.568821279846018e-1 -1.566374735089075e-1 -1.562348668278102e-1
          -1.554106643308634e-1 -1.543234567175462e-1 -1.532624252526471e-1 -1.508802183427040e-1 -1.493269097230429e-1
          -1.492552251478084e-1 -1.490244877241932e-1 -1.487540505435769e-1 -1.474532750577685e-1 -1.466328371189634e-1
          -1.456339266120200e-1 -1.445761299119046e-1 -1.445134025023218e-1 -1.440726940480176e-1 -1.423382322064838e-1
          -1.416449647719821e-1 -1.413633777010945e-1 -1.407527445613443e-1 -1.397299449283065e-1 -1.387294179847224e-1
          -1.384328878820651e-1 -1.368290412740655e-1 -1.358252328034210e-1 -1.357701350719975e-1 -1.356854280440180e-1
          -1.344288997517520e-1 -1.333999979925916e-1 -1.327170572390117e-1 -1.325079332961183e-1 -1.320165494559424e-1
          -1.283263831386761e-1 -1.280710428400389e-1 -1.267371303889005e-1 -1.264492226630463e-1 -1.251001407926791e-1
          -1.250073157849315e-1 -1.248588331212157e-1 -1.246040563246200e-1 -1.233720109341665e-1 -1.230855419018318e-1
          -1.226988433830021e-1 -1.223127848164509e-1 -1.222469222088159e-1 -1.220618809917737e-1 -1.209292111636379e-1
          -1.208587824704703e-1 -1.191938790559384e-1 -1.182841704818069e-1 -1.181949544719440e-1 -1.181179350147660e-1
          -1.176312542833817e-1 -1.175802362815120e-1 -1.174960713895465e-1 -1.173455166169711e-1 -1.163269806869647e-1
          -1.153459002265680e-1 -1.128008465671806e-1 -1.123078077274539e-1 -1.110531650232266e-1 -1.109991275714348e-1
          -1.101632672955440e-1 -1.101227220838636e-1 -1.087473177332071e-1 -9.538017725209423e-2 -9.529555135168165e-2
          -8.506234488960114e-2 -8.194217344847486e-2 -7.886640903581070e-2 -7.863953141836225e-2 -6.150437443625057e-2
          -6.064187100096382e-2 -5.823065514171071e-2 -5.802168968557946e-2 -4.841773530623222e-2 -4.815129795120717e-2
          -4.744396144586168e-2 -3.152426690687756e-2 -3.046365330962654e-2 -2.831029913066928e-2 -2.802316289256863e-2
          -2.096547967811985e-2 -1.752621385562725e-2 -1.682223425463377e-2 3.059499026728765e-3 5.485478714350213e-3
          6.578069211498486e-3 9.585149362716395e-3 9.689033182329981e-3 1.334697057016326e-2 2.130718766830914e-2
          2.702035894659298e-2 2.763556247769798e-2 3.947845797671987e-2 3.995247893788125e-2 5.581812115862065e-2
          5.708590390365925e-2 5.815853038681923e-2 5.930091824625181e-2 6.086134944229904e-2 7.248147109367807e-2
          7.441828222548843e-2 7.460086874408127e-2 7.880209353795560e-2 8.467169786570857e-2 8.546740351405257e-2
          </eigenvalues>
        <occupations size="350">
          1.000000000000000e0 1.000000000000000e0 1.000000000000000e0 1.000000000000000e0 1.000000000000000e0
          1.000000000000000e0 1.000000000000000e0 1.000000000000000e0 1.000000000000000e0 1.000000000000000e0
          1.000000000000000e0 1.000000000000000e0 1.000000000000000e0 1.000000000000000e0 1.000000000000000e0
          1.000000000000000e0 1.000000000000000e0 1.000000000000000e0 1.000000000000000e0 1.000000000000000e0
          1.000000000000000e0 1.000000000000000e0 1.000000000000000e0 1.000000000000000e0 1.000000000000000e0
          1.000000000000000e0 1.000000000000000e0 1.000000000000000e0 1.000000000000000e0 1.000000000000000e0
          1.000000000000000e0 1.000000000000000e0 1.000000000000000e0 1.000000000000000e0 1.000000000000000e0
          1.000000000000000e0 1.000000000000000e0 1.000000000000000e0 1.000000000000000e0 1.000000000000000e0
          1.000000000000000e0 1.000000000000000e0 1.000000000000000e0 1.000000000000000e0 1.000000000000000e0
          1.000000000000000e0 1.000000000000000e0 1.000000000000000e0 1.000000000000000e0 1.000000000000000e0
          1.000000000000000e0 1.000000000000000e0 1.000000000000000e0 1.000000000000000e0 1.000000000000000e0
          1.000000000000000e0 1.000000000000000e0 1.000000000000000e0 1.000000000000000e0 1.000000000000000e0
          1.000000000000000e0 1.000000000000000e0 1.000000000000000e0 1.000000000000000e0 1.000000000000000e0
          1.000000000000000e0 1.000000000000000e0 1.000000000000000e0 1.000000000000000e0 1.000000000000000e0
          1.000000000000000e0 1.000000000000000e0 1.000000000000000e0 1.000000000000000e0 1.000000000000000e0
          1.000000000000000e0 1.000000000000000e0 1.000000000000000e0 1.000000000000000e0 1.000000000000000e0
          1.000000000000000e0 1.000000000000000e0 1.000000000000000e0 1.000000000000000e0 1.000000000000000e0
          1.000000000000000e0 1.000000000000000e0 1.000000000000000e0 1.000000000000000e0 1.000000000000000e0
          1.000000000000000e0 1.000000000000000e0 1.000000000000000e0 1.000000000000000e0 1.000000000000000e0
          1.000000000000000e0 1.000000000000000e0 1.000000000000000e0 1.000000000000000e0 1.000000000000000e0
          1.000000000000000e0 1.000000000000000e0 1.000000000000000e0 1.000000000000000e0 1.000000000000000e0
          1.000000000000000e0 1.000000000000000e0 1.000000000000000e0 1.000000000000000e0 1.000000000000000e0
          1.000000000000000e0 1.000000000000000e0 1.000000000000000e0 1.000000000000000e0 1.000000000000000e0
          1.000000000000000e0 1.000000000000000e0 1.000000000000000e0 1.000000000000000e0 1.000000000000000e0
          1.000000000000000e0 1.000000000000000e0 1.000000000000000e0 1.000000000000000e0 1.000000000000000e0
          1.000000000000000e0 1.000000000000000e0 1.000000000000000e0 1.000000000000000e0 1.000000000000000e0
          1.000000000000000e0 1.000000000000000e0 1.000000000000000e0 1.000000000000000e0 1.000000000000000e0
          1.000000000000000e0 1.000000000000000e0 1.000000000000000e0 1.000000000000000e0 1.000000000000000e0
          1.000000000000000e0 1.000000000000000e0 1.000000000000000e0 1.000000000000000e0 1.000000000000000e0
          1.000000000000000e0 1.000000000000000e0 1.000000000000000e0 1.000000000000000e0 1.000000000000000e0
          1.000000000000000e0 1.000000000000000e0 1.000000000000000e0 1.000000000000000e0 1.000000000000000e0
          1.000000000000000e0 1.000000000000000e0 1.000000000000000e0 1.000000000000000e0 1.000000000000000e0
          1.000000000000000e0 1.000000000000000e0 1.000000000000000e0 1.000000000000000e0 1.000000000000000e0
          1.000000000000000e0 1.000000000000000e0 1.000000000000000e0 1.000000000000000e0 1.000000000000000e0
          1.000000000000000e0 1.000000000000000e0 1.000000000000000e0 1.000000000000000e0 1.000000000000000e0
          1.000000000000000e0 1.000000000000000e0 1.000000000000000e0 1.000000000000000e0 1.000000000000000e0
          1.000000000000000e0 1.000000000000000e0 1.000000000000000e0 1.000000000000000e0 1.000000000000000e0
          1.000000000000000e0 1.000000000000000e0 1.000000000000000e0 1.000000000000000e0 1.000000000000000e0
          1.000000000000000e0 1.000000000000000e0 1.000000000000000e0 1.000000000000000e0 1.000000000000000e0
          1.000000000000000e0 1.000000000000000e0 1.000000000000000e0 1.000000000000000e0 1.000000000000000e0
          1.000000000000000e0 1.000000000000000e0 1.000000000000000e0 1.000000000000000e0 1.000000000000000e0
          1.000000000000000e0 1.000000000000000e0 1.000000000000000e0 1.000000000000000e0 1.000000000000000e0
          1.000000000000000e0 1.000000000000000e0 1.000000000000000e0 1.000000000000000e0 1.000000000000000e0
          1.000000000000000e0 1.000000000000000e0 1.000000000000000e0 1.000000000000000e0 1.000000000000000e0
          1.000000000000000e0 1.000000000000000e0 1.000000000000000e0 1.000000000000000e0 1.000000000000000e0
          1.000000000000000e0 1.000000000000000e0 1.000000000000000e0 1.000000000000000e0 1.000000000000000e0
          1.000000000000000e0 1.000000000000000e0 1.000000000000000e0 1.000000000000000e0 1.000000000000000e0
          1.000000000000000e0 1.000000000000000e0 1.000000000000000e0 1.000000000000000e0 1.000000000000000e0
          1.000000000000000e0 1.000000000000000e0 1.000000000000000e0 1.000000000000000e0 1.000000000000000e0
          1.000000000000000e0 1.000000000000000e0 1.000000000000000e0 1.000000000000000e0 1.000000000000000e0
          1.000000000000000e0 1.000000000000000e0 1.000000000000000e0 1.000000000000000e0 1.000000000000000e0
          1.000000000000000e0 1.000000000000000e0 1.000000000000000e0 1.000000000000000e0 1.000000000000026e0
          1.000000000000199e0 1.000000000000445e0 1.000000000002450e0 1.000000000037697e0 1.000000000470029e0
          1.000000000964781e0 1.000000037549406e0 1.000000305255359e0 1.000000340966754e0 1.000000403826840e0
          1.000004376127093e0 1.000025780678287e0 1.000076544430785e0 1.000105303852285e0 1.000217011164475e0
          1.014733361744681e0 1.018166444948251e0 1.044829803342576e0 1.052078413121761e0 1.081117446345558e0
          1.082054464326415e0 1.083037276533312e0 1.083011847693587e0 1.039286099557751e0 1.015997928616959e0
          9.757205784073239e-1 9.254915448340778e-1 9.159649327054893e-1 8.877921331243906e-1 6.798416865512598e-1
          6.655898275333435e-1 3.393686550332264e-1 2.024382871602134e-1 1.913031129801693e-1 1.820274978322015e-1
          1.305229288209086e-1 1.258154577038617e-1 1.183255507772313e-1 1.057656995795803e-1 4.558967827357650e-2
          1.766470157359775e-2 7.955605857937050e-4 3.916452961607078e-4 5.501031032543322e-5 5.029110148911221e-5
          1.189509671728508e-5 1.106288808396515e-5 8.192009421518458e-7 3.846872184412993e-24 2.749608297197471e-24
          2.564582311068072e-45 4.538968806635797e-53 2.525873612382600e-61 5.880805031942047e-62 5.520948362159764e-88
          5.520948362159764e-88 5.520948362159764e-88 5.520948362159764e-88 5.520948362159764e-88 5.520948362159764e-88
          5.520948362159764e-88 5.520948362159764e-88 5.520948362159764e-88 5.520948362159764e-88 5.520948362159764e-88
          5.520948362159764e-88 5.520948362159764e-88 5.520948362159764e-88 5.520948362159764e-88 5.520948362159764e-88
          5.520948362159764e-88 5.520948362159764e-88 5.520948362159764e-88 5.520948362159764e-88 5.520948362159764e-88
          5.520948362159764e-88 5.520948362159764e-88 5.520948362159764e-88 5.520948362159764e-88 5.520948362159764e-88
          5.520948362159764e-88 5.520948362159764e-88 5.520948362159764e-88 5.520948362159764e-88 5.520948362159764e-88
          5.520948362159764e-88 5.520948362159764e-88 5.520948362159764e-88 5.520948362159764e-88 5.520948362159764e-88
          </occupations>
      </ks_energies>
      <ks_energies>
        <k_point weight="4.444444444444e-1">0.000000000000000e0 2.059801475817923e0 3.566962019484749e0</k_point>
        <npw>307006</npw>
        <eigenvalues size="350">
          -8.623741000685030e-1 -8.562619236971319e-1 -8.514444728221308e-1 -8.383101179747767e-1 -8.380078787314881e-1
          -8.348408631649617e-1 -8.318972732651922e-1 -8.272014631438619e-1 -8.183445568566789e-1 -8.114550163375787e-1
          -8.070290108023606e-1 -7.970542585934799e-1 -7.884516057477057e-1 -4.361789883716524e-1 -4.325681373654897e-1
          -4.307911212023389e-1 -4.295844094602484e-1 -4.249620072966140e-1 -4.047903879012357e-1 -3.966647918501320e-1
          -3.942318772087656e-1 -3.898636898264882e-1 -3.861685868296374e-1 -3.837349987278427e-1 -3.820678104538446e-1
          -3.801581413782882e-1 -3.754329305297147e-1 -3.729222681074257e-1 -3.707508137736899e-1 -3.702371843801359e-1
          -3.690011337396692e-1 -3.655700403455530e-1 -3.599796364081919e-1 -3.581402268548667e-1 -3.573318782491072e-1
          -3.540641517509470e-1 -3.540060317948572e-1 -3.539486442901430e-1 -3.538160254009119e-1 -3.536371076790820e-1
          -3.534732922287576e-1 -3.461410211482398e-1 -3.460523750661099e-1 -3.458257333041064e-1 -3.370748995601735e-1
          -3.370083131476860e-1 -3.368491019868872e-1 -3.368245943042658e-1 -3.367018819313294e-1 -3.366666538568233e-1
          -3.347310782419322e-1 -3.346239599818170e-1 -3.345601168471889e-1 -3.321918069093182e-1 -3.321464940900666e-1
          -3.320284178214167e-1 -3.238126965004190e-1 -3.237823417708889e-1 -3.237448800896410e-1 -3.236988602132189e-1
          -3.236787519297550e-1 -3.236390436351174e-1 -3.226319472960737e-1 -3.224316165341705e-1 -3.222360196309972e-1
          -3.189030628939433e-1 -3.188945707182227e-1 -3.188375434424668e-1 -3.111468301682225e-1 -3.070812139027214e-1
          -3.064503041898540e-1 -3.063121783459576e-1 -3.061990259023314e-1 -3.061005536924220e-1 -3.060019953898387e-1
          -3.058449838917840e-1 -3.057731235888875e-1 -3.036351401349352e-1 -3.035623465705999e-1 -3.034653785177889e-1
          -3.016371824358834e-1 -2.974847897657773e-1 -2.964093372831104e-1 -2.954642653502696e-1 -2.952819468648586e-1
          -2.950248370826109e-1 -2.948505352031012e-1 -2.945037363251166e-1 -2.923073423993409e-1 -2.834879117700378e-1
          -2.833357101642184e-1 -2.804730218663538e-1 -2.784271209808946e-1 -2.760303988818857e-1 -2.754126522574795e-1
          -2.748590241015935e-1 -2.733853840267405e-1 -2.724341078380325e-1 -2.722208169606904e-1 -2.709211185143095e-1
          -2.703163372557025e-1 -2.699320563685149e-1 -2.695743705019779e-1 -2.690189854161708e-1 -2.686341135672601e-1
          -2.685804895903710e-1 -2.684211284363848e-1 -2.677017064849748e-1 -2.667643875447419e-1 -2.634721563635816e-1
          -2.614431177661402e-1 -2.610982649436509e-1 -2.600163374788247e-1 -2.586775978854688e-1 -2.586240185806540e-1
          -2.585540407526785e-1 -2.558567809222617e-1 -2.546509458484223e-1 -2.541889409250713e-1 -2.536815919114490e-1
          -2.535784003770862e-1 -2.531012511254379e-1 -2.519082396983108e-1 -2.517048558825761e-1 -2.516032960546803e-1
          -2.514069324069170e-1 -2.500674981702165e-1 -2.489321890248726e-1 -2.488007379604904e-1 -2.485712071648197e-1
          -2.480825030218994e-1 -2.467779045598086e-1 -2.458864825054727e-1 -2.452824575767200e-1 -2.449722952651761e-1
          -2.448168474661245e-1 -2.432252151275334e-1 -2.428122965712127e-1 -2.425575812996648e-1 -2.420462074452642e-1
          -2.400143089837839e-1 -2.396908402054364e-1 -2.396223172005365e-1 -2.395577967617868e-1 -2.394782663662333e-1
          -2.391553390891173e-1 -2.354072299986600e-1 -2.337074299130575e-1 -2.336455000073845e-1 -2.336125216328935e-1
          -2.304869179738258e-1 -2.299384491022606e-1 -2.297773708017315e-1 -2.295244154568245e-1 -2.290718545794098e-1
          -2.281484146315572e-1 -2.272803272585021e-1 -2.263648457532814e-1 -2.253233567072674e-1 -2.251670466179405e-1
          -2.236688998900423e-1 -2.229572416403603e-1 -2.228889112480383e-1 -2.226779429166303e-1 -2.223952242169656e-1
          -2.223093411743520e-1 -2.221339208979219e-1 -2.219878354384891e-1 -2.214584771508758e-1 -2.210932498663856e-1
          -2.196735297615496e-1 -2.190026570191100e-1 -2.185814557318082e-1 -2.169705437328950e-1 -2.159418989214794e-1
          -2.158168414830983e-1 -2.154414694245329e-1 -2.131544836930714e-1 -2.121566654680043e-1 -2.116161908547054e-1
          -2.101710848858231e-1 -2.080737195360772e-1 -2.058436973781760e-1 -2.057642763217191e-1 -2.056779912993150e-1
          -2.045996849577097e-1 -1.997502669282838e-1 -1.988751996281572e-1 -1.981538349599655e-1 -1.970703139686614e-1
          -1.962398852506231e-1 -1.958047281854822e-1 -1.955043119774552e-1 -1.948464260820604e-1 -1.944683945246286e-1
          -1.939537243081480e-1 -1.925463769479153e-1 -1.920460212652955e-1 -1.912924295149267e-1 -1.905925832695782e-1
          -1.888899980823169e-1 -1.882763284337052e-1 -1.875365681587552e-1 -1.856804868727415e-1 -1.851602352646987e-1
          -1.840450407780907e-1 -1.835352786695432e-1 -1.834473868496821e-1 -1.830957458267742e-1 -1.827565199768809e-1
          -1.826858849312378e-1 -1.823700227330905e-1 -1.818207320457089e-1 -1.811223370180354e-1 -1.804765578020336e-1
          -1.797723281303729e-1 -1.795387514865589e-1 -1.787899719825784e-1 -1.780942238115478e-1 -1.773943928936173e-1
          -1.770869677395009e-1 -1.769793590371271e-1 -1.768025502365743e-1 -1.767058011874496e-1 -1.764209521522958e-1
          -1.762509853554346e-1 -1.758141101099361e-1 -1.754506314382315e-1 -1.752966500762173e-1 -1.747718238312609e-1
          -1.728157026167989e-1 -1.722500874287604e-1 -1.714321592321673e-1 -1.685148471699208e-1 -1.668160835233765e-1
          -1.665844314402799e-1 -1.664318073437161e-1 -1.661850945543794e-1 -1.651349392111797e-1 -1.644561256459389e-1
          -1.635769504308322e-1 -1.624005761042058e-1 -1.598461647597492e-1 -1.558562699249803e-1 -1.540029481676068e-1
          -1.534609254999338e-1 -1.533686441645948e-1 -1.532657744259222e-1 -1.530637951719737e-1 -1.525294836554174e-1
          -1.514338277114158e-1 -1.456642390443321e-1 -1.455696779347589e-1 -1.455057859725612e-1 -1.445468428431286e-1
          -1.432645396539819e-1 -1.431401696294299e-1 -1.430253162669077e-1 -1.417996156170406e-1 -1.396668149583853e-1
          -1.395953993509235e-1 -1.394414814978634e-1 -1.392327567708777e-1 -1.390648088907500e-1 -1.385223397702135e-1
          -1.379700122527556e-1 -1.373241205539595e-1 -1.359089865646149e-1 -1.343932168335742e-1 -1.342794247063080e-1
          -1.342383409693358e-1 -1.329076613357974e-1 -1.324505268156472e-1 -1.307952351058608e-1 -1.304687042190686e-1
          -1.302724263741586e-1 -1.276796090302710e-1 -1.275796190737728e-1 -1.274865799927950e-1 -1.273394609881124e-1
          -1.267020345813652e-1 -1.266049817335264e-1 -1.265334419891778e-1 -1.249667795589710e-1 -1.248494749883209e-1
          -1.246365562337760e-1 -1.245694164629607e-1 -1.243750568832660e-1 -1.240726447966763e-1 -1.231186565656449e-1
          -1.228665420008569e-1 -1.226937790876094e-1 -1.201288876096833e-1 -1.193265806922521e-1 -1.187718905527390e-1
          -1.182855115738403e-1 -1.181621565107207e-1 -1.181114655219216e-1 -1.180583369874008e-1 -1.179795790303963e-1
          -1.178956437016307e-1 -1.153648902807551e-1 -1.153125714445427e-1 -1.152728549991293e-1 -1.021235053312472e-1
          -1.020501304662965e-1 -1.020323609028218e-1 -1.019998810253748e-1 -1.019401315744164e-1 -1.018752631298609e-1
          -9.007011174031208e-2 -8.924944528379092e-2 -8.811672212474624e-2 -8.613189063246672e-2 -8.559530412236402e-2
          -8.532868096723652e-2 -8.507625617006008e-2 -8.474903946038681e-2 -8.461642907358886e-2 -3.379123019392710e-2
          -3.313667151105511e-2 -3.216353064494269e-2 -1.226026323015480e-2 -1.026008811596050e-2 -8.571078397912519e-3
          2.472880808681948e-3 2.904252053135126e-3 3.006325296011144e-3 4.536740038362854e-3 5.809913067482517e-3
          6.426663774943707e-3 7.125442946857683e-3 7.683066778641095e-3 8.360645536609198e-3 2.009354742567509e-2
          2.019450491466441e-2 2.038426549321517e-2 2.374122623299882e-2 4.390523782800805e-2 4.405220761903792e-2
          4.421951163747718e-2 5.938381921093653e-2 5.956993859638812e-2 6.228288188200125e-2 6.435087117650628e-2
          6.512035083100705e-2 8.195588567846803e-2 8.380812937317305e-2 8.557145858764805e-2 8.862593016136213e-2
          </eigenvalues>
        <occupations size="350">
          1.000000000000000e0 1.000000000000000e0 1.000000000000000e0 1.000000000000000e0 1.000000000000000e0
          1.000000000000000e0 1.000000000000000e0 1.000000000000000e0 1.000000000000000e0 1.000000000000000e0
          1.000000000000000e0 1.000000000000000e0 1.000000000000000e0 1.000000000000000e0 1.000000000000000e0
          1.000000000000000e0 1.000000000000000e0 1.000000000000000e0 1.000000000000000e0 1.000000000000000e0
          1.000000000000000e0 1.000000000000000e0 1.000000000000000e0 1.000000000000000e0 1.000000000000000e0
          1.000000000000000e0 1.000000000000000e0 1.000000000000000e0 1.000000000000000e0 1.000000000000000e0
          1.000000000000000e0 1.000000000000000e0 1.000000000000000e0 1.000000000000000e0 1.000000000000000e0
          1.000000000000000e0 1.000000000000000e0 1.000000000000000e0 1.000000000000000e0 1.000000000000000e0
          1.000000000000000e0 1.000000000000000e0 1.000000000000000e0 1.000000000000000e0 1.000000000000000e0
          1.000000000000000e0 1.000000000000000e0 1.000000000000000e0 1.000000000000000e0 1.000000000000000e0
          1.000000000000000e0 1.000000000000000e0 1.000000000000000e0 1.000000000000000e0 1.000000000000000e0
          1.000000000000000e0 1.000000000000000e0 1.000000000000000e0 1.000000000000000e0 1.000000000000000e0
          1.000000000000000e0 1.000000000000000e0 1.000000000000000e0 1.000000000000000e0 1.000000000000000e0
          1.000000000000000e0 1.000000000000000e0 1.000000000000000e0 1.000000000000000e0 1.000000000000000e0
          1.000000000000000e0 1.000000000000000e0 1.000000000000000e0 1.000000000000000e0 1.000000000000000e0
          1.000000000000000e0 1.000000000000000e0 1.000000000000000e0 1.000000000000000e0 1.000000000000000e0
          1.000000000000000e0 1.000000000000000e0 1.000000000000000e0 1.000000000000000e0 1.000000000000000e0
          1.000000000000000e0 1.000000000000000e0 1.000000000000000e0 1.000000000000000e0 1.000000000000000e0
          1.000000000000000e0 1.000000000000000e0 1.000000000000000e0 1.000000000000000e0 1.000000000000000e0
          1.000000000000000e0 1.000000000000000e0 1.000000000000000e0 1.000000000000000e0 1.000000000000000e0
          1.000000000000000e0 1.000000000000000e0 1.000000000000000e0 1.000000000000000e0 1.000000000000000e0
          1.000000000000000e0 1.000000000000000e0 1.000000000000000e0 1.000000000000000e0 1.000000000000000e0
          1.000000000000000e0 1.000000000000000e0 1.000000000000000e0 1.000000000000000e0 1.000000000000000e0
          1.000000000000000e0 1.000000000000000e0 1.000000000000000e0 1.000000000000000e0 1.000000000000000e0
          1.000000000000000e0 1.000000000000000e0 1.000000000000000e0 1.000000000000000e0 1.000000000000000e0
          1.000000000000000e0 1.000000000000000e0 1.000000000000000e0 1.000000000000000e0 1.000000000000000e0
          1.000000000000000e0 1.000000000000000e0 1.000000000000000e0 1.000000000000000e0 1.000000000000000e0
          1.000000000000000e0 1.000000000000000e0 1.000000000000000e0 1.000000000000000e0 1.000000000000000e0
          1.000000000000000e0 1.000000000000000e0 1.000000000000000e0 1.000000000000000e0 1.000000000000000e0
          1.000000000000000e0 1.000000000000000e0 1.000000000000000e0 1.000000000000000e0 1.000000000000000e0
          1.000000000000000e0 1.000000000000000e0 1.000000000000000e0 1.000000000000000e0 1.000000000000000e0
          1.000000000000000e0 1.000000000000000e0 1.000000000000000e0 1.000000000000000e0 1.000000000000000e0
          1.000000000000000e0 1.000000000000000e0 1.000000000000000e0 1.000000000000000e0 1.000000000000000e0
          1.000000000000000e0 1.000000000000000e0 1.000000000000000e0 1.000000000000000e0 1.000000000000000e0
          1.000000000000000e0 1.000000000000000e0 1.000000000000000e0 1.000000000000000e0 1.000000000000000e0
          1.000000000000000e0 1.000000000000000e0 1.000000000000000e0 1.000000000000000e0 1.000000000000000e0
          1.000000000000000e0 1.000000000000000e0 1.000000000000000e0 1.000000000000000e0 1.000000000000000e0
          1.000000000000000e0 1.000000000000000e0 1.000000000000000e0 1.000000000000000e0 1.000000000000000e0
          1.000000000000000e0 1.000000000000000e0 1.000000000000000e0 1.000000000000000e0 1.000000000000000e0
          1.000000000000000e0 1.000000000000000e0 1.000000000000000e0 1.000000000000000e0 1.000000000000000e0
          1.000000000000000e0 1.000000000000000e0 1.000000000000000e0 1.000000000000000e0 1.000000000000000e0
          1.000000000000000e0 1.000000000000000e0 1.000000000000000e0 1.000000000000000e0 1.000000000000000e0
          1.000000000000000e0 1.000000000000000e0 1.000000000000000e0 1.000000000000000e0 1.000000000000000e0
          1.000000000000000e0 1.000000000000000e0 1.000000000000000e0 1.000000000000000e0 1.000000000000000e0
          1.000000000000000e0 1.000000000000000e0 1.000000000000000e0 1.000000000000000e0 1.000000000000000e0
          1.000000000000000e0 1.000000000000000e0 1.000000000000000e0 1.000000000000000e0 1.000000000000000e0
          1.000000000000000e0 1.000000000000000e0 1.000000000000000e0 1.000000000000000e0 1.000000000000000e0
          1.000000000000000e0 1.000000000000000e0 1.000000000000000e0 1.000000000000000e0 1.000000000000000e0
          1.000000000000000e0 1.000000000000000e0 1.000000000000000e0 1.000000000000000e0 1.000000000000000e0
          1.000000000000000e0 1.000000000000000e0 1.000000000000000e0 1.000000000000000e0 1.000000000000000e0
          1.000000000000000e0 1.000000000000000e0 1.000000000000000e0 1.000000000000000e0 1.000000000000000e0
          1.000000000000002e0 1.000000000000002e0 1.000000000000004e0 1.000000000000127e0 1.000000000044398e0
          1.000000000053387e0 1.000000000079231e0 1.000000000134572e0 1.000000000205125e0 1.000000000777713e0
          1.000000002887478e0 1.000000012635377e0 1.000000257777458e0 1.000004666242884e0 1.000005718854679e0
          1.000006151698184e0 1.000056900920807e0 1.000114805597966e0 1.001113710219954e0 1.001657804093557e0
          1.002088632286688e0 1.024496398458648e0 1.026324669696826e0 1.028102328742102e0 1.031060498909817e0
          1.045698068880850e0 1.048124734603128e0 1.049933441026720e0 1.082388429739428e0 1.083076267569685e0
          1.083147736756444e0 1.082821219242298e0 1.080822391592923e0 1.074222137713484e0 1.018972886643734e0
          9.944401919672153e-1 9.751255975791551e-1 5.164955393379942e-1 3.626453900426539e-1 2.706879419768838e-1
          2.026088741190678e-1 1.873150290210133e-1 1.812625614169940e-1 1.750637951239799e-1 1.661461136603925e-1
          1.569966268363267e-1 1.801515873886122e-2 1.706391321552009e-2 1.637122711746995e-2 5.990786165659582e-14
          4.817521999175440e-14 4.569688685660283e-14 4.145891077443062e-14 3.466931266754520e-14 2.856733999636951e-14
          3.482893164087551e-34 6.729574655395587e-36 2.461257227270120e-38 8.359960483878396e-43 4.683223573564934e-44
          1.100840726681852e-44 2.768070789719183e-45 4.559199984041092e-46 2.185174878776837e-46 5.520948362159764e-88
          5.520948362159764e-88 5.520948362159764e-88 5.520948362159764e-88 5.520948362159764e-88 5.520948362159764e-88
          5.520948362159764e-88 5.520948362159764e-88 5.520948362159764e-88 5.520948362159764e-88 5.520948362159764e-88
          5.520948362159764e-88 5.520948362159764e-88 5.520948362159764e-88 5.520948362159764e-88 5.520948362159764e-88
          5.520948362159764e-88 5.520948362159764e-88 5.520948362159764e-88 5.520948362159764e-88 5.520948362159764e-88
          5.520948362159764e-88 5.520948362159764e-88 5.520948362159764e-88 5.520948362159764e-88 5.520948362159764e-88
          5.520948362159764e-88 5.520948362159764e-88 5.520948362159764e-88 5.520948362159764e-88 5.520948362159764e-88
          </occupations>
      </ks_energies>
      <ks_energies>
        <k_point weight="4.444444444444e-1">0.000000000000000e0 2.059801475817923e0 -1.189466591170006e0</k_point>
        <npw>306816</npw>
        <eigenvalues size="350">
          -8.624004230438526e-1 -8.562624430618570e-1 -8.513939265134086e-1 -8.383129777667026e-1 -8.374894596242093e-1
          -8.355388182203679e-1 -8.319460391683858e-1 -8.270005111636806e-1 -8.183105682650869e-1 -8.115070075476254e-1
          -8.070024480000381e-1 -7.970525744845420e-1 -7.884542770035726e-1 -4.471730981401158e-1 -4.351911921546221e-1
          -4.278332447689725e-1 -4.222558175259150e-1 -4.055563267961321e-1 -4.027608363385501e-1 -4.009215654807389e-1
          -3.968553018746220e-1 -3.932028172751769e-1 -3.904481016911315e-1 -3.865264095600491e-1 -3.836572729563063e-1
          -3.815780198301590e-1 -3.800145007196035e-1 -3.763771065219002e-1 -3.727940065928263e-1 -3.714282958296538e-1
          -3.700479781770306e-1 -3.684894210321984e-1 -3.653184360114463e-1 -3.639235669870879e-1 -3.598319528031557e-1
          -3.577480152623402e-1 -3.530048380392264e-1 -3.513948037230091e-1 -3.511884962581752e-1 -3.451523852118485e-1
          -3.450429081552475e-1 -3.449273208045599e-1 -3.426967524534344e-1 -3.426482632268689e-1 -3.400792067100207e-1
          -3.379789071075395e-1 -3.376287174536031e-1 -3.370991925097880e-1 -3.355465981907324e-1 -3.354219097221272e-1
          -3.301597182508176e-1 -3.300359883711812e-1 -3.297316179613992e-1 -3.295989325514878e-1 -3.295628005771770e-1
          -3.283204785705697e-1 -3.282729242743043e-1 -3.238899528878031e-1 -3.238281873589362e-1 -3.235523946490042e-1
          -3.234820109014446e-1 -3.234195591744305e-1 -3.200194145049020e-1 -3.199978914843919e-1 -3.175002814347649e-1
          -3.174266482842492e-1 -3.172130497522280e-1 -3.166911131523695e-1 -3.166295751202621e-1 -3.161097704057203e-1
          -3.160498695254073e-1 -3.133864469436407e-1 -3.131754494564325e-1 -3.092098576550586e-1 -3.091505039270594e-1
          -3.062607779633007e-1 -3.024151132093891e-1 -3.015911973982408e-1 -3.011697505817035e-1 -2.975539159828710e-1
          -2.948636773333026e-1 -2.930644940608458e-1 -2.924866336639126e-1 -2.923544805040454e-1 -2.918026828188645e-1
          -2.911791654992935e-1 -2.910208160612158e-1 -2.878406520394812e-1 -2.875932309911514e-1 -2.845283746815367e-1
          -2.838494381260517e-1 -2.800982047016880e-1 -2.781383224546006e-1 -2.765876563060610e-1 -2.760570336366319e-1
          -2.747110895211249e-1 -2.744416773274856e-1 -2.741890693717346e-1 -2.741043102483102e-1 -2.739722451282626e-1
          -2.737921482845565e-1 -2.731828878459419e-1 -2.728443711623551e-1 -2.724508132519224e-1 -2.707601554132530e-1
          -2.704961745895044e-1 -2.697910667822446e-1 -2.676889909844726e-1 -2.659470827265473e-1 -2.655593927108095e-1
          -2.648724356656542e-1 -2.642383399258251e-1 -2.607157459496001e-1 -2.596319488106819e-1 -2.595161811607841e-1
          -2.593443114233605e-1 -2.584251378095228e-1 -2.571217791423654e-1 -2.546129521727742e-1 -2.540843978042010e-1
          -2.530717208886783e-1 -2.512893330025418e-1 -2.500282831775398e-1 -2.490868286894062e-1 -2.489423559447546e-1
          -2.485539398658684e-1 -2.483593391393542e-1 -2.480656465709404e-1 -2.468161441670178e-1 -2.461456236769532e-1
          -2.455269931322710e-1 -2.434228278780532e-1 -2.427812181432035e-1 -2.423986850417534e-1 -2.415846563287134e-1
          -2.412322762044462e-1 -2.403185609660980e-1 -2.399813619356707e-1 -2.388247100427422e-1 -2.387452603739134e-1
          -2.375058956537423e-1 -2.371534888880764e-1 -2.365281737573552e-1 -2.361627411588076e-1 -2.349925009895697e-1
          -2.343758030238106e-1 -2.337351121812427e-1 -2.335277762382597e-1 -2.331302352818172e-1 -2.324192696299771e-1
          -2.316153595616937e-1 -2.309555290048290e-1 -2.308139672442208e-1 -2.303541289376720e-1 -2.301148543899520e-1
          -2.297319063949520e-1 -2.287498501564015e-1 -2.284808481303199e-1 -2.269855887877133e-1 -2.262952834058988e-1
          -2.256821913140401e-1 -2.253654836278877e-1 -2.250818219703962e-1 -2.245381414750654e-1 -2.241913417601864e-1
          -2.238240633879061e-1 -2.232574694814291e-1 -2.225133540972493e-1 -2.210024050106854e-1 -2.194661662607631e-1
          -2.192157332370490e-1 -2.190062317025168e-1 -2.178205600885564e-1 -2.176455649558485e-1 -2.164422859124882e-1
          -2.138155136593609e-1 -2.132138997838897e-1 -2.125321342985367e-1 -2.121902658907161e-1 -2.118452601521533e-1
          -2.111791601016265e-1 -2.104539065373921e-1 -2.101409246537683e-1 -2.100550266809970e-1 -2.093468089135852e-1
          -2.087842783804492e-1 -2.081738480086871e-1 -2.076238565974188e-1 -2.064096931596948e-1 -2.040665170852545e-1
          -2.022579176010947e-1 -2.015639295935423e-1 -2.008810537357445e-1 -2.004428592458086e-1 -2.000167099748027e-1
          -1.992714284523420e-1 -1.970483251163500e-1 -1.945630653324989e-1 -1.940598862400631e-1 -1.938151622436203e-1
          -1.917795847098883e-1 -1.898624036061293e-1 -1.890322566804754e-1 -1.869438384525171e-1 -1.866296799568664e-1
          -1.861063252380118e-1 -1.855867593160275e-1 -1.843770750069895e-1 -1.833267224804429e-1 -1.830676524858738e-1
          -1.826167250548790e-1 -1.820831467750286e-1 -1.815970692822813e-1 -1.812314176635555e-1 -1.809660233949226e-1
          -1.806096443519694e-1 -1.802183981164043e-1 -1.796539394191506e-1 -1.795047336734642e-1 -1.794557654958039e-1
          -1.787522153919796e-1 -1.782957068851985e-1 -1.776467261543276e-1 -1.767846653577925e-1 -1.759275030263211e-1
          -1.757215693766868e-1 -1.745093298414326e-1 -1.736292369394609e-1 -1.734019109766398e-1 -1.729454077358633e-1
          -1.723878006973918e-1 -1.714951300875056e-1 -1.703594037585256e-1 -1.695238409000285e-1 -1.683538409754643e-1
          -1.668390547072864e-1 -1.656790342427211e-1 -1.656335825541142e-1 -1.654032715533942e-1 -1.590288326064052e-1
          -1.582402928248024e-1 -1.575823319896984e-1 -1.567860906995044e-1 -1.566463807015650e-1 -1.559955607654569e-1
          -1.552935082302229e-1 -1.543478695246680e-1 -1.536610248480903e-1 -1.508935864191487e-1 -1.496263653446829e-1
          -1.491844488148398e-1 -1.488032293277040e-1 -1.486152460712391e-1 -1.479618905281884e-1 -1.465746770286347e-1
          -1.457718471249753e-1 -1.446933338706538e-1 -1.445011919672935e-1 -1.439592585782073e-1 -1.422755088883660e-1
          -1.416839534630227e-1 -1.413881964206862e-1 -1.412387310851305e-1 -1.394609985747107e-1 -1.388117432098654e-1
          -1.376357959997531e-1 -1.367119732728397e-1 -1.358192773559661e-1 -1.357723972796145e-1 -1.356622342279093e-1
          -1.345888899050787e-1 -1.340522947552271e-1 -1.326715503804602e-1 -1.326292985054753e-1 -1.319920676585621e-1
          -1.282628165519917e-1 -1.280106982355720e-1 -1.267344116722604e-1 -1.264750345862127e-1 -1.251423770248084e-1
          -1.250576902734635e-1 -1.247966963205092e-1 -1.245900885576987e-1 -1.233543774063129e-1 -1.232465441036055e-1
          -1.225589121358960e-1 -1.223313567775417e-1 -1.222155762625885e-1 -1.220431638584695e-1 -1.210910933595413e-1
          -1.208727038227214e-1 -1.191790383862261e-1 -1.182489091377281e-1 -1.181770867592506e-1 -1.181087428691358e-1
          -1.177354680994215e-1 -1.175658564193953e-1 -1.175352859105858e-1 -1.171944454573032e-1 -1.160945791416318e-1
          -1.153372452112777e-1 -1.127909821232077e-1 -1.122600805621885e-1 -1.110895829664202e-1 -1.110199204304464e-1
          -1.101770435642061e-1 -1.101589674188789e-1 -1.087445964045282e-1 -9.534451812069770e-2 -9.530431927071710e-2
          -8.505026657008562e-2 -8.171214302948476e-2 -7.900631546406453e-2 -7.851919599877110e-2 -6.165862761120074e-2
          -6.074119761723151e-2 -5.828059744605791e-2 -5.808270103605365e-2 -4.833191111305117e-2 -4.825277932060947e-2
          -4.744708512043325e-2 -3.142932091133444e-2 -3.055242720775608e-2 -2.840056223778422e-2 -2.796302949793841e-2
          -2.084447756416048e-2 -1.736070428722812e-2 -1.694574651436504e-2 3.383452603847617e-3 5.490135551462962e-3
          6.363071942140516e-3 9.577061128948520e-3 9.767338148077576e-3 1.357201368220206e-2 2.160775220403752e-2
          2.692080934361735e-2 2.756087922154735e-2 3.821913001747553e-2 4.047998242528228e-2 5.574815001262132e-2
          5.709424325795526e-2 5.841719359999114e-2 5.880246596418863e-2 6.149358674669951e-2 6.890976986179438e-2
          7.421871307078562e-2 7.460586407744739e-2 7.868768700819246e-2 8.465330550526142e-2 8.639639620545832e-2
          </eigenvalues>
        <occupations size="350">
          1.000000000000000e0 1.000000000000000e0 1.000000000000000e0 1.000000000000000e0 1.000000000000000e0
          1.000000000000000e0 1.000000000000000e0 1.000000000000000e0 1.000000000000000e0 1.000000000000000e0
          1.000000000000000e0 1.000000000000000e0 1.000000000000000e0 1.000000000000000e0 1.000000000000000e0
          1.000000000000000e0 1.000000000000000e0 1.000000000000000e0 1.000000000000000e0 1.000000000000000e0
          1.000000000000000e0 1.000000000000000e0 1.000000000000000e0 1.000000000000000e0 1.000000000000000e0
          1.000000000000000e0 1.000000000000000e0 1.000000000000000e0 1.000000000000000e0 1.000000000000000e0
          1.000000000000000e0 1.000000000000000e0 1.000000000000000e0 1.000000000000000e0 1.000000000000000e0
          1.000000000000000e0 1.000000000000000e0 1.000000000000000e0 1.000000000000000e0 1.000000000000000e0
          1.000000000000000e0 1.000000000000000e0 1.000000000000000e0 1.000000000000000e0 1.000000000000000e0
          1.000000000000000e0 1.000000000000000e0 1.000000000000000e0 1.000000000000000e0 1.000000000000000e0
          1.000000000000000e0 1.000000000000000e0 1.000000000000000e0 1.000000000000000e0 1.000000000000000e0
          1.000000000000000e0 1.000000000000000e0 1.000000000000000e0 1.000000000000000e0 1.000000000000000e0
          1.000000000000000e0 1.000000000000000e0 1.000000000000000e0 1.000000000000000e0 1.000000000000000e0
          1.000000000000000e0 1.000000000000000e0 1.000000000000000e0 1.000000000000000e0 1.000000000000000e0
          1.000000000000000e0 1.000000000000000e0 1.000000000000000e0 1.000000000000000e0 1.000000000000000e0
          1.000000000000000e0 1.000000000000000e0 1.000000000000000e0 1.000000000000000e0 1.000000000000000e0
          1.000000000000000e0 1.000000000000000e0 1.000000000000000e0 1.000000000000000e0 1.000000000000000e0
          1.000000000000000e0 1.000000000000000e0 1.000000000000000e0 1.000000000000000e0 1.000000000000000e0
          1.000000000000000e0 1.000000000000000e0 1.000000000000000e0 1.000000000000000e0 1.000000000000000e0
          1.000000000000000e0 1.000000000000000e0 1.000000000000000e0 1.000000000000000e0 1.000000000000000e0
          1.000000000000000e0 1.000000000000000e0 1.000000000000000e0 1.000000000000000e0 1.000000000000000e0
          1.000000000000000e0 1.000000000000000e0 1.000000000000000e0 1.000000000000000e0 1.000000000000000e0
          1.000000000000000e0 1.000000000000000e0 1.000000000000000e0 1.000000000000000e0 1.000000000000000e0
          1.000000000000000e0 1.000000000000000e0 1.000000000000000e0 1.000000000000000e0 1.000000000000000e0
          1.000000000000000e0 1.000000000000000e0 1.000000000000000e0 1.000000000000000e0 1.000000000000000e0
          1.000000000000000e0 1.000000000000000e0 1.000000000000000e0 1.000000000000000e0 1.000000000000000e0
          1.000000000000000e0 1.000000000000000e0 1.000000000000000e0 1.000000000000000e0 1.000000000000000e0
          1.000000000000000e0 1.000000000000000e0 1.000000000000000e0 1.000000000000000e0 1.000000000000000e0
          1.000000000000000e0 1.000000000000000e0 1.000000000000000e0 1.000000000000000e0 1.000000000000000e0
          1.000000000000000e0 1.000000000000000e0 1.000000000000000e0 1.000000000000000e0 1.000000000000000e0
          1.000000000000000e0 1.000000000000000e0 1.000000000000000e0 1.000000000000000e0 1.000000000000000e0
          1.000000000000000e0 1.000000000000000e0 1.000000000000000e0 1.000000000000000e0 1.000000000000000e0
          1.000000000000000e0 1.000000000000000e0 1.000000000000000e0 1.000000000000000e0 1.000000000000000e0
          1.000000000000000e0 1.000000000000000e0 1.000000000000000e0 1.000000000000000e0 1.000000000000000e0
          1.000000000000000e0 1.000000000000000e0 1.000000000000000e0 1.000000000000000e0 1.000000000000000e0
          1.000000000000000e0 1.000000000000000e0 1.000000000000000e0 1.000000000000000e0 1.000000000000000e0
          1.000000000000000e0 1.000000000000000e0 1.000000000000000e0 1.000000000000000e0 1.000000000000000e0
          1.000000000000000e0 1.000000000000000e0 1.000000000000000e0 1.000000000000000e0 1.000000000000000e0
          1.000000000000000e0 1.000000000000000e0 1.000000000000000e0 1.000000000000000e0 1.000000000000000e0
          1.000000000000000e0 1.000000000000000e0 1.000000000000000e0 1.000000000000000e0 1.000000000000000e0
          1.000000000000000e0 1.000000000000000e0 1.000000000000000e0 1.000000000000000e0 1.000000000000000e0
          1.000000000000000e0 1.000000000000000e0 1.000000000000000e0 1.000000000000000e0 1.000000000000000e0
          1.000000000000000e0 1.000000000000000e0 1.000000000000000e0 1.000000000000000e0 1.000000000000000e0
          1.000000000000000e0 1.000000000000000e0 1.000000000000000e0 1.000000000000000e0 1.000000000000000e0
          1.000000000000000e0 1.000000000000000e0 1.000000000000000e0 1.000000000000000e0 1.000000000000000e0
          1.000000000000000e0 1.000000000000000e0 1.000000000000000e0 1.000000000000000e0 1.000000000000000e0
          1.000000000000000e0 1.000000000000000e0 1.000000000000000e0 1.000000000000000e0 1.000000000000000e0
          1.000000000000000e0 1.000000000000000e0 1.000000000000000e0 1.000000000000000e0 1.000000000000000e0
          1.000000000000000e0 1.000000000000000e0 1.000000000000000e0 1.000000000000000e0 1.000000000000000e0
          1.000000000000000e0 1.000000000000000e0 1.000000000000000e0 1.000000000000000e0 1.000000000000000e0
          1.000000000000000e0 1.000000000000000e0 1.000000000000000e0 1.000000000000000e0 1.000000000000000e0
          1.000000000000000e0 1.000000000000000e0 1.000000000000000e0 1.000000000000000e0 1.000000000000032e0
          1.000000000000178e0 1.000000000000414e0 1.000000000000633e0 1.000000000075377e0 1.000000000384068e0
          1.000000006246331e0 1.000000048319354e0 1.000000308934482e0 1.000000339424471e0 1.000000422896419e0
          1.000003273927456e0 1.000008532850707e0 1.000082093061938e0 1.000087579433828e0 1.000224753349901e0
          1.015538355470912e0 1.019056821074524e0 1.044896870444656e0 1.051419586089379e0 1.080616184546338e0
          1.081574847361483e0 1.083242061637751e0 1.082940727446068e0 1.038011036360439e0 1.029764635733622e0
          9.586472022591177e-1 9.281289113956708e-1 9.113369297430907e-1 8.848305289282013e-1 7.122547445523320e-1
          6.684129431793498e-1 3.368127390638401e-1 1.979870935012782e-1 1.891234557182830e-1 1.809412987384836e-1
          1.405380319273909e-1 1.245115524558344e-1 1.217728256770686e-1 9.420697625420733e-2 3.686881236602363e-2
          1.750694724831552e-2 7.846310460587498e-4 3.649938566125749e-4 5.842404358048372e-5 5.205969343153937e-5
          1.219121383511327e-5 1.180408604514920e-5 8.147687110674829e-7 3.339735366701166e-24 2.847095846060983e-24
          2.400022192566263e-45 1.149914895252134e-53 6.181472804726878e-61 2.706229789843597e-62 5.520948362159764e-88
          5.520948362159764e-88 5.520948362159764e-88 5.520948362159764e-88 5.520948362159764e-88 5.520948362159764e-88
          5.520948362159764e-88 5.520948362159764e-88 5.520948362159764e-88 5.520948362159764e-88 5.520948362159764e-88
          5.520948362159764e-88 5.520948362159764e-88 5.520948362159764e-88 5.520948362159764e-88 5.520948362159764e-88
          5.520948362159764e-88 5.520948362159764e-88 5.520948362159764e-88 5.520948362159764e-88 5.520948362159764e-88
          5.520948362159764e-88 5.520948362159764e-88 5.520948362159764e-88 5.520948362159764e-88 5.520948362159764e-88
          5.520948362159764e-88 5.520948362159764e-88 5.520948362159764e-88 5.520948362159764e-88 5.520948362159764e-88
          5.520948362159764e-88 5.520948362159764e-88 5.520948362159764e-88 5.520948362159764e-88 5.520948362159764e-88
          </occupations>
      </ks_energies>
    </band_structure>
    <forces rank="2" dims="3 87">
      -7.746185762026507e-3 4.670641429782500e-4 -3.197914277098373e-4
      -7.115022106779081e-4 -2.018268909189832e-4 1.752200912503094e-4
      8.989719755380541e-3 -2.427964314984301e-4 1.391680377541511e-4
      -7.644855923291423e-3 2.436564513388201e-4 5.343637307718343e-5
      -9.709381455679193e-4 6.241624319087391e-5 -3.469338168316154e-4
      7.362429508480131e-3 2.932723979904543e-4 1.002798628598473e-3
      -8.068722065735733e-3 -3.601748045431637e-5 1.600714658308663e-4
      -1.693396291819694e-3 -1.886956896376281e-5 5.930520888626008e-4
      8.916449616268570e-3 -7.661263184364970e-4 6.271545629151001e-4
      -7.467089073856968e-3 -3.198233785931508e-4 2.591237725549110e-4
      -1.134942933094810e-3 2.425283499881034e-4 -3.687255566918590e-4
      3.876369749766087e-3 1.782068089721821e-3 -6.744797580741746e-4
      -7.412050146909406e-3 -5.570584130113347e-5 -3.133597978820001e-5
      -9.341513381306136e-4 -4.100907157351502e-4 -4.840657300206477e-5
      8.319042510546414e-3 9.341924910970491e-4 -4.526476956160730e-4
      -7.360699864508995e-3 2.844058336524127e-4 -1.856002765442387e-5
      -8.359913758787707e-4 3.739800192061437e-4 -3.260452492657708e-4
      7.359399151971840e-3 6.270831563863930e-5 -1.701192447667622e-3
      -7.842708458369622e-3 1.274597621535661e-5 -1.512401901007977e-4
      -1.608585028030265e-3 1.781340170032177e-5 -2.917897817548416e-4
      7.962992744784438e-3 6.136135992694483e-4 -2.222260218491214e-3
      -8.226332628852440e-3 -1.620279418551997e-5 2.306070231079750e-4
      -9.804425233350571e-4 2.820888904063412e-4 -5.596445193547787e-4
      5.040156616125859e-3 -1.611625863763801e-3 -1.878604068954078e-3
      -7.661970155011869e-3 -1.385336850809160e-5 5.342712850153264e-5
      -9.383478796781331e-4 -5.654621551608717e-5 -1.755071737941843e-4
      4.893479620823316e-3 1.351678657308907e-3 3.007283746520350e-3
      -7.425252367531698e-3 -3.479027058874114e-5 2.993018055099245e-4
      -5.307655656352351e-4 2.446237413766344e-4 1.352750525743958e-4
      5.084873502206619e-3 -1.378280445632743e-3 9.717408736912358e-4
      -7.369283696641840e-3 -7.914755218659683e-5 -8.265326983263090e-5
      -9.620835920356969e-4 1.811261914351601e-4 -9.627702845566843e-5
      5.550455162072491e-3 -3.699338299498962e-4 1.479892833490296e-3
      -7.753313427846053e-3 1.677517339381848e-4 -1.860387702855644e-4
      -9.334536633621937e-4 -2.208798929011933e-4 -1.435173587480667e-4
      8.226906471041321e-3 -1.100291484796732e-4 6.448753599602774e-4
      -7.649509647587168e-3 -8.728275538417106e-5 -4.447331472285456e-4
      -1.896012589039239e-3 -3.490419973232474e-4 1.053452024479656e-4
      7.805797895585447e-3 1.802051975343267e-4 -1.120123351053681e-3
      -7.311456433795760e-3 -2.499745239801200e-4 -7.733666079483149e-5
      -1.337677503938142e-3 2.159047052081485e-4 6.775416807821621e-4
      4.537175089432810e-3 -2.817986957983626e-4 -2.059686867801373e-3
      -7.438452024851292e-3 1.055949300686893e-5 -1.169490811053294e-4
      -1.583829542123205e-3 3.051341393516113e-4 3.624724391740705e-4
      -4.528681136319705e-3 -2.967991583939522e-3 6.989662333413436e-4
      -7.337494080495422e-3 1.724250067400081e-4 -1.669817096738967e-4
      -7.586617403256362e-4 -1.288504689690134e-4 2.776266431291741e-4
      7.570967256359891e-3 1.061890671941461e-3 3.008525678340553e-4
      7.889958019959663e-3 9.847222086893790e-3 1.747942959727282e-4
      1.529082306464186e-2 3.774989097208239e-3 2.392820534901064e-3
      -2.146226622046790e-2 -1.637830747415822e-2 8.749241242171147e-4
      -1.132933622825444e-2 -3.768799253384123e-3 -6.745474514144914e-3
      7.520158372668518e-3 5.290586887099114e-3 -2.434143725538701e-3
      8.670122336230531e-3 6.645020542181408e-3 8.828589327006844e-3
      4.878263647922324e-3 -7.689513891737813e-3 3.274757759497056e-3
      -1.850580200545233e-2 1.662106418955853e-2 -2.033033149001345e-3
      1.706033989527813e-2 -5.016760265835218e-3 2.666853478660944e-3
      1.274684485173786e-2 -1.068577805557016e-2 -5.537521091121828e-3
      -1.880828595086486e-2 -7.845692053349141e-3 8.293196551955361e-3
      1.114728153700790e-2 1.305692084362521e-2 -3.603052778773695e-3
      1.646074068681457e-2 1.687132830652488e-2 -2.130695732760964e-3
      -2.070198460063551e-2 -9.489901279718062e-3 -5.297327392478913e-3
      4.950453711286023e-3 -4.749994706960394e-3 6.464547829351585e-3
      3.928755104883003e-3 -3.090874371182943e-3 -3.818552741099190e-3
      -1.201774697620243e-2 1.373582413536046e-2 4.208390988672628e-3
      2.831697476080287e-3 -6.075935254849691e-3 9.173837409219141e-3
      -4.499113853641644e-3 -7.110628548829595e-3 3.164045794084000e-3
      -1.017905014504188e-2 -5.309244812431047e-3 2.076123035803244e-3
      9.987591977313809e-3 2.779416617095708e-3 -1.673568078404020e-2
      1.737132101513545e-2 -1.804237777476478e-2 3.653351750223118e-4
      -2.130032749138397e-2 1.272572068390326e-2 -8.784536515601880e-3
      1.365390467869020e-2 4.539041726835264e-3 1.108848480984103e-2
      -2.091237742435326e-4 5.947754952545666e-3 6.719265213775490e-3
      1.297258676773383e-2 -2.086343745898526e-3 -1.734171611838792e-3
      6.200259660392470e-6 -4.166723938529667e-3 -2.878581294565049e-3
      1.206481307749387e-2 3.999930131699051e-3 -4.730902202136719e-3
      -1.039512639525172e-2 -1.293160076047582e-2 -3.034924178138549e-3
      1.441432086372615e-2 9.271450390482823e-3 9.234394275837541e-4
      2.619858913500741e-2 6.941381146709713e-3 -2.719599795167225e-3
      -4.527456262873963e-3 -4.665328287535626e-3 -6.972158348564847e-3
      -2.277599752366957e-2 3.011061865179725e-3 1.057747245271556e-2
      3.888453741419321e-2 1.565019143541979e-2 1.431398585442637e-2
      -1.902010056015381e-2 -1.369311306004201e-2 -6.152483625942688e-3
      -2.112160528703435e-2 -5.593422735010608e-3 -1.374111234567008e-2
      4.480465158345010e-3 2.651989382892360e-3 -5.905280099925665e-3
      1.316618487687583e-2 1.237960366830145e-2 6.089468186305703e-3
      -1.716400648805526e-2 -1.690652552648012e-2 5.125127796322072e-3
      </forces>
  </output>
  <exit_status>0</exit_status>
  <timing_info>
    <total label="PWSCF">
      <cpu>1.001007574000000e3</cpu>
      <wall>1.014613415002823e3</wall>
    </total>
    <partial label="init_run" calls="1">
      <cpu>1.613875800000000e1</cpu>
      <wall>1.665444517135620e1</wall>
    </partial>
    <partial label="hinit0" calls="1">
      <cpu>1.098229999999999e0</cpu>
      <wall>1.183431863784790e0</wall>
    </partial>
    <partial label="init_vloc" calls="1">
      <cpu>1.085639999999994e-1</cpu>
      <wall>1.096260547637939e-1</wall>
    </partial>
    <partial label="init_us_1" calls="1">
      <cpu>3.358209999999993e-1</cpu>
      <wall>3.438019752502441e-1</wall>
    </partial>
    <partial label="fft" calls="464">
      <cpu>2.884946699999978e1</cpu>
      <wall>2.927532386779785e1</wall>
    </partial>
    <partial label="fft_scatt_yz" calls="102258">
      <cpu>8.079481740000054e2</cpu>
      <wall>8.175285465717318e2</wall>
    </partial>
    <partial label="fft_scatt_xy" calls="102258">
      <cpu>1.657530999998721e1</cpu>
      <wall>1.678944420814514e1</wall>
    </partial>
    <partial label="potinit" calls="1">
      <cpu>9.268390000000011e-1</cpu>
      <wall>9.729099273681641e-1</wall>
    </partial>
    <partial label="v_of_rho" calls="35">
      <cpu>2.065659200000005e1</cpu>
      <wall>2.132752418518066e1</wall>
    </partial>
    <partial label="v_xc" calls="36">
      <cpu>1.928845000000001e1</cpu>
      <wall>1.995163726806641e1</wall>
    </partial>
    <partial label="v_h" calls="35">
      <cpu>1.919260000000236e0</cpu>
      <wall>1.934474468231201e0</wall>
    </partial>
    <partial label="interpolate" calls="35">
      <cpu>2.774167000000148e0</cpu>
      <wall>2.791449308395386e0</wall>
    </partial>
    <partial label="ffts" calls="36626">
      <cpu>5.472416780000028e2</cpu>
      <wall>5.508591477870942e2</wall>
    </partial>
    <partial label="newd" calls="35">
      <cpu>4.975348999999937e0</cpu>
      <wall>5.031290054321289e0</wall>
    </partial>
    <partial label="wfcinit" calls="1">
      <cpu>4.981011000000001e0</cpu>
      <wall>5.197004079818726e0</wall>
    </partial>
    <partial label="init_us_2" calls="69">
      <cpu>2.287300000006098e-1</cpu>
      <wall>2.664890289306641e-1</wall>
    </partial>
    <partial label="init_us_2:cp" calls="69">
      <cpu>2.283480000002100e-1</cpu>
      <wall>2.662172317504883e-1</wall>
    </partial>
    <partial label="wfcinit:atom" calls="1">
      <cpu>1.075999999999411e-3</cpu>
      <wall>1.391172409057617e-3</wall>
    </partial>
    <partial label="atomic_wfc" calls="1">
      <cpu>1.073999999999131e-3</cpu>
      <wall>1.387834548950195e-3</wall>
    </partial>
    <partial label="wfcinit:wfcr" calls="1">
      <cpu>4.971129000000001e0</cpu>
      <wall>5.171970129013062e0</wall>
    </partial>
    <partial label="wfcrot" calls="1">
      <cpu>4.971124000000000e0</cpu>
      <wall>5.171967029571533e0</wall>
    </partial>
    <partial label="protwfck" calls="1">
      <cpu>4.971110999999999e0</cpu>
      <wall>5.171953916549683e0</wall>
    </partial>
    <partial label="protwfck:hps" calls="1">
      <cpu>4.801666000000001e0</cpu>
      <wall>4.968466043472290e0</wall>
    </partial>
    <partial label="h_psi_bgrp" calls="282">
      <cpu>2.531439039999988e2</cpu>
      <wall>2.583613076210022e2</wall>
    </partial>
    <partial label="h_psi" calls="282">
      <cpu>2.531430109999984e2</cpu>
      <wall>2.583605351448059e2</wall>
    </partial>
    <partial label="h_psi:pot" calls="282">
      <cpu>2.530851299999992e2</cpu>
      <wall>2.582491905689240e2</wall>
    </partial>
    <partial label="vloc_psi" calls="282">
      <cpu>2.328024329999993e2</cpu>
      <wall>2.376799750328064e2</wall>
    </partial>
    <partial label="fftw" calls="65168">
      <cpu>2.828119390000000e2</cpu>
      <wall>2.890333311557770e2</wall>
    </partial>
    <partial label="h_psi:calbec" calls="282">
      <cpu>1.796377900000062e1</cpu>
      <wall>1.815309429168701e1</wall>
    </partial>
    <partial label="calbec" calls="320">
      <cpu>2.677157400000090e1</cpu>
      <wall>2.705140590667725e1</wall>
    </partial>
    <partial label="add_vuspsi" calls="282">
      <cpu>2.316395000000057e0</cpu>
      <wall>2.414013624191284e0</wall>
    </partial>
    <partial label="protwfck:hc" calls="1">
      <cpu>8.226400000000211e-2</cpu>
      <wall>8.968496322631836e-2</wall>
    </partial>
    <partial label="s_psi_bgrp" calls="282">
      <cpu>2.343826000000718e0</cpu>
      <wall>2.445847034454346e0</wall>
    </partial>
    <partial label="s_psi" calls="282">
      <cpu>2.278353000000152e0</cpu>
      <wall>2.306720018386841e0</wall>
    </partial>
    <partial label="protwfck:dia" calls="1">
      <cpu>5.097000000000307e-2</cpu>
      <wall>7.523894309997559e-2</wall>
    </partial>
    <partial label="cdiaghg" calls="281">
      <cpu>1.071219700000131e1</cpu>
      <wall>1.091108274459839e1</wall>
    </partial>
    <partial label="cdiaghg:chol" calls="281">
      <cpu>8.781060000000025e-1</cpu>
      <wall>9.053952693939209e-1</wall>
    </partial>
    <partial label="cdiaghg:inve" calls="281">
      <cpu>3.041709999996556e-1</cpu>
      <wall>3.143010139465332e-1</wall>
    </partial>
    <partial label="cdiaghg:para" calls="562">
      <cpu>2.114949000000593e0</cpu>
      <wall>2.151895999908447e0</wall>
    </partial>
    <partial label="protwfck:evc" calls="1">
      <cpu>3.551600000000121e-2</cpu>
      <wall>3.782105445861816e-2</wall>
    </partial>
    <partial label="electrons" calls="1">
      <cpu>9.801317490000002e2</cpu>
      <wall>9.926999199390414e2</wall>
    </partial>
    <partial label="energy_dftd3" calls="1">
      <cpu>9.660900000000083e-2</cpu>
      <wall>9.803605079650879e-2</wall>
    </partial>
    <partial label="c_bands" calls="34">
      <cpu>2.948860499999997e2</cpu>
      <wall>3.005767211914063e2</wall>
    </partial>
    <partial label="cegterg" calls="34">
      <cpu>2.719779650000002e2</cpu>
      <wall>2.774688391685487e2</wall>
    </partial>
    <partial label="cegterg:init" calls="34">
      <cpu>7.342969999999696e-1</cpu>
      <wall>7.400164604187012e-1</wall>
    </partial>
    <partial label="cegterg:upda" calls="247">
      <cpu>2.886263999999755e0</cpu>
      <wall>2.915024518966675e0</wall>
    </partial>
    <partial label="g_psi" calls="247">
      <cpu>2.737699999966026e-2</cpu>
      <wall>2.769255638122559e-2</wall>
    </partial>
    <partial label="cegterg:over" calls="247">
      <cpu>2.584581000000185e0</cpu>
      <wall>2.619407415390015e0</wall>
    </partial>
    <partial label="cegterg:diag" calls="280">
      <cpu>1.066210300000034e1</cpu>
      <wall>1.083670043945313e1</wall>
    </partial>
    <partial label="cegterg:last" calls="66">
      <cpu>4.216011000000549e0</cpu>
      <wall>4.272382259368896e0</wall>
    </partial>
    <partial label="sum_band" calls="34">
      <cpu>7.120220200000006e1</cpu>
      <wall>7.283243727684021e1</wall>
    </partial>
    <partial label="sum_band:wei" calls="34">
      <cpu>1.739180000002989e-1</cpu>
      <wall>1.773235797882080e-1</wall>
    </partial>
    <partial label="sum_band:loo" calls="34">
      <cpu>6.501361500000008e1</cpu>
      <wall>6.653685879707337e1</wall>
    </partial>
    <partial label="sum_band:buf" calls="34">
      <cpu>4.000000001269655e-5</cpu>
      <wall>5.412101745605469e-5</wall>
    </partial>
    <partial label="sum_band:ini" calls="34">
      <cpu>1.263280000002851e-1</cpu>
      <wall>1.371252536773682e-1</wall>
    </partial>
    <partial label="sum_band:cal" calls="34">
      <cpu>7.888785999999982e0</cpu>
      <wall>7.963865756988525e0</wall>
    </partial>
    <partial label="sum_band:bec" calls="34">
      <cpu>8.553099999994629e-2</cpu>
      <wall>8.718323707580566e-2</wall>
    </partial>
    <partial label="addusdens" calls="34">
      <cpu>8.244619999999259e-1</cpu>
      <wall>8.464710712432861e-1</wall>
    </partial>
    <partial label="addusd:skk" calls="102">
      <cpu>5.015100000059647e-2</cpu>
      <wall>5.177617073059082e-2</wall>
    </partial>
    <partial label="addusd:dgemm" calls="102">
      <cpu>2.403279999997494e-1</cpu>
      <wall>2.537457942962646e-1</wall>
    </partial>
    <partial label="addusd:qvan2" calls="102">
      <cpu>3.699810000001662e-1</cpu>
      <wall>3.745458126068115e-1</wall>
    </partial>
    <partial label="sum_band:sym" calls="34">
      <cpu>1.951836000000299e0</cpu>
      <wall>1.981238126754761e0</wall>
    </partial>
    <partial label="mix_rho" calls="34">
      <cpu>5.836205319999996e2</cpu>
      <wall>5.876221926212312e2</wall>
    </partial>
    <partial label="ions" calls="1">
      <cpu>4.059615000000008e0</cpu>
      <wall>4.118139982223511e0</wall>
    </partial>
    <partial label="forces" calls="1">
      <cpu>4.059604000000036e0</cpu>
      <wall>4.118133068084717e0</wall>
    </partial>
    <partial label="frc_us" calls="1">
      <cpu>1.230478000000062e0</cpu>
      <wall>1.254117012023926e0</wall>
    </partial>
    <partial label="frc_lc" calls="1">
      <cpu>1.123239999999441e-1</cpu>
      <wall>1.129639148712158e-1</wall>
    </partial>
    <partial label="frc_cc" calls="1">
      <cpu>9.797250000000304e-1</cpu>
      <wall>9.930930137634277e-1</wall>
    </partial>
    <partial label="force_dftd3" calls="1">
      <cpu>1.314010999999937e0</cpu>
      <wall>1.329251050949097e0</wall>
    </partial>
    <partial label="frc_scc" calls="1">
      <cpu>4.150819999999840e-1</cpu>
      <wall>4.197509288787842e-1</wall>
    </partial>
  </timing_info>
  <closed DATE=" 2 Oct 2024" TIME="11:33:19"></closed>
</qes:espresso>
