# Supplementary material for: Developing Interface Force Fields for Water and Oxygen on Pt, and Pt 3 Ni, Pt 3 Co Alloy Surfaces for Proton-Exchange Membrane Fuel Cell (PEMFC) Applications
Source: ACS Omega. 2026 Feb 6;11(6):10649–63. doi: 10.1021/acsomega.5c11427 (PMC12917792; doi:10.1021/acsomega.5c11427)
Supplement: Supplementary file 1 [file ao5c11427_si_001.zip › Supporting_material/01.Cycle01_config_generation_and_DFT_calculations/QE/SCF/SCF_DO003/forces.out]

   -0.01452788   -0.00037867   -0.00038705
   -0.00201063   -0.00035660    0.00083411
    0.01739341   -0.00079956    0.00194661
   -0.01411633   -0.00003830    0.00012428
   -0.00262833   -0.00060178   -0.00005205
    0.00535256   -0.00469454    0.00311142
   -0.01403528    0.00040071    0.00024740
   -0.00155006   -0.00032483   -0.00036995
    0.01544529    0.00123589   -0.00229957
   -0.01491275   -0.00019455    0.00002079
   -0.00151109   -0.00041019   -0.00045527
    0.01647883    0.00017167   -0.00082794
   -0.01413580    0.00088212   -0.00062583
   -0.00520707    0.00151772   -0.00019640
   -0.00662164    0.00386507   -0.00541056
   -0.01536039    0.00153772   -0.00087148
   -0.00289732    0.00023444    0.00043499
    0.00423221    0.00033222   -0.00990880
   -0.01453044    0.00038348   -0.00041348
   -0.00260876    0.00032749   -0.00083118
    0.01334519   -0.00235565   -0.00022947
   -0.01444160   -0.00020871   -0.00065148
   -0.00270080    0.00127336   -0.00027777
   -0.00338393    0.00774814    0.00435363
   -0.01399573   -0.00040407   -0.00042956
   -0.00260157    0.00029697   -0.00053324
    0.01213852   -0.00065030    0.00273812
   -0.01371406    0.00015916   -0.00063610
   -0.00306237    0.00002739    0.00048358
    0.00505805   -0.00687176    0.00600870
   -0.01476884    0.00019086    0.00075415
   -0.00255272   -0.00043917   -0.00051845
    0.01082014    0.00378795    0.00108495
   -0.01404165    0.00003824   -0.00048666
   -0.00232799    0.00013363    0.00049126
    0.02288839   -0.00028810   -0.00127909
   -0.01405328   -0.00002817    0.00059823
   -0.00329595    0.00219053   -0.00026873
    0.00622211    0.00345056   -0.00260885
   -0.01453329    0.00090156    0.00018652
   -0.00288938    0.00076894   -0.00035603
    0.00989212    0.00025437   -0.00579463
   -0.01548233    0.00041061   -0.00022767
   -0.00244566   -0.00093528   -0.00079956
    0.01609953   -0.00102071    0.00024349
   -0.01464426    0.00049174   -0.00029954
   -0.00120940    0.00014300   -0.00036275
    0.02074624   -0.00170696   -0.00004678
    0.00144547    0.01728258   -0.02944226
    0.02998198   -0.02867459    0.00156925
   -0.03081475    0.01081071    0.03083472
    0.02699527   -0.01882013   -0.00590168
   -0.02471762    0.01138154    0.01924491
    0.02799635   -0.00301765   -0.01172965
    0.00990576    0.01757129   -0.01382322
    0.01923484   -0.01203591    0.00811180
    0.00319587   -0.01553432    0.01547131
    0.04998750    0.01471355   -0.01288381
   -0.04590803   -0.01091605    0.00208492
   -0.00132359   -0.00053093    0.00718963
    0.00402410    0.00336630   -0.00202834
    0.01401745    0.04839767    0.02197777
   -0.02494213   -0.05758823   -0.02088197
    0.02904455    0.04102730   -0.01228138
   -0.04237630   -0.01813553   -0.01230551
    0.02519755   -0.01479283    0.01965803
    0.00455361    0.03029684   -0.02505881
   -0.00919548   -0.00843638   -0.02278944
   -0.00540125    0.00891237    0.03091544
   -0.02574413   -0.00594956   -0.00042657
    0.02802772    0.01619060    0.01876974
   -0.00320717   -0.02763910   -0.00721903
    0.00780127    0.01369701   -0.00789152
    0.02756285    0.01027503   -0.01413232
   -0.02531654   -0.01957951    0.01727437
    0.01628601    0.00300327    0.01804697
   -0.02004657   -0.01263110    0.00547058
    0.02342743    0.00260183   -0.00640986
    0.00530556    0.00295163   -0.01918910
   -0.01603632   -0.01038424    0.02209392
    0.02553454    0.00129825   -0.00090302
    0.04047276    0.00322738    0.01230782
   -0.00114921   -0.00576385    0.02593080
   -0.03713338    0.00297716   -0.03686084
