# Supplementary material for: Developing Interface Force Fields for Water and Oxygen on Pt, and Pt 3 Ni, Pt 3 Co Alloy Surfaces for Proton-Exchange Membrane Fuel Cell (PEMFC) Applications
Source: ACS Omega. 2026 Feb 6;11(6):10649–63. doi: 10.1021/acsomega.5c11427 (PMC12917792; doi:10.1021/acsomega.5c11427)
Supplement: Supplementary file 1 [file ao5c11427_si_001.zip › Supporting_material/01.Cycle01_config_generation_and_DFT_calculations/QE/SCF/SCF_DO003/MDforces.out]

   0.0000000000000000        0.0000000000000000        0.0000000000000000     
   0.0000000000000000        0.0000000000000000        0.0000000000000000     
   0.0000000000000000        0.0000000000000000        0.0000000000000000     
   0.0000000000000000        0.0000000000000000        0.0000000000000000     
   0.0000000000000000        0.0000000000000000        0.0000000000000000     
   0.0000000000000000        0.0000000000000000        0.0000000000000000     
   0.0000000000000000        0.0000000000000000        0.0000000000000000     
   0.0000000000000000        0.0000000000000000        0.0000000000000000     
   0.0000000000000000        0.0000000000000000        0.0000000000000000     
   0.0000000000000000        0.0000000000000000        0.0000000000000000     
   0.0000000000000000        0.0000000000000000        0.0000000000000000     
   0.0000000000000000        0.0000000000000000        0.0000000000000000     
   0.0000000000000000        0.0000000000000000        0.0000000000000000     
   0.0000000000000000        0.0000000000000000        0.0000000000000000     
   0.0000000000000000        0.0000000000000000        0.0000000000000000     
   0.0000000000000000        0.0000000000000000        0.0000000000000000     
   0.0000000000000000        0.0000000000000000        0.0000000000000000     
   0.0000000000000000        0.0000000000000000        0.0000000000000000     
   0.0000000000000000        0.0000000000000000        0.0000000000000000     
   0.0000000000000000        0.0000000000000000        0.0000000000000000     
   0.0000000000000000        0.0000000000000000        0.0000000000000000     
   0.0000000000000000        0.0000000000000000        0.0000000000000000     
   0.0000000000000000        0.0000000000000000        0.0000000000000000     
   0.0000000000000000        0.0000000000000000        0.0000000000000000     
   0.0000000000000000        0.0000000000000000        0.0000000000000000     
   0.0000000000000000        0.0000000000000000        0.0000000000000000     
   0.0000000000000000        0.0000000000000000        0.0000000000000000     
   0.0000000000000000        0.0000000000000000        0.0000000000000000     
   0.0000000000000000        0.0000000000000000        0.0000000000000000     
   0.0000000000000000        0.0000000000000000        0.0000000000000000     
   0.0000000000000000        0.0000000000000000        0.0000000000000000     
   0.0000000000000000        0.0000000000000000        0.0000000000000000     
   0.0000000000000000        0.0000000000000000        0.0000000000000000     
   0.0000000000000000        0.0000000000000000        0.0000000000000000     
   0.0000000000000000        0.0000000000000000        0.0000000000000000     
   0.0000000000000000        0.0000000000000000        0.0000000000000000     
   0.0000000000000000        0.0000000000000000        0.0000000000000000     
   0.0000000000000000        0.0000000000000000        0.0000000000000000     
   0.0000000000000000        0.0000000000000000        0.0000000000000000     
   0.0000000000000000        0.0000000000000000        0.0000000000000000     
   0.0000000000000000        0.0000000000000000        0.0000000000000000     
   0.0000000000000000        0.0000000000000000        0.0000000000000000     
   0.0000000000000000        0.0000000000000000        0.0000000000000000     
   0.0000000000000000        0.0000000000000000        0.0000000000000000     
   0.0000000000000000        0.0000000000000000        0.0000000000000000     
   0.0000000000000000        0.0000000000000000        0.0000000000000000     
   0.0000000000000000        0.0000000000000000        0.0000000000000000     
   0.0000000000000000        0.0000000000000000        0.0000000000000000     
   2.4353768011131649E-005  -3.5983162895369958E-004  -2.2613980461816396E-004
   5.6088185900193821E-006   1.5739102944323236E-004   8.0593952773710953E-005
   1.0787339600248913E-005   4.8961185801443818E-005   4.2120568478409837E-005
   2.2430496875003314E-005   2.2785057431917721E-005   6.3583164436664674E-005
  -6.4244875890295816E-006  -1.3209566362704095E-004  -4.6082117592050054E-005
  -2.4415580847758633E-005  -3.9784884284799205E-006  -9.3534528895489188E-006
   2.7607106122928826E-005  -1.1906637472502979E-004  -4.9616356554871288E-005
  -2.1771812769300070E-005   1.0762498105165719E-005  -1.8991758111930324E-005
  -1.5092199348032409E-005   1.1706134569600124E-004   5.3603752110831238E-005
  -2.9962130124516761E-005   1.2912137749587771E-004   1.7777803397045489E-004
   3.3362697991812240E-005   1.5185779842052938E-005  -3.5560404341161700E-005
   8.9216423333482453E-006  -8.7066561178517077E-005  -3.9827512203771676E-005
   8.6355773933899371E-005   7.8698002383248422E-005   1.2931947118133280E-004
  -2.6237867121636782E-005  -1.6625315752527570E-004  -1.4483692645050894E-004
  -5.0440081587055374E-006   1.9970184451878481E-004   8.3712826619120051E-005
  -2.5042722075596657E-005  -1.1489774784845252E-004   1.1568951428841956E-005
   1.7620667120077371E-005   1.4856355795611620E-004   8.6013225157888229E-005
  -2.1580289240041850E-006   1.1709528605763353E-004   7.7199334178601475E-005
  -3.4244503589242470E-005  -2.1640339358341976E-004  -1.3850915691193677E-004
   6.7188965275910562E-006   9.6929741793871926E-005   1.8571163471037266E-005
  -1.2881596363589765E-005  -2.2444692895362550E-005   3.3671265605050849E-005
   2.8880857498414514E-005   2.8063935088429304E-004   1.5860163241973591E-004
  -1.5450348557877192E-005  -1.1843519300036576E-004  -1.3073814314706889E-004
   6.8957489220977664E-006   7.0030041182889136E-005  -3.9439668775287373E-007
   2.4815328957039640E-005  -4.7023313418659285E-005   7.4382718551646576E-005
  -4.2346084675681794E-005  -1.0563826410425747E-004  -1.1519034943852091E-004
   4.6883405200315309E-006  -2.4426731342508390E-005  -2.4641332069919031E-005
  -4.0707311192988982E-006   4.7721308040760135E-006  -1.6423422120226405E-004
   9.0267955581424530E-006   1.1994331727827046E-004   9.1140064675698795E-005
  -3.4703481749387421E-005  -2.7979415766488103E-006   3.8052661693210865E-005
   2.0244496964139103E-005  -8.5259409905447114E-006  -1.3908407745510942E-005
   4.0645871752786888E-006   4.8825632379845274E-005   5.4368029472229296E-005
  -4.0719712261383378E-005  -1.3293152914295447E-004  -5.6629823112164246E-005
  -4.1954587543635569E-005  -2.6510382982714020E-004  -1.5976897946146096E-004
   1.2522106839885083E-005   6.3492469156933851E-005  -3.3692752968050854E-005
   2.7614413277810002E-005   1.9696080394471238E-004   1.3383507925057714E-004
