# Supplementary material for: Developing Interface Force Fields for Water and Oxygen on Pt, and Pt 3 Ni, Pt 3 Co Alloy Surfaces for Proton-Exchange Membrane Fuel Cell (PEMFC) Applications
Source: ACS Omega. 2026 Feb 6;11(6):10649–63. doi: 10.1021/acsomega.5c11427 (PMC12917792; doi:10.1021/acsomega.5c11427)
Supplement: Supplementary file 1 [file ao5c11427_si_001.zip › Supporting_material/01.Cycle01_config_generation_and_DFT_calculations/QE/SCF/SCF_DO003/Pt-H2O-Ref.dump]

ITEM: TIMESTEP
0
ITEM: NUMBER OF ATOMS
  84
ITEM: BOX BOUNDS xy xz yz
 -0.000001 69.505940 -0.000000
 -5.622300 11.248000 -0.000000
  0.000000  9.742035 -5.622300
ITEM: ATOMS id type mol xs ys zs fx fy fz
1     3    0      0.033982900000      0.000001707449      0.999998000000     -0.125495443862     -0.234164086738     -0.228478074706
2     3    0      0.066066000000      0.166667000000      0.083333300000     -1.193671205711     -0.216880744639      0.494878707238
3     4    0      0.098149100000      0.083331600000      0.166668000000      1.836321005615     -0.469425057965      1.164784604441
4     3    0      0.033982900000      0.250001999991      0.999998000000      0.109225978779     -0.034857210359      0.083126057023
5     3    0      0.066066000000      0.416667000000      0.083333300000     -1.570252402983     -0.355064473953     -0.030570467190
6     4    0      0.098149100000      0.333332000000      0.166668000000     -5.308120502182     -2.782695156237      1.855056978525
7     3    0      0.033982900000      0.500001999991      0.999998000000      0.154714075032      0.234513903953      0.150267246019
8     3    0      0.066066000000      0.666667000000      0.083333300000     -0.922711091165     -0.197196114873     -0.231223250483
9     4    0      0.098149100000      0.583332000000      0.166668000000      0.692804102069      0.746421001759     -1.342319805970
10    3    0      0.033982900000      0.750002000000      0.999998000000     -0.361663568208     -0.108573777190      0.013915610259
11    3    0      0.066066000000      0.916667000000      0.083333300000     -0.914872813891     -0.226877216261     -0.277855664070
12    4    0      0.098149100000      0.833332000000      0.166668000000      1.306253058119      0.103160504004     -0.472863939069
13    3    0      0.033982900000      0.000001707458      0.249998000000      0.092007856839      0.515144389328     -0.374992197038
14    3    0      0.066066000000      0.166667000000      0.333333000000     -3.076037643484      0.909578122812     -0.116678864205
15    4    0      0.098149100000      0.083331599997      0.416668000000    -12.402217976443      2.289458811181     -3.214363671326
16    3    0      0.033982900000      0.250002000000      0.249998000000     -0.617617117111      0.913183018865     -0.517267009044
17    3    0      0.066066000000      0.416667000000      0.333333000000     -1.739492786126      0.130736772992      0.278039466336
18    4    0      0.098149100000      0.333332000000      0.416668000000     -5.964241229444      0.192867867967     -5.877362048734
19    3    0      0.033982900000      0.500002000000      0.249998000000     -0.142476401588      0.218155502290     -0.218902569564
20    3    0      0.066066000000      0.666667000000      0.333333000000     -1.551516430074      0.193454849397     -0.490010911744
21    4    0      0.098149100000      0.583332000000      0.416668000000     -0.548044994921     -1.388471962023     -0.136944546295
22    3    0      0.033982900000      0.750002000000      0.249998000000     -0.085497699163     -0.133855482407     -0.380862011335
23    3    0      0.066066000000      0.916667000000      0.333333000000     -1.597680444338      0.749391483540     -0.156160776738
24    4    0      0.098149100000      0.833332000000      0.416668000000    -10.461805597283      4.593017034887      2.579089678479
25    3    0      0.033982900000      0.000001707457      0.499998000000      0.183980139046     -0.244587453945     -0.273337685793
26    3    0      0.066066000000      0.166666999997      0.583333000000     -1.529691393276      0.170236472842     -0.319999744906
27    4    0      0.098149100000      0.083331600000      0.666668000000     -1.281006927534     -0.398993215499      1.599020422147
28    3    0      0.033982900000      0.250002000000      0.499998000000      0.347143189203      0.103747485434     -0.383381881110
29    3    0      0.066066000000      0.416667000000      0.583333000000     -1.828678388818      0.032449993587      0.276907007214
30    4    0      0.098149100000      0.333332000000      0.666668000000     -5.467518570442     -4.067846528411      3.536426744894
31    3    0      0.033982900000      0.500002000000      0.499998000000     -0.266157539212      0.132906825551      0.451946055390
32    3    0      0.066066000000      0.666667000000      0.583333000000     -1.538513902039     -0.265789934681     -0.297504719204
33    4    0      0.098149100000      0.583332000000      0.666668000000     -2.055188000547      2.260690792017      0.637473690932
34    3    0      0.033982900000      0.750002000000      0.499998000000      0.146525980543     -0.010761326212     -0.290466871152
35    3    0      0.066066000000      0.916667000000      0.583333000000     -1.374959530928      0.072329156178      0.298317006637
36    4    0      0.098149100000      0.833332000000      0.666668000000      5.092123194240     -0.162516777675     -0.766971280906
37    3    0      0.033982900000      0.000001707454      0.749998000000      0.140306349029     -0.051606932976      0.364604404463
38    3    0      0.066066000000      0.166666999994      0.833333000000     -1.958923046066      1.298296198738     -0.158158885241
39    4    0      0.098149100000      0.083331600000      0.916668000000     -4.785677384167      2.040981864126     -1.560587961261
40    3    0      0.033982900000      0.250001999996      0.749998000000     -0.138640270426      0.542851098634      0.124997399013
41    3    0      0.066066000000      0.416666999994      0.833333000000     -1.720573010951      0.457685429370     -0.212350908151
42    4    0      0.098149100000      0.333331999996      0.916668000000     -2.621725875059      0.165884509514     -3.436278226408
43    3    0      0.033982900000      0.500002000000      0.749998000000     -0.710638850965      0.264420311344     -0.138225233051
44    3    0      0.066066000000      0.666667000000      0.833333000000     -1.468283649155     -0.550440353483     -0.481615298567
45    4    0      0.098149100000      0.583332000000      0.916668000000      1.066960295252     -0.603422838901      0.151251477507
46    3    0      0.033982900000      0.750002000000      0.749998000000     -0.206824981964      0.282474437139     -0.184916937691
47    3    0      0.066066000000      0.916667000000      0.833333000000     -0.725633558398      0.089914882650     -0.222305876035
48    4    0      0.098149100000      0.833332000000      0.916668000000      3.838443513270     -1.005368748865     -0.038479893729
115   1    7      0.143260603575      0.111679005700      0.252378805579      1.467986556540     -2.242899390656     -1.406044996482
116   2    7      0.136618203351      0.189792799255      0.250902077017     -3.632750670142      4.250240362037      0.884862096125
117   2    7      0.150604160344      0.065404085754      0.164144898410      0.313235706571      0.297941944657     -1.413594198227
121   1    9      0.138877702651      0.729849126822      0.363971919875     33.589794227166     -4.619738581341      1.794866337995
122   2    9      0.144809668709      0.696031162740      0.271553371288      1.229679157891     -0.477427694843      0.633025511194
123   2    9      0.124673887505      0.737976424957      0.355757310375    -18.383937509302      0.331565478829     -1.368416303378
172   1   26      0.139215681656      0.067439917699      0.484432818598     36.299959390138      0.853364759246      3.967978861390
173   2   26      0.125011066075      0.056416067136      0.468518574648    -18.130731779945     -4.670301827427     -0.877719835318
174   2   26      0.143005278773      0.096340272579      0.416847466582      0.575648214319     -0.301208889287      1.751451549815
235   1   47      0.151188160501      0.037611304007      0.712666559514      0.640195466892     -2.472548265484      0.214414331940
236   2   47      0.165176117800      0.058777608493      0.713419529101      0.333870134256      0.287083953533      0.032420333832
237   2   47      0.146382590504      0.042322231717      0.631322025799     -1.465754913707      0.770977486105     -0.889373408001
238   1   48      0.151088210284      0.706057529854      0.104577612804     -1.086405179998      0.921944616942     -0.236967432722
239   2   48      0.146137071932      0.627452851852      0.016985724539     -0.370092234572     -1.827729493754      0.331783415637
240   2   48      0.154459830178      0.788470250724      0.097037113268      0.348932893922      0.616118941195      1.016912011632
268   1   58      0.143117977119      0.414691948135      0.342181365236      6.770055405806     -1.366798837218      1.970858624397
269   2   58      0.155895234181      0.457781329657      0.347069665361      1.491282815461     -0.099206126659      0.303739132283
270   2   58      0.135047967768      0.439445748829      0.284144398139     -7.140371983498     -0.583683360366     -1.590150601506
295   1   67      0.144134815902      0.764773201962      0.644176023735     -3.249714327558     -2.991900682950      3.244746546879
296   2   67      0.148034693454      0.862364143157      0.679583249761      0.178263691696      4.168016699262      1.715971241351
297   2   67      0.144585328126      0.719547664554      0.541808114225     -1.087853439124     -0.339454411292     -3.313887730383
310   1   72      0.142127596332      0.677339015504      0.817936410731     -0.849853479941      2.178754513771      5.682622067688
311   2   72      0.134969111149      0.595799901252      0.746198253278     -2.480366482244     -5.123772905519     -5.189816765285
312   2   72      0.143427876817      0.736984949043      0.775842677620      0.313204023530      4.540782735967     -1.636124369038
394   1  100      0.138535171915      0.399546608107      0.074428247558     23.356499894389     11.803709956349      0.056850957758
395   2  100      0.125884598531      0.352463466030      0.062298741850    -14.291265673599     -9.783683045695      1.278708972005
396   2  100      0.142145076723      0.394188489274      0.985814542913      1.632479604408     -0.041099847984     -0.263998419954
397   1  101      0.137506926716      0.392775346586      0.564891168666     34.374703836566      3.154202196302      1.213958823494
398   2  101      0.141230726100      0.417633372642      0.494183942572      1.310886520813      0.714888658292     -1.416791572664
399   2  101      0.123131601817      0.389472398397      0.565459035088    -18.234602703133     -1.506238983671      1.091373873059
424   1  110      0.140641486165      0.069212880028      0.974134169280     25.300094844849      2.768473829335      2.399125593953
425   2  110      0.144519318027      0.069132667828      0.888479653925      0.499410408244      1.003896937948      0.183896125489
426   2  110      0.126984597425      0.036954860129      0.959249937575    -15.647763596835     -5.503482032290     -0.131427210444
493   1  133      0.148530267866      0.420817370054      0.836282364629     -0.614527602373      1.067824238723     -0.202123518285
494   2  133      0.148920197237      0.403117878294      0.739895375159     -0.825302483247     -1.068612787956     -1.509860417756
495   2  133      0.161519423438      0.453117416734      0.878483336167      0.720340898433     -0.904504108959      0.448041309308
