# Supplementary material for: Developing Interface Force Fields for Water and Oxygen on Pt, and Pt 3 Ni, Pt 3 Co Alloy Surfaces for Proton-Exchange Membrane Fuel Cell (PEMFC) Applications
Source: ACS Omega. 2026 Feb 6;11(6):10649–63. doi: 10.1021/acsomega.5c11427 (PMC12917792; doi:10.1021/acsomega.5c11427)
Supplement: Supplementary file 1 [file ao5c11427_si_001.zip › Supporting_material/01.Cycle01_config_generation_and_DFT_calculations/QE/SCF/SCF_DO003/Pt-H2O-RefC.dump]

ITEM: TIMESTEP
0
ITEM: NUMBER OF ATOMS
  84
ITEM: BOX BOUNDS xy xz yz
 -0.000001 69.505940 -0.000000
 -5.622300 11.248000 -0.000000
  0.000000  9.742035 -5.622300
ITEM: ATOMS id type mol xs ys zs fx fy fz
1     3    0      0.033982900000      0.000001707449      0.999998000000     -0.000000000000     -0.000000000000     -0.000000000000
2     3    0      0.066066000000      0.166667000000      0.083333300000     -0.000000000000     -0.000000000000     -0.000000000000
3     4    0      0.098149100000      0.083331600000      0.166668000000     -0.000000000000     -0.000000000000     -0.000000000000
4     3    0      0.033982900000      0.250001999991      0.999998000000     -0.000000000000     -0.000000000000     -0.000000000000
5     3    0      0.066066000000      0.416667000000      0.083333300000     -0.000000000000     -0.000000000000     -0.000000000000
6     4    0      0.098149100000      0.333332000000      0.166668000000     -0.000000000000     -0.000000000000     -0.000000000000
7     3    0      0.033982900000      0.500001999991      0.999998000000     -0.000000000000     -0.000000000000     -0.000000000000
8     3    0      0.066066000000      0.666667000000      0.083333300000     -0.000000000000     -0.000000000000     -0.000000000000
9     4    0      0.098149100000      0.583332000000      0.166668000000     -0.000000000000     -0.000000000000     -0.000000000000
10    3    0      0.033982900000      0.750002000000      0.999998000000     -0.000000000000     -0.000000000000     -0.000000000000
11    3    0      0.066066000000      0.916667000000      0.083333300000     -0.000000000000     -0.000000000000     -0.000000000000
12    4    0      0.098149100000      0.833332000000      0.166668000000     -0.000000000000     -0.000000000000     -0.000000000000
13    3    0      0.033982900000      0.000001707458      0.249998000000     -0.000000000000     -0.000000000000     -0.000000000000
14    3    0      0.066066000000      0.166667000000      0.333333000000     -0.000000000000     -0.000000000000     -0.000000000000
15    4    0      0.098149100000      0.083331599997      0.416668000000     -0.000000000000     -0.000000000000     -0.000000000000
16    3    0      0.033982900000      0.250002000000      0.249998000000     -0.000000000000     -0.000000000000     -0.000000000000
17    3    0      0.066066000000      0.416667000000      0.333333000000     -0.000000000000     -0.000000000000     -0.000000000000
18    4    0      0.098149100000      0.333332000000      0.416668000000     -0.000000000000     -0.000000000000     -0.000000000000
19    3    0      0.033982900000      0.500002000000      0.249998000000     -0.000000000000     -0.000000000000     -0.000000000000
20    3    0      0.066066000000      0.666667000000      0.333333000000     -0.000000000000     -0.000000000000     -0.000000000000
21    4    0      0.098149100000      0.583332000000      0.416668000000     -0.000000000000     -0.000000000000     -0.000000000000
22    3    0      0.033982900000      0.750002000000      0.249998000000     -0.000000000000     -0.000000000000     -0.000000000000
23    3    0      0.066066000000      0.916667000000      0.333333000000     -0.000000000000     -0.000000000000     -0.000000000000
24    4    0      0.098149100000      0.833332000000      0.416668000000     -0.000000000000     -0.000000000000     -0.000000000000
25    3    0      0.033982900000      0.000001707457      0.499998000000     -0.000000000000     -0.000000000000     -0.000000000000
26    3    0      0.066066000000      0.166666999997      0.583333000000     -0.000000000000     -0.000000000000     -0.000000000000
27    4    0      0.098149100000      0.083331600000      0.666668000000     -0.000000000000     -0.000000000000     -0.000000000000
28    3    0      0.033982900000      0.250002000000      0.499998000000     -0.000000000000     -0.000000000000     -0.000000000000
29    3    0      0.066066000000      0.416667000000      0.583333000000     -0.000000000000     -0.000000000000     -0.000000000000
30    4    0      0.098149100000      0.333332000000      0.666668000000     -0.000000000000     -0.000000000000     -0.000000000000
31    3    0      0.033982900000      0.500002000000      0.499998000000     -0.000000000000     -0.000000000000     -0.000000000000
32    3    0      0.066066000000      0.666667000000      0.583333000000     -0.000000000000     -0.000000000000     -0.000000000000
33    4    0      0.098149100000      0.583332000000      0.666668000000     -0.000000000000     -0.000000000000     -0.000000000000
34    3    0      0.033982900000      0.750002000000      0.499998000000     -0.000000000000     -0.000000000000     -0.000000000000
35    3    0      0.066066000000      0.916667000000      0.583333000000     -0.000000000000     -0.000000000000     -0.000000000000
36    4    0      0.098149100000      0.833332000000      0.666668000000     -0.000000000000     -0.000000000000     -0.000000000000
37    3    0      0.033982900000      0.000001707454      0.749998000000     -0.000000000000     -0.000000000000     -0.000000000000
38    3    0      0.066066000000      0.166666999994      0.833333000000     -0.000000000000     -0.000000000000     -0.000000000000
39    4    0      0.098149100000      0.083331600000      0.916668000000     -0.000000000000     -0.000000000000     -0.000000000000
40    3    0      0.033982900000      0.250001999996      0.749998000000     -0.000000000000     -0.000000000000     -0.000000000000
41    3    0      0.066066000000      0.416666999994      0.833333000000     -0.000000000000     -0.000000000000     -0.000000000000
42    4    0      0.098149100000      0.333331999996      0.916668000000     -0.000000000000     -0.000000000000     -0.000000000000
43    3    0      0.033982900000      0.500002000000      0.749998000000     -0.000000000000     -0.000000000000     -0.000000000000
44    3    0      0.066066000000      0.666667000000      0.833333000000     -0.000000000000     -0.000000000000     -0.000000000000
45    4    0      0.098149100000      0.583332000000      0.916668000000     -0.000000000000     -0.000000000000     -0.000000000000
46    3    0      0.033982900000      0.750002000000      0.749998000000     -0.000000000000     -0.000000000000     -0.000000000000
47    3    0      0.066066000000      0.916667000000      0.833333000000     -0.000000000000     -0.000000000000     -0.000000000000
48    4    0      0.098149100000      0.833332000000      0.916668000000     -0.000000000000     -0.000000000000     -0.000000000000
115   1    7      0.143260603575      0.111679005700      0.252378805579     -0.000024353768      0.000359831629      0.000226139805
116   2    7      0.136618203351      0.189792799255      0.250902077017     -0.000005608819     -0.000157391029     -0.000080593953
117   2    7      0.150604160344      0.065404085754      0.164144898410     -0.000010787340     -0.000048961186     -0.000042120568
121   1    9      0.138877702651      0.729849126822      0.363971919875     -0.000022430497     -0.000022785057     -0.000063583164
122   2    9      0.144809668709      0.696031162740      0.271553371288      0.000006424488      0.000132095664      0.000046082118
123   2    9      0.124673887505      0.737976424957      0.355757310375      0.000024415581      0.000003978488      0.000009353453
172   1   26      0.139215681656      0.067439917699      0.484432818598     -0.000027607106      0.000119066375      0.000049616357
173   2   26      0.125011066075      0.056416067136      0.468518574648      0.000021771813     -0.000010762498      0.000018991758
174   2   26      0.143005278773      0.096340272579      0.416847466582      0.000015092199     -0.000117061346     -0.000053603752
235   1   47      0.151188160501      0.037611304007      0.712666559514      0.000029962130     -0.000129121377     -0.000177778034
236   2   47      0.165176117800      0.058777608493      0.713419529101     -0.000033362698     -0.000015185780      0.000035560404
237   2   47      0.146382590504      0.042322231717      0.631322025799     -0.000008921642      0.000087066561      0.000039827512
238   1   48      0.151088210284      0.706057529854      0.104577612804     -0.000086355774     -0.000078698002     -0.000129319471
239   2   48      0.146137071932      0.627452851852      0.016985724539      0.000026237867      0.000166253158      0.000144836926
240   2   48      0.154459830178      0.788470250724      0.097037113268      0.000005044008     -0.000199701845     -0.000083712827
268   1   58      0.143117977119      0.414691948135      0.342181365236      0.000025042722      0.000114897748     -0.000011568951
269   2   58      0.155895234181      0.457781329657      0.347069665361     -0.000017620667     -0.000148563558     -0.000086013225
270   2   58      0.135047967768      0.439445748829      0.284144398139      0.000002158029     -0.000117095286     -0.000077199334
295   1   67      0.144134815902      0.764773201962      0.644176023735      0.000034244504      0.000216403394      0.000138509157
296   2   67      0.148034693454      0.862364143157      0.679583249761     -0.000006718897     -0.000096929742     -0.000018571163
297   2   67      0.144585328126      0.719547664554      0.541808114225      0.000012881596      0.000022444693     -0.000033671266
310   1   72      0.142127596332      0.677339015504      0.817936410731     -0.000028880857     -0.000280639351     -0.000158601632
311   2   72      0.134969111149      0.595799901252      0.746198253278      0.000015450349      0.000118435193      0.000130738143
312   2   72      0.143427876817      0.736984949043      0.775842677620     -0.000006895749     -0.000070030041      0.000000394397
394   1  100      0.138535171915      0.399546608107      0.074428247558     -0.000024815329      0.000047023313     -0.000074382719
395   2  100      0.125884598531      0.352463466030      0.062298741850      0.000042346085      0.000105638264      0.000115190349
396   2  100      0.142145076723      0.394188489274      0.985814542913     -0.000004688341      0.000024426731      0.000024641332
397   1  101      0.137506926716      0.392775346586      0.564891168666      0.000004070731     -0.000004772131      0.000164234221
398   2  101      0.141230726100      0.417633372642      0.494183942572     -0.000009026796     -0.000119943317     -0.000091140065
399   2  101      0.123131601817      0.389472398397      0.565459035088      0.000034703482      0.000002797942     -0.000038052662
424   1  110      0.140641486165      0.069212880028      0.974134169280     -0.000020244497      0.000008525941      0.000013908408
425   2  110      0.144519318027      0.069132667828      0.888479653925     -0.000004064587     -0.000048825632     -0.000054368029
426   2  110      0.126984597425      0.036954860129      0.959249937575      0.000040719712      0.000132931529      0.000056629823
493   1  133      0.148530267866      0.420817370054      0.836282364629      0.000041954588      0.000265103830      0.000159768979
494   2  133      0.148920197237      0.403117878294      0.739895375159     -0.000012522107     -0.000063492469      0.000033692753
495   2  133      0.161519423438      0.453117416734      0.878483336167     -0.000027614413     -0.000196960804     -0.000133835079
